# Supplementary material for: Pathogenic variants in CRX have distinct cis-regulatory effects on enhancers and silencers in photoreceptors
Source: Genome Res. 2024 Feb;34(2):243–55. doi: 10.1101/gr.278133.123 (PMC10984388; doi:10.1101/gr.278133.123)
Supplement: Supplement 2 [file Supplemental_Code_S1.zip]

Archive with 37 entries (31 files):
- retinopathy-manuscript-main/
- retinopathy-manuscript-main/.gitignore
- retinopathy-manuscript-main/analysis.ipynb
- retinopathy-manuscript-main/LICENSE
- retinopathy-manuscript-main/README.md
- retinopathy-manuscript-main/BCOR/
- retinopathy-manuscript-main/BCOR/BCOR_Adult_rep1.mm9.bed
- retinopathy-manuscript-main/BCOR/BCOR_Adult_rep2.mm9.bed
- retinopathy-manuscript-main/BCOR/BCOR_P0_rep1.mm9.bed
- retinopathy-manuscript-main/BCOR/BCOR_P0_rep2.mm9.bed
- retinopathy-manuscript-main/BCOR/CRX_BCOR_overlap.tsv
- retinopathy-manuscript-main/BCOR/CRX_chip_peaks.mm9.bed
- retinopathy-manuscript-main/BCOR/CRX_chip_peaks_near_BCOR.Adult.tsv
- retinopathy-manuscript-main/BCOR/CRX_chip_peaks_near_BCOR.P0.tsv
- retinopathy-manuscript-main/BCOR/nearby.sh
- retinopathy-manuscript-main/BCOR/process_nearby_peaks.ipynb
- retinopathy-manuscript-main/Library_Details/
- retinopathy-manuscript-main/Library_Details/chip_peak_metadata.tsv
- retinopathy-manuscript-main/Library_Details/library_information_content.ipynb
- retinopathy-manuscript-main/Library_Details/library_information_content.tsv
- retinopathy-manuscript-main/Library_Details/library_metadata.tsv
- retinopathy-manuscript-main/Library_Details/library_nearby_tss.tsv
- retinopathy-manuscript-main/Library_Details/photoreceptorAndEnrichedMotifs.meme
- retinopathy-manuscript-main/Library_Details/photoreceptor_enriched_genes.tsv
- retinopathy-manuscript-main/Motif_Analysis/
- retinopathy-manuscript-main/Motif_Analysis/HOCOMOCOv11_core_MOUSE_mono_meme_format.meme
- retinopathy-manuscript-main/Motif_Analysis/test_variant_enrichment.sh
- retinopathy-manuscript-main/MPRA/
- retinopathy-manuscript-main/MPRA/bc_count_helper.py
- retinopathy-manuscript-main/MPRA/bc_to_library_id_map.tsv
- retinopathy-manuscript-main/MPRA/count_bcs.sh
- retinopathy-manuscript-main/MPRA/process_counts.ipynb
- retinopathy-manuscript-main/MPRA/sample_information.tsv
- retinopathy-manuscript-main/Nearby_Genes/
- retinopathy-manuscript-main/Nearby_Genes/ensembl_GRCm39_protein_coding_tss.bed
- retinopathy-manuscript-main/Nearby_Genes/find_nearby_tss.sh
- retinopathy-manuscript-main/Nearby_Genes/library_positions_mm39.bed
