# Supplementary material for: Pathogenic variants in CRX have distinct cis-regulatory effects on enhancers and silencers in photoreceptors
Source: Genome Res. 2024 Feb;34(2):243–55. doi: 10.1101/gr.278133.123 (PMC10984388; doi:10.1101/gr.278133.123)
Supplement: Supplement 2 [file Supplemental_Code_S1.zip › retinopathy-manuscript-main/BCOR/BCOR_Adult_rep1.mm9.bed]

chr1	4347837	4348072	BCOR_1_Adult_Trimmed_peak_1	23	.	4.37425	6.21740	2.30711	161
chr1	7078853	7079100	BCOR_1_Adult_Trimmed_peak_2	52	.	3.50619	9.47340	5.28083	189
chr1	16094666	16095126	BCOR_1_Adult_Trimmed_peak_3	101	.	6.97860	14.61837	10.12147	359
chr1	23262922	23263316	BCOR_1_Adult_Trimmed_peak_4	116	.	6.66753	16.23741	11.67437	84
chr1	24618452	24621170	BCOR_1_Adult_Trimmed_peak_5	266	.	2.21328	31.63189	26.66031	1131
chr1	24621500	24622953	BCOR_1_Adult_Trimmed_peak_6	350	.	2.62434	40.11205	35.02943	808
chr1	34496226	34496576	BCOR_1_Adult_Trimmed_peak_7	58	.	4.17491	10.10735	5.86909	170
chr1	34899666	34899961	BCOR_1_Adult_Trimmed_peak_8	64	.	6.41574	10.76302	6.47685	139
chr1	34923557	34923849	BCOR_1_Adult_Trimmed_peak_9	19	.	4.27716	5.82062	1.94792	110
chr1	36528228	36528538	BCOR_1_Adult_Trimmed_peak_10	31	.	4.77190	7.12091	3.11764	201
chr1	37921763	37922075	BCOR_1_Adult_Trimmed_peak_11	33	.	2.95612	7.40673	3.38450	99
chr1	38053905	38054198	BCOR_1_Adult_Trimmed_peak_12	84	.	5.28374	12.81306	8.41007	217
chr1	46910312	46910606	BCOR_1_Adult_Trimmed_peak_13	143	.	4.95842	19.02905	14.34944	180
chr1	55109475	55109658	BCOR_1_Adult_Trimmed_peak_14	27	.	3.45302	6.74602	2.77722	70
chr1	63223473	63223671	BCOR_1_Adult_Trimmed_peak_15	36	.	4.42743	7.70760	3.64405	84
chr1	64579190	64579445	BCOR_1_Adult_Trimmed_peak_16	59	.	5.25757	10.23161	5.98027	147
chr1	64737241	64737464	BCOR_1_Adult_Trimmed_peak_17	73	.	4.66157	11.66319	7.32240	114
chr1	74282872	74283064	BCOR_1_Adult_Trimmed_peak_18	72	.	5.97823	11.55745	7.22260	128
chr1	74331342	74331589	BCOR_1_Adult_Trimmed_peak_19	185	.	5.82926	23.32183	18.51055	115
chr1	74708142	74708426	BCOR_1_Adult_Trimmed_peak_20	10	.	3.46108	4.74261	1.03387	113
chr1	74863611	74863805	BCOR_1_Adult_Trimmed_peak_21	22	.	3.87400	6.15168	2.24699	37
chr1	74905025	74905249	BCOR_1_Adult_Trimmed_peak_22	45	.	5.56031	8.68812	4.55327	141
chr1	75313669	75314596	BCOR_1_Adult_Trimmed_peak_23	210	.	5.76559	25.91517	21.04020	570
chr1	75475903	75476107	BCOR_1_Adult_Trimmed_peak_24	53	.	5.25955	9.53493	5.33815	148
chr1	78485475	78485694	BCOR_1_Adult_Trimmed_peak_25	77	.	4.36684	12.12972	7.76157	157
chr1	88255597	88256104	BCOR_1_Adult_Trimmed_peak_26	65	.	3.54735	10.81300	6.52192	423
chr1	88383984	88384394	BCOR_1_Adult_Trimmed_peak_27	277	.	8.34983	32.77995	27.78986	116
chr1	88421711	88421990	BCOR_1_Adult_Trimmed_peak_28	9	.	2.67645	4.65964	0.97185	221
chr1	88422951	88423267	BCOR_1_Adult_Trimmed_peak_29	254	.	6.04682	30.37743	25.42559	158
chr1	89699884	89700497	BCOR_1_Adult_Trimmed_peak_30	283	.	14.11462	33.32930	28.32899	383
chr1	91351162	91351439	BCOR_1_Adult_Trimmed_peak_31	116	.	6.66753	16.23741	11.67437	150
chr1	91473636	91473864	BCOR_1_Adult_Trimmed_peak_32	54	.	5.98802	9.71078	5.49468	183
chr1	93355885	93356254	BCOR_1_Adult_Trimmed_peak_33	238	.	9.14135	28.76954	23.84210	239
chr1	93584799	93585055	BCOR_1_Adult_Trimmed_peak_34	54	.	5.98802	9.71078	5.49468	177
chr1	94076908	94077436	BCOR_1_Adult_Trimmed_peak_35	25	.	2.73997	6.47962	2.54602	141
chr1	94831003	94831245	BCOR_1_Adult_Trimmed_peak_36	33	.	3.62567	7.39328	3.37463	129
chr1	95374961	95375511	BCOR_1_Adult_Trimmed_peak_37	392	.	9.75490	44.38737	39.27252	355
chr1	95532283	95532561	BCOR_1_Adult_Trimmed_peak_38	36	.	4.42743	7.70760	3.64405	78
chr1	95651317	95651633	BCOR_1_Adult_Trimmed_peak_39	59	.	5.83397	10.17175	5.92584	68
chr1	95721827	95722025	BCOR_1_Adult_Trimmed_peak_40	8	.	3.57893	4.52446	0.84439	106
chr1	107560112	107560673	BCOR_1_Adult_Trimmed_peak_41	51	.	4.98085	9.36676	5.18470	291
chr1	108067976	108068189	BCOR_1_Adult_Trimmed_peak_42	39	.	3.79832	8.06021	3.97675	187
chr1	130313714	130314026	BCOR_1_Adult_Trimmed_peak_43	153	.	9.83747	20.06023	15.34359	240
chr1	132612372	132612730	BCOR_1_Adult_Trimmed_peak_44	153	.	9.83747	20.06023	15.34359	111
chr1	132613846	132614184	BCOR_1_Adult_Trimmed_peak_45	39	.	5.16956	8.05848	3.97675	229
chr1	133424042	133424269	BCOR_1_Adult_Trimmed_peak_46	126	.	4.13738	17.24452	12.63934	110
chr1	135027610	135027836	BCOR_1_Adult_Trimmed_peak_47	78	.	5.35103	12.22828	7.85116	103
chr1	135957518	135957762	BCOR_1_Adult_Trimmed_peak_48	78	.	6.56321	12.18019	7.80739	121
chr1	136311719	136311979	BCOR_1_Adult_Trimmed_peak_49	25	.	4.35748	6.45181	2.52290	83
chr1	152166317	152166529	BCOR_1_Adult_Trimmed_peak_50	36	.	5.13259	7.69717	3.63798	60
chr1	152239946	152240372	BCOR_1_Adult_Trimmed_peak_51	37	.	3.12596	7.78443	3.71742	382
chr1	154749965	154750242	BCOR_1_Adult_Trimmed_peak_52	243	.	9.87413	29.23600	24.30066	126
chr1	157411660	157411845	BCOR_1_Adult_Trimmed_peak_53	27	.	4.70487	6.74039	2.77339	118
chr1	161162050	161162297	BCOR_1_Adult_Trimmed_peak_54	28	.	3.95113	6.81262	2.83282	164
chr1	162125081	162125284	BCOR_1_Adult_Trimmed_peak_55	48	.	3.29462	8.98749	4.82675	175
chr1	162722981	162723301	BCOR_1_Adult_Trimmed_peak_56	210	.	10.93869	25.91974	21.04445	123
chr1	163806918	163807400	BCOR_1_Adult_Trimmed_peak_57	154	.	7.65531	20.18506	15.46312	102
chr1	167390598	167391368	BCOR_1_Adult_Trimmed_peak_58	127	.	5.87013	17.34999	12.74001	566
chr1	168309122	168309467	BCOR_1_Adult_Trimmed_peak_59	46	.	4.10724	8.79167	4.64469	226
chr1	169270438	169270633	BCOR_1_Adult_Trimmed_peak_60	8	.	2.70136	4.56048	0.87870	22
chr1	169368322	169368813	BCOR_1_Adult_Trimmed_peak_61	45	.	5.56031	8.68812	4.55327	167
chr1	177622873	177623114	BCOR_1_Adult_Trimmed_peak_62	92	.	4.80241	13.70022	9.24683	89
chr1	178800573	178801108	BCOR_1_Adult_Trimmed_peak_63	198	.	10.57407	24.68295	19.83611	108
chr1	179372007	179372314	BCOR_1_Adult_Trimmed_peak_64	119	.	5.04340	16.49894	11.92158	191
chr1	179726708	179726908	BCOR_1_Adult_Trimmed_peak_65	135	.	7.16142	18.18199	13.53654	140
chr1	179913295	179913519	BCOR_1_Adult_Trimmed_peak_66	121	.	7.16090	16.78143	12.19315	80
chr1	180248645	180249208	BCOR_1_Adult_Trimmed_peak_67	103	.	5.35218	14.83000	10.32487	177
chr1	180266664	180266915	BCOR_1_Adult_Trimmed_peak_68	43	.	5.23528	8.48334	4.36791	111
chr1	181733732	181734137	BCOR_1_Adult_Trimmed_peak_69	112	.	6.24287	15.76028	11.21424	232
chr1	182126091	182126363	BCOR_1_Adult_Trimmed_peak_70	199	.	7.92561	24.82625	19.97543	137
chr1	182743654	182743881	BCOR_1_Adult_Trimmed_peak_71	83	.	6.19166	12.74463	8.34506	139
chr1	182780841	182781193	BCOR_1_Adult_Trimmed_peak_72	83	.	4.37980	12.78240	8.38170	260
chr1	184212706	184212984	BCOR_1_Adult_Trimmed_peak_73	27	.	4.70487	6.74039	2.77339	59
chr1	190419095	190419352	BCOR_1_Adult_Trimmed_peak_74	64	.	6.41574	10.76302	6.47685	54
chr1	193007081	193007496	BCOR_1_Adult_Trimmed_peak_75	96	.	7.69889	14.07962	9.60564	254
chr1	193220977	193221495	BCOR_1_Adult_Trimmed_peak_76	108	.	5.89340	15.38106	10.84868	84
chr1	193399692	193399920	BCOR_1_Adult_Trimmed_peak_77	16	.	3.10772	5.51421	1.68800	206
chr10	5914026	5914211	BCOR_1_Adult_Trimmed_peak_78	71	.	6.17850	11.51925	7.19036	83
chr10	5959386	5959774	BCOR_1_Adult_Trimmed_peak_79	109	.	4.52411	15.44955	10.91411	262
chr10	7445476	7445693	BCOR_1_Adult_Trimmed_peak_80	36	.	5.13259	7.69717	3.63798	180
chr10	10869069	10869267	BCOR_1_Adult_Trimmed_peak_81	49	.	4.69196	9.13798	4.96950	62
chr10	11037834	11038287	BCOR_1_Adult_Trimmed_peak_82	3694	.	24.83189	375.30902	369.49585	356
chr10	17442757	17442998	BCOR_1_Adult_Trimmed_peak_83	38	.	4.71966	7.92808	3.85316	216
chr10	18730761	18731049	BCOR_1_Adult_Trimmed_peak_84	45	.	5.56031	8.68812	4.55327	200
chr10	20031879	20032315	BCOR_1_Adult_Trimmed_peak_85	60	.	3.40134	10.26818	6.01376	250
chr10	20671991	20672510	BCOR_1_Adult_Trimmed_peak_86	42	.	4.44502	8.33944	4.22788	462
chr10	23506996	23507221	BCOR_1_Adult_Trimmed_peak_87	49	.	4.69196	9.13798	4.96950	139
chr10	25153433	25153683	BCOR_1_Adult_Trimmed_peak_88	38	.	4.71966	7.92808	3.85316	128
chr10	29081609	29081847	BCOR_1_Adult_Trimmed_peak_89	60	.	6.16017	10.34638	6.08971	208
chr10	30562485	30562722	BCOR_1_Adult_Trimmed_peak_90	29	.	4.15071	6.91596	2.92535	167
chr10	33739452	33739647	BCOR_1_Adult_Trimmed_peak_91	29	.	4.15071	6.91596	2.92535	74
chr10	39451205	39451823	BCOR_1_Adult_Trimmed_peak_92	70	.	4.01494	11.36123	7.04413	111
chr10	40068648	40068902	BCOR_1_Adult_Trimmed_peak_93	92	.	5.50304	13.69072	9.23874	177
chr10	41238973	41239285	BCOR_1_Adult_Trimmed_peak_94	58	.	4.17491	10.10735	5.86909	97
chr10	41997212	41997865	BCOR_1_Adult_Trimmed_peak_95	46	.	3.51307	8.78234	4.63769	413
chr10	42221765	42222013	BCOR_1_Adult_Trimmed_peak_96	33	.	3.73385	7.39585	3.37482	122
chr10	42481230	42481571	BCOR_1_Adult_Trimmed_peak_97	36	.	4.42743	7.70760	3.64405	97
chr10	59414585	59414845	BCOR_1_Adult_Trimmed_peak_98	152	.	6.90951	19.94695	15.23526	94
chr10	60294187	60294449	BCOR_1_Adult_Trimmed_peak_99	140	.	9.34074	18.70845	14.04616	97
chr10	61912543	61912844	BCOR_1_Adult_Trimmed_peak_100	25	.	4.37548	6.48108	2.54602	134
chr10	62114038	62114281	BCOR_1_Adult_Trimmed_peak_101	33	.	3.62567	7.39328	3.37463	123
chr10	62486484	62486953	BCOR_1_Adult_Trimmed_peak_102	161	.	7.11273	20.89915	16.16063	269
chr10	62503080	62503323	BCOR_1_Adult_Trimmed_peak_103	36	.	5.13259	7.69717	3.63798	59
chr10	62892374	62892822	BCOR_1_Adult_Trimmed_peak_104	120	.	7.55145	16.58491	12.00423	100
chr10	69559622	69559816	BCOR_1_Adult_Trimmed_peak_105	33	.	4.74010	7.35846	3.34325	153
chr10	70062034	70062737	BCOR_1_Adult_Trimmed_peak_106	1375	.	31.94864	142.93256	137.52519	225
chr10	73163465	73163876	BCOR_1_Adult_Trimmed_peak_107	118	.	8.55432	16.40958	11.83739	183
chr10	74674641	74675056	BCOR_1_Adult_Trimmed_peak_108	38	.	4.71966	7.92808	3.85316	57
chr10	74980059	74980298	BCOR_1_Adult_Trimmed_peak_109	36	.	4.40671	7.66946	3.62298	183
chr10	76424660	76424947	BCOR_1_Adult_Trimmed_peak_110	45	.	3.75189	8.71793	4.58159	128
chr10	77044317	77044507	BCOR_1_Adult_Trimmed_peak_111	108	.	5.89340	15.38106	10.84868	109
chr10	77068302	77069243	BCOR_1_Adult_Trimmed_peak_112	210	.	9.11458	25.90350	21.02859	558
chr10	77770211	77770430	BCOR_1_Adult_Trimmed_peak_113	54	.	5.98802	9.71078	5.49468	111
chr10	79144561	79144860	BCOR_1_Adult_Trimmed_peak_114	93	.	4.97778	13.84083	9.38454	180
chr10	79156398	79156583	BCOR_1_Adult_Trimmed_peak_115	27	.	4.70487	6.74039	2.77339	93
chr10	79167026	79167221	BCOR_1_Adult_Trimmed_peak_116	82	.	5.04070	12.59955	8.20590	107
chr10	79243014	79243202	BCOR_1_Adult_Trimmed_peak_117	23	.	3.15158	6.22627	2.31463	22
chr10	79316921	79317290	BCOR_1_Adult_Trimmed_peak_118	45	.	3.66251	8.72779	4.58866	140
chr10	79371209	79371678	BCOR_1_Adult_Trimmed_peak_119	80	.	5.26655	12.40887	8.02721	369
chr10	79422645	79422845	BCOR_1_Adult_Trimmed_peak_120	115	.	8.09423	16.11346	11.55428	84
chr10	79447763	79447973	BCOR_1_Adult_Trimmed_peak_121	41	.	3.27998	8.28455	4.17911	31
chr10	79502435	79502809	BCOR_1_Adult_Trimmed_peak_122	107	.	6.42058	15.28833	10.76196	158
chr10	79604884	79605092	BCOR_1_Adult_Trimmed_peak_123	23	.	4.09037	6.27249	2.35382	129
chr10	79711885	79712121	BCOR_1_Adult_Trimmed_peak_124	27	.	4.04253	6.71822	2.77339	172
chr10	79727289	79727794	BCOR_1_Adult_Trimmed_peak_125	484	.	12.50841	53.60365	48.43000	348
chr10	79792529	79792857	BCOR_1_Adult_Trimmed_peak_126	221	.	9.36776	27.00290	22.10518	189
chr10	79794680	79795012	BCOR_1_Adult_Trimmed_peak_127	53	.	5.86470	9.51119	5.31836	180
chr10	79861673	79861861	BCOR_1_Adult_Trimmed_peak_128	59	.	4.31627	10.17112	5.92584	38
chr10	79862243	79862548	BCOR_1_Adult_Trimmed_peak_129	121	.	4.53011	16.74866	12.16098	165
chr10	79896499	79896972	BCOR_1_Adult_Trimmed_peak_130	53	.	4.29393	9.51836	5.32319	128
chr10	80024333	80024698	BCOR_1_Adult_Trimmed_peak_131	33	.	4.42261	7.40513	3.38351	129
chr10	80084966	80085402	BCOR_1_Adult_Trimmed_peak_132	316	.	6.89762	36.69746	31.65203	285
chr10	80139141	80139392	BCOR_1_Adult_Trimmed_peak_133	64	.	3.73239	10.71622	6.43836	75
chr10	80164667	80164956	BCOR_1_Adult_Trimmed_peak_134	163	.	6.15309	21.04541	16.30071	81
chr10	80261083	80261342	BCOR_1_Adult_Trimmed_peak_135	49	.	4.69196	9.13798	4.96950	166
chr10	80289116	80289347	BCOR_1_Adult_Trimmed_peak_136	92	.	4.80241	13.70022	9.24683	78
chr10	80630525	80630716	BCOR_1_Adult_Trimmed_peak_137	91	.	6.66139	13.60687	9.15752	108
chr10	80645526	80645749	BCOR_1_Adult_Trimmed_peak_138	66	.	4.48892	10.90910	6.61233	130
chr10	80655202	80655443	BCOR_1_Adult_Trimmed_peak_139	52	.	5.60923	9.43895	5.24944	72
chr10	80729374	80729635	BCOR_1_Adult_Trimmed_peak_140	64	.	6.41574	10.76302	6.47685	76
chr10	80783341	80783895	BCOR_1_Adult_Trimmed_peak_141	114	.	4.33565	16.00035	11.44546	294
chr10	80841155	80841561	BCOR_1_Adult_Trimmed_peak_142	205	.	8.89004	25.42553	20.56074	212
chr10	80959147	80959580	BCOR_1_Adult_Trimmed_peak_143	97	.	5.41409	14.23606	9.75527	94
chr10	81007934	81008133	BCOR_1_Adult_Trimmed_peak_144	33	.	2.95612	7.40673	3.38450	149
chr10	81106546	81106766	BCOR_1_Adult_Trimmed_peak_145	16	.	3.77572	5.49069	1.66697	47
chr10	84647837	84648408	BCOR_1_Adult_Trimmed_peak_146	271	.	10.37171	32.10269	27.12446	208
chr10	86168171	86168797	BCOR_1_Adult_Trimmed_peak_147	504	.	9.87405	55.59755	50.41604	211
chr10	86241397	86241616	BCOR_1_Adult_Trimmed_peak_148	47	.	4.89718	8.88081	4.72527	173
chr10	89209289	89209538	BCOR_1_Adult_Trimmed_peak_149	45	.	5.56031	8.68812	4.55327	124
chr10	90545443	90545741	BCOR_1_Adult_Trimmed_peak_150	563	.	13.12147	61.60916	56.39930	135
chr10	90644366	90644881	BCOR_1_Adult_Trimmed_peak_151	39	.	3.60181	8.06836	3.98372	156
chr10	92915908	92916156	BCOR_1_Adult_Trimmed_peak_152	55	.	4.68215	9.76109	5.54062	107
chr10	93498589	93499040	BCOR_1_Adult_Trimmed_peak_153	196	.	5.71296	24.50595	19.66423	170
chr10	94684603	94684804	BCOR_1_Adult_Trimmed_peak_154	36	.	5.13259	7.69717	3.63798	76
chr10	94977467	94977689	BCOR_1_Adult_Trimmed_peak_155	98	.	6.17364	14.35548	9.86778	96
chr10	98376897	98377262	BCOR_1_Adult_Trimmed_peak_156	282	.	11.52278	33.24039	28.24329	181
chr10	105278208	105278418	BCOR_1_Adult_Trimmed_peak_157	51	.	4.98085	9.36676	5.18470	80
chr10	117183429	117183637	BCOR_1_Adult_Trimmed_peak_158	129	.	8.98203	17.60667	12.98507	77
chr10	118502690	118502882	BCOR_1_Adult_Trimmed_peak_159	22	.	3.87400	6.15168	2.24699	43
chr10	118677238	118677583	BCOR_1_Adult_Trimmed_peak_160	204	.	7.00815	25.34394	20.48229	190
chr10	121176748	121176977	BCOR_1_Adult_Trimmed_peak_161	30	.	4.40501	7.08563	3.08477	191
chr10	122513462	122513650	BCOR_1_Adult_Trimmed_peak_162	64	.	6.41574	10.76302	6.47685	99
chr10	126500407	126500632	BCOR_1_Adult_Trimmed_peak_163	71	.	3.59030	11.46056	7.13501	105
chr10	126726120	126726375	BCOR_1_Adult_Trimmed_peak_164	19	.	4.11344	5.80204	1.94792	41
chr10	126727473	126727818	BCOR_1_Adult_Trimmed_peak_165	180	.	6.45324	22.79902	18.00211	197
chr11	4767393	4767593	BCOR_1_Adult_Trimmed_peak_166	45	.	5.56031	8.68812	4.55327	109
chr11	5442115	5442366	BCOR_1_Adult_Trimmed_peak_167	17	.	3.99436	5.61115	1.77659	142
chr11	5662098	5662478	BCOR_1_Adult_Trimmed_peak_168	233	.	11.94862	28.30446	23.38448	260
chr11	6191592	6192028	BCOR_1_Adult_Trimmed_peak_169	63	.	5.66359	10.61404	6.34309	202
chr11	9644124	9644325	BCOR_1_Adult_Trimmed_peak_170	41	.	5.10472	8.26739	4.16267	15
chr11	17111643	17111864	BCOR_1_Adult_Trimmed_peak_171	37	.	4.64078	7.79028	3.72261	62
chr11	20442729	20443139	BCOR_1_Adult_Trimmed_peak_172	146	.	5.85294	19.33335	14.64329	174
chr11	22645510	22645798	BCOR_1_Adult_Trimmed_peak_173	36	.	5.13259	7.69717	3.63798	160
chr11	22872164	22872522	BCOR_1_Adult_Trimmed_peak_174	46	.	5.39615	8.74792	4.60509	253
chr11	22872907	22873110	BCOR_1_Adult_Trimmed_peak_175	36	.	5.13259	7.69717	3.63798	93
chr11	23155618	23155940	BCOR_1_Adult_Trimmed_peak_176	50	.	3.14264	9.27251	5.09713	188
chr11	23206129	23206396	BCOR_1_Adult_Trimmed_peak_177	15	.	2.76027	5.37282	1.57566	266
chr11	29447891	29448143	BCOR_1_Adult_Trimmed_peak_178	55	.	5.18525	9.74668	5.52934	195
chr11	29925775	29926191	BCOR_1_Adult_Trimmed_peak_179	76	.	5.81100	12.02607	7.66341	252
chr11	32167458	32167711	BCOR_1_Adult_Trimmed_peak_180	108	.	7.65708	15.36449	10.83408	189
chr11	33063035	33063337	BCOR_1_Adult_Trimmed_peak_181	156	.	6.72094	20.39971	15.67328	160
chr11	34646923	34647333	BCOR_1_Adult_Trimmed_peak_182	97	.	7.29246	14.28170	9.79800	230
chr11	35687308	35687831	BCOR_1_Adult_Trimmed_peak_183	108	.	7.95318	15.40492	10.87135	431
chr11	48630655	48630892	BCOR_1_Adult_Trimmed_peak_184	133	.	5.96959	18.02169	13.38290	65
chr11	49058965	49059427	BCOR_1_Adult_Trimmed_peak_185	17	.	4.01085	5.63765	1.79634	337
chr11	49838273	49838845	BCOR_1_Adult_Trimmed_peak_186	353	.	15.41758	40.48256	35.39579	422
chr11	50190913	50191404	BCOR_1_Adult_Trimmed_peak_187	86	.	5.57399	13.08665	8.66367	164
chr11	50244375	50244589	BCOR_1_Adult_Trimmed_peak_188	10	.	3.46108	4.74261	1.03387	205
chr11	51432998	51433187	BCOR_1_Adult_Trimmed_peak_189	135	.	8.46977	18.23670	13.58847	80
chr11	51502072	51502631	BCOR_1_Adult_Trimmed_peak_190	29	.	3.18531	6.93579	2.94422	371
chr11	53113939	53114268	BCOR_1_Adult_Trimmed_peak_191	64	.	3.88947	10.69578	6.42051	62
chr11	53244423	53244729	BCOR_1_Adult_Trimmed_peak_192	274	.	10.81717	32.43492	27.45020	208
chr11	54674098	54674298	BCOR_1_Adult_Trimmed_peak_193	10	.	3.04831	4.79912	1.08232	118
chr11	55282940	55283206	BCOR_1_Adult_Trimmed_peak_194	71	.	3.53911	11.50365	7.17528	92
chr11	58752380	58752702	BCOR_1_Adult_Trimmed_peak_195	104	.	7.41105	14.93760	10.42703	195
chr11	59624799	59624983	BCOR_1_Adult_Trimmed_peak_196	36	.	5.13259	7.69717	3.63798	85
chr11	60230529	60231026	BCOR_1_Adult_Trimmed_peak_197	105	.	5.60078	15.07639	10.56086	215
chr11	60350755	60351019	BCOR_1_Adult_Trimmed_peak_198	80	.	5.13243	12.46311	8.07909	150
chr11	60988616	60988875	BCOR_1_Adult_Trimmed_peak_199	88	.	4.01532	13.32147	8.88951	137
chr11	62364552	62365221	BCOR_1_Adult_Trimmed_peak_200	70	.	4.22597	11.42038	7.09665	54
chr11	68714906	68715270	BCOR_1_Adult_Trimmed_peak_201	95	.	7.64242	13.98642	9.52134	131
chr11	68884245	68884494	BCOR_1_Adult_Trimmed_peak_202	19	.	2.91987	5.81139	1.94792	68
chr11	68908339	68908695	BCOR_1_Adult_Trimmed_peak_203	223	.	5.27314	27.23738	22.33619	169
chr11	68912231	68912655	BCOR_1_Adult_Trimmed_peak_204	161	.	9.38686	20.89866	16.16063	129
chr11	69208958	69209574	BCOR_1_Adult_Trimmed_peak_205	262	.	8.77456	31.22441	26.25755	201
chr11	69222158	69222483	BCOR_1_Adult_Trimmed_peak_206	117	.	7.42524	16.35201	11.78345	46
chr11	69572269	69572620	BCOR_1_Adult_Trimmed_peak_207	103	.	5.35218	14.83000	10.32487	170
chr11	69715045	69715265	BCOR_1_Adult_Trimmed_peak_208	6	.	2.37142	4.26351	0.60492	207
chr11	69734839	69735168	BCOR_1_Adult_Trimmed_peak_209	107	.	3.83944	15.32263	10.79419	147
chr11	70460559	70460994	BCOR_1_Adult_Trimmed_peak_210	92	.	5.48696	13.65363	9.20223	340
chr11	70482558	70482770	BCOR_1_Adult_Trimmed_peak_211	41	.	3.85721	8.20182	4.10770	115
chr11	70513726	70513932	BCOR_1_Adult_Trimmed_peak_212	39	.	4.94070	7.99433	3.91725	88
chr11	71943505	71943858	BCOR_1_Adult_Trimmed_peak_213	36	.	5.13259	7.69717	3.63798	205
chr11	72503426	72503622	BCOR_1_Adult_Trimmed_peak_214	10	.	3.46108	4.74261	1.03387	174
chr11	74584023	74584428	BCOR_1_Adult_Trimmed_peak_215	297	.	14.54234	34.73483	29.71441	215
chr11	74643852	74644452	BCOR_1_Adult_Trimmed_peak_216	73	.	4.66157	11.66319	7.32240	154
chr11	75274812	75274996	BCOR_1_Adult_Trimmed_peak_217	29	.	2.83445	6.98139	2.98831	101
chr11	76220453	76220643	BCOR_1_Adult_Trimmed_peak_218	27	.	3.65797	6.72946	2.77339	177
chr11	77421350	77421657	BCOR_1_Adult_Trimmed_peak_219	76	.	5.81100	12.02607	7.66341	67
chr11	77499316	77499644	BCOR_1_Adult_Trimmed_peak_220	103	.	6.01991	14.85325	10.34613	254
chr11	77795835	77796236	BCOR_1_Adult_Trimmed_peak_221	108	.	4.32419	15.34727	10.81836	273
chr11	77996871	77997149	BCOR_1_Adult_Trimmed_peak_222	68	.	6.19859	11.16370	6.85338	187
chr11	78075026	78075231	BCOR_1_Adult_Trimmed_peak_223	112	.	6.91785	15.84804	11.29834	88
chr11	78159716	78160356	BCOR_1_Adult_Trimmed_peak_224	96	.	7.69889	14.07962	9.60564	333
chr11	78511238	78511442	BCOR_1_Adult_Trimmed_peak_225	45	.	4.95016	8.64968	4.52556	170
chr11	80034676	80034877	BCOR_1_Adult_Trimmed_peak_226	36	.	5.13259	7.69717	3.63798	107
chr11	80290238	80290540	BCOR_1_Adult_Trimmed_peak_227	33	.	3.62567	7.39328	3.37463	185
chr11	83943092	83943360	BCOR_1_Adult_Trimmed_peak_228	177	.	10.69290	22.58743	17.79610	42
chr11	83992980	83993191	BCOR_1_Adult_Trimmed_peak_229	17	.	3.05090	5.57841	1.74574	186
chr11	84684291	84684638	BCOR_1_Adult_Trimmed_peak_230	68	.	6.19859	11.16370	6.85338	60
chr11	86298028	86298212	BCOR_1_Adult_Trimmed_peak_231	13	.	2.85143	5.09469	1.31046	12
chr11	86807193	86807471	BCOR_1_Adult_Trimmed_peak_232	16	.	3.25153	5.41762	1.60463	48
chr11	86922362	86922761	BCOR_1_Adult_Trimmed_peak_233	256	.	6.20786	30.63868	25.68264	255
chr11	87256266	87256556	BCOR_1_Adult_Trimmed_peak_234	20	.	3.48774	5.90068	2.02403	264
chr11	87261764	87261988	BCOR_1_Adult_Trimmed_peak_235	79	.	5.59725	12.37212	7.99163	55
chr11	87550727	87551037	BCOR_1_Adult_Trimmed_peak_236	129	.	6.68879	17.61913	12.99623	187
chr11	87860862	87861239	BCOR_1_Adult_Trimmed_peak_237	59	.	5.25757	10.23161	5.98027	164
chr11	88725901	88726135	BCOR_1_Adult_Trimmed_peak_238	68	.	4.87730	11.18107	6.86887	90
chr11	90279146	90279643	BCOR_1_Adult_Trimmed_peak_239	85	.	6.08771	12.95371	8.53598	286
chr11	90499179	90499576	BCOR_1_Adult_Trimmed_peak_240	105	.	5.60078	15.07639	10.56086	292
chr11	94071647	94071914	BCOR_1_Adult_Trimmed_peak_241	41	.	5.10472	8.26739	4.16267	41
chr11	94072276	94072782	BCOR_1_Adult_Trimmed_peak_242	164	.	5.14785	21.17810	16.43072	278
chr11	95137476	95137690	BCOR_1_Adult_Trimmed_peak_243	41	.	5.08373	8.23255	4.13273	62
chr11	95245847	95246152	BCOR_1_Adult_Trimmed_peak_244	6	.	2.80039	4.28678	0.62516	296
chr11	95275190	95275580	BCOR_1_Adult_Trimmed_peak_245	54	.	5.98802	9.71078	5.49468	330
chr11	95574014	95574320	BCOR_1_Adult_Trimmed_peak_246	174	.	9.80433	22.18262	17.40532	154
chr11	95719939	95720489	BCOR_1_Adult_Trimmed_peak_247	16	.	3.59728	5.41652	1.60463	229
chr11	95937001	95937451	BCOR_1_Adult_Trimmed_peak_248	435	.	11.22231	48.73098	43.58256	153
chr11	96638930	96639121	BCOR_1_Adult_Trimmed_peak_249	66	.	4.48892	10.90910	6.61233	54
chr11	96839119	96839345	BCOR_1_Adult_Trimmed_peak_250	64	.	4.20211	10.76417	6.47696	45
chr11	97049117	97049700	BCOR_1_Adult_Trimmed_peak_251	288	.	7.25683	33.82255	28.81630	286
chr11	97141741	97142041	BCOR_1_Adult_Trimmed_peak_252	36	.	5.13259	7.69717	3.63798	221
chr11	97172254	97172651	BCOR_1_Adult_Trimmed_peak_253	54	.	5.98802	9.71078	5.49468	367
chr11	97176791	97177222	BCOR_1_Adult_Trimmed_peak_254	1040	.	24.44760	109.34261	104.01067	268
chr11	97521793	97522062	BCOR_1_Adult_Trimmed_peak_255	74	.	6.84345	11.84298	7.48950	73
chr11	98054557	98054740	BCOR_1_Adult_Trimmed_peak_256	36	.	5.13259	7.69717	3.63798	125
chr11	98063800	98064079	BCOR_1_Adult_Trimmed_peak_257	58	.	3.76401	10.04386	5.81015	219
chr11	98463583	98463810	BCOR_1_Adult_Trimmed_peak_258	36	.	5.13259	7.69717	3.63798	55
chr11	98635116	98635671	BCOR_1_Adult_Trimmed_peak_259	413	.	10.43728	46.46083	41.33094	263
chr11	98636397	98636793	BCOR_1_Adult_Trimmed_peak_260	122	.	7.19457	16.84751	12.25443	291
chr11	100981152	100981401	BCOR_1_Adult_Trimmed_peak_261	128	.	5.35290	17.45407	12.84069	122
chr11	101413460	101414106	BCOR_1_Adult_Trimmed_peak_262	66	.	4.48892	10.90910	6.61233	530
chr11	101526619	101527109	BCOR_1_Adult_Trimmed_peak_263	45	.	5.56031	8.68812	4.55327	378
chr11	102977255	102977619	BCOR_1_Adult_Trimmed_peak_264	101	.	5.13835	14.63019	10.13189	127
chr11	102994276	102994590	BCOR_1_Adult_Trimmed_peak_265	56	.	3.19570	9.89920	5.67515	67
chr11	104411804	104411998	BCOR_1_Adult_Trimmed_peak_266	77	.	4.36684	12.12972	7.76157	98
chr11	106077664	106078232	BCOR_1_Adult_Trimmed_peak_267	95	.	4.29791	14.04003	9.57077	123
chr11	106134236	106134564	BCOR_1_Adult_Trimmed_peak_268	129	.	8.38633	17.58934	12.97108	160
chr11	106649922	106650478	BCOR_1_Adult_Trimmed_peak_269	41	.	4.38046	8.21225	4.11613	507
chr11	106889276	106889470	BCOR_1_Adult_Trimmed_peak_270	33	.	3.53262	7.40783	3.38450	121
chr11	108205201	108205423	BCOR_1_Adult_Trimmed_peak_271	100	.	6.92216	14.51559	10.02105	58
chr11	108872998	108873312	BCOR_1_Adult_Trimmed_peak_272	40	.	1.47852	8.16911	4.07636	89
chr11	109223833	109224325	BCOR_1_Adult_Trimmed_peak_273	265	.	8.45989	31.47611	26.50721	178
chr11	109334407	109334789	BCOR_1_Adult_Trimmed_peak_274	72	.	5.97823	11.55745	7.22260	246
chr11	110198749	110199133	BCOR_1_Adult_Trimmed_peak_275	120	.	6.46583	16.68241	12.09709	292
chr11	113545328	113545704	BCOR_1_Adult_Trimmed_peak_276	45	.	4.95016	8.64968	4.52556	99
chr11	113558932	113559192	BCOR_1_Adult_Trimmed_peak_277	36	.	5.13259	7.69717	3.63798	227
chr11	115079225	115079492	BCOR_1_Adult_Trimmed_peak_278	36	.	5.13259	7.69717	3.63798	205
chr11	115397315	115397874	BCOR_1_Adult_Trimmed_peak_279	1205	.	20.55342	125.89502	120.52419	346
chr11	115425436	115425679	BCOR_1_Adult_Trimmed_peak_280	52	.	3.63854	9.40590	5.21864	50
chr11	115885892	115886104	BCOR_1_Adult_Trimmed_peak_281	143	.	6.72594	19.05385	14.37398	72
chr11	115891501	115891840	BCOR_1_Adult_Trimmed_peak_282	62	.	4.90511	10.56475	6.29772	191
chr11	115948239	115948449	BCOR_1_Adult_Trimmed_peak_283	20	.	2.88574	5.89864	2.02209	109
chr11	116295237	116295523	BCOR_1_Adult_Trimmed_peak_284	58	.	3.94424	10.04418	5.81015	45
chr11	116704659	116704976	BCOR_1_Adult_Trimmed_peak_285	66	.	4.48892	10.90910	6.61233	189
chr11	116714787	116715030	BCOR_1_Adult_Trimmed_peak_286	16	.	3.25153	5.41762	1.60463	52
chr11	117515665	117516096	BCOR_1_Adult_Trimmed_peak_287	108	.	5.29893	15.43275	10.89781	306
chr11	118151443	118151816	BCOR_1_Adult_Trimmed_peak_288	366	.	14.15897	41.78836	36.69251	200
chr11	118280347	118280572	BCOR_1_Adult_Trimmed_peak_289	16	.	3.59728	5.41652	1.60463	56
chr11	118902197	118902724	BCOR_1_Adult_Trimmed_peak_290	132	.	4.21851	17.90866	13.27329	159
chr11	118947467	118947758	BCOR_1_Adult_Trimmed_peak_291	129	.	8.98203	17.60667	12.98507	201
chr11	120094023	120094215	BCOR_1_Adult_Trimmed_peak_292	96	.	4.40168	14.08724	9.61226	86
chr11	120177250	120177564	BCOR_1_Adult_Trimmed_peak_293	54	.	5.94411	9.63975	5.43600	239
chr11	120313665	120314229	BCOR_1_Adult_Trimmed_peak_294	54	.	5.98802	9.71078	5.49468	69
chr11	120434217	120434652	BCOR_1_Adult_Trimmed_peak_295	280	.	6.79088	33.00544	28.01179	200
chr11	120685430	120686078	BCOR_1_Adult_Trimmed_peak_296	162	.	7.78748	20.96305	16.22128	135
chr11	120852405	120852708	BCOR_1_Adult_Trimmed_peak_297	57	.	5.30713	9.97044	5.74224	90
chr11	121098080	121098465	BCOR_1_Adult_Trimmed_peak_298	97	.	5.41409	14.23606	9.75527	256
chr12	3235377	3235681	BCOR_1_Adult_Trimmed_peak_299	31	.	4.44093	7.14749	3.14281	142
chr12	3309964	3310169	BCOR_1_Adult_Trimmed_peak_300	46	.	3.58347	8.74992	4.60632	86
chr12	3837104	3837314	BCOR_1_Adult_Trimmed_peak_301	19	.	4.24579	5.77166	1.92233	24
chr12	4914301	4914641	BCOR_1_Adult_Trimmed_peak_302	416	.	11.99003	46.80663	41.67312	196
chr12	9036358	9036975	BCOR_1_Adult_Trimmed_peak_303	74	.	6.55247	11.75911	7.41553	466
chr12	17551354	17551677	BCOR_1_Adult_Trimmed_peak_304	28	.	3.37205	6.77812	2.80287	207
chr12	29502271	29502562	BCOR_1_Adult_Trimmed_peak_305	89	.	5.92669	13.43949	8.99992	144
chr12	29975889	29976213	BCOR_1_Adult_Trimmed_peak_306	73	.	5.43280	11.66082	7.32188	130
chr12	31269054	31269486	BCOR_1_Adult_Trimmed_peak_307	54	.	5.98802	9.71078	5.49468	293
chr12	45311143	45311331	BCOR_1_Adult_Trimmed_peak_308	76	.	4.14041	12.03982	7.67631	130
chr12	53604661	53605032	BCOR_1_Adult_Trimmed_peak_309	141	.	7.00083	18.76833	14.10087	197
chr12	54030308	54030599	BCOR_1_Adult_Trimmed_peak_310	39	.	4.29709	8.04682	3.96771	84
chr12	68160444	68160695	BCOR_1_Adult_Trimmed_peak_311	14	.	1.91611	5.27165	1.47954	9
chr12	70260120	70260564	BCOR_1_Adult_Trimmed_peak_312	440	.	12.39647	49.18435	44.03315	295
chr12	70462187	70462630	BCOR_1_Adult_Trimmed_peak_313	212	.	7.84109	26.15002	21.27036	153
chr12	71925981	71926586	BCOR_1_Adult_Trimmed_peak_314	51	.	5.74949	9.32433	5.14632	67
chr12	72116600	72117048	BCOR_1_Adult_Trimmed_peak_315	755	.	13.94572	80.85114	75.58002	137
chr12	73186553	73186813	BCOR_1_Adult_Trimmed_peak_316	39	.	2.82082	7.97734	3.90147	88
chr12	73861802	73862244	BCOR_1_Adult_Trimmed_peak_317	43	.	5.01161	8.43202	4.31838	107
chr12	75008745	75008986	BCOR_1_Adult_Trimmed_peak_318	265	.	8.45989	31.47611	26.50721	144
chr12	76770425	76770709	BCOR_1_Adult_Trimmed_peak_319	9	.	2.36204	4.61945	0.93587	206
chr12	77470469	77470671	BCOR_1_Adult_Trimmed_peak_320	16	.	3.77572	5.49069	1.66697	42
chr12	81860664	81860856	BCOR_1_Adult_Trimmed_peak_321	25	.	4.35748	6.45181	2.52290	17
chr12	82695990	82696263	BCOR_1_Adult_Trimmed_peak_322	74	.	6.84345	11.84298	7.48950	58
chr12	84785581	84785772	BCOR_1_Adult_Trimmed_peak_323	50	.	5.46935	9.20576	5.03128	65
chr12	86113887	86114204	BCOR_1_Adult_Trimmed_peak_324	74	.	5.01394	11.83631	7.48785	69
chr12	86814537	86814789	BCOR_1_Adult_Trimmed_peak_325	46	.	5.03430	8.79800	4.64775	192
chr12	87165608	87165808	BCOR_1_Adult_Trimmed_peak_326	27	.	3.45302	6.74602	2.77722	144
chr12	88729277	88729581	BCOR_1_Adult_Trimmed_peak_327	84	.	5.28374	12.81306	8.41007	129
chr12	92828480	92828895	BCOR_1_Adult_Trimmed_peak_328	66	.	4.48892	10.90910	6.61233	91
chr12	98299787	98299995	BCOR_1_Adult_Trimmed_peak_329	92	.	2.31144	13.73400	9.28001	45
chr12	101963345	101963606	BCOR_1_Adult_Trimmed_peak_330	114	.	5.25264	16.04237	11.48524	79
chr12	104626886	104627078	BCOR_1_Adult_Trimmed_peak_331	20	.	4.00929	5.88038	2.00490	7
chr12	106270517	106270704	BCOR_1_Adult_Trimmed_peak_332	27	.	2.57617	6.65107	2.71122	143
chr12	109417585	109417924	BCOR_1_Adult_Trimmed_peak_333	58	.	4.05204	10.06641	5.83042	180
chr12	109513698	109513975	BCOR_1_Adult_Trimmed_peak_334	84	.	5.28374	12.81306	8.41007	218
chr12	110030932	110031188	BCOR_1_Adult_Trimmed_peak_335	80	.	4.83422	12.43285	8.04915	149
chr12	111795147	111795574	BCOR_1_Adult_Trimmed_peak_336	74	.	6.55247	11.75911	7.41553	222
chr12	111829645	111829870	BCOR_1_Adult_Trimmed_peak_337	38	.	4.71966	7.92808	3.85316	134
chr12	111934549	111934830	BCOR_1_Adult_Trimmed_peak_338	23	.	3.15158	6.22627	2.31463	198
chr12	112127419	112127675	BCOR_1_Adult_Trimmed_peak_339	15	.	3.97659	5.35081	1.55462	107
chr12	112615847	112616312	BCOR_1_Adult_Trimmed_peak_340	59	.	5.25757	10.23161	5.98027	147
chr12	112776144	112776351	BCOR_1_Adult_Trimmed_peak_341	87	.	5.00688	13.21752	8.79034	128
chr12	113882645	113883060	BCOR_1_Adult_Trimmed_peak_342	303	.	9.95782	35.37634	30.34928	243
chr12	114067649	114067939	BCOR_1_Adult_Trimmed_peak_343	39	.	3.69319	8.05634	3.97569	84
chr12	114252463	114252672	BCOR_1_Adult_Trimmed_peak_344	112	.	6.24287	15.76028	11.21424	50
chr12	119539597	119540015	BCOR_1_Adult_Trimmed_peak_345	18	.	2.95818	5.72831	1.88181	287
chr12	119540508	119540770	BCOR_1_Adult_Trimmed_peak_346	100	.	5.69018	14.50981	10.01740	170
chr13	3610389	3610589	BCOR_1_Adult_Trimmed_peak_347	122	.	5.40272	16.84776	12.25443	91
chr13	9092796	9093011	BCOR_1_Adult_Trimmed_peak_348	139	.	6.74119	18.63767	13.97772	61
chr13	9275751	9276015	BCOR_1_Adult_Trimmed_peak_349	104	.	7.15966	14.94598	10.43500	85
chr13	13982017	13982302	BCOR_1_Adult_Trimmed_peak_350	153	.	9.83747	20.06023	15.34359	202
chr13	17897048	17897278	BCOR_1_Adult_Trimmed_peak_351	10	.	3.21029	4.71911	1.01723	52
chr13	21252844	21253175	BCOR_1_Adult_Trimmed_peak_352	16	.	3.10772	5.51421	1.68800	301
chr13	23790385	23790598	BCOR_1_Adult_Trimmed_peak_353	16	.	3.59728	5.41652	1.60463	18
chr13	23854240	23854493	BCOR_1_Adult_Trimmed_peak_354	22	.	4.34669	6.17366	2.26577	138
chr13	30751769	30751995	BCOR_1_Adult_Trimmed_peak_355	10	.	3.32057	4.71251	1.01537	124
chr13	40818212	40818491	BCOR_1_Adult_Trimmed_peak_356	177	.	10.69290	22.58743	17.79610	194
chr13	41700795	41701267	BCOR_1_Adult_Trimmed_peak_357	271	.	9.34816	32.11056	27.13152	373
chr13	43655358	43655590	BCOR_1_Adult_Trimmed_peak_358	48	.	4.45919	8.97729	4.81699	152
chr13	44825907	44826300	BCOR_1_Adult_Trimmed_peak_359	117	.	7.42524	16.35201	11.78345	134
chr13	44964949	44965153	BCOR_1_Adult_Trimmed_peak_360	169	.	2.16979	21.74091	16.97861	51
chr13	47138598	47138817	BCOR_1_Adult_Trimmed_peak_361	132	.	4.15287	17.89708	13.26254	60
chr13	48641870	48642093	BCOR_1_Adult_Trimmed_peak_362	220	.	6.90243	26.89900	22.00303	138
chr13	48974005	48974247	BCOR_1_Adult_Trimmed_peak_363	45	.	5.56031	8.68812	4.55327	137
chr13	49345990	49346361	BCOR_1_Adult_Trimmed_peak_364	96	.	7.69889	14.07962	9.60564	279
chr13	51195836	51196059	BCOR_1_Adult_Trimmed_peak_365	16	.	3.77572	5.49069	1.66697	156
chr13	53076195	53076531	BCOR_1_Adult_Trimmed_peak_366	23	.	4.09037	6.27249	2.35382	121
chr13	54789065	54789348	BCOR_1_Adult_Trimmed_peak_367	68	.	4.87730	11.18107	6.86887	28
chr13	54795269	54795585	BCOR_1_Adult_Trimmed_peak_368	51	.	3.11160	9.35218	5.17344	156
chr13	54890510	54890831	BCOR_1_Adult_Trimmed_peak_369	20	.	2.88574	5.89864	2.02209	114
chr13	55546377	55546629	BCOR_1_Adult_Trimmed_peak_370	82	.	3.77926	12.69725	8.29934	132
chr13	58229925	58230255	BCOR_1_Adult_Trimmed_peak_371	10	.	2.65442	4.76148	1.04820	30
chr13	58503498	58504017	BCOR_1_Adult_Trimmed_peak_372	317	.	11.35949	36.76149	31.71488	209
chr13	59658704	59658960	BCOR_1_Adult_Trimmed_peak_373	63	.	5.66359	10.61404	6.34309	79
chr13	59686489	59686717	BCOR_1_Adult_Trimmed_peak_374	108	.	5.89340	15.38106	10.84868	98
chr13	63532507	63533097	BCOR_1_Adult_Trimmed_peak_375	29	.	3.18531	6.93579	2.94422	50
chr13	63669123	63669381	BCOR_1_Adult_Trimmed_peak_376	129	.	6.68879	17.61913	12.99623	177
chr13	63916288	63916866	BCOR_1_Adult_Trimmed_peak_377	287	.	8.51040	33.78679	28.78080	307
chr13	64413787	64414045	BCOR_1_Adult_Trimmed_peak_378	59	.	5.83397	10.17175	5.92584	124
chr13	64533617	64534063	BCOR_1_Adult_Trimmed_peak_379	112	.	6.91785	15.84804	11.29834	135
chr13	69673354	69673692	BCOR_1_Adult_Trimmed_peak_380	158	.	8.08506	20.56950	15.83812	111
chr13	69750395	69750865	BCOR_1_Adult_Trimmed_peak_381	147	.	4.62807	19.40603	14.71464	126
chr13	81022364	81022676	BCOR_1_Adult_Trimmed_peak_382	179	.	6.90603	22.71820	17.92283	222
chr13	81024823	81025536	BCOR_1_Adult_Trimmed_peak_383	188	.	5.60517	23.69808	18.87808	632
chr13	81772207	81772421	BCOR_1_Adult_Trimmed_peak_384	59	.	4.31627	10.17112	5.92584	31
chr13	83870417	83870821	BCOR_1_Adult_Trimmed_peak_385	84	.	4.50771	12.85264	8.44583	339
chr13	91062548	91062731	BCOR_1_Adult_Trimmed_peak_386	59	.	4.31627	10.17112	5.92584	45
chr13	91600367	91600685	BCOR_1_Adult_Trimmed_peak_387	109	.	6.73755	15.49379	10.95773	183
chr13	93124698	93124975	BCOR_1_Adult_Trimmed_peak_388	125	.	5.79903	17.16262	12.56243	144
chr13	94073604	94073842	BCOR_1_Adult_Trimmed_peak_389	28	.	3.95113	6.81262	2.83282	207
chr13	95746330	95746612	BCOR_1_Adult_Trimmed_peak_390	56	.	5.64651	9.85482	5.63144	49
chr13	97840926	97841304	BCOR_1_Adult_Trimmed_peak_391	54	.	5.98802	9.71078	5.49468	214
chr13	104564083	104564800	BCOR_1_Adult_Trimmed_peak_392	184	.	8.39615	23.29139	18.48094	449
chr13	104838922	104839468	BCOR_1_Adult_Trimmed_peak_393	118	.	8.02171	16.46733	11.89259	429
chr13	111534311	111534655	BCOR_1_Adult_Trimmed_peak_394	34	.	3.31803	7.52413	3.48912	32
chr13	112280082	112280491	BCOR_1_Adult_Trimmed_peak_395	297	.	8.67097	34.80170	29.78040	134
chr13	114408907	114409095	BCOR_1_Adult_Trimmed_peak_396	25	.	4.56227	6.51515	2.57912	105
chr14	12385957	12386211	BCOR_1_Adult_Trimmed_peak_397	37	.	4.80550	7.76760	3.70173	220
chr14	19071195	19071963	BCOR_1_Adult_Trimmed_peak_398	47	.	3.39308	8.87202	4.71694	553
chr14	21460183	21460430	BCOR_1_Adult_Trimmed_peak_399	41	.	4.23623	8.21426	4.11613	42
chr14	21895147	21895397	BCOR_1_Adult_Trimmed_peak_400	132	.	7.47128	17.86323	13.22929	138
chr14	22319666	22320249	BCOR_1_Adult_Trimmed_peak_401	139	.	3.90216	18.58908	13.92992	143
chr14	22893448	22893724	BCOR_1_Adult_Trimmed_peak_402	74	.	6.84345	11.84298	7.48950	86
chr14	26278586	26278809	BCOR_1_Adult_Trimmed_peak_403	24	.	4.44470	6.32910	2.40750	65
chr14	32972973	32973198	BCOR_1_Adult_Trimmed_peak_404	173	.	8.57814	22.07766	17.30212	75
chr14	34260294	34260634	BCOR_1_Adult_Trimmed_peak_405	64	.	3.60350	10.77345	6.48571	123
chr14	34765689	34765916	BCOR_1_Adult_Trimmed_peak_406	45	.	5.56031	8.68812	4.55327	114
chr14	35123638	35123885	BCOR_1_Adult_Trimmed_peak_407	58	.	4.17491	10.10735	5.86909	121
chr14	42713584	42713820	BCOR_1_Adult_Trimmed_peak_408	10	.	3.63123	4.80725	1.08862	8
chr14	44598741	44598992	BCOR_1_Adult_Trimmed_peak_409	36	.	5.13259	7.69717	3.63798	96
chr14	44675001	44675207	BCOR_1_Adult_Trimmed_peak_410	19	.	4.27716	5.82062	1.94792	184
chr14	45839142	45839392	BCOR_1_Adult_Trimmed_peak_411	58	.	3.94424	10.04418	5.81015	116
chr14	45938281	45938508	BCOR_1_Adult_Trimmed_peak_412	17	.	4.01085	5.63765	1.79634	146
chr14	49360865	49361072	BCOR_1_Adult_Trimmed_peak_413	174	.	9.84482	22.25387	17.47254	144
chr14	51550526	51550874	BCOR_1_Adult_Trimmed_peak_414	201	.	7.06524	25.03590	20.18213	165
chr14	51684644	51684882	BCOR_1_Adult_Trimmed_peak_415	61	.	5.16797	10.41159	6.15114	146
chr14	52723819	52724028	BCOR_1_Adult_Trimmed_peak_416	29	.	2.67713	6.89939	2.91284	118
chr14	55136258	55136444	BCOR_1_Adult_Trimmed_peak_417	77	.	4.36684	12.12972	7.76157	51
chr14	55305445	55305799	BCOR_1_Adult_Trimmed_peak_418	206	.	5.99445	25.56533	20.69671	240
chr14	55495497	55495721	BCOR_1_Adult_Trimmed_peak_419	60	.	4.48062	10.26317	6.00915	72
chr14	56139999	56140462	BCOR_1_Adult_Trimmed_peak_420	64	.	6.36868	10.68645	6.41207	37
chr14	56179319	56179922	BCOR_1_Adult_Trimmed_peak_421	111	.	4.91068	15.73211	11.18791	235
chr14	57505259	57505479	BCOR_1_Adult_Trimmed_peak_422	57	.	5.12054	9.97143	5.74269	90
chr14	61791606	61791837	BCOR_1_Adult_Trimmed_peak_423	52	.	4.01434	9.40677	5.21864	135
chr14	62116775	62116984	BCOR_1_Adult_Trimmed_peak_424	36	.	5.13259	7.69717	3.63798	72
chr14	63380053	63380306	BCOR_1_Adult_Trimmed_peak_425	84	.	3.52602	12.88680	8.47898	88
chr14	63456236	63456456	BCOR_1_Adult_Trimmed_peak_426	51	.	3.90196	9.38414	5.19937	140
chr14	63796768	63797086	BCOR_1_Adult_Trimmed_peak_427	217	.	8.69543	26.63718	21.74593	108
chr14	65205709	65206245	BCOR_1_Adult_Trimmed_peak_428	129	.	8.38633	17.58934	12.97108	365
chr14	65206699	65207092	BCOR_1_Adult_Trimmed_peak_429	94	.	7.32335	13.89206	9.43359	283
chr14	66619619	66619876	BCOR_1_Adult_Trimmed_peak_430	19	.	4.27716	5.82062	1.94792	46
chr14	69780111	69780491	BCOR_1_Adult_Trimmed_peak_431	11	.	1.50969	4.82182	1.10236	3
chr14	69955085	69955481	BCOR_1_Adult_Trimmed_peak_432	61	.	4.67408	10.39093	6.13119	87
chr14	70689110	70689352	BCOR_1_Adult_Trimmed_peak_433	33	.	4.92814	7.37100	3.35432	124
chr14	70949375	70949564	BCOR_1_Adult_Trimmed_peak_434	54	.	5.98802	9.71078	5.49468	41
chr14	71166359	71166630	BCOR_1_Adult_Trimmed_peak_435	10	.	3.46108	4.74261	1.03387	248
chr14	76244874	76245106	BCOR_1_Adult_Trimmed_peak_436	22	.	3.21147	6.16801	2.26015	169
chr14	76552313	76552588	BCOR_1_Adult_Trimmed_peak_437	6	.	3.46896	4.35464	0.68822	220
chr14	78936637	78936934	BCOR_1_Adult_Trimmed_peak_438	152	.	5.20273	19.92478	15.21607	155
chr14	103469358	103469583	BCOR_1_Adult_Trimmed_peak_439	59	.	5.83397	10.17175	5.92584	140
chr14	103498735	103499074	BCOR_1_Adult_Trimmed_peak_440	306	.	11.16781	35.70264	30.66927	109
chr14	120876742	120877604	BCOR_1_Adult_Trimmed_peak_441	138	.	5.70287	18.49355	13.83975	701
chr15	3945876	3946073	BCOR_1_Adult_Trimmed_peak_442	21	.	2.64548	5.99208	2.11207	71
chr15	7079215	7079605	BCOR_1_Adult_Trimmed_peak_443	129	.	6.68879	17.61913	12.99623	209
chr15	31531284	31531769	BCOR_1_Adult_Trimmed_peak_444	82	.	5.04070	12.59955	8.20590	238
chr15	36538729	36539274	BCOR_1_Adult_Trimmed_peak_445	64	.	4.08511	10.72505	6.44622	172
chr15	36937074	36937277	BCOR_1_Adult_Trimmed_peak_446	39	.	3.92055	8.08389	3.99677	144
chr15	38230429	38230895	BCOR_1_Adult_Trimmed_peak_447	44	.	4.70414	8.52500	4.40491	196
chr15	44450554	44450925	BCOR_1_Adult_Trimmed_peak_448	188	.	7.07869	23.65181	18.83268	212
chr15	58913616	58913943	BCOR_1_Adult_Trimmed_peak_449	273	.	11.06857	32.32711	27.34386	52
chr15	59146357	59146599	BCOR_1_Adult_Trimmed_peak_450	42	.	4.44502	8.33944	4.22788	165
chr15	59479613	59479954	BCOR_1_Adult_Trimmed_peak_451	38	.	4.71966	7.92808	3.85316	300
chr15	63829425	63829788	BCOR_1_Adult_Trimmed_peak_452	35	.	4.19807	7.56390	3.52259	311
chr15	64144231	64144477	BCOR_1_Adult_Trimmed_peak_453	197	.	10.53058	24.60610	19.76053	137
chr15	66801229	66801531	BCOR_1_Adult_Trimmed_peak_454	45	.	5.56031	8.68812	4.55327	205
chr15	68090244	68090599	BCOR_1_Adult_Trimmed_peak_455	48	.	4.45919	8.97729	4.81699	29
chr15	68194659	68195081	BCOR_1_Adult_Trimmed_peak_456	41	.	3.33100	8.22589	4.12698	161
chr15	72891524	72891741	BCOR_1_Adult_Trimmed_peak_457	53	.	5.49200	9.59145	5.39243	98
chr15	72897866	72898226	BCOR_1_Adult_Trimmed_peak_458	81	.	5.67975	12.54102	8.15014	265
chr15	73554989	73555370	BCOR_1_Adult_Trimmed_peak_459	216	.	9.68500	26.51199	21.62413	231
chr15	77672620	77672939	BCOR_1_Adult_Trimmed_peak_460	110	.	7.23681	15.54108	11.00194	157
chr15	79377021	79377351	BCOR_1_Adult_Trimmed_peak_461	58	.	4.17491	10.10735	5.86909	184
chr15	79489381	79489564	BCOR_1_Adult_Trimmed_peak_462	19	.	4.27716	5.82062	1.94792	18
chr15	79518274	79518581	BCOR_1_Adult_Trimmed_peak_463	22	.	3.28037	6.11934	2.21981	272
chr15	79520910	79521244	BCOR_1_Adult_Trimmed_peak_464	216	.	6.63606	26.50071	21.61575	169
chr15	80085501	80085709	BCOR_1_Adult_Trimmed_peak_465	156	.	6.72094	20.39971	15.67328	46
chr15	80541188	80541471	BCOR_1_Adult_Trimmed_peak_466	73	.	5.43280	11.66082	7.32188	192
chr15	81230261	81230456	BCOR_1_Adult_Trimmed_peak_467	47	.	5.29361	8.91079	4.75391	163
chr15	81415561	81415785	BCOR_1_Adult_Trimmed_peak_468	40	.	4.06442	8.13274	4.04039	60
chr15	81641145	81642148	BCOR_1_Adult_Trimmed_peak_469	732	.	18.85945	78.53145	73.26565	479
chr15	81687374	81687563	BCOR_1_Adult_Trimmed_peak_470	17	.	4.01085	5.63765	1.79634	101
chr15	81688823	81689106	BCOR_1_Adult_Trimmed_peak_471	97	.	7.29246	14.28170	9.79800	99
chr15	81690236	81690601	BCOR_1_Adult_Trimmed_peak_472	72	.	5.97823	11.55745	7.22260	270
chr15	81702392	81702855	BCOR_1_Adult_Trimmed_peak_473	241	.	11.01253	29.09975	24.16699	101
chr15	82176302	82176760	BCOR_1_Adult_Trimmed_peak_474	166	.	8.75620	21.36055	16.60571	262
chr15	84131538	84131752	BCOR_1_Adult_Trimmed_peak_475	36	.	5.13259	7.69717	3.63798	64
chr15	85464857	85465224	BCOR_1_Adult_Trimmed_peak_476	35	.	2.72771	7.59063	3.54794	148
chr15	88581721	88582158	BCOR_1_Adult_Trimmed_peak_477	302	.	12.58575	35.31006	30.28387	220
chr15	88692489	88692930	BCOR_1_Adult_Trimmed_peak_478	268	.	8.18925	31.78134	26.80878	150
chr15	88694057	88694377	BCOR_1_Adult_Trimmed_peak_479	20	.	4.18835	5.92170	2.04497	286
chr15	88958938	88959127	BCOR_1_Adult_Trimmed_peak_480	27	.	4.70487	6.74039	2.77339	122
chr15	98011740	98011930	BCOR_1_Adult_Trimmed_peak_481	30	.	4.40501	7.08563	3.08477	23
chr15	98593609	98593903	BCOR_1_Adult_Trimmed_peak_482	85	.	6.50878	12.91038	8.50148	136
chr15	98748561	98748750	BCOR_1_Adult_Trimmed_peak_483	80	.	4.83422	12.43285	8.04915	77
chr15	98905112	98905323	BCOR_1_Adult_Trimmed_peak_484	164	.	9.26775	21.22895	16.47944	115
chr15	99082326	99082535	BCOR_1_Adult_Trimmed_peak_485	15	.	3.45724	5.38858	1.58672	34
chr15	100445605	100446035	BCOR_1_Adult_Trimmed_peak_486	202	.	5.66264	25.10575	20.24957	165
chr15	101004110	101004572	BCOR_1_Adult_Trimmed_peak_487	326	.	10.92502	37.69769	32.64029	298
chr15	101076879	101077148	BCOR_1_Adult_Trimmed_peak_488	10	.	3.04831	4.79912	1.08232	19
chr15	101904069	101904294	BCOR_1_Adult_Trimmed_peak_489	170	.	7.31595	21.86350	17.09661	149
chr15	102236007	102236604	BCOR_1_Adult_Trimmed_peak_490	157	.	4.26464	20.51692	15.78650	389
chr15	102301267	102301534	BCOR_1_Adult_Trimmed_peak_491	36	.	4.42743	7.70760	3.64405	257
chr15	102455628	102455970	BCOR_1_Adult_Trimmed_peak_492	424	.	11.04966	47.59806	42.45896	185
chr15	102997777	102998411	BCOR_1_Adult_Trimmed_peak_493	33	.	4.74010	7.35846	3.34325	541
chr15	103070490	103070701	BCOR_1_Adult_Trimmed_peak_494	16	.	2.55100	5.51921	1.69280	0
chr15	103135606	103135984	BCOR_1_Adult_Trimmed_peak_495	162	.	8.30142	21.00233	16.25860	202
chr16	4420309	4420623	BCOR_1_Adult_Trimmed_peak_496	134	.	6.50307	18.08040	13.43904	179
chr16	5013696	5013885	BCOR_1_Adult_Trimmed_peak_497	40	.	4.06442	8.13274	4.04039	73
chr16	13256342	13256604	BCOR_1_Adult_Trimmed_peak_498	87	.	7.15786	13.18228	8.75706	172
chr16	15637544	15637899	BCOR_1_Adult_Trimmed_peak_499	10	.	3.04831	4.79912	1.08232	73
chr16	17530919	17531128	BCOR_1_Adult_Trimmed_peak_500	33	.	4.74010	7.35846	3.34325	177
chr16	17920772	17921065	BCOR_1_Adult_Trimmed_peak_501	55	.	5.78159	9.72455	5.50789	159
chr16	17921838	17922112	BCOR_1_Adult_Trimmed_peak_502	16	.	3.59728	5.41652	1.60463	227
chr16	22438643	22438831	BCOR_1_Adult_Trimmed_peak_503	10	.	3.21029	4.71911	1.01723	181
chr16	22439667	22440029	BCOR_1_Adult_Trimmed_peak_504	270	.	7.43238	31.98480	27.00899	181
chr16	22857607	22857858	BCOR_1_Adult_Trimmed_peak_505	37	.	2.85931	7.78020	3.71352	152
chr16	23107406	23107772	BCOR_1_Adult_Trimmed_peak_506	55	.	4.68215	9.76109	5.54062	333
chr16	31072932	31073129	BCOR_1_Adult_Trimmed_peak_507	38	.	4.71966	7.92808	3.85316	165
chr16	35363958	35364178	BCOR_1_Adult_Trimmed_peak_508	73	.	5.43280	11.66082	7.32188	128
chr16	37384801	37385338	BCOR_1_Adult_Trimmed_peak_509	140	.	8.18074	18.72466	14.06044	490
chr16	38088973	38089513	BCOR_1_Adult_Trimmed_peak_510	129	.	3.58886	17.56608	12.94994	175
chr16	42875285	42875788	BCOR_1_Adult_Trimmed_peak_511	84	.	3.52602	12.88680	8.47898	315
chr16	56717517	56717735	BCOR_1_Adult_Trimmed_peak_512	80	.	4.83422	12.43285	8.04915	90
chr16	57391495	57391718	BCOR_1_Adult_Trimmed_peak_513	211	.	1.97626	26.07376	21.19573	120
chr16	90144146	90144618	BCOR_1_Adult_Trimmed_peak_514	59	.	5.25757	10.23161	5.98027	113
chr16	91011384	91011657	BCOR_1_Adult_Trimmed_peak_515	24	.	4.12372	6.32926	2.40750	15
chr16	91647817	91648036	BCOR_1_Adult_Trimmed_peak_516	15	.	2.57393	5.29713	1.50337	205
chr16	92466338	92466736	BCOR_1_Adult_Trimmed_peak_517	291	.	13.05756	34.17128	29.15967	111
chr16	94534996	94535389	BCOR_1_Adult_Trimmed_peak_518	35	.	4.19807	7.56390	3.52259	81
chr16	94748160	94748532	BCOR_1_Adult_Trimmed_peak_519	78	.	5.17957	12.21338	7.83879	25
chr16	94790673	94791249	BCOR_1_Adult_Trimmed_peak_520	70	.	5.87832	11.37747	7.05948	278
chr16	96304042	96304306	BCOR_1_Adult_Trimmed_peak_521	46	.	5.39615	8.74792	4.60509	185
chr16	96349419	96349769	BCOR_1_Adult_Trimmed_peak_522	101	.	4.22124	14.66160	10.16207	75
chr16	96366808	96367045	BCOR_1_Adult_Trimmed_peak_523	81	.	5.67975	12.54102	8.15014	84
chr17	4626301	4626506	BCOR_1_Adult_Trimmed_peak_524	108	.	7.65708	15.36449	10.83408	57
chr17	7209797	7210353	BCOR_1_Adult_Trimmed_peak_525	222	.	11.30331	27.17072	22.27009	330
chr17	7374212	7374440	BCOR_1_Adult_Trimmed_peak_526	59	.	4.31627	10.17112	5.92584	97
chr17	7893394	7893893	BCOR_1_Adult_Trimmed_peak_527	141	.	9.40975	18.82385	14.15257	453
chr17	8313841	8314054	BCOR_1_Adult_Trimmed_peak_528	64	.	6.41574	10.76302	6.47685	89
chr17	8717533	8717726	BCOR_1_Adult_Trimmed_peak_529	36	.	5.13259	7.69717	3.63798	127
chr17	10512604	10512850	BCOR_1_Adult_Trimmed_peak_530	106	.	8.06700	15.13480	10.61695	108
chr17	13744065	13744255	BCOR_1_Adult_Trimmed_peak_531	62	.	2.00080	10.47036	6.20808	25
chr17	13744786	13745901	BCOR_1_Adult_Trimmed_peak_532	55	.	1.72757	9.79465	5.57299	736
chr17	13897033	13897504	BCOR_1_Adult_Trimmed_peak_533	153	.	9.83747	20.06023	15.34359	379
chr17	15701431	15701717	BCOR_1_Adult_Trimmed_peak_534	78	.	6.56321	12.18019	7.80739	80
chr17	17371666	17371877	BCOR_1_Adult_Trimmed_peak_535	78	.	6.56321	12.18019	7.80739	79
chr17	23810540	23810795	BCOR_1_Adult_Trimmed_peak_536	45	.	5.56031	8.68812	4.55327	44
chr17	23939909	23940108	BCOR_1_Adult_Trimmed_peak_537	141	.	5.44157	18.86530	14.19252	94
chr17	24607001	24607344	BCOR_1_Adult_Trimmed_peak_538	105	.	5.60078	15.07639	10.56086	206
chr17	24664798	24665102	BCOR_1_Adult_Trimmed_peak_539	52	.	3.71619	9.38625	5.20066	205
chr17	24987094	24987305	BCOR_1_Adult_Trimmed_peak_540	54	.	4.47086	9.61896	5.41701	146
chr17	25152739	25153262	BCOR_1_Adult_Trimmed_peak_541	152	.	6.38808	19.98233	15.26873	182
chr17	27053790	27054026	BCOR_1_Adult_Trimmed_peak_542	40	.	3.52165	8.09335	4.00506	110
chr17	27076493	27076687	BCOR_1_Adult_Trimmed_peak_543	76	.	5.81100	12.02607	7.66341	86
chr17	28465158	28465566	BCOR_1_Adult_Trimmed_peak_544	42	.	4.44502	8.33944	4.22788	69
chr17	28828082	28828385	BCOR_1_Adult_Trimmed_peak_545	316	.	9.32315	36.65686	31.61227	151
chr17	29405517	29405785	BCOR_1_Adult_Trimmed_peak_546	16	.	3.59728	5.41652	1.60463	207
chr17	31701454	31701718	BCOR_1_Adult_Trimmed_peak_547	58	.	3.94424	10.04418	5.81015	79
chr17	33226238	33226483	BCOR_1_Adult_Trimmed_peak_548	57	.	5.96488	10.02643	5.79530	90
chr17	33766002	33766307	BCOR_1_Adult_Trimmed_peak_549	107	.	8.12660	15.23355	10.71109	175
chr17	33954504	33954721	BCOR_1_Adult_Trimmed_peak_550	30	.	4.40501	7.08563	3.08477	69
chr17	34052670	34052997	BCOR_1_Adult_Trimmed_peak_551	70	.	4.22597	11.42038	7.09665	290
chr17	34168636	34168881	BCOR_1_Adult_Trimmed_peak_552	10	.	3.32057	4.71251	1.01537	18
chr17	34256069	34256754	BCOR_1_Adult_Trimmed_peak_553	654	.	19.58873	70.73199	65.49001	310
chr17	34259342	34259636	BCOR_1_Adult_Trimmed_peak_554	41	.	4.88158	8.20871	4.11401	119
chr17	34740485	34741217	BCOR_1_Adult_Trimmed_peak_555	402	.	6.09329	45.38380	40.26204	307
chr17	35031072	35031713	BCOR_1_Adult_Trimmed_peak_556	405	.	11.78681	45.62864	40.50497	210
chr17	35096052	35096250	BCOR_1_Adult_Trimmed_peak_557	36	.	5.13259	7.69717	3.63798	80
chr17	35378441	35378974	BCOR_1_Adult_Trimmed_peak_558	45	.	3.85377	8.72289	4.58480	158
chr17	36053295	36053982	BCOR_1_Adult_Trimmed_peak_559	233	.	6.90150	28.29622	23.37639	325
chr17	39980041	39980425	BCOR_1_Adult_Trimmed_peak_560	7	.	1.22932	4.39465	0.72420	240
chr17	39983836	39984218	BCOR_1_Adult_Trimmed_peak_561	345	.	1.82621	39.60506	34.52885	171
chr17	39984423	39984966	BCOR_1_Adult_Trimmed_peak_562	200	.	1.58694	24.89313	20.04187	415
chr17	39985212	39985655	BCOR_1_Adult_Trimmed_peak_563	17	.	1.28213	5.52733	1.70061	11
chr17	43013432	43013693	BCOR_1_Adult_Trimmed_peak_564	77	.	6.76020	12.10527	7.73853	179
chr17	45570501	45570852	BCOR_1_Adult_Trimmed_peak_565	190	.	7.72239	23.82735	19.00462	61
chr17	47047118	47047458	BCOR_1_Adult_Trimmed_peak_566	36	.	5.13259	7.69717	3.63798	258
chr17	47049212	47049643	BCOR_1_Adult_Trimmed_peak_567	190	.	11.12061	23.87681	19.05191	141
chr17	47052020	47052430	BCOR_1_Adult_Trimmed_peak_568	85	.	7.27117	12.94900	8.53435	109
chr17	47063188	47063514	BCOR_1_Adult_Trimmed_peak_569	36	.	5.13259	7.69717	3.63798	238
chr17	47521963	47522344	BCOR_1_Adult_Trimmed_peak_570	36	.	5.13259	7.69717	3.63798	226
chr17	47536037	47536478	BCOR_1_Adult_Trimmed_peak_571	118	.	8.55432	16.40958	11.83739	260
chr17	47537409	47537678	BCOR_1_Adult_Trimmed_peak_572	60	.	6.16017	10.34638	6.08971	150
chr17	48548944	48549512	BCOR_1_Adult_Trimmed_peak_573	108	.	3.78848	15.34837	10.81937	292
chr17	53828713	53828969	BCOR_1_Adult_Trimmed_peak_574	9	.	2.67645	4.65964	0.97185	47
chr17	56218497	56218982	BCOR_1_Adult_Trimmed_peak_575	186	.	4.86751	23.50436	18.69026	284
chr17	56465108	56465478	BCOR_1_Adult_Trimmed_peak_576	39	.	3.92055	8.08389	3.99677	161
chr17	56724034	56724399	BCOR_1_Adult_Trimmed_peak_577	364	.	12.34727	41.56943	36.47505	182
chr17	56812460	56812800	BCOR_1_Adult_Trimmed_peak_578	216	.	9.68500	26.51199	21.62413	142
chr17	56856968	56857404	BCOR_1_Adult_Trimmed_peak_579	55	.	4.68215	9.76109	5.54062	185
chr17	57170995	57171576	BCOR_1_Adult_Trimmed_peak_580	348	.	7.08612	39.88223	34.80226	191
chr17	57199788	57199972	BCOR_1_Adult_Trimmed_peak_581	27	.	3.54716	6.72846	2.77339	72
chr17	64681326	64681531	BCOR_1_Adult_Trimmed_peak_582	103	.	5.35218	14.83000	10.32487	124
chr17	65962641	65963269	BCOR_1_Adult_Trimmed_peak_583	112	.	6.24287	15.76028	11.21424	387
chr17	69731914	69732401	BCOR_1_Adult_Trimmed_peak_584	438	.	13.82895	49.03576	43.88506	230
chr17	71901270	71901488	BCOR_1_Adult_Trimmed_peak_585	11	.	3.64623	4.83098	1.10384	25
chr17	72102241	72102608	BCOR_1_Adult_Trimmed_peak_586	37	.	4.80550	7.76760	3.70173	70
chr17	73185706	73185973	BCOR_1_Adult_Trimmed_peak_587	64	.	3.73239	10.71622	6.43836	106
chr17	74927499	74927765	BCOR_1_Adult_Trimmed_peak_588	113	.	5.07117	15.87229	11.32185	49
chr17	81464226	81464460	BCOR_1_Adult_Trimmed_peak_589	49	.	4.69196	9.13798	4.96950	181
chr17	83913669	83914058	BCOR_1_Adult_Trimmed_peak_590	160	.	9.63599	20.79048	16.05549	206
chr17	84505809	84506108	BCOR_1_Adult_Trimmed_peak_591	45	.	5.56031	8.68812	4.55327	127
chr17	84865374	84865695	BCOR_1_Adult_Trimmed_peak_592	78	.	6.56321	12.18019	7.80739	229
chr17	85189946	85190162	BCOR_1_Adult_Trimmed_peak_593	57	.	4.93891	9.95840	5.73086	126
chr17	85356976	85357253	BCOR_1_Adult_Trimmed_peak_594	28	.	2.69111	6.79286	2.81720	180
chr17	85489660	85490202	BCOR_1_Adult_Trimmed_peak_595	61	.	4.67408	10.39093	6.13119	319
chr17	87846328	87846527	BCOR_1_Adult_Trimmed_peak_596	10	.	3.04831	4.79912	1.08232	145
chr18	7608967	7609583	BCOR_1_Adult_Trimmed_peak_597	595	.	16.09815	64.77365	59.55141	216
chr18	7626786	7627105	BCOR_1_Adult_Trimmed_peak_598	201	.	7.06524	25.03590	20.18213	172
chr18	10610095	10610393	BCOR_1_Adult_Trimmed_peak_599	74	.	6.79326	11.76087	7.41653	219
chr18	13131657	13132931	BCOR_1_Adult_Trimmed_peak_600	292	.	10.25614	34.27874	29.26478	993
chr18	14130964	14131463	BCOR_1_Adult_Trimmed_peak_601	107	.	8.12660	15.23355	10.71109	264
chr18	15046164	15046389	BCOR_1_Adult_Trimmed_peak_602	19	.	4.27716	5.82062	1.94792	36
chr18	21458673	21458971	BCOR_1_Adult_Trimmed_peak_603	52	.	3.63854	9.40590	5.21864	208
chr18	23962361	23962640	BCOR_1_Adult_Trimmed_peak_604	33	.	4.74010	7.35846	3.34325	76
chr18	35020527	35020759	BCOR_1_Adult_Trimmed_peak_605	119	.	5.69748	16.49703	11.92057	159
chr18	35114053	35114419	BCOR_1_Adult_Trimmed_peak_606	98	.	6.17364	14.35548	9.86778	109
chr18	35930945	35931315	BCOR_1_Adult_Trimmed_peak_607	78	.	4.50226	12.20413	7.82976	278
chr18	36177853	36178088	BCOR_1_Adult_Trimmed_peak_608	70	.	6.57085	11.39612	7.07362	74
chr18	36440584	36441099	BCOR_1_Adult_Trimmed_peak_609	122	.	7.19457	16.84751	12.25443	123
chr18	36446506	36446706	BCOR_1_Adult_Trimmed_peak_610	44	.	4.70414	8.52500	4.40491	143
chr18	38344691	38344897	BCOR_1_Adult_Trimmed_peak_611	27	.	4.70487	6.74039	2.77339	60
chr18	39651177	39651570	BCOR_1_Adult_Trimmed_peak_612	50	.	5.46935	9.20576	5.03128	366
chr18	43135462	43135806	BCOR_1_Adult_Trimmed_peak_613	310	.	4.14143	36.09086	31.05444	181
chr18	44987879	44988280	BCOR_1_Adult_Trimmed_peak_614	64	.	6.41574	10.76302	6.47685	273
chr18	65959827	65960059	BCOR_1_Adult_Trimmed_peak_615	113	.	6.71836	15.89855	11.34752	161
chr18	67884026	67884301	BCOR_1_Adult_Trimmed_peak_616	39	.	3.79832	8.06021	3.97675	143
chr18	73732121	73732413	BCOR_1_Adult_Trimmed_peak_617	54	.	3.91337	9.68547	5.48115	106
chr18	73975122	73975370	BCOR_1_Adult_Trimmed_peak_618	84	.	5.28374	12.81306	8.41007	93
chr18	75159884	75160309	BCOR_1_Adult_Trimmed_peak_619	186	.	10.20944	23.46082	18.64704	148
chr18	76400920	76401168	BCOR_1_Adult_Trimmed_peak_620	61	.	5.35045	10.40635	6.14622	42
chr18	84257023	84257241	BCOR_1_Adult_Trimmed_peak_621	10	.	3.04831	4.79912	1.08232	37
chr19	3575849	3576156	BCOR_1_Adult_Trimmed_peak_622	28	.	3.30166	6.82182	2.84073	243
chr19	4012732	4012933	BCOR_1_Adult_Trimmed_peak_623	54	.	5.34894	9.69380	5.48618	97
chr19	4096930	4097384	BCOR_1_Adult_Trimmed_peak_624	43	.	5.01161	8.43202	4.31838	83
chr19	4121205	4121550	BCOR_1_Adult_Trimmed_peak_625	63	.	5.47332	10.63566	6.36364	161
chr19	4139629	4139823	BCOR_1_Adult_Trimmed_peak_626	19	.	4.27716	5.82062	1.94792	96
chr19	4397079	4397499	BCOR_1_Adult_Trimmed_peak_627	159	.	5.31583	20.70427	15.97103	221
chr19	4811435	4811740	BCOR_1_Adult_Trimmed_peak_628	65	.	5.39004	10.84256	6.54893	209
chr19	5088294	5088492	BCOR_1_Adult_Trimmed_peak_629	52	.	4.14362	9.44987	5.25791	19
chr19	5803184	5803730	BCOR_1_Adult_Trimmed_peak_630	65	.	5.18585	10.79965	6.50903	418
chr19	6241495	6241721	BCOR_1_Adult_Trimmed_peak_631	25	.	3.01120	6.44229	2.51654	90
chr19	6363513	6363906	BCOR_1_Adult_Trimmed_peak_632	102	.	4.52065	14.80008	10.29657	176
chr19	7016060	7016494	BCOR_1_Adult_Trimmed_peak_633	36	.	5.13259	7.69717	3.63798	69
chr19	7416095	7416506	BCOR_1_Adult_Trimmed_peak_634	245	.	8.11459	29.46381	24.52596	155
chr19	8860640	8860942	BCOR_1_Adult_Trimmed_peak_635	25	.	4.37548	6.48108	2.54602	180
chr19	8894036	8894650	BCOR_1_Adult_Trimmed_peak_636	33	.	3.53262	7.40783	3.38450	306
chr19	8958178	8958458	BCOR_1_Adult_Trimmed_peak_637	85	.	7.27117	12.94900	8.53435	115
chr19	9003653	9004023	BCOR_1_Adult_Trimmed_peak_638	412	.	17.96407	46.40388	41.27464	229
chr19	9244245	9244586	BCOR_1_Adult_Trimmed_peak_639	45	.	5.56031	8.68812	4.55327	113
chr19	10278408	10278677	BCOR_1_Adult_Trimmed_peak_640	130	.	7.86609	17.64633	13.02065	121
chr19	10651699	10651913	BCOR_1_Adult_Trimmed_peak_641	56	.	5.64651	9.85482	5.63144	145
chr19	12039858	12040221	BCOR_1_Adult_Trimmed_peak_642	58	.	3.10655	10.13683	5.89702	171
chr19	12086528	12086819	BCOR_1_Adult_Trimmed_peak_643	42	.	4.44502	8.33944	4.22788	150
chr19	14672646	14672889	BCOR_1_Adult_Trimmed_peak_644	297	.	5.48845	34.82089	29.79890	87
chr19	21346384	21346720	BCOR_1_Adult_Trimmed_peak_645	40	.	4.06442	8.13274	4.04039	271
chr19	24248638	24248996	BCOR_1_Adult_Trimmed_peak_646	59	.	5.83397	10.17175	5.92584	113
chr19	24275064	24275269	BCOR_1_Adult_Trimmed_peak_647	19	.	4.27716	5.82062	1.94792	85
chr19	26679424	26679820	BCOR_1_Adult_Trimmed_peak_648	57	.	4.93891	9.95840	5.73086	50
chr19	26681220	26681420	BCOR_1_Adult_Trimmed_peak_649	19	.	4.27716	5.82062	1.94792	117
chr19	32831829	32832043	BCOR_1_Adult_Trimmed_peak_650	59	.	5.25757	10.23161	5.98027	42
chr19	40588281	40588490	BCOR_1_Adult_Trimmed_peak_651	111	.	5.52483	15.65690	11.11441	128
chr19	40947830	40948120	BCOR_1_Adult_Trimmed_peak_652	10	.	3.32057	4.71251	1.01537	2
chr19	42055704	42056080	BCOR_1_Adult_Trimmed_peak_653	158	.	7.16251	20.54344	15.81246	144
chr19	43598991	43599205	BCOR_1_Adult_Trimmed_peak_654	46	.	4.10724	8.79167	4.64469	103
chr19	43749481	43749921	BCOR_1_Adult_Trimmed_peak_655	27	.	2.70616	6.68731	2.74483	78
chr19	43827268	43827835	BCOR_1_Adult_Trimmed_peak_656	51	.	4.98085	9.36676	5.18470	257
chr19	45149481	45149673	BCOR_1_Adult_Trimmed_peak_657	27	.	4.70487	6.74039	2.77339	94
chr19	45306939	45307173	BCOR_1_Adult_Trimmed_peak_658	19	.	4.27716	5.82062	1.94792	208
chr19	45437982	45438201	BCOR_1_Adult_Trimmed_peak_659	68	.	4.87730	11.18107	6.86887	122
chr19	45857871	45858343	BCOR_1_Adult_Trimmed_peak_660	58	.	3.76401	10.04386	5.81015	186
chr19	46090473	46090839	BCOR_1_Adult_Trimmed_peak_661	36	.	5.13259	7.69717	3.63798	135
chr19	46574264	46574644	BCOR_1_Adult_Trimmed_peak_662	64	.	5.70976	10.69633	6.42081	285
chr19	46835739	46835973	BCOR_1_Adult_Trimmed_peak_663	25	.	2.97411	6.52436	2.58777	201
chr19	53388692	53388885	BCOR_1_Adult_Trimmed_peak_664	56	.	5.64651	9.85482	5.63144	103
chr19	53881247	53881575	BCOR_1_Adult_Trimmed_peak_665	242	.	12.83148	29.19192	24.25739	186
chr19	59017832	59018185	BCOR_1_Adult_Trimmed_peak_666	302	.	12.58575	35.31006	30.28387	202
chr19	59056325	59056508	BCOR_1_Adult_Trimmed_peak_667	45	.	5.56031	8.68812	4.55327	31
chr2	3201249	3201482	BCOR_1_Adult_Trimmed_peak_668	26	.	2.94067	6.61018	2.67089	116
chr2	3249870	3250310	BCOR_1_Adult_Trimmed_peak_669	493	.	12.08556	54.49283	49.31633	241
chr2	3576293	3576578	BCOR_1_Adult_Trimmed_peak_670	23	.	4.09037	6.27249	2.35382	43
chr2	5872188	5872391	BCOR_1_Adult_Trimmed_peak_671	46	.	3.51307	8.78234	4.63769	116
chr2	18593734	18594298	BCOR_1_Adult_Trimmed_peak_672	194	.	9.43490	24.30787	19.47191	164
chr2	18598210	18598549	BCOR_1_Adult_Trimmed_peak_673	39	.	3.60181	8.06836	3.98372	141
chr2	19579145	19579469	BCOR_1_Adult_Trimmed_peak_674	173	.	8.57814	22.07766	17.30212	161
chr2	22443134	22443800	BCOR_1_Adult_Trimmed_peak_675	241	.	4.55810	29.08078	24.14844	393
chr2	22444358	22444544	BCOR_1_Adult_Trimmed_peak_676	116	.	3.60492	16.18862	11.62822	43
chr2	22445185	22445676	BCOR_1_Adult_Trimmed_peak_677	69	.	2.55502	11.25091	6.93746	49
chr2	25080177	25080477	BCOR_1_Adult_Trimmed_peak_678	102	.	4.52065	14.80008	10.29657	221
chr2	25838745	25839147	BCOR_1_Adult_Trimmed_peak_679	209	.	8.12883	25.83608	20.96194	203
chr2	25995959	25996177	BCOR_1_Adult_Trimmed_peak_680	57	.	5.30713	9.97044	5.74224	73
chr2	26300843	26301365	BCOR_1_Adult_Trimmed_peak_681	58	.	3.84891	10.03749	5.80536	150
chr2	26766133	26766320	BCOR_1_Adult_Trimmed_peak_682	144	.	7.40836	19.17646	14.49150	104
chr2	27395674	27395894	BCOR_1_Adult_Trimmed_peak_683	105	.	5.60078	15.07639	10.56086	84
chr2	28980449	28980641	BCOR_1_Adult_Trimmed_peak_684	10	.	3.12143	4.75040	1.03785	176
chr2	29682561	29682780	BCOR_1_Adult_Trimmed_peak_685	41	.	5.10472	8.26739	4.16267	135
chr2	30093015	30093218	BCOR_1_Adult_Trimmed_peak_686	16	.	3.10772	5.51421	1.68800	181
chr2	30837519	30837757	BCOR_1_Adult_Trimmed_peak_687	90	.	4.51252	13.50154	9.05940	72
chr2	31221288	31221576	BCOR_1_Adult_Trimmed_peak_688	269	.	13.68691	31.93670	26.96183	167
chr2	31993502	31993746	BCOR_1_Adult_Trimmed_peak_689	61	.	4.67408	10.39093	6.13119	120
chr2	34726250	34726792	BCOR_1_Adult_Trimmed_peak_690	420	.	12.70870	47.18803	42.05267	279
chr2	34760489	34760802	BCOR_1_Adult_Trimmed_peak_691	95	.	4.04003	13.97640	9.51234	110
chr2	37278520	37278827	BCOR_1_Adult_Trimmed_peak_692	110	.	7.23681	15.54108	11.00194	143
chr2	37558915	37559413	BCOR_1_Adult_Trimmed_peak_693	197	.	10.53058	24.60610	19.76053	135
chr2	44782458	44782786	BCOR_1_Adult_Trimmed_peak_694	83	.	6.19166	12.74463	8.34506	82
chr2	49306844	49307791	BCOR_1_Adult_Trimmed_peak_695	197	.	7.25134	24.59583	19.75056	821
chr2	54918204	54918532	BCOR_1_Adult_Trimmed_peak_696	15	.	3.45724	5.38858	1.58672	196
chr2	69734913	69735310	BCOR_1_Adult_Trimmed_peak_697	71	.	6.17850	11.51925	7.19036	325
chr2	71049706	71050019	BCOR_1_Adult_Trimmed_peak_698	41	.	5.10472	8.26739	4.16267	110
chr2	73224603	73224880	BCOR_1_Adult_Trimmed_peak_699	13	.	2.45016	5.17728	1.38979	132
chr2	74416950	74417173	BCOR_1_Adult_Trimmed_peak_700	174	.	9.84482	22.25387	17.47254	134
chr2	75497044	75497327	BCOR_1_Adult_Trimmed_peak_701	197	.	7.25134	24.59583	19.75056	126
chr2	78708936	78709248	BCOR_1_Adult_Trimmed_peak_702	27	.	3.79031	6.75473	2.78190	56
chr2	79296840	79297032	BCOR_1_Adult_Trimmed_peak_703	53	.	4.29393	9.51836	5.32319	69
chr2	84555227	84556387	BCOR_1_Adult_Trimmed_peak_704	461	.	8.64839	51.28416	46.11917	280
chr2	90585438	90585677	BCOR_1_Adult_Trimmed_peak_705	113	.	5.07117	15.87229	11.32185	159
chr2	90910620	90910810	BCOR_1_Adult_Trimmed_peak_706	19	.	3.83293	5.82968	1.95593	10
chr2	91550714	91550964	BCOR_1_Adult_Trimmed_peak_707	67	.	4.66732	11.02541	6.72493	173
chr2	92023927	92024158	BCOR_1_Adult_Trimmed_peak_708	13	.	3.53809	5.08781	1.30556	145
chr2	93998197	93998447	BCOR_1_Adult_Trimmed_peak_709	140	.	4.62960	18.75851	14.09213	114
chr2	98502410	98502894	BCOR_1_Adult_Trimmed_peak_710	3541	.	1.58449	359.88657	354.10016	396
chr2	98506761	98507420	BCOR_1_Adult_Trimmed_peak_711	87193	.	2.49596	8727.71973	8719.32812	370
chr2	102498829	102499510	BCOR_1_Adult_Trimmed_peak_712	33	.	4.92814	7.37100	3.35432	600
chr2	102913683	102914054	BCOR_1_Adult_Trimmed_peak_713	78	.	6.56321	12.18019	7.80739	153
chr2	104412806	104413080	BCOR_1_Adult_Trimmed_peak_714	56	.	5.64651	9.85482	5.63144	183
chr2	114480575	114480817	BCOR_1_Adult_Trimmed_peak_715	10	.	3.12143	4.75040	1.03785	34
chr2	119303495	119303917	BCOR_1_Adult_Trimmed_peak_716	40	.	4.07632	8.15876	4.06605	248
chr2	119723036	119723230	BCOR_1_Adult_Trimmed_peak_717	90	.	6.60752	13.50922	9.06376	145
chr2	120966128	120966427	BCOR_1_Adult_Trimmed_peak_718	144	.	8.97477	19.11862	14.43617	80
chr2	121274811	121275068	BCOR_1_Adult_Trimmed_peak_719	132	.	5.78065	17.91593	13.27903	119
chr2	121282577	121282791	BCOR_1_Adult_Trimmed_peak_720	64	.	6.36868	10.68645	6.41207	155
chr2	121854084	121854290	BCOR_1_Adult_Trimmed_peak_721	17	.	3.05090	5.57841	1.74574	137
chr2	122203066	122203252	BCOR_1_Adult_Trimmed_peak_722	15	.	3.34439	5.39197	1.58691	184
chr2	125072990	125073447	BCOR_1_Adult_Trimmed_peak_723	330	.	8.85445	38.12740	33.06501	202
chr2	128792937	128793146	BCOR_1_Adult_Trimmed_peak_724	170	.	8.97217	21.76913	17.00615	96
chr2	129631314	129631529	BCOR_1_Adult_Trimmed_peak_725	45	.	5.56031	8.68812	4.55327	121
chr2	136716981	136717343	BCOR_1_Adult_Trimmed_peak_726	28	.	3.58153	6.80546	2.82961	124
chr2	143836945	143837272	BCOR_1_Adult_Trimmed_peak_727	195	.	9.75395	24.34944	19.51221	263
chr2	144096338	144096574	BCOR_1_Adult_Trimmed_peak_728	81	.	6.29287	12.52286	8.13418	68
chr2	144345365	144345817	BCOR_1_Adult_Trimmed_peak_729	74	.	6.79326	11.76087	7.41653	286
chr2	144353134	144353427	BCOR_1_Adult_Trimmed_peak_730	21	.	3.45475	6.06152	2.17169	231
chr2	146337824	146338041	BCOR_1_Adult_Trimmed_peak_731	102	.	3.71271	14.73301	10.23096	141
chr2	151931216	151931440	BCOR_1_Adult_Trimmed_peak_732	58	.	5.80997	10.13133	5.89162	161
chr2	152052302	152052487	BCOR_1_Adult_Trimmed_peak_733	10	.	3.12143	4.75040	1.03785	82
chr2	152221920	152222199	BCOR_1_Adult_Trimmed_peak_734	27	.	3.79031	6.75473	2.78190	203
chr2	152657128	152657380	BCOR_1_Adult_Trimmed_peak_735	18	.	3.00151	5.65027	1.80757	43
chr2	152862153	152862666	BCOR_1_Adult_Trimmed_peak_736	45	.	5.56031	8.68812	4.55327	152
chr2	153318526	153318858	BCOR_1_Adult_Trimmed_peak_737	31	.	4.77190	7.12091	3.11764	225
chr2	154261940	154262204	BCOR_1_Adult_Trimmed_peak_738	94	.	5.79695	13.96185	9.49836	145
chr2	154876639	154876834	BCOR_1_Adult_Trimmed_peak_739	27	.	4.70487	6.74039	2.77339	22
chr2	155207580	155207807	BCOR_1_Adult_Trimmed_peak_740	27	.	3.65797	6.72946	2.77339	62
chr2	156005769	156006353	BCOR_1_Adult_Trimmed_peak_741	220	.	7.38638	26.91766	22.02077	274
chr2	156546524	156546731	BCOR_1_Adult_Trimmed_peak_742	62	.	5.83525	10.54310	6.27875	163
chr2	156817765	156817975	BCOR_1_Adult_Trimmed_peak_743	165	.	10.26518	21.31501	16.56235	118
chr2	160471455	160471643	BCOR_1_Adult_Trimmed_peak_744	73	.	5.43280	11.66082	7.32188	89
chr2	162757356	162757606	BCOR_1_Adult_Trimmed_peak_745	29	.	4.33139	6.95836	2.96564	188
chr2	163245265	163245511	BCOR_1_Adult_Trimmed_peak_746	35	.	3.26214	7.58041	3.53824	142
chr2	164630360	164630632	BCOR_1_Adult_Trimmed_peak_747	72	.	5.97823	11.55745	7.22260	138
chr2	164860335	164860561	BCOR_1_Adult_Trimmed_peak_748	22	.	3.87400	6.15168	2.24699	67
chr2	167006763	167006971	BCOR_1_Adult_Trimmed_peak_749	74	.	6.84345	11.84298	7.48950	38
chr2	167460056	167460286	BCOR_1_Adult_Trimmed_peak_750	90	.	6.60752	13.50922	9.06376	46
chr2	167906032	167906705	BCOR_1_Adult_Trimmed_peak_751	605	.	14.37534	65.81612	60.59080	297
chr2	168032658	168032987	BCOR_1_Adult_Trimmed_peak_752	151	.	8.25554	19.88197	15.17640	98
chr2	179759365	179759626	BCOR_1_Adult_Trimmed_peak_753	195	.	8.64309	24.35238	19.51392	132
chr2	181022379	181022832	BCOR_1_Adult_Trimmed_peak_754	164	.	7.90226	21.20735	16.45830	315
chr2	181255040	181255256	BCOR_1_Adult_Trimmed_peak_755	46	.	4.10724	8.79167	4.64469	72
chr2	181747583	181747829	BCOR_1_Adult_Trimmed_peak_756	117	.	1.48757	16.36742	11.79782	140
chr3	5860456	5860725	BCOR_1_Adult_Trimmed_peak_757	114	.	1.69074	16.03500	11.47877	175
chr3	8923587	8923824	BCOR_1_Adult_Trimmed_peak_758	78	.	5.35103	12.22828	7.85116	77
chr3	8964227	8964580	BCOR_1_Adult_Trimmed_peak_759	177	.	10.69290	22.58743	17.79610	177
chr3	17491428	17491643	BCOR_1_Adult_Trimmed_peak_760	104	.	7.70879	14.99225	10.47954	88
chr3	17693857	17694320	BCOR_1_Adult_Trimmed_peak_761	85	.	6.78155	12.96872	8.55083	96
chr3	19046297	19046595	BCOR_1_Adult_Trimmed_peak_762	45	.	5.56031	8.68812	4.55327	170
chr3	19528466	19528936	BCOR_1_Adult_Trimmed_peak_763	28	.	3.95113	6.81262	2.83282	245
chr3	30645121	30645358	BCOR_1_Adult_Trimmed_peak_764	129	.	8.98203	17.60667	12.98507	57
chr3	30647293	30647543	BCOR_1_Adult_Trimmed_peak_765	107	.	8.12660	15.23355	10.71109	177
chr3	30993608	30993917	BCOR_1_Adult_Trimmed_peak_766	120	.	4.05626	16.58873	12.00744	143
chr3	32607257	32607596	BCOR_1_Adult_Trimmed_peak_767	152	.	6.38808	19.98233	15.26873	245
chr3	33698605	33698956	BCOR_1_Adult_Trimmed_peak_768	68	.	5.53428	11.11839	6.81261	75
chr3	37318548	37318801	BCOR_1_Adult_Trimmed_peak_769	39	.	3.92055	8.08389	3.99677	128
chr3	40650569	40650851	BCOR_1_Adult_Trimmed_peak_770	85	.	6.08771	12.95371	8.53598	74
chr3	40886960	40887473	BCOR_1_Adult_Trimmed_peak_771	314	.	9.70802	36.52679	31.48436	310
chr3	53267258	53267688	BCOR_1_Adult_Trimmed_peak_772	120	.	6.46583	16.68241	12.09709	143
chr3	85946272	85946570	BCOR_1_Adult_Trimmed_peak_773	44	.	4.70414	8.52500	4.40491	277
chr3	86027758	86028378	BCOR_1_Adult_Trimmed_peak_774	116	.	6.66753	16.23741	11.67437	231
chr3	87370099	87370301	BCOR_1_Adult_Trimmed_peak_775	130	.	7.86609	17.64633	13.02065	77
chr3	87945842	87946245	BCOR_1_Adult_Trimmed_peak_776	38	.	4.71966	7.92808	3.85316	208
chr3	87981770	87981979	BCOR_1_Adult_Trimmed_peak_777	55	.	4.68215	9.76109	5.54062	166
chr3	88140190	88140406	BCOR_1_Adult_Trimmed_peak_778	68	.	5.73682	11.12060	6.81372	116
chr3	88949660	88949974	BCOR_1_Adult_Trimmed_peak_779	74	.	6.79326	11.76087	7.41653	103
chr3	89577194	89577403	BCOR_1_Adult_Trimmed_peak_780	87	.	6.19525	13.15989	8.73581	59
chr3	89856502	89856817	BCOR_1_Adult_Trimmed_peak_781	196	.	5.71296	24.50595	19.66423	70
chr3	94641273	94641507	BCOR_1_Adult_Trimmed_peak_782	63	.	5.66359	10.61404	6.34309	50
chr3	94641978	94642167	BCOR_1_Adult_Trimmed_peak_783	16	.	3.59728	5.41652	1.60463	161
chr3	95428936	95429175	BCOR_1_Adult_Trimmed_peak_784	64	.	4.20211	10.76417	6.47696	61
chr3	95623496	95623681	BCOR_1_Adult_Trimmed_peak_785	18	.	3.37059	5.66275	1.81976	61
chr3	95686136	95686557	BCOR_1_Adult_Trimmed_peak_786	21	.	3.70418	6.08700	2.19027	32
chr3	97461943	97462166	BCOR_1_Adult_Trimmed_peak_787	35	.	3.21204	7.64317	3.59729	176
chr3	97571959	97572210	BCOR_1_Adult_Trimmed_peak_788	71	.	6.35713	11.43143	7.10672	38
chr3	98945043	98945304	BCOR_1_Adult_Trimmed_peak_789	29	.	4.15071	6.91596	2.92535	199
chr3	103083094	103083685	BCOR_1_Adult_Trimmed_peak_790	151	.	9.11558	19.88770	15.18053	273
chr3	104441906	104442221	BCOR_1_Adult_Trimmed_peak_791	25	.	4.37548	6.48108	2.54602	53
chr3	105490343	105490677	BCOR_1_Adult_Trimmed_peak_792	125	.	6.91447	17.20214	12.59784	131
chr3	105761991	105762590	BCOR_1_Adult_Trimmed_peak_793	80	.	4.83422	12.43285	8.04915	237
chr3	108013198	108013415	BCOR_1_Adult_Trimmed_peak_794	35	.	3.93647	7.58229	3.53994	54
chr3	113332669	113333304	BCOR_1_Adult_Trimmed_peak_795	85	.	6.08771	12.95371	8.53598	291
chr3	127255982	127256294	BCOR_1_Adult_Trimmed_peak_796	34	.	4.01327	7.47304	3.44071	140
chr3	129428052	129428322	BCOR_1_Adult_Trimmed_peak_797	48	.	4.45919	8.97729	4.81699	52
chr3	135100980	135101612	BCOR_1_Adult_Trimmed_peak_798	343	.	8.73368	39.41665	34.34169	239
chr3	136332935	136333122	BCOR_1_Adult_Trimmed_peak_799	6	.	2.80039	4.28678	0.62516	6
chr3	137806473	137806857	BCOR_1_Adult_Trimmed_peak_800	21	.	2.85515	5.98939	2.10965	328
chr3	138105735	138105961	BCOR_1_Adult_Trimmed_peak_801	46	.	5.39615	8.74792	4.60509	143
chr3	144383123	144383495	BCOR_1_Adult_Trimmed_peak_802	128	.	8.91616	17.49682	12.88211	181
chr3	151873108	151873456	BCOR_1_Adult_Trimmed_peak_803	142	.	4.83898	18.92262	14.24632	284
chr3	152059241	152059656	BCOR_1_Adult_Trimmed_peak_804	192	.	6.90466	24.10947	19.28097	201
chr3	157609897	157610147	BCOR_1_Adult_Trimmed_peak_805	65	.	5.99942	10.82482	6.53180	157
chr4	3865718	3866035	BCOR_1_Adult_Trimmed_peak_806	192	.	6.90466	24.10947	19.28097	182
chr4	8574388	8574664	BCOR_1_Adult_Trimmed_peak_807	41	.	3.27998	8.28455	4.17911	223
chr4	8617225	8617573	BCOR_1_Adult_Trimmed_peak_808	84	.	5.28374	12.81306	8.41007	259
chr4	10934609	10935009	BCOR_1_Adult_Trimmed_peak_809	27	.	3.54716	6.72846	2.77339	275
chr4	14753664	14753864	BCOR_1_Adult_Trimmed_peak_810	49	.	4.69196	9.13798	4.96950	41
chr4	16090916	16091165	BCOR_1_Adult_Trimmed_peak_811	81	.	5.67975	12.54102	8.15014	78
chr4	19636064	19636384	BCOR_1_Adult_Trimmed_peak_812	237	.	9.63087	28.71480	23.78915	195
chr4	33334649	33334935	BCOR_1_Adult_Trimmed_peak_813	201	.	10.08861	24.97309	20.12067	163
chr4	40090050	40090244	BCOR_1_Adult_Trimmed_peak_814	33	.	3.53262	7.40783	3.38450	89
chr4	41516570	41516778	BCOR_1_Adult_Trimmed_peak_815	74	.	4.85401	11.80441	7.45708	93
chr4	43013241	43013508	BCOR_1_Adult_Trimmed_peak_816	78	.	4.50226	12.20413	7.82976	159
chr4	43454977	43455197	BCOR_1_Adult_Trimmed_peak_817	21	.	3.45475	6.06152	2.17169	205
chr4	43506116	43506299	BCOR_1_Adult_Trimmed_peak_818	21	.	3.36047	6.08271	2.18994	143
chr4	43669380	43669706	BCOR_1_Adult_Trimmed_peak_819	70	.	5.12807	11.38741	7.06598	171
chr4	45025082	45025611	BCOR_1_Adult_Trimmed_peak_820	30	.	2.66410	7.00677	3.01229	306
chr4	45543656	45543965	BCOR_1_Adult_Trimmed_peak_821	63	.	5.66359	10.61404	6.34309	45
chr4	45553445	45553738	BCOR_1_Adult_Trimmed_peak_822	45	.	5.56031	8.68812	4.55327	106
chr4	47487296	47487484	BCOR_1_Adult_Trimmed_peak_823	39	.	3.60181	8.06836	3.98372	87
chr4	48055804	48056438	BCOR_1_Adult_Trimmed_peak_824	785	.	18.95157	83.85694	78.57905	360
chr4	48057713	48057903	BCOR_1_Adult_Trimmed_peak_825	9	.	3.52907	4.64519	0.95935	185
chr4	53024839	53025055	BCOR_1_Adult_Trimmed_peak_826	39	.	3.92055	8.08389	3.99677	133
chr4	55362630	55362864	BCOR_1_Adult_Trimmed_peak_827	114	.	5.25264	16.04237	11.48524	108
chr4	59202040	59202264	BCOR_1_Adult_Trimmed_peak_828	82	.	5.04070	12.59955	8.20590	149
chr4	59562151	59562419	BCOR_1_Adult_Trimmed_peak_829	89	.	5.92669	13.43949	8.99992	230
chr4	63050113	63050390	BCOR_1_Adult_Trimmed_peak_830	80	.	6.73108	12.46520	8.08066	150
chr4	63219529	63219857	BCOR_1_Adult_Trimmed_peak_831	51	.	4.98085	9.36676	5.18470	287
chr4	71861938	71862195	BCOR_1_Adult_Trimmed_peak_832	95	.	4.20388	14.00696	9.54000	149
chr4	82158864	82159223	BCOR_1_Adult_Trimmed_peak_833	118	.	8.02171	16.46733	11.89259	265
chr4	83170925	83171365	BCOR_1_Adult_Trimmed_peak_834	51	.	4.98085	9.36676	5.18470	378
chr4	86221349	86221605	BCOR_1_Adult_Trimmed_peak_835	22	.	3.87400	6.15168	2.24699	35
chr4	86503026	86503369	BCOR_1_Adult_Trimmed_peak_836	100	.	6.92216	14.51559	10.02105	172
chr4	88368163	88368519	BCOR_1_Adult_Trimmed_peak_837	16	.	3.17378	5.45969	1.64216	314
chr4	88448980	88449175	BCOR_1_Adult_Trimmed_peak_838	29	.	3.18531	6.93579	2.94422	72
chr4	94718927	94719424	BCOR_1_Adult_Trimmed_peak_839	108	.	5.89340	15.38106	10.84868	139
chr4	95633692	95634044	BCOR_1_Adult_Trimmed_peak_840	97	.	7.29246	14.28170	9.79800	161
chr4	102787023	102787501	BCOR_1_Adult_Trimmed_peak_841	59	.	5.43488	10.20289	5.95588	117
chr4	106801009	106801207	BCOR_1_Adult_Trimmed_peak_842	35	.	5.09495	7.63719	3.59199	52
chr4	106926223	106926438	BCOR_1_Adult_Trimmed_peak_843	21	.	2.82757	6.08307	2.18994	54
chr4	109348956	109349158	BCOR_1_Adult_Trimmed_peak_844	23	.	4.09037	6.27249	2.35382	161
chr4	115634922	115636060	BCOR_1_Adult_Trimmed_peak_845	555	.	17.15628	60.74340	55.53700	774
chr4	115893767	115894068	BCOR_1_Adult_Trimmed_peak_846	16	.	2.73618	5.47151	1.65322	159
chr4	117756123	117756308	BCOR_1_Adult_Trimmed_peak_847	25	.	4.23071	6.51055	2.57461	97
chr4	117852366	117852709	BCOR_1_Adult_Trimmed_peak_848	90	.	5.27805	13.53319	9.08685	118
chr4	118220079	118220373	BCOR_1_Adult_Trimmed_peak_849	36	.	1.96118	7.69970	3.64049	263
chr4	118220835	118221164	BCOR_1_Adult_Trimmed_peak_850	19	.	1.68929	5.86441	1.98974	20
chr4	119212006	119212240	BCOR_1_Adult_Trimmed_peak_851	15	.	3.34439	5.39197	1.58691	119
chr4	119406202	119406430	BCOR_1_Adult_Trimmed_peak_852	74	.	6.84345	11.84298	7.48950	74
chr4	120497800	120498710	BCOR_1_Adult_Trimmed_peak_853	142	.	7.74800	18.89463	14.21934	558
chr4	126754329	126754562	BCOR_1_Adult_Trimmed_peak_854	107	.	7.11586	15.31878	10.79053	95
chr4	128639726	128640023	BCOR_1_Adult_Trimmed_peak_855	23	.	4.09037	6.27249	2.35382	41
chr4	129784518	129784785	BCOR_1_Adult_Trimmed_peak_856	86	.	6.34070	13.02094	8.60226	95
chr4	131409533	131409802	BCOR_1_Adult_Trimmed_peak_857	54	.	5.98802	9.71078	5.49468	150
chr4	131768063	131768280	BCOR_1_Adult_Trimmed_peak_858	21	.	2.64548	5.99208	2.11207	55
chr4	132478471	132478818	BCOR_1_Adult_Trimmed_peak_859	89	.	5.22740	13.41028	8.97362	142
chr4	132895207	132895416	BCOR_1_Adult_Trimmed_peak_860	142	.	8.58125	18.94376	14.26682	76
chr4	133523906	133524136	BCOR_1_Adult_Trimmed_peak_861	27	.	4.70487	6.74039	2.77339	96
chr4	134989673	134990061	BCOR_1_Adult_Trimmed_peak_862	29	.	4.15071	6.91596	2.92535	55
chr4	135411825	135412059	BCOR_1_Adult_Trimmed_peak_863	194	.	10.02322	24.27488	19.43974	121
chr4	136604630	136604881	BCOR_1_Adult_Trimmed_peak_864	74	.	6.84345	11.84298	7.48950	75
chr4	137149605	137150007	BCOR_1_Adult_Trimmed_peak_865	107	.	7.11586	15.31878	10.79053	127
chr4	137886223	137886447	BCOR_1_Adult_Trimmed_peak_866	68	.	6.19859	11.16370	6.85338	176
chr4	138686741	138687213	BCOR_1_Adult_Trimmed_peak_867	103	.	6.01991	14.85325	10.34613	260
chr4	138748465	138748720	BCOR_1_Adult_Trimmed_peak_868	27	.	4.70487	6.74039	2.77339	100
chr4	138908252	138908472	BCOR_1_Adult_Trimmed_peak_869	54	.	5.98802	9.71078	5.49468	53
chr4	138936363	138936576	BCOR_1_Adult_Trimmed_peak_870	16	.	3.10772	5.51421	1.68800	53
chr4	139178632	139178987	BCOR_1_Adult_Trimmed_peak_871	158	.	8.35402	20.58735	15.85563	122
chr4	140616476	140616753	BCOR_1_Adult_Trimmed_peak_872	117	.	6.09662	16.26688	11.70053	169
chr4	141101781	141102245	BCOR_1_Adult_Trimmed_peak_873	334	.	7.85165	38.50938	33.44432	226
chr4	141346668	141347011	BCOR_1_Adult_Trimmed_peak_874	51	.	3.80338	9.37825	5.19471	61
chr4	141349332	141349642	BCOR_1_Adult_Trimmed_peak_875	94	.	6.36443	13.90044	9.43961	203
chr4	143002370	143002764	BCOR_1_Adult_Trimmed_peak_876	33	.	4.92814	7.37100	3.35432	324
chr4	144481837	144482486	BCOR_1_Adult_Trimmed_peak_877	111	.	7.85292	15.70142	11.15812	436
chr4	148000941	148001209	BCOR_1_Adult_Trimmed_peak_878	52	.	5.60923	9.43895	5.24944	118
chr4	148274836	148275211	BCOR_1_Adult_Trimmed_peak_879	148	.	7.59548	19.56802	14.87016	233
chr4	148290270	148290582	BCOR_1_Adult_Trimmed_peak_880	27	.	4.70487	6.74039	2.77339	90
chr4	149148248	149148552	BCOR_1_Adult_Trimmed_peak_881	135	.	7.16142	18.18199	13.53654	177
chr4	150418629	150419108	BCOR_1_Adult_Trimmed_peak_882	139	.	6.91175	18.56997	13.91297	262
chr4	151235963	151236768	BCOR_1_Adult_Trimmed_peak_883	323	.	6.54716	37.42078	32.36884	229
chr4	151370540	151370742	BCOR_1_Adult_Trimmed_peak_884	23	.	3.15158	6.22627	2.31463	13
chr4	151551949	151552273	BCOR_1_Adult_Trimmed_peak_885	65	.	5.18585	10.79965	6.50903	157
chr4	151671250	151671529	BCOR_1_Adult_Trimmed_peak_886	140	.	8.75095	18.72971	14.06364	46
chr4	153331082	153331282	BCOR_1_Adult_Trimmed_peak_887	51	.	4.98085	9.36676	5.18470	148
chr4	154230275	154230546	BCOR_1_Adult_Trimmed_peak_888	80	.	6.73108	12.46520	8.08066	37
chr4	154273216	154273475	BCOR_1_Adult_Trimmed_peak_889	91	.	7.39221	13.57227	9.12480	109
chr4	154597201	154597571	BCOR_1_Adult_Trimmed_peak_890	150	.	5.06621	19.78516	15.08285	288
chr4	155366599	155367245	BCOR_1_Adult_Trimmed_peak_891	678	.	10.81049	73.06415	67.81455	259
chr4	155629407	155629756	BCOR_1_Adult_Trimmed_peak_892	118	.	8.55432	16.40958	11.83739	164
chr4_random	109606	111303	BCOR_1_Adult_Trimmed_peak_893	197	.	7.25134	24.59583	19.75056	580
chr5	4104538	4104743	BCOR_1_Adult_Trimmed_peak_894	36	.	5.13259	7.69717	3.63798	113
chr5	20387861	20388150	BCOR_1_Adult_Trimmed_peak_895	43	.	3.19167	8.41778	4.30477	197
chr5	21207306	21207591	BCOR_1_Adult_Trimmed_peak_896	17	.	3.05090	5.57841	1.74574	43
chr5	22938755	22939219	BCOR_1_Adult_Trimmed_peak_897	11	.	2.47097	4.83110	1.10384	460
chr5	23900154	23900474	BCOR_1_Adult_Trimmed_peak_898	23	.	4.09037	6.27249	2.35382	275
chr5	23929376	23929628	BCOR_1_Adult_Trimmed_peak_899	113	.	5.78747	15.93080	11.37804	192
chr5	23930897	23931255	BCOR_1_Adult_Trimmed_peak_900	23	.	4.09037	6.27249	2.35382	50
chr5	23957458	23957645	BCOR_1_Adult_Trimmed_peak_901	29	.	4.15071	6.91596	2.92535	177
chr5	24348539	24348784	BCOR_1_Adult_Trimmed_peak_902	151	.	6.69822	19.89033	15.18302	113
chr5	24414289	24414626	BCOR_1_Adult_Trimmed_peak_903	86	.	6.34070	13.02094	8.60226	48
chr5	25035451	25035762	BCOR_1_Adult_Trimmed_peak_904	61	.	3.27979	10.45724	6.19512	112
chr5	28397609	28397877	BCOR_1_Adult_Trimmed_peak_905	188	.	7.07869	23.65181	18.83268	174
chr5	28449789	28449997	BCOR_1_Adult_Trimmed_peak_906	54	.	5.98802	9.71078	5.49468	88
chr5	29895506	29895796	BCOR_1_Adult_Trimmed_peak_907	123	.	4.75032	16.90145	12.30711	177
chr5	31495338	31495577	BCOR_1_Adult_Trimmed_peak_908	42	.	4.44502	8.33944	4.22788	171
chr5	31593485	31593687	BCOR_1_Adult_Trimmed_peak_909	38	.	4.71966	7.92808	3.85316	104
chr5	32000013	32000208	BCOR_1_Adult_Trimmed_peak_910	41	.	4.71745	8.23489	4.13442	55
chr5	32761231	32761474	BCOR_1_Adult_Trimmed_peak_911	33	.	3.73385	7.39585	3.37482	68
chr5	33361315	33361741	BCOR_1_Adult_Trimmed_peak_912	27	.	3.45302	6.74602	2.77722	114
chr5	33617019	33617948	BCOR_1_Adult_Trimmed_peak_913	249	.	9.92694	29.93956	24.99497	263
chr5	33721107	33721349	BCOR_1_Adult_Trimmed_peak_914	41	.	5.08373	8.23255	4.13273	185
chr5	33995084	33995269	BCOR_1_Adult_Trimmed_peak_915	33	.	3.73385	7.39585	3.37482	111
chr5	34000747	34001120	BCOR_1_Adult_Trimmed_peak_916	33	.	3.62567	7.39328	3.37463	43
chr5	34530429	34530741	BCOR_1_Adult_Trimmed_peak_917	182	.	6.10517	23.01367	18.21298	139
chr5	34631067	34631256	BCOR_1_Adult_Trimmed_peak_918	241	.	11.01253	29.09975	24.16699	91
chr5	36235821	36236094	BCOR_1_Adult_Trimmed_peak_919	64	.	6.41574	10.76302	6.47685	202
chr5	37187931	37188118	BCOR_1_Adult_Trimmed_peak_920	29	.	4.15071	6.91596	2.92535	86
chr5	44218560	44218886	BCOR_1_Adult_Trimmed_peak_921	17	.	4.01085	5.63765	1.79634	287
chr5	45841430	45841741	BCOR_1_Adult_Trimmed_peak_922	83	.	3.72061	12.72346	8.32505	226
chr5	46248768	46248967	BCOR_1_Adult_Trimmed_peak_923	10	.	3.04831	4.79912	1.08232	193
chr5	53980554	53980753	BCOR_1_Adult_Trimmed_peak_924	34	.	3.38078	7.47551	3.44219	118
chr5	53981588	53981920	BCOR_1_Adult_Trimmed_peak_925	127	.	5.87013	17.34999	12.74001	224
chr5	68238675	68239044	BCOR_1_Adult_Trimmed_peak_926	48	.	4.45919	8.97729	4.81699	84
chr5	73647724	73648012	BCOR_1_Adult_Trimmed_peak_927	96	.	7.69889	14.07962	9.60564	239
chr5	76569219	76569574	BCOR_1_Adult_Trimmed_peak_928	254	.	13.16195	30.39199	25.43906	246
chr5	77739163	77739459	BCOR_1_Adult_Trimmed_peak_929	132	.	5.78065	17.91593	13.27903	83
chr5	84224629	84224878	BCOR_1_Adult_Trimmed_peak_930	134	.	5.30885	18.06580	13.42574	228
chr5	89149651	89150148	BCOR_1_Adult_Trimmed_peak_931	122	.	7.19457	16.84751	12.25443	256
chr5	90795319	90795563	BCOR_1_Adult_Trimmed_peak_932	82	.	5.70799	12.59859	8.20590	138
chr5	93326898	93327087	BCOR_1_Adult_Trimmed_peak_933	71	.	6.17850	11.51925	7.19036	97
chr5	93635577	93635818	BCOR_1_Adult_Trimmed_peak_934	81	.	6.29287	12.52286	8.13418	133
chr5	93696305	93696508	BCOR_1_Adult_Trimmed_peak_935	36	.	4.13952	7.73036	3.66578	38
chr5	97540658	97540878	BCOR_1_Adult_Trimmed_peak_936	72	.	5.97823	11.55745	7.22260	136
chr5	109985912	109986661	BCOR_1_Adult_Trimmed_peak_937	97	.	7.26247	14.23009	9.75170	311
chr5	109987374	109987685	BCOR_1_Adult_Trimmed_peak_938	67	.	4.66732	11.02541	6.72493	252
chr5	110877508	110877775	BCOR_1_Adult_Trimmed_peak_939	36	.	4.42743	7.70760	3.64405	144
chr5	111199670	111200037	BCOR_1_Adult_Trimmed_peak_940	115	.	4.52725	16.09910	11.54052	167
chr5	115301803	115302044	BCOR_1_Adult_Trimmed_peak_941	48	.	4.45919	8.97729	4.81699	161
chr5	115608389	115608763	BCOR_1_Adult_Trimmed_peak_942	39	.	3.60346	8.07272	3.98802	78
chr5	115750881	115751084	BCOR_1_Adult_Trimmed_peak_943	54	.	4.47086	9.61896	5.41701	109
chr5	115886551	115886788	BCOR_1_Adult_Trimmed_peak_944	84	.	5.28374	12.81306	8.41007	81
chr5	116182335	116182677	BCOR_1_Adult_Trimmed_peak_945	352	.	14.94954	40.37415	35.28843	232
chr5	117624148	117624506	BCOR_1_Adult_Trimmed_peak_946	11	.	3.84944	4.94125	1.16683	118
chr5	118695023	118695301	BCOR_1_Adult_Trimmed_peak_947	82	.	5.04070	12.59955	8.20590	136
chr5	119182201	119182427	BCOR_1_Adult_Trimmed_peak_948	27	.	4.70487	6.74039	2.77339	182
chr5	121063040	121063394	BCOR_1_Adult_Trimmed_peak_949	70	.	4.54334	11.36272	7.04557	297
chr5	121902386	121902849	BCOR_1_Adult_Trimmed_peak_950	203	.	9.90032	25.19969	20.33972	217
chr5	122952237	122952690	BCOR_1_Adult_Trimmed_peak_951	85	.	6.08771	12.95371	8.53598	146
chr5	124561921	124562213	BCOR_1_Adult_Trimmed_peak_952	13	.	2.85143	5.09469	1.31046	87
chr5	124777552	124778087	BCOR_1_Adult_Trimmed_peak_953	102	.	4.41101	14.73937	10.23688	434
chr5	124875629	124876133	BCOR_1_Adult_Trimmed_peak_954	52	.	4.14362	9.44987	5.25791	364
chr5	125870318	125870664	BCOR_1_Adult_Trimmed_peak_955	15	.	3.34439	5.39197	1.58691	119
chr5	125873439	125873622	BCOR_1_Adult_Trimmed_peak_956	31	.	4.77191	7.12091	3.11764	52
chr5	129525556	129526346	BCOR_1_Adult_Trimmed_peak_957	152	.	5.77550	19.90985	15.20184	384
chr5	130089784	130090021	BCOR_1_Adult_Trimmed_peak_958	64	.	6.41574	10.76302	6.47685	172
chr5	130417499	130417798	BCOR_1_Adult_Trimmed_peak_959	48	.	3.29462	8.98749	4.82675	259
chr5	134660362	134660629	BCOR_1_Adult_Trimmed_peak_960	28	.	3.95113	6.81262	2.83282	49
chr5	134789413	134789727	BCOR_1_Adult_Trimmed_peak_961	28	.	3.23991	6.87493	2.89159	291
chr5	134790439	134790771	BCOR_1_Adult_Trimmed_peak_962	110	.	7.23681	15.54108	11.00194	252
chr5	135028100	135028419	BCOR_1_Adult_Trimmed_peak_963	16	.	3.59728	5.41652	1.60463	69
chr5	135484741	135485703	BCOR_1_Adult_Trimmed_peak_964	33	.	3.73385	7.39585	3.37482	268
chr5	135625070	135625423	BCOR_1_Adult_Trimmed_peak_965	13	.	2.11229	5.10729	1.32287	290
chr5	135662825	135663076	BCOR_1_Adult_Trimmed_peak_966	46	.	3.51307	8.78234	4.63769	169
chr5	136164757	136164977	BCOR_1_Adult_Trimmed_peak_967	77	.	4.36684	12.12972	7.76157	127
chr5	136254175	136254691	BCOR_1_Adult_Trimmed_peak_968	318	.	8.99212	36.85523	31.80782	191
chr5	137943463	137943813	BCOR_1_Adult_Trimmed_peak_969	77	.	4.36684	12.12972	7.76157	291
chr5	137972578	137973091	BCOR_1_Adult_Trimmed_peak_970	127	.	8.85620	17.39675	12.78611	406
chr5	138069947	138070343	BCOR_1_Adult_Trimmed_peak_971	127	.	4.44064	17.34593	12.73770	233
chr5	138227979	138228238	BCOR_1_Adult_Trimmed_peak_972	215	.	7.05355	26.42352	21.54002	143
chr5	139728014	139728563	BCOR_1_Adult_Trimmed_peak_973	60	.	4.48062	10.26317	6.00915	146
chr5	140797305	140797777	BCOR_1_Adult_Trimmed_peak_974	50	.	5.46935	9.20576	5.03128	197
chr5	140981257	140981571	BCOR_1_Adult_Trimmed_peak_975	235	.	7.94194	28.47122	23.54842	195
chr5	141180762	141180971	BCOR_1_Adult_Trimmed_peak_976	54	.	4.47086	9.61896	5.41701	89
chr5	143026986	143027349	BCOR_1_Adult_Trimmed_peak_977	90	.	6.60752	13.50922	9.06376	144
chr5	143667498	143667936	BCOR_1_Adult_Trimmed_peak_978	85	.	4.65234	12.94538	8.53435	132
chr5	144467480	144467732	BCOR_1_Adult_Trimmed_peak_979	19	.	4.27716	5.82062	1.94792	87
chr5	144493233	144493470	BCOR_1_Adult_Trimmed_peak_980	135	.	6.04278	18.21542	13.56773	86
chr5	147196566	147197012	BCOR_1_Adult_Trimmed_peak_981	11	.	3.84944	4.94125	1.16683	334
chr5	147644476	147644818	BCOR_1_Adult_Trimmed_peak_982	30	.	4.40501	7.08563	3.08477	127
chr5	149995789	149996170	BCOR_1_Adult_Trimmed_peak_983	231	.	10.78511	28.05743	23.14051	127
chr5	150040704	150041036	BCOR_1_Adult_Trimmed_peak_984	129	.	8.98203	17.60667	12.98507	108
chr5	150439029	150439301	BCOR_1_Adult_Trimmed_peak_985	27	.	3.54716	6.72846	2.77339	261
chr5	151476166	151476358	BCOR_1_Adult_Trimmed_peak_986	27	.	3.65797	6.72946	2.77339	95
chr5	152171167	152171438	BCOR_1_Adult_Trimmed_peak_987	13	.	2.58700	5.18741	1.39839	81
chr6	3150905	3151529	BCOR_1_Adult_Trimmed_peak_988	168	.	2.03309	21.59996	16.83964	581
chr6	4697999	4698235	BCOR_1_Adult_Trimmed_peak_989	54	.	5.98802	9.71078	5.49468	95
chr6	11857413	11857888	BCOR_1_Adult_Trimmed_peak_990	202	.	6.62069	25.09557	20.23970	149
chr6	17586821	17587106	BCOR_1_Adult_Trimmed_peak_991	122	.	7.19457	16.84751	12.25443	150
chr6	21899363	21899929	BCOR_1_Adult_Trimmed_peak_992	99	.	4.95249	14.46825	9.97796	122
chr6	28165237	28165536	BCOR_1_Adult_Trimmed_peak_993	36	.	5.13259	7.69717	3.63798	267
chr6	28430033	28430267	BCOR_1_Adult_Trimmed_peak_994	54	.	3.35027	9.62736	5.42488	166
chr6	29344383	29344588	BCOR_1_Adult_Trimmed_peak_995	19	.	4.27716	5.82062	1.94792	4
chr6	29698125	29698441	BCOR_1_Adult_Trimmed_peak_996	43	.	2.13404	8.46392	4.34938	282
chr6	30122761	30122982	BCOR_1_Adult_Trimmed_peak_997	59	.	5.83397	10.17175	5.92584	85
chr6	30123905	30124354	BCOR_1_Adult_Trimmed_peak_998	125	.	6.91447	17.20214	12.59784	373
chr6	30124934	30125380	BCOR_1_Adult_Trimmed_peak_999	100	.	6.92216	14.51559	10.02105	265
chr6	35083699	35083887	BCOR_1_Adult_Trimmed_peak_1000	101	.	6.78134	14.69571	10.19439	96
chr6	38483651	38483845	BCOR_1_Adult_Trimmed_peak_1001	33	.	3.86120	7.42024	3.39383	144
chr6	38501218	38501532	BCOR_1_Adult_Trimmed_peak_1002	205	.	8.89004	25.42553	20.56074	163
chr6	39156788	39157024	BCOR_1_Adult_Trimmed_peak_1003	71	.	4.35219	11.47691	7.14967	79
chr6	47689945	47690161	BCOR_1_Adult_Trimmed_peak_1004	74	.	2.81502	11.75559	7.41281	144
chr6	47694209	47694392	BCOR_1_Adult_Trimmed_peak_1005	36	.	2.32763	7.71332	3.64925	126
chr6	47698565	47698786	BCOR_1_Adult_Trimmed_peak_1006	46	.	2.32275	8.78032	4.63635	182
chr6	47702899	47703137	BCOR_1_Adult_Trimmed_peak_1007	72	.	2.66348	11.57436	7.23928	131
chr6	47713319	47713591	BCOR_1_Adult_Trimmed_peak_1008	72	.	2.66348	11.57436	7.23928	142
chr6	48543934	48544127	BCOR_1_Adult_Trimmed_peak_1009	10	.	3.46108	4.74261	1.03387	0
chr6	49269117	49269487	BCOR_1_Adult_Trimmed_peak_1010	81	.	5.67975	12.54102	8.15014	111
chr6	49269976	49270345	BCOR_1_Adult_Trimmed_peak_1011	77	.	6.76020	12.10527	7.73853	132
chr6	51419891	51420140	BCOR_1_Adult_Trimmed_peak_1012	58	.	3.55713	10.12341	5.88464	141
chr6	51962502	51962875	BCOR_1_Adult_Trimmed_peak_1013	61	.	4.67408	10.39093	6.13119	163
chr6	54490484	54490742	BCOR_1_Adult_Trimmed_peak_1014	10	.	3.46108	4.74261	1.03387	45
chr6	54766531	54766765	BCOR_1_Adult_Trimmed_peak_1015	81	.	6.29287	12.52286	8.13418	164
chr6	54942840	54943101	BCOR_1_Adult_Trimmed_peak_1016	134	.	6.50307	18.08040	13.43904	153
chr6	60691632	60691831	BCOR_1_Adult_Trimmed_peak_1017	30	.	4.40501	7.08563	3.08477	40
chr6	66987359	66987634	BCOR_1_Adult_Trimmed_peak_1018	111	.	7.55150	15.64477	11.10382	183
chr6	70794205	70794523	BCOR_1_Adult_Trimmed_peak_1019	77	.	4.24708	12.07603	7.71061	196
chr6	71390632	71391106	BCOR_1_Adult_Trimmed_peak_1020	64	.	3.60350	10.77345	6.48571	66
chr6	71582930	71583359	BCOR_1_Adult_Trimmed_peak_1021	23	.	3.09905	6.29228	2.37157	86
chr6	83004488	83004708	BCOR_1_Adult_Trimmed_peak_1022	127	.	5.87013	17.34999	12.74001	58
chr6	83028380	83028578	BCOR_1_Adult_Trimmed_peak_1023	73	.	5.43280	11.66082	7.32188	105
chr6	83725815	83726091	BCOR_1_Adult_Trimmed_peak_1024	23	.	4.09037	6.27249	2.35382	11
chr6	86619313	86619561	BCOR_1_Adult_Trimmed_peak_1025	25	.	2.48771	6.42907	2.50441	55
chr6	87761860	87762229	BCOR_1_Adult_Trimmed_peak_1026	50	.	5.46935	9.20576	5.03128	248
chr6	88444862	88445248	BCOR_1_Adult_Trimmed_peak_1027	77	.	6.53622	12.13418	7.76551	221
chr6	91066536	91066952	BCOR_1_Adult_Trimmed_peak_1028	42	.	4.44502	8.33944	4.22788	82
chr6	91542746	91542930	BCOR_1_Adult_Trimmed_peak_1029	11	.	3.84944	4.94125	1.16683	162
chr6	91633752	91634139	BCOR_1_Adult_Trimmed_peak_1030	184	.	8.39615	23.29139	18.48094	221
chr6	91635821	91636318	BCOR_1_Adult_Trimmed_peak_1031	139	.	9.27793	18.60331	13.94404	272
chr6	94650159	94650368	BCOR_1_Adult_Trimmed_peak_1032	47	.	4.26764	8.86595	4.71189	120
chr6	100237173	100237463	BCOR_1_Adult_Trimmed_peak_1033	10	.	3.32057	4.71251	1.01537	284
chr6	113026579	113026797	BCOR_1_Adult_Trimmed_peak_1034	16	.	3.10772	5.51421	1.68800	109
chr6	113145123	113145459	BCOR_1_Adult_Trimmed_peak_1035	56	.	5.64651	9.85482	5.63144	210
chr6	113256599	113256848	BCOR_1_Adult_Trimmed_peak_1036	21	.	2.50739	6.08496	2.19027	91
chr6	115758791	115759038	BCOR_1_Adult_Trimmed_peak_1037	172	.	9.12467	22.05504	17.28110	168
chr6	115881537	115882050	BCOR_1_Adult_Trimmed_peak_1038	141	.	9.40975	18.82385	14.15257	296
chr6	115887995	115889275	BCOR_1_Adult_Trimmed_peak_1039	76	.	5.81100	12.02607	7.66341	850
chr6	117829667	117829888	BCOR_1_Adult_Trimmed_peak_1040	10	.	3.04831	4.79912	1.08232	44
chr6	119988523	119988828	BCOR_1_Adult_Trimmed_peak_1041	36	.	4.42743	7.70760	3.64405	117
chr6	122258731	122258929	BCOR_1_Adult_Trimmed_peak_1042	34	.	3.45174	7.43609	3.40797	54
chr6	124612747	124613001	BCOR_1_Adult_Trimmed_peak_1043	47	.	4.26764	8.86595	4.71189	207
chr6	124691424	124691654	BCOR_1_Adult_Trimmed_peak_1044	40	.	5.01119	8.11194	4.02357	181
chr6	124779047	124779586	BCOR_1_Adult_Trimmed_peak_1045	148	.	6.40128	19.58068	14.88259	306
chr6	124790133	124790657	BCOR_1_Adult_Trimmed_peak_1046	85	.	7.27117	12.94900	8.53435	269
chr6	124880966	124881299	BCOR_1_Adult_Trimmed_peak_1047	47	.	4.26764	8.86595	4.71189	160
chr6	128374705	128374902	BCOR_1_Adult_Trimmed_peak_1048	41	.	5.10472	8.26739	4.16267	52
chr6	134732754	134733380	BCOR_1_Adult_Trimmed_peak_1049	96	.	7.69889	14.07962	9.60564	159
chr6	134870260	134870615	BCOR_1_Adult_Trimmed_peak_1050	36	.	4.42743	7.70760	3.64405	48
chr6	136467231	136467657	BCOR_1_Adult_Trimmed_peak_1051	75	.	5.57002	11.93742	7.58231	222
chr6	140571877	140572114	BCOR_1_Adult_Trimmed_peak_1052	54	.	5.98802	9.71078	5.49468	143
chr6	142913202	142913677	BCOR_1_Adult_Trimmed_peak_1053	36	.	5.13259	7.69717	3.63798	113
chr6	143048317	143048720	BCOR_1_Adult_Trimmed_peak_1054	203	.	7.65440	25.16474	20.30601	273
chr6	143115184	143115695	BCOR_1_Adult_Trimmed_peak_1055	424	.	10.20513	47.60804	42.46846	328
chr6	145804288	145804604	BCOR_1_Adult_Trimmed_peak_1056	157	.	7.35767	20.51227	15.78199	136
chr6	145813972	145814408	BCOR_1_Adult_Trimmed_peak_1057	10	.	3.32057	4.71251	1.01537	4
chr6	146526068	146526503	BCOR_1_Adult_Trimmed_peak_1058	94	.	5.79695	13.96185	9.49836	220
chr6	146582957	146583184	BCOR_1_Adult_Trimmed_peak_1059	194	.	9.13157	24.26901	19.43406	140
chr6	146673315	146673681	BCOR_1_Adult_Trimmed_peak_1060	89	.	5.92669	13.43949	8.99992	153
chr6	148160523	148160802	BCOR_1_Adult_Trimmed_peak_1061	98	.	6.17364	14.35548	9.86778	41
chr7	3596284	3596821	BCOR_1_Adult_Trimmed_peak_1062	77	.	4.24708	12.07603	7.71061	408
chr7	4088455	4088917	BCOR_1_Adult_Trimmed_peak_1063	138	.	6.31417	18.49053	13.83765	323
chr7	4764049	4764472	BCOR_1_Adult_Trimmed_peak_1064	144	.	6.21543	19.09298	14.41135	351
chr7	4866880	4867064	BCOR_1_Adult_Trimmed_peak_1065	31	.	4.58779	7.10729	3.10529	159
chr7	5012669	5014018	BCOR_1_Adult_Trimmed_peak_1066	101	.	3.99285	14.62984	10.13189	614
chr7	6107274	6107915	BCOR_1_Adult_Trimmed_peak_1067	86	.	5.57399	13.08665	8.66367	509
chr7	6681104	6681420	BCOR_1_Adult_Trimmed_peak_1068	38	.	2.83938	7.87806	3.80793	249
chr7	13623292	13623675	BCOR_1_Adult_Trimmed_peak_1069	12	.	2.89032	5.01028	1.23072	6
chr7	16531211	16531401	BCOR_1_Adult_Trimmed_peak_1070	51	.	5.74949	9.32433	5.14632	66
chr7	16683536	16683889	BCOR_1_Adult_Trimmed_peak_1071	192	.	6.90466	24.10947	19.28097	162
chr7	16984977	16985571	BCOR_1_Adult_Trimmed_peak_1072	274	.	7.27708	32.43549	27.45046	403
chr7	17200284	17200814	BCOR_1_Adult_Trimmed_peak_1073	198	.	6.37062	24.73940	19.89138	368
chr7	17460171	17460640	BCOR_1_Adult_Trimmed_peak_1074	114	.	4.25167	15.96953	11.41532	162
chr7	17509334	17509930	BCOR_1_Adult_Trimmed_peak_1075	514	.	12.12123	56.63396	51.44848	170
chr7	19576397	19576585	BCOR_1_Adult_Trimmed_peak_1076	152	.	6.90951	19.94695	15.23526	94
chr7	19813562	19813826	BCOR_1_Adult_Trimmed_peak_1077	33	.	2.98575	7.31910	3.31069	82
chr7	19895398	19895731	BCOR_1_Adult_Trimmed_peak_1078	104	.	6.94457	15.00130	10.48819	118
chr7	20300924	20301522	BCOR_1_Adult_Trimmed_peak_1079	214	.	5.09314	26.35775	21.47647	186
chr7	25184585	25184908	BCOR_1_Adult_Trimmed_peak_1080	63	.	5.11053	10.64746	6.37486	203
chr7	25669126	25669655	BCOR_1_Adult_Trimmed_peak_1081	144	.	5.63463	19.08054	14.40007	445
chr7	25861921	25862266	BCOR_1_Adult_Trimmed_peak_1082	39	.	2.82082	7.97734	3.90147	195
chr7	26022919	26023544	BCOR_1_Adult_Trimmed_peak_1083	54	.	4.47086	9.61896	5.41701	492
chr7	26052997	26053327	BCOR_1_Adult_Trimmed_peak_1084	91	.	3.52073	13.57890	9.13077	276
chr7	26063913	26064107	BCOR_1_Adult_Trimmed_peak_1085	14	.	3.62325	5.23300	1.44277	25
chr7	26066897	26067524	BCOR_1_Adult_Trimmed_peak_1086	97	.	5.41409	14.23606	9.75527	193
chr7	26443799	26444209	BCOR_1_Adult_Trimmed_peak_1087	55	.	4.68215	9.76109	5.54062	120
chr7	26465798	26466023	BCOR_1_Adult_Trimmed_peak_1088	47	.	4.89718	8.88081	4.72527	152
chr7	26539950	26540252	BCOR_1_Adult_Trimmed_peak_1089	85	.	6.08771	12.95371	8.53598	152
chr7	27951601	27951882	BCOR_1_Adult_Trimmed_peak_1090	23	.	4.09037	6.27249	2.35382	129
chr7	27963780	27964141	BCOR_1_Adult_Trimmed_peak_1091	46	.	3.97097	8.74599	4.60394	252
chr7	28835135	28835330	BCOR_1_Adult_Trimmed_peak_1092	34	.	3.31803	7.52413	3.48912	69
chr7	29123765	29123979	BCOR_1_Adult_Trimmed_peak_1093	116	.	6.66753	16.23741	11.67437	65
chr7	29157764	29157948	BCOR_1_Adult_Trimmed_peak_1094	59	.	4.31627	10.17112	5.92584	111
chr7	29478667	29478857	BCOR_1_Adult_Trimmed_peak_1095	58	.	5.80997	10.13133	5.89162	113
chr7	29527013	29527213	BCOR_1_Adult_Trimmed_peak_1096	28	.	4.22713	6.77697	2.80287	146
chr7	30875516	30875832	BCOR_1_Adult_Trimmed_peak_1097	34	.	4.01327	7.47304	3.44071	58
chr7	31017058	31017280	BCOR_1_Adult_Trimmed_peak_1098	38	.	4.71966	7.92808	3.85316	51
chr7	31742158	31742691	BCOR_1_Adult_Trimmed_peak_1099	114	.	5.25264	16.04237	11.48524	343
chr7	35019059	35019342	BCOR_1_Adult_Trimmed_peak_1100	141	.	7.96070	18.81213	14.14378	124
chr7	36368618	36369075	BCOR_1_Adult_Trimmed_peak_1101	141	.	9.40975	18.82385	14.15257	226
chr7	38869981	38870284	BCOR_1_Adult_Trimmed_peak_1102	70	.	3.70645	11.39322	7.07138	46
chr7	46773082	46773311	BCOR_1_Adult_Trimmed_peak_1103	54	.	5.98802	9.71078	5.49468	116
chr7	51560045	51560755	BCOR_1_Adult_Trimmed_peak_1104	451	.	12.85039	50.31146	45.15205	356
chr7	52185026	52185257	BCOR_1_Adult_Trimmed_peak_1105	52	.	3.50619	9.47340	5.28083	96
chr7	52271567	52271807	BCOR_1_Adult_Trimmed_peak_1106	95	.	5.17953	14.01673	9.54848	118
chr7	52379733	52379936	BCOR_1_Adult_Trimmed_peak_1107	92	.	4.80241	13.70022	9.24683	134
chr7	52384154	52384386	BCOR_1_Adult_Trimmed_peak_1108	36	.	3.16688	7.71144	3.64741	113
chr7	52651136	52651326	BCOR_1_Adult_Trimmed_peak_1109	110	.	4.76774	15.61725	11.07710	88
chr7	52689757	52689964	BCOR_1_Adult_Trimmed_peak_1110	55	.	4.68215	9.76109	5.54062	70
chr7	52960114	52960549	BCOR_1_Adult_Trimmed_peak_1111	63	.	5.66359	10.61404	6.34309	296
chr7	53070792	53071230	BCOR_1_Adult_Trimmed_peak_1112	86	.	7.11276	13.10695	8.68351	209
chr7	53152157	53152433	BCOR_1_Adult_Trimmed_peak_1113	198	.	10.57407	24.68295	19.83611	98
chr7	59261260	59261586	BCOR_1_Adult_Trimmed_peak_1114	29	.	4.15071	6.91596	2.92535	250
chr7	71610840	71611024	BCOR_1_Adult_Trimmed_peak_1115	22	.	3.87400	6.15168	2.24699	30
chr7	71629927	71630151	BCOR_1_Adult_Trimmed_peak_1116	17	.	3.05090	5.57841	1.74574	8
chr7	73834483	73834751	BCOR_1_Adult_Trimmed_peak_1117	43	.	2.89917	8.48012	4.36532	212
chr7	74790015	74790396	BCOR_1_Adult_Trimmed_peak_1118	161	.	7.11273	20.89915	16.16063	183
chr7	75096554	75096916	BCOR_1_Adult_Trimmed_peak_1119	131	.	7.66586	17.75797	13.12781	142
chr7	75894114	75894387	BCOR_1_Adult_Trimmed_peak_1120	221	.	6.52428	27.02386	22.12571	129
chr7	77506568	77507019	BCOR_1_Adult_Trimmed_peak_1121	24	.	3.05259	6.36465	2.44178	232
chr7	80703392	80703604	BCOR_1_Adult_Trimmed_peak_1122	26	.	2.94067	6.61018	2.67089	65
chr7	80763478	80763672	BCOR_1_Adult_Trimmed_peak_1123	25	.	4.03297	6.43537	2.51013	125
chr7	86610827	86611505	BCOR_1_Adult_Trimmed_peak_1124	195	.	9.75395	24.34944	19.51221	356
chr7	89919838	89920525	BCOR_1_Adult_Trimmed_peak_1125	148	.	4.82833	19.56388	14.86627	450
chr7	91032193	91032415	BCOR_1_Adult_Trimmed_peak_1126	68	.	6.19859	11.16370	6.85338	55
chr7	91032805	91033043	BCOR_1_Adult_Trimmed_peak_1127	19	.	4.27716	5.82062	1.94792	49
chr7	91040401	91040748	BCOR_1_Adult_Trimmed_peak_1128	58	.	3.94424	10.04418	5.81015	89
chr7	91838381	91838565	BCOR_1_Adult_Trimmed_peak_1129	45	.	5.14875	8.66575	4.54055	152
chr7	96552190	96552420	BCOR_1_Adult_Trimmed_peak_1130	22	.	3.87400	6.15168	2.24699	31
chr7	105851471	105851693	BCOR_1_Adult_Trimmed_peak_1131	34	.	4.01327	7.47304	3.44071	131
chr7	106289682	106290032	BCOR_1_Adult_Trimmed_peak_1132	91	.	3.52073	13.57890	9.13077	136
chr7	106578266	106578449	BCOR_1_Adult_Trimmed_peak_1133	74	.	6.79326	11.76087	7.41653	128
chr7	107755914	107756208	BCOR_1_Adult_Trimmed_peak_1134	121	.	7.16090	16.78143	12.19315	116
chr7	107810837	107811057	BCOR_1_Adult_Trimmed_peak_1135	85	.	7.27117	12.94900	8.53435	125
chr7	108459075	108459405	BCOR_1_Adult_Trimmed_peak_1136	29	.	4.15071	6.91596	2.92535	289
chr7	109358842	109359077	BCOR_1_Adult_Trimmed_peak_1137	68	.	5.53428	11.11839	6.81261	149
chr7	112548639	112548987	BCOR_1_Adult_Trimmed_peak_1138	27	.	3.45302	6.74602	2.77722	70
chr7	112702346	112702852	BCOR_1_Adult_Trimmed_peak_1139	74	.	6.84345	11.84298	7.48950	258
chr7	112718444	112719009	BCOR_1_Adult_Trimmed_peak_1140	177	.	10.69290	22.58743	17.79610	278
chr7	112729814	112730035	BCOR_1_Adult_Trimmed_peak_1141	41	.	5.10472	8.26739	4.16267	183
chr7	112959569	112959790	BCOR_1_Adult_Trimmed_peak_1142	59	.	5.25757	10.23161	5.98027	28
chr7	117204937	117205427	BCOR_1_Adult_Trimmed_peak_1143	117	.	4.89321	16.36738	11.79779	137
chr7	118226498	118226744	BCOR_1_Adult_Trimmed_peak_1144	70	.	5.12807	11.38741	7.06598	142
chr7	120350508	120351037	BCOR_1_Adult_Trimmed_peak_1145	591	.	10.24021	64.37101	59.14963	302
chr7	125676580	125676921	BCOR_1_Adult_Trimmed_peak_1146	63	.	5.11053	10.64746	6.37486	84
chr7	130644147	130644526	BCOR_1_Adult_Trimmed_peak_1147	81	.	6.29287	12.52286	8.13418	93
chr7	133415717	133415999	BCOR_1_Adult_Trimmed_peak_1148	81	.	5.67975	12.54102	8.15014	209
chr7	133646968	133647180	BCOR_1_Adult_Trimmed_peak_1149	70	.	5.12807	11.38741	7.06598	138
chr7	134119633	134120083	BCOR_1_Adult_Trimmed_peak_1150	72	.	5.97823	11.55745	7.22260	217
chr7	134170424	134171104	BCOR_1_Adult_Trimmed_peak_1151	363	.	6.81188	41.42887	36.33677	327
chr7	134339634	134339842	BCOR_1_Adult_Trimmed_peak_1152	15	.	3.34439	5.39197	1.58691	11
chr7	134397408	134398036	BCOR_1_Adult_Trimmed_peak_1153	151	.	9.11558	19.88770	15.18053	360
chr7	134621369	134621903	BCOR_1_Adult_Trimmed_peak_1154	41	.	3.85721	8.20182	4.10770	374
chr7	134655600	134655832	BCOR_1_Adult_Trimmed_peak_1155	21	.	3.36047	6.08271	2.18994	21
chr7	134889052	134889682	BCOR_1_Adult_Trimmed_peak_1156	125	.	6.29984	17.16681	12.56546	427
chr7	135039174	135039363	BCOR_1_Adult_Trimmed_peak_1157	19	.	4.27716	5.82062	1.94792	103
chr7	138377054	138377551	BCOR_1_Adult_Trimmed_peak_1158	54	.	5.98802	9.71078	5.49468	121
chr7	138703481	138704080	BCOR_1_Adult_Trimmed_peak_1159	57	.	4.93891	9.95840	5.73086	161
chr7	139978700	139978888	BCOR_1_Adult_Trimmed_peak_1160	60	.	6.16017	10.34638	6.08971	32
chr7	140113539	140113829	BCOR_1_Adult_Trimmed_peak_1161	107	.	8.12660	15.23355	10.71109	196
chr7	146459205	146459414	BCOR_1_Adult_Trimmed_peak_1162	36	.	5.13259	7.69717	3.63798	125
chr7	146574728	146574958	BCOR_1_Adult_Trimmed_peak_1163	119	.	5.04340	16.49894	11.92158	99
chr7	148513522	148513997	BCOR_1_Adult_Trimmed_peak_1164	271	.	7.32989	32.13000	27.14994	301
chr7	148633237	148633428	BCOR_1_Adult_Trimmed_peak_1165	64	.	6.41574	10.76302	6.47685	107
chr7	148661098	148661299	BCOR_1_Adult_Trimmed_peak_1166	44	.	5.46404	8.53343	4.41327	51
chr7	151739578	151739779	BCOR_1_Adult_Trimmed_peak_1167	68	.	6.19859	11.16370	6.85338	131
chr8	4238557	4238794	BCOR_1_Adult_Trimmed_peak_1168	14	.	2.78714	5.27674	1.48384	211
chr8	4677966	4678232	BCOR_1_Adult_Trimmed_peak_1169	68	.	4.87730	11.18107	6.86887	81
chr8	11558025	11558387	BCOR_1_Adult_Trimmed_peak_1170	179	.	6.90603	22.71820	17.92283	208
chr8	13226375	13226571	BCOR_1_Adult_Trimmed_peak_1171	85	.	7.27117	12.94900	8.53435	118
chr8	13404835	13405248	BCOR_1_Adult_Trimmed_peak_1172	163	.	9.48020	21.06263	16.31681	74
chr8	13785573	13786145	BCOR_1_Adult_Trimmed_peak_1173	459	.	14.43142	51.08866	45.92505	200
chr8	19924625	19924832	BCOR_1_Adult_Trimmed_peak_1174	8	.	1.72977	4.50540	0.82932	200
chr8	19926440	19926636	BCOR_1_Adult_Trimmed_peak_1175	51	.	2.51019	9.36436	5.18470	72
chr8	23704261	23704521	BCOR_1_Adult_Trimmed_peak_1176	18	.	2.95818	5.72831	1.88181	109
chr8	23916112	23916381	BCOR_1_Adult_Trimmed_peak_1177	97	.	4.64524	14.23309	9.75412	95
chr8	24205974	24206184	BCOR_1_Adult_Trimmed_peak_1178	59	.	5.83397	10.17175	5.92584	89
chr8	26127252	26127750	BCOR_1_Adult_Trimmed_peak_1179	248	.	7.86810	29.80949	24.86786	280
chr8	26312074	26312271	BCOR_1_Adult_Trimmed_peak_1180	36	.	4.42743	7.70760	3.64405	88
chr8	27229666	27230004	BCOR_1_Adult_Trimmed_peak_1181	180	.	5.49738	22.89843	18.09917	210
chr8	27269082	27269362	BCOR_1_Adult_Trimmed_peak_1182	76	.	5.08052	11.98867	7.63068	146
chr8	32260564	32260773	BCOR_1_Adult_Trimmed_peak_1183	11	.	3.64623	4.83098	1.10384	57
chr8	36650757	36651069	BCOR_1_Adult_Trimmed_peak_1184	45	.	5.56031	8.68812	4.55327	130
chr8	37312417	37312679	BCOR_1_Adult_Trimmed_peak_1185	78	.	5.35103	12.22828	7.85116	113
chr8	37354077	37354278	BCOR_1_Adult_Trimmed_peak_1186	27	.	4.70487	6.74039	2.77339	109
chr8	47556210	47556460	BCOR_1_Adult_Trimmed_peak_1187	7	.	2.76241	4.37304	0.70471	88
chr8	48760566	48760815	BCOR_1_Adult_Trimmed_peak_1188	101	.	5.13835	14.63019	10.13189	93
chr8	48799380	48799666	BCOR_1_Adult_Trimmed_peak_1189	40	.	3.38760	8.17368	4.07998	15
chr8	55809665	55809878	BCOR_1_Adult_Trimmed_peak_1190	96	.	7.69889	14.07962	9.60564	118
chr8	59306158	59306363	BCOR_1_Adult_Trimmed_peak_1191	27	.	4.70487	6.74039	2.77339	57
chr8	72149139	72149586	BCOR_1_Adult_Trimmed_peak_1192	22	.	3.87400	6.15168	2.24699	157
chr8	72240811	72241035	BCOR_1_Adult_Trimmed_peak_1193	65	.	3.54735	10.81300	6.52192	123
chr8	72298608	72298792	BCOR_1_Adult_Trimmed_peak_1194	9	.	3.52907	4.64519	0.95935	182
chr8	72566682	72566895	BCOR_1_Adult_Trimmed_peak_1195	174	.	7.09432	22.27237	17.48994	46
chr8	72736117	72736634	BCOR_1_Adult_Trimmed_peak_1196	92	.	5.48696	13.65363	9.20223	412
chr8	72758089	72758313	BCOR_1_Adult_Trimmed_peak_1197	109	.	6.32525	15.51508	10.97866	96
chr8	72876994	72877363	BCOR_1_Adult_Trimmed_peak_1198	28	.	3.37205	6.77812	2.80287	319
chr8	73197076	73197472	BCOR_1_Adult_Trimmed_peak_1199	77	.	4.36684	12.12972	7.76157	57
chr8	73222672	73222864	BCOR_1_Adult_Trimmed_peak_1200	19	.	2.52292	5.85724	1.98263	35
chr8	73284821	73285197	BCOR_1_Adult_Trimmed_peak_1201	73	.	4.66157	11.66319	7.32240	158
chr8	73300842	73301089	BCOR_1_Adult_Trimmed_peak_1202	45	.	3.85377	8.72289	4.58480	181
chr8	74093487	74094238	BCOR_1_Adult_Trimmed_peak_1203	104	.	7.70879	14.99225	10.47954	101
chr8	74116092	74116320	BCOR_1_Adult_Trimmed_peak_1204	42	.	5.33882	8.33183	4.22435	35
chr8	74134839	74135151	BCOR_1_Adult_Trimmed_peak_1205	35	.	4.19807	7.56390	3.52259	273
chr8	74684786	74685006	BCOR_1_Adult_Trimmed_peak_1206	64	.	4.08511	10.72505	6.44622	144
chr8	75368437	75368646	BCOR_1_Adult_Trimmed_peak_1207	19	.	4.27716	5.82062	1.94792	168
chr8	79425877	79426200	BCOR_1_Adult_Trimmed_peak_1208	59	.	5.25757	10.23161	5.98027	216
chr8	81344749	81344969	BCOR_1_Adult_Trimmed_peak_1209	54	.	5.94411	9.63975	5.43600	96
chr8	83263317	83263664	BCOR_1_Adult_Trimmed_peak_1210	52	.	3.71619	9.38625	5.20066	72
chr8	86479258	86479545	BCOR_1_Adult_Trimmed_peak_1211	108	.	4.32419	15.34727	10.81836	119
chr8	86496578	86496807	BCOR_1_Adult_Trimmed_peak_1212	157	.	7.35767	20.51227	15.78199	99
chr8	87163392	87163649	BCOR_1_Adult_Trimmed_peak_1213	76	.	4.04479	12.01849	7.65904	65
chr8	87370846	87371089	BCOR_1_Adult_Trimmed_peak_1214	105	.	5.60078	15.07639	10.56086	63
chr8	89269823	89270029	BCOR_1_Adult_Trimmed_peak_1215	42	.	4.44502	8.33944	4.22788	168
chr8	89996459	89996800	BCOR_1_Adult_Trimmed_peak_1216	197	.	10.53058	24.60610	19.76053	132
chr8	90723089	90723276	BCOR_1_Adult_Trimmed_peak_1217	29	.	4.46225	6.89884	2.91236	60
chr8	93432291	93432486	BCOR_1_Adult_Trimmed_peak_1218	27	.	3.89374	6.70205	2.75815	115
chr8	93657983	93658250	BCOR_1_Adult_Trimmed_peak_1219	71	.	4.35219	11.47691	7.14967	140
chr8	94879870	94880096	BCOR_1_Adult_Trimmed_peak_1220	18	.	3.00151	5.65027	1.80757	187
chr8	96334039	96334600	BCOR_1_Adult_Trimmed_peak_1221	180	.	9.88140	22.87959	18.08089	366
chr8	96337267	96337740	BCOR_1_Adult_Trimmed_peak_1222	30	.	4.40501	7.08563	3.08477	207
chr8	97228010	97228206	BCOR_1_Adult_Trimmed_peak_1223	21	.	3.70418	6.08700	2.19027	21
chr8	97604708	97604994	BCOR_1_Adult_Trimmed_peak_1224	22	.	2.80258	6.17927	2.27097	250
chr8	97958819	97959022	BCOR_1_Adult_Trimmed_peak_1225	70	.	3.84550	11.35690	7.04026	45
chr8	98331404	98331801	BCOR_1_Adult_Trimmed_peak_1226	122	.	5.40272	16.84776	12.25443	83
chr8	107871924	107872175	BCOR_1_Adult_Trimmed_peak_1227	49	.	4.69196	9.13798	4.96950	96
chr8	108160425	108160669	BCOR_1_Adult_Trimmed_peak_1228	10	.	3.12143	4.75040	1.03785	240
chr8	112089558	112089742	BCOR_1_Adult_Trimmed_peak_1229	28	.	3.23991	6.87493	2.89159	145
chr8	116158894	116159373	BCOR_1_Adult_Trimmed_peak_1230	33	.	3.53262	7.40783	3.38450	328
chr8	116963274	116963489	BCOR_1_Adult_Trimmed_peak_1231	46	.	4.10724	8.79167	4.64469	105
chr8	122082405	122082749	BCOR_1_Adult_Trimmed_peak_1232	52	.	4.14362	9.44987	5.25791	142
chr8	123113043	123113318	BCOR_1_Adult_Trimmed_peak_1233	83	.	4.26587	12.73116	8.33184	97
chr8	124102654	124102899	BCOR_1_Adult_Trimmed_peak_1234	64	.	4.20211	10.76417	6.47696	138
chr8	124109405	124109610	BCOR_1_Adult_Trimmed_peak_1235	45	.	3.85377	8.72289	4.58480	78
chr8	124474099	124474481	BCOR_1_Adult_Trimmed_peak_1236	105	.	6.75846	15.09262	10.57643	206
chr8	124967342	124967574	BCOR_1_Adult_Trimmed_peak_1237	98	.	6.17364	14.35548	9.86778	86
chr8	126001754	126001964	BCOR_1_Adult_Trimmed_peak_1238	59	.	5.23297	10.18510	5.93868	88
chr8	126958262	126958587	BCOR_1_Adult_Trimmed_peak_1239	59	.	5.25757	10.23161	5.98027	238
chr8	128093688	128094039	BCOR_1_Adult_Trimmed_peak_1240	184	.	7.28102	23.22566	18.41790	154
chr8	128124174	128124396	BCOR_1_Adult_Trimmed_peak_1241	10	.	3.46108	4.74261	1.03387	191
chr9	3000248	3001519	BCOR_1_Adult_Trimmed_peak_1242	8369	.	1.67700	843.18103	836.90204	329
chr9	3001760	3002802	BCOR_1_Adult_Trimmed_peak_1243	3272	.	1.58700	332.97748	327.23453	354
chr9	3003044	3003691	BCOR_1_Adult_Trimmed_peak_1244	2400	.	1.52191	245.66287	240.06522	359
chr9	3004068	3004739	BCOR_1_Adult_Trimmed_peak_1245	3739	.	1.76922	379.73825	373.91721	142
chr9	3006437	3008052	BCOR_1_Adult_Trimmed_peak_1246	5612	.	1.60687	567.30524	561.26630	389
chr9	3009308	3010369	BCOR_1_Adult_Trimmed_peak_1247	1833	.	1.61986	188.82501	183.32352	35
chr9	3011793	3013529	BCOR_1_Adult_Trimmed_peak_1248	3009	.	1.69850	306.66800	300.96481	996
chr9	3013777	3014452	BCOR_1_Adult_Trimmed_peak_1249	3185	.	1.60126	324.31259	318.58170	356
chr9	3015236	3016108	BCOR_1_Adult_Trimmed_peak_1250	2810	.	1.74689	286.75406	281.08414	168
chr9	3017117	3017505	BCOR_1_Adult_Trimmed_peak_1251	4327	.	1.83393	438.65714	432.75583	40
chr9	3017722	3018710	BCOR_1_Adult_Trimmed_peak_1252	5016	.	1.84969	507.59631	501.61957	319
chr9	3019913	3021134	BCOR_1_Adult_Trimmed_peak_1253	4051	.	1.63284	411.00140	405.13654	972
chr9	3023504	3023724	BCOR_1_Adult_Trimmed_peak_1254	2764	.	1.52133	282.07703	276.41461	64
chr9	3024097	3024647	BCOR_1_Adult_Trimmed_peak_1255	11843	.	1.79235	1190.88403	1184.39563	374
chr9	3025049	3025949	BCOR_1_Adult_Trimmed_peak_1256	14705	.	2.75691	1477.16394	1470.58118	668
chr9	3027175	3028202	BCOR_1_Adult_Trimmed_peak_1257	708	.	1.49247	76.06631	70.80816	940
chr9	3028530	3029068	BCOR_1_Adult_Trimmed_peak_1258	5570	.	2.57255	563.08972	557.05670	294
chr9	3029323	3029856	BCOR_1_Adult_Trimmed_peak_1259	607	.	1.38936	65.94331	60.71756	448
chr9	3030493	3031362	BCOR_1_Adult_Trimmed_peak_1260	4067	.	2.04182	412.59366	406.72705	365
chr9	3031709	3033238	BCOR_1_Adult_Trimmed_peak_1261	6567	.	2.18589	662.94244	656.79529	910
chr9	3034383	3035434	BCOR_1_Adult_Trimmed_peak_1262	10512	.	2.18538	1057.74731	1051.29114	716
chr9	3035722	3036293	BCOR_1_Adult_Trimmed_peak_1263	1697	.	1.89548	175.17677	169.70026	331
chr9	3037028	3038202	BCOR_1_Adult_Trimmed_peak_1264	4069	.	2.32844	412.85626	406.98883	376
chr9	4309476	4309808	BCOR_1_Adult_Trimmed_peak_1265	189	.	9.76317	23.79731	18.97584	173
chr9	7837094	7837302	BCOR_1_Adult_Trimmed_peak_1266	59	.	5.25757	10.23161	5.98027	46
chr9	13631624	13632102	BCOR_1_Adult_Trimmed_peak_1267	195	.	6.14788	24.42714	19.58750	404
chr9	14589080	14589326	BCOR_1_Adult_Trimmed_peak_1268	122	.	7.19457	16.84751	12.25443	64
chr9	19426357	19426579	BCOR_1_Adult_Trimmed_peak_1269	34	.	3.38078	7.47551	3.44219	193
chr9	20411867	20412129	BCOR_1_Adult_Trimmed_peak_1270	64	.	6.41574	10.76302	6.47685	28
chr9	20456251	20456602	BCOR_1_Adult_Trimmed_peak_1271	303	.	10.47910	35.40933	30.38122	223
chr9	20682556	20682909	BCOR_1_Adult_Trimmed_peak_1272	188	.	7.07869	23.65181	18.83268	227
chr9	20692357	20692580	BCOR_1_Adult_Trimmed_peak_1273	54	.	5.98802	9.71078	5.49468	61
chr9	21420342	21420633	BCOR_1_Adult_Trimmed_peak_1274	64	.	3.98163	10.70316	6.42567	240
chr9	21760152	21760436	BCOR_1_Adult_Trimmed_peak_1275	53	.	5.06884	9.53105	5.33504	227
chr9	21807131	21807461	BCOR_1_Adult_Trimmed_peak_1276	242	.	6.17742	29.22789	24.29299	111
chr9	22280058	22280322	BCOR_1_Adult_Trimmed_peak_1277	54	.	5.98802	9.71078	5.49468	67
chr9	24307582	24307890	BCOR_1_Adult_Trimmed_peak_1278	94	.	6.36443	13.90044	9.43961	190
chr9	25059743	25060106	BCOR_1_Adult_Trimmed_peak_1279	125	.	5.01867	17.12839	12.52884	283
chr9	31088037	31088358	BCOR_1_Adult_Trimmed_peak_1280	46	.	3.58347	8.74992	4.60632	65
chr9	31839565	31839982	BCOR_1_Adult_Trimmed_peak_1281	118	.	8.55432	16.40958	11.83739	281
chr9	35112926	35113115	BCOR_1_Adult_Trimmed_peak_1282	4084	.	1.52366	414.36465	408.49554	111
chr9	40161268	40161479	BCOR_1_Adult_Trimmed_peak_1283	107	.	8.12660	15.23355	10.71109	89
chr9	40608907	40609327	BCOR_1_Adult_Trimmed_peak_1284	233	.	6.90150	28.29622	23.37639	221
chr9	43887047	43887296	BCOR_1_Adult_Trimmed_peak_1285	107	.	8.12660	15.23355	10.71109	177
chr9	44042072	44042359	BCOR_1_Adult_Trimmed_peak_1286	271	.	10.37171	32.10269	27.12446	97
chr9	44113786	44113997	BCOR_1_Adult_Trimmed_peak_1287	71	.	4.35219	11.47691	7.14967	58
chr9	44689482	44689692	BCOR_1_Adult_Trimmed_peak_1288	40	.	2.99463	8.11239	4.02381	90
chr9	45354185	45354467	BCOR_1_Adult_Trimmed_peak_1289	54	.	5.98802	9.71078	5.49468	176
chr9	47282862	47283135	BCOR_1_Adult_Trimmed_peak_1290	42	.	5.33882	8.33183	4.22435	205
chr9	53344911	53345161	BCOR_1_Adult_Trimmed_peak_1291	53	.	4.90957	9.56507	5.36762	61
chr9	53475509	53475742	BCOR_1_Adult_Trimmed_peak_1292	97	.	7.55552	14.28255	9.79846	103
chr9	54349468	54349892	BCOR_1_Adult_Trimmed_peak_1293	494	.	14.04646	54.62680	49.44948	163
chr9	55359870	55360057	BCOR_1_Adult_Trimmed_peak_1294	42	.	4.44502	8.33944	4.22788	114
chr9	56265979	56266355	BCOR_1_Adult_Trimmed_peak_1295	17	.	3.05090	5.57841	1.74574	19
chr9	56923709	56924060	BCOR_1_Adult_Trimmed_peak_1296	8	.	2.19732	4.52100	0.84382	301
chr9	57368991	57369180	BCOR_1_Adult_Trimmed_peak_1297	45	.	5.56031	8.68812	4.55327	70
chr9	57408750	57408972	BCOR_1_Adult_Trimmed_peak_1298	36	.	5.13259	7.69717	3.63798	76
chr9	58429744	58430190	BCOR_1_Adult_Trimmed_peak_1299	101	.	5.13835	14.63019	10.13189	279
chr9	59464930	59465133	BCOR_1_Adult_Trimmed_peak_1300	90	.	6.60752	13.50922	9.06376	96
chr9	61970475	61970740	BCOR_1_Adult_Trimmed_peak_1301	52	.	3.71619	9.38625	5.20066	86
chr9	62906379	62907247	BCOR_1_Adult_Trimmed_peak_1302	74	.	6.84345	11.84298	7.48950	724
chr9	63246984	63247255	BCOR_1_Adult_Trimmed_peak_1303	45	.	5.56031	8.68812	4.55327	106
chr9	66359549	66359766	BCOR_1_Adult_Trimmed_peak_1304	65	.	5.18585	10.79965	6.50903	60
chr9	77598559	77598771	BCOR_1_Adult_Trimmed_peak_1305	41	.	5.10472	8.26739	4.16267	93
chr9	77666821	77667026	BCOR_1_Adult_Trimmed_peak_1306	64	.	6.41574	10.76302	6.47685	74
chr9	78023193	78023400	BCOR_1_Adult_Trimmed_peak_1307	38	.	4.71966	7.92808	3.85316	87
chr9	78328773	78329007	BCOR_1_Adult_Trimmed_peak_1308	17	.	4.01085	5.63765	1.79634	70
chr9	78329300	78329878	BCOR_1_Adult_Trimmed_peak_1309	57	.	4.93891	9.95840	5.73086	462
chr9	82867823	82868200	BCOR_1_Adult_Trimmed_peak_1310	165	.	9.91005	21.26050	16.51070	170
chr9	82869070	82869632	BCOR_1_Adult_Trimmed_peak_1311	60	.	4.48062	10.26317	6.00915	122
chr9	86358001	86358671	BCOR_1_Adult_Trimmed_peak_1312	514	.	16.32614	56.63842	51.45200	283
chr9	86774960	86775267	BCOR_1_Adult_Trimmed_peak_1313	44	.	4.70414	8.52500	4.40491	212
chr9	88377124	88377466	BCOR_1_Adult_Trimmed_peak_1314	190	.	7.72239	23.82735	19.00462	186
chr9	88614390	88614625	BCOR_1_Adult_Trimmed_peak_1315	10	.	3.63123	4.80725	1.08862	85
chr9	94438533	94439340	BCOR_1_Adult_Trimmed_peak_1316	88	.	5.47722	13.25282	8.82273	108
chr9	98886579	98886826	BCOR_1_Adult_Trimmed_peak_1317	67	.	6.36254	11.05284	6.75099	196
chr9	99040453	99040691	BCOR_1_Adult_Trimmed_peak_1318	44	.	4.70414	8.52500	4.40491	176
chr9	100543647	100543947	BCOR_1_Adult_Trimmed_peak_1319	91	.	4.64857	13.58872	9.13990	186
chr9	100977814	100978053	BCOR_1_Adult_Trimmed_peak_1320	16	.	3.88198	5.43013	1.61519	75
chr9	102528673	102528861	BCOR_1_Adult_Trimmed_peak_1321	52	.	4.14362	9.44987	5.25791	153
chr9	102736954	102737273	BCOR_1_Adult_Trimmed_peak_1322	163	.	9.48020	21.06263	16.31681	164
chr9	103268003	103268347	BCOR_1_Adult_Trimmed_peak_1323	52	.	3.63854	9.40590	5.21864	190
chr9	103965509	103965780	BCOR_1_Adult_Trimmed_peak_1324	28	.	4.62527	6.88525	2.89989	69
chr9	104165310	104165551	BCOR_1_Adult_Trimmed_peak_1325	61	.	4.67408	10.39093	6.13119	102
chr9	106379397	106379599	BCOR_1_Adult_Trimmed_peak_1326	26	.	2.72239	6.58285	2.64471	40
chr9	107580674	107580878	BCOR_1_Adult_Trimmed_peak_1327	97	.	7.29246	14.28170	9.79800	117
chr9	107581779	107582344	BCOR_1_Adult_Trimmed_peak_1328	107	.	8.12660	15.23355	10.71109	391
chr9	108208372	108208671	BCOR_1_Adult_Trimmed_peak_1329	265	.	7.15161	31.51430	26.54498	97
chr9	108419144	108419635	BCOR_1_Adult_Trimmed_peak_1330	30	.	3.09308	7.07582	3.07985	216
chr9	108469380	108469686	BCOR_1_Adult_Trimmed_peak_1331	29	.	4.33139	6.95836	2.96564	133
chr9	108480971	108481194	BCOR_1_Adult_Trimmed_peak_1332	35	.	4.19807	7.56390	3.52259	71
chr9	108984921	108985161	BCOR_1_Adult_Trimmed_peak_1333	147	.	9.44560	19.40143	14.71016	75
chr9	110559046	110559270	BCOR_1_Adult_Trimmed_peak_1334	54	.	5.94411	9.63975	5.43600	130
chr9	120036711	120036907	BCOR_1_Adult_Trimmed_peak_1335	58	.	4.17491	10.10735	5.86909	94
chr9	120842400	120842589	BCOR_1_Adult_Trimmed_peak_1336	62	.	4.90511	10.56475	6.29772	68
chr9	121628152	121628449	BCOR_1_Adult_Trimmed_peak_1337	23	.	3.15158	6.22627	2.31463	95
chr9	121766817	121767050	BCOR_1_Adult_Trimmed_peak_1338	54	.	5.34894	9.69380	5.48618	54
chr9	123371010	123371195	BCOR_1_Adult_Trimmed_peak_1339	205	.	1.84242	25.42698	20.56218	112
chr9	123761004	123761209	BCOR_1_Adult_Trimmed_peak_1340	233	.	7.35370	28.29111	23.37152	133
chr9_random	55253	55519	BCOR_1_Adult_Trimmed_peak_1341	11	.	2.63480	4.86553	1.13497	221
chr9_random	56219	56891	BCOR_1_Adult_Trimmed_peak_1342	34	.	3.39997	7.52772	3.49251	125
chr9_random	242055	243458	BCOR_1_Adult_Trimmed_peak_1343	146	.	1.62067	19.30563	14.61735	406
chrM	71	6513	BCOR_1_Adult_Trimmed_peak_1344	605	.	2.57604	65.81572	60.59043	3492
chrM	6949	7259	BCOR_1_Adult_Trimmed_peak_1345	154	.	1.88643	20.13632	15.41717	133
chrM	8270	8825	BCOR_1_Adult_Trimmed_peak_1346	124	.	1.79730	17.09335	12.49527	375
chrM	9925	10438	BCOR_1_Adult_Trimmed_peak_1347	80	.	1.67970	12.47596	8.09105	412
chrM	10723	16267	BCOR_1_Adult_Trimmed_peak_1348	832	.	2.85857	88.56865	83.27925	4814
chrUn_random	2747871	2748387	BCOR_1_Adult_Trimmed_peak_1349	65	.	3.54735	10.81300	6.52192	156
chrUn_random	2964035	2964264	BCOR_1_Adult_Trimmed_peak_1350	16	.	3.77572	5.49069	1.66697	14
chrUn_random	3916767	3916992	BCOR_1_Adult_Trimmed_peak_1351	22	.	3.28037	6.11934	2.21981	38
chrUn_random	3922136	3922344	BCOR_1_Adult_Trimmed_peak_1352	44	.	2.13615	8.58247	4.46144	189
chrUn_random	5171383	5171576	BCOR_1_Adult_Trimmed_peak_1353	11	.	3.21963	4.93936	1.16683	176
chrUn_random	5174601	5174841	BCOR_1_Adult_Trimmed_peak_1354	7	.	2.76241	4.37304	0.70471	238
chrUn_random	5240134	5240360	BCOR_1_Adult_Trimmed_peak_1355	27	.	4.70487	6.74039	2.77339	174
chrUn_random	5249212	5249625	BCOR_1_Adult_Trimmed_peak_1356	2433	.	2.09216	248.93095	243.32582	281
chrUn_random	5322915	5323162	BCOR_1_Adult_Trimmed_peak_1357	29	.	4.15071	6.91596	2.92535	147
chrUn_random	5327610	5327824	BCOR_1_Adult_Trimmed_peak_1358	10	.	3.04831	4.79912	1.08232	209
chrUn_random	5331718	5331936	BCOR_1_Adult_Trimmed_peak_1359	22	.	3.87400	6.15168	2.24699	193
chrUn_random	5336716	5337129	BCOR_1_Adult_Trimmed_peak_1360	6	.	1.71494	4.28947	0.62777	412
chrUn_random	5474420	5474713	BCOR_1_Adult_Trimmed_peak_1361	129	.	2.61145	17.55854	12.94277	24
chrUn_random	5495527	5497194	BCOR_1_Adult_Trimmed_peak_1362	1873	.	1.82251	192.85957	187.35138	880
chrUn_random	5556833	5557568	BCOR_1_Adult_Trimmed_peak_1363	39	.	3.02341	8.02590	3.94784	366
chrUn_random	5813231	5813474	BCOR_1_Adult_Trimmed_peak_1364	277	.	1.40189	32.77237	27.78282	25
chrUn_random	5872990	5873381	BCOR_1_Adult_Trimmed_peak_1365	60	.	2.08689	10.27684	6.02193	16
chrUn_random	5880666	5881022	BCOR_1_Adult_Trimmed_peak_1366	87	.	5.00688	13.21752	8.79034	99
chrUn_random	5890325	5890580	BCOR_1_Adult_Trimmed_peak_1367	178	.	1.96780	22.62923	17.83754	24
chrUn_random	5893827	5894078	BCOR_1_Adult_Trimmed_peak_1368	36	.	2.32763	7.71332	3.64925	15
chrX	4279730	4279913	BCOR_1_Adult_Trimmed_peak_1369	12	.	3.62688	5.01543	1.23579	17
chrX	11664661	11664976	BCOR_1_Adult_Trimmed_peak_1370	27	.	4.70487	6.74039	2.77339	27
chrX	11665592	11665906	BCOR_1_Adult_Trimmed_peak_1371	64	.	6.41574	10.76302	6.47685	143
chrX	12857614	12858042	BCOR_1_Adult_Trimmed_peak_1372	49	.	4.69196	9.13798	4.96950	410
chrX	23270000	23270202	BCOR_1_Adult_Trimmed_peak_1373	17	.	4.01085	5.63765	1.79634	175
chrX	34443257	34443555	BCOR_1_Adult_Trimmed_peak_1374	22	.	3.87400	6.15168	2.24699	263
chrX	34650096	34650478	BCOR_1_Adult_Trimmed_peak_1375	302	.	12.58575	35.31006	30.28387	268
chrX	71515744	71516038	BCOR_1_Adult_Trimmed_peak_1376	65	.	5.99942	10.82482	6.53180	65
chrX	72919291	72919875	BCOR_1_Adult_Trimmed_peak_1377	109	.	4.52411	15.44955	10.91411	195
chrX	72979346	72979543	BCOR_1_Adult_Trimmed_peak_1378	25	.	4.37548	6.48108	2.54602	146
chrX	72979967	72980361	BCOR_1_Adult_Trimmed_peak_1379	122	.	5.40272	16.84776	12.25443	264
chrX	72984915	72985099	BCOR_1_Adult_Trimmed_peak_1380	45	.	5.56031	8.68812	4.55327	83
chrX	72989751	72989938	BCOR_1_Adult_Trimmed_peak_1381	10	.	3.48930	4.78925	1.07483	162
chrX	72995583	72996102	BCOR_1_Adult_Trimmed_peak_1382	90	.	6.60752	13.50922	9.06376	117
chrX	72999423	72999634	BCOR_1_Adult_Trimmed_peak_1383	63	.	6.12936	10.66616	6.39329	98
chrX	91423270	91423479	BCOR_1_Adult_Trimmed_peak_1384	84	.	6.93791	12.81396	8.41007	65
chrX	91458228	91458522	BCOR_1_Adult_Trimmed_peak_1385	17	.	4.01085	5.63765	1.79634	153
chrX	96132434	96132987	BCOR_1_Adult_Trimmed_peak_1386	173	.	8.57814	22.07766	17.30212	160
chrX	98527889	98528147	BCOR_1_Adult_Trimmed_peak_1387	78	.	6.56321	12.18019	7.80739	182
chrX	123305206	123305552	BCOR_1_Adult_Trimmed_peak_1388	23	.	2.77984	6.27761	2.35823	81
chrX	133276016	133276231	BCOR_1_Adult_Trimmed_peak_1389	70	.	3.92583	11.35324	7.03700	58
chrX	145316158	145316531	BCOR_1_Adult_Trimmed_peak_1390	55	.	5.78159	9.72455	5.50789	133
chrX	146893500	146893790	BCOR_1_Adult_Trimmed_peak_1391	64	.	6.36868	10.68645	6.41207	254
chrX	146912587	146912903	BCOR_1_Adult_Trimmed_peak_1392	36	.	4.42743	7.70760	3.64405	50
chrX	147954950	147955199	BCOR_1_Adult_Trimmed_peak_1393	15	.	3.97659	5.35081	1.55462	205
chrX	148237502	148238067	BCOR_1_Adult_Trimmed_peak_1394	144	.	7.40836	19.17646	14.49150	221
chrX	148667301	148667749	BCOR_1_Adult_Trimmed_peak_1395	103	.	6.01991	14.85325	10.34613	151
chrX	157432661	157432958	BCOR_1_Adult_Trimmed_peak_1396	40	.	4.06442	8.13274	4.04039	277
chrX	160514150	160514440	BCOR_1_Adult_Trimmed_peak_1397	85	.	6.08771	12.95371	8.53598	186
chrX	162878537	162878923	BCOR_1_Adult_Trimmed_peak_1398	87	.	6.92784	13.21991	8.79034	143
chrX	166427389	166427673	BCOR_1_Adult_Trimmed_peak_1399	55	.	1.80335	9.80713	5.58539	260
chrX	166437637	166439027	BCOR_1_Adult_Trimmed_peak_1400	146	.	2.03775	19.31608	14.62765	995
chrX	166439900	166440327	BCOR_1_Adult_Trimmed_peak_1401	75	.	2.12740	11.90562	7.55160	381
chrX	166441398	166441838	BCOR_1_Adult_Trimmed_peak_1402	99	.	2.50780	14.41476	9.92604	414
chrX	166445337	166445778	BCOR_1_Adult_Trimmed_peak_1403	32	.	1.82349	7.24858	3.24157	290
