# Supplementary material for: Pathogenic variants in CRX have distinct cis-regulatory effects on enhancers and silencers in photoreceptors
Source: Genome Res. 2024 Feb;34(2):243–55. doi: 10.1101/gr.278133.123 (PMC10984388; doi:10.1101/gr.278133.123)
Supplement: Supplement 2 [file Supplemental_Code_S1.zip › retinopathy-manuscript-main/BCOR/BCOR_Adult_rep2.mm9.bed]

chr1	4347616	4348102	BCOR_2_Adult_Trimmed_peak_1	19	.	4.12154	5.57760	1.91065	154
chr1	4797656	4798195	BCOR_2_Adult_Trimmed_peak_2	16	.	4.04945	5.24948	1.60775	189
chr1	7078746	7079059	BCOR_2_Adult_Trimmed_peak_3	27	.	3.54674	6.49036	2.71516	296
chr1	7387543	7388216	BCOR_2_Adult_Trimmed_peak_4	16	.	3.10072	5.29979	1.65675	629
chr1	16094818	16095063	BCOR_2_Adult_Trimmed_peak_5	14	.	3.62135	5.00638	1.43390	55
chr1	23262922	23263161	BCOR_2_Adult_Trimmed_peak_6	76	.	6.35192	11.81863	7.66752	130
chr1	24107096	24107318	BCOR_2_Adult_Trimmed_peak_7	55	.	6.10732	9.56514	5.55230	145
chr1	24618438	24622973	BCOR_2_Adult_Trimmed_peak_8	1110	.	5.08641	116.31892	111.05858	1156
chr1	25886993	25887395	BCOR_2_Adult_Trimmed_peak_9	29	.	4.56268	6.78432	2.98645	61
chr1	34496182	34496566	BCOR_2_Adult_Trimmed_peak_10	160	.	8.88877	20.54327	16.05252	297
chr1	34899635	34899973	BCOR_2_Adult_Trimmed_peak_11	55	.	6.46866	9.57985	5.56556	227
chr1	36528220	36528420	BCOR_2_Adult_Trimmed_peak_12	13	.	3.96281	4.93186	1.36646	59
chr1	36740927	36741151	BCOR_2_Adult_Trimmed_peak_13	15	.	4.20365	5.19326	1.56096	190
chr1	36996496	36996760	BCOR_2_Adult_Trimmed_peak_14	64	.	6.24736	10.48875	6.41231	154
chr1	37514803	37515007	BCOR_2_Adult_Trimmed_peak_15	6	.	3.60313	4.16565	0.68794	126
chr1	37921753	37922175	BCOR_2_Adult_Trimmed_peak_16	227	.	10.13971	27.41664	22.77735	290
chr1	38054045	38054261	BCOR_2_Adult_Trimmed_peak_17	86	.	6.70481	12.83631	8.63044	69
chr1	46910415	46910852	BCOR_2_Adult_Trimmed_peak_18	106	.	6.04863	14.91624	10.61811	127
chr1	52288904	52289097	BCOR_2_Adult_Trimmed_peak_19	35	.	5.40469	7.41228	3.54724	165
chr1	52901644	52901916	BCOR_2_Adult_Trimmed_peak_20	6	.	3.08519	3.93138	0.60498	114
chr1	55084266	55084565	BCOR_2_Adult_Trimmed_peak_21	6	.	3.46746	4.03015	0.68794	0
chr1	55109471	55109880	BCOR_2_Adult_Trimmed_peak_22	27	.	4.06380	6.48995	2.71513	32
chr1	55144803	55145014	BCOR_2_Adult_Trimmed_peak_23	30	.	3.59928	6.84508	3.04093	134
chr1	57086506	57086743	BCOR_2_Adult_Trimmed_peak_24	6	.	3.60313	4.16565	0.68794	169
chr1	59741736	59742056	BCOR_2_Adult_Trimmed_peak_25	63	.	6.45902	10.47079	6.39481	159
chr1	59742916	59743112	BCOR_2_Adult_Trimmed_peak_26	15	.	4.20365	5.19326	1.56096	15
chr1	60623572	60623821	BCOR_2_Adult_Trimmed_peak_27	78	.	6.25506	12.05056	7.89119	198
chr1	63223313	63223612	BCOR_2_Adult_Trimmed_peak_28	44	.	5.35800	8.36274	4.43051	134
chr1	64579347	64579765	BCOR_2_Adult_Trimmed_peak_29	40	.	5.44886	7.91651	4.01583	165
chr1	64915206	64915423	BCOR_2_Adult_Trimmed_peak_30	6	.	3.60313	4.16565	0.68794	21
chr1	74331389	74331589	BCOR_2_Adult_Trimmed_peak_31	117	.	6.21307	16.11599	11.76833	125
chr1	74433303	74433568	BCOR_2_Adult_Trimmed_peak_32	117	.	7.57191	16.14955	11.79927	84
chr1	74443992	74444324	BCOR_2_Adult_Trimmed_peak_33	46	.	6.00521	8.59207	4.64009	35
chr1	74484525	74484725	BCOR_2_Adult_Trimmed_peak_34	6	.	3.60313	4.16565	0.68794	114
chr1	74552460	74552657	BCOR_2_Adult_Trimmed_peak_35	30	.	3.59928	6.84508	3.04093	80
chr1	74634588	74634864	BCOR_2_Adult_Trimmed_peak_36	43	.	4.10565	8.22269	4.30184	189
chr1	74863607	74864010	BCOR_2_Adult_Trimmed_peak_37	82	.	7.19902	12.42316	8.23883	53
chr1	74905071	74905268	BCOR_2_Adult_Trimmed_peak_38	15	.	4.20365	5.19326	1.56096	100
chr1	75121303	75121786	BCOR_2_Adult_Trimmed_peak_39	43	.	5.68767	8.29797	4.37501	80
chr1	75188330	75188617	BCOR_2_Adult_Trimmed_peak_40	47	.	5.92616	8.68284	4.71988	183
chr1	75313632	75314635	BCOR_2_Adult_Trimmed_peak_41	296	.	10.56321	34.36657	29.63655	787
chr1	76115434	76115849	BCOR_2_Adult_Trimmed_peak_42	35	.	5.40469	7.41228	3.54724	88
chr1	78485468	78485706	BCOR_2_Adult_Trimmed_peak_43	43	.	4.43753	8.32472	4.39723	69
chr1	80337379	80337608	BCOR_2_Adult_Trimmed_peak_44	49	.	6.06055	8.90191	4.92902	169
chr1	82312817	82313171	BCOR_2_Adult_Trimmed_peak_45	43	.	4.93820	8.30616	4.38011	278
chr1	88255594	88256108	BCOR_2_Adult_Trimmed_peak_46	49	.	4.16758	8.93139	4.95421	426
chr1	88383901	88384313	BCOR_2_Adult_Trimmed_peak_47	348	.	13.06222	39.64304	34.85901	204
chr1	88422805	88423226	BCOR_2_Adult_Trimmed_peak_48	186	.	7.48756	23.25533	18.69511	245
chr1	88479164	88479400	BCOR_2_Adult_Trimmed_peak_49	32	.	4.58750	7.10681	3.28362	51
chr1	89607520	89607718	BCOR_2_Adult_Trimmed_peak_50	57	.	6.60573	9.81279	5.77774	69
chr1	89700036	89700463	BCOR_2_Adult_Trimmed_peak_51	260	.	14.87589	30.77662	26.08562	265
chr1	91473584	91473918	BCOR_2_Adult_Trimmed_peak_52	107	.	9.00782	15.04253	10.73536	222
chr1	91476690	91476964	BCOR_2_Adult_Trimmed_peak_53	16	.	4.04945	5.24948	1.60775	80
chr1	93355883	93356314	BCOR_2_Adult_Trimmed_peak_54	172	.	8.94704	21.72181	17.20018	170
chr1	94076893	94077488	BCOR_2_Adult_Trimmed_peak_55	84	.	4.92407	12.66000	8.45984	168
chr1	94830905	94831327	BCOR_2_Adult_Trimmed_peak_56	46	.	4.93630	8.62515	4.66817	272
chr1	95375022	95375618	BCOR_2_Adult_Trimmed_peak_57	830	.	22.01818	88.15610	83.05787	275
chr1	95532283	95532543	BCOR_2_Adult_Trimmed_peak_58	24	.	4.49939	6.16750	2.44174	86
chr1	95721837	95722044	BCOR_2_Adult_Trimmed_peak_59	23	.	4.70448	6.11156	2.39474	187
chr1	107560223	107560673	BCOR_2_Adult_Trimmed_peak_60	40	.	5.44886	7.91651	4.01583	208
chr1	108067966	108068322	BCOR_2_Adult_Trimmed_peak_61	23	.	3.58437	6.09459	2.38089	122
chr1	120285570	120285842	BCOR_2_Adult_Trimmed_peak_62	56	.	5.15657	9.69373	5.67171	141
chr1	120355519	120355795	BCOR_2_Adult_Trimmed_peak_63	30	.	4.95351	6.87960	3.06918	110
chr1	126828003	126828279	BCOR_2_Adult_Trimmed_peak_64	6	.	3.60313	4.16565	0.68794	192
chr1	126997292	126997734	BCOR_2_Adult_Trimmed_peak_65	107	.	9.00782	15.04253	10.73536	116
chr1	127457198	127457393	BCOR_2_Adult_Trimmed_peak_66	11	.	3.39370	4.63090	1.10034	1
chr1	129999383	129999833	BCOR_2_Adult_Trimmed_peak_67	103	.	7.22410	14.61025	10.33075	133
chr1	130140782	130140978	BCOR_2_Adult_Trimmed_peak_68	35	.	5.40469	7.41228	3.54724	103
chr1	130313411	130314013	BCOR_2_Adult_Trimmed_peak_69	81	.	7.80678	12.36356	8.18496	492
chr1	132612314	132612719	BCOR_2_Adult_Trimmed_peak_70	186	.	12.34926	23.24487	18.68518	278
chr1	132613722	132614279	BCOR_2_Adult_Trimmed_peak_71	241	.	14.37257	28.77691	24.11391	316
chr1	133424012	133424441	BCOR_2_Adult_Trimmed_peak_72	263	.	7.75527	31.00924	26.31491	175
chr1	133806701	133807081	BCOR_2_Adult_Trimmed_peak_73	52	.	5.26742	9.20479	5.20744	279
chr1	134373596	134373952	BCOR_2_Adult_Trimmed_peak_74	36	.	4.19100	7.55014	3.67791	200
chr1	135027480	135027926	BCOR_2_Adult_Trimmed_peak_75	101	.	7.66485	14.46557	10.18938	251
chr1	135957539	135958015	BCOR_2_Adult_Trimmed_peak_76	115	.	8.54883	15.93082	11.59216	86
chr1	135974807	135975001	BCOR_2_Adult_Trimmed_peak_77	23	.	4.70448	6.11156	2.39474	29
chr1	136311873	136312093	BCOR_2_Adult_Trimmed_peak_78	42	.	5.57547	8.11835	4.20389	76
chr1	136456626	136457075	BCOR_2_Adult_Trimmed_peak_79	22	.	4.61990	5.97239	2.26460	67
chr1	136852501	136852807	BCOR_2_Adult_Trimmed_peak_80	69	.	5.92584	11.07836	6.96755	54
chr1	138311852	138312118	BCOR_2_Adult_Trimmed_peak_81	65	.	6.08357	10.58988	6.50754	155
chr1	140753206	140753429	BCOR_2_Adult_Trimmed_peak_82	32	.	4.94932	7.12601	3.29655	68
chr1	140886212	140886440	BCOR_2_Adult_Trimmed_peak_83	25	.	4.80417	6.27762	2.51797	136
chr1	140979517	140979782	BCOR_2_Adult_Trimmed_peak_84	15	.	4.20365	5.19326	1.56096	147
chr1	145623928	145624444	BCOR_2_Adult_Trimmed_peak_85	69	.	7.20626	11.07093	6.96287	297
chr1	152159795	152160179	BCOR_2_Adult_Trimmed_peak_86	28	.	4.95863	6.67660	2.88547	309
chr1	153602143	153602457	BCOR_2_Adult_Trimmed_peak_87	126	.	6.42732	17.03065	12.65519	197
chr1	154613468	154613714	BCOR_2_Adult_Trimmed_peak_88	113	.	6.85156	15.71829	11.39071	163
chr1	154749943	154750408	BCOR_2_Adult_Trimmed_peak_89	625	.	22.99455	67.55313	62.57303	193
chr1	154751439	154751672	BCOR_2_Adult_Trimmed_peak_90	11	.	3.85671	4.63215	1.10034	194
chr1	157820406	157820808	BCOR_2_Adult_Trimmed_peak_91	84	.	5.35610	12.60836	8.41145	173
chr1	157882902	157883552	BCOR_2_Adult_Trimmed_peak_92	29	.	4.73489	6.78775	2.98940	148
chr1	158847785	158847994	BCOR_2_Adult_Trimmed_peak_93	19	.	4.40767	5.62933	1.95229	116
chr1	161161972	161162210	BCOR_2_Adult_Trimmed_peak_94	29	.	4.56268	6.78432	2.98645	71
chr1	162125120	162125457	BCOR_2_Adult_Trimmed_peak_95	175	.	7.39018	22.04102	17.50957	126
chr1	162143066	162143461	BCOR_2_Adult_Trimmed_peak_96	69	.	5.48125	11.01733	6.91762	94
chr1	162452192	162452408	BCOR_2_Adult_Trimmed_peak_97	46	.	6.00521	8.59207	4.64009	66
chr1	162644045	162644515	BCOR_2_Adult_Trimmed_peak_98	15	.	4.20365	5.19326	1.56096	308
chr1	162722905	162723466	BCOR_2_Adult_Trimmed_peak_99	173	.	11.57014	21.91144	17.38466	172
chr1	163000842	163001062	BCOR_2_Adult_Trimmed_peak_100	32	.	4.58750	7.10681	3.28362	39
chr1	163806872	163807404	BCOR_2_Adult_Trimmed_peak_101	149	.	9.47953	19.45867	14.99398	123
chr1	164545769	164545974	BCOR_2_Adult_Trimmed_peak_102	107	.	9.00782	15.04253	10.73536	97
chr1	165333847	165334045	BCOR_2_Adult_Trimmed_peak_103	16	.	4.04945	5.24948	1.60775	30
chr1	165859908	165860103	BCOR_2_Adult_Trimmed_peak_104	21	.	4.45816	5.88334	2.18362	107
chr1	165925012	165925216	BCOR_2_Adult_Trimmed_peak_105	60	.	6.61151	10.07231	6.02166	97
chr1	166178971	166179194	BCOR_2_Adult_Trimmed_peak_106	33	.	4.15308	7.19688	3.36309	164
chr1	167390596	167391411	BCOR_2_Adult_Trimmed_peak_107	216	.	10.18111	26.31603	21.69318	686
chr1	167793747	167794095	BCOR_2_Adult_Trimmed_peak_108	19	.	4.40767	5.62933	1.95229	206
chr1	168309136	168309434	BCOR_2_Adult_Trimmed_peak_109	31	.	4.31926	6.93732	3.12210	225
chr1	168339777	168340253	BCOR_2_Adult_Trimmed_peak_110	28	.	4.95863	6.67660	2.88547	352
chr1	169238577	169238802	BCOR_2_Adult_Trimmed_peak_111	17	.	3.88173	5.42973	1.77349	168
chr1	172141726	172141952	BCOR_2_Adult_Trimmed_peak_112	35	.	5.40469	7.41228	3.54724	158
chr1	173259128	173259461	BCOR_2_Adult_Trimmed_peak_113	63	.	5.19135	10.45735	6.38206	138
chr1	174412168	174412477	BCOR_2_Adult_Trimmed_peak_114	42	.	5.39926	8.12161	4.20389	118
chr1	174594806	174595081	BCOR_2_Adult_Trimmed_peak_115	15	.	4.20365	5.19326	1.56096	244
chr1	177622844	177623127	BCOR_2_Adult_Trimmed_peak_116	69	.	5.16424	11.10971	6.99787	102
chr1	178744288	178744883	BCOR_2_Adult_Trimmed_peak_117	46	.	5.50358	8.59700	4.64482	526
chr1	178775621	178775907	BCOR_2_Adult_Trimmed_peak_118	15	.	4.20365	5.19326	1.56096	182
chr1	178800554	178800907	BCOR_2_Adult_Trimmed_peak_119	181	.	11.39307	22.65037	18.10507	92
chr1	179372076	179372352	BCOR_2_Adult_Trimmed_peak_120	151	.	8.12760	19.63582	15.16595	154
chr1	179726708	179726928	BCOR_2_Adult_Trimmed_peak_121	129	.	7.71296	17.36254	12.96707	80
chr1	179913282	179913553	BCOR_2_Adult_Trimmed_peak_122	149	.	9.12536	19.37870	14.91856	116
chr1	180117492	180117771	BCOR_2_Adult_Trimmed_peak_123	106	.	5.71419	14.95930	10.65797	148
chr1	180248579	180249208	BCOR_2_Adult_Trimmed_peak_124	154	.	7.78703	19.96368	15.48505	375
chr1	180266668	180266884	BCOR_2_Adult_Trimmed_peak_125	22	.	4.59922	5.93860	2.23118	69
chr1	181476367	181476611	BCOR_2_Adult_Trimmed_peak_126	49	.	5.29327	8.91022	4.93375	147
chr1	181733659	181734138	BCOR_2_Adult_Trimmed_peak_127	221	.	11.40670	26.74226	22.11130	296
chr1	182125971	182126357	BCOR_2_Adult_Trimmed_peak_128	111	.	6.96652	15.49116	11.16924	221
chr1	182186194	182186531	BCOR_2_Adult_Trimmed_peak_129	36	.	5.38742	7.57103	3.69701	284
chr1	182534678	182534870	BCOR_2_Adult_Trimmed_peak_130	15	.	4.20365	5.19326	1.56096	93
chr1	182772184	182772509	BCOR_2_Adult_Trimmed_peak_131	35	.	5.40469	7.41228	3.54724	198
chr1	182780961	182781264	BCOR_2_Adult_Trimmed_peak_132	94	.	5.86845	13.71795	9.47114	136
chr1	183772392	183772622	BCOR_2_Adult_Trimmed_peak_133	23	.	4.30245	6.10338	2.38855	162
chr1	189821525	189821758	BCOR_2_Adult_Trimmed_peak_134	61	.	6.29914	10.21302	6.14892	46
chr1	189978745	189979003	BCOR_2_Adult_Trimmed_peak_135	46	.	6.00521	8.59207	4.64009	92
chr1	190419086	190419410	BCOR_2_Adult_Trimmed_peak_136	81	.	7.80678	12.36356	8.18496	194
chr1	192840572	192840769	BCOR_2_Adult_Trimmed_peak_137	6	.	3.60313	4.16565	0.68794	158
chr1	192850002	192850227	BCOR_2_Adult_Trimmed_peak_138	65	.	6.08357	10.58988	6.50754	140
chr1	193006658	193007468	BCOR_2_Adult_Trimmed_peak_139	107	.	9.00782	15.04253	10.73536	699
chr1	193220884	193221542	BCOR_2_Adult_Trimmed_peak_140	231	.	11.29230	27.76462	23.11537	159
chr1	193399622	193400034	BCOR_2_Adult_Trimmed_peak_141	76	.	6.54955	11.75422	7.60776	202
chr1	193638869	193639064	BCOR_2_Adult_Trimmed_peak_142	28	.	4.95863	6.67660	2.88547	15
chr1	194861776	194862071	BCOR_2_Adult_Trimmed_peak_143	57	.	6.60573	9.81279	5.77774	218
chr1	196844478	196844685	BCOR_2_Adult_Trimmed_peak_144	25	.	4.80417	6.27762	2.51797	166
chr10	4540616	4540981	BCOR_2_Adult_Trimmed_peak_145	36	.	4.19100	7.55014	3.67791	216
chr10	5959369	5959708	BCOR_2_Adult_Trimmed_peak_146	162	.	8.41787	20.71124	16.21327	149
chr10	7309647	7309858	BCOR_2_Adult_Trimmed_peak_147	11	.	3.70938	4.72555	1.17932	12
chr10	7445526	7445919	BCOR_2_Adult_Trimmed_peak_148	94	.	8.40730	13.68816	9.44251	109
chr10	10869061	10869260	BCOR_2_Adult_Trimmed_peak_149	65	.	6.08357	10.58988	6.50754	99
chr10	11037814	11038471	BCOR_2_Adult_Trimmed_peak_150	4728	.	48.13743	478.77924	472.89423	372
chr10	17442707	17443213	BCOR_2_Adult_Trimmed_peak_151	58	.	6.33911	9.93737	5.89495	70
chr10	18673453	18673924	BCOR_2_Adult_Trimmed_peak_152	94	.	8.40730	13.68816	9.44251	116
chr10	18862069	18862293	BCOR_2_Adult_Trimmed_peak_153	25	.	4.80417	6.27762	2.51797	62
chr10	19221774	19221972	BCOR_2_Adult_Trimmed_peak_154	6	.	3.60313	4.16565	0.68794	67
chr10	19627163	19627448	BCOR_2_Adult_Trimmed_peak_155	11	.	3.70938	4.72555	1.17932	188
chr10	19653974	19654311	BCOR_2_Adult_Trimmed_peak_156	46	.	6.00521	8.59207	4.64009	96
chr10	19913480	19913701	BCOR_2_Adult_Trimmed_peak_157	6	.	3.60313	4.16565	0.68794	180
chr10	20031777	20032317	BCOR_2_Adult_Trimmed_peak_158	205	.	9.57896	25.15472	20.55416	226
chr10	20671982	20672556	BCOR_2_Adult_Trimmed_peak_159	8	.	3.59951	4.37600	0.87166	527
chr10	21737650	21737900	BCOR_2_Adult_Trimmed_peak_160	46	.	6.00521	8.59207	4.64009	149
chr10	25153318	25153682	BCOR_2_Adult_Trimmed_peak_161	50	.	5.94421	8.99064	5.00605	255
chr10	29081560	29081809	BCOR_2_Adult_Trimmed_peak_162	21	.	4.45816	5.88334	2.18362	104
chr10	30338116	30338380	BCOR_2_Adult_Trimmed_peak_163	17	.	3.88173	5.42973	1.77349	127
chr10	34001726	34001994	BCOR_2_Adult_Trimmed_peak_164	32	.	4.94932	7.12601	3.29655	198
chr10	39451138	39451819	BCOR_2_Adult_Trimmed_peak_165	114	.	6.27265	15.82592	11.49569	150
chr10	39966822	39967131	BCOR_2_Adult_Trimmed_peak_166	36	.	5.38742	7.57103	3.69701	69
chr10	40068607	40069262	BCOR_2_Adult_Trimmed_peak_167	94	.	6.97345	13.72950	9.47990	147
chr10	40603060	40603590	BCOR_2_Adult_Trimmed_peak_168	34	.	4.35407	7.28283	3.44244	325
chr10	41606811	41607381	BCOR_2_Adult_Trimmed_peak_169	38	.	5.50279	7.75780	3.87385	352
chr10	41997292	41997531	BCOR_2_Adult_Trimmed_peak_170	23	.	3.83687	6.08487	2.37192	214
chr10	42398699	42398993	BCOR_2_Adult_Trimmed_peak_171	14	.	4.11642	5.04940	1.47232	153
chr10	42481211	42481614	BCOR_2_Adult_Trimmed_peak_172	167	.	10.89772	21.29589	16.78403	104
chr10	42941024	42941319	BCOR_2_Adult_Trimmed_peak_173	69	.	6.82674	11.06431	6.96287	187
chr10	43988075	43988393	BCOR_2_Adult_Trimmed_peak_174	11	.	3.52885	4.64483	1.10923	78
chr10	57785951	57786181	BCOR_2_Adult_Trimmed_peak_175	39	.	4.07064	7.86772	3.97389	130
chr10	59414507	59415014	BCOR_2_Adult_Trimmed_peak_176	69	.	5.92584	11.07836	6.96755	203
chr10	60610479	60610868	BCOR_2_Adult_Trimmed_peak_177	18	.	4.22814	5.52567	1.86518	35
chr10	61763149	61763521	BCOR_2_Adult_Trimmed_peak_178	35	.	5.40469	7.41228	3.54724	209
chr10	61790355	61790602	BCOR_2_Adult_Trimmed_peak_179	57	.	6.60573	9.81279	5.77774	159
chr10	61912574	61912977	BCOR_2_Adult_Trimmed_peak_180	21	.	4.45816	5.88334	2.18362	260
chr10	62114038	62114398	BCOR_2_Adult_Trimmed_peak_181	17	.	3.70222	5.36681	1.71731	49
chr10	62255085	62255346	BCOR_2_Adult_Trimmed_peak_182	33	.	3.74378	7.16462	3.33316	68
chr10	62486666	62486959	BCOR_2_Adult_Trimmed_peak_183	66	.	5.51516	10.71326	6.62624	182
chr10	62503141	62503502	BCOR_2_Adult_Trimmed_peak_184	49	.	6.06055	8.90191	4.92902	92
chr10	62892374	62892845	BCOR_2_Adult_Trimmed_peak_185	117	.	8.91632	16.07954	11.73363	136
chr10	67011577	67011806	BCOR_2_Adult_Trimmed_peak_186	6	.	3.46746	4.03015	0.68794	69
chr10	67741729	67741934	BCOR_2_Adult_Trimmed_peak_187	81	.	7.80678	12.36356	8.18496	81
chr10	70062010	70062737	BCOR_2_Adult_Trimmed_peak_188	1652	.	49.03113	170.67899	165.26071	249
chr10	73163472	73163848	BCOR_2_Adult_Trimmed_peak_189	25	.	4.80417	6.27762	2.51797	211
chr10	74429524	74429738	BCOR_2_Adult_Trimmed_peak_190	38	.	5.50279	7.75780	3.87385	138
chr10	74674709	74675056	BCOR_2_Adult_Trimmed_peak_191	24	.	4.49939	6.16750	2.44174	33
chr10	74980001	74980449	BCOR_2_Adult_Trimmed_peak_192	93	.	7.41877	13.61633	9.37831	135
chr10	75226849	75227068	BCOR_2_Adult_Trimmed_peak_193	6	.	3.46746	4.03015	0.68794	200
chr10	75808038	75808401	BCOR_2_Adult_Trimmed_peak_194	38	.	5.50959	7.76885	3.87757	2
chr10	75994159	75994390	BCOR_2_Adult_Trimmed_peak_195	113	.	9.19845	15.72019	11.39206	61
chr10	76279298	76279636	BCOR_2_Adult_Trimmed_peak_196	25	.	4.80417	6.27762	2.51797	263
chr10	76424636	76424947	BCOR_2_Adult_Trimmed_peak_197	78	.	5.39897	11.96112	7.80599	164
chr10	76471107	76471328	BCOR_2_Adult_Trimmed_peak_198	25	.	4.80417	6.27762	2.51797	82
chr10	77044154	77044599	BCOR_2_Adult_Trimmed_peak_199	116	.	7.76346	16.01754	11.67570	276
chr10	77068301	77069343	BCOR_2_Adult_Trimmed_peak_200	278	.	12.18090	32.56279	27.84950	818
chr10	77472558	77472794	BCOR_2_Adult_Trimmed_peak_201	11	.	3.85671	4.63215	1.10034	0
chr10	77770286	77770643	BCOR_2_Adult_Trimmed_peak_202	57	.	6.60573	9.81279	5.77774	183
chr10	79131893	79132108	BCOR_2_Adult_Trimmed_peak_203	17	.	3.70222	5.36681	1.71731	35
chr10	79144512	79144901	BCOR_2_Adult_Trimmed_peak_204	129	.	7.71296	17.36254	12.96707	254
chr10	79242944	79243397	BCOR_2_Adult_Trimmed_peak_205	52	.	4.93312	9.27715	5.27706	124
chr10	79316886	79317308	BCOR_2_Adult_Trimmed_peak_206	69	.	5.16424	11.10971	6.99787	326
chr10	79371133	79371673	BCOR_2_Adult_Trimmed_peak_207	54	.	5.24481	9.50866	5.49627	170
chr10	79422640	79422845	BCOR_2_Adult_Trimmed_peak_208	85	.	7.87250	12.77900	8.57681	89
chr10	79447781	79447999	BCOR_2_Adult_Trimmed_peak_209	53	.	4.49912	9.37072	5.36326	7
chr10	79502432	79503057	BCOR_2_Adult_Trimmed_peak_210	71	.	6.93491	11.23938	7.12272	99
chr10	79516171	79516402	BCOR_2_Adult_Trimmed_peak_211	118	.	5.60262	16.24785	11.89608	115
chr10	79578289	79578557	BCOR_2_Adult_Trimmed_peak_212	109	.	5.99883	15.21591	10.90199	68
chr10	79630105	79630552	BCOR_2_Adult_Trimmed_peak_213	8	.	2.69944	4.39466	0.88888	337
chr10	79635687	79635897	BCOR_2_Adult_Trimmed_peak_214	28	.	4.95863	6.67660	2.88547	90
chr10	79711924	79712163	BCOR_2_Adult_Trimmed_peak_215	29	.	4.73489	6.78775	2.98940	130
chr10	79727447	79727951	BCOR_2_Adult_Trimmed_peak_216	409	.	15.47303	45.75073	40.91464	165
chr10	79792276	79792811	BCOR_2_Adult_Trimmed_peak_217	127	.	8.11634	17.11746	12.73407	466
chr10	79794693	79795095	BCOR_2_Adult_Trimmed_peak_218	133	.	10.18346	17.78898	13.38260	123
chr10	79820557	79821089	BCOR_2_Adult_Trimmed_peak_219	115	.	8.24307	15.89101	11.55724	387
chr10	79861655	79861868	BCOR_2_Adult_Trimmed_peak_220	34	.	4.35407	7.28283	3.44244	35
chr10	79862191	79862549	BCOR_2_Adult_Trimmed_peak_221	276	.	9.44300	32.34303	27.63173	245
chr10	79896468	79896938	BCOR_2_Adult_Trimmed_peak_222	217	.	9.59218	26.32473	21.70126	95
chr10	80024320	80024575	BCOR_2_Adult_Trimmed_peak_223	94	.	7.70476	13.65947	9.42031	147
chr10	80065665	80065895	BCOR_2_Adult_Trimmed_peak_224	28	.	4.27978	6.59328	2.81246	40
chr10	80084930	80085377	BCOR_2_Adult_Trimmed_peak_225	147	.	5.81645	19.22642	14.77548	259
chr10	80139144	80139438	BCOR_2_Adult_Trimmed_peak_226	106	.	6.48919	14.99840	10.69544	156
chr10	80164610	80165164	BCOR_2_Adult_Trimmed_peak_227	207	.	8.87505	25.39340	20.78574	199
chr10	80261039	80261345	BCOR_2_Adult_Trimmed_peak_228	65	.	6.08357	10.58988	6.50754	212
chr10	80289044	80289398	BCOR_2_Adult_Trimmed_peak_229	166	.	7.88894	21.17910	16.66967	108
chr10	80568379	80568928	BCOR_2_Adult_Trimmed_peak_230	78	.	6.25506	12.05056	7.89119	395
chr10	80630466	80630750	BCOR_2_Adult_Trimmed_peak_231	191	.	11.70297	23.71434	19.14441	156
chr10	80655273	80655555	BCOR_2_Adult_Trimmed_peak_232	19	.	4.12154	5.57760	1.91065	187
chr10	80729395	80729674	BCOR_2_Adult_Trimmed_peak_233	95	.	8.26439	13.78032	9.52760	61
chr10	80783310	80783895	BCOR_2_Adult_Trimmed_peak_234	107	.	5.45165	15.08602	10.77597	294
chr10	80813271	80813640	BCOR_2_Adult_Trimmed_peak_235	40	.	4.41265	7.97677	4.07253	147
chr10	80841250	80841560	BCOR_2_Adult_Trimmed_peak_236	174	.	10.30384	21.93050	17.40061	143
chr10	80846982	80847180	BCOR_2_Adult_Trimmed_peak_237	32	.	4.58750	7.10681	3.28362	91
chr10	80959143	80959617	BCOR_2_Adult_Trimmed_peak_238	119	.	7.40444	16.31347	11.95930	76
chr10	81007934	81008225	BCOR_2_Adult_Trimmed_peak_239	33	.	3.64791	7.19941	3.36527	171
chr10	81106351	81106704	BCOR_2_Adult_Trimmed_peak_240	50	.	5.94421	8.99064	5.00605	139
chr10	81510861	81511113	BCOR_2_Adult_Trimmed_peak_241	51	.	5.84920	9.15144	5.15736	181
chr10	84039361	84039596	BCOR_2_Adult_Trimmed_peak_242	14	.	4.05489	5.07434	1.49298	23
chr10	84084958	84085158	BCOR_2_Adult_Trimmed_peak_243	28	.	4.95863	6.67660	2.88547	83
chr10	84379700	84380248	BCOR_2_Adult_Trimmed_peak_244	74	.	6.46379	11.61064	7.46909	443
chr10	84647836	84648591	BCOR_2_Adult_Trimmed_peak_245	304	.	14.42538	35.21896	30.47923	183
chr10	85379734	85379981	BCOR_2_Adult_Trimmed_peak_246	71	.	7.16247	11.27713	7.15549	120
chr10	86168207	86168803	BCOR_2_Adult_Trimmed_peak_247	434	.	14.52530	48.33780	43.48280	136
chr10	86241396	86241663	BCOR_2_Adult_Trimmed_peak_248	11	.	3.39370	4.63090	1.10034	95
chr10	90545419	90545807	BCOR_2_Adult_Trimmed_peak_249	626	.	19.74518	67.62959	62.64934	159
chr10	90586688	90586980	BCOR_2_Adult_Trimmed_peak_250	51	.	5.84920	9.15144	5.15736	75
chr10	90644300	90644799	BCOR_2_Adult_Trimmed_peak_251	90	.	6.47889	13.27481	9.05320	164
chr10	93498567	93499240	BCOR_2_Adult_Trimmed_peak_252	161	.	6.81968	20.64790	16.15303	218
chr10	93610741	93610943	BCOR_2_Adult_Trimmed_peak_253	16	.	4.04945	5.24948	1.60775	80
chr10	94977419	94977632	BCOR_2_Adult_Trimmed_peak_254	52	.	5.89187	9.21982	5.22165	58
chr10	95540301	95540515	BCOR_2_Adult_Trimmed_peak_255	14	.	3.48326	4.99383	1.42400	34
chr10	96079127	96079381	BCOR_2_Adult_Trimmed_peak_256	24	.	4.53221	6.21877	2.49019	86
chr10	98376954	98377285	BCOR_2_Adult_Trimmed_peak_257	259	.	12.54737	30.62280	25.93388	191
chr10	98569452	98569673	BCOR_2_Adult_Trimmed_peak_258	25	.	4.80417	6.27762	2.51797	142
chr10	98590677	98590908	BCOR_2_Adult_Trimmed_peak_259	19	.	4.40767	5.62933	1.95229	139
chr10	99950024	99950300	BCOR_2_Adult_Trimmed_peak_260	46	.	6.00521	8.59207	4.64009	204
chr10	108448011	108449085	BCOR_2_Adult_Trimmed_peak_261	225	.	13.46855	27.23389	22.59700	865
chr10	114821687	114821987	BCOR_2_Adult_Trimmed_peak_262	40	.	4.41265	7.97677	4.07253	278
chr10	114829190	114829456	BCOR_2_Adult_Trimmed_peak_263	15	.	4.20365	5.19326	1.56096	217
chr10	117229784	117230014	BCOR_2_Adult_Trimmed_peak_264	51	.	5.84920	9.15144	5.15736	67
chr10	117432008	117432360	BCOR_2_Adult_Trimmed_peak_265	25	.	4.80417	6.27762	2.51797	83
chr10	117578670	117578910	BCOR_2_Adult_Trimmed_peak_266	48	.	4.67222	8.78097	4.81515	188
chr10	118502681	118502917	BCOR_2_Adult_Trimmed_peak_267	42	.	5.39926	8.12161	4.20389	16
chr10	118677115	118677865	BCOR_2_Adult_Trimmed_peak_268	497	.	15.73830	54.63578	49.73758	265
chr10	121063267	121063658	BCOR_2_Adult_Trimmed_peak_269	78	.	6.25506	12.05056	7.89119	169
chr10	126500406	126500634	BCOR_2_Adult_Trimmed_peak_270	59	.	4.37749	10.01772	5.97275	99
chr10	126726030	126726407	BCOR_2_Adult_Trimmed_peak_271	71	.	7.15363	11.26253	7.14450	273
chr10	126727435	126727774	BCOR_2_Adult_Trimmed_peak_272	150	.	8.33000	19.51076	15.04376	188
chr10	127805819	127806197	BCOR_2_Adult_Trimmed_peak_273	45	.	5.80447	8.48589	4.54817	82
chr10	127931033	127931253	BCOR_2_Adult_Trimmed_peak_274	60	.	5.59663	10.12934	6.07224	188
chr10	127986029	127986480	BCOR_2_Adult_Trimmed_peak_275	105	.	7.60446	14.81515	10.52196	253
chr10	128063599	128064164	BCOR_2_Adult_Trimmed_peak_276	73	.	7.09606	11.50083	7.36437	327
chr11	3000130	3000358	BCOR_2_Adult_Trimmed_peak_277	24	.	4.49939	6.16750	2.44174	132
chr11	3023887	3024173	BCOR_2_Adult_Trimmed_peak_278	52	.	3.31153	9.26635	5.26796	182
chr11	3622812	3623177	BCOR_2_Adult_Trimmed_peak_279	15	.	4.20365	5.19326	1.56096	118
chr11	3994310	3994509	BCOR_2_Adult_Trimmed_peak_280	25	.	4.80417	6.27762	2.51797	188
chr11	3996637	3996862	BCOR_2_Adult_Trimmed_peak_281	71	.	6.93491	11.23938	7.12272	88
chr11	4494795	4494995	BCOR_2_Adult_Trimmed_peak_282	55	.	5.70335	9.59512	5.57751	47
chr11	4604133	4604647	BCOR_2_Adult_Trimmed_peak_283	69	.	7.20626	11.07093	6.96287	323
chr11	5661905	5662501	BCOR_2_Adult_Trimmed_peak_284	136	.	10.12179	18.08518	13.66961	293
chr11	5737875	5738074	BCOR_2_Adult_Trimmed_peak_285	16	.	4.04945	5.24948	1.60775	149
chr11	6191577	6191894	BCOR_2_Adult_Trimmed_peak_286	60	.	6.61151	10.07231	6.02166	99
chr11	6956188	6956429	BCOR_2_Adult_Trimmed_peak_287	46	.	6.00521	8.59207	4.64009	139
chr11	17386295	17386489	BCOR_2_Adult_Trimmed_peak_288	6	.	3.60313	4.16565	0.68794	70
chr11	20101162	20101387	BCOR_2_Adult_Trimmed_peak_289	54	.	4.69476	9.46480	5.45505	131
chr11	20442729	20443226	BCOR_2_Adult_Trimmed_peak_290	126	.	6.42732	17.03065	12.65519	375
chr11	20731096	20731287	BCOR_2_Adult_Trimmed_peak_291	55	.	6.33214	9.61584	5.59551	113
chr11	20991398	20991687	BCOR_2_Adult_Trimmed_peak_292	18	.	4.30994	5.47390	1.81506	77
chr11	21472041	21472320	BCOR_2_Adult_Trimmed_peak_293	80	.	7.54239	12.23094	8.06526	103
chr11	22187002	22187304	BCOR_2_Adult_Trimmed_peak_294	117	.	7.57191	16.14955	11.79927	115
chr11	22412605	22412814	BCOR_2_Adult_Trimmed_peak_295	25	.	4.80417	6.27762	2.51797	79
chr11	22872178	22873111	BCOR_2_Adult_Trimmed_peak_296	46	.	6.00521	8.59207	4.64009	748
chr11	22967871	22968078	BCOR_2_Adult_Trimmed_peak_297	30	.	4.95351	6.87960	3.06918	148
chr11	23155540	23155980	BCOR_2_Adult_Trimmed_peak_298	49	.	3.93839	8.93791	4.96032	120
chr11	25383644	25383918	BCOR_2_Adult_Trimmed_peak_299	6	.	3.60313	4.16565	0.68794	132
chr11	29147371	29147591	BCOR_2_Adult_Trimmed_peak_300	49	.	5.29327	8.91022	4.93375	87
chr11	29273549	29273878	BCOR_2_Adult_Trimmed_peak_301	10	.	2.99942	4.51276	1.00067	73
chr11	29447891	29448334	BCOR_2_Adult_Trimmed_peak_302	93	.	7.64896	13.56819	9.33590	220
chr11	29592739	29592951	BCOR_2_Adult_Trimmed_peak_303	17	.	3.45141	5.37769	1.72716	75
chr11	29618647	29618895	BCOR_2_Adult_Trimmed_peak_304	6	.	3.60313	4.16565	0.68794	193
chr11	29925949	29926234	BCOR_2_Adult_Trimmed_peak_305	138	.	8.23034	18.31255	13.88493	148
chr11	32167423	32167735	BCOR_2_Adult_Trimmed_peak_306	71	.	7.16247	11.27713	7.15549	209
chr11	33063073	33063517	BCOR_2_Adult_Trimmed_peak_307	138	.	8.23034	18.31255	13.88493	122
chr11	34646937	34647417	BCOR_2_Adult_Trimmed_peak_308	71	.	6.93491	11.23938	7.12272	294
chr11	35583068	35583289	BCOR_2_Adult_Trimmed_peak_309	19	.	3.86907	5.64713	1.96893	109
chr11	35687321	35687777	BCOR_2_Adult_Trimmed_peak_310	35	.	5.40469	7.41228	3.54724	394
chr11	40546975	40547291	BCOR_2_Adult_Trimmed_peak_311	51	.	5.84920	9.15144	5.15736	81
chr11	43495279	43495476	BCOR_2_Adult_Trimmed_peak_312	24	.	3.40984	6.19167	2.46418	59
chr11	48630623	48631037	BCOR_2_Adult_Trimmed_peak_313	176	.	8.13547	22.21371	17.67496	93
chr11	49057767	49058048	BCOR_2_Adult_Trimmed_peak_314	12	.	3.90099	4.83664	1.28422	141
chr11	49838241	49839087	BCOR_2_Adult_Trimmed_peak_315	562	.	24.78214	61.20654	56.26584	425
chr11	50190950	50191466	BCOR_2_Adult_Trimmed_peak_316	94	.	7.22424	13.72451	9.47507	130
chr11	51432910	51433213	BCOR_2_Adult_Trimmed_peak_317	221	.	13.19197	26.76749	22.13529	185
chr11	51502041	51502656	BCOR_2_Adult_Trimmed_peak_318	113	.	7.85507	15.70510	11.37902	175
chr11	51912090	51912289	BCOR_2_Adult_Trimmed_peak_319	49	.	5.29327	8.91022	4.93375	122
chr11	53113748	53114289	BCOR_2_Adult_Trimmed_peak_320	78	.	5.39897	11.96112	7.80599	251
chr11	53244348	53244769	BCOR_2_Adult_Trimmed_peak_321	346	.	12.60687	39.40547	34.62452	202
chr11	53705225	53705454	BCOR_2_Adult_Trimmed_peak_322	39	.	3.83030	7.87522	3.98112	167
chr11	53787113	53787305	BCOR_2_Adult_Trimmed_peak_323	15	.	4.20365	5.19326	1.56096	131
chr11	54336108	54336519	BCOR_2_Adult_Trimmed_peak_324	63	.	5.55333	10.41660	6.34303	84
chr11	54674190	54674519	BCOR_2_Adult_Trimmed_peak_325	20	.	3.95056	5.78293	2.09212	72
chr11	54679651	54680146	BCOR_2_Adult_Trimmed_peak_326	42	.	5.39926	8.12161	4.20389	390
chr11	54911275	54911597	BCOR_2_Adult_Trimmed_peak_327	151	.	9.89865	19.63836	15.16669	158
chr11	55282768	55283208	BCOR_2_Adult_Trimmed_peak_328	101	.	4.92161	14.38037	10.10637	166
chr11	57917341	57917613	BCOR_2_Adult_Trimmed_peak_329	6	.	3.01469	3.99211	0.66197	240
chr11	58143903	58144095	BCOR_2_Adult_Trimmed_peak_330	40	.	5.62322	7.95443	4.05170	102
chr11	58752371	58752758	BCOR_2_Adult_Trimmed_peak_331	82	.	7.19902	12.42316	8.23883	81
chr11	58976977	58977334	BCOR_2_Adult_Trimmed_peak_332	112	.	8.61377	15.58265	11.25825	96
chr11	59263339	59263602	BCOR_2_Adult_Trimmed_peak_333	6	.	3.60313	4.16565	0.68794	128
chr11	59859786	59860170	BCOR_2_Adult_Trimmed_peak_334	24	.	4.01074	6.13640	2.41648	213
chr11	60166456	60166857	BCOR_2_Adult_Trimmed_peak_335	166	.	6.68267	21.20667	16.69689	125
chr11	60230427	60231005	BCOR_2_Adult_Trimmed_peak_336	151	.	8.12760	19.63582	15.16595	256
chr11	60267798	60268055	BCOR_2_Adult_Trimmed_peak_337	6	.	3.46746	4.03015	0.68794	196
chr11	60346610	60346898	BCOR_2_Adult_Trimmed_peak_338	6	.	3.54458	4.07019	0.68794	176
chr11	60350687	60351373	BCOR_2_Adult_Trimmed_peak_339	130	.	8.04082	17.47383	13.07589	130
chr11	60692379	60692636	BCOR_2_Adult_Trimmed_peak_340	43	.	5.68767	8.29797	4.37501	127
chr11	60988575	60988949	BCOR_2_Adult_Trimmed_peak_341	224	.	7.63994	27.13357	22.49746	155
chr11	61392840	61393226	BCOR_2_Adult_Trimmed_peak_342	31	.	4.81556	6.91501	3.10265	129
chr11	61668629	61668847	BCOR_2_Adult_Trimmed_peak_343	47	.	5.74251	8.66823	4.70757	124
chr11	62364552	62364944	BCOR_2_Adult_Trimmed_peak_344	68	.	4.92761	10.95311	6.85673	91
chr11	62545205	62545616	BCOR_2_Adult_Trimmed_peak_345	28	.	4.95863	6.67660	2.88547	130
chr11	63705246	63705437	BCOR_2_Adult_Trimmed_peak_346	71	.	7.16247	11.27713	7.15549	55
chr11	68714906	68715303	BCOR_2_Adult_Trimmed_peak_347	71	.	7.16247	11.27713	7.15549	211
chr11	68884239	68884527	BCOR_2_Adult_Trimmed_peak_348	89	.	5.97006	13.12630	8.91096	99
chr11	68908221	68908703	BCOR_2_Adult_Trimmed_peak_349	340	.	9.07502	38.80177	34.02656	283
chr11	68912259	68912635	BCOR_2_Adult_Trimmed_peak_350	57	.	6.43791	9.78792	5.76376	159
chr11	69050332	69050817	BCOR_2_Adult_Trimmed_peak_351	25	.	4.80417	6.27762	2.51797	380
chr11	69137277	69137648	BCOR_2_Adult_Trimmed_peak_352	11	.	3.52885	4.64483	1.10923	167
chr11	69208683	69209628	BCOR_2_Adult_Trimmed_peak_353	622	.	20.41124	67.20390	62.22654	451
chr11	69232186	69232470	BCOR_2_Adult_Trimmed_peak_354	40	.	4.94038	7.99380	4.08598	219
chr11	69446121	69446390	BCOR_2_Adult_Trimmed_peak_355	48	.	4.67222	8.78097	4.81515	184
chr11	69485848	69486155	BCOR_2_Adult_Trimmed_peak_356	94	.	4.92250	13.69117	9.44521	231
chr11	69538143	69538370	BCOR_2_Adult_Trimmed_peak_357	25	.	4.80417	6.27762	2.51797	88
chr11	69571896	69572524	BCOR_2_Adult_Trimmed_peak_358	111	.	6.96652	15.49116	11.16924	519
chr11	69714871	69715265	BCOR_2_Adult_Trimmed_peak_359	89	.	5.60058	13.14435	8.92824	316
chr11	69734829	69735168	BCOR_2_Adult_Trimmed_peak_360	223	.	7.22925	26.94705	22.31297	157
chr11	69804813	69805217	BCOR_2_Adult_Trimmed_peak_361	14	.	3.80223	5.07709	1.49298	221
chr11	69839543	69839751	BCOR_2_Adult_Trimmed_peak_362	30	.	5.07200	6.86043	3.05607	119
chr11	70265303	70265852	BCOR_2_Adult_Trimmed_peak_363	32	.	4.94932	7.12601	3.29655	252
chr11	70460442	70461024	BCOR_2_Adult_Trimmed_peak_364	243	.	11.64519	29.02053	24.35315	462
chr11	70482556	70482770	BCOR_2_Adult_Trimmed_peak_365	37	.	4.55082	7.63222	3.75477	54
chr11	70513715	70513932	BCOR_2_Adult_Trimmed_peak_366	24	.	4.49939	6.16750	2.44174	60
chr11	70832801	70833055	BCOR_2_Adult_Trimmed_peak_367	85	.	5.11476	12.77791	8.57614	101
chr11	72420375	72420794	BCOR_2_Adult_Trimmed_peak_368	20	.	3.95056	5.78293	2.09212	413
chr11	72503246	72503481	BCOR_2_Adult_Trimmed_peak_369	69	.	7.00365	11.01551	6.91738	77
chr11	72609414	72609641	BCOR_2_Adult_Trimmed_peak_370	33	.	5.29254	7.22395	3.38665	112
chr11	72832510	72832725	BCOR_2_Adult_Trimmed_peak_371	14	.	3.80223	5.07709	1.49298	13
chr11	72861125	72861634	BCOR_2_Adult_Trimmed_peak_372	30	.	4.95351	6.87960	3.06918	177
chr11	74583824	74584584	BCOR_2_Adult_Trimmed_peak_373	399	.	20.41772	44.76992	39.94046	425
chr11	74643728	74644251	BCOR_2_Adult_Trimmed_peak_374	139	.	7.04214	18.39462	13.96336	239
chr11	75274793	75275096	BCOR_2_Adult_Trimmed_peak_375	53	.	4.49912	9.37072	5.36326	145
chr11	75603865	75604066	BCOR_2_Adult_Trimmed_peak_376	15	.	4.20365	5.19326	1.56096	116
chr11	75992876	75993085	BCOR_2_Adult_Trimmed_peak_377	24	.	4.49939	6.16750	2.44174	174
chr11	76015316	76015516	BCOR_2_Adult_Trimmed_peak_378	11	.	3.70938	4.72555	1.17932	182
chr11	76220393	76220670	BCOR_2_Adult_Trimmed_peak_379	115	.	7.98469	15.92682	11.59061	146
chr11	77421297	77421700	BCOR_2_Adult_Trimmed_peak_380	104	.	8.09889	14.73785	10.45249	97
chr11	77499242	77499646	BCOR_2_Adult_Trimmed_peak_381	215	.	12.14834	26.19259	21.57447	280
chr11	77795205	77796238	BCOR_2_Adult_Trimmed_peak_382	98	.	5.51715	14.10472	9.83916	828
chr11	77997092	77997341	BCOR_2_Adult_Trimmed_peak_383	35	.	5.40469	7.41228	3.54724	42
chr11	78075070	78075310	BCOR_2_Adult_Trimmed_peak_384	71	.	6.74908	11.30422	7.17789	44
chr11	78158708	78159256	BCOR_2_Adult_Trimmed_peak_385	57	.	6.60573	9.81279	5.77774	237
chr11	78159716	78160166	BCOR_2_Adult_Trimmed_peak_386	57	.	6.60573	9.81279	5.77774	353
chr11	78311209	78311436	BCOR_2_Adult_Trimmed_peak_387	79	.	7.00445	12.10595	7.94394	135
chr11	78510926	78511565	BCOR_2_Adult_Trimmed_peak_388	65	.	6.57711	10.66122	6.57712	460
chr11	78575961	78576163	BCOR_2_Adult_Trimmed_peak_389	25	.	4.80417	6.27762	2.51797	114
chr11	78815304	78815648	BCOR_2_Adult_Trimmed_peak_390	25	.	4.80417	6.27762	2.51797	50
chr11	80290231	80290443	BCOR_2_Adult_Trimmed_peak_391	69	.	5.92584	11.07836	6.96755	131
chr11	83942459	83942675	BCOR_2_Adult_Trimmed_peak_392	57	.	6.60573	9.81279	5.77774	74
chr11	83942889	83943351	BCOR_2_Adult_Trimmed_peak_393	57	.	6.60573	9.81279	5.77774	256
chr11	83992980	83993216	BCOR_2_Adult_Trimmed_peak_394	11	.	3.28875	4.65703	1.11973	154
chr11	84327035	84327394	BCOR_2_Adult_Trimmed_peak_395	115	.	7.98469	15.92682	11.59061	85
chr11	84684255	84684790	BCOR_2_Adult_Trimmed_peak_396	67	.	7.05672	10.81566	6.72470	106
chr11	85048374	85048607	BCOR_2_Adult_Trimmed_peak_397	45	.	5.63752	8.50086	4.56257	126
chr11	85166153	85166669	BCOR_2_Adult_Trimmed_peak_398	194	.	11.88842	24.02327	19.44407	233
chr11	86297915	86298223	BCOR_2_Adult_Trimmed_peak_399	146	.	8.97722	19.12286	14.67447	237
chr11	86571092	86571352	BCOR_2_Adult_Trimmed_peak_400	142	.	8.99603	18.63891	14.20236	62
chr11	86922244	86922963	BCOR_2_Adult_Trimmed_peak_401	318	.	8.20078	36.58786	31.83628	276
chr11	87217765	87217980	BCOR_2_Adult_Trimmed_peak_402	16	.	4.22143	5.33432	1.68963	58
chr11	87256231	87256744	BCOR_2_Adult_Trimmed_peak_403	35	.	4.57127	7.37078	3.52844	407
chr11	87261910	87262122	BCOR_2_Adult_Trimmed_peak_404	25	.	3.92319	6.23986	2.51106	188
chr11	87275585	87275787	BCOR_2_Adult_Trimmed_peak_405	29	.	4.07025	6.76907	2.97619	112
chr11	87284607	87284876	BCOR_2_Adult_Trimmed_peak_406	35	.	4.79289	7.44512	3.57712	161
chr11	87405335	87405627	BCOR_2_Adult_Trimmed_peak_407	103	.	5.26307	14.59831	10.31975	107
chr11	87550725	87551047	BCOR_2_Adult_Trimmed_peak_408	105	.	7.60446	14.81515	10.52196	189
chr11	87860817	87861102	BCOR_2_Adult_Trimmed_peak_409	149	.	8.82211	19.37165	14.91383	116
chr11	87974812	87975022	BCOR_2_Adult_Trimmed_peak_410	38	.	5.50279	7.75780	3.87385	115
chr11	88725901	88726300	BCOR_2_Adult_Trimmed_peak_411	115	.	8.24307	15.89101	11.55724	176
chr11	88917497	88917748	BCOR_2_Adult_Trimmed_peak_412	25	.	4.80417	6.27762	2.51797	224
chr11	88921947	88922183	BCOR_2_Adult_Trimmed_peak_413	93	.	7.92561	13.60710	9.37177	143
chr11	90279412	90279736	BCOR_2_Adult_Trimmed_peak_414	104	.	8.09889	14.73785	10.45249	142
chr11	90499168	90500286	BCOR_2_Adult_Trimmed_peak_415	241	.	11.19326	28.81943	24.15574	310
chr11	93747166	93747366	BCOR_2_Adult_Trimmed_peak_416	25	.	4.30079	6.35944	2.59659	77
chr11	93829621	93829900	BCOR_2_Adult_Trimmed_peak_417	30	.	5.06090	6.84234	3.03962	217
chr11	94071616	94072826	BCOR_2_Adult_Trimmed_peak_418	153	.	7.07005	19.85759	15.38208	1025
chr11	94183289	94183580	BCOR_2_Adult_Trimmed_peak_419	30	.	5.06090	6.84234	3.03962	151
chr11	94937700	94938003	BCOR_2_Adult_Trimmed_peak_420	6	.	3.60313	4.16565	0.68794	95
chr11	95245794	95246363	BCOR_2_Adult_Trimmed_peak_421	149	.	8.82211	19.37165	14.91383	326
chr11	95275242	95275520	BCOR_2_Adult_Trimmed_peak_422	120	.	9.36630	16.39512	12.03781	181
chr11	95573949	95574380	BCOR_2_Adult_Trimmed_peak_423	117	.	9.15862	16.04823	11.70515	219
chr11	95719836	95720516	BCOR_2_Adult_Trimmed_peak_424	40	.	5.44886	7.91651	4.01583	264
chr11	95936951	95937452	BCOR_2_Adult_Trimmed_peak_425	425	.	14.80384	47.42893	42.58101	217
chr11	96638829	96639132	BCOR_2_Adult_Trimmed_peak_426	55	.	4.93179	9.60821	5.58937	245
chr11	96839017	96839422	BCOR_2_Adult_Trimmed_peak_427	109	.	6.40976	15.26589	10.95093	197
chr11	97049231	97049770	BCOR_2_Adult_Trimmed_peak_428	367	.	12.32646	41.52371	36.72214	350
chr11	97141701	97141985	BCOR_2_Adult_Trimmed_peak_429	35	.	5.40469	7.41228	3.54724	120
chr11	97171235	97171768	BCOR_2_Adult_Trimmed_peak_430	14	.	4.11642	5.04940	1.47232	26
chr11	97172517	97172745	BCOR_2_Adult_Trimmed_peak_431	49	.	6.06055	8.90191	4.92902	110
chr11	97176776	97177389	BCOR_2_Adult_Trimmed_peak_432	898	.	30.08721	95.00434	89.86259	258
chr11	97521650	97521856	BCOR_2_Adult_Trimmed_peak_433	32	.	4.94932	7.12601	3.29655	58
chr11	97522823	97523160	BCOR_2_Adult_Trimmed_peak_434	35	.	5.40469	7.41228	3.54724	40
chr11	97745562	97745754	BCOR_2_Adult_Trimmed_peak_435	6	.	2.95835	4.07159	0.68794	183
chr11	98054381	98054867	BCOR_2_Adult_Trimmed_peak_436	46	.	6.00521	8.59207	4.64009	330
chr11	98063788	98064355	BCOR_2_Adult_Trimmed_peak_437	130	.	6.80740	17.42904	13.03190	190
chr11	98261546	98261792	BCOR_2_Adult_Trimmed_peak_438	19	.	4.12154	5.57760	1.91065	70
chr11	98412411	98412604	BCOR_2_Adult_Trimmed_peak_439	6	.	3.60313	4.16565	0.68794	119
chr11	98448633	98448886	BCOR_2_Adult_Trimmed_peak_440	19	.	4.40767	5.62933	1.95229	172
chr11	98590688	98590955	BCOR_2_Adult_Trimmed_peak_441	82	.	7.19902	12.42316	8.23883	116
chr11	98635116	98635889	BCOR_2_Adult_Trimmed_peak_442	452	.	17.87049	50.13234	45.26531	210
chr11	98636199	98636898	BCOR_2_Adult_Trimmed_peak_443	117	.	8.91632	16.07954	11.73363	470
chr11	100259153	100259649	BCOR_2_Adult_Trimmed_peak_444	35	.	4.94584	7.39929	3.54724	119
chr11	100800762	100801111	BCOR_2_Adult_Trimmed_peak_445	66	.	5.51516	10.71326	6.62624	120
chr11	100981144	100981401	BCOR_2_Adult_Trimmed_peak_446	83	.	5.67017	12.52148	8.32747	103
chr11	101033447	101033638	BCOR_2_Adult_Trimmed_peak_447	30	.	4.95351	6.87960	3.06918	81
chr11	101413239	101414038	BCOR_2_Adult_Trimmed_peak_448	95	.	6.30343	13.78218	9.52760	95
chr11	101502590	101502787	BCOR_2_Adult_Trimmed_peak_449	17	.	3.45141	5.37769	1.72716	155
chr11	101526605	101526918	BCOR_2_Adult_Trimmed_peak_450	15	.	4.20365	5.19326	1.56096	148
chr11	102269609	102270000	BCOR_2_Adult_Trimmed_peak_451	19	.	4.12154	5.57760	1.91065	174
chr11	102962713	102962949	BCOR_2_Adult_Trimmed_peak_452	15	.	4.20365	5.19326	1.56096	136
chr11	102977084	102977604	BCOR_2_Adult_Trimmed_peak_453	74	.	5.80543	11.62881	7.48529	343
chr11	102994215	102994580	BCOR_2_Adult_Trimmed_peak_454	296	.	10.84729	34.37273	29.64247	207
chr11	103128855	103129056	BCOR_2_Adult_Trimmed_peak_455	26	.	3.64215	6.45189	2.68550	25
chr11	103827760	103828093	BCOR_2_Adult_Trimmed_peak_456	52	.	3.96976	9.29143	5.29059	94
chr11	105042695	105043050	BCOR_2_Adult_Trimmed_peak_457	8	.	3.11481	4.35105	0.85679	41
chr11	105945596	105945788	BCOR_2_Adult_Trimmed_peak_458	36	.	3.69306	7.55336	3.68072	110
chr11	106077649	106078146	BCOR_2_Adult_Trimmed_peak_459	74	.	5.42364	11.64224	7.49713	118
chr11	106117185	106117387	BCOR_2_Adult_Trimmed_peak_460	25	.	4.80417	6.27762	2.51797	180
chr11	106134178	106134564	BCOR_2_Adult_Trimmed_peak_461	61	.	6.29914	10.21302	6.14892	184
chr11	106375788	106376105	BCOR_2_Adult_Trimmed_peak_462	35	.	5.40469	7.41228	3.54724	135
chr11	106649909	106650514	BCOR_2_Adult_Trimmed_peak_463	46	.	5.32313	8.62800	4.66817	135
chr11	106860814	106861009	BCOR_2_Adult_Trimmed_peak_464	32	.	4.94932	7.12601	3.29655	73
chr11	106889298	106889501	BCOR_2_Adult_Trimmed_peak_465	63	.	5.55333	10.41660	6.34303	93
chr11	107249361	107249561	BCOR_2_Adult_Trimmed_peak_466	15	.	4.20365	5.19326	1.56096	114
chr11	107272811	107273025	BCOR_2_Adult_Trimmed_peak_467	44	.	5.88060	8.38145	4.44781	106
chr11	108205246	108205553	BCOR_2_Adult_Trimmed_peak_468	82	.	7.43026	12.40934	8.22800	86
chr11	108781398	108782069	BCOR_2_Adult_Trimmed_peak_469	17	.	3.56281	5.35539	1.70857	293
chr11	109223384	109224285	BCOR_2_Adult_Trimmed_peak_470	229	.	10.86405	27.59627	22.95080	577
chr11	109287035	109287330	BCOR_2_Adult_Trimmed_peak_471	53	.	3.79607	9.35766	5.35118	115
chr11	109306313	109306579	BCOR_2_Adult_Trimmed_peak_472	57	.	6.60573	9.81279	5.77774	160
chr11	109334386	109334922	BCOR_2_Adult_Trimmed_peak_473	13	.	3.96281	4.93186	1.36646	157
chr11	109472855	109473244	BCOR_2_Adult_Trimmed_peak_474	36	.	3.69306	7.55336	3.68072	124
chr11	110198734	110199133	BCOR_2_Adult_Trimmed_peak_475	323	.	16.34658	37.10140	32.34237	201
chr11	115397255	115397971	BCOR_2_Adult_Trimmed_peak_476	1384	.	30.88856	143.80168	138.44498	449
chr11	115425439	115425772	BCOR_2_Adult_Trimmed_peak_477	43	.	4.43753	8.32472	4.39723	183
chr11	115489484	115489902	BCOR_2_Adult_Trimmed_peak_478	57	.	5.22489	9.81967	5.78269	207
chr11	115674931	115675392	BCOR_2_Adult_Trimmed_peak_479	63	.	6.18230	10.38254	6.31122	273
chr11	115885891	115886123	BCOR_2_Adult_Trimmed_peak_480	241	.	11.50620	28.76988	24.10698	87
chr11	115891501	115891842	BCOR_2_Adult_Trimmed_peak_481	194	.	10.23365	24.07848	19.49801	229
chr11	115992071	115992269	BCOR_2_Adult_Trimmed_peak_482	13	.	3.96281	4.93186	1.36646	165
chr11	116274451	116274675	BCOR_2_Adult_Trimmed_peak_483	16	.	4.04945	5.24948	1.60775	109
chr11	116295237	116295504	BCOR_2_Adult_Trimmed_peak_484	61	.	6.05120	10.16804	6.10779	210
chr11	116351701	116351948	BCOR_2_Adult_Trimmed_peak_485	51	.	5.84920	9.15144	5.15736	150
chr11	116518061	116518445	BCOR_2_Adult_Trimmed_peak_486	148	.	10.80938	19.26642	14.81119	140
chr11	116521517	116521717	BCOR_2_Adult_Trimmed_peak_487	15	.	4.20365	5.19326	1.56096	72
chr11	116532699	116533184	BCOR_2_Adult_Trimmed_peak_488	49	.	5.29327	8.91022	4.93375	280
chr11	116704635	116704986	BCOR_2_Adult_Trimmed_peak_489	111	.	6.96652	15.49116	11.16924	198
chr11	116714487	116714786	BCOR_2_Adult_Trimmed_peak_490	7	.	3.42201	4.28203	0.79204	135
chr11	117515583	117516052	BCOR_2_Adult_Trimmed_peak_491	162	.	8.41787	20.71124	16.21327	380
chr11	118109993	118110220	BCOR_2_Adult_Trimmed_peak_492	6	.	3.01469	3.99211	0.66197	0
chr11	118151401	118151836	BCOR_2_Adult_Trimmed_peak_493	211	.	11.54030	25.76397	21.15072	246
chr11	118280291	118280582	BCOR_2_Adult_Trimmed_peak_494	82	.	7.19902	12.42316	8.23883	122
chr11	118338073	118338266	BCOR_2_Adult_Trimmed_peak_495	42	.	5.39926	8.12161	4.20389	144
chr11	118902238	118902636	BCOR_2_Adult_Trimmed_peak_496	125	.	5.55766	16.90337	12.53137	118
chr11	119161339	119161676	BCOR_2_Adult_Trimmed_peak_497	76	.	5.14185	11.77199	7.62490	112
chr11	119290109	119290305	BCOR_2_Adult_Trimmed_peak_498	94	.	8.40730	13.68816	9.44251	116
chr11	119960023	119960222	BCOR_2_Adult_Trimmed_peak_499	7	.	3.29214	4.26636	0.78183	184
chr11	120094005	120094228	BCOR_2_Adult_Trimmed_peak_500	122	.	5.57939	16.57485	12.20852	147
chr11	120177233	120177608	BCOR_2_Adult_Trimmed_peak_501	25	.	4.80417	6.27762	2.51797	318
chr11	120313636	120314250	BCOR_2_Adult_Trimmed_peak_502	35	.	5.40469	7.41228	3.54724	315
chr11	120434216	120434663	BCOR_2_Adult_Trimmed_peak_503	286	.	9.85522	33.33672	28.61445	224
chr11	120685624	120686073	BCOR_2_Adult_Trimmed_peak_504	65	.	6.08357	10.58988	6.50754	282
chr11	121065546	121066272	BCOR_2_Adult_Trimmed_peak_505	55	.	6.46866	9.57985	5.56556	126
chr11	121097989	121098500	BCOR_2_Adult_Trimmed_peak_506	144	.	8.84841	18.89942	14.45583	265
chr12	3235270	3235704	BCOR_2_Adult_Trimmed_peak_507	104	.	8.09889	14.73785	10.45249	114
chr12	3309929	3310177	BCOR_2_Adult_Trimmed_peak_508	86	.	5.63371	12.83078	8.62713	101
chr12	3572868	3573161	BCOR_2_Adult_Trimmed_peak_509	40	.	5.44886	7.91651	4.01583	201
chr12	3787022	3787232	BCOR_2_Adult_Trimmed_peak_510	27	.	4.84868	6.49999	2.72311	156
chr12	4082619	4082932	BCOR_2_Adult_Trimmed_peak_511	42	.	5.39926	8.12161	4.20389	196
chr12	4914182	4914700	BCOR_2_Adult_Trimmed_peak_512	578	.	19.42360	62.77461	57.82374	315
chr12	7460764	7461103	BCOR_2_Adult_Trimmed_peak_513	15	.	4.20365	5.19326	1.56096	238
chr12	8680695	8680912	BCOR_2_Adult_Trimmed_peak_514	36	.	5.38742	7.57103	3.69701	144
chr12	8928444	8928670	BCOR_2_Adult_Trimmed_peak_515	7	.	3.42201	4.28203	0.79204	216
chr12	9036693	9036974	BCOR_2_Adult_Trimmed_peak_516	49	.	6.05307	8.88968	4.92170	190
chr12	16431889	16432091	BCOR_2_Adult_Trimmed_peak_517	35	.	5.40469	7.41228	3.54724	100
chr12	16901600	16901861	BCOR_2_Adult_Trimmed_peak_518	45	.	5.63752	8.50086	4.56257	158
chr12	17551455	17551722	BCOR_2_Adult_Trimmed_peak_519	57	.	5.22489	9.81967	5.78269	77
chr12	25335756	25336115	BCOR_2_Adult_Trimmed_peak_520	53	.	5.99766	9.38934	5.38161	275
chr12	29502274	29502557	BCOR_2_Adult_Trimmed_peak_521	65	.	6.08357	10.58988	6.50754	127
chr12	29975889	29976236	BCOR_2_Adult_Trimmed_peak_522	104	.	7.83092	14.74262	10.45294	131
chr12	31268900	31269284	BCOR_2_Adult_Trimmed_peak_523	57	.	6.60573	9.81279	5.77774	254
chr12	32319551	32319813	BCOR_2_Adult_Trimmed_peak_524	25	.	4.80417	6.27762	2.51797	111
chr12	32339413	32339659	BCOR_2_Adult_Trimmed_peak_525	28	.	4.95863	6.67660	2.88547	47
chr12	32635158	32635426	BCOR_2_Adult_Trimmed_peak_526	59	.	4.24441	9.99179	5.94774	169
chr12	36219026	36219269	BCOR_2_Adult_Trimmed_peak_527	22	.	4.47351	5.90733	2.20616	89
chr12	36883343	36883667	BCOR_2_Adult_Trimmed_peak_528	83	.	7.71343	12.51386	8.32137	113
chr12	37130642	37130843	BCOR_2_Adult_Trimmed_peak_529	15	.	4.20365	5.19326	1.56096	138
chr12	41172446	41172680	BCOR_2_Adult_Trimmed_peak_530	24	.	4.01074	6.13640	2.41648	119
chr12	53604502	53605156	BCOR_2_Adult_Trimmed_peak_531	281	.	13.09178	32.89405	28.17771	356
chr12	55757537	55757869	BCOR_2_Adult_Trimmed_peak_532	24	.	4.49939	6.16750	2.44174	122
chr12	55814976	55815169	BCOR_2_Adult_Trimmed_peak_533	28	.	4.78543	6.61514	2.83341	37
chr12	56331084	56331329	BCOR_2_Adult_Trimmed_peak_534	46	.	6.00521	8.59207	4.64009	144
chr12	56403784	56403993	BCOR_2_Adult_Trimmed_peak_535	24	.	4.49939	6.16750	2.44174	92
chr12	60053649	60053938	BCOR_2_Adult_Trimmed_peak_536	19	.	4.40767	5.62933	1.95229	151
chr12	60320474	60321129	BCOR_2_Adult_Trimmed_peak_537	72	.	6.59446	11.43491	7.29999	444
chr12	66174729	66174934	BCOR_2_Adult_Trimmed_peak_538	32	.	4.89902	7.04666	3.22804	98
chr12	67896760	67897004	BCOR_2_Adult_Trimmed_peak_539	6	.	3.60313	4.16565	0.68794	195
chr12	70260508	70260716	BCOR_2_Adult_Trimmed_peak_540	45	.	5.80447	8.48589	4.54817	37
chr12	71448286	71448488	BCOR_2_Adult_Trimmed_peak_541	30	.	4.11093	6.84347	3.03962	103
chr12	71926009	71926312	BCOR_2_Adult_Trimmed_peak_542	64	.	6.89883	10.54942	6.47152	183
chr12	72075462	72075660	BCOR_2_Adult_Trimmed_peak_543	46	.	5.32313	8.62800	4.66817	77
chr12	72116587	72116995	BCOR_2_Adult_Trimmed_peak_544	540	.	15.25797	58.95043	54.02606	147
chr12	72275963	72276228	BCOR_2_Adult_Trimmed_peak_545	15	.	4.20365	5.19326	1.56096	259
chr12	73079529	73079896	BCOR_2_Adult_Trimmed_peak_546	50	.	5.94421	8.99064	5.00605	243
chr12	73186542	73186843	BCOR_2_Adult_Trimmed_peak_547	90	.	4.76823	13.26828	9.04898	74
chr12	73862017	73862244	BCOR_2_Adult_Trimmed_peak_548	93	.	7.64896	13.56819	9.33590	180
chr12	75008531	75009089	BCOR_2_Adult_Trimmed_peak_549	263	.	11.03032	30.99739	26.30322	354
chr12	76765591	76765887	BCOR_2_Adult_Trimmed_peak_550	81	.	7.80678	12.36356	8.18496	68
chr12	76770410	76770807	BCOR_2_Adult_Trimmed_peak_551	106	.	5.25119	14.93451	10.63593	221
chr12	76937486	76937810	BCOR_2_Adult_Trimmed_peak_552	82	.	7.43026	12.40934	8.22800	266
chr12	77505079	77505286	BCOR_2_Adult_Trimmed_peak_553	14	.	3.28633	5.06659	1.48841	44
chr12	77658180	77658444	BCOR_2_Adult_Trimmed_peak_554	120	.	9.60834	16.42478	12.06294	131
chr12	77938418	77938730	BCOR_2_Adult_Trimmed_peak_555	115	.	8.54883	15.93082	11.59216	174
chr12	79327334	79327596	BCOR_2_Adult_Trimmed_peak_556	20	.	4.49857	5.77528	2.08792	35
chr12	79962748	79962983	BCOR_2_Adult_Trimmed_peak_557	84	.	7.08034	12.63497	8.43767	102
chr12	80082414	80082688	BCOR_2_Adult_Trimmed_peak_558	15	.	4.20365	5.19326	1.56096	187
chr12	80231617	80231864	BCOR_2_Adult_Trimmed_peak_559	24	.	4.49939	6.16750	2.44174	155
chr12	80397321	80397556	BCOR_2_Adult_Trimmed_peak_560	21	.	4.45816	5.88334	2.18362	108
chr12	80398272	80398469	BCOR_2_Adult_Trimmed_peak_561	15	.	4.20299	5.19216	1.56096	70
chr12	81744792	81745202	BCOR_2_Adult_Trimmed_peak_562	194	.	11.53396	23.99624	19.42185	244
chr12	81891163	81891764	BCOR_2_Adult_Trimmed_peak_563	30	.	4.95351	6.87960	3.06918	338
chr12	82046903	82047200	BCOR_2_Adult_Trimmed_peak_564	20	.	3.77353	5.72628	2.04366	249
chr12	82695989	82696446	BCOR_2_Adult_Trimmed_peak_565	176	.	12.01043	22.20177	17.66564	151
chr12	84785482	84785799	BCOR_2_Adult_Trimmed_peak_566	156	.	10.77484	20.08866	15.60792	118
chr12	84827384	84827711	BCOR_2_Adult_Trimmed_peak_567	8	.	3.59951	4.37600	0.87166	50
chr12	84828681	84828891	BCOR_2_Adult_Trimmed_peak_568	93	.	7.64896	13.56819	9.33590	106
chr12	84973005	84973418	BCOR_2_Adult_Trimmed_peak_569	49	.	5.29327	8.91022	4.93375	80
chr12	85262839	85263073	BCOR_2_Adult_Trimmed_peak_570	58	.	4.93059	9.94175	5.89815	102
chr12	85329098	85329357	BCOR_2_Adult_Trimmed_peak_571	19	.	4.12154	5.57760	1.91065	218
chr12	85535452	85535764	BCOR_2_Adult_Trimmed_peak_572	27	.	4.84868	6.49999	2.72311	211
chr12	85625916	85626369	BCOR_2_Adult_Trimmed_peak_573	115	.	8.54883	15.93082	11.59216	343
chr12	85791956	85792352	BCOR_2_Adult_Trimmed_peak_574	116	.	7.76346	16.01754	11.67570	170
chr12	86113918	86114228	BCOR_2_Adult_Trimmed_peak_575	129	.	7.71296	17.36254	12.96707	110
chr12	86738735	86738998	BCOR_2_Adult_Trimmed_peak_576	35	.	5.40469	7.41228	3.54724	68
chr12	86777233	86777436	BCOR_2_Adult_Trimmed_peak_577	46	.	6.00521	8.59207	4.64009	171
chr12	86812814	86813285	BCOR_2_Adult_Trimmed_peak_578	25	.	4.80417	6.27762	2.51797	354
chr12	86814518	86814772	BCOR_2_Adult_Trimmed_peak_579	134	.	10.20886	17.83324	13.42215	113
chr12	87165608	87166023	BCOR_2_Adult_Trimmed_peak_580	92	.	6.38597	13.52174	9.29363	153
chr12	87420244	87420460	BCOR_2_Adult_Trimmed_peak_581	8	.	3.59951	4.37600	0.87166	37
chr12	87774208	87774405	BCOR_2_Adult_Trimmed_peak_582	14	.	4.11642	5.04940	1.47232	66
chr12	87794597	87794839	BCOR_2_Adult_Trimmed_peak_583	35	.	5.40469	7.41228	3.54724	110
chr12	87848664	87849013	BCOR_2_Adult_Trimmed_peak_584	197	.	12.39107	24.31963	19.73376	188
chr12	87988585	87988934	BCOR_2_Adult_Trimmed_peak_585	23	.	4.70448	6.11156	2.39474	30
chr12	88468041	88468323	BCOR_2_Adult_Trimmed_peak_586	15	.	4.20365	5.19326	1.56096	128
chr12	88607236	88607610	BCOR_2_Adult_Trimmed_peak_587	53	.	5.77015	9.35787	5.35118	252
chr12	88729237	88729546	BCOR_2_Adult_Trimmed_peak_588	96	.	7.05769	13.87604	9.61857	184
chr12	89598963	89599203	BCOR_2_Adult_Trimmed_peak_589	88	.	8.04864	13.07514	8.86180	51
chr12	92828480	92828967	BCOR_2_Adult_Trimmed_peak_590	111	.	6.96652	15.49116	11.16924	155
chr12	98299652	98299996	BCOR_2_Adult_Trimmed_peak_591	366	.	5.00392	41.46465	36.66403	174
chr12	99984945	99985406	BCOR_2_Adult_Trimmed_peak_592	35	.	5.40469	7.41228	3.54724	159
chr12	100158358	100159020	BCOR_2_Adult_Trimmed_peak_593	103	.	8.28961	14.61581	10.33590	592
chr12	101122669	101122885	BCOR_2_Adult_Trimmed_peak_594	49	.	6.05307	8.88968	4.92170	104
chr12	101425680	101426110	BCOR_2_Adult_Trimmed_peak_595	198	.	8.45057	24.47025	19.88057	101
chr12	101963322	101963631	BCOR_2_Adult_Trimmed_peak_596	358	.	12.88093	40.65505	35.86154	166
chr12	103677916	103678261	BCOR_2_Adult_Trimmed_peak_597	42	.	5.39926	8.12161	4.20389	123
chr12	103707211	103707490	BCOR_2_Adult_Trimmed_peak_598	34	.	4.35407	7.28283	3.44244	72
chr12	104626790	104627170	BCOR_2_Adult_Trimmed_peak_599	58	.	6.33911	9.93737	5.89495	155
chr12	106270578	106270864	BCOR_2_Adult_Trimmed_peak_600	86	.	4.62333	12.86384	8.65644	116
chr12	106923272	106923648	BCOR_2_Adult_Trimmed_peak_601	22	.	4.59922	5.93860	2.23118	172
chr12	109417585	109417925	BCOR_2_Adult_Trimmed_peak_602	14	.	3.28633	5.06659	1.48841	50
chr12	109513712	109513999	BCOR_2_Adult_Trimmed_peak_603	86	.	6.02937	12.84119	8.63402	139
chr12	109935203	109935439	BCOR_2_Adult_Trimmed_peak_604	6	.	3.60313	4.16565	0.68794	83
chr12	109996279	109996503	BCOR_2_Adult_Trimmed_peak_605	6	.	3.60313	4.16565	0.68794	23
chr12	110030931	110031129	BCOR_2_Adult_Trimmed_peak_606	66	.	5.51516	10.71326	6.62624	37
chr12	110038937	110039130	BCOR_2_Adult_Trimmed_peak_607	25	.	4.80417	6.27762	2.51797	17
chr12	110074270	110074487	BCOR_2_Adult_Trimmed_peak_608	27	.	4.69793	6.47797	2.70536	90
chr12	111829578	111830008	BCOR_2_Adult_Trimmed_peak_609	30	.	4.95351	6.87960	3.06918	108
chr12	111934547	111934852	BCOR_2_Adult_Trimmed_peak_610	113	.	6.85156	15.71829	11.39071	193
chr12	111945122	111945317	BCOR_2_Adult_Trimmed_peak_611	38	.	5.50279	7.75780	3.87385	108
chr12	112404156	112404577	BCOR_2_Adult_Trimmed_peak_612	46	.	6.00521	8.59207	4.64009	307
chr12	112776131	112776372	BCOR_2_Adult_Trimmed_peak_613	95	.	6.30343	13.78218	9.52760	58
chr12	113052147	113052348	BCOR_2_Adult_Trimmed_peak_614	154	.	7.78703	19.96368	15.48505	89
chr12	113882644	113883086	BCOR_2_Adult_Trimmed_peak_615	307	.	13.40961	35.48676	30.74501	258
chr12	114067633	114067881	BCOR_2_Adult_Trimmed_peak_616	97	.	6.91348	14.05998	9.79589	114
chr12	114238980	114239206	BCOR_2_Adult_Trimmed_peak_617	7	.	3.29214	4.26636	0.78183	5
chr12	114252272	114252600	BCOR_2_Adult_Trimmed_peak_618	40	.	4.94038	7.99380	4.08598	177
chr12	114394292	114394556	BCOR_2_Adult_Trimmed_peak_619	99	.	6.78741	14.26884	9.99821	187
chr12	119539639	119540006	BCOR_2_Adult_Trimmed_peak_620	69	.	5.92584	11.07836	6.96755	170
chr12	119540439	119540855	BCOR_2_Adult_Trimmed_peak_621	112	.	6.33793	15.54219	11.21871	136
chr13	3537010	3537210	BCOR_2_Adult_Trimmed_peak_622	11	.	3.70938	4.72555	1.17932	185
chr13	3610389	3610720	BCOR_2_Adult_Trimmed_peak_623	131	.	7.54706	17.53093	13.13108	99
chr13	8934238	8934439	BCOR_2_Adult_Trimmed_peak_624	6	.	3.60313	4.16565	0.68794	114
chr13	9092759	9093051	BCOR_2_Adult_Trimmed_peak_625	99	.	6.78741	14.26884	9.99821	148
chr13	9275494	9276059	BCOR_2_Adult_Trimmed_peak_626	304	.	15.60397	35.17435	30.43568	326
chr13	12487350	12487637	BCOR_2_Adult_Trimmed_peak_627	92	.	6.38597	13.52174	9.29363	179
chr13	13981880	13982271	BCOR_2_Adult_Trimmed_peak_628	53	.	6.32393	9.33697	5.33381	295
chr13	14046642	14046852	BCOR_2_Adult_Trimmed_peak_629	54	.	5.24481	9.50866	5.49627	83
chr13	21252794	21253107	BCOR_2_Adult_Trimmed_peak_630	17	.	4.03413	5.44091	1.78401	24
chr13	21261689	21261888	BCOR_2_Adult_Trimmed_peak_631	117	.	7.57191	16.14955	11.79927	99
chr13	23524334	23524894	BCOR_2_Adult_Trimmed_peak_632	106	.	7.41057	14.93677	10.63607	426
chr13	23529820	23530013	BCOR_2_Adult_Trimmed_peak_633	29	.	4.73489	6.78775	2.98940	59
chr13	23537828	23538370	BCOR_2_Adult_Trimmed_peak_634	94	.	7.21195	13.70369	9.45752	433
chr13	23609602	23609897	BCOR_2_Adult_Trimmed_peak_635	23	.	4.45366	6.09610	2.38167	156
chr13	23790830	23791311	BCOR_2_Adult_Trimmed_peak_636	57	.	6.60573	9.81279	5.77774	267
chr13	23852808	23853353	BCOR_2_Adult_Trimmed_peak_637	9	.	3.05159	4.42550	0.91793	447
chr13	30077968	30078247	BCOR_2_Adult_Trimmed_peak_638	49	.	3.93839	8.93791	4.96032	137
chr13	30078529	30078899	BCOR_2_Adult_Trimmed_peak_639	93	.	7.92561	13.60710	9.37177	213
chr13	30751765	30752536	BCOR_2_Adult_Trimmed_peak_640	32	.	4.94932	7.12601	3.29655	83
chr13	34967129	34967394	BCOR_2_Adult_Trimmed_peak_641	46	.	6.00521	8.59207	4.64009	188
chr13	36209346	36209714	BCOR_2_Adult_Trimmed_peak_642	43	.	4.43753	8.32472	4.39723	187
chr13	36829556	36829862	BCOR_2_Adult_Trimmed_peak_643	6	.	3.60313	4.16565	0.68794	195
chr13	40818194	40818560	BCOR_2_Adult_Trimmed_peak_644	148	.	10.80938	19.26642	14.81119	258
chr13	41173374	41173763	BCOR_2_Adult_Trimmed_peak_645	35	.	5.40469	7.41228	3.54724	69
chr13	41519330	41519521	BCOR_2_Adult_Trimmed_peak_646	15	.	4.20365	5.19326	1.56096	75
chr13	41700896	41701280	BCOR_2_Adult_Trimmed_peak_647	367	.	15.58915	41.51511	36.71369	255
chr13	41702752	41702962	BCOR_2_Adult_Trimmed_peak_648	6	.	3.47940	4.04830	0.68794	30
chr13	42397564	42397902	BCOR_2_Adult_Trimmed_peak_649	6	.	3.60313	4.16565	0.68794	12
chr13	42834031	42834466	BCOR_2_Adult_Trimmed_peak_650	57	.	6.60573	9.81279	5.77774	315
chr13	43655154	43656167	BCOR_2_Adult_Trimmed_peak_651	67	.	5.99904	10.82416	6.73042	334
chr13	44548455	44548829	BCOR_2_Adult_Trimmed_peak_652	19	.	4.12154	5.57760	1.91065	184
chr13	44825839	44826603	BCOR_2_Adult_Trimmed_peak_653	115	.	8.24307	15.89101	11.55724	375
chr13	44964946	44965164	BCOR_2_Adult_Trimmed_peak_654	81	.	2.22767	12.32854	8.15813	59
chr13	45484997	45485229	BCOR_2_Adult_Trimmed_peak_655	6	.	3.01469	3.99211	0.66197	0
chr13	46046678	46046932	BCOR_2_Adult_Trimmed_peak_656	57	.	6.60573	9.81279	5.77774	123
chr13	46060343	46060707	BCOR_2_Adult_Trimmed_peak_657	15	.	4.20365	5.19326	1.56096	222
chr13	47138517	47138926	BCOR_2_Adult_Trimmed_peak_658	282	.	7.57965	32.97509	28.25838	179
chr13	48641880	48642109	BCOR_2_Adult_Trimmed_peak_659	112	.	6.33793	15.54219	11.21871	132
chr13	48720809	48721124	BCOR_2_Adult_Trimmed_peak_660	44	.	5.35800	8.36274	4.43051	180
chr13	48973974	48974341	BCOR_2_Adult_Trimmed_peak_661	107	.	9.00782	15.04253	10.73536	199
chr13	49063957	49064159	BCOR_2_Adult_Trimmed_peak_662	11	.	3.85196	4.62464	1.10034	92
chr13	49346139	49346342	BCOR_2_Adult_Trimmed_peak_663	120	.	9.60834	16.42478	12.06294	107
chr13	54789070	54789458	BCOR_2_Adult_Trimmed_peak_664	20	.	3.63395	5.71578	2.03501	194
chr13	54795465	54795969	BCOR_2_Adult_Trimmed_peak_665	7	.	2.61484	4.19788	0.71977	14
chr13	55546319	55546692	BCOR_2_Adult_Trimmed_peak_666	84	.	4.92407	12.66000	8.45984	224
chr13	55724061	55724288	BCOR_2_Adult_Trimmed_peak_667	13	.	4.02432	4.89966	1.34291	129
chr13	55794207	55794662	BCOR_2_Adult_Trimmed_peak_668	60	.	5.59663	10.12934	6.07224	242
chr13	56804119	56804749	BCOR_2_Adult_Trimmed_peak_669	49	.	5.29327	8.91022	4.93375	457
chr13	58503512	58504149	BCOR_2_Adult_Trimmed_peak_670	433	.	18.13476	48.24504	43.39043	243
chr13	59658668	59659094	BCOR_2_Adult_Trimmed_peak_671	194	.	11.88842	24.02327	19.44407	116
chr13	63532577	63533362	BCOR_2_Adult_Trimmed_peak_672	66	.	6.16428	10.72425	6.63686	285
chr13	63668918	63669365	BCOR_2_Adult_Trimmed_peak_673	105	.	7.60446	14.81515	10.52196	366
chr13	63916281	63917052	BCOR_2_Adult_Trimmed_peak_674	268	.	12.35096	31.57075	26.86906	368
chr13	64413863	64414103	BCOR_2_Adult_Trimmed_peak_675	133	.	9.91726	17.74030	13.33444	105
chr13	64533634	64533859	BCOR_2_Adult_Trimmed_peak_676	164	.	10.34859	20.91384	16.40837	121
chr13	65613280	65613775	BCOR_2_Adult_Trimmed_peak_677	33	.	4.95919	7.14157	3.31205	242
chr13	65748851	65749159	BCOR_2_Adult_Trimmed_peak_678	51	.	5.84037	9.13728	5.14765	135
chr13	66222819	66223137	BCOR_2_Adult_Trimmed_peak_679	11	.	3.85671	4.63215	1.10034	169
chr13	66223365	66223771	BCOR_2_Adult_Trimmed_peak_680	25	.	4.80417	6.27762	2.51797	136
chr13	66328285	66328708	BCOR_2_Adult_Trimmed_peak_681	36	.	5.38742	7.57103	3.69701	98
chr13	66382654	66382893	BCOR_2_Adult_Trimmed_peak_682	21	.	4.45816	5.88334	2.18362	135
chr13	66532379	66532964	BCOR_2_Adult_Trimmed_peak_683	93	.	5.30420	13.59638	9.36358	301
chr13	66629407	66629687	BCOR_2_Adult_Trimmed_peak_684	15	.	4.20365	5.19326	1.56096	253
chr13	66771192	66771959	BCOR_2_Adult_Trimmed_peak_685	114	.	9.26060	15.82602	11.49579	412
chr13	66952062	66952818	BCOR_2_Adult_Trimmed_peak_686	83	.	7.71343	12.51386	8.32137	330
chr13	67455525	67455910	BCOR_2_Adult_Trimmed_peak_687	35	.	5.40469	7.41228	3.54724	214
chr13	69673352	69673657	BCOR_2_Adult_Trimmed_peak_688	55	.	4.93179	9.60821	5.58937	220
chr13	69750395	69750668	BCOR_2_Adult_Trimmed_peak_689	122	.	5.57939	16.57485	12.20852	143
chr13	81024702	81025539	BCOR_2_Adult_Trimmed_peak_690	100	.	5.78459	14.33091	10.05916	727
chr13	81772188	81772406	BCOR_2_Adult_Trimmed_peak_691	78	.	6.25506	12.05056	7.89119	82
chr13	83869151	83869476	BCOR_2_Adult_Trimmed_peak_692	26	.	3.89352	6.44269	2.67688	245
chr13	83870112	83871218	BCOR_2_Adult_Trimmed_peak_693	309	.	11.78468	35.71344	30.96843	542
chr13	83884601	83884804	BCOR_2_Adult_Trimmed_peak_694	74	.	6.46379	11.61064	7.46909	134
chr13	91600362	91600754	BCOR_2_Adult_Trimmed_peak_695	84	.	6.84402	12.65595	8.45621	229
chr13	91602308	91602504	BCOR_2_Adult_Trimmed_peak_696	25	.	4.80417	6.27762	2.51797	101
chr13	92901574	92902077	BCOR_2_Adult_Trimmed_peak_697	16	.	4.22143	5.33432	1.68963	71
chr13	92998201	92998398	BCOR_2_Adult_Trimmed_peak_698	46	.	6.00521	8.59207	4.64009	25
chr13	93124549	93125123	BCOR_2_Adult_Trimmed_peak_699	217	.	9.59218	26.32473	21.70126	277
chr13	95746046	95746678	BCOR_2_Adult_Trimmed_peak_700	87	.	7.75591	12.94084	8.73134	392
chr13	97840902	97841315	BCOR_2_Adult_Trimmed_peak_701	148	.	10.80938	19.26642	14.81119	300
chr13	97907655	97907952	BCOR_2_Adult_Trimmed_peak_702	11	.	3.85671	4.63215	1.10034	100
chr13	98559982	98560204	BCOR_2_Adult_Trimmed_peak_703	6	.	3.60313	4.16565	0.68794	134
chr13	99718368	99718589	BCOR_2_Adult_Trimmed_peak_704	14	.	4.11642	5.04940	1.47232	185
chr13	99769105	99769569	BCOR_2_Adult_Trimmed_peak_705	15	.	4.20365	5.19326	1.56096	385
chr13	99795218	99795551	BCOR_2_Adult_Trimmed_peak_706	35	.	5.40469	7.41228	3.54724	37
chr13	100123304	100123726	BCOR_2_Adult_Trimmed_peak_707	46	.	6.00521	8.59207	4.64009	114
chr13	104564050	104564731	BCOR_2_Adult_Trimmed_peak_708	127	.	8.99877	17.14593	12.76010	551
chr13	104838917	104839510	BCOR_2_Adult_Trimmed_peak_709	82	.	7.19902	12.42316	8.23883	374
chr13	104968587	104968796	BCOR_2_Adult_Trimmed_peak_710	46	.	5.32313	8.62800	4.66817	148
chr13	110612472	110612671	BCOR_2_Adult_Trimmed_peak_711	24	.	4.49939	6.16750	2.44174	15
chr13	111534308	111534600	BCOR_2_Adult_Trimmed_peak_712	58	.	4.93059	9.94175	5.89815	26
chr13	112280037	112280559	BCOR_2_Adult_Trimmed_peak_713	239	.	10.44977	28.62441	23.96401	227
chr13	113253963	113254330	BCOR_2_Adult_Trimmed_peak_714	38	.	4.94290	7.69037	3.80866	283
chr13	113450745	113450959	BCOR_2_Adult_Trimmed_peak_715	28	.	4.95863	6.67660	2.88547	156
chr13	113590881	113591146	BCOR_2_Adult_Trimmed_peak_716	110	.	8.17844	15.31936	11.00150	94
chr13_random	31639	31908	BCOR_2_Adult_Trimmed_peak_717	120	.	9.60834	16.42478	12.06294	96
chr14	9005484	9005724	BCOR_2_Adult_Trimmed_peak_718	52	.	4.93312	9.27715	5.27706	103
chr14	11993390	11993739	BCOR_2_Adult_Trimmed_peak_719	33	.	5.29254	7.22395	3.38665	262
chr14	11994388	11994622	BCOR_2_Adult_Trimmed_peak_720	19	.	4.40767	5.62933	1.95229	60
chr14	14890926	14891144	BCOR_2_Adult_Trimmed_peak_721	69	.	7.20626	11.07093	6.96287	92
chr14	15551234	15551468	BCOR_2_Adult_Trimmed_peak_722	35	.	5.40469	7.41228	3.54724	117
chr14	17197597	17197884	BCOR_2_Adult_Trimmed_peak_723	6	.	3.08519	3.93138	0.60498	7
chr14	19070881	19072007	BCOR_2_Adult_Trimmed_peak_724	154	.	7.78703	19.96368	15.48505	883
chr14	21261721	21261937	BCOR_2_Adult_Trimmed_peak_725	35	.	5.40469	7.41228	3.54724	71
chr14	21365542	21365734	BCOR_2_Adult_Trimmed_peak_726	7	.	3.42201	4.28203	0.79204	3
chr14	21459979	21460458	BCOR_2_Adult_Trimmed_peak_727	208	.	11.02647	25.47653	20.86609	261
chr14	21748399	21748677	BCOR_2_Adult_Trimmed_peak_728	46	.	3.90486	8.58406	4.64009	75
chr14	21895065	21895397	BCOR_2_Adult_Trimmed_peak_729	201	.	12.65643	24.76814	20.17505	152
chr14	22319580	22320340	BCOR_2_Adult_Trimmed_peak_730	257	.	6.83851	30.40646	25.71963	319
chr14	22637604	22638066	BCOR_2_Adult_Trimmed_peak_731	62	.	6.74786	10.29764	6.23150	199
chr14	22807337	22807566	BCOR_2_Adult_Trimmed_peak_732	55	.	5.50408	9.61212	5.59282	103
chr14	27354246	27354445	BCOR_2_Adult_Trimmed_peak_733	35	.	4.94584	7.39929	3.54724	159
chr14	27357051	27357300	BCOR_2_Adult_Trimmed_peak_734	15	.	4.20365	5.19326	1.56096	74
chr14	27457446	27457661	BCOR_2_Adult_Trimmed_peak_735	54	.	5.24481	9.50866	5.49627	52
chr14	32898560	32898945	BCOR_2_Adult_Trimmed_peak_736	35	.	4.94584	7.39929	3.54724	141
chr14	32972800	32973284	BCOR_2_Adult_Trimmed_peak_737	386	.	19.28357	43.46742	38.64867	225
chr14	34260283	34260640	BCOR_2_Adult_Trimmed_peak_738	147	.	6.77433	19.16830	14.71812	152
chr14	34765680	34765961	BCOR_2_Adult_Trimmed_peak_739	57	.	6.60573	9.81279	5.77774	138
chr14	35123717	35124041	BCOR_2_Adult_Trimmed_peak_740	173	.	8.49593	21.91341	17.38491	171
chr14	35315825	35316096	BCOR_2_Adult_Trimmed_peak_741	14	.	4.05489	5.07434	1.49298	213
chr14	35477245	35477443	BCOR_2_Adult_Trimmed_peak_742	25	.	4.80417	6.27762	2.51797	109
chr14	41780290	41780534	BCOR_2_Adult_Trimmed_peak_743	63	.	5.55333	10.41660	6.34303	116
chr14	45839027	45839387	BCOR_2_Adult_Trimmed_peak_744	8	.	3.11481	4.35105	0.85679	235
chr14	48846207	48846505	BCOR_2_Adult_Trimmed_peak_745	44	.	5.88060	8.38145	4.44781	137
chr14	49360811	49361092	BCOR_2_Adult_Trimmed_peak_746	230	.	13.75699	27.72274	23.07583	175
chr14	51550526	51550958	BCOR_2_Adult_Trimmed_peak_747	239	.	9.86357	28.62553	23.96478	257
chr14	51684687	51684888	BCOR_2_Adult_Trimmed_peak_748	55	.	5.92694	9.61197	5.59282	94
chr14	51685428	51685645	BCOR_2_Adult_Trimmed_peak_749	23	.	4.67240	6.05860	2.34837	132
chr14	52723747	52724148	BCOR_2_Adult_Trimmed_peak_750	202	.	6.98678	24.81157	20.21778	212
chr14	54873579	54873864	BCOR_2_Adult_Trimmed_peak_751	67	.	4.72899	10.84255	6.74781	105
chr14	55305432	55305840	BCOR_2_Adult_Trimmed_peak_752	214	.	8.21131	26.03557	21.41893	256
chr14	55512592	55512864	BCOR_2_Adult_Trimmed_peak_753	53	.	4.49912	9.37072	5.36326	166
chr14	55531556	55531794	BCOR_2_Adult_Trimmed_peak_754	15	.	4.20365	5.19326	1.56096	105
chr14	56139837	56140262	BCOR_2_Adult_Trimmed_peak_755	35	.	5.40469	7.41228	3.54724	239
chr14	56143812	56144012	BCOR_2_Adult_Trimmed_peak_756	35	.	5.40469	7.41228	3.54724	68
chr14	56179270	56179743	BCOR_2_Adult_Trimmed_peak_757	348	.	13.03677	39.59222	34.80909	159
chr14	57397245	57397496	BCOR_2_Adult_Trimmed_peak_758	53	.	5.77015	9.35787	5.35118	144
chr14	57430401	57430600	BCOR_2_Adult_Trimmed_peak_759	46	.	5.50358	8.59700	4.64482	117
chr14	57855272	57855864	BCOR_2_Adult_Trimmed_peak_760	71	.	7.16247	11.27713	7.15549	262
chr14	58618121	58618352	BCOR_2_Adult_Trimmed_peak_761	35	.	5.40469	7.41228	3.54724	161
chr14	61791565	61791903	BCOR_2_Adult_Trimmed_peak_762	161	.	8.63852	20.60871	16.11435	156
chr14	62058717	62059100	BCOR_2_Adult_Trimmed_peak_763	111	.	5.06595	15.50034	11.17820	177
chr14	62116743	62116995	BCOR_2_Adult_Trimmed_peak_764	57	.	6.60573	9.81279	5.77774	114
chr14	62175611	62175875	BCOR_2_Adult_Trimmed_peak_765	61	.	6.29914	10.21302	6.14892	219
chr14	62267659	62267996	BCOR_2_Adult_Trimmed_peak_766	30	.	4.11093	6.84347	3.03962	43
chr14	62299921	62300117	BCOR_2_Adult_Trimmed_peak_767	17	.	3.88173	5.42973	1.77349	121
chr14	62314502	62314863	BCOR_2_Adult_Trimmed_peak_768	15	.	4.20365	5.19326	1.56096	68
chr14	62950952	62951149	BCOR_2_Adult_Trimmed_peak_769	15	.	4.20365	5.19326	1.56096	96
chr14	63380020	63380574	BCOR_2_Adult_Trimmed_peak_770	149	.	6.03403	19.44106	14.97876	98
chr14	63456063	63456476	BCOR_2_Adult_Trimmed_peak_771	239	.	9.86357	28.62553	23.96478	211
chr14	63741326	63741565	BCOR_2_Adult_Trimmed_peak_772	40	.	5.44886	7.91651	4.01583	142
chr14	63796505	63797192	BCOR_2_Adult_Trimmed_peak_773	126	.	8.65523	17.06045	12.68001	387
chr14	63811968	63812384	BCOR_2_Adult_Trimmed_peak_774	35	.	5.40469	7.41228	3.54724	371
chr14	65059522	65059713	BCOR_2_Adult_Trimmed_peak_775	16	.	4.04945	5.24948	1.60775	96
chr14	65205939	65206250	BCOR_2_Adult_Trimmed_peak_776	95	.	8.26439	13.78032	9.52760	112
chr14	65206913	65207147	BCOR_2_Adult_Trimmed_peak_777	62	.	6.74786	10.29764	6.23150	47
chr14	65568687	65569091	BCOR_2_Adult_Trimmed_peak_778	40	.	4.22528	7.90323	4.00780	133
chr14	65962476	65962710	BCOR_2_Adult_Trimmed_peak_779	50	.	4.48046	9.02179	5.03596	191
chr14	66452723	66453021	BCOR_2_Adult_Trimmed_peak_780	117	.	7.57191	16.14955	11.79927	188
chr14	66619606	66619894	BCOR_2_Adult_Trimmed_peak_781	21	.	4.45816	5.88334	2.18362	145
chr14	67627809	67628059	BCOR_2_Adult_Trimmed_peak_782	11	.	3.70938	4.72555	1.17932	84
chr14	68333783	68334170	BCOR_2_Adult_Trimmed_peak_783	66	.	3.98929	10.72599	6.63852	94
chr14	69780103	69780402	BCOR_2_Adult_Trimmed_peak_784	8	.	1.70306	4.37383	0.87166	11
chr14	69954949	69955805	BCOR_2_Adult_Trimmed_peak_785	24	.	4.01074	6.13640	2.41648	215
chr14	70132450	70132716	BCOR_2_Adult_Trimmed_peak_786	40	.	4.94038	7.99380	4.08598	84
chr14	70205239	70205483	BCOR_2_Adult_Trimmed_peak_787	133	.	9.91726	17.74030	13.33444	62
chr14	72457088	72457301	BCOR_2_Adult_Trimmed_peak_788	13	.	4.02432	4.89966	1.34291	81
chr14	76244802	76245108	BCOR_2_Adult_Trimmed_peak_789	151	.	8.12760	19.63582	15.16595	177
chr14	76409121	76409336	BCOR_2_Adult_Trimmed_peak_790	46	.	6.00521	8.59207	4.64009	85
chr14	76552246	76552479	BCOR_2_Adult_Trimmed_peak_791	40	.	5.44886	7.91651	4.01583	136
chr14	76904113	76904524	BCOR_2_Adult_Trimmed_peak_792	40	.	4.94038	7.99380	4.08598	109
chr14	76905460	76905840	BCOR_2_Adult_Trimmed_peak_793	138	.	8.46923	18.23575	13.81299	215
chr14	78936727	78936986	BCOR_2_Adult_Trimmed_peak_794	114	.	6.27265	15.82592	11.49569	44
chr14	79880946	79881328	BCOR_2_Adult_Trimmed_peak_795	36	.	4.69048	7.57341	3.69932	88
chr14	103469157	103469781	BCOR_2_Adult_Trimmed_peak_796	85	.	7.87250	12.77900	8.57681	357
chr14	103498534	103499235	BCOR_2_Adult_Trimmed_peak_797	501	.	19.76724	55.08707	50.18544	310
chr14	118532005	118532222	BCOR_2_Adult_Trimmed_peak_798	28	.	4.27978	6.59328	2.81246	65
chr14	118536055	118536301	BCOR_2_Adult_Trimmed_peak_799	98	.	8.43483	14.06539	9.80093	165
chr14	119336875	119337097	BCOR_2_Adult_Trimmed_peak_800	35	.	4.60899	7.43505	3.56740	162
chr14	120876694	120877530	BCOR_2_Adult_Trimmed_peak_801	105	.	6.65291	14.88834	10.59084	682
chr14	122112780	122113046	BCOR_2_Adult_Trimmed_peak_802	46	.	6.00521	8.59207	4.64009	225
chr14	122196761	122197105	BCOR_2_Adult_Trimmed_peak_803	35	.	5.27679	7.39323	3.54724	230
chr15	3945876	3946091	BCOR_2_Adult_Trimmed_peak_804	69	.	5.16424	11.10971	6.99787	122
chr15	6657579	6657779	BCOR_2_Adult_Trimmed_peak_805	20	.	4.49857	5.77528	2.08792	138
chr15	7079149	7079515	BCOR_2_Adult_Trimmed_peak_806	149	.	9.12536	19.37870	14.91856	263
chr15	8394268	8394461	BCOR_2_Adult_Trimmed_peak_807	19	.	4.12154	5.57760	1.91065	137
chr15	9000933	9001182	BCOR_2_Adult_Trimmed_peak_808	93	.	7.64896	13.56819	9.33590	126
chr15	10911200	10911743	BCOR_2_Adult_Trimmed_peak_809	60	.	6.61151	10.07231	6.02166	318
chr15	31531303	31531708	BCOR_2_Adult_Trimmed_peak_810	149	.	9.12536	19.37870	14.91856	115
chr15	35971707	35972138	BCOR_2_Adult_Trimmed_peak_811	46	.	6.00521	8.59207	4.64009	136
chr15	36538708	36539270	BCOR_2_Adult_Trimmed_peak_812	66	.	5.51516	10.71326	6.62624	353
chr15	36646094	36646357	BCOR_2_Adult_Trimmed_peak_813	46	.	6.00521	8.59207	4.64009	174
chr15	36937026	36937493	BCOR_2_Adult_Trimmed_peak_814	84	.	6.84402	12.65595	8.45621	99
chr15	38230322	38230960	BCOR_2_Adult_Trimmed_peak_815	104	.	8.09889	14.73785	10.45249	425
chr15	38231618	38231823	BCOR_2_Adult_Trimmed_peak_816	15	.	4.20365	5.19326	1.56096	77
chr15	38449078	38449319	BCOR_2_Adult_Trimmed_peak_817	72	.	5.86185	11.34769	7.21770	141
chr15	41278823	41279019	BCOR_2_Adult_Trimmed_peak_818	30	.	4.95351	6.87960	3.06918	83
chr15	44450546	44451096	BCOR_2_Adult_Trimmed_peak_819	160	.	8.88877	20.54327	16.05252	177
chr15	57807674	57807880	BCOR_2_Adult_Trimmed_peak_820	24	.	4.49939	6.16750	2.44174	110
chr15	57908079	57908317	BCOR_2_Adult_Trimmed_peak_821	116	.	7.76346	16.01754	11.67570	124
chr15	58913159	58914210	BCOR_2_Adult_Trimmed_peak_822	431	.	18.89742	48.00126	43.14972	557
chr15	59146214	59146599	BCOR_2_Adult_Trimmed_peak_823	65	.	6.08357	10.58988	6.50754	298
chr15	59479707	59480016	BCOR_2_Adult_Trimmed_peak_824	53	.	5.77015	9.35787	5.35118	115
chr15	59896203	59896397	BCOR_2_Adult_Trimmed_peak_825	11	.	3.85671	4.63215	1.10034	21
chr15	63829766	63830071	BCOR_2_Adult_Trimmed_peak_826	7	.	3.42201	4.28203	0.79204	6
chr15	64144212	64144482	BCOR_2_Adult_Trimmed_peak_827	181	.	11.39307	22.65037	18.10507	135
chr15	66740552	66740857	BCOR_2_Adult_Trimmed_peak_828	35	.	5.40469	7.41228	3.54724	57
chr15	66801268	66801560	BCOR_2_Adult_Trimmed_peak_829	81	.	7.80678	12.36356	8.18496	172
chr15	67008316	67008563	BCOR_2_Adult_Trimmed_peak_830	80	.	7.73327	12.23716	8.07147	65
chr15	68090218	68090522	BCOR_2_Adult_Trimmed_peak_831	43	.	4.93820	8.30616	4.38011	205
chr15	68118662	68119011	BCOR_2_Adult_Trimmed_peak_832	30	.	4.95351	6.87960	3.06918	67
chr15	68194610	68195040	BCOR_2_Adult_Trimmed_peak_833	100	.	5.78459	14.33091	10.05916	280
chr15	72483974	72484258	BCOR_2_Adult_Trimmed_peak_834	15	.	4.20365	5.19326	1.56096	198
chr15	72891514	72891743	BCOR_2_Adult_Trimmed_peak_835	87	.	7.75591	12.94084	8.73134	133
chr15	72897906	72898272	BCOR_2_Adult_Trimmed_peak_836	259	.	12.54737	30.62280	25.93388	170
chr15	72920755	72921133	BCOR_2_Adult_Trimmed_peak_837	32	.	4.94932	7.12601	3.29655	145
chr15	73253472	73253740	BCOR_2_Adult_Trimmed_peak_838	189	.	11.24846	23.51926	18.95294	147
chr15	73553419	73553688	BCOR_2_Adult_Trimmed_peak_839	55	.	6.46866	9.57985	5.56556	104
chr15	73554977	73555315	BCOR_2_Adult_Trimmed_peak_840	117	.	8.91632	16.07954	11.73363	206
chr15	74048532	74048822	BCOR_2_Adult_Trimmed_peak_841	23	.	4.70448	6.11156	2.39474	53
chr15	75446870	75447075	BCOR_2_Adult_Trimmed_peak_842	49	.	3.84535	8.96596	4.98553	115
chr15	75911190	75911646	BCOR_2_Adult_Trimmed_peak_843	78	.	5.39897	11.96112	7.80599	209
chr15	76077050	76077302	BCOR_2_Adult_Trimmed_peak_844	6	.	3.52836	4.04393	0.68794	195
chr15	76490249	76490493	BCOR_2_Adult_Trimmed_peak_845	38	.	4.62778	7.76750	3.87757	89
chr15	77672513	77672921	BCOR_2_Adult_Trimmed_peak_846	82	.	7.43026	12.40934	8.22800	260
chr15	77801307	77801517	BCOR_2_Adult_Trimmed_peak_847	31	.	4.31926	6.93732	3.12210	33
chr15	78004643	78004854	BCOR_2_Adult_Trimmed_peak_848	30	.	3.69509	6.80855	3.00774	55
chr15	78707657	78707848	BCOR_2_Adult_Trimmed_peak_849	51	.	5.84920	9.15144	5.15736	95
chr15	78893351	78893634	BCOR_2_Adult_Trimmed_peak_850	156	.	7.64241	20.15778	15.67585	166
chr15	79158670	79158946	BCOR_2_Adult_Trimmed_peak_851	49	.	5.29327	8.91022	4.93375	76
chr15	79377035	79377386	BCOR_2_Adult_Trimmed_peak_852	80	.	5.71049	12.21730	8.05312	169
chr15	79489358	79489590	BCOR_2_Adult_Trimmed_peak_853	69	.	7.20626	11.07093	6.96287	60
chr15	79518225	79518607	BCOR_2_Adult_Trimmed_peak_854	97	.	6.91348	14.05998	9.79589	237
chr15	79520831	79521282	BCOR_2_Adult_Trimmed_peak_855	354	.	10.21414	40.27747	35.48762	195
chr15	79604630	79605076	BCOR_2_Adult_Trimmed_peak_856	11	.	3.52885	4.64483	1.10923	356
chr15	79762934	79763195	BCOR_2_Adult_Trimmed_peak_857	46	.	6.00521	8.59207	4.64009	168
chr15	80085440	80085894	BCOR_2_Adult_Trimmed_peak_858	252	.	11.10667	29.89885	25.21813	109
chr15	80541229	80541658	BCOR_2_Adult_Trimmed_peak_859	72	.	5.86185	11.34769	7.21770	311
chr15	81296784	81297337	BCOR_2_Adult_Trimmed_peak_860	55	.	5.70335	9.59512	5.57751	195
chr15	81560308	81560655	BCOR_2_Adult_Trimmed_peak_861	138	.	9.06738	18.24996	13.82502	190
chr15	81641107	81642148	BCOR_2_Adult_Trimmed_peak_862	805	.	26.98810	85.63779	80.55609	445
chr15	81688832	81689058	BCOR_2_Adult_Trimmed_peak_863	83	.	7.71343	12.51386	8.32137	92
chr15	81690210	81690634	BCOR_2_Adult_Trimmed_peak_864	194	.	11.88842	24.02327	19.44407	307
chr15	81702127	81702977	BCOR_2_Adult_Trimmed_peak_865	299	.	15.71270	34.69368	29.95912	434
chr15	82176195	82176744	BCOR_2_Adult_Trimmed_peak_866	174	.	11.00648	22.00774	17.47686	387
chr15	82979575	82979818	BCOR_2_Adult_Trimmed_peak_867	11	.	3.39370	4.63090	1.10034	124
chr15	84685002	84685536	BCOR_2_Adult_Trimmed_peak_868	25	.	4.80417	6.27762	2.51797	410
chr15	84753547	84753785	BCOR_2_Adult_Trimmed_peak_869	76	.	6.35192	11.81863	7.66752	83
chr15	85464834	85465228	BCOR_2_Adult_Trimmed_peak_870	163	.	6.39989	20.88806	16.38401	205
chr15	86025215	86025664	BCOR_2_Adult_Trimmed_peak_871	36	.	3.16200	7.48945	3.62010	366
chr15	88581776	88582159	BCOR_2_Adult_Trimmed_peak_872	228	.	12.92065	27.48596	22.84445	225
chr15	88692552	88692908	BCOR_2_Adult_Trimmed_peak_873	251	.	10.74004	29.80513	25.12733	127
chr15	90847906	90848265	BCOR_2_Adult_Trimmed_peak_874	35	.	5.40469	7.41228	3.54724	177
chr15	93425450	93425845	BCOR_2_Adult_Trimmed_peak_875	25	.	4.80417	6.27762	2.51797	136
chr15	93426218	93426501	BCOR_2_Adult_Trimmed_peak_876	61	.	6.29914	10.21302	6.14892	206
chr15	93426811	93427089	BCOR_2_Adult_Trimmed_peak_877	40	.	5.44886	7.91651	4.01583	171
chr15	96540357	96540584	BCOR_2_Adult_Trimmed_peak_878	8	.	3.59951	4.37600	0.87166	22
chr15	98593665	98593920	BCOR_2_Adult_Trimmed_peak_879	168	.	10.93524	21.35821	16.84491	80
chr15	98702498	98702836	BCOR_2_Adult_Trimmed_peak_880	13	.	3.96281	4.93186	1.36646	38
chr15	98711724	98711928	BCOR_2_Adult_Trimmed_peak_881	27	.	4.06380	6.48995	2.71513	175
chr15	98748451	98748751	BCOR_2_Adult_Trimmed_peak_882	194	.	9.28869	24.02348	19.44407	168
chr15	98764961	98765265	BCOR_2_Adult_Trimmed_peak_883	14	.	3.62135	5.00638	1.43390	29
chr15	98905112	98905390	BCOR_2_Adult_Trimmed_peak_884	185	.	11.65781	23.09125	18.53449	78
chr15	99082115	99082568	BCOR_2_Adult_Trimmed_peak_885	72	.	6.59446	11.43491	7.29999	75
chr15	100253510	100253703	BCOR_2_Adult_Trimmed_peak_886	6	.	3.46746	4.03015	0.68794	0
chr15	100382227	100382527	BCOR_2_Adult_Trimmed_peak_887	20	.	3.77353	5.72628	2.04366	222
chr15	100445550	100446041	BCOR_2_Adult_Trimmed_peak_888	117	.	5.87250	16.14016	11.79165	250
chr15	100946088	100946415	BCOR_2_Adult_Trimmed_peak_889	35	.	5.40469	7.41228	3.54724	237
chr15	100975965	100976242	BCOR_2_Adult_Trimmed_peak_890	95	.	8.26439	13.78032	9.52760	145
chr15	101004151	101004576	BCOR_2_Adult_Trimmed_peak_891	387	.	15.52692	43.61559	38.79504	264
chr15	101076804	101077009	BCOR_2_Adult_Trimmed_peak_892	14	.	3.48326	4.99383	1.42400	65
chr15	101904077	101904306	BCOR_2_Adult_Trimmed_peak_893	49	.	5.29327	8.91022	4.93375	140
chr15	102235832	102236680	BCOR_2_Adult_Trimmed_peak_894	401	.	10.16259	45.02613	40.19455	674
chr15	102301414	102301676	BCOR_2_Adult_Trimmed_peak_895	80	.	7.54239	12.23094	8.06526	63
chr15	102348338	102348822	BCOR_2_Adult_Trimmed_peak_896	90	.	5.32011	13.26519	9.04615	163
chr15	102455578	102456203	BCOR_2_Adult_Trimmed_peak_897	714	.	21.59629	76.50290	71.47875	168
chr15	102502436	102502745	BCOR_2_Adult_Trimmed_peak_898	44	.	5.88060	8.38145	4.44781	34
chr15	102552343	102552777	BCOR_2_Adult_Trimmed_peak_899	107	.	8.81534	15.07464	10.76532	335
chr15	102997798	102998533	BCOR_2_Adult_Trimmed_peak_900	46	.	6.00521	8.59207	4.64009	372
chr15	103070487	103070792	BCOR_2_Adult_Trimmed_peak_901	168	.	7.74636	21.37440	16.85998	148
chr15	103103017	103103270	BCOR_2_Adult_Trimmed_peak_902	36	.	3.90037	7.50475	3.63492	172
chr15	103135529	103136078	BCOR_2_Adult_Trimmed_peak_903	82	.	7.19902	12.42316	8.23883	234
chr16	4420221	4420642	BCOR_2_Adult_Trimmed_peak_904	96	.	7.05769	13.87604	9.61857	307
chr16	4655985	4656190	BCOR_2_Adult_Trimmed_peak_905	60	.	6.43956	10.09909	6.04483	77
chr16	4790054	4790271	BCOR_2_Adult_Trimmed_peak_906	46	.	6.00521	8.59207	4.64009	164
chr16	8829861	8830158	BCOR_2_Adult_Trimmed_peak_907	26	.	3.89352	6.44269	2.67688	278
chr16	11423820	11424066	BCOR_2_Adult_Trimmed_peak_908	11	.	3.85671	4.63215	1.10034	245
chr16	13256130	13256601	BCOR_2_Adult_Trimmed_peak_909	196	.	12.64786	24.24206	19.65685	359
chr16	14330236	14330503	BCOR_2_Adult_Trimmed_peak_910	15	.	4.20365	5.19326	1.56096	79
chr16	15637537	15637901	BCOR_2_Adult_Trimmed_peak_911	71	.	6.93491	11.23938	7.12272	266
chr16	17530896	17531185	BCOR_2_Adult_Trimmed_peak_912	61	.	6.29914	10.21302	6.14892	231
chr16	17921869	17922112	BCOR_2_Adult_Trimmed_peak_913	61	.	6.29914	10.21302	6.14892	209
chr16	18089143	18089377	BCOR_2_Adult_Trimmed_peak_914	46	.	6.00521	8.59207	4.64009	152
chr16	18248685	18249081	BCOR_2_Adult_Trimmed_peak_915	51	.	4.68406	9.12230	5.13284	219
chr16	18289347	18289571	BCOR_2_Adult_Trimmed_peak_916	29	.	3.80840	6.79135	2.99234	74
chr16	19883992	19884426	BCOR_2_Adult_Trimmed_peak_917	94	.	8.40730	13.68816	9.44251	237
chr16	20548507	20548763	BCOR_2_Adult_Trimmed_peak_918	42	.	5.39926	8.12161	4.20389	102
chr16	20672826	20673156	BCOR_2_Adult_Trimmed_peak_919	11	.	3.70938	4.72555	1.17932	29
chr16	21665227	21665880	BCOR_2_Adult_Trimmed_peak_920	35	.	5.40469	7.41228	3.54724	41
chr16	22439615	22440049	BCOR_2_Adult_Trimmed_peak_921	143	.	7.67375	18.74765	14.30596	300
chr16	23107372	23107725	BCOR_2_Adult_Trimmed_peak_922	12	.	3.74842	4.78567	1.23520	263
chr16	23988768	23988978	BCOR_2_Adult_Trimmed_peak_923	38	.	5.50279	7.75780	3.87385	72
chr16	31072930	31073216	BCOR_2_Adult_Trimmed_peak_924	235	.	13.37447	28.24529	23.58971	191
chr16	31954311	31954632	BCOR_2_Adult_Trimmed_peak_925	57	.	6.60573	9.81279	5.77774	189
chr16	32247076	32247268	BCOR_2_Adult_Trimmed_peak_926	42	.	5.39926	8.12161	4.20389	123
chr16	33062217	33062612	BCOR_2_Adult_Trimmed_peak_927	58	.	5.64615	9.85421	5.81306	232
chr16	35413348	35413609	BCOR_2_Adult_Trimmed_peak_928	15	.	4.20365	5.19326	1.56096	6
chr16	37384817	37385401	BCOR_2_Adult_Trimmed_peak_929	291	.	14.01322	33.82858	29.10270	358
chr16	37539764	37540190	BCOR_2_Adult_Trimmed_peak_930	30	.	4.95351	6.87960	3.06918	95
chr16	37868334	37868571	BCOR_2_Adult_Trimmed_peak_931	28	.	4.95252	6.66674	2.88180	102
chr16	38088640	38089552	BCOR_2_Adult_Trimmed_peak_932	254	.	6.63414	30.11719	25.43425	529
chr16	38346807	38347007	BCOR_2_Adult_Trimmed_peak_933	35	.	5.40469	7.41228	3.54724	175
chr16	42875434	42875983	BCOR_2_Adult_Trimmed_peak_934	153	.	5.27000	19.79565	15.32106	272
chr16	49855527	49855796	BCOR_2_Adult_Trimmed_peak_935	40	.	5.44886	7.91651	4.01583	140
chr16	58705106	58705313	BCOR_2_Adult_Trimmed_peak_936	25	.	4.80417	6.27762	2.51797	116
chr16	62786225	62786913	BCOR_2_Adult_Trimmed_peak_937	194	.	11.88842	24.02327	19.44407	462
chr16	64851397	64851715	BCOR_2_Adult_Trimmed_peak_938	60	.	4.53194	10.06902	6.02166	226
chr16	67609433	67609633	BCOR_2_Adult_Trimmed_peak_939	35	.	5.40469	7.41228	3.54724	102
chr16	70314364	70314651	BCOR_2_Adult_Trimmed_peak_940	6	.	3.08519	3.93138	0.60498	1
chr16	75767160	75767357	BCOR_2_Adult_Trimmed_peak_941	41	.	4.64434	8.10310	4.19126	75
chr16	87354525	87354728	BCOR_2_Adult_Trimmed_peak_942	21	.	4.45816	5.88334	2.18362	157
chr16	87496142	87496451	BCOR_2_Adult_Trimmed_peak_943	19	.	4.12154	5.57760	1.91065	4
chr16	90143991	90144597	BCOR_2_Adult_Trimmed_peak_944	128	.	9.06442	17.25441	12.86419	354
chr16	91647911	91648113	BCOR_2_Adult_Trimmed_peak_945	30	.	3.51720	6.89656	3.08559	133
chr16	91728902	91729130	BCOR_2_Adult_Trimmed_peak_946	24	.	4.01074	6.13640	2.41648	158
chr16	92295469	92295716	BCOR_2_Adult_Trimmed_peak_947	35	.	5.40469	7.41228	3.54724	165
chr16	92466342	92466828	BCOR_2_Adult_Trimmed_peak_948	149	.	8.55955	19.41976	14.95763	156
chr16	92492638	92492963	BCOR_2_Adult_Trimmed_peak_949	35	.	4.94584	7.39929	3.54724	256
chr16	93604103	93604339	BCOR_2_Adult_Trimmed_peak_950	40	.	5.44886	7.91651	4.01583	164
chr16	93711798	93712068	BCOR_2_Adult_Trimmed_peak_951	104	.	5.47186	14.75709	10.46655	126
chr16	94748126	94748518	BCOR_2_Adult_Trimmed_peak_952	136	.	8.36815	18.05721	13.64216	44
chr16	94790577	94791282	BCOR_2_Adult_Trimmed_peak_953	149	.	10.04940	19.37631	14.91769	166
chr16	96304096	96304335	BCOR_2_Adult_Trimmed_peak_954	83	.	7.71343	12.51386	8.32137	138
chr16	96346516	96346795	BCOR_2_Adult_Trimmed_peak_955	81	.	7.80678	12.36356	8.18496	102
chr16	96348343	96348541	BCOR_2_Adult_Trimmed_peak_956	22	.	4.64076	6.00657	2.29764	81
chr16	96349419	96349843	BCOR_2_Adult_Trimmed_peak_957	101	.	5.49363	14.42991	10.15492	105
chr16	96366806	96367034	BCOR_2_Adult_Trimmed_peak_958	53	.	5.77015	9.35787	5.35118	91
chr17	3084006	3084447	BCOR_2_Adult_Trimmed_peak_959	11	.	2.67131	4.64669	1.11103	270
chr17	4626252	4626539	BCOR_2_Adult_Trimmed_peak_960	95	.	8.26439	13.78032	9.52760	106
chr17	5491531	5491762	BCOR_2_Adult_Trimmed_peak_961	50	.	5.94421	8.99064	5.00605	132
chr17	7032274	7032571	BCOR_2_Adult_Trimmed_peak_962	11	.	3.52885	4.64483	1.10923	143
chr17	7165492	7165837	BCOR_2_Adult_Trimmed_peak_963	58	.	5.64615	9.85421	5.81306	172
chr17	7209715	7210193	BCOR_2_Adult_Trimmed_peak_964	127	.	9.77335	17.08283	12.70215	310
chr17	7373918	7374446	BCOR_2_Adult_Trimmed_peak_965	125	.	7.00833	16.93802	12.56497	391
chr17	7826663	7826999	BCOR_2_Adult_Trimmed_peak_966	33	.	5.29254	7.22395	3.38665	303
chr17	8138496	8138780	BCOR_2_Adult_Trimmed_peak_967	25	.	4.80417	6.27762	2.51797	118
chr17	8313826	8314044	BCOR_2_Adult_Trimmed_peak_968	120	.	9.60834	16.42478	12.06294	121
chr17	8358027	8358220	BCOR_2_Adult_Trimmed_peak_969	17	.	3.56281	5.35539	1.70857	157
chr17	8476595	8476816	BCOR_2_Adult_Trimmed_peak_970	24	.	4.01074	6.13640	2.41648	66
chr17	10512465	10512748	BCOR_2_Adult_Trimmed_peak_971	38	.	5.50959	7.76885	3.87757	158
chr17	13108985	13109232	BCOR_2_Adult_Trimmed_peak_972	56	.	4.51622	9.71981	5.69710	141
chr17	13897161	13897514	BCOR_2_Adult_Trimmed_peak_973	316	.	17.41512	36.35972	31.60954	157
chr17	15079924	15080188	BCOR_2_Adult_Trimmed_peak_974	28	.	4.95863	6.67660	2.88547	131
chr17	15701436	15701727	BCOR_2_Adult_Trimmed_peak_975	91	.	8.23284	13.38815	9.16517	196
chr17	17141895	17142131	BCOR_2_Adult_Trimmed_peak_976	123	.	8.75556	16.74347	12.37387	155
chr17	17176975	17177337	BCOR_2_Adult_Trimmed_peak_977	19	.	4.40767	5.62933	1.95229	162
chr17	17371650	17371909	BCOR_2_Adult_Trimmed_peak_978	216	.	13.22302	26.26429	21.64367	104
chr17	17431058	17431463	BCOR_2_Adult_Trimmed_peak_979	94	.	7.22424	13.72451	9.47507	296
chr17	21082139	21082351	BCOR_2_Adult_Trimmed_peak_980	19	.	2.98280	5.60341	1.93624	87
chr17	23701134	23701389	BCOR_2_Adult_Trimmed_peak_981	28	.	4.27978	6.59328	2.81246	169
chr17	23810546	23810805	BCOR_2_Adult_Trimmed_peak_982	81	.	7.80678	12.36356	8.18496	141
chr17	23837060	23837308	BCOR_2_Adult_Trimmed_peak_983	46	.	6.00521	8.59207	4.64009	167
chr17	23876331	23876858	BCOR_2_Adult_Trimmed_peak_984	57	.	6.60573	9.81279	5.77774	148
chr17	23908480	23908760	BCOR_2_Adult_Trimmed_peak_985	49	.	4.93462	8.94919	4.96941	137
chr17	23939854	23940425	BCOR_2_Adult_Trimmed_peak_986	143	.	7.67375	18.74765	14.30596	202
chr17	24607003	24607295	BCOR_2_Adult_Trimmed_peak_987	31	.	4.31926	6.93732	3.12210	193
chr17	24664866	24665152	BCOR_2_Adult_Trimmed_peak_988	60	.	4.53194	10.06902	6.02166	82
chr17	24986859	24987343	BCOR_2_Adult_Trimmed_peak_989	76	.	6.35192	11.81863	7.66752	376
chr17	25023391	25023598	BCOR_2_Adult_Trimmed_peak_990	49	.	3.93839	8.93791	4.96032	188
chr17	25152731	25153015	BCOR_2_Adult_Trimmed_peak_991	205	.	9.87259	25.14710	20.54790	190
chr17	25410394	25410867	BCOR_2_Adult_Trimmed_peak_992	65	.	5.26035	10.59184	6.50936	367
chr17	25864386	25864712	BCOR_2_Adult_Trimmed_peak_993	95	.	6.30343	13.78218	9.52760	129
chr17	25965747	25965940	BCOR_2_Adult_Trimmed_peak_994	24	.	4.49939	6.16750	2.44174	181
chr17	25969905	25970290	BCOR_2_Adult_Trimmed_peak_995	11	.	3.52885	4.64483	1.10923	217
chr17	26056735	26057170	BCOR_2_Adult_Trimmed_peak_996	100	.	4.78023	14.31026	10.03935	228
chr17	26381031	26381304	BCOR_2_Adult_Trimmed_peak_997	28	.	4.95863	6.67660	2.88547	223
chr17	26793767	26794216	BCOR_2_Adult_Trimmed_peak_998	35	.	5.40469	7.41228	3.54724	77
chr17	27053803	27054049	BCOR_2_Adult_Trimmed_peak_999	6	.	2.95835	4.07159	0.68794	61
chr17	27076493	27076707	BCOR_2_Adult_Trimmed_peak_1000	82	.	7.19902	12.42316	8.23883	154
chr17	27760418	27760693	BCOR_2_Adult_Trimmed_peak_1001	30	.	4.97057	6.90652	3.09475	198
chr17	27772299	27772495	BCOR_2_Adult_Trimmed_peak_1002	22	.	4.59922	5.93860	2.23118	148
chr17	28464910	28465468	BCOR_2_Adult_Trimmed_peak_1003	51	.	5.84920	9.15144	5.15736	462
chr17	28827887	28828396	BCOR_2_Adult_Trimmed_peak_1004	303	.	12.83933	35.11665	30.37843	316
chr17	28938568	28938798	BCOR_2_Adult_Trimmed_peak_1005	28	.	4.95863	6.67660	2.88547	57
chr17	29405358	29405794	BCOR_2_Adult_Trimmed_peak_1006	61	.	6.29914	10.21302	6.14892	364
chr17	29751457	29751687	BCOR_2_Adult_Trimmed_peak_1007	42	.	5.39926	8.12161	4.20389	133
chr17	30713041	30713790	BCOR_2_Adult_Trimmed_peak_1008	115	.	8.24307	15.89101	11.55724	372
chr17	31210300	31210548	BCOR_2_Adult_Trimmed_peak_1009	57	.	6.60573	9.81279	5.77774	211
chr17	31701329	31701819	BCOR_2_Adult_Trimmed_peak_1010	45	.	4.85421	8.47949	4.54302	402
chr17	32457959	32458238	BCOR_2_Adult_Trimmed_peak_1011	23	.	3.83687	6.08487	2.37192	203
chr17	33130090	33130283	BCOR_2_Adult_Trimmed_peak_1012	25	.	4.80417	6.27762	2.51797	53
chr17	33226242	33226451	BCOR_2_Adult_Trimmed_peak_1013	40	.	5.62322	7.95443	4.05170	61
chr17	33765780	33766333	BCOR_2_Adult_Trimmed_peak_1014	382	.	19.81720	43.06116	38.24588	402
chr17	33954507	33954808	BCOR_2_Adult_Trimmed_peak_1015	83	.	7.71343	12.51386	8.32137	252
chr17	33961419	33961767	BCOR_2_Adult_Trimmed_peak_1016	93	.	7.41877	13.61633	9.37831	73
chr17	34027654	34027861	BCOR_2_Adult_Trimmed_peak_1017	57	.	5.22489	9.81967	5.78269	78
chr17	34052690	34053087	BCOR_2_Adult_Trimmed_peak_1018	176	.	8.13547	22.21371	17.67496	251
chr17	34255999	34256748	BCOR_2_Adult_Trimmed_peak_1019	373	.	17.22240	42.13177	37.32520	384
chr17	34259348	34259557	BCOR_2_Adult_Trimmed_peak_1020	20	.	4.38862	5.77488	2.08792	181
chr17	34740443	34741218	BCOR_2_Adult_Trimmed_peak_1021	378	.	8.39817	42.63809	37.82716	385
chr17	35031092	35031482	BCOR_2_Adult_Trimmed_peak_1022	233	.	11.78692	28.02217	23.36961	179
chr17	35095970	35096326	BCOR_2_Adult_Trimmed_peak_1023	35	.	5.40469	7.41228	3.54724	300
chr17	35272138	35272384	BCOR_2_Adult_Trimmed_peak_1024	42	.	5.39926	8.12161	4.20389	128
chr17	35378448	35378678	BCOR_2_Adult_Trimmed_peak_1025	34	.	4.35407	7.28283	3.44244	178
chr17	35978259	35978490	BCOR_2_Adult_Trimmed_peak_1026	38	.	3.47379	7.72720	3.84531	73
chr17	36053327	36053883	BCOR_2_Adult_Trimmed_peak_1027	296	.	10.56321	34.36657	29.63655	129
chr17	36054773	36055081	BCOR_2_Adult_Trimmed_peak_1028	14	.	3.80223	5.07709	1.49298	254
chr17	37088670	37088867	BCOR_2_Adult_Trimmed_peak_1029	104	.	8.82090	14.72015	10.43756	78
chr17	39980041	39980760	BCOR_2_Adult_Trimmed_peak_1030	49	.	1.52379	8.96007	4.98027	665
chr17	39983401	39985085	BCOR_2_Adult_Trimmed_peak_1031	566	.	2.57348	61.62518	56.68208	622
chr17	43013446	43013689	BCOR_2_Adult_Trimmed_peak_1032	38	.	5.50959	7.76885	3.87757	99
chr17	44242729	44242978	BCOR_2_Adult_Trimmed_peak_1033	69	.	7.20626	11.07093	6.96287	168
chr17	45570298	45570821	BCOR_2_Adult_Trimmed_peak_1034	208	.	11.02647	25.47653	20.86609	225
chr17	45643746	45644054	BCOR_2_Adult_Trimmed_peak_1035	35	.	5.40469	7.41228	3.54724	99
chr17	45873834	45874040	BCOR_2_Adult_Trimmed_peak_1036	17	.	3.88173	5.42973	1.77349	18
chr17	46384721	46385015	BCOR_2_Adult_Trimmed_peak_1037	45	.	5.80447	8.48589	4.54817	226
chr17	46817833	46818105	BCOR_2_Adult_Trimmed_peak_1038	42	.	5.39926	8.12161	4.20389	115
chr17	46889174	46889391	BCOR_2_Adult_Trimmed_peak_1039	100	.	5.78459	14.33091	10.05916	131
chr17	47047132	47047641	BCOR_2_Adult_Trimmed_peak_1040	57	.	6.60573	9.81279	5.77774	257
chr17	47049184	47049581	BCOR_2_Adult_Trimmed_peak_1041	107	.	9.00782	15.04253	10.73536	243
chr17	47052008	47052569	BCOR_2_Adult_Trimmed_peak_1042	107	.	9.00782	15.04253	10.73536	332
chr17	47522052	47522377	BCOR_2_Adult_Trimmed_peak_1043	57	.	6.60573	9.81279	5.77774	189
chr17	47523569	47523770	BCOR_2_Adult_Trimmed_peak_1044	15	.	4.20365	5.19326	1.56096	118
chr17	47535968	47536461	BCOR_2_Adult_Trimmed_peak_1045	81	.	7.80678	12.36356	8.18496	329
chr17	47537477	47537695	BCOR_2_Adult_Trimmed_peak_1046	46	.	6.00521	8.59207	4.64009	147
chr17	47639004	47639255	BCOR_2_Adult_Trimmed_peak_1047	28	.	4.27978	6.59328	2.81246	221
chr17	47766211	47766468	BCOR_2_Adult_Trimmed_peak_1048	32	.	4.94932	7.12601	3.29655	217
chr17	47831877	47832143	BCOR_2_Adult_Trimmed_peak_1049	67	.	5.99904	10.82416	6.73042	125
chr17	48548943	48549535	BCOR_2_Adult_Trimmed_peak_1050	195	.	6.46737	24.16845	19.58574	270
chr17	49293390	49293618	BCOR_2_Adult_Trimmed_peak_1051	49	.	6.06055	8.90191	4.92902	149
chr17	56017996	56018232	BCOR_2_Adult_Trimmed_peak_1052	17	.	3.88173	5.42973	1.77349	145
chr17	56098569	56098817	BCOR_2_Adult_Trimmed_peak_1053	60	.	5.20718	10.13627	6.07718	71
chr17	56147721	56147969	BCOR_2_Adult_Trimmed_peak_1054	49	.	5.29327	8.91022	4.93375	189
chr17	56218492	56219015	BCOR_2_Adult_Trimmed_peak_1055	133	.	5.71645	17.73758	13.33310	270
chr17	56465040	56465416	BCOR_2_Adult_Trimmed_peak_1056	172	.	9.88580	21.76944	17.24610	126
chr17	56723998	56724449	BCOR_2_Adult_Trimmed_peak_1057	748	.	26.37783	79.84410	74.80055	181
chr17	56812540	56812801	BCOR_2_Adult_Trimmed_peak_1058	386	.	19.28357	43.46742	38.64867	112
chr17	56856354	56856694	BCOR_2_Adult_Trimmed_peak_1059	15	.	3.21366	5.13265	1.54674	184
chr17	56856967	56857411	BCOR_2_Adult_Trimmed_peak_1060	137	.	8.74513	18.20943	13.78915	165
chr17	56903915	56904398	BCOR_2_Adult_Trimmed_peak_1061	25	.	4.80417	6.27762	2.51797	374
chr17	57136542	57136741	BCOR_2_Adult_Trimmed_peak_1062	51	.	5.84920	9.15144	5.15736	67
chr17	57171038	57171599	BCOR_2_Adult_Trimmed_peak_1063	411	.	10.69591	45.95946	41.12167	182
chr17	57199743	57199985	BCOR_2_Adult_Trimmed_peak_1064	78	.	6.25506	12.05056	7.89119	83
chr17	63849582	63850031	BCOR_2_Adult_Trimmed_peak_1065	57	.	6.60573	9.81279	5.77774	215
chr17	64213063	64213301	BCOR_2_Adult_Trimmed_peak_1066	46	.	6.00521	8.59207	4.64009	167
chr17	64681234	64681596	BCOR_2_Adult_Trimmed_peak_1067	109	.	7.09593	15.28200	10.96446	232
chr17	65962638	65963214	BCOR_2_Adult_Trimmed_peak_1068	205	.	10.20562	25.18910	20.58729	209
chr17	66234174	66234467	BCOR_2_Adult_Trimmed_peak_1069	81	.	5.37656	12.28334	8.11622	175
chr17	66450848	66451163	BCOR_2_Adult_Trimmed_peak_1070	71	.	5.45092	11.32736	7.19979	64
chr17	69731925	69732389	BCOR_2_Adult_Trimmed_peak_1071	375	.	16.48615	42.34752	37.53899	251
chr17	69732902	69733094	BCOR_2_Adult_Trimmed_peak_1072	26	.	4.53369	6.46996	2.69819	148
chr17	71829914	71830160	BCOR_2_Adult_Trimmed_peak_1073	6	.	3.46746	4.03015	0.68794	169
chr17	72102313	72102532	BCOR_2_Adult_Trimmed_peak_1074	32	.	5.06861	7.06161	3.24219	137
chr17	72296639	72296985	BCOR_2_Adult_Trimmed_peak_1075	83	.	7.71343	12.51386	8.32137	145
chr17	73185534	73186041	BCOR_2_Adult_Trimmed_peak_1076	234	.	8.62187	28.09797	23.44449	265
chr17	73186624	73187139	BCOR_2_Adult_Trimmed_peak_1077	42	.	5.57547	8.11835	4.20389	65
chr17	74927497	74927799	BCOR_2_Adult_Trimmed_peak_1078	196	.	8.82530	24.19421	19.61071	116
chr17	79135862	79136067	BCOR_2_Adult_Trimmed_peak_1079	24	.	4.49939	6.16750	2.44174	138
chr17	79315807	79316035	BCOR_2_Adult_Trimmed_peak_1080	42	.	5.39926	8.12161	4.20389	111
chr17	80277648	80277977	BCOR_2_Adult_Trimmed_peak_1081	25	.	4.80417	6.27762	2.51797	106
chr17	80461521	80461729	BCOR_2_Adult_Trimmed_peak_1082	26	.	3.89352	6.44269	2.67688	128
chr17	80879785	80880053	BCOR_2_Adult_Trimmed_peak_1083	15	.	4.20365	5.19326	1.56096	169
chr17	81138624	81139183	BCOR_2_Adult_Trimmed_peak_1084	15	.	4.20365	5.19326	1.56096	439
chr17	81285076	81285280	BCOR_2_Adult_Trimmed_peak_1085	46	.	6.00521	8.59207	4.64009	95
chr17	83913667	83913979	BCOR_2_Adult_Trimmed_peak_1086	140	.	10.34825	18.47018	14.03649	149
chr17	84505842	84506162	BCOR_2_Adult_Trimmed_peak_1087	69	.	7.20626	11.07093	6.96287	61
chr17	84587359	84587882	BCOR_2_Adult_Trimmed_peak_1088	38	.	5.36386	7.78146	3.88928	432
chr17	84865250	84865715	BCOR_2_Adult_Trimmed_peak_1089	49	.	6.06055	8.90191	4.92902	395
chr17	85356976	85357187	BCOR_2_Adult_Trimmed_peak_1090	87	.	4.92351	13.00330	8.79332	100
chr17	85489645	85490482	BCOR_2_Adult_Trimmed_peak_1091	256	.	11.99807	30.28936	25.60459	383
chr17	86566672	86566963	BCOR_2_Adult_Trimmed_peak_1092	44	.	5.88060	8.38145	4.44781	197
chr17	87210143	87210562	BCOR_2_Adult_Trimmed_peak_1093	25	.	4.80417	6.27762	2.51797	196
chr17	87506512	87506766	BCOR_2_Adult_Trimmed_peak_1094	53	.	5.77015	9.35787	5.35118	116
chr17	87846284	87846553	BCOR_2_Adult_Trimmed_peak_1095	72	.	6.59446	11.43491	7.29999	168
chr17_random	28727	28944	BCOR_2_Adult_Trimmed_peak_1096	15	.	4.20365	5.19326	1.56096	74
chr18	4920268	4920664	BCOR_2_Adult_Trimmed_peak_1097	83	.	7.71343	12.51386	8.32137	168
chr18	5334174	5334915	BCOR_2_Adult_Trimmed_peak_1098	92	.	6.38597	13.52174	9.29363	532
chr18	6765005	6765374	BCOR_2_Adult_Trimmed_peak_1099	71	.	6.74908	11.30422	7.17789	83
chr18	7608963	7609400	BCOR_2_Adult_Trimmed_peak_1100	476	.	18.32849	52.53928	47.65689	163
chr18	7626723	7627165	BCOR_2_Adult_Trimmed_peak_1101	231	.	8.96093	27.79549	23.14528	284
chr18	10610171	10610406	BCOR_2_Adult_Trimmed_peak_1102	134	.	10.20886	17.83324	13.42215	82
chr18	13131735	13132812	BCOR_2_Adult_Trimmed_peak_1103	272	.	12.92759	31.94271	27.23728	759
chr18	14130869	14131303	BCOR_2_Adult_Trimmed_peak_1104	69	.	7.20626	11.07093	6.96287	336
chr18	15046227	15046444	BCOR_2_Adult_Trimmed_peak_1105	6	.	3.60313	4.16565	0.68794	156
chr18	21458648	21458986	BCOR_2_Adult_Trimmed_peak_1106	109	.	6.40976	15.26589	10.95093	258
chr18	24280056	24280444	BCOR_2_Adult_Trimmed_peak_1107	71	.	7.16247	11.27713	7.15549	185
chr18	31919157	31919450	BCOR_2_Adult_Trimmed_peak_1108	14	.	3.37438	5.01790	1.44427	278
chr18	32322491	32322759	BCOR_2_Adult_Trimmed_peak_1109	37	.	4.38500	7.62941	3.75213	97
chr18	33623598	33623925	BCOR_2_Adult_Trimmed_peak_1110	27	.	4.06380	6.48995	2.71513	68
chr18	35020211	35020781	BCOR_2_Adult_Trimmed_peak_1111	205	.	9.87259	25.14710	20.54790	457
chr18	35091678	35091897	BCOR_2_Adult_Trimmed_peak_1112	6	.	2.95835	4.07159	0.68794	61
chr18	35114041	35114264	BCOR_2_Adult_Trimmed_peak_1113	36	.	4.19100	7.55014	3.67791	121
chr18	35862591	35862801	BCOR_2_Adult_Trimmed_peak_1114	46	.	6.00521	8.59207	4.64009	103
chr18	35930608	35931376	BCOR_2_Adult_Trimmed_peak_1115	206	.	9.31812	25.20273	20.60036	530
chr18	36177755	36178166	BCOR_2_Adult_Trimmed_peak_1116	44	.	5.88060	8.38145	4.44781	162
chr18	36440432	36441152	BCOR_2_Adult_Trimmed_peak_1117	93	.	7.41877	13.61633	9.37831	312
chr18	36446382	36446718	BCOR_2_Adult_Trimmed_peak_1118	71	.	6.74908	11.30422	7.17789	251
chr18	36508335	36508591	BCOR_2_Adult_Trimmed_peak_1119	14	.	4.05489	5.07434	1.49298	207
chr18	36719416	36720230	BCOR_2_Adult_Trimmed_peak_1120	198	.	6.42394	24.47275	19.88263	645
chr18	37337968	37338206	BCOR_2_Adult_Trimmed_peak_1121	26	.	4.53369	6.46996	2.69819	131
chr18	38409911	38410135	BCOR_2_Adult_Trimmed_peak_1122	11	.	3.85671	4.63215	1.10034	136
chr18	38578416	38578704	BCOR_2_Adult_Trimmed_peak_1123	15	.	4.20365	5.19326	1.56096	256
chr18	39646521	39646715	BCOR_2_Adult_Trimmed_peak_1124	13	.	4.04241	4.92891	1.36646	63
chr18	39651113	39651626	BCOR_2_Adult_Trimmed_peak_1125	115	.	8.54883	15.93082	11.59216	224
chr18	40378999	40379315	BCOR_2_Adult_Trimmed_peak_1126	53	.	5.77015	9.35787	5.35118	101
chr18	42421786	42422019	BCOR_2_Adult_Trimmed_peak_1127	60	.	6.61151	10.07231	6.02166	143
chr18	43135461	43135819	BCOR_2_Adult_Trimmed_peak_1128	240	.	5.05475	28.66670	24.00562	179
chr18	44717668	44717907	BCOR_2_Adult_Trimmed_peak_1129	93	.	7.92561	13.60710	9.37177	155
chr18	44987916	44988583	BCOR_2_Adult_Trimmed_peak_1130	69	.	7.20626	11.07093	6.96287	242
chr18	46685516	46685814	BCOR_2_Adult_Trimmed_peak_1131	78	.	4.92533	11.97502	7.81937	101
chr18	46757379	46757638	BCOR_2_Adult_Trimmed_peak_1132	40	.	5.44886	7.91651	4.01583	41
chr18	47118502	47118724	BCOR_2_Adult_Trimmed_peak_1133	28	.	4.95863	6.67660	2.88547	30
chr18	47230315	47230569	BCOR_2_Adult_Trimmed_peak_1134	25	.	4.80417	6.27762	2.51797	100
chr18	49991993	49992335	BCOR_2_Adult_Trimmed_peak_1135	76	.	6.35192	11.81863	7.66752	204
chr18	61371140	61371365	BCOR_2_Adult_Trimmed_peak_1136	93	.	7.92561	13.60710	9.37177	162
chr18	61714699	61714927	BCOR_2_Adult_Trimmed_peak_1137	46	.	4.93630	8.62515	4.66817	150
chr18	63341186	63341562	BCOR_2_Adult_Trimmed_peak_1138	46	.	6.00521	8.59207	4.64009	170
chr18	63426839	63427072	BCOR_2_Adult_Trimmed_peak_1139	46	.	6.00521	8.59207	4.64009	160
chr18	65675525	65676002	BCOR_2_Adult_Trimmed_peak_1140	57	.	6.60573	9.81279	5.77774	119
chr18	65959842	65960095	BCOR_2_Adult_Trimmed_peak_1141	126	.	8.65523	17.06045	12.68001	172
chr18	67364843	67365045	BCOR_2_Adult_Trimmed_peak_1142	25	.	4.74911	6.34133	2.57957	83
chr18	67608907	67609216	BCOR_2_Adult_Trimmed_peak_1143	11	.	3.28875	4.65703	1.11973	64
chr18	67883975	67884220	BCOR_2_Adult_Trimmed_peak_1144	38	.	4.62778	7.76750	3.87757	114
chr18	70727901	70728164	BCOR_2_Adult_Trimmed_peak_1145	73	.	7.09606	11.50083	7.36437	120
chr18	73975131	73975376	BCOR_2_Adult_Trimmed_peak_1146	58	.	5.64615	9.85421	5.81306	97
chr18	74375579	74375830	BCOR_2_Adult_Trimmed_peak_1147	52	.	4.93312	9.27715	5.27706	130
chr18	74863562	74863940	BCOR_2_Adult_Trimmed_peak_1148	25	.	4.80417	6.27762	2.51797	81
chr18	75159902	75160338	BCOR_2_Adult_Trimmed_peak_1149	117	.	9.15862	16.04823	11.70515	167
chr18	75165176	75165463	BCOR_2_Adult_Trimmed_peak_1150	26	.	4.53369	6.46996	2.69819	241
chr18	75526581	75527313	BCOR_2_Adult_Trimmed_peak_1151	35	.	5.40469	7.41228	3.54724	39
chr18	76400899	76401407	BCOR_2_Adult_Trimmed_peak_1152	135	.	9.19334	17.95831	13.54494	99
chr18	77971373	77971743	BCOR_2_Adult_Trimmed_peak_1153	94	.	8.40730	13.68816	9.44251	224
chr18	80348264	80348521	BCOR_2_Adult_Trimmed_peak_1154	45	.	5.63752	8.50086	4.56257	167
chr18	80666516	80666851	BCOR_2_Adult_Trimmed_peak_1155	57	.	6.60573	9.81279	5.77774	248
chr18	84257021	84257224	BCOR_2_Adult_Trimmed_peak_1156	8	.	3.59951	4.37600	0.87166	132
chr18	84758904	84759345	BCOR_2_Adult_Trimmed_peak_1157	28	.	4.95252	6.66674	2.88180	119
chr18	90771689	90771909	BCOR_2_Adult_Trimmed_peak_1158	132	.	1.63610	17.64712	13.24614	92
chr19	3325355	3325586	BCOR_2_Adult_Trimmed_peak_1159	19	.	4.40767	5.62933	1.95229	223
chr19	3575849	3576145	BCOR_2_Adult_Trimmed_peak_1160	26	.	3.89352	6.44269	2.67688	189
chr19	3767847	3768103	BCOR_2_Adult_Trimmed_peak_1161	30	.	4.97057	6.90652	3.09475	179
chr19	4000299	4000563	BCOR_2_Adult_Trimmed_peak_1162	71	.	6.93491	11.23938	7.12272	157
chr19	4012658	4012905	BCOR_2_Adult_Trimmed_peak_1163	40	.	5.44886	7.91651	4.01583	153
chr19	4096912	4097432	BCOR_2_Adult_Trimmed_peak_1164	158	.	10.33546	20.36327	15.87874	331
chr19	4098047	4098312	BCOR_2_Adult_Trimmed_peak_1165	28	.	4.95252	6.66674	2.88180	116
chr19	4121114	4121651	BCOR_2_Adult_Trimmed_peak_1166	165	.	10.42408	21.03955	16.53182	252
chr19	4397082	4397507	BCOR_2_Adult_Trimmed_peak_1167	151	.	7.16874	19.61073	15.14255	208
chr19	4510130	4510465	BCOR_2_Adult_Trimmed_peak_1168	70	.	4.73589	11.18829	7.07526	196
chr19	4811344	4811857	BCOR_2_Adult_Trimmed_peak_1169	67	.	5.99904	10.82416	6.73042	312
chr19	4962074	4962299	BCOR_2_Adult_Trimmed_peak_1170	60	.	6.43956	10.09909	6.04483	52
chr19	5023640	5023969	BCOR_2_Adult_Trimmed_peak_1171	57	.	6.60573	9.81279	5.77774	188
chr19	5424878	5425350	BCOR_2_Adult_Trimmed_peak_1172	72	.	6.35886	11.43435	7.29999	171
chr19	5688769	5688994	BCOR_2_Adult_Trimmed_peak_1173	117	.	7.57191	16.14955	11.79927	116
chr19	6127984	6128464	BCOR_2_Adult_Trimmed_peak_1174	133	.	9.63036	17.71251	13.31025	152
chr19	6363417	6363913	BCOR_2_Adult_Trimmed_peak_1175	103	.	5.26307	14.59831	10.31975	297
chr19	6619737	6619949	BCOR_2_Adult_Trimmed_peak_1176	6	.	3.46746	4.03015	0.68794	211
chr19	7016060	7016334	BCOR_2_Adult_Trimmed_peak_1177	81	.	7.80678	12.36356	8.18496	136
chr19	7054740	7055247	BCOR_2_Adult_Trimmed_peak_1178	20	.	3.80912	5.78830	2.09739	107
chr19	7114520	7114914	BCOR_2_Adult_Trimmed_peak_1179	98	.	5.51715	14.10472	9.83916	214
chr19	7315574	7315888	BCOR_2_Adult_Trimmed_peak_1180	110	.	8.45628	15.32429	11.00581	79
chr19	7415890	7416704	BCOR_2_Adult_Trimmed_peak_1181	443	.	16.93846	49.23300	44.37231	435
chr19	8750571	8750774	BCOR_2_Adult_Trimmed_peak_1182	6	.	3.60313	4.16565	0.68794	45
chr19	8797668	8797888	BCOR_2_Adult_Trimmed_peak_1183	66	.	5.17711	10.78205	6.69188	137
chr19	8815738	8816177	BCOR_2_Adult_Trimmed_peak_1184	44	.	5.35800	8.36274	4.43051	359
chr19	8876857	8877204	BCOR_2_Adult_Trimmed_peak_1185	16	.	4.04945	5.24948	1.60775	59
chr19	8893858	8894611	BCOR_2_Adult_Trimmed_peak_1186	30	.	4.11093	6.84347	3.03962	104
chr19	8958199	8958491	BCOR_2_Adult_Trimmed_peak_1187	25	.	4.80417	6.27762	2.51797	25
chr19	9003690	9004283	BCOR_2_Adult_Trimmed_peak_1188	267	.	15.61355	31.48660	26.78586	207
chr19	9016290	9016651	BCOR_2_Adult_Trimmed_peak_1189	89	.	5.60058	13.14435	8.92824	112
chr19	9244214	9244505	BCOR_2_Adult_Trimmed_peak_1190	35	.	5.40469	7.41228	3.54724	144
chr19	10278406	10278692	BCOR_2_Adult_Trimmed_peak_1191	149	.	10.04940	19.37631	14.91769	190
chr19	10599657	10599881	BCOR_2_Adult_Trimmed_peak_1192	8	.	3.59951	4.37600	0.87166	187
chr19	10651687	10651913	BCOR_2_Adult_Trimmed_peak_1193	45	.	5.80447	8.48589	4.54817	175
chr19	10775750	10775984	BCOR_2_Adult_Trimmed_peak_1194	46	.	6.00521	8.59207	4.64009	163
chr19	12039783	12040236	BCOR_2_Adult_Trimmed_peak_1195	93	.	4.77247	13.61551	9.37831	251
chr19	12086543	12086919	BCOR_2_Adult_Trimmed_peak_1196	16	.	4.04945	5.24948	1.60775	49
chr19	14672585	14672895	BCOR_2_Adult_Trimmed_peak_1197	281	.	7.25582	32.84701	28.13113	148
chr19	18745159	18745411	BCOR_2_Adult_Trimmed_peak_1198	91	.	5.91670	13.41898	9.19458	115
chr19	21727352	21727806	BCOR_2_Adult_Trimmed_peak_1199	29	.	3.80840	6.79135	2.99234	227
chr19	23210286	23211139	BCOR_2_Adult_Trimmed_peak_1200	25	.	4.80417	6.27762	2.51797	260
chr19	23215294	23215567	BCOR_2_Adult_Trimmed_peak_1201	20	.	3.95056	5.78293	2.09212	230
chr19	23761862	23762092	BCOR_2_Adult_Trimmed_peak_1202	37	.	5.08023	7.61373	3.73895	95
chr19	24346155	24346455	BCOR_2_Adult_Trimmed_peak_1203	6	.	3.60313	4.16565	0.68794	34
chr19	24354562	24355052	BCOR_2_Adult_Trimmed_peak_1204	32	.	4.94932	7.12601	3.29655	409
chr19	24542709	24542975	BCOR_2_Adult_Trimmed_peak_1205	11	.	3.85671	4.63215	1.10034	94
chr19	25036103	25036342	BCOR_2_Adult_Trimmed_peak_1206	32	.	4.58750	7.10681	3.28362	147
chr19	25212868	25213158	BCOR_2_Adult_Trimmed_peak_1207	25	.	4.80417	6.27762	2.51797	265
chr19	26679634	26679840	BCOR_2_Adult_Trimmed_peak_1208	19	.	4.12154	5.57760	1.91065	52
chr19	26750611	26750815	BCOR_2_Adult_Trimmed_peak_1209	25	.	4.80417	6.27762	2.51797	133
chr19	27293329	27293521	BCOR_2_Adult_Trimmed_peak_1210	38	.	5.50279	7.75780	3.87385	146
chr19	28086281	28086648	BCOR_2_Adult_Trimmed_peak_1211	8	.	3.59951	4.37600	0.87166	360
chr19	29190012	29190244	BCOR_2_Adult_Trimmed_peak_1212	6	.	3.60313	4.16565	0.68794	71
chr19	30104770	30104981	BCOR_2_Adult_Trimmed_peak_1213	153	.	7.94781	19.78843	15.31387	130
chr19	31157188	31157474	BCOR_2_Adult_Trimmed_peak_1214	83	.	7.00661	12.51333	8.32137	111
chr19	32463424	32463856	BCOR_2_Adult_Trimmed_peak_1215	33	.	5.17061	7.22365	3.38665	275
chr19	32830519	32830929	BCOR_2_Adult_Trimmed_peak_1216	24	.	4.49939	6.16750	2.44174	392
chr19	32831612	32831830	BCOR_2_Adult_Trimmed_peak_1217	15	.	4.20365	5.19326	1.56096	132
chr19	37249623	37249889	BCOR_2_Adult_Trimmed_peak_1218	25	.	4.80417	6.27762	2.51797	200
chr19	39005340	39005838	BCOR_2_Adult_Trimmed_peak_1219	51	.	5.84920	9.15144	5.15736	124
chr19	40947759	40948344	BCOR_2_Adult_Trimmed_peak_1220	14	.	3.80223	5.07709	1.49298	19
chr19	40969178	40969411	BCOR_2_Adult_Trimmed_peak_1221	14	.	3.80223	5.07709	1.49298	211
chr19	41556957	41557191	BCOR_2_Adult_Trimmed_peak_1222	32	.	4.94932	7.12601	3.29655	223
chr19	41986079	41986335	BCOR_2_Adult_Trimmed_peak_1223	17	.	3.88173	5.42973	1.77349	196
chr19	42055716	42056085	BCOR_2_Adult_Trimmed_peak_1224	131	.	8.35978	17.54315	13.14323	189
chr19	42096694	42096888	BCOR_2_Adult_Trimmed_peak_1225	35	.	5.40469	7.41228	3.54724	127
chr19	42164632	42164950	BCOR_2_Adult_Trimmed_peak_1226	63	.	5.55333	10.41660	6.34303	159
chr19	43599032	43599261	BCOR_2_Adult_Trimmed_peak_1227	32	.	4.58750	7.10681	3.28362	155
chr19	43749416	43749941	BCOR_2_Adult_Trimmed_peak_1228	107	.	5.45165	15.08602	10.77597	167
chr19	43827332	43827892	BCOR_2_Adult_Trimmed_peak_1229	138	.	9.06738	18.24996	13.82502	213
chr19	45149219	45149696	BCOR_2_Adult_Trimmed_peak_1230	81	.	7.80678	12.36356	8.18496	343
chr19	45310444	45310888	BCOR_2_Adult_Trimmed_peak_1231	46	.	6.00521	8.59207	4.64009	241
chr19	45437993	45438202	BCOR_2_Adult_Trimmed_peak_1232	45	.	4.65906	8.44111	4.50526	145
chr19	45857784	45858326	BCOR_2_Adult_Trimmed_peak_1233	17	.	3.36035	5.42335	1.77070	276
chr19	46130736	46130996	BCOR_2_Adult_Trimmed_peak_1234	38	.	5.50279	7.75780	3.87385	161
chr19	46402682	46403015	BCOR_2_Adult_Trimmed_peak_1235	17	.	3.88173	5.42973	1.77349	269
chr19	46574360	46574639	BCOR_2_Adult_Trimmed_peak_1236	69	.	6.82674	11.06431	6.96287	129
chr19	46647560	46647932	BCOR_2_Adult_Trimmed_peak_1237	48	.	4.67222	8.78097	4.81515	222
chr19	46764427	46764651	BCOR_2_Adult_Trimmed_peak_1238	51	.	5.84920	9.15144	5.15736	109
chr19	47141938	47142189	BCOR_2_Adult_Trimmed_peak_1239	21	.	4.45816	5.88334	2.18362	223
chr19	47653545	47654228	BCOR_2_Adult_Trimmed_peak_1240	46	.	5.32313	8.62800	4.66817	507
chr19	53216909	53217161	BCOR_2_Adult_Trimmed_peak_1241	49	.	4.04478	8.92519	4.94836	186
chr19	53388673	53388875	BCOR_2_Adult_Trimmed_peak_1242	49	.	6.05307	8.88968	4.92170	144
chr19	53464892	53465318	BCOR_2_Adult_Trimmed_peak_1243	115	.	7.98469	15.92682	11.59061	265
chr19	53864240	53864472	BCOR_2_Adult_Trimmed_peak_1244	94	.	8.40730	13.68816	9.44251	124
chr19	53881143	53881680	BCOR_2_Adult_Trimmed_peak_1245	252	.	15.01303	29.89417	25.21434	255
chr19	59017601	59018215	BCOR_2_Adult_Trimmed_peak_1246	388	.	18.99644	43.68140	38.86064	310
chr19	59416668	59416985	BCOR_2_Adult_Trimmed_peak_1247	35	.	5.40469	7.41228	3.54724	114
chr19	59420244	59420666	BCOR_2_Adult_Trimmed_peak_1248	50	.	5.94421	8.99064	5.00605	314
chr19	61302964	61303159	BCOR_2_Adult_Trimmed_peak_1249	8	.	3.59951	4.37600	0.87166	154
chr2	3201244	3201484	BCOR_2_Adult_Trimmed_peak_1250	56	.	4.35702	9.66578	5.64402	81
chr2	3249942	3250311	BCOR_2_Adult_Trimmed_peak_1251	482	.	15.05493	53.18489	48.29726	188
chr2	5629362	5629560	BCOR_2_Adult_Trimmed_peak_1252	19	.	4.40767	5.62933	1.95229	183
chr2	5816385	5816590	BCOR_2_Adult_Trimmed_peak_1253	25	.	4.80417	6.27762	2.51797	115
chr2	5872021	5872422	BCOR_2_Adult_Trimmed_peak_1254	60	.	4.53194	10.06902	6.02166	353
chr2	6051011	6051339	BCOR_2_Adult_Trimmed_peak_1255	134	.	10.20886	17.83324	13.42215	193
chr2	18593664	18594228	BCOR_2_Adult_Trimmed_peak_1256	121	.	8.92608	16.55186	12.18630	281
chr2	18598211	18598511	BCOR_2_Adult_Trimmed_peak_1257	20	.	3.63395	5.71578	2.03501	136
chr2	19579192	19579567	BCOR_2_Adult_Trimmed_peak_1258	71	.	6.93491	11.23938	7.12272	103
chr2	22443098	22443800	BCOR_2_Adult_Trimmed_peak_1259	617	.	11.15756	66.73056	61.75643	409
chr2	22444206	22444546	BCOR_2_Adult_Trimmed_peak_1260	260	.	7.06389	30.73158	26.04179	188
chr2	22444782	22445702	BCOR_2_Adult_Trimmed_peak_1261	212	.	5.07373	25.90330	21.28801	452
chr2	24830570	24830770	BCOR_2_Adult_Trimmed_peak_1262	59	.	5.95766	10.01458	5.97005	47
chr2	25080233	25080536	BCOR_2_Adult_Trimmed_peak_1263	182	.	7.71278	22.80050	18.25288	162
chr2	25430220	25430682	BCOR_2_Adult_Trimmed_peak_1264	25	.	4.23461	6.25131	2.51797	262
chr2	25838770	25839234	BCOR_2_Adult_Trimmed_peak_1265	218	.	10.93942	26.52202	21.89472	250
chr2	25995697	25996181	BCOR_2_Adult_Trimmed_peak_1266	98	.	7.98649	14.12004	9.85401	399
chr2	26092901	26093148	BCOR_2_Adult_Trimmed_peak_1267	19	.	4.12154	5.57760	1.91065	181
chr2	26300784	26301332	BCOR_2_Adult_Trimmed_peak_1268	124	.	5.80337	16.77230	12.40109	129
chr2	26765984	26766311	BCOR_2_Adult_Trimmed_peak_1269	186	.	10.71599	23.19220	18.63277	250
chr2	26788971	26789172	BCOR_2_Adult_Trimmed_peak_1270	44	.	5.35800	8.36274	4.43051	85
chr2	27395673	27395945	BCOR_2_Adult_Trimmed_peak_1271	241	.	11.19326	28.81943	24.15574	81
chr2	27533678	27533979	BCOR_2_Adult_Trimmed_peak_1272	6	.	3.60313	4.16565	0.68794	117
chr2	28496515	28496774	BCOR_2_Adult_Trimmed_peak_1273	127	.	8.99877	17.14593	12.76010	197
chr2	29107772	29107981	BCOR_2_Adult_Trimmed_peak_1274	15	.	4.20365	5.19326	1.56096	76
chr2	29682323	29682792	BCOR_2_Adult_Trimmed_peak_1275	71	.	7.16247	11.27713	7.15549	396
chr2	30093030	30093430	BCOR_2_Adult_Trimmed_peak_1276	69	.	7.00365	11.01551	6.91738	37
chr2	30219552	30219768	BCOR_2_Adult_Trimmed_peak_1277	28	.	4.27978	6.59328	2.81246	69
chr2	30247462	30247953	BCOR_2_Adult_Trimmed_peak_1278	127	.	8.11634	17.11746	12.73407	267
chr2	30837477	30837856	BCOR_2_Adult_Trimmed_peak_1279	216	.	10.18111	26.31603	21.69318	159
chr2	31221265	31221593	BCOR_2_Adult_Trimmed_peak_1280	611	.	27.62398	66.16689	61.19531	180
chr2	31543715	31543982	BCOR_2_Adult_Trimmed_peak_1281	65	.	6.08357	10.58988	6.50754	164
chr2	31993516	31993782	BCOR_2_Adult_Trimmed_peak_1282	60	.	5.59663	10.12934	6.07224	131
chr2	32207804	32208059	BCOR_2_Adult_Trimmed_peak_1283	61	.	6.29914	10.21302	6.14892	204
chr2	32216453	32216681	BCOR_2_Adult_Trimmed_peak_1284	11	.	3.85671	4.63215	1.10034	110
chr2	32684748	32685318	BCOR_2_Adult_Trimmed_peak_1285	46	.	6.00521	8.59207	4.64009	381
chr2	32816924	32817435	BCOR_2_Adult_Trimmed_peak_1286	117	.	8.91632	16.07954	11.73363	424
chr2	34726282	34726887	BCOR_2_Adult_Trimmed_peak_1287	339	.	14.82871	38.72378	33.94890	247
chr2	34760489	34760843	BCOR_2_Adult_Trimmed_peak_1288	115	.	5.62751	15.92255	11.58797	124
chr2	34965047	34965278	BCOR_2_Adult_Trimmed_peak_1289	35	.	5.40469	7.41228	3.54724	186
chr2	37278402	37279031	BCOR_2_Adult_Trimmed_peak_1290	142	.	9.90702	18.64549	14.20665	306
chr2	37558893	37559429	BCOR_2_Adult_Trimmed_peak_1291	123	.	9.30709	16.72382	12.35458	167
chr2	38781742	38782186	BCOR_2_Adult_Trimmed_peak_1292	22	.	4.18246	5.91229	2.20671	415
chr2	44782479	44782861	BCOR_2_Adult_Trimmed_peak_1293	32	.	4.94932	7.12601	3.29655	334
chr2	48389103	48389301	BCOR_2_Adult_Trimmed_peak_1294	6	.	3.60313	4.16565	0.68794	175
chr2	49306730	49307937	BCOR_2_Adult_Trimmed_peak_1295	333	.	14.11538	38.15424	33.38584	913
chr2	53050804	53051039	BCOR_2_Adult_Trimmed_peak_1296	34	.	4.35407	7.28283	3.44244	67
chr2	54918483	54918749	BCOR_2_Adult_Trimmed_peak_1297	26	.	4.53369	6.46996	2.69819	76
chr2	60389820	60390134	BCOR_2_Adult_Trimmed_peak_1298	38	.	5.50959	7.76885	3.87757	100
chr2	62760438	62760647	BCOR_2_Adult_Trimmed_peak_1299	15	.	4.20365	5.19326	1.56096	138
chr2	69735020	69735331	BCOR_2_Adult_Trimmed_peak_1300	93	.	7.92561	13.60710	9.37177	214
chr2	70893686	70894066	BCOR_2_Adult_Trimmed_peak_1301	35	.	4.60899	7.43505	3.56740	143
chr2	71049706	71050026	BCOR_2_Adult_Trimmed_peak_1302	71	.	7.16247	11.27713	7.15549	106
chr2	71711086	71711338	BCOR_2_Adult_Trimmed_peak_1303	7	.	3.29214	4.26636	0.78183	188
chr2	71729493	71729685	BCOR_2_Adult_Trimmed_peak_1304	28	.	4.95863	6.67660	2.88547	153
chr2	73116483	73116690	BCOR_2_Adult_Trimmed_peak_1305	11	.	3.85671	4.63215	1.10034	19
chr2	73224549	73224898	BCOR_2_Adult_Trimmed_peak_1306	111	.	5.95320	15.52018	11.19752	229
chr2	73618017	73618257	BCOR_2_Adult_Trimmed_peak_1307	40	.	5.44886	7.91651	4.01583	87
chr2	74416973	74417179	BCOR_2_Adult_Trimmed_peak_1308	71	.	6.93491	11.23938	7.12272	51
chr2	75497040	75497290	BCOR_2_Adult_Trimmed_peak_1309	182	.	9.25556	22.84955	18.29926	135
chr2	75541568	75541860	BCOR_2_Adult_Trimmed_peak_1310	171	.	9.52788	21.69361	17.17353	180
chr2	77413366	77413768	BCOR_2_Adult_Trimmed_peak_1311	25	.	4.80417	6.27762	2.51797	289
chr2	77731917	77732110	BCOR_2_Adult_Trimmed_peak_1312	11	.	3.70938	4.72555	1.17932	51
chr2	77758719	77759024	BCOR_2_Adult_Trimmed_peak_1313	8	.	3.59951	4.37600	0.87166	56
chr2	77761624	77761978	BCOR_2_Adult_Trimmed_peak_1314	28	.	4.80332	6.64323	2.86112	223
chr2	77764864	77765164	BCOR_2_Adult_Trimmed_peak_1315	12	.	3.90099	4.83664	1.28422	101
chr2	77768343	77768817	BCOR_2_Adult_Trimmed_peak_1316	27	.	4.71518	6.50498	2.72807	445
chr2	77784208	77784952	BCOR_2_Adult_Trimmed_peak_1317	151	.	8.95998	19.61477	15.14633	94
chr2	77814007	77814217	BCOR_2_Adult_Trimmed_peak_1318	32	.	4.89902	7.04666	3.22804	143
chr2	77828480	77828681	BCOR_2_Adult_Trimmed_peak_1319	19	.	4.29090	5.62297	1.95229	22
chr2	77857953	77858201	BCOR_2_Adult_Trimmed_peak_1320	11	.	3.85671	4.63215	1.10034	69
chr2	77861034	77862088	BCOR_2_Adult_Trimmed_peak_1321	45	.	5.80447	8.48589	4.54817	297
chr2	78708923	78709140	BCOR_2_Adult_Trimmed_peak_1322	35	.	4.94584	7.39929	3.54724	83
chr2	79296632	79297282	BCOR_2_Adult_Trimmed_peak_1323	97	.	6.91348	14.05998	9.79589	278
chr2	80478727	80478942	BCOR_2_Adult_Trimmed_peak_1324	23	.	4.70448	6.11156	2.39474	201
chr2	84555223	84556073	BCOR_2_Adult_Trimmed_peak_1325	399	.	11.70111	44.75103	39.92211	216
chr2	90585433	90585684	BCOR_2_Adult_Trimmed_peak_1326	89	.	5.60058	13.14435	8.92824	98
chr2	91077160	91077384	BCOR_2_Adult_Trimmed_peak_1327	90	.	6.47889	13.27481	9.05320	81
chr2	92023923	92024192	BCOR_2_Adult_Trimmed_peak_1328	15	.	4.00829	5.18600	1.56096	140
chr2	92215377	92215585	BCOR_2_Adult_Trimmed_peak_1329	45	.	4.65906	8.44111	4.50526	109
chr2	93998177	93998451	BCOR_2_Adult_Trimmed_peak_1330	123	.	5.36903	16.75035	12.38058	112
chr2	98502402	98502902	BCOR_2_Adult_Trimmed_peak_1331	4200	.	1.94804	425.81976	420.00754	405
chr2	98506727	98507467	BCOR_2_Adult_Trimmed_peak_1332	147243	.	4.16247	14733.82227	14724.38867	409
chr2	101468664	101469399	BCOR_2_Adult_Trimmed_peak_1333	74	.	6.46379	11.61064	7.46909	566
chr2	102499043	102499388	BCOR_2_Adult_Trimmed_peak_1334	15	.	4.20365	5.19326	1.56096	126
chr2	102838150	102838347	BCOR_2_Adult_Trimmed_peak_1335	6	.	3.60313	4.16565	0.68794	161
chr2	102842232	102842448	BCOR_2_Adult_Trimmed_peak_1336	35	.	5.40469	7.41228	3.54724	105
chr2	102913643	102914069	BCOR_2_Adult_Trimmed_peak_1337	126	.	8.36491	17.05853	12.68001	89
chr2	103601163	103601524	BCOR_2_Adult_Trimmed_peak_1338	83	.	7.00661	12.51333	8.32137	302
chr2	103637601	103638054	BCOR_2_Adult_Trimmed_peak_1339	119	.	7.40444	16.31347	11.95930	326
chr2	103962707	103962921	BCOR_2_Adult_Trimmed_peak_1340	19	.	4.40767	5.62933	1.95229	143
chr2	104412804	104413066	BCOR_2_Adult_Trimmed_peak_1341	47	.	5.92616	8.68284	4.71988	203
chr2	112311167	112311407	BCOR_2_Adult_Trimmed_peak_1342	30	.	4.95351	6.87960	3.06918	63
chr2	113688969	113689224	BCOR_2_Adult_Trimmed_peak_1343	20	.	4.49857	5.77528	2.08792	56
chr2	115890273	115890471	BCOR_2_Adult_Trimmed_peak_1344	15	.	4.20365	5.19326	1.56096	153
chr2	118687320	118687814	BCOR_2_Adult_Trimmed_peak_1345	95	.	8.26439	13.78032	9.52760	363
chr2	118872625	118872873	BCOR_2_Adult_Trimmed_peak_1346	71	.	6.93491	11.23938	7.12272	191
chr2	119034273	119034731	BCOR_2_Adult_Trimmed_peak_1347	29	.	4.56268	6.78432	2.98645	235
chr2	119114289	119114522	BCOR_2_Adult_Trimmed_peak_1348	30	.	4.95351	6.87960	3.06918	92
chr2	119303422	119303921	BCOR_2_Adult_Trimmed_peak_1349	97	.	6.91348	14.05998	9.79589	94
chr2	119722907	119723239	BCOR_2_Adult_Trimmed_peak_1350	142	.	9.90702	18.64549	14.20665	228
chr2	119797877	119798185	BCOR_2_Adult_Trimmed_peak_1351	69	.	7.20626	11.07093	6.96287	213
chr2	119980123	119980516	BCOR_2_Adult_Trimmed_peak_1352	68	.	4.92761	10.95311	6.85673	232
chr2	120429263	120429573	BCOR_2_Adult_Trimmed_peak_1353	15	.	4.20365	5.19326	1.56096	41
chr2	120676163	120676471	BCOR_2_Adult_Trimmed_peak_1354	26	.	3.75581	6.43365	2.66914	200
chr2	120833967	120834210	BCOR_2_Adult_Trimmed_peak_1355	14	.	4.11642	5.04940	1.47232	26
chr2	120966124	120966431	BCOR_2_Adult_Trimmed_peak_1356	220	.	13.49572	26.72894	22.09918	115
chr2	121282463	121282821	BCOR_2_Adult_Trimmed_peak_1357	117	.	9.40896	16.08002	11.73363	195
chr2	122203318	122203565	BCOR_2_Adult_Trimmed_peak_1358	32	.	4.58750	7.10681	3.28362	67
chr2	124949314	124949602	BCOR_2_Adult_Trimmed_peak_1359	87	.	7.75591	12.94084	8.73134	95
chr2	125073014	125073597	BCOR_2_Adult_Trimmed_peak_1360	321	.	12.05874	36.93445	32.17729	185
chr2	125498582	125499057	BCOR_2_Adult_Trimmed_peak_1361	21	.	4.45816	5.88334	2.18362	137
chr2	125639937	125640138	BCOR_2_Adult_Trimmed_peak_1362	46	.	6.00521	8.59207	4.64009	108
chr2	126532880	126533081	BCOR_2_Adult_Trimmed_peak_1363	21	.	4.45816	5.88334	2.18362	147
chr2	126758832	126759062	BCOR_2_Adult_Trimmed_peak_1364	25	.	4.80417	6.27762	2.51797	66
chr2	127100559	127101166	BCOR_2_Adult_Trimmed_peak_1365	83	.	7.71343	12.51386	8.32137	335
chr2	127952883	127953306	BCOR_2_Adult_Trimmed_peak_1366	24	.	4.01074	6.13640	2.41648	386
chr2	128643592	128643999	BCOR_2_Adult_Trimmed_peak_1367	25	.	4.23461	6.25131	2.51797	209
chr2	128769589	128769789	BCOR_2_Adult_Trimmed_peak_1368	28	.	4.27978	6.59328	2.81246	180
chr2	128792915	128793259	BCOR_2_Adult_Trimmed_peak_1369	112	.	8.61377	15.58265	11.25825	119
chr2	129631312	129631580	BCOR_2_Adult_Trimmed_peak_1370	173	.	11.57014	21.91144	17.38466	176
chr2	130489906	130490282	BCOR_2_Adult_Trimmed_peak_1371	67	.	5.99904	10.82416	6.73042	47
chr2	130665939	130666141	BCOR_2_Adult_Trimmed_peak_1372	50	.	5.94421	8.99064	5.00605	55
chr2	131000559	131000775	BCOR_2_Adult_Trimmed_peak_1373	15	.	4.20365	5.19326	1.56096	208
chr2	132672077	132672407	BCOR_2_Adult_Trimmed_peak_1374	106	.	7.41057	14.93677	10.63607	224
chr2	133760330	133760542	BCOR_2_Adult_Trimmed_peak_1375	13	.	4.02432	4.89966	1.34291	174
chr2	136716688	136717347	BCOR_2_Adult_Trimmed_peak_1376	47	.	4.46002	8.67310	4.71144	646
chr2	139891782	139891985	BCOR_2_Adult_Trimmed_peak_1377	25	.	4.80417	6.27762	2.51797	113
chr2	142728689	142728895	BCOR_2_Adult_Trimmed_peak_1378	81	.	7.80678	12.36356	8.18496	111
chr2	143837037	143837337	BCOR_2_Adult_Trimmed_peak_1379	202	.	12.40945	24.89340	20.29732	176
chr2	144096365	144096671	BCOR_2_Adult_Trimmed_peak_1380	74	.	6.46379	11.61064	7.46909	201
chr2	144345379	144345811	BCOR_2_Adult_Trimmed_peak_1381	35	.	5.40469	7.41228	3.54724	307
chr2	144353219	144353460	BCOR_2_Adult_Trimmed_peak_1382	93	.	7.41877	13.61633	9.37831	128
chr2	145873539	145873768	BCOR_2_Adult_Trimmed_peak_1383	35	.	5.40469	7.41228	3.54724	98
chr2	146337793	146338043	BCOR_2_Adult_Trimmed_peak_1384	184	.	6.11691	23.05180	18.49562	159
chr2	150146429	150146623	BCOR_2_Adult_Trimmed_peak_1385	15	.	4.20365	5.19326	1.56096	98
chr2	150735308	150735531	BCOR_2_Adult_Trimmed_peak_1386	44	.	5.35800	8.36274	4.43051	64
chr2	152158159	152158382	BCOR_2_Adult_Trimmed_peak_1387	44	.	5.35800	8.36274	4.43051	142
chr2	152221873	152222223	BCOR_2_Adult_Trimmed_peak_1388	117	.	8.91632	16.07954	11.73363	139
chr2	152224366	152224637	BCOR_2_Adult_Trimmed_peak_1389	34	.	4.35407	7.28283	3.44244	247
chr2	152512583	152512797	BCOR_2_Adult_Trimmed_peak_1390	6	.	3.46746	4.03015	0.68794	65
chr2	152657203	152657413	BCOR_2_Adult_Trimmed_peak_1391	39	.	5.00848	7.79714	3.90457	102
chr2	154232597	154232901	BCOR_2_Adult_Trimmed_peak_1392	25	.	4.80417	6.27762	2.51797	186
chr2	154261940	154262205	BCOR_2_Adult_Trimmed_peak_1393	137	.	8.74513	18.20943	13.78915	172
chr2	154429281	154429497	BCOR_2_Adult_Trimmed_peak_1394	17	.	3.70222	5.36681	1.71731	202
chr2	154616456	154616993	BCOR_2_Adult_Trimmed_peak_1395	49	.	4.31094	8.96135	4.98103	152
chr2	154876507	154876862	BCOR_2_Adult_Trimmed_peak_1396	15	.	4.20365	5.19326	1.56096	114
chr2	154899947	154900455	BCOR_2_Adult_Trimmed_peak_1397	21	.	4.45816	5.88334	2.18362	39
chr2	155207632	155207833	BCOR_2_Adult_Trimmed_peak_1398	11	.	3.39370	4.63090	1.10034	186
chr2	155937464	155937655	BCOR_2_Adult_Trimmed_peak_1399	23	.	4.70448	6.11156	2.39474	115
chr2	156005711	156006331	BCOR_2_Adult_Trimmed_peak_1400	323	.	12.48167	37.12185	32.36232	293
chr2	156022145	156022862	BCOR_2_Adult_Trimmed_peak_1401	32	.	4.94932	7.12601	3.29655	498
chr2	156546452	156546730	BCOR_2_Adult_Trimmed_peak_1402	24	.	4.65354	6.19006	2.46286	235
chr2	156817552	156818013	BCOR_2_Adult_Trimmed_peak_1403	107	.	9.00782	15.04253	10.73536	306
chr2	160471394	160471652	BCOR_2_Adult_Trimmed_peak_1404	92	.	7.57122	13.44097	9.21619	75
chr2	162757106	162757608	BCOR_2_Adult_Trimmed_peak_1405	74	.	6.66385	11.54883	7.41074	266
chr2	163245248	163245515	BCOR_2_Adult_Trimmed_peak_1406	116	.	6.74876	15.96008	11.62023	70
chr2	164286295	164286512	BCOR_2_Adult_Trimmed_peak_1407	55	.	5.70335	9.59512	5.57751	171
chr2	164595165	164595358	BCOR_2_Adult_Trimmed_peak_1408	49	.	4.93462	8.94919	4.96941	127
chr2	164630206	164630795	BCOR_2_Adult_Trimmed_peak_1409	95	.	8.26439	13.78032	9.52760	347
chr2	164793213	164793701	BCOR_2_Adult_Trimmed_peak_1410	32	.	4.94932	7.12601	3.29655	391
chr2	165709999	165710297	BCOR_2_Adult_Trimmed_peak_1411	13	.	3.96281	4.93186	1.36646	180
chr2	166539360	166539580	BCOR_2_Adult_Trimmed_peak_1412	29	.	4.56268	6.78432	2.98645	102
chr2	167012029	167012426	BCOR_2_Adult_Trimmed_peak_1413	81	.	7.80678	12.36356	8.18496	225
chr2	167459951	167460311	BCOR_2_Adult_Trimmed_peak_1414	148	.	10.80938	19.26642	14.81119	200
chr2	167906088	167906789	BCOR_2_Adult_Trimmed_peak_1415	742	.	23.04495	79.31318	74.27335	221
chr2	168032439	168032915	BCOR_2_Adult_Trimmed_peak_1416	348	.	16.60891	39.64226	34.85868	331
chr2	172196149	172196370	BCOR_2_Adult_Trimmed_peak_1417	24	.	4.49939	6.16750	2.44174	174
chr2	179711163	179711526	BCOR_2_Adult_Trimmed_peak_1418	35	.	5.40469	7.41228	3.54724	255
chr2	179759349	179759706	BCOR_2_Adult_Trimmed_peak_1419	149	.	9.47953	19.45867	14.99398	148
chr2	180008203	180008484	BCOR_2_Adult_Trimmed_peak_1420	197	.	8.62852	24.32121	19.73456	115
chr2	180444742	180445078	BCOR_2_Adult_Trimmed_peak_1421	74	.	6.46379	11.61064	7.46909	67
chr2	181022410	181022915	BCOR_2_Adult_Trimmed_peak_1422	202	.	11.69840	24.84776	20.25219	180
chr2	181585513	181585784	BCOR_2_Adult_Trimmed_peak_1423	15	.	4.20365	5.19326	1.56096	99
chr3	5450625	5450941	BCOR_2_Adult_Trimmed_peak_1424	35	.	5.40469	7.41228	3.54724	154
chr3	5576240	5576531	BCOR_2_Adult_Trimmed_peak_1425	17	.	3.70222	5.36681	1.71731	50
chr3	8964072	8964520	BCOR_2_Adult_Trimmed_peak_1426	221	.	13.81199	26.76100	22.12895	199
chr3	10304365	10304689	BCOR_2_Adult_Trimmed_peak_1427	35	.	5.40469	7.41228	3.54724	183
chr3	14578509	14578767	BCOR_2_Adult_Trimmed_peak_1428	29	.	4.56268	6.78432	2.98645	104
chr3	15205493	15205782	BCOR_2_Adult_Trimmed_peak_1429	35	.	5.40469	7.41228	3.54724	142
chr3	17491391	17491695	BCOR_2_Adult_Trimmed_peak_1430	158	.	11.17314	20.31103	15.82719	148
chr3	17693795	17694176	BCOR_2_Adult_Trimmed_peak_1431	50	.	5.94421	8.99064	5.00605	69
chr3	19046320	19046787	BCOR_2_Adult_Trimmed_peak_1432	120	.	9.60834	16.42478	12.06294	340
chr3	19528230	19528908	BCOR_2_Adult_Trimmed_peak_1433	51	.	5.84920	9.15144	5.15736	527
chr3	19900766	19900987	BCOR_2_Adult_Trimmed_peak_1434	21	.	4.45816	5.88334	2.18362	197
chr3	21834847	21835332	BCOR_2_Adult_Trimmed_peak_1435	54	.	5.24481	9.50866	5.49627	179
chr3	27033526	27033732	BCOR_2_Adult_Trimmed_peak_1436	6	.	3.60313	4.16565	0.68794	14
chr3	30501003	30501477	BCOR_2_Adult_Trimmed_peak_1437	83	.	5.67017	12.52148	8.32747	422
chr3	30644824	30645288	BCOR_2_Adult_Trimmed_peak_1438	35	.	5.40469	7.41228	3.54724	341
chr3	30647178	30647636	BCOR_2_Adult_Trimmed_peak_1439	69	.	7.20626	11.07093	6.96287	298
chr3	30691793	30692236	BCOR_2_Adult_Trimmed_peak_1440	71	.	6.74908	11.30422	7.17789	163
chr3	30894399	30894650	BCOR_2_Adult_Trimmed_peak_1441	26	.	4.53369	6.46996	2.69819	165
chr3	32607246	32607628	BCOR_2_Adult_Trimmed_peak_1442	217	.	10.53483	26.38603	21.76106	220
chr3	32635729	32635926	BCOR_2_Adult_Trimmed_peak_1443	89	.	5.60058	13.14435	8.92824	103
chr3	33698608	33699020	BCOR_2_Adult_Trimmed_peak_1444	156	.	9.90022	20.16534	15.68313	267
chr3	36517191	36517383	BCOR_2_Adult_Trimmed_peak_1445	60	.	6.61151	10.07231	6.02166	93
chr3	36761844	36762082	BCOR_2_Adult_Trimmed_peak_1446	91	.	8.23284	13.38815	9.16517	126
chr3	38383766	38384040	BCOR_2_Adult_Trimmed_peak_1447	64	.	4.72150	10.49723	6.42025	148
chr3	40650461	40650959	BCOR_2_Adult_Trimmed_peak_1448	96	.	7.05769	13.87604	9.61857	191
chr3	40697768	40698052	BCOR_2_Adult_Trimmed_peak_1449	46	.	4.93630	8.62515	4.66817	155
chr3	40753378	40753713	BCOR_2_Adult_Trimmed_peak_1450	92	.	6.38597	13.52174	9.29363	130
chr3	40886892	40887605	BCOR_2_Adult_Trimmed_peak_1451	250	.	12.77676	29.73433	25.05848	394
chr3	51187535	51187761	BCOR_2_Adult_Trimmed_peak_1452	35	.	5.40469	7.41228	3.54724	26
chr3	51909015	51909208	BCOR_2_Adult_Trimmed_peak_1453	40	.	4.94038	7.99380	4.08598	0
chr3	53267255	53267735	BCOR_2_Adult_Trimmed_peak_1454	45	.	4.65906	8.44111	4.50526	50
chr3	55331732	55332016	BCOR_2_Adult_Trimmed_peak_1455	35	.	5.40469	7.41228	3.54724	85
chr3	55584116	55584315	BCOR_2_Adult_Trimmed_peak_1456	26	.	4.53369	6.46996	2.69819	53
chr3	57455343	57455739	BCOR_2_Adult_Trimmed_peak_1457	25	.	4.80417	6.27762	2.51797	326
chr3	58496093	58496415	BCOR_2_Adult_Trimmed_peak_1458	19	.	4.12154	5.57760	1.91065	41
chr3	65778516	65778823	BCOR_2_Adult_Trimmed_peak_1459	16	.	4.04945	5.24948	1.60775	291
chr3	67177284	67177490	BCOR_2_Adult_Trimmed_peak_1460	15	.	4.20365	5.19326	1.56096	107
chr3	68808445	68808768	BCOR_2_Adult_Trimmed_peak_1461	10	.	2.95562	4.60932	1.09421	68
chr3	69525782	69526046	BCOR_2_Adult_Trimmed_peak_1462	81	.	7.80678	12.36356	8.18496	170
chr3	75360779	75361066	BCOR_2_Adult_Trimmed_peak_1463	10	.	2.95562	4.60932	1.09421	85
chr3	79432700	79433015	BCOR_2_Adult_Trimmed_peak_1464	27	.	4.06380	6.48995	2.71513	116
chr3	82859187	82859415	BCOR_2_Adult_Trimmed_peak_1465	84	.	6.84402	12.65595	8.45621	116
chr3	84756207	84756406	BCOR_2_Adult_Trimmed_peak_1466	49	.	6.05307	8.88968	4.92170	36
chr3	85327386	85327711	BCOR_2_Adult_Trimmed_peak_1467	46	.	6.00521	8.59207	4.64009	136
chr3	85377755	85378065	BCOR_2_Adult_Trimmed_peak_1468	49	.	4.93462	8.94919	4.96941	232
chr3	85483673	85484098	BCOR_2_Adult_Trimmed_peak_1469	25	.	4.80417	6.27762	2.51797	57
chr3	85485186	85485511	BCOR_2_Adult_Trimmed_peak_1470	25	.	4.80417	6.27762	2.51797	232
chr3	85689903	85690143	BCOR_2_Adult_Trimmed_peak_1471	25	.	4.80417	6.27762	2.51797	194
chr3	85946491	85946860	BCOR_2_Adult_Trimmed_peak_1472	38	.	4.94290	7.69037	3.80866	168
chr3	86027677	86028195	BCOR_2_Adult_Trimmed_peak_1473	115	.	7.98469	15.92682	11.59061	317
chr3	87369913	87370297	BCOR_2_Adult_Trimmed_peak_1474	129	.	9.41167	17.35144	12.95785	281
chr3	87689499	87689861	BCOR_2_Adult_Trimmed_peak_1475	418	.	13.75709	46.71879	41.87555	161
chr3	87945902	87946196	BCOR_2_Adult_Trimmed_peak_1476	60	.	6.43956	10.09909	6.04483	119
chr3	87949397	87949689	BCOR_2_Adult_Trimmed_peak_1477	24	.	4.72611	6.14740	2.42741	146
chr3	87981770	87982248	BCOR_2_Adult_Trimmed_peak_1478	90	.	7.44222	13.22968	9.01146	120
chr3	88100651	88100976	BCOR_2_Adult_Trimmed_peak_1479	109	.	5.68307	15.27799	10.96217	216
chr3	88139885	88140423	BCOR_2_Adult_Trimmed_peak_1480	127	.	8.99877	17.14593	12.76010	374
chr3	89577185	89577403	BCOR_2_Adult_Trimmed_peak_1481	138	.	9.35268	18.22286	13.80209	92
chr3	90237429	90237744	BCOR_2_Adult_Trimmed_peak_1482	30	.	4.11093	6.84347	3.03962	132
chr3	90313346	90313603	BCOR_2_Adult_Trimmed_peak_1483	82	.	7.43026	12.40934	8.22800	162
chr3	94113722	94114214	BCOR_2_Adult_Trimmed_peak_1484	15	.	4.20365	5.19326	1.56096	312
chr3	94216916	94217127	BCOR_2_Adult_Trimmed_peak_1485	57	.	5.22489	9.81967	5.78269	107
chr3	94641295	94641566	BCOR_2_Adult_Trimmed_peak_1486	13	.	3.96281	4.93186	1.36646	148
chr3	94642003	94642213	BCOR_2_Adult_Trimmed_peak_1487	8	.	3.59951	4.37600	0.87166	49
chr3	94757645	94757842	BCOR_2_Adult_Trimmed_peak_1488	25	.	4.80417	6.27762	2.51797	94
chr3	94819253	94819648	BCOR_2_Adult_Trimmed_peak_1489	53	.	4.49912	9.37072	5.36326	306
chr3	95238238	95238526	BCOR_2_Adult_Trimmed_peak_1490	35	.	4.94584	7.39929	3.54724	16
chr3	95392646	95392869	BCOR_2_Adult_Trimmed_peak_1491	14	.	3.80223	5.07709	1.49298	41
chr3	95428879	95429301	BCOR_2_Adult_Trimmed_peak_1492	144	.	6.85581	18.90188	14.45777	240
chr3	95623372	95623759	BCOR_2_Adult_Trimmed_peak_1493	46	.	5.31407	8.61311	4.65992	326
chr3	95685942	95686557	BCOR_2_Adult_Trimmed_peak_1494	60	.	6.43956	10.09909	6.04483	170
chr3	96044045	96044440	BCOR_2_Adult_Trimmed_peak_1495	12	.	2.88620	4.82166	1.27057	216
chr3	96049236	96049519	BCOR_2_Adult_Trimmed_peak_1496	78	.	6.25506	12.05056	7.89119	64
chr3	96503005	96503213	BCOR_2_Adult_Trimmed_peak_1497	28	.	4.95863	6.67660	2.88547	70
chr3	96962641	96962911	BCOR_2_Adult_Trimmed_peak_1498	36	.	4.99789	7.48239	3.61308	163
chr3	97413868	97414071	BCOR_2_Adult_Trimmed_peak_1499	53	.	6.32393	9.33697	5.33381	91
chr3	97461967	97462161	BCOR_2_Adult_Trimmed_peak_1500	29	.	3.80840	6.79135	2.99234	176
chr3	97817064	97817261	BCOR_2_Adult_Trimmed_peak_1501	15	.	4.20365	5.19326	1.56096	114
chr3	98944983	98945300	BCOR_2_Adult_Trimmed_peak_1502	60	.	6.61151	10.07231	6.02166	82
chr3	100725943	100726195	BCOR_2_Adult_Trimmed_peak_1503	104	.	6.57750	14.74146	10.45294	151
chr3	102975676	102975881	BCOR_2_Adult_Trimmed_peak_1504	47	.	5.92616	8.68284	4.71988	93
chr3	103083072	103083855	BCOR_2_Adult_Trimmed_peak_1505	276	.	15.42685	32.31306	27.60236	297
chr3	103613322	103613524	BCOR_2_Adult_Trimmed_peak_1506	63	.	5.55333	10.41660	6.34303	97
chr3	103718192	103718442	BCOR_2_Adult_Trimmed_peak_1507	110	.	5.43284	15.41647	11.09678	138
chr3	104246370	104246800	BCOR_2_Adult_Trimmed_peak_1508	33	.	5.29254	7.22395	3.38665	45
chr3	104439703	104439989	BCOR_2_Adult_Trimmed_peak_1509	15	.	4.20365	5.19326	1.56096	29
chr3	104442390	104442617	BCOR_2_Adult_Trimmed_peak_1510	14	.	4.05489	5.07434	1.49298	55
chr3	105490344	105490613	BCOR_2_Adult_Trimmed_peak_1511	108	.	8.61664	15.15219	10.83949	86
chr3	105761970	105762590	BCOR_2_Adult_Trimmed_peak_1512	54	.	5.24481	9.50866	5.49627	258
chr3	106524470	106524790	BCOR_2_Adult_Trimmed_peak_1513	17	.	3.45141	5.37769	1.72716	222
chr3	107135998	107136951	BCOR_2_Adult_Trimmed_peak_1514	52	.	4.19510	9.28518	5.28453	192
chr3	107483902	107484126	BCOR_2_Adult_Trimmed_peak_1515	15	.	4.20365	5.19326	1.56096	35
chr3	107499346	107499632	BCOR_2_Adult_Trimmed_peak_1516	17	.	3.88173	5.42973	1.77349	204
chr3	108013122	108013563	BCOR_2_Adult_Trimmed_peak_1517	80	.	5.71049	12.21730	8.05312	292
chr3	108394086	108394361	BCOR_2_Adult_Trimmed_peak_1518	24	.	4.01074	6.13640	2.41648	93
chr3	113332793	113333682	BCOR_2_Adult_Trimmed_peak_1519	164	.	10.34859	20.91384	16.40837	298
chr3	116497705	116497902	BCOR_2_Adult_Trimmed_peak_1520	6	.	3.60313	4.16565	0.68794	51
chr3	120994695	120994933	BCOR_2_Adult_Trimmed_peak_1521	52	.	5.26742	9.20479	5.20744	104
chr3	121517938	121518137	BCOR_2_Adult_Trimmed_peak_1522	14	.	3.80223	5.07709	1.49298	190
chr3	121756473	121756679	BCOR_2_Adult_Trimmed_peak_1523	25	.	4.80417	6.27762	2.51797	84
chr3	121905504	121905798	BCOR_2_Adult_Trimmed_peak_1524	46	.	6.00521	8.59207	4.64009	61
chr3	122627057	122627251	BCOR_2_Adult_Trimmed_peak_1525	32	.	4.58750	7.10681	3.28362	114
chr3	122687186	122687825	BCOR_2_Adult_Trimmed_peak_1526	86	.	6.70481	12.83631	8.63044	338
chr3	122938455	122938662	BCOR_2_Adult_Trimmed_peak_1527	25	.	4.80417	6.27762	2.51797	173
chr3	123211104	123211408	BCOR_2_Adult_Trimmed_peak_1528	71	.	7.16247	11.27713	7.15549	203
chr3	126299340	126299629	BCOR_2_Adult_Trimmed_peak_1529	7	.	3.61942	4.26249	0.78112	138
chr3	129428041	129428340	BCOR_2_Adult_Trimmed_peak_1530	32	.	4.58750	7.10681	3.28362	87
chr3	129534058	129534460	BCOR_2_Adult_Trimmed_peak_1531	30	.	4.95351	6.87960	3.06918	93
chr3	130412265	130412595	BCOR_2_Adult_Trimmed_peak_1532	189	.	11.24846	23.51926	18.95294	191
chr3	130433283	130433536	BCOR_2_Adult_Trimmed_peak_1533	71	.	6.74908	11.30422	7.17789	99
chr3	135100980	135101469	BCOR_2_Adult_Trimmed_peak_1534	332	.	11.94011	38.01147	33.24493	227
chr3	137806377	137806757	BCOR_2_Adult_Trimmed_peak_1535	134	.	8.25612	17.85847	13.44720	98
chr3	138105745	138106035	BCOR_2_Adult_Trimmed_peak_1536	7	.	3.29214	4.26636	0.78183	289
chr3	138152418	138152616	BCOR_2_Adult_Trimmed_peak_1537	65	.	4.92851	10.61453	6.53124	92
chr3	144233340	144233872	BCOR_2_Adult_Trimmed_peak_1538	24	.	4.18407	6.16850	2.44264	170
chr3	145238898	145239235	BCOR_2_Adult_Trimmed_peak_1539	17	.	3.88173	5.42973	1.77349	281
chr3	145587055	145587327	BCOR_2_Adult_Trimmed_peak_1540	129	.	7.71296	17.36254	12.96707	115
chr3	146157935	146158221	BCOR_2_Adult_Trimmed_peak_1541	30	.	4.95351	6.87960	3.06918	165
chr3	151872892	151873457	BCOR_2_Adult_Trimmed_peak_1542	236	.	8.47276	28.27295	23.61722	491
chr3	152059279	152059669	BCOR_2_Adult_Trimmed_peak_1543	123	.	7.12562	16.71202	12.34354	302
chr3	153575766	153576277	BCOR_2_Adult_Trimmed_peak_1544	17	.	3.88173	5.42973	1.77349	347
chr3	157609892	157610147	BCOR_2_Adult_Trimmed_peak_1545	54	.	6.20473	9.40956	5.40129	172
chr4	3865785	3866030	BCOR_2_Adult_Trimmed_peak_1546	90	.	6.47889	13.27481	9.05320	150
chr4	8574358	8574840	BCOR_2_Adult_Trimmed_peak_1547	81	.	5.37656	12.28334	8.11622	240
chr4	8617349	8617775	BCOR_2_Adult_Trimmed_peak_1548	58	.	5.64615	9.85421	5.81306	137
chr4	9596240	9596512	BCOR_2_Adult_Trimmed_peak_1549	63	.	5.55333	10.41660	6.34303	107
chr4	10933325	10933794	BCOR_2_Adult_Trimmed_peak_1550	35	.	4.94584	7.39929	3.54724	340
chr4	11893658	11894023	BCOR_2_Adult_Trimmed_peak_1551	14	.	3.37438	5.01790	1.44427	55
chr4	15885113	15885321	BCOR_2_Adult_Trimmed_peak_1552	19	.	4.40224	5.62065	1.95097	119
chr4	15941115	15941353	BCOR_2_Adult_Trimmed_peak_1553	15	.	4.20365	5.19326	1.56096	44
chr4	16090780	16091161	BCOR_2_Adult_Trimmed_peak_1554	72	.	6.55756	11.37427	7.24362	222
chr4	19636125	19636470	BCOR_2_Adult_Trimmed_peak_1555	149	.	9.12536	19.37870	14.91856	109
chr4	22284653	22284916	BCOR_2_Adult_Trimmed_peak_1556	35	.	5.40469	7.41228	3.54724	184
chr4	25208706	25208921	BCOR_2_Adult_Trimmed_peak_1557	23	.	4.70448	6.11156	2.39474	143
chr4	33276201	33276420	BCOR_2_Adult_Trimmed_peak_1558	51	.	5.84920	9.15144	5.15736	38
chr4	33334568	33334976	BCOR_2_Adult_Trimmed_peak_1559	242	.	13.04822	28.92895	24.26339	160
chr4	34725474	34725673	BCOR_2_Adult_Trimmed_peak_1560	21	.	4.45816	5.88334	2.18362	149
chr4	40089989	40090285	BCOR_2_Adult_Trimmed_peak_1561	97	.	6.22962	14.05358	9.79196	190
chr4	40216621	40216849	BCOR_2_Adult_Trimmed_peak_1562	53	.	5.77015	9.35787	5.35118	72
chr4	41222188	41222405	BCOR_2_Adult_Trimmed_peak_1563	14	.	3.37438	5.01790	1.44427	207
chr4	41516479	41516779	BCOR_2_Adult_Trimmed_peak_1564	49	.	4.93462	8.94919	4.96941	266
chr4	43013273	43013721	BCOR_2_Adult_Trimmed_peak_1565	143	.	7.67375	18.74765	14.30596	121
chr4	43505609	43505867	BCOR_2_Adult_Trimmed_peak_1566	51	.	5.84920	9.15144	5.15736	207
chr4	43575160	43575413	BCOR_2_Adult_Trimmed_peak_1567	44	.	5.35800	8.36274	4.43051	152
chr4	43669386	43669587	BCOR_2_Adult_Trimmed_peak_1568	46	.	5.32313	8.62800	4.66817	57
chr4	44246884	44247083	BCOR_2_Adult_Trimmed_peak_1569	16	.	4.04945	5.24948	1.60775	116
chr4	44717284	44717475	BCOR_2_Adult_Trimmed_peak_1570	19	.	4.40767	5.62933	1.95229	47
chr4	44768886	44769116	BCOR_2_Adult_Trimmed_peak_1571	27	.	4.69793	6.47797	2.70536	183
chr4	45025033	45025636	BCOR_2_Adult_Trimmed_peak_1572	192	.	6.51336	23.86678	19.29520	386
chr4	45543740	45544093	BCOR_2_Adult_Trimmed_peak_1573	8	.	3.59951	4.37600	0.87166	85
chr4	45980243	45980535	BCOR_2_Adult_Trimmed_peak_1574	35	.	5.40469	7.41228	3.54724	240
chr4	48055712	48056430	BCOR_2_Adult_Trimmed_peak_1575	742	.	23.99615	79.27142	74.23209	481
chr4	48057605	48058129	BCOR_2_Adult_Trimmed_peak_1576	20	.	3.95056	5.78293	2.09212	368
chr4	57969199	57969434	BCOR_2_Adult_Trimmed_peak_1577	99	.	6.78741	14.26884	9.99821	96
chr4	59201986	59202300	BCOR_2_Adult_Trimmed_peak_1578	77	.	5.75531	11.91928	7.76554	216
chr4	59562165	59562448	BCOR_2_Adult_Trimmed_peak_1579	55	.	5.70335	9.59512	5.57751	224
chr4	62186182	62186467	BCOR_2_Adult_Trimmed_peak_1580	17	.	3.88173	5.42973	1.77349	139
chr4	63050208	63050408	BCOR_2_Adult_Trimmed_peak_1581	95	.	8.25419	13.76334	9.51276	138
chr4	63219401	63219836	BCOR_2_Adult_Trimmed_peak_1582	61	.	6.29914	10.21302	6.14892	307
chr4	73888078	73888419	BCOR_2_Adult_Trimmed_peak_1583	94	.	8.40730	13.68816	9.44251	161
chr4	73897245	73897874	BCOR_2_Adult_Trimmed_peak_1584	46	.	6.00521	8.59207	4.64009	268
chr4	82572806	82572997	BCOR_2_Adult_Trimmed_peak_1585	6	.	3.60313	4.16565	0.68794	20
chr4	83170971	83171322	BCOR_2_Adult_Trimmed_peak_1586	20	.	4.38862	5.77488	2.08792	278
chr4	84529935	84530143	BCOR_2_Adult_Trimmed_peak_1587	11	.	3.85196	4.62464	1.10034	198
chr4	86221075	86221829	BCOR_2_Adult_Trimmed_peak_1588	104	.	7.83092	14.74262	10.45294	505
chr4	86503025	86503380	BCOR_2_Adult_Trimmed_peak_1589	120	.	9.36630	16.39512	12.03781	153
chr4	86520178	86520562	BCOR_2_Adult_Trimmed_peak_1590	35	.	5.40469	7.41228	3.54724	210
chr4	87679185	87679396	BCOR_2_Adult_Trimmed_peak_1591	6	.	3.08519	3.93138	0.60498	71
chr4	94280860	94281182	BCOR_2_Adult_Trimmed_peak_1592	162	.	11.40991	20.72299	16.22198	227
chr4	94718897	94719460	BCOR_2_Adult_Trimmed_peak_1593	72	.	5.86185	11.34769	7.21770	134
chr4	97423225	97423418	BCOR_2_Adult_Trimmed_peak_1594	15	.	4.20365	5.19326	1.56096	20
chr4	97438732	97439246	BCOR_2_Adult_Trimmed_peak_1595	57	.	6.46491	9.83198	5.79378	228
chr4	98589848	98590330	BCOR_2_Adult_Trimmed_peak_1596	176	.	8.13547	22.21371	17.67496	153
chr4	98860585	98860874	BCOR_2_Adult_Trimmed_peak_1597	49	.	6.06055	8.90191	4.92902	199
chr4	101319941	101320203	BCOR_2_Adult_Trimmed_peak_1598	26	.	3.64215	6.45189	2.68550	173
chr4	102787035	102787251	BCOR_2_Adult_Trimmed_peak_1599	51	.	5.84920	9.15144	5.15736	137
chr4	106323336	106323685	BCOR_2_Adult_Trimmed_peak_1600	29	.	3.94447	6.79982	2.99956	299
chr4	106800979	106801207	BCOR_2_Adult_Trimmed_peak_1601	107	.	9.00782	15.04253	10.73536	78
chr4	106926219	106926461	BCOR_2_Adult_Trimmed_peak_1602	18	.	3.28452	5.48588	1.82656	31
chr4	107040403	107040787	BCOR_2_Adult_Trimmed_peak_1603	30	.	4.95351	6.87960	3.06918	143
chr4	107474571	107474804	BCOR_2_Adult_Trimmed_peak_1604	13	.	3.97645	4.95292	1.38633	193
chr4	107562509	107562803	BCOR_2_Adult_Trimmed_peak_1605	43	.	4.93820	8.30616	4.38011	164
chr4	115511627	115512037	BCOR_2_Adult_Trimmed_peak_1606	16	.	4.04945	5.24948	1.60775	174
chr4	115635494	115636004	BCOR_2_Adult_Trimmed_peak_1607	270	.	13.94810	31.72407	27.02072	180
chr4	115747458	115747965	BCOR_2_Adult_Trimmed_peak_1608	196	.	10.62814	24.19395	19.61071	340
chr4	116136874	116137122	BCOR_2_Adult_Trimmed_peak_1609	13	.	3.96281	4.93186	1.36646	154
chr4	116393240	116393560	BCOR_2_Adult_Trimmed_peak_1610	11	.	3.39370	4.63090	1.10034	178
chr4	117306588	117306892	BCOR_2_Adult_Trimmed_peak_1611	11	.	3.85671	4.63215	1.10034	163
chr4	117852367	117852945	BCOR_2_Adult_Trimmed_peak_1612	116	.	7.50995	16.03783	11.69516	103
chr4	118220092	118220374	BCOR_2_Adult_Trimmed_peak_1613	23	.	2.20043	6.07040	2.36014	244
chr4	119406065	119406470	BCOR_2_Adult_Trimmed_peak_1614	60	.	6.61151	10.07231	6.02166	259
chr4	120498284	120498703	BCOR_2_Adult_Trimmed_peak_1615	110	.	8.99715	15.37963	11.06062	120
chr4	126354578	126354873	BCOR_2_Adult_Trimmed_peak_1616	35	.	5.40469	7.41228	3.54724	257
chr4	126754273	126754585	BCOR_2_Adult_Trimmed_peak_1617	275	.	14.62872	32.21993	27.50997	102
chr4	128331864	128332059	BCOR_2_Adult_Trimmed_peak_1618	25	.	4.80417	6.27762	2.51797	177
chr4	129012641	129012849	BCOR_2_Adult_Trimmed_peak_1619	93	.	5.30420	13.59638	9.36358	75
chr4	129784460	129784811	BCOR_2_Adult_Trimmed_peak_1620	184	.	11.27504	23.00191	18.44634	153
chr4	131409486	131410022	BCOR_2_Adult_Trimmed_peak_1621	46	.	6.00521	8.59207	4.64009	161
chr4	131619316	131619630	BCOR_2_Adult_Trimmed_peak_1622	25	.	4.80417	6.27762	2.51797	143
chr4	131635560	131635783	BCOR_2_Adult_Trimmed_peak_1623	15	.	4.20365	5.19326	1.56096	75
chr4	131767959	131768292	BCOR_2_Adult_Trimmed_peak_1624	15	.	3.15266	5.21143	1.57713	197
chr4	131864570	131864906	BCOR_2_Adult_Trimmed_peak_1625	25	.	4.80417	6.27762	2.51797	118
chr4	132323973	132324243	BCOR_2_Adult_Trimmed_peak_1626	25	.	4.23461	6.25131	2.51797	61
chr4	132478489	132478817	BCOR_2_Adult_Trimmed_peak_1627	90	.	6.47889	13.27481	9.05320	79
chr4	132895184	132895510	BCOR_2_Adult_Trimmed_peak_1628	162	.	10.85827	20.71780	16.21965	67
chr4	133130419	133130656	BCOR_2_Adult_Trimmed_peak_1629	69	.	7.20626	11.07093	6.96287	173
chr4	133312578	133312860	BCOR_2_Adult_Trimmed_peak_1630	33	.	5.17061	7.22365	3.38665	77
chr4	133523437	133523913	BCOR_2_Adult_Trimmed_peak_1631	49	.	6.06055	8.90191	4.92902	287
chr4	133658456	133658773	BCOR_2_Adult_Trimmed_peak_1632	94	.	8.40730	13.68816	9.44251	250
chr4	133742755	133743257	BCOR_2_Adult_Trimmed_peak_1633	52	.	5.26742	9.20479	5.20744	353
chr4	134409308	134409883	BCOR_2_Adult_Trimmed_peak_1634	29	.	3.80840	6.79135	2.99234	134
chr4	134828727	134828976	BCOR_2_Adult_Trimmed_peak_1635	17	.	3.36035	5.42335	1.77070	95
chr4	135411616	135412226	BCOR_2_Adult_Trimmed_peak_1636	212	.	12.67153	25.89464	21.27939	330
chr4	135429545	135429908	BCOR_2_Adult_Trimmed_peak_1637	20	.	3.52107	5.73655	2.05292	281
chr4	135841665	135841936	BCOR_2_Adult_Trimmed_peak_1638	25	.	4.61358	6.34596	2.58337	145
chr4	136604643	136604881	BCOR_2_Adult_Trimmed_peak_1639	107	.	9.00782	15.04253	10.73536	134
chr4	137149566	137150074	BCOR_2_Adult_Trimmed_peak_1640	83	.	6.09570	12.56529	8.36905	338
chr4	137628954	137629176	BCOR_2_Adult_Trimmed_peak_1641	57	.	6.60573	9.81279	5.77774	124
chr4	137886175	137886488	BCOR_2_Adult_Trimmed_peak_1642	245	.	14.32493	29.25595	24.58723	120
chr4	138686739	138687264	BCOR_2_Adult_Trimmed_peak_1643	115	.	8.24307	15.89101	11.55724	308
chr4	139178677	139179039	BCOR_2_Adult_Trimmed_peak_1644	207	.	11.99532	25.34470	20.73767	142
chr4	139687755	139688137	BCOR_2_Adult_Trimmed_peak_1645	46	.	6.00521	8.59207	4.64009	85
chr4	140513690	140513882	BCOR_2_Adult_Trimmed_peak_1646	18	.	4.30994	5.47390	1.81506	33
chr4	140609368	140609919	BCOR_2_Adult_Trimmed_peak_1647	46	.	6.00521	8.59207	4.64009	325
chr4	141094516	141094875	BCOR_2_Adult_Trimmed_peak_1648	74	.	4.92603	11.63352	7.48952	47
chr4	141101792	141102269	BCOR_2_Adult_Trimmed_peak_1649	319	.	10.75312	36.66777	31.91497	215
chr4	141114580	141114826	BCOR_2_Adult_Trimmed_peak_1650	46	.	6.00521	8.59207	4.64009	115
chr4	141349371	141349721	BCOR_2_Adult_Trimmed_peak_1651	63	.	6.18230	10.38254	6.31122	286
chr4	143002345	143002802	BCOR_2_Adult_Trimmed_peak_1652	104	.	8.82090	14.72015	10.43756	322
chr4	144481705	144482613	BCOR_2_Adult_Trimmed_peak_1653	69	.	7.00365	11.01551	6.91738	708
chr4	146092354	146092551	BCOR_2_Adult_Trimmed_peak_1654	13	.	3.96281	4.93186	1.36646	66
chr4	147048866	147049194	BCOR_2_Adult_Trimmed_peak_1655	24	.	4.49939	6.16750	2.44174	159
chr4	147129330	147129619	BCOR_2_Adult_Trimmed_peak_1656	14	.	3.94000	5.08074	1.49591	126
chr4	147822446	147822669	BCOR_2_Adult_Trimmed_peak_1657	24	.	4.01074	6.13640	2.41648	129
chr4	148001154	148001399	BCOR_2_Adult_Trimmed_peak_1658	25	.	4.80417	6.27762	2.51797	226
chr4	148263264	148263555	BCOR_2_Adult_Trimmed_peak_1659	148	.	10.80938	19.26642	14.81119	112
chr4	148265512	148265899	BCOR_2_Adult_Trimmed_peak_1660	15	.	4.20365	5.19326	1.56096	369
chr4	148274662	148275226	BCOR_2_Adult_Trimmed_peak_1661	262	.	13.11512	30.95924	26.26611	482
chr4	148960252	148960464	BCOR_2_Adult_Trimmed_peak_1662	25	.	4.80417	6.27762	2.51797	72
chr4	149112104	149112335	BCOR_2_Adult_Trimmed_peak_1663	22	.	4.18246	5.91229	2.20671	183
chr4	149148267	149148575	BCOR_2_Adult_Trimmed_peak_1664	176	.	10.79853	22.20772	17.66991	131
chr4	149329153	149329409	BCOR_2_Adult_Trimmed_peak_1665	30	.	4.11093	6.84347	3.03962	49
chr4	149604885	149605254	BCOR_2_Adult_Trimmed_peak_1666	162	.	11.40991	20.72299	16.22198	217
chr4	150418563	150419341	BCOR_2_Adult_Trimmed_peak_1667	84	.	6.84402	12.65595	8.45621	229
chr4	151235966	151236800	BCOR_2_Adult_Trimmed_peak_1668	141	.	5.87524	18.58358	14.14729	186
chr4	151370522	151370767	BCOR_2_Adult_Trimmed_peak_1669	31	.	4.31926	6.93732	3.12210	84
chr4	151382956	151383212	BCOR_2_Adult_Trimmed_peak_1670	30	.	4.95351	6.87960	3.06918	74
chr4	151401777	151402080	BCOR_2_Adult_Trimmed_peak_1671	57	.	6.60573	9.81279	5.77774	128
chr4	151552012	151552304	BCOR_2_Adult_Trimmed_peak_1672	14	.	3.62135	5.00638	1.43390	167
chr4	151671262	151671550	BCOR_2_Adult_Trimmed_peak_1673	38	.	5.50959	7.76885	3.87757	41
chr4	151851689	151851947	BCOR_2_Adult_Trimmed_peak_1674	8	.	3.56293	4.32042	0.82749	201
chr4	154230229	154230497	BCOR_2_Adult_Trimmed_peak_1675	12	.	3.93625	4.75835	1.20938	72
chr4	154273201	154273654	BCOR_2_Adult_Trimmed_peak_1676	236	.	14.41251	28.31875	23.66190	230
chr4	154338206	154338505	BCOR_2_Adult_Trimmed_peak_1677	55	.	5.70335	9.59512	5.57751	101
chr4	154597321	154597755	BCOR_2_Adult_Trimmed_peak_1678	112	.	5.65426	15.59918	11.27393	149
chr4	154735488	154735762	BCOR_2_Adult_Trimmed_peak_1679	46	.	6.00521	8.59207	4.64009	59
chr4	154869285	154869531	BCOR_2_Adult_Trimmed_peak_1680	30	.	4.95351	6.87960	3.06918	97
chr4	154912095	154912506	BCOR_2_Adult_Trimmed_peak_1681	30	.	4.95351	6.87960	3.06918	128
chr4	155366578	155367245	BCOR_2_Adult_Trimmed_peak_1682	566	.	15.72745	61.57026	56.62749	328
chr4	155629408	155629728	BCOR_2_Adult_Trimmed_peak_1683	95	.	8.26439	13.78032	9.52760	191
chr4_random	109724	111390	BCOR_2_Adult_Trimmed_peak_1684	206	.	7.88164	25.23063	20.62577	1474
chr5	4104505	4104794	BCOR_2_Adult_Trimmed_peak_1685	148	.	10.80938	19.26642	14.81119	81
chr5	8622830	8623097	BCOR_2_Adult_Trimmed_peak_1686	22	.	4.18246	5.91229	2.20671	184
chr5	9114111	9114356	BCOR_2_Adult_Trimmed_peak_1687	38	.	5.50959	7.76885	3.87757	181
chr5	14514682	14515037	BCOR_2_Adult_Trimmed_peak_1688	35	.	5.40469	7.41228	3.54724	304
chr5	18732568	18732810	BCOR_2_Adult_Trimmed_peak_1689	8	.	3.59951	4.37600	0.87166	3
chr5	20387809	20388322	BCOR_2_Adult_Trimmed_peak_1690	123	.	6.10827	16.71169	12.34354	251
chr5	20561823	20562222	BCOR_2_Adult_Trimmed_peak_1691	82	.	7.19902	12.42316	8.23883	111
chr5	20930573	20930998	BCOR_2_Adult_Trimmed_peak_1692	82	.	7.19902	12.42316	8.23883	160
chr5	21207360	21207619	BCOR_2_Adult_Trimmed_peak_1693	96	.	7.62035	13.94997	9.69042	111
chr5	21292326	21292785	BCOR_2_Adult_Trimmed_peak_1694	15	.	4.20365	5.19326	1.56096	40
chr5	22252654	22253023	BCOR_2_Adult_Trimmed_peak_1695	13	.	3.96281	4.93186	1.36646	56
chr5	22718173	22718444	BCOR_2_Adult_Trimmed_peak_1696	25	.	4.80417	6.27762	2.51797	181
chr5	22938912	22939125	BCOR_2_Adult_Trimmed_peak_1697	33	.	4.84096	7.23155	3.39378	130
chr5	23900192	23900474	BCOR_2_Adult_Trimmed_peak_1698	80	.	7.54239	12.23094	8.06526	208
chr5	23929364	23929628	BCOR_2_Adult_Trimmed_peak_1699	72	.	6.59446	11.43491	7.29999	110
chr5	23930804	23931273	BCOR_2_Adult_Trimmed_peak_1700	71	.	7.16247	11.27713	7.15549	281
chr5	24414154	24414652	BCOR_2_Adult_Trimmed_peak_1701	126	.	8.65523	17.06045	12.68001	203
chr5	25035447	25035828	BCOR_2_Adult_Trimmed_peak_1702	37	.	3.61019	7.60064	3.72622	104
chr5	28117996	28118202	BCOR_2_Adult_Trimmed_peak_1703	27	.	4.06380	6.48995	2.71513	67
chr5	28397633	28397940	BCOR_2_Adult_Trimmed_peak_1704	29	.	3.94447	6.79982	2.99956	165
chr5	28449815	28450012	BCOR_2_Adult_Trimmed_peak_1705	25	.	4.80417	6.27762	2.51797	137
chr5	28643319	28643653	BCOR_2_Adult_Trimmed_peak_1706	55	.	5.70335	9.59512	5.57751	102
chr5	29522526	29522733	BCOR_2_Adult_Trimmed_peak_1707	15	.	4.20365	5.19326	1.56096	80
chr5	29895480	29895797	BCOR_2_Adult_Trimmed_peak_1708	212	.	8.35551	25.84995	21.23550	99
chr5	30454396	30454615	BCOR_2_Adult_Trimmed_peak_1709	35	.	5.40469	7.41228	3.54724	98
chr5	30558967	30559185	BCOR_2_Adult_Trimmed_peak_1710	41	.	4.64434	8.10310	4.19126	57
chr5	31210116	31210335	BCOR_2_Adult_Trimmed_peak_1711	6	.	3.60313	4.16565	0.68794	199
chr5	31350694	31350952	BCOR_2_Adult_Trimmed_peak_1712	60	.	6.43956	10.09909	6.04483	105
chr5	31593437	31593694	BCOR_2_Adult_Trimmed_peak_1713	69	.	7.20626	11.07093	6.96287	90
chr5	32000027	32000417	BCOR_2_Adult_Trimmed_peak_1714	160	.	9.17500	20.52448	16.03582	210
chr5	32761130	32761687	BCOR_2_Adult_Trimmed_peak_1715	102	.	6.67624	14.49730	10.21946	193
chr5	33617014	33617947	BCOR_2_Adult_Trimmed_peak_1716	303	.	14.34467	35.07992	30.34196	369
chr5	33972066	33972535	BCOR_2_Adult_Trimmed_peak_1717	35	.	4.60899	7.43505	3.56740	383
chr5	34000721	34001130	BCOR_2_Adult_Trimmed_peak_1718	122	.	7.80759	16.57145	12.20545	179
chr5	34163047	34163272	BCOR_2_Adult_Trimmed_peak_1719	51	.	5.84920	9.15144	5.15736	139
chr5	34530443	34530697	BCOR_2_Adult_Trimmed_peak_1720	242	.	9.18495	28.86967	24.20507	145
chr5	34631067	34631309	BCOR_2_Adult_Trimmed_peak_1721	104	.	8.09889	14.73785	10.45249	47
chr5	34678611	34679083	BCOR_2_Adult_Trimmed_peak_1722	133	.	9.63036	17.71251	13.31025	122
chr5	34712347	34712589	BCOR_2_Adult_Trimmed_peak_1723	60	.	5.59663	10.12934	6.07224	61
chr5	35002721	35003039	BCOR_2_Adult_Trimmed_peak_1724	151	.	7.16874	19.61073	15.14255	130
chr5	36100175	36100449	BCOR_2_Adult_Trimmed_peak_1725	38	.	4.62778	7.76750	3.87757	206
chr5	36235830	36236114	BCOR_2_Adult_Trimmed_peak_1726	94	.	8.40730	13.68816	9.44251	189
chr5	36569193	36569446	BCOR_2_Adult_Trimmed_peak_1727	6	.	3.60313	4.16565	0.68794	188
chr5	36807506	36807751	BCOR_2_Adult_Trimmed_peak_1728	43	.	4.93820	8.30616	4.38011	160
chr5	36827026	36827254	BCOR_2_Adult_Trimmed_peak_1729	142	.	9.90702	18.64549	14.20665	69
chr5	37187666	37188119	BCOR_2_Adult_Trimmed_peak_1730	27	.	4.69793	6.47797	2.70536	68
chr5	37380198	37380479	BCOR_2_Adult_Trimmed_peak_1731	37	.	4.38500	7.62941	3.75213	206
chr5	43624089	43624413	BCOR_2_Adult_Trimmed_peak_1732	51	.	4.68406	9.12230	5.13284	256
chr5	44471802	44472147	BCOR_2_Adult_Trimmed_peak_1733	15	.	4.20365	5.19326	1.56096	320
chr5	45841561	45841827	BCOR_2_Adult_Trimmed_peak_1734	89	.	5.10707	13.11563	8.90165	106
chr5	46060876	46061265	BCOR_2_Adult_Trimmed_peak_1735	205	.	10.20562	25.18910	20.58729	190
chr5	46248764	46248970	BCOR_2_Adult_Trimmed_peak_1736	47	.	5.39374	8.74396	4.78022	56
chr5	52581517	52581915	BCOR_2_Adult_Trimmed_peak_1737	71	.	6.74908	11.30422	7.17789	247
chr5	53980529	53980951	BCOR_2_Adult_Trimmed_peak_1738	83	.	5.67017	12.52148	8.32747	73
chr5	53981421	53981952	BCOR_2_Adult_Trimmed_peak_1739	228	.	10.48963	27.49789	22.85549	393
chr5	68238629	68238855	BCOR_2_Adult_Trimmed_peak_1740	55	.	5.70335	9.59512	5.57751	125
chr5	73032948	73033198	BCOR_2_Adult_Trimmed_peak_1741	6	.	3.60313	4.16565	0.68794	190
chr5	73647817	73648219	BCOR_2_Adult_Trimmed_peak_1742	57	.	6.60573	9.81279	5.77774	177
chr5	75440646	75440932	BCOR_2_Adult_Trimmed_peak_1743	107	.	9.00782	15.04253	10.73536	43
chr5	76569151	76569696	BCOR_2_Adult_Trimmed_peak_1744	503	.	24.02085	55.27484	50.37249	280
chr5	77334234	77334469	BCOR_2_Adult_Trimmed_peak_1745	46	.	6.00521	8.59207	4.64009	68
chr5	77739149	77739484	BCOR_2_Adult_Trimmed_peak_1746	316	.	13.16854	36.41016	31.65946	111
chr5	84224625	84224881	BCOR_2_Adult_Trimmed_peak_1747	68	.	4.92761	10.95311	6.85673	179
chr5	88990430	88990677	BCOR_2_Adult_Trimmed_peak_1748	25	.	4.80417	6.27762	2.51797	212
chr5	89149619	89150142	BCOR_2_Adult_Trimmed_peak_1749	139	.	9.44871	18.38210	13.95220	281
chr5	92471493	92471729	BCOR_2_Adult_Trimmed_peak_1750	35	.	5.40469	7.41228	3.54724	99
chr5	93326845	93327087	BCOR_2_Adult_Trimmed_peak_1751	42	.	5.39926	8.12161	4.20389	73
chr5	93635544	93635877	BCOR_2_Adult_Trimmed_peak_1752	160	.	9.17500	20.52448	16.03582	107
chr5	97540590	97540912	BCOR_2_Adult_Trimmed_peak_1753	38	.	5.50959	7.76885	3.87757	97
chr5	99681668	99682066	BCOR_2_Adult_Trimmed_peak_1754	28	.	4.95863	6.67660	2.88547	245
chr5	100335310	100335596	BCOR_2_Adult_Trimmed_peak_1755	19	.	4.40767	5.62933	1.95229	73
chr5	100468707	100469065	BCOR_2_Adult_Trimmed_peak_1756	40	.	5.44886	7.91651	4.01583	161
chr5	100947206	100947452	BCOR_2_Adult_Trimmed_peak_1757	137	.	8.74513	18.20943	13.78915	136
chr5	101227613	101227835	BCOR_2_Adult_Trimmed_peak_1758	25	.	4.80417	6.27762	2.51797	120
chr5	106129608	106129831	BCOR_2_Adult_Trimmed_peak_1759	6	.	3.60313	4.16565	0.68794	70
chr5	108018545	108018779	BCOR_2_Adult_Trimmed_peak_1760	25	.	4.80417	6.27762	2.51797	47
chr5	108493666	108493869	BCOR_2_Adult_Trimmed_peak_1761	6	.	3.60313	4.16565	0.68794	95
chr5	109985876	109986500	BCOR_2_Adult_Trimmed_peak_1762	230	.	13.75699	27.72274	23.07583	268
chr5	109987047	109988044	BCOR_2_Adult_Trimmed_peak_1763	126	.	8.65523	17.06045	12.68001	473
chr5	110877516	110877836	BCOR_2_Adult_Trimmed_peak_1764	42	.	5.39926	8.12161	4.20389	164
chr5	111199686	111199980	BCOR_2_Adult_Trimmed_peak_1765	192	.	7.92703	23.80556	19.23433	179
chr5	112705414	112705665	BCOR_2_Adult_Trimmed_peak_1766	139	.	8.02148	18.42851	13.99573	125
chr5	114894045	114894262	BCOR_2_Adult_Trimmed_peak_1767	137	.	8.74513	18.20943	13.78915	106
chr5	115017188	115017585	BCOR_2_Adult_Trimmed_peak_1768	40	.	5.44886	7.91651	4.01583	76
chr5	115224715	115224927	BCOR_2_Adult_Trimmed_peak_1769	11	.	3.85671	4.63215	1.10034	13
chr5	115250171	115250377	BCOR_2_Adult_Trimmed_peak_1770	15	.	4.20365	5.19326	1.56096	22
chr5	115608404	115608774	BCOR_2_Adult_Trimmed_peak_1771	23	.	3.58437	6.09459	2.38089	12
chr5	115688031	115688253	BCOR_2_Adult_Trimmed_peak_1772	15	.	4.20365	5.19326	1.56096	178
chr5	115750881	115751175	BCOR_2_Adult_Trimmed_peak_1773	38	.	4.62778	7.76750	3.87757	151
chr5	115776885	115777111	BCOR_2_Adult_Trimmed_peak_1774	11	.	3.28875	4.65703	1.11973	171
chr5	115886549	115887187	BCOR_2_Adult_Trimmed_peak_1775	126	.	8.36491	17.05853	12.68001	176
chr5	115934293	115934485	BCOR_2_Adult_Trimmed_peak_1776	49	.	6.06055	8.90191	4.92902	127
chr5	115940064	115940410	BCOR_2_Adult_Trimmed_peak_1777	14	.	3.48326	4.99383	1.42400	323
chr5	115956373	115956629	BCOR_2_Adult_Trimmed_peak_1778	55	.	6.33214	9.61584	5.59551	95
chr5	116182335	116182672	BCOR_2_Adult_Trimmed_peak_1779	206	.	12.93340	25.23931	20.63445	244
chr5	116458996	116459288	BCOR_2_Adult_Trimmed_peak_1780	35	.	5.40469	7.41228	3.54724	187
chr5	117593723	117593917	BCOR_2_Adult_Trimmed_peak_1781	13	.	4.02432	4.89966	1.34291	24
chr5	117838859	117839390	BCOR_2_Adult_Trimmed_peak_1782	38	.	5.50959	7.76885	3.87757	151
chr5	118694783	118695333	BCOR_2_Adult_Trimmed_peak_1783	48	.	4.67222	8.78097	4.81515	412
chr5	119182307	119182537	BCOR_2_Adult_Trimmed_peak_1784	15	.	4.20365	5.19326	1.56096	115
chr5	121062694	121063381	BCOR_2_Adult_Trimmed_peak_1785	49	.	4.31094	8.96135	4.98103	375
chr5	121834512	121834719	BCOR_2_Adult_Trimmed_peak_1786	15	.	4.20365	5.19326	1.56096	142
chr5	121902377	121902833	BCOR_2_Adult_Trimmed_peak_1787	187	.	11.48502	23.35147	18.78844	221
chr5	122068827	122069146	BCOR_2_Adult_Trimmed_peak_1788	50	.	5.94421	8.99064	5.00605	79
chr5	122588922	122589169	BCOR_2_Adult_Trimmed_peak_1789	38	.	5.50279	7.75780	3.87385	131
chr5	122952147	122952426	BCOR_2_Adult_Trimmed_peak_1790	61	.	6.29914	10.21302	6.14892	167
chr5	123229241	123229490	BCOR_2_Adult_Trimmed_peak_1791	29	.	4.56268	6.78432	2.98645	223
chr5	123299894	123300214	BCOR_2_Adult_Trimmed_peak_1792	76	.	6.35192	11.81863	7.66752	258
chr5	123350246	123350555	BCOR_2_Adult_Trimmed_peak_1793	14	.	3.80223	5.07709	1.49298	110
chr5	123465046	123465261	BCOR_2_Adult_Trimmed_peak_1794	32	.	4.94932	7.12601	3.29655	57
chr5	124199193	124199390	BCOR_2_Adult_Trimmed_peak_1795	29	.	4.35544	6.72038	2.92887	60
chr5	124357136	124357499	BCOR_2_Adult_Trimmed_peak_1796	63	.	6.45902	10.47079	6.39481	256
chr5	124380380	124380855	BCOR_2_Adult_Trimmed_peak_1797	217	.	10.53483	26.38603	21.76106	268
chr5	124545788	124546095	BCOR_2_Adult_Trimmed_peak_1798	107	.	8.81534	15.07464	10.76532	110
chr5	124561916	124562372	BCOR_2_Adult_Trimmed_peak_1799	98	.	7.74800	14.16062	9.89390	215
chr5	124777575	124778083	BCOR_2_Adult_Trimmed_peak_1800	130	.	8.60490	17.46808	13.07019	154
chr5	124875748	124876175	BCOR_2_Adult_Trimmed_peak_1801	112	.	8.61377	15.58265	11.25825	108
chr5	125288068	125288294	BCOR_2_Adult_Trimmed_peak_1802	15	.	4.20365	5.19326	1.56096	163
chr5	125342858	125343129	BCOR_2_Adult_Trimmed_peak_1803	78	.	6.25506	12.05056	7.89119	175
chr5	125870383	125870763	BCOR_2_Adult_Trimmed_peak_1804	50	.	5.94421	8.99064	5.00605	236
chr5	125873259	125873831	BCOR_2_Adult_Trimmed_peak_1805	49	.	6.06055	8.90191	4.92902	319
chr5	125956016	125956487	BCOR_2_Adult_Trimmed_peak_1806	11	.	3.85671	4.63215	1.10034	32
chr5	129525556	129526315	BCOR_2_Adult_Trimmed_peak_1807	205	.	10.20562	25.18910	20.58729	453
chr5	130089804	130090014	BCOR_2_Adult_Trimmed_peak_1808	35	.	5.40469	7.41228	3.54724	169
chr5	130292880	130293265	BCOR_2_Adult_Trimmed_peak_1809	93	.	7.41877	13.61633	9.37831	121
chr5	130417396	130417800	BCOR_2_Adult_Trimmed_peak_1810	25	.	3.28199	6.33867	2.57823	353
chr5	134789462	134789727	BCOR_2_Adult_Trimmed_peak_1811	94	.	7.21195	13.70369	9.45752	96
chr5	135484715	135485765	BCOR_2_Adult_Trimmed_peak_1812	129	.	7.71296	17.36254	12.96707	191
chr5	135625061	135625434	BCOR_2_Adult_Trimmed_peak_1813	47	.	3.35330	8.74252	4.77910	292
chr5	135644019	135644334	BCOR_2_Adult_Trimmed_peak_1814	10	.	3.57460	4.51778	1.00431	308
chr5	135662815	135663132	BCOR_2_Adult_Trimmed_peak_1815	41	.	4.64434	8.10310	4.19126	67
chr5	135845596	135846044	BCOR_2_Adult_Trimmed_peak_1816	38	.	5.50959	7.76885	3.87757	183
chr5	136021112	136021417	BCOR_2_Adult_Trimmed_peak_1817	118	.	5.60262	16.24785	11.89608	159
chr5	136164663	136165033	BCOR_2_Adult_Trimmed_peak_1818	119	.	7.40444	16.31347	11.95930	170
chr5	136254021	136254893	BCOR_2_Adult_Trimmed_peak_1819	492	.	16.25520	54.15059	49.25645	338
chr5	136410572	136410787	BCOR_2_Adult_Trimmed_peak_1820	66	.	5.92744	10.70157	6.61665	106
chr5	136438379	136438689	BCOR_2_Adult_Trimmed_peak_1821	78	.	5.39897	11.96112	7.80599	164
chr5	137394736	137395195	BCOR_2_Adult_Trimmed_peak_1822	38	.	5.50959	7.76885	3.87757	278
chr5	137462730	137463056	BCOR_2_Adult_Trimmed_peak_1823	44	.	5.88060	8.38145	4.44781	52
chr5	137841431	137841758	BCOR_2_Adult_Trimmed_peak_1824	94	.	8.40730	13.68816	9.44251	175
chr5	137943369	137943909	BCOR_2_Adult_Trimmed_peak_1825	185	.	8.56573	23.11683	18.55894	359
chr5	137972632	137972870	BCOR_2_Adult_Trimmed_peak_1826	16	.	4.04945	5.24948	1.60775	154
chr5	138042069	138042399	BCOR_2_Adult_Trimmed_peak_1827	72	.	6.59446	11.43491	7.29999	82
chr5	138069900	138070268	BCOR_2_Adult_Trimmed_peak_1828	168	.	7.09348	21.32490	16.81222	220
chr5	138227796	138228216	BCOR_2_Adult_Trimmed_peak_1829	95	.	6.30343	13.78218	9.52760	310
chr5	138228743	138229071	BCOR_2_Adult_Trimmed_peak_1830	38	.	5.50279	7.75780	3.87385	217
chr5	139727877	139728592	BCOR_2_Adult_Trimmed_peak_1831	86	.	6.02937	12.84119	8.63402	273
chr5	140797325	140797759	BCOR_2_Adult_Trimmed_peak_1832	49	.	6.06055	8.90191	4.92902	153
chr5	140981181	140981571	BCOR_2_Adult_Trimmed_peak_1833	259	.	12.54737	30.62280	25.93388	156
chr5	141180490	141180976	BCOR_2_Adult_Trimmed_peak_1834	116	.	7.76346	16.01754	11.67570	335
chr5	143667570	143667939	BCOR_2_Adult_Trimmed_peak_1835	57	.	5.22489	9.81967	5.78269	89
chr5	144493284	144493516	BCOR_2_Adult_Trimmed_peak_1836	109	.	7.09593	15.28200	10.96446	79
chr5	145726733	145727088	BCOR_2_Adult_Trimmed_peak_1837	35	.	5.40469	7.41228	3.54724	76
chr5	147196566	147196766	BCOR_2_Adult_Trimmed_peak_1838	35	.	5.40469	7.41228	3.54724	83
chr5	147644476	147644692	BCOR_2_Adult_Trimmed_peak_1839	32	.	5.17413	7.02773	3.20985	79
chr5	147862802	147863039	BCOR_2_Adult_Trimmed_peak_1840	15	.	4.20365	5.19326	1.56096	200
chr5	148706354	148706593	BCOR_2_Adult_Trimmed_peak_1841	46	.	6.00521	8.59207	4.64009	151
chr5	149364069	149364408	BCOR_2_Adult_Trimmed_peak_1842	58	.	6.12889	9.93836	5.89555	214
chr5	149806597	149806870	BCOR_2_Adult_Trimmed_peak_1843	35	.	5.40469	7.41228	3.54724	134
chr5	149864372	149864674	BCOR_2_Adult_Trimmed_peak_1844	24	.	4.01074	6.13640	2.41648	236
chr5	149995752	149996201	BCOR_2_Adult_Trimmed_peak_1845	92	.	6.38597	13.52174	9.29363	336
chr5	150040798	150041201	BCOR_2_Adult_Trimmed_peak_1846	60	.	6.61151	10.07231	6.02166	118
chr5	150439074	150439301	BCOR_2_Adult_Trimmed_peak_1847	29	.	4.56268	6.78432	2.98645	135
chr5	151704267	151704481	BCOR_2_Adult_Trimmed_peak_1848	15	.	4.20365	5.19326	1.56096	53
chr5	152171022	152171439	BCOR_2_Adult_Trimmed_peak_1849	36	.	3.90037	7.50475	3.63492	215
chr6	3150912	3151529	BCOR_2_Adult_Trimmed_peak_1850	94	.	2.18205	13.71760	9.47114	577
chr6	3925964	3926441	BCOR_2_Adult_Trimmed_peak_1851	71	.	7.16247	11.27713	7.15549	62
chr6	3943737	3943943	BCOR_2_Adult_Trimmed_peak_1852	35	.	5.40469	7.41228	3.54724	131
chr6	4697862	4698219	BCOR_2_Adult_Trimmed_peak_1853	35	.	5.40469	7.41228	3.54724	249
chr6	8459173	8459791	BCOR_2_Adult_Trimmed_peak_1854	90	.	6.47889	13.27481	9.05320	133
chr6	11857321	11858057	BCOR_2_Adult_Trimmed_peak_1855	216	.	8.07868	26.23440	21.61577	329
chr6	17586673	17587229	BCOR_2_Adult_Trimmed_peak_1856	139	.	9.44871	18.38210	13.95220	298
chr6	21899308	21899883	BCOR_2_Adult_Trimmed_peak_1857	104	.	6.57750	14.74146	10.45294	154
chr6	28430002	28430329	BCOR_2_Adult_Trimmed_peak_1858	82	.	5.12307	12.44127	8.25638	242
chr6	29698113	29698311	BCOR_2_Adult_Trimmed_peak_1859	7	.	2.05856	4.19003	0.71225	8
chr6	29717942	29718441	BCOR_2_Adult_Trimmed_peak_1860	164	.	10.34859	20.91384	16.40837	242
chr6	29724659	29724867	BCOR_2_Adult_Trimmed_peak_1861	15	.	4.20365	5.19326	1.56096	45
chr6	30097137	30097441	BCOR_2_Adult_Trimmed_peak_1862	162	.	11.40991	20.72299	16.22198	164
chr6	30122573	30123044	BCOR_2_Adult_Trimmed_peak_1863	40	.	5.44886	7.91651	4.01583	255
chr6	30123937	30124508	BCOR_2_Adult_Trimmed_peak_1864	93	.	7.41877	13.61633	9.37831	338
chr6	30124890	30125230	BCOR_2_Adult_Trimmed_peak_1865	50	.	5.96468	9.02344	5.03711	164
chr6	30459733	30460057	BCOR_2_Adult_Trimmed_peak_1866	82	.	7.43026	12.40934	8.22800	127
chr6	30643554	30643802	BCOR_2_Adult_Trimmed_peak_1867	11	.	3.85671	4.63215	1.10034	152
chr6	31537606	31537915	BCOR_2_Adult_Trimmed_peak_1868	46	.	6.00521	8.59207	4.64009	241
chr6	31541590	31541966	BCOR_2_Adult_Trimmed_peak_1869	69	.	7.20626	11.07093	6.96287	250
chr6	35083500	35084047	BCOR_2_Adult_Trimmed_peak_1870	42	.	5.43865	8.18428	4.26430	304
chr6	38501145	38501560	BCOR_2_Adult_Trimmed_peak_1871	126	.	8.65523	17.06045	12.68001	169
chr6	39156786	39157047	BCOR_2_Adult_Trimmed_peak_1872	149	.	9.12536	19.37870	14.91856	97
chr6	39542610	39542832	BCOR_2_Adult_Trimmed_peak_1873	42	.	5.39926	8.12161	4.20389	171
chr6	40979838	40980163	BCOR_2_Adult_Trimmed_peak_1874	15	.	4.20365	5.19326	1.56096	99
chr6	47713331	47713529	BCOR_2_Adult_Trimmed_peak_1875	36	.	2.84600	7.55172	3.67946	131
chr6	48543793	48543998	BCOR_2_Adult_Trimmed_peak_1876	13	.	3.96281	4.93186	1.36646	157
chr6	49269091	49269298	BCOR_2_Adult_Trimmed_peak_1877	126	.	8.36491	17.05853	12.68001	131
chr6	49270166	49270408	BCOR_2_Adult_Trimmed_peak_1878	40	.	5.62322	7.95443	4.05170	66
chr6	51962257	51962969	BCOR_2_Adult_Trimmed_peak_1879	74	.	6.46379	11.61064	7.46909	542
chr6	52774915	52775131	BCOR_2_Adult_Trimmed_peak_1880	46	.	6.00521	8.59207	4.64009	89
chr6	54766550	54766875	BCOR_2_Adult_Trimmed_peak_1881	36	.	5.38742	7.57103	3.69701	208
chr6	54942837	54943123	BCOR_2_Adult_Trimmed_peak_1882	149	.	8.55955	19.41976	14.95763	119
chr6	56474229	56474421	BCOR_2_Adult_Trimmed_peak_1883	35	.	5.40469	7.41228	3.54724	66
chr6	57653030	57653429	BCOR_2_Adult_Trimmed_peak_1884	53	.	5.77015	9.35787	5.35118	60
chr6	57775109	57775699	BCOR_2_Adult_Trimmed_peak_1885	25	.	4.80417	6.27762	2.51797	456
chr6	58783373	58783642	BCOR_2_Adult_Trimmed_peak_1886	51	.	5.84920	9.15144	5.15736	87
chr6	59158810	59159013	BCOR_2_Adult_Trimmed_peak_1887	46	.	6.00521	8.59207	4.64009	93
chr6	70794162	70794539	BCOR_2_Adult_Trimmed_peak_1888	165	.	7.18490	21.07118	16.56285	188
chr6	71390627	71390907	BCOR_2_Adult_Trimmed_peak_1889	53	.	4.33490	9.31366	5.31178	95
chr6	71493888	71494099	BCOR_2_Adult_Trimmed_peak_1890	22	.	4.59922	5.93860	2.23118	38
chr6	71581547	71581786	BCOR_2_Adult_Trimmed_peak_1891	23	.	4.67240	6.05860	2.34837	110
chr6	71583047	71583501	BCOR_2_Adult_Trimmed_peak_1892	41	.	4.64434	8.10310	4.19126	375
chr6	73265499	73265816	BCOR_2_Adult_Trimmed_peak_1893	33	.	5.29254	7.22395	3.38665	91
chr6	83004469	83004713	BCOR_2_Adult_Trimmed_peak_1894	90	.	6.47889	13.27481	9.05320	92
chr6	83071426	83071630	BCOR_2_Adult_Trimmed_peak_1895	114	.	6.27265	15.82592	11.49569	92
chr6	83275810	83276260	BCOR_2_Adult_Trimmed_peak_1896	82	.	7.43026	12.40934	8.22800	253
chr6	83385277	83385633	BCOR_2_Adult_Trimmed_peak_1897	25	.	4.80417	6.27762	2.51797	279
chr6	83716868	83717081	BCOR_2_Adult_Trimmed_peak_1898	19	.	4.40767	5.62933	1.95229	170
chr6	83781731	83782005	BCOR_2_Adult_Trimmed_peak_1899	33	.	3.74378	7.16462	3.33316	129
chr6	85401261	85402079	BCOR_2_Adult_Trimmed_peak_1900	53	.	3.87763	9.31842	5.31640	115
chr6	86315534	86315739	BCOR_2_Adult_Trimmed_peak_1901	53	.	5.77015	9.35787	5.35118	65
chr6	86353656	86354273	BCOR_2_Adult_Trimmed_peak_1902	57	.	5.57876	9.73960	5.71643	502
chr6	86388369	86388583	BCOR_2_Adult_Trimmed_peak_1903	27	.	4.84868	6.49999	2.72311	67
chr6	86476657	86476869	BCOR_2_Adult_Trimmed_peak_1904	18	.	4.22814	5.52567	1.86518	43
chr6	86619208	86619421	BCOR_2_Adult_Trimmed_peak_1905	146	.	6.38384	19.09995	14.65280	115
chr6	87622150	87622355	BCOR_2_Adult_Trimmed_peak_1906	51	.	5.84920	9.15144	5.15736	81
chr6	87761866	87762245	BCOR_2_Adult_Trimmed_peak_1907	144	.	10.58508	18.87686	14.43346	229
chr6	88469000	88469199	BCOR_2_Adult_Trimmed_peak_1908	6	.	3.60313	4.16565	0.68794	31
chr6	88791919	88792571	BCOR_2_Adult_Trimmed_peak_1909	33	.	3.99055	7.15633	3.32535	396
chr6	88852253	88852452	BCOR_2_Adult_Trimmed_peak_1910	14	.	3.80223	5.07709	1.49298	25
chr6	90938689	90939165	BCOR_2_Adult_Trimmed_peak_1911	97	.	6.91348	14.05998	9.79589	166
chr6	91633735	91634135	BCOR_2_Adult_Trimmed_peak_1912	46	.	5.32313	8.62800	4.66817	303
chr6	91635816	91636304	BCOR_2_Adult_Trimmed_peak_1913	190	.	12.57957	23.64661	19.07912	230
chr6	92134061	92134281	BCOR_2_Adult_Trimmed_peak_1914	15	.	4.20365	5.19326	1.56096	95
chr6	94650156	94650469	BCOR_2_Adult_Trimmed_peak_1915	58	.	5.64615	9.85421	5.81306	208
chr6	97155566	97155832	BCOR_2_Adult_Trimmed_peak_1916	66	.	5.17711	10.78205	6.69188	118
chr6	97450277	97450533	BCOR_2_Adult_Trimmed_peak_1917	191	.	12.61095	23.70166	19.13178	132
chr6	100237140	100237485	BCOR_2_Adult_Trimmed_peak_1918	43	.	5.68767	8.29797	4.37501	179
chr6	100783611	100783867	BCOR_2_Adult_Trimmed_peak_1919	25	.	4.80417	6.27762	2.51797	175
chr6	108778160	108778531	BCOR_2_Adult_Trimmed_peak_1920	30	.	4.95351	6.87960	3.06918	336
chr6	113026564	113027166	BCOR_2_Adult_Trimmed_peak_1921	34	.	4.35407	7.28283	3.44244	203
chr6	113145162	113145376	BCOR_2_Adult_Trimmed_peak_1922	23	.	4.56175	6.04557	2.33542	148
chr6	113256546	113256835	BCOR_2_Adult_Trimmed_peak_1923	45	.	3.49565	8.49353	4.55577	105
chr6	113276872	113277092	BCOR_2_Adult_Trimmed_peak_1924	8	.	3.11481	4.35105	0.85679	71
chr6	113342518	113342927	BCOR_2_Adult_Trimmed_peak_1925	25	.	4.80417	6.27762	2.51797	307
chr6	115758788	115759309	BCOR_2_Adult_Trimmed_peak_1926	189	.	11.24846	23.51926	18.95294	145
chr6	115880107	115880413	BCOR_2_Adult_Trimmed_peak_1927	25	.	4.80417	6.27762	2.51797	291
chr6	115881401	115882105	BCOR_2_Adult_Trimmed_peak_1928	94	.	8.40730	13.68816	9.44251	373
chr6	115884041	115884415	BCOR_2_Adult_Trimmed_peak_1929	23	.	4.70448	6.11156	2.39474	179
chr6	115888212	115889660	BCOR_2_Adult_Trimmed_peak_1930	176	.	12.01043	22.20177	17.66564	881
chr6	117829256	117829533	BCOR_2_Adult_Trimmed_peak_1931	55	.	5.70335	9.59512	5.57751	109
chr6	118014592	118014783	BCOR_2_Adult_Trimmed_peak_1932	6	.	3.60313	4.16565	0.68794	8
chr6	119988470	119988884	BCOR_2_Adult_Trimmed_peak_1933	32	.	4.94932	7.12601	3.29655	170
chr6	122258604	122258929	BCOR_2_Adult_Trimmed_peak_1934	40	.	4.41265	7.97677	4.07253	34
chr6	122760935	122761255	BCOR_2_Adult_Trimmed_peak_1935	11	.	3.39370	4.63090	1.10034	89
chr6	124550494	124550783	BCOR_2_Adult_Trimmed_peak_1936	57	.	6.60573	9.81279	5.77774	43
chr6	124612563	124613006	BCOR_2_Adult_Trimmed_peak_1937	46	.	4.93630	8.62515	4.66817	389
chr6	124779023	124779633	BCOR_2_Adult_Trimmed_peak_1938	175	.	8.30617	22.05236	17.51982	373
chr6	124881030	124881234	BCOR_2_Adult_Trimmed_peak_1939	24	.	4.01074	6.13640	2.41648	29
chr6	124989407	124989863	BCOR_2_Adult_Trimmed_peak_1940	106	.	7.41057	14.93677	10.63607	313
chr6	125677704	125677907	BCOR_2_Adult_Trimmed_peak_1941	25	.	4.80417	6.27762	2.51797	64
chr6	126889650	126890159	BCOR_2_Adult_Trimmed_peak_1942	11	.	3.85671	4.63215	1.10034	393
chr6	128374702	128374961	BCOR_2_Adult_Trimmed_peak_1943	40	.	5.44886	7.91651	4.01583	99
chr6	128793029	128793224	BCOR_2_Adult_Trimmed_peak_1944	27	.	4.69793	6.47797	2.70536	168
chr6	131337770	131337980	BCOR_2_Adult_Trimmed_peak_1945	15	.	4.20365	5.19326	1.56096	138
chr6	133055485	133056029	BCOR_2_Adult_Trimmed_peak_1946	82	.	7.43026	12.40934	8.22800	268
chr6	134598500	134598744	BCOR_2_Adult_Trimmed_peak_1947	38	.	5.50959	7.76885	3.87757	45
chr6	134732903	134733379	BCOR_2_Adult_Trimmed_peak_1948	35	.	5.40469	7.41228	3.54724	187
chr6	134870261	134870626	BCOR_2_Adult_Trimmed_peak_1949	30	.	4.95351	6.87960	3.06918	300
chr6	136467324	136467563	BCOR_2_Adult_Trimmed_peak_1950	62	.	6.14771	10.32601	6.25918	121
chr6	136752425	136753222	BCOR_2_Adult_Trimmed_peak_1951	14	.	3.80223	5.07709	1.49298	383
chr6	137661845	137662044	BCOR_2_Adult_Trimmed_peak_1952	32	.	5.17413	7.02773	3.20985	107
chr6	140298975	140299191	BCOR_2_Adult_Trimmed_peak_1953	6	.	3.60313	4.16565	0.68794	103
chr6	140640993	140641287	BCOR_2_Adult_Trimmed_peak_1954	15	.	4.20365	5.19326	1.56096	104
chr6	142913076	142913760	BCOR_2_Adult_Trimmed_peak_1955	46	.	6.00521	8.59207	4.64009	89
chr6	143048331	143048701	BCOR_2_Adult_Trimmed_peak_1956	183	.	8.99842	22.90554	18.35222	196
chr6	143114891	143115729	BCOR_2_Adult_Trimmed_peak_1957	492	.	17.44832	54.11647	49.22245	578
chr6	145159395	145159690	BCOR_2_Adult_Trimmed_peak_1958	69	.	5.48125	11.01733	6.91762	115
chr6	145289417	145289910	BCOR_2_Adult_Trimmed_peak_1959	64	.	6.72179	10.55551	6.47703	187
chr6	145695035	145695233	BCOR_2_Adult_Trimmed_peak_1960	35	.	4.94584	7.39929	3.54724	103
chr6	145804221	145804472	BCOR_2_Adult_Trimmed_peak_1961	151	.	8.12760	19.63582	15.16595	140
chr6	145812267	145812584	BCOR_2_Adult_Trimmed_peak_1962	57	.	6.60573	9.81279	5.77774	162
chr6	146285732	146286029	BCOR_2_Adult_Trimmed_peak_1963	35	.	5.40469	7.41228	3.54724	117
chr6	146525911	146526631	BCOR_2_Adult_Trimmed_peak_1964	161	.	9.89169	20.68577	16.18852	298
chr6	146581981	146582209	BCOR_2_Adult_Trimmed_peak_1965	15	.	4.20365	5.19326	1.56096	109
chr6	146582754	146583407	BCOR_2_Adult_Trimmed_peak_1966	176	.	10.79853	22.20772	17.66991	343
chr6	146583938	146584184	BCOR_2_Adult_Trimmed_peak_1967	15	.	4.20365	5.19326	1.56096	39
chr6	146673185	146673620	BCOR_2_Adult_Trimmed_peak_1968	65	.	6.08357	10.58988	6.50754	293
chr6	148160495	148160910	BCOR_2_Adult_Trimmed_peak_1969	224	.	11.95245	27.07291	22.43699	89
chr7	3596284	3596822	BCOR_2_Adult_Trimmed_peak_1970	199	.	10.18381	24.56734	19.97637	356
chr7	3644683	3644886	BCOR_2_Adult_Trimmed_peak_1971	20	.	3.63395	5.71578	2.03501	151
chr7	4088547	4088898	BCOR_2_Adult_Trimmed_peak_1972	83	.	6.09570	12.56529	8.36905	278
chr7	4610665	4611025	BCOR_2_Adult_Trimmed_peak_1973	17	.	3.88173	5.42973	1.77349	72
chr7	4636661	4636883	BCOR_2_Adult_Trimmed_peak_1974	52	.	4.19510	9.28518	5.28453	85
chr7	4764008	4764556	BCOR_2_Adult_Trimmed_peak_1975	141	.	7.83733	18.57553	14.13951	366
chr7	4817769	4817973	BCOR_2_Adult_Trimmed_peak_1976	49	.	6.06055	8.90191	4.92902	98
chr7	4866874	4867372	BCOR_2_Adult_Trimmed_peak_1977	55	.	6.33214	9.61584	5.59551	164
chr7	5012912	5014018	BCOR_2_Adult_Trimmed_peak_1978	163	.	7.28429	20.82617	16.32386	203
chr7	6107209	6107826	BCOR_2_Adult_Trimmed_peak_1979	98	.	7.43151	14.07431	9.80949	452
chr7	6123872	6124166	BCOR_2_Adult_Trimmed_peak_1980	8	.	3.19299	4.29493	0.80300	1
chr7	6237955	6238287	BCOR_2_Adult_Trimmed_peak_1981	46	.	6.00521	8.59207	4.64009	67
chr7	6315475	6315942	BCOR_2_Adult_Trimmed_peak_1982	61	.	5.05344	10.18615	6.12561	65
chr7	6680320	6680552	BCOR_2_Adult_Trimmed_peak_1983	16	.	4.22143	5.33432	1.68963	164
chr7	6681083	6681625	BCOR_2_Adult_Trimmed_peak_1984	142	.	6.94472	18.64355	14.20636	176
chr7	7251227	7251450	BCOR_2_Adult_Trimmed_peak_1985	82	.	7.19902	12.42316	8.23883	147
chr7	13420086	13420287	BCOR_2_Adult_Trimmed_peak_1986	11	.	3.70938	4.72555	1.17932	2
chr7	13466362	13466711	BCOR_2_Adult_Trimmed_peak_1987	60	.	6.61151	10.07231	6.02166	56
chr7	13609484	13609730	BCOR_2_Adult_Trimmed_peak_1988	72	.	6.11028	11.40079	7.26962	140
chr7	13639494	13640175	BCOR_2_Adult_Trimmed_peak_1989	25	.	4.23461	6.25131	2.51797	604
chr7	13863874	13864134	BCOR_2_Adult_Trimmed_peak_1990	38	.	5.50959	7.76885	3.87757	159
chr7	16466769	16466972	BCOR_2_Adult_Trimmed_peak_1991	58	.	5.64615	9.85421	5.81306	136
chr7	16683460	16683882	BCOR_2_Adult_Trimmed_peak_1992	253	.	11.52247	30.05514	25.37314	194
chr7	16871670	16871887	BCOR_2_Adult_Trimmed_peak_1993	38	.	4.62778	7.76750	3.87757	107
chr7	16984964	16985571	BCOR_2_Adult_Trimmed_peak_1994	286	.	9.85522	33.33672	28.61445	373
chr7	17200275	17200766	BCOR_2_Adult_Trimmed_peak_1995	173	.	8.49593	21.91341	17.38491	290
chr7	17460086	17460612	BCOR_2_Adult_Trimmed_peak_1996	130	.	5.74349	17.41389	13.01743	270
chr7	17509234	17509932	BCOR_2_Adult_Trimmed_peak_1997	309	.	11.78468	35.71344	30.96843	287
chr7	19576385	19576578	BCOR_2_Adult_Trimmed_peak_1998	107	.	7.24270	15.09520	10.78325	68
chr7	19813397	19813683	BCOR_2_Adult_Trimmed_peak_1999	35	.	3.37428	7.45780	3.58959	181
chr7	19893739	19894095	BCOR_2_Adult_Trimmed_peak_2000	72	.	6.55756	11.37427	7.24362	137
[truncated: 523 more rows]
