# Supplementary material for: Pathogenic variants in CRX have distinct cis-regulatory effects on enhancers and silencers in photoreceptors
Source: Genome Res. 2024 Feb;34(2):243–55. doi: 10.1101/gr.278133.123 (PMC10984388; doi:10.1101/gr.278133.123)
Supplement: Supplement 2 [file Supplemental_Code_S1.zip › retinopathy-manuscript-main/BCOR/BCOR_P0_rep1.mm9.bed]

chr1	4797542	4798195	BCOR_1_P0_peak_1	213	.	10.45945	25.65425	21.35967	360
chr1	4847706	4847903	BCOR_1_P0_peak_2	82	.	5.07341	11.97244	8.20324	83
chr1	6719730	6719930	BCOR_1_P0_peak_3	41	.	4.72362	7.62949	4.15856	80
chr1	7078774	7079197	BCOR_1_P0_peak_4	174	.	5.70028	21.66775	17.49039	210
chr1	9690469	9690837	BCOR_1_P0_peak_5	119	.	6.51839	15.92510	11.96438	99
chr1	9738506	9738736	BCOR_1_P0_peak_6	133	.	8.55677	17.38618	13.35921	109
chr1	13362612	13362899	BCOR_1_P0_peak_7	76	.	5.47759	11.37980	7.64877	118
chr1	14299783	14300095	BCOR_1_P0_peak_8	56	.	5.91649	9.25926	5.65871	95
chr1	15276855	15277177	BCOR_1_P0_peak_9	29	.	4.55115	6.24835	2.90119	18
chr1	16094602	16095768	BCOR_1_P0_peak_10	26	.	3.62133	5.92924	2.63521	310
chr1	16646903	16647290	BCOR_1_P0_peak_11	53	.	4.41025	8.87452	5.31061	267
chr1	17087710	17088007	BCOR_1_P0_peak_12	46	.	5.46137	8.22043	4.69787	97
chr1	20292626	20293018	BCOR_1_P0_peak_13	75	.	5.07179	11.26634	7.54326	209
chr1	23262946	23263480	BCOR_1_P0_peak_14	116	.	6.17435	15.60862	11.66091	98
chr1	23390003	23390193	BCOR_1_P0_peak_15	56	.	5.91649	9.25926	5.65871	93
chr1	24107011	24107324	BCOR_1_P0_peak_16	58	.	5.40200	9.43709	5.82820	283
chr1	24685368	24685596	BCOR_1_P0_peak_17	46	.	4.53411	8.20690	4.69767	65
chr1	25886993	25887756	BCOR_1_P0_peak_18	93	.	7.12619	13.12939	9.30332	352
chr1	25911427	25911618	BCOR_1_P0_peak_19	19	.	3.88944	5.21416	1.99810	134
chr1	30930532	30930835	BCOR_1_P0_peak_20	53	.	4.41025	8.87452	5.31061	122
chr1	31006371	31006989	BCOR_1_P0_peak_21	110	.	6.27697	14.98895	11.06785	231
chr1	32229395	32229609	BCOR_1_P0_peak_22	33	.	4.38622	6.77191	3.38187	50
chr1	33871070	33871375	BCOR_1_P0_peak_23	49	.	5.06102	8.51644	4.97376	103
chr1	33964378	33965079	BCOR_1_P0_peak_24	111	.	7.77888	15.11092	11.18282	198
chr1	34495992	34496530	BCOR_1_P0_peak_25	67	.	4.66753	10.37621	6.70078	484
chr1	34899038	34900187	BCOR_1_P0_peak_26	333	.	15.59853	37.92614	33.35200	818
chr1	36124948	36125428	BCOR_1_P0_peak_27	122	.	8.16783	16.23852	12.26226	262
chr1	36364475	36364837	BCOR_1_P0_peak_28	146	.	8.43504	18.68194	14.60330	146
chr1	36425758	36426119	BCOR_1_P0_peak_29	27	.	4.27839	6.06511	2.74763	323
chr1	36528213	36528668	BCOR_1_P0_peak_30	107	.	7.74488	14.59922	10.70104	268
chr1	36568525	36568770	BCOR_1_P0_peak_31	31	.	2.95419	6.46493	3.10891	185
chr1	36614295	36614555	BCOR_1_P0_peak_32	18	.	3.89963	5.01855	1.84058	188
chr1	36996496	36996926	BCOR_1_P0_peak_33	108	.	5.95384	14.70771	10.80345	75
chr1	37921529	37922139	BCOR_1_P0_peak_34	115	.	4.35647	15.46818	11.52503	325
chr1	38054086	38054310	BCOR_1_P0_peak_35	105	.	5.68221	14.49131	10.59500	80
chr1	38054787	38054974	BCOR_1_P0_peak_36	13	.	2.60837	4.48763	1.35153	121
chr1	38186471	38186894	BCOR_1_P0_peak_37	70	.	5.33424	10.73502	7.03981	259
chr1	38684292	38684542	BCOR_1_P0_peak_38	41	.	4.86669	7.56596	4.10204	211
chr1	38900227	38900435	BCOR_1_P0_peak_39	49	.	5.06102	8.51644	4.97376	98
chr1	38904995	38905232	BCOR_1_P0_peak_40	13	.	3.64092	4.43897	1.30495	194
chr1	38954739	38954974	BCOR_1_P0_peak_41	28	.	4.35489	6.18669	2.86033	158
chr1	39249413	39250031	BCOR_1_P0_peak_42	29	.	4.55115	6.24835	2.90119	358
chr1	39424583	39424963	BCOR_1_P0_peak_43	87	.	7.28183	12.55805	8.75647	64
chr1	39535362	39535609	BCOR_1_P0_peak_44	89	.	7.14114	12.73514	8.92702	199
chr1	39592626	39592818	BCOR_1_P0_peak_45	32	.	3.74871	6.67020	3.29569	63
chr1	39633585	39634141	BCOR_1_P0_peak_46	49	.	5.24106	8.49286	4.95585	310
chr1	40004753	40004970	BCOR_1_P0_peak_47	46	.	5.46137	8.22043	4.69787	64
chr1	42751350	42751536	BCOR_1_P0_peak_48	46	.	5.46137	8.22043	4.69787	88
chr1	42752567	42753752	BCOR_1_P0_peak_49	76	.	6.07323	11.33626	7.60699	780
chr1	42754923	42755413	BCOR_1_P0_peak_50	66	.	6.37160	10.32986	6.66313	228
chr1	42756335	42756526	BCOR_1_P0_peak_51	29	.	4.55115	6.24835	2.90119	59
chr1	42907974	42908177	BCOR_1_P0_peak_52	61	.	4.82844	9.73647	6.10772	115
chr1	43155320	43155580	BCOR_1_P0_peak_53	53	.	4.58702	8.92892	5.35939	157
chr1	43502875	43503137	BCOR_1_P0_peak_54	35	.	4.66733	6.95295	3.54546	50
chr1	43884507	43884914	BCOR_1_P0_peak_55	148	.	8.04387	18.97069	14.88302	169
chr1	43990533	43990774	BCOR_1_P0_peak_56	68	.	5.06986	10.56484	6.87843	133
chr1	44176594	44177008	BCOR_1_P0_peak_57	26	.	3.87297	5.89911	2.61093	127
chr1	46886966	46887226	BCOR_1_P0_peak_58	28	.	3.38319	6.13294	2.80890	33
chr1	46910429	46910620	BCOR_1_P0_peak_59	101	.	4.37221	13.98855	10.11790	73
chr1	50827167	50827418	BCOR_1_P0_peak_60	36	.	4.92115	7.08157	3.66842	152
chr1	50984147	50984338	BCOR_1_P0_peak_61	87	.	7.28183	12.55805	8.75647	106
chr1	51707026	51707661	BCOR_1_P0_peak_62	66	.	6.37160	10.32986	6.66313	537
chr1	52873921	52874114	BCOR_1_P0_peak_63	20	.	4.09603	5.32138	2.07086	35
chr1	53841807	53842065	BCOR_1_P0_peak_64	37	.	5.00626	7.21584	3.78382	207
chr1	54982913	54983254	BCOR_1_P0_peak_65	66	.	6.37160	10.32986	6.66313	189
chr1	55084229	55084470	BCOR_1_P0_peak_66	179	.	10.11255	22.16092	17.96740	102
chr1	55144689	55145117	BCOR_1_P0_peak_67	182	.	5.82420	22.49202	18.28636	164
chr1	55187890	55188136	BCOR_1_P0_peak_68	39	.	3.96923	7.38244	3.93947	203
chr1	55293875	55294199	BCOR_1_P0_peak_69	109	.	8.19206	14.89081	10.97422	203
chr1	57029039	57030538	BCOR_1_P0_peak_70	434	.	15.19398	48.20745	43.47251	1125
chr1	57033999	57034412	BCOR_1_P0_peak_71	27	.	4.27839	6.06511	2.74763	115
chr1	58561820	58562032	BCOR_1_P0_peak_72	26	.	3.52820	5.98211	2.67646	37
chr1	59030384	59030649	BCOR_1_P0_peak_73	29	.	4.08824	6.26887	2.92097	152
chr1	59538814	59539166	BCOR_1_P0_peak_74	135	.	5.95114	17.56185	13.53071	143
chr1	59819792	59820567	BCOR_1_P0_peak_75	62	.	5.47119	9.90957	6.26832	639
chr1	59969520	59969824	BCOR_1_P0_peak_76	66	.	4.51092	10.33472	6.66653	186
chr1	60466321	60466600	BCOR_1_P0_peak_77	137	.	6.20252	17.78390	13.74287	102
chr1	60622945	60624277	BCOR_1_P0_peak_78	519	.	14.33331	56.78318	51.94513	805
chr1	62753103	62753306	BCOR_1_P0_peak_79	37	.	5.00626	7.21584	3.78382	115
chr1	63160593	63161255	BCOR_1_P0_peak_80	27	.	3.02022	6.08219	2.76415	247
chr1	63223377	63223671	BCOR_1_P0_peak_81	72	.	5.66050	10.98105	7.27340	56
chr1	63492129	63492851	BCOR_1_P0_peak_82	99	.	6.55426	13.83724	9.97173	495
chr1	64168004	64168983	BCOR_1_P0_peak_83	274	.	7.55054	31.87738	27.42529	352
chr1	64737231	64737501	BCOR_1_P0_peak_84	176	.	7.30570	21.83892	17.65720	102
chr1	66309865	66310134	BCOR_1_P0_peak_85	20	.	4.09603	5.32138	2.07086	63
chr1	68447867	68448117	BCOR_1_P0_peak_86	56	.	5.91649	9.25926	5.65871	149
chr1	69734003	69734220	BCOR_1_P0_peak_87	67	.	4.85127	10.44979	6.76775	95
chr1	72283362	72283591	BCOR_1_P0_peak_88	20	.	4.09603	5.32138	2.07086	51
chr1	72301868	72302098	BCOR_1_P0_peak_89	62	.	5.06753	9.87001	6.22976	142
chr1	72757529	72757740	BCOR_1_P0_peak_90	26	.	4.04882	5.94579	2.64462	134
chr1	74282882	74283336	BCOR_1_P0_peak_91	249	.	11.47165	29.33249	24.94092	127
chr1	74331303	74331645	BCOR_1_P0_peak_92	446	.	9.63916	49.35979	44.61010	183
chr1	74378991	74379231	BCOR_1_P0_peak_93	46	.	4.34560	8.14324	4.64175	25
chr1	74438047	74438439	BCOR_1_P0_peak_94	33	.	4.38622	6.77191	3.38187	79
chr1	74443884	74444152	BCOR_1_P0_peak_95	87	.	7.28183	12.55805	8.75647	97
chr1	74552409	74552735	BCOR_1_P0_peak_96	95	.	4.10896	13.37678	9.53722	95
chr1	74634502	74634874	BCOR_1_P0_peak_97	94	.	4.42880	13.24288	9.41125	306
chr1	74708118	74708574	BCOR_1_P0_peak_98	72	.	6.33439	11.00630	7.29768	364
chr1	74849797	74850064	BCOR_1_P0_peak_99	137	.	7.00124	17.84380	13.79929	175
chr1	74850290	74850505	BCOR_1_P0_peak_100	29	.	4.55115	6.24835	2.90119	114
chr1	74863607	74863819	BCOR_1_P0_peak_101	47	.	4.76674	8.32332	4.79020	132
chr1	74901385	74901698	BCOR_1_P0_peak_102	85	.	6.41063	12.32436	8.53986	98
chr1	74928884	74929092	BCOR_1_P0_peak_103	76	.	6.82672	11.43008	7.68840	74
chr1	75121279	75121790	BCOR_1_P0_peak_104	142	.	8.52109	18.32707	14.26966	106
chr1	75139186	75139632	BCOR_1_P0_peak_105	64	.	5.36258	10.07158	6.42241	145
chr1	75188032	75188692	BCOR_1_P0_peak_106	800	.	24.63031	85.09496	80.00890	444
chr1	75313744	75314650	BCOR_1_P0_peak_107	212	.	5.98511	25.53073	21.24127	537
chr1	75384983	75385168	BCOR_1_P0_peak_108	29	.	4.55115	6.24835	2.90119	72
chr1	75419641	75419976	BCOR_1_P0_peak_109	56	.	5.91649	9.25926	5.65871	73
chr1	75475691	75476121	BCOR_1_P0_peak_110	119	.	6.51839	15.92510	11.96438	227
chr1	75502125	75502333	BCOR_1_P0_peak_111	13	.	3.64092	4.43897	1.30495	69
chr1	75502593	75502930	BCOR_1_P0_peak_112	98	.	7.73695	13.71211	9.85295	160
chr1	75517982	75518345	BCOR_1_P0_peak_113	51	.	5.19174	8.73867	5.18880	56
chr1	78164340	78164608	BCOR_1_P0_peak_114	46	.	5.46137	8.22043	4.69787	90
chr1	78193129	78193451	BCOR_1_P0_peak_115	16	.	3.78061	4.83525	1.66828	60
chr1	78212522	78212766	BCOR_1_P0_peak_116	85	.	6.41063	12.32436	8.53986	81
chr1	78654247	78654442	BCOR_1_P0_peak_117	87	.	4.39304	12.51422	8.72421	98
chr1	82279700	82280174	BCOR_1_P0_peak_118	62	.	5.06753	9.87001	6.22976	325
chr1	82287409	82287639	BCOR_1_P0_peak_119	15	.	3.08718	4.68400	1.52679	35
chr1	82287852	82288199	BCOR_1_P0_peak_120	46	.	4.53411	8.20690	4.69767	325
chr1	82312868	82313227	BCOR_1_P0_peak_121	62	.	5.06753	9.87001	6.22976	291
chr1	82721451	82721720	BCOR_1_P0_peak_122	109	.	8.19206	14.89081	10.97422	75
chr1	84836161	84836388	BCOR_1_P0_peak_123	32	.	3.86275	6.64208	3.27139	37
chr1	87960989	87961193	BCOR_1_P0_peak_124	19	.	2.73544	5.13812	1.95646	166
chr1	88051367	88051555	BCOR_1_P0_peak_125	29	.	4.55115	6.24835	2.90119	137
chr1	88255471	88256085	BCOR_1_P0_peak_126	114	.	4.51706	15.42482	11.48310	564
chr1	88338682	88339458	BCOR_1_P0_peak_127	32	.	3.86275	6.64208	3.27139	381
chr1	88383917	88384438	BCOR_1_P0_peak_128	687	.	15.60027	73.70084	68.70283	192
chr1	88400648	88401132	BCOR_1_P0_peak_129	173	.	9.73339	21.50488	17.32938	262
chr1	88421483	88422281	BCOR_1_P0_peak_130	128	.	6.01456	16.89902	12.89385	342
chr1	88422596	88423329	BCOR_1_P0_peak_131	1264	.	19.87961	131.71895	126.41209	528
chr1	88479176	88479400	BCOR_1_P0_peak_132	58	.	5.39842	9.43093	5.82272	183
chr1	88566894	88567308	BCOR_1_P0_peak_133	46	.	5.46137	8.22043	4.69787	144
chr1	89749746	89750138	BCOR_1_P0_peak_134	87	.	7.28183	12.55805	8.75647	252
chr1	89904882	89905132	BCOR_1_P0_peak_135	56	.	5.91649	9.25926	5.65871	110
chr1	90173787	90174261	BCOR_1_P0_peak_136	138	.	5.51405	17.93783	13.88904	394
chr1	90966677	90966935	BCOR_1_P0_peak_137	143	.	4.96877	18.36602	14.30463	118
chr1	91351049	91351646	BCOR_1_P0_peak_138	273	.	12.14645	31.84804	27.39663	285
chr1	91473632	91473852	BCOR_1_P0_peak_139	29	.	4.55115	6.24835	2.90119	164
chr1	91476645	91478387	BCOR_1_P0_peak_140	64	.	5.36258	10.07158	6.42241	125
chr1	91568078	91568380	BCOR_1_P0_peak_141	28	.	3.32564	6.22416	2.89597	97
chr1	91647429	91647728	BCOR_1_P0_peak_142	66	.	6.11438	10.27150	6.61629	236
chr1	91744579	91745369	BCOR_1_P0_peak_143	67	.	4.53940	10.40176	6.72432	683
chr1	91745882	91746131	BCOR_1_P0_peak_144	67	.	5.36245	10.42885	6.75057	116
chr1	91819601	91819879	BCOR_1_P0_peak_145	24	.	4.20067	5.70122	2.42958	232
chr1	91826747	91827327	BCOR_1_P0_peak_146	20	.	4.09603	5.32138	2.07086	383
chr1	91827709	91828097	BCOR_1_P0_peak_147	66	.	6.37160	10.32986	6.66313	118
chr1	91828709	91828911	BCOR_1_P0_peak_148	29	.	4.55115	6.24835	2.90119	49
chr1	91838580	91838878	BCOR_1_P0_peak_149	19	.	3.88944	5.21416	1.99810	256
chr1	91864660	91865229	BCOR_1_P0_peak_150	179	.	10.11255	22.16092	17.96740	338
chr1	92914011	92914234	BCOR_1_P0_peak_151	22	.	4.07625	5.50680	2.24413	44
chr1	93146647	93146931	BCOR_1_P0_peak_152	83	.	5.29230	12.10110	8.32563	93
chr1	93295110	93295465	BCOR_1_P0_peak_153	87	.	7.28183	12.55805	8.75647	287
chr1	93309559	93310043	BCOR_1_P0_peak_154	120	.	5.82661	16.02737	12.06404	288
chr1	93310450	93311137	BCOR_1_P0_peak_155	91	.	5.51281	12.95335	9.13115	375
chr1	93355775	93356274	BCOR_1_P0_peak_156	249	.	8.45798	29.31273	24.92264	159
chr1	94076866	94077436	BCOR_1_P0_peak_157	201	.	5.48158	24.37843	20.12018	177
chr1	94830954	94831327	BCOR_1_P0_peak_158	120	.	5.82661	16.02737	12.06404	152
chr1	95240104	95240303	BCOR_1_P0_peak_159	81	.	4.88683	11.88309	8.12059	126
chr1	95374699	95375781	BCOR_1_P0_peak_160	288	.	8.54376	33.33891	28.85775	473
chr1	95408475	95408741	BCOR_1_P0_peak_161	61	.	5.83416	9.81131	6.17660	207
chr1	95532243	95532551	BCOR_1_P0_peak_162	169	.	8.63971	21.13831	16.97308	113
chr1	95582888	95583116	BCOR_1_P0_peak_163	33	.	4.38622	6.77191	3.38187	183
chr1	95651449	95651710	BCOR_1_P0_peak_164	29	.	4.55115	6.24835	2.90119	124
chr1	95700504	95700724	BCOR_1_P0_peak_165	16	.	2.75703	4.86122	1.69364	4
chr1	95931718	95931911	BCOR_1_P0_peak_166	16	.	3.78061	4.83525	1.66828	184
chr1	99666769	99666968	BCOR_1_P0_peak_167	37	.	4.32215	7.22564	3.79317	70
chr1	106643472	106643742	BCOR_1_P0_peak_168	96	.	6.13438	13.45165	9.60684	155
chr1	106744788	106745040	BCOR_1_P0_peak_169	26	.	4.04882	5.94579	2.64462	225
chr1	107560213	107560606	BCOR_1_P0_peak_170	26	.	3.73397	5.89856	2.61093	51
chr1	107886836	107887152	BCOR_1_P0_peak_171	89	.	5.27634	12.79607	8.98411	160
chr1	108067964	108068420	BCOR_1_P0_peak_172	51	.	3.46974	8.65122	5.10450	170
chr1	108656179	108656594	BCOR_1_P0_peak_173	87	.	5.86767	12.52674	8.73295	268
chr1	111879193	111879454	BCOR_1_P0_peak_174	41	.	4.72362	7.62949	4.15856	139
chr1	120879321	120879515	BCOR_1_P0_peak_175	29	.	4.26055	6.29372	2.94359	28
chr1	121401271	121401522	BCOR_1_P0_peak_176	19	.	4.02640	5.21392	1.99810	26
chr1	122503617	122503848	BCOR_1_P0_peak_177	20	.	4.09603	5.32138	2.07086	22
chr1	123076707	123076985	BCOR_1_P0_peak_178	37	.	5.00626	7.21584	3.78382	173
chr1	123224403	123224608	BCOR_1_P0_peak_179	71	.	6.22311	10.82196	7.12193	92
chr1	127332073	127332564	BCOR_1_P0_peak_180	87	.	4.90094	12.60174	8.79866	214
chr1	127457182	127457420	BCOR_1_P0_peak_181	82	.	5.07341	11.97244	8.20324	40
chr1	129573860	129574193	BCOR_1_P0_peak_182	29	.	4.55115	6.24835	2.90119	141
chr1	129999069	129999833	BCOR_1_P0_peak_183	74	.	4.03803	11.15201	7.43601	659
chr1	130140693	130141217	BCOR_1_P0_peak_184	405	.	18.20458	45.29136	40.59701	192
chr1	130255988	130256403	BCOR_1_P0_peak_185	49	.	5.06102	8.51644	4.97376	227
chr1	130301625	130302022	BCOR_1_P0_peak_186	90	.	7.00100	12.91985	9.09993	121
chr1	130313689	130313903	BCOR_1_P0_peak_187	26	.	4.33293	5.90766	2.61690	24
chr1	130902514	130902746	BCOR_1_P0_peak_188	49	.	5.06102	8.51644	4.97376	111
chr1	132612404	132612622	BCOR_1_P0_peak_189	45	.	5.36853	8.07272	4.57920	159
chr1	133034622	133034912	BCOR_1_P0_peak_190	153	.	8.87614	19.46707	15.36285	153
chr1	133423757	133424453	BCOR_1_P0_peak_191	333	.	6.54909	37.87895	33.30531	398
chr1	133806848	133807707	BCOR_1_P0_peak_192	157	.	7.48408	19.82097	15.70338	186
chr1	134212661	134212873	BCOR_1_P0_peak_193	13	.	3.64092	4.43897	1.30495	164
chr1	134313930	134314203	BCOR_1_P0_peak_194	146	.	6.39047	18.68163	14.60330	146
chr1	134638105	134638636	BCOR_1_P0_peak_195	128	.	7.44803	16.86588	12.86548	305
chr1	134777187	134777529	BCOR_1_P0_peak_196	37	.	5.00626	7.21584	3.78382	252
chr1	134777852	134778165	BCOR_1_P0_peak_197	56	.	5.91649	9.25926	5.65871	174
chr1	134976735	134977036	BCOR_1_P0_peak_198	82	.	6.73029	12.05556	8.28300	165
chr1	135027634	135028073	BCOR_1_P0_peak_199	52	.	4.26166	8.85275	5.29288	175
chr1	135389097	135389293	BCOR_1_P0_peak_200	49	.	5.06102	8.51644	4.97376	139
chr1	135506652	135506905	BCOR_1_P0_peak_201	43	.	4.84563	7.83506	4.35543	200
chr1	135957631	135958053	BCOR_1_P0_peak_202	49	.	5.06102	8.51644	4.97376	71
chr1	135959920	135960418	BCOR_1_P0_peak_203	73	.	4.69888	11.10052	7.38577	168
chr1	136311722	136312237	BCOR_1_P0_peak_204	187	.	9.94127	22.98616	18.76718	211
chr1	136852268	136852747	BCOR_1_P0_peak_205	249	.	9.65688	29.35276	24.95950	335
chr1	136858792	136859354	BCOR_1_P0_peak_206	228	.	11.66833	27.19761	22.86042	327
chr1	137326974	137327312	BCOR_1_P0_peak_207	19	.	3.88944	5.21416	1.99810	193
chr1	137584452	137584933	BCOR_1_P0_peak_208	41	.	4.72362	7.62949	4.15856	436
chr1	137662711	137662928	BCOR_1_P0_peak_209	32	.	3.86275	6.64208	3.27139	161
chr1	138156823	138157119	BCOR_1_P0_peak_210	95	.	6.75250	13.34238	9.50335	211
chr1	138242139	138242814	BCOR_1_P0_peak_211	46	.	4.53411	8.20690	4.69767	584
chr1	138311781	138312199	BCOR_1_P0_peak_212	125	.	6.39486	16.52461	12.53336	157
chr1	138521261	138521490	BCOR_1_P0_peak_213	87	.	6.28961	12.51696	8.72658	134
chr1	138845263	138845895	BCOR_1_P0_peak_214	76	.	6.82672	11.43008	7.68840	345
chr1	139350181	139350937	BCOR_1_P0_peak_215	76	.	6.07323	11.33626	7.60699	272
chr1	139553573	139553952	BCOR_1_P0_peak_216	76	.	6.82672	11.43008	7.68840	110
chr1	139795002	139795222	BCOR_1_P0_peak_217	37	.	5.00626	7.21584	3.78382	124
chr1	140444424	140444728	BCOR_1_P0_peak_218	102	.	6.49139	14.14498	10.26470	164
chr1	140738152	140738585	BCOR_1_P0_peak_219	153	.	9.77873	19.43899	15.33612	177
chr1	140753129	140753384	BCOR_1_P0_peak_220	114	.	7.65340	15.35813	11.42319	187
chr1	141243157	141243384	BCOR_1_P0_peak_221	13	.	3.27713	4.43638	1.30495	49
chr1	145851132	145851501	BCOR_1_P0_peak_222	20	.	3.37991	5.24359	2.02405	276
chr1	152240229	152240463	BCOR_1_P0_peak_223	49	.	3.21549	8.49948	4.96209	81
chr1	153275576	153275921	BCOR_1_P0_peak_224	66	.	4.15466	10.34389	6.67499	49
chr1	153602248	153602531	BCOR_1_P0_peak_225	152	.	6.30121	19.31918	15.22126	107
chr1	154613417	154613878	BCOR_1_P0_peak_226	125	.	5.56834	16.54490	12.55270	214
chr1	154749965	154750242	BCOR_1_P0_peak_227	193	.	8.77393	23.54522	19.30871	139
chr1	155179730	155180165	BCOR_1_P0_peak_228	46	.	4.53411	8.20690	4.69767	295
chr1	155747093	155747335	BCOR_1_P0_peak_229	62	.	5.06753	9.87001	6.22976	164
chr1	156946582	156946935	BCOR_1_P0_peak_230	90	.	7.00100	12.91985	9.09993	279
chr1	157584596	157584901	BCOR_1_P0_peak_231	26	.	4.04882	5.94579	2.64462	177
chr1	157624635	157624872	BCOR_1_P0_peak_232	56	.	5.91649	9.25926	5.65871	188
chr1	157637374	157637688	BCOR_1_P0_peak_233	46	.	5.46137	8.22043	4.69787	159
chr1	157659839	157660076	BCOR_1_P0_peak_234	19	.	3.57505	5.15094	1.95646	120
chr1	157820468	157820706	BCOR_1_P0_peak_235	39	.	3.25647	7.34880	3.91255	110
chr1	157882606	157883773	BCOR_1_P0_peak_236	148	.	6.69690	18.98494	14.89588	275
chr1	158134936	158135145	BCOR_1_P0_peak_237	37	.	5.00626	7.21584	3.78382	70
chr1	158648683	158649136	BCOR_1_P0_peak_238	41	.	4.72675	7.63479	4.16312	131
chr1	159342484	159343064	BCOR_1_P0_peak_239	26	.	3.73397	5.89856	2.61093	237
chr1	161162059	161162558	BCOR_1_P0_peak_240	39	.	4.26740	7.41119	3.96072	188
chr1	162143066	162143316	BCOR_1_P0_peak_241	46	.	3.85074	8.18631	4.68120	38
chr1	162722903	162723526	BCOR_1_P0_peak_242	293	.	13.61305	33.81041	29.32005	222
chr1	162836414	162836734	BCOR_1_P0_peak_243	26	.	3.87297	5.89911	2.61093	317
chr1	162964853	162965232	BCOR_1_P0_peak_244	53	.	4.02577	8.87921	5.31406	277
chr1	163806856	163807405	BCOR_1_P0_peak_245	259	.	10.40178	30.34272	25.92856	155
chr1	164127150	164127470	BCOR_1_P0_peak_246	109	.	8.19206	14.89081	10.97422	95
chr1	164500473	164500831	BCOR_1_P0_peak_247	105	.	6.40109	14.39483	10.50126	252
chr1	165333844	165334108	BCOR_1_P0_peak_248	70	.	6.15727	10.71258	7.02082	99
chr1	166179206	166179395	BCOR_1_P0_peak_249	32	.	3.86275	6.64208	3.27139	43
chr1	166388198	166388506	BCOR_1_P0_peak_250	118	.	6.91406	15.84064	11.88491	246
chr1	167390578	167391512	BCOR_1_P0_peak_251	128	.	6.01456	16.89902	12.89385	695
chr1	167564463	167564814	BCOR_1_P0_peak_252	64	.	3.61365	10.06959	6.42241	200
chr1	167572552	167572941	BCOR_1_P0_peak_253	30	.	4.03401	6.43720	3.08144	94
chr1	167693833	167694104	BCOR_1_P0_peak_254	46	.	5.46137	8.22043	4.69787	99
chr1	167865299	167865510	BCOR_1_P0_peak_255	46	.	5.46137	8.22043	4.69787	40
chr1	167932885	167933179	BCOR_1_P0_peak_256	34	.	3.09798	6.89016	3.49106	101
chr1	168184099	168184286	BCOR_1_P0_peak_257	29	.	4.55115	6.24835	2.90119	49
chr1	168309363	168309652	BCOR_1_P0_peak_258	26	.	3.73397	5.89856	2.61093	87
chr1	169238593	169238925	BCOR_1_P0_peak_259	40	.	4.46882	7.48722	4.02884	116
chr1	170838939	170839146	BCOR_1_P0_peak_260	61	.	5.83416	9.81131	6.17660	118
chr1	171899397	171899786	BCOR_1_P0_peak_261	83	.	6.56006	12.17481	8.39807	238
chr1	172105058	172105267	BCOR_1_P0_peak_262	23	.	2.86570	5.66363	2.39511	75
chr1	172994449	172994772	BCOR_1_P0_peak_263	144	.	5.34062	18.54150	14.47396	177
chr1	173002007	173002299	BCOR_1_P0_peak_264	41	.	3.95218	7.61594	4.15077	87
chr1	173002525	173002740	BCOR_1_P0_peak_265	87	.	5.30447	12.49355	8.70449	77
chr1	173152702	173152902	BCOR_1_P0_peak_266	53	.	3.84691	8.97009	5.39856	61
chr1	173200342	173200624	BCOR_1_P0_peak_267	20	.	4.09603	5.32138	2.07086	193
chr1	173341232	173341681	BCOR_1_P0_peak_268	13	.	3.27713	4.43638	1.30495	150
chr1	174280161	174280424	BCOR_1_P0_peak_269	85	.	6.41063	12.32436	8.53986	91
chr1	177622571	177623146	BCOR_1_P0_peak_270	186	.	6.17771	22.82206	18.60721	371
chr1	178744000	178745115	BCOR_1_P0_peak_271	125	.	7.04897	16.56067	12.56820	747
chr1	179371899	179372327	BCOR_1_P0_peak_272	226	.	7.23219	26.95575	22.62415	309
chr1	179726550	179726915	BCOR_1_P0_peak_273	122	.	6.08809	16.24686	12.26862	191
chr1	179913248	179913563	BCOR_1_P0_peak_274	67	.	4.85127	10.44979	6.76775	168
chr1	180117521	180117744	BCOR_1_P0_peak_275	121	.	4.72671	16.15035	12.17989	90
chr1	180248429	180249417	BCOR_1_P0_peak_276	540	.	14.00260	58.91879	54.05936	602
chr1	180266729	180266948	BCOR_1_P0_peak_277	30	.	4.48388	6.39115	3.03785	111
chr1	180335843	180336096	BCOR_1_P0_peak_278	19	.	3.57505	5.15094	1.95646	4
chr1	180457449	180457688	BCOR_1_P0_peak_279	71	.	6.22311	10.82196	7.12193	82
chr1	180458961	180459495	BCOR_1_P0_peak_280	56	.	5.91649	9.25926	5.65871	44
chr1	181476188	181476726	BCOR_1_P0_peak_281	133	.	7.20123	17.32705	13.30467	273
chr1	181733548	181734303	BCOR_1_P0_peak_282	305	.	10.86399	35.03669	30.51983	324
chr1	181889869	181890329	BCOR_1_P0_peak_283	103	.	6.76401	14.22579	10.34319	265
chr1	182125905	182126312	BCOR_1_P0_peak_284	143	.	6.83589	18.39991	14.33545	323
chr1	182262457	182262683	BCOR_1_P0_peak_285	35	.	4.66733	6.95295	3.54546	81
chr1	182295436	182295763	BCOR_1_P0_peak_286	61	.	4.82844	9.73647	6.10772	168
chr1	182499002	182499267	BCOR_1_P0_peak_287	20	.	3.30769	5.31954	2.07086	30
chr1	182743645	182744204	BCOR_1_P0_peak_288	576	.	18.86882	62.54548	57.64886	148
chr1	183771815	183772857	BCOR_1_P0_peak_289	586	.	17.33629	63.54184	58.63416	820
chr1	183853688	183853991	BCOR_1_P0_peak_290	13	.	3.27713	4.43638	1.30495	61
chr1	184054859	184055076	BCOR_1_P0_peak_291	14	.	3.13849	4.58684	1.43851	88
chr1	184212602	184213019	BCOR_1_P0_peak_292	109	.	8.19206	14.89081	10.97422	242
chr1	184339098	184339323	BCOR_1_P0_peak_293	41	.	3.53916	7.66299	4.19051	83
chr1	184693719	184694510	BCOR_1_P0_peak_294	333	.	14.77988	37.92764	33.35236	359
chr1	185858041	185858349	BCOR_1_P0_peak_295	225	.	8.32039	26.82818	22.50301	100
chr1	186551487	186551748	BCOR_1_P0_peak_296	29	.	4.55115	6.24835	2.90119	215
chr1	186556213	186556775	BCOR_1_P0_peak_297	78	.	6.72108	11.64265	7.89318	125
chr1	187155950	187156205	BCOR_1_P0_peak_298	13	.	3.50050	4.40338	1.30495	24
chr1	187940730	187941147	BCOR_1_P0_peak_299	56	.	5.91649	9.25926	5.65871	312
chr1	188047218	188047494	BCOR_1_P0_peak_300	60	.	4.63076	9.65223	6.03034	151
chr1	190831494	190831712	BCOR_1_P0_peak_301	47	.	5.29913	8.26783	4.74179	112
chr1	191551908	191552127	BCOR_1_P0_peak_302	76	.	6.07323	11.33626	7.60699	98
chr1	191745893	191746353	BCOR_1_P0_peak_303	85	.	6.41063	12.32436	8.53986	339
chr1	191994394	191994661	BCOR_1_P0_peak_304	71	.	5.79302	10.84410	7.14342	67
chr1	192015681	192016157	BCOR_1_P0_peak_305	59	.	5.88094	9.53750	5.92489	157
chr1	192752144	192752620	BCOR_1_P0_peak_306	60	.	4.63076	9.65223	6.03034	350
chr1	192849617	192850256	BCOR_1_P0_peak_307	259	.	10.40178	30.34272	25.92856	493
chr1	193007162	193007402	BCOR_1_P0_peak_308	76	.	6.82672	11.43008	7.68840	164
chr1	193220642	193221512	BCOR_1_P0_peak_309	571	.	16.28910	62.06041	57.16866	351
chr1	193399628	193399923	BCOR_1_P0_peak_310	95	.	5.92331	13.43255	9.59089	89
chr1	193960513	193960817	BCOR_1_P0_peak_311	32	.	4.62074	6.60755	3.24477	151
chr1	193961874	193962271	BCOR_1_P0_peak_312	39	.	4.73782	7.35471	3.91718	74
chr1	194660758	194661261	BCOR_1_P0_peak_313	221	.	11.23083	26.43445	22.11847	342
chr1	194861726	194862118	BCOR_1_P0_peak_314	87	.	7.28183	12.55805	8.75647	296
chr1	196445861	196446189	BCOR_1_P0_peak_315	121	.	7.05585	16.11628	12.14634	211
chr1	196802545	196802807	BCOR_1_P0_peak_316	58	.	5.39842	9.43093	5.82272	164
chr10	3134275	3135071	BCOR_1_P0_peak_317	20	.	4.09603	5.32138	2.07086	135
chr10	4522121	4522499	BCOR_1_P0_peak_318	108	.	5.95384	14.70771	10.80345	193
chr10	4540493	4540982	BCOR_1_P0_peak_319	80	.	4.46242	11.77977	8.02720	320
chr10	5913799	5914049	BCOR_1_P0_peak_320	20	.	3.37991	5.24359	2.02405	171
chr10	5959054	5959930	BCOR_1_P0_peak_321	1176	.	21.35410	122.88007	117.60779	464
chr10	7309649	7309858	BCOR_1_P0_peak_322	26	.	3.62133	5.92924	2.63521	78
chr10	7383049	7383344	BCOR_1_P0_peak_323	54	.	4.78578	8.99830	5.42520	188
chr10	9620771	9620969	BCOR_1_P0_peak_324	18	.	3.74361	4.98476	1.81129	149
chr10	11000575	11001043	BCOR_1_P0_peak_325	236	.	9.86835	28.04865	23.69103	298
chr10	11037853	11038248	BCOR_1_P0_peak_326	294	.	5.67491	33.89939	29.40466	333
chr10	11063361	11063706	BCOR_1_P0_peak_327	100	.	7.10091	13.95102	10.08234	208
chr10	12642533	12642719	BCOR_1_P0_peak_328	39	.	4.26740	7.41119	3.96072	79
chr10	13685241	13685549	BCOR_1_P0_peak_329	66	.	6.37160	10.32986	6.66313	100
chr10	13686559	13686826	BCOR_1_P0_peak_330	18	.	3.89963	5.01855	1.84058	225
chr10	17442001	17443391	BCOR_1_P0_peak_331	135	.	8.09764	17.57570	13.54125	779
chr10	19311616	19311815	BCOR_1_P0_peak_332	110	.	7.69658	14.97156	11.05306	70
chr10	19627163	19627489	BCOR_1_P0_peak_333	54	.	4.80082	9.02692	5.44936	208
chr10	19653726	19654343	BCOR_1_P0_peak_334	76	.	6.82672	11.43008	7.68840	282
chr10	20031887	20032317	BCOR_1_P0_peak_335	67	.	4.06299	10.37877	6.70217	181
chr10	20671989	20672681	BCOR_1_P0_peak_336	224	.	10.12932	26.80573	22.48202	420
chr10	20674019	20674392	BCOR_1_P0_peak_337	32	.	4.17090	6.67855	3.29842	196
chr10	21714155	21714503	BCOR_1_P0_peak_338	104	.	7.08543	14.36562	10.47545	251
chr10	22451068	22451287	BCOR_1_P0_peak_339	49	.	5.06102	8.51644	4.97376	187
chr10	27794283	27794780	BCOR_1_P0_peak_340	32	.	3.74871	6.67020	3.29569	189
chr10	29033016	29033286	BCOR_1_P0_peak_341	123	.	6.93452	16.33319	12.35037	86
chr10	29081547	29081852	BCOR_1_P0_peak_342	169	.	8.63971	21.13831	16.97308	64
chr10	30338039	30338276	BCOR_1_P0_peak_343	68	.	5.06986	10.56484	6.87843	168
chr10	30522638	30523007	BCOR_1_P0_peak_344	96	.	7.11286	13.53554	9.68585	182
chr10	30562353	30563020	BCOR_1_P0_peak_345	121	.	7.81100	16.10069	12.13104	541
chr10	33739359	33739632	BCOR_1_P0_peak_346	54	.	4.80082	9.02692	5.44936	115
chr10	36694589	36694792	BCOR_1_P0_peak_347	29	.	4.26055	6.29372	2.94359	180
chr10	36858741	36859035	BCOR_1_P0_peak_348	67	.	4.85127	10.44979	6.76775	120
chr10	36860751	36861040	BCOR_1_P0_peak_349	60	.	3.91788	9.69798	6.07367	184
chr10	37084360	37084626	BCOR_1_P0_peak_350	104	.	5.45070	14.32547	10.43926	163
chr10	38273372	38273745	BCOR_1_P0_peak_351	115	.	5.07873	15.53784	11.59270	288
chr10	39089539	39089803	BCOR_1_P0_peak_352	41	.	4.72675	7.63479	4.16312	205
chr10	39451164	39452826	BCOR_1_P0_peak_353	432	.	12.17617	47.94904	43.21767	578
chr10	39977561	39977746	BCOR_1_P0_peak_354	20	.	3.68946	5.34524	2.09209	92
chr10	40068648	40069258	BCOR_1_P0_peak_355	94	.	4.91324	13.32119	9.48681	478
chr10	41239028	41239272	BCOR_1_P0_peak_356	67	.	4.66753	10.37621	6.70078	113
chr10	41606963	41607331	BCOR_1_P0_peak_357	80	.	6.61205	11.85863	8.09783	201
chr10	41711412	41711606	BCOR_1_P0_peak_358	96	.	6.13438	13.45165	9.60684	56
chr10	41994472	41994744	BCOR_1_P0_peak_359	27	.	4.27839	6.06511	2.74763	154
chr10	41996438	41996835	BCOR_1_P0_peak_360	96	.	6.13438	13.45165	9.60684	160
chr10	41997288	41998163	BCOR_1_P0_peak_361	205	.	7.35141	24.86510	20.59134	607
chr10	42221617	42222415	BCOR_1_P0_peak_362	163	.	6.76638	20.51420	16.37362	321
chr10	42303303	42303598	BCOR_1_P0_peak_363	107	.	7.48722	14.61539	10.71611	174
chr10	42333787	42333977	BCOR_1_P0_peak_364	19	.	3.88944	5.21416	1.99810	180
chr10	42398603	42399090	BCOR_1_P0_peak_365	71	.	6.22311	10.82196	7.12193	65
chr10	42481258	42481584	BCOR_1_P0_peak_366	40	.	4.46882	7.48722	4.02884	67
chr10	42941021	42941261	BCOR_1_P0_peak_367	39	.	4.61357	7.44285	3.99124	118
chr10	43260616	43260852	BCOR_1_P0_peak_368	56	.	5.91649	9.25926	5.65871	133
chr10	44656950	44657167	BCOR_1_P0_peak_369	58	.	5.39842	9.43093	5.82272	181
chr10	45205666	45206669	BCOR_1_P0_peak_370	87	.	5.86767	12.52674	8.73295	702
chr10	50614166	50614766	BCOR_1_P0_peak_371	109	.	8.19206	14.89081	10.97422	153
chr10	50620793	50621104	BCOR_1_P0_peak_372	30	.	4.48388	6.39115	3.03785	205
chr10	51546328	51546547	BCOR_1_P0_peak_373	29	.	4.55115	6.24835	2.90119	136
chr10	52101739	52102038	BCOR_1_P0_peak_374	114	.	7.65340	15.35813	11.42319	191
chr10	52137172	52137619	BCOR_1_P0_peak_375	169	.	8.63971	21.13831	16.97308	136
chr10	53099178	53099698	BCOR_1_P0_peak_376	64	.	5.36258	10.07158	6.42241	380
chr10	53316608	53316797	BCOR_1_P0_peak_377	53	.	3.84691	8.97009	5.39856	82
chr10	53349231	53350025	BCOR_1_P0_peak_378	550	.	13.53276	59.87897	55.01003	502
chr10	57206081	57206350	BCOR_1_P0_peak_379	47	.	4.76674	8.32332	4.79020	92
chr10	57252041	57252443	BCOR_1_P0_peak_380	76	.	6.82672	11.43008	7.68840	75
chr10	58684328	58684617	BCOR_1_P0_peak_381	46	.	4.70888	8.21947	4.69787	89
chr10	58845819	58846029	BCOR_1_P0_peak_382	32	.	3.74871	6.67020	3.29569	127
chr10	59342221	59342595	BCOR_1_P0_peak_383	26	.	3.87297	5.89911	2.61093	291
chr10	59414606	59414797	BCOR_1_P0_peak_384	67	.	4.66753	10.37621	6.70078	56
chr10	59465596	59465838	BCOR_1_P0_peak_385	46	.	3.94706	8.14476	4.64175	181
chr10	60293810	60294481	BCOR_1_P0_peak_386	492	.	20.57937	54.04478	49.23781	471
chr10	60610274	60610724	BCOR_1_P0_peak_387	186	.	9.55668	22.85427	18.63903	262
chr10	61111318	61111539	BCOR_1_P0_peak_388	26	.	4.04882	5.94579	2.64462	64
chr10	61142977	61143208	BCOR_1_P0_peak_389	32	.	4.49233	6.67063	3.29569	99
chr10	61441072	61441430	BCOR_1_P0_peak_390	37	.	5.00626	7.21584	3.78382	293
chr10	61803074	61803307	BCOR_1_P0_peak_391	20	.	3.30769	5.31954	2.07086	80
chr10	61912773	61912970	BCOR_1_P0_peak_392	26	.	3.87297	5.89911	2.61093	15
chr10	62040914	62041174	BCOR_1_P0_peak_393	14	.	2.78417	4.58965	1.44060	253
chr10	62113862	62114341	BCOR_1_P0_peak_394	88	.	5.07479	12.68181	8.87592	299
chr10	62255081	62255309	BCOR_1_P0_peak_395	66	.	3.52666	10.25804	6.60382	52
chr10	62409619	62409849	BCOR_1_P0_peak_396	26	.	3.87297	5.89911	2.61093	131
chr10	62562744	62563325	BCOR_1_P0_peak_397	194	.	11.37786	23.73556	19.49084	289
chr10	62706428	62706841	BCOR_1_P0_peak_398	81	.	5.95842	11.91250	8.14570	40
chr10	62801501	62801961	BCOR_1_P0_peak_399	49	.	5.06102	8.51644	4.97376	180
chr10	62892314	62892846	BCOR_1_P0_peak_400	144	.	8.94572	18.55303	14.48260	104
chr10	66558818	66559703	BCOR_1_P0_peak_401	80	.	6.61205	11.85863	8.09783	351
chr10	67011298	67012104	BCOR_1_P0_peak_402	214	.	11.16004	25.70894	21.41335	507
chr10	70061257	70061457	BCOR_1_P0_peak_403	34	.	4.61795	6.87345	3.47474	49
chr10	70061798	70062907	BCOR_1_P0_peak_404	1157	.	29.43051	121.01902	115.75254	461
chr10	70807359	70807634	BCOR_1_P0_peak_405	35	.	4.66733	6.95295	3.54546	190
chr10	70810272	70810557	BCOR_1_P0_peak_406	54	.	4.80082	9.02692	5.44936	226
chr10	72117643	72117943	BCOR_1_P0_peak_407	47	.	4.94311	8.31459	4.78675	69
chr10	74317918	74318263	BCOR_1_P0_peak_408	33	.	4.38622	6.77191	3.38187	143
chr10	74429705	74430066	BCOR_1_P0_peak_409	132	.	8.46624	17.23182	13.21737	142
chr10	74523320	74523530	BCOR_1_P0_peak_410	13	.	3.64092	4.43897	1.30495	59
chr10	74674644	74675151	BCOR_1_P0_peak_411	81	.	5.95842	11.91250	8.14570	222
chr10	74979965	74980230	BCOR_1_P0_peak_412	39	.	4.26740	7.41119	3.96072	184
chr10	75018868	75019142	BCOR_1_P0_peak_413	27	.	4.27839	6.06511	2.74763	68
chr10	75300057	75300306	BCOR_1_P0_peak_414	98	.	7.73695	13.71211	9.85295	133
chr10	75322833	75323050	BCOR_1_P0_peak_415	37	.	5.00626	7.21584	3.78382	169
chr10	75355898	75356116	BCOR_1_P0_peak_416	186	.	7.50864	22.81432	18.60049	105
chr10	75383699	75384058	BCOR_1_P0_peak_417	46	.	5.46137	8.22043	4.69787	150
chr10	75807853	75808373	BCOR_1_P0_peak_418	431	.	17.50249	47.91633	43.18675	185
chr10	75905123	75905709	BCOR_1_P0_peak_419	58	.	5.39842	9.43093	5.82272	442
chr10	75994160	75994365	BCOR_1_P0_peak_420	71	.	6.22311	10.82196	7.12193	70
chr10	76264873	76265115	BCOR_1_P0_peak_421	20	.	4.09603	5.32138	2.07086	117
chr10	76424636	76424887	BCOR_1_P0_peak_422	73	.	4.11847	11.10773	7.39254	206
chr10	76880668	76881200	BCOR_1_P0_peak_423	122	.	6.08809	16.24686	12.26862	398
chr10	77044313	77044730	BCOR_1_P0_peak_424	152	.	7.05640	19.35830	15.25817	113
chr10	77068298	77069474	BCOR_1_P0_peak_425	766	.	15.39481	81.67066	76.61028	671
chr10	77084750	77085014	BCOR_1_P0_peak_426	32	.	4.49233	6.67063	3.29569	12
chr10	77441005	77441609	BCOR_1_P0_peak_427	67	.	4.85127	10.44979	6.76775	323
chr10	77472086	77472842	BCOR_1_P0_peak_428	76	.	6.07323	11.33626	7.60699	419
chr10	77632461	77632699	BCOR_1_P0_peak_429	163	.	9.78301	20.50185	16.36243	165
chr10	78037228	78037679	BCOR_1_P0_peak_430	78	.	5.60096	11.62091	7.87272	293
chr10	78215196	78215701	BCOR_1_P0_peak_431	339	.	15.54249	38.54008	33.95691	134
chr10	78560101	78560459	BCOR_1_P0_peak_432	40	.	3.75910	7.45316	4.00016	293
chr10	79144524	79144859	BCOR_1_P0_peak_433	225	.	8.32039	26.82818	22.50301	134
chr10	79166957	79167263	BCOR_1_P0_peak_434	307	.	8.84383	35.30242	30.77673	144
chr10	79229631	79230133	BCOR_1_P0_peak_435	104	.	5.45070	14.32547	10.43926	138
chr10	79316856	79318157	BCOR_1_P0_peak_436	181	.	6.46281	22.38554	18.18464	284
chr10	79337096	79337394	BCOR_1_P0_peak_437	89	.	6.43669	12.78152	8.97233	141
chr10	79363903	79364158	BCOR_1_P0_peak_438	56	.	5.91649	9.25926	5.65871	77
chr10	79371468	79371669	BCOR_1_P0_peak_439	146	.	7.42359	18.72711	14.64673	170
chr10	79389842	79390342	BCOR_1_P0_peak_440	13	.	3.20055	4.50247	1.35916	17
chr10	79408396	79408722	BCOR_1_P0_peak_441	66	.	6.37160	10.32986	6.66313	180
chr10	79422612	79422856	BCOR_1_P0_peak_442	128	.	8.56013	16.90085	12.89470	114
chr10	79447456	79448008	BCOR_1_P0_peak_443	81	.	4.01770	11.92966	8.16261	362
chr10	79459183	79459458	BCOR_1_P0_peak_444	46	.	5.46137	8.22043	4.69787	241
chr10	79502408	79502647	BCOR_1_P0_peak_445	128	.	7.44803	16.86588	12.86548	146
chr10	79516215	79516739	BCOR_1_P0_peak_446	80	.	3.56764	11.85905	8.09817	84
chr10	79578204	79578585	BCOR_1_P0_peak_447	109	.	4.18593	14.82301	10.91505	181
chr10	79604688	79605156	BCOR_1_P0_peak_448	249	.	11.47165	29.33249	24.94092	352
chr10	79611584	79612537	BCOR_1_P0_peak_449	160	.	6.80707	20.15877	16.02911	708
chr10	79613027	79613474	BCOR_1_P0_peak_450	92	.	6.85192	13.08975	9.26561	83
chr10	79622679	79622896	BCOR_1_P0_peak_451	124	.	7.76023	16.48705	12.49821	99
chr10	79653069	79653641	BCOR_1_P0_peak_452	87	.	7.28183	12.55805	8.75647	434
chr10	79689112	79689417	BCOR_1_P0_peak_453	181	.	6.46281	22.38554	18.18464	147
chr10	79711872	79712098	BCOR_1_P0_peak_454	73	.	5.71399	11.07893	7.36632	44
chr10	79723645	79723981	BCOR_1_P0_peak_455	13	.	2.80054	4.45673	1.32145	200
chr10	79724240	79724514	BCOR_1_P0_peak_456	78	.	5.76287	11.54935	7.80580	117
chr10	79727393	79728297	BCOR_1_P0_peak_457	691	.	14.41217	74.14938	69.14696	251
chr10	79755139	79755625	BCOR_1_P0_peak_458	47	.	5.29913	8.26783	4.74179	203
chr10	79792591	79792946	BCOR_1_P0_peak_459	193	.	8.80150	23.60155	19.36127	102
chr10	79861598	79862563	BCOR_1_P0_peak_460	215	.	6.31987	25.87804	21.57693	770
chr10	79895954	79896983	BCOR_1_P0_peak_461	210	.	8.37948	25.37426	21.08778	908
chr10	79958245	79958448	BCOR_1_P0_peak_462	20	.	4.09603	5.32138	2.07086	13
chr10	80024281	80024586	BCOR_1_P0_peak_463	216	.	10.29870	25.94822	21.64484	88
chr10	80040034	80040597	BCOR_1_P0_peak_464	118	.	7.40219	15.84271	11.88665	300
chr10	80065606	80065919	BCOR_1_P0_peak_465	125	.	6.39486	16.52461	12.53336	112
chr10	80084905	80085336	BCOR_1_P0_peak_466	149	.	4.62144	19.05139	14.96080	300
chr10	80139067	80139434	BCOR_1_P0_peak_467	265	.	7.41325	30.93427	26.50401	175
chr10	80164668	80164960	BCOR_1_P0_peak_468	87	.	4.49831	12.50898	8.71933	213
chr10	80204964	80205211	BCOR_1_P0_peak_469	53	.	4.58702	8.92892	5.35939	176
chr10	80217788	80218159	BCOR_1_P0_peak_470	53	.	4.02577	8.87921	5.31406	83
chr10	80261041	80261642	BCOR_1_P0_peak_471	122	.	6.08809	16.24686	12.26862	254
chr10	80289020	80289368	BCOR_1_P0_peak_472	196	.	6.52980	23.91701	19.66884	153
chr10	80363585	80363807	BCOR_1_P0_peak_473	144	.	5.34062	18.54150	14.47396	86
chr10	80392400	80392852	BCOR_1_P0_peak_474	184	.	6.71476	22.65466	18.44488	272
chr10	80532662	80532884	BCOR_1_P0_peak_475	238	.	9.41546	28.24703	23.88388	139
chr10	80568703	80568926	BCOR_1_P0_peak_476	51	.	4.44988	8.65254	5.10564	122
chr10	80600113	80600415	BCOR_1_P0_peak_477	110	.	4.01359	14.99469	11.07290	85
chr10	80630516	80630917	BCOR_1_P0_peak_478	236	.	10.42724	27.97838	23.62362	72
chr10	80645537	80645968	BCOR_1_P0_peak_479	73	.	5.53125	11.11262	7.39705	330
chr10	80655240	80655553	BCOR_1_P0_peak_480	99	.	6.55426	13.83724	9.97173	184
chr10	80695892	80696084	BCOR_1_P0_peak_481	20	.	4.09603	5.32138	2.07086	70
chr10	80729416	80729634	BCOR_1_P0_peak_482	87	.	7.28183	12.55805	8.75647	100
chr10	80783236	80783896	BCOR_1_P0_peak_483	188	.	5.64633	23.06404	18.84352	286
chr10	80813224	80813649	BCOR_1_P0_peak_484	491	.	13.19086	53.97678	49.17069	137
chr10	80820142	80820568	BCOR_1_P0_peak_485	169	.	10.46764	21.11203	16.95105	113
chr10	80840998	80841570	BCOR_1_P0_peak_486	317	.	10.58460	36.27458	31.73382	324
chr10	80959143	80959550	BCOR_1_P0_peak_487	279	.	9.02184	32.42498	27.96377	92
chr10	81007803	81008220	BCOR_1_P0_peak_488	143	.	4.96877	18.36602	14.30463	174
chr10	81106444	81106702	BCOR_1_P0_peak_489	52	.	5.44522	8.82832	5.27019	168
chr10	81167598	81167878	BCOR_1_P0_peak_490	70	.	6.15727	10.71258	7.02082	209
chr10	81326614	81327061	BCOR_1_P0_peak_491	87	.	5.86767	12.52674	8.73295	208
chr10	81510805	81511185	BCOR_1_P0_peak_492	94	.	6.74803	13.33450	9.49591	254
chr10	81546155	81546358	BCOR_1_P0_peak_493	38	.	4.89150	7.31244	3.87675	113
chr10	81590812	81591005	BCOR_1_P0_peak_494	39	.	3.96923	7.38244	3.93947	67
chr10	81817023	81817281	BCOR_1_P0_peak_495	58	.	5.39842	9.43093	5.82272	84
chr10	82226699	82226967	BCOR_1_P0_peak_496	66	.	4.25814	10.32289	6.66313	132
chr10	82447990	82448199	BCOR_1_P0_peak_497	49	.	5.46087	8.52834	4.98324	90
chr10	82800002	82800601	BCOR_1_P0_peak_498	46	.	5.46137	8.22043	4.69787	300
chr10	82822871	82823061	BCOR_1_P0_peak_499	41	.	4.72362	7.62949	4.15856	118
chr10	83006649	83006935	BCOR_1_P0_peak_500	59	.	4.46460	9.60501	5.98721	65
chr10	83903339	83903718	BCOR_1_P0_peak_501	37	.	5.00626	7.21584	3.78382	303
chr10	84039007	84039204	BCOR_1_P0_peak_502	34	.	4.61795	6.87345	3.47474	142
chr10	84379802	84380248	BCOR_1_P0_peak_503	48	.	3.62767	8.38339	4.84893	307
chr10	84565136	84565617	BCOR_1_P0_peak_504	26	.	3.87297	5.89911	2.61093	313
chr10	84647755	84648646	BCOR_1_P0_peak_505	1013	.	23.65935	106.59706	101.39366	412
chr10	84849234	84849810	BCOR_1_P0_peak_506	62	.	5.47119	9.90957	6.26832	376
chr10	84850300	84850871	BCOR_1_P0_peak_507	56	.	5.91649	9.25926	5.65871	469
chr10	85379667	85379952	BCOR_1_P0_peak_508	71	.	6.22311	10.82196	7.12193	111
chr10	85420367	85420560	BCOR_1_P0_peak_509	29	.	4.55115	6.24835	2.90119	138
chr10	86168209	86169107	BCOR_1_P0_peak_510	630	.	11.85357	67.96106	63.01537	165
chr10	86241408	86241767	BCOR_1_P0_peak_511	67	.	5.53419	10.38217	6.70505	163
chr10	86847388	86848150	BCOR_1_P0_peak_512	74	.	4.03803	11.15201	7.43601	172
chr10	86910540	86910740	BCOR_1_P0_peak_513	76	.	6.82672	11.43008	7.68840	79
chr10	86951459	86951664	BCOR_1_P0_peak_514	37	.	5.00626	7.21584	3.78382	55
chr10	86956158	86956593	BCOR_1_P0_peak_515	26	.	3.73397	5.89856	2.61093	71
chr10	86957463	86957662	BCOR_1_P0_peak_516	19	.	3.88944	5.21416	1.99810	4
chr10	90291875	90292619	BCOR_1_P0_peak_517	104	.	7.08543	14.36562	10.47545	454
chr10	90545228	90545975	BCOR_1_P0_peak_518	2144	.	34.20781	220.02080	214.46326	350
chr10	90634320	90634727	BCOR_1_P0_peak_519	91	.	5.51281	12.95335	9.13115	142
chr10	90644301	90644888	BCOR_1_P0_peak_520	110	.	5.42604	15.02037	11.09668	153
chr10	92623317	92623564	BCOR_1_P0_peak_521	49	.	5.46087	8.52834	4.98324	152
chr10	92915858	92916391	BCOR_1_P0_peak_522	176	.	7.96693	21.85294	17.66960	136
chr10	93498515	93499414	BCOR_1_P0_peak_523	943	.	14.00289	99.56094	94.39359	244
chr10	93661825	93662039	BCOR_1_P0_peak_524	35	.	4.66733	6.95295	3.54546	101
chr10	93977840	93978359	BCOR_1_P0_peak_525	61	.	5.83416	9.81131	6.17660	190
chr10	94877070	94877256	BCOR_1_P0_peak_526	19	.	3.46726	5.18497	1.98165	100
chr10	94878253	94878471	BCOR_1_P0_peak_527	29	.	4.55115	6.24835	2.90119	81
chr10	94879302	94879591	BCOR_1_P0_peak_528	46	.	4.05872	8.12029	4.62205	194
chr10	94977346	94978052	BCOR_1_P0_peak_529	249	.	9.65688	29.35276	24.95950	185
chr10	95026407	95027142	BCOR_1_P0_peak_530	85	.	6.41063	12.32436	8.53986	409
chr10	96109107	96109308	BCOR_1_P0_peak_531	19	.	3.88944	5.21416	1.99810	119
chr10	96109494	96109736	BCOR_1_P0_peak_532	18	.	3.74361	4.98476	1.81129	7
chr10	96622019	96622209	BCOR_1_P0_peak_533	52	.	5.63280	8.80449	5.25199	96
chr10	98376794	98377792	BCOR_1_P0_peak_534	1180	.	26.31499	123.31417	118.03894	351
chr10	98569403	98569729	BCOR_1_P0_peak_535	169	.	10.46764	21.11203	16.95105	191
chr10	98725629	98725933	BCOR_1_P0_peak_536	103	.	5.25101	14.19993	10.31819	148
chr10	99949960	99950348	BCOR_1_P0_peak_537	109	.	8.19206	14.89081	10.97422	177
chr10	101261642	101261924	BCOR_1_P0_peak_538	19	.	3.57505	5.15094	1.95646	126
chr10	105278166	105278399	BCOR_1_P0_peak_539	55	.	5.06466	9.18525	5.59843	85
chr10	107598988	107599324	BCOR_1_P0_peak_540	30	.	4.48388	6.39115	3.03785	285
chr10	110356916	110357345	BCOR_1_P0_peak_541	80	.	6.61205	11.85863	8.09783	321
chr10	110446658	110447316	BCOR_1_P0_peak_542	52	.	5.44522	8.82832	5.27019	495
chr10	110735742	110735973	BCOR_1_P0_peak_543	56	.	5.91649	9.25926	5.65871	158
chr10	110910121	110910350	BCOR_1_P0_peak_544	59	.	4.46460	9.60501	5.98721	72
chr10	110943442	110943680	BCOR_1_P0_peak_545	52	.	4.13501	8.85609	5.29478	75
chr10	112365619	112366050	BCOR_1_P0_peak_546	63	.	5.93849	9.98307	6.33878	237
chr10	114799284	114799537	BCOR_1_P0_peak_547	87	.	7.28183	12.55805	8.75647	126
chr10	114821537	114821990	BCOR_1_P0_peak_548	124	.	5.38568	16.42153	12.43743	394
chr10	117578665	117578910	BCOR_1_P0_peak_549	88	.	5.07479	12.68181	8.87592	85
chr10	118305909	118306784	BCOR_1_P0_peak_550	158	.	9.50159	20.02352	15.89772	320
chr10	118676914	118677600	BCOR_1_P0_peak_551	420	.	10.77261	46.81086	42.09616	514
chr10	119128858	119129057	BCOR_1_P0_peak_552	27	.	4.27839	6.06511	2.74763	86
chr10	119912868	119913284	BCOR_1_P0_peak_553	118	.	8.50018	15.85063	11.89372	204
chr10	120416356	120416579	BCOR_1_P0_peak_554	58	.	5.61542	9.44923	5.83885	162
chr10	120471007	120471216	BCOR_1_P0_peak_555	66	.	6.37160	10.32986	6.66313	110
chr10	121063124	121063542	BCOR_1_P0_peak_556	66	.	4.37584	10.31859	6.66193	344
chr10	121176721	121176977	BCOR_1_P0_peak_557	124	.	7.76023	16.48705	12.49821	172
chr10	121534217	121534542	BCOR_1_P0_peak_558	66	.	4.15466	10.34389	6.67499	94
chr10	122321276	122321568	BCOR_1_P0_peak_559	26	.	3.62133	5.92924	2.63521	162
chr10	126364081	126364345	BCOR_1_P0_peak_560	46	.	5.46137	8.22043	4.69787	216
chr10	126415652	126415934	BCOR_1_P0_peak_561	53	.	3.93059	8.91819	5.35171	112
chr10	126507120	126507317	BCOR_1_P0_peak_562	52	.	5.44522	8.82832	5.27019	34
chr10	126601929	126602495	BCOR_1_P0_peak_563	144	.	9.55741	18.56219	14.48806	337
chr10	126602855	126603453	BCOR_1_P0_peak_564	144	.	9.55741	18.56219	14.48806	131
chr10	126725981	126726536	BCOR_1_P0_peak_565	32	.	4.17090	6.67855	3.29842	20
chr10	126727472	126727774	BCOR_1_P0_peak_566	41	.	3.60304	7.58295	4.11802	279
chr10	126817223	126817885	BCOR_1_P0_peak_567	910	.	21.96940	96.23316	91.08117	401
chr10	126945947	126946512	BCOR_1_P0_peak_568	72	.	5.66050	10.98105	7.27340	444
chr10	126949973	126950230	BCOR_1_P0_peak_569	17	.	3.73346	4.96875	1.79721	35
chr10	127495588	127496213	BCOR_1_P0_peak_570	187	.	7.00135	22.97311	18.75444	468
chr10	127520101	127520294	BCOR_1_P0_peak_571	73	.	4.30854	11.05434	7.34370	106
chr10	127707446	127707647	BCOR_1_P0_peak_572	32	.	3.74871	6.67020	3.29569	84
chr10	127805549	127806223	BCOR_1_P0_peak_573	519	.	16.00273	56.74029	51.90385	452
chr10	127962926	127963141	BCOR_1_P0_peak_574	74	.	4.87047	11.16560	7.44712	149
chr10	127984618	127985089	BCOR_1_P0_peak_575	27	.	3.44992	6.05133	2.74108	180
chr10	128002998	128003390	BCOR_1_P0_peak_576	189	.	8.85000	23.15699	18.93549	263
chr10	128063666	128063928	BCOR_1_P0_peak_577	39	.	4.26740	7.41119	3.96072	155
chr10	128133228	128133652	BCOR_1_P0_peak_578	135	.	4.75775	17.59970	13.56418	254
chr10	128242269	128242699	BCOR_1_P0_peak_579	60	.	4.63076	9.65223	6.03034	395
chr10	128258788	128258989	BCOR_1_P0_peak_580	52	.	4.26166	8.85275	5.29288	51
chr10	128360280	128360533	BCOR_1_P0_peak_581	33	.	4.38622	6.77191	3.38187	201
chr10	129979085	129979323	BCOR_1_P0_peak_582	39	.	4.26740	7.41119	3.96072	180
chr11	3166174	3166813	BCOR_1_P0_peak_583	248	.	10.13507	29.19007	24.80249	377
chr11	3188952	3190483	BCOR_1_P0_peak_584	443	.	12.37911	49.14072	44.39524	1112
chr11	3232064	3232451	BCOR_1_P0_peak_585	39	.	4.26740	7.41119	3.96072	268
chr11	3548748	3549360	BCOR_1_P0_peak_586	80	.	4.46242	11.77977	8.02720	339
chr11	4494561	4494975	BCOR_1_P0_peak_587	114	.	5.88515	15.36180	11.42492	230
chr11	4604385	4604638	BCOR_1_P0_peak_588	66	.	5.73583	10.37135	6.69764	98
chr11	4749366	4749717	BCOR_1_P0_peak_589	83	.	3.83784	12.12772	8.35207	236
chr11	4847212	4847519	BCOR_1_P0_peak_590	142	.	8.52109	18.32707	14.26966	126
chr11	5344725	5345069	BCOR_1_P0_peak_591	81	.	5.95842	11.91250	8.14570	260
chr11	5441985	5442181	BCOR_1_P0_peak_592	40	.	4.46882	7.48722	4.02884	115
chr11	5607256	5607471	BCOR_1_P0_peak_593	30	.	4.48388	6.39115	3.03785	167
chr11	5662074	5662493	BCOR_1_P0_peak_594	359	.	15.89739	40.59359	35.97215	217
chr11	5778154	5778608	BCOR_1_P0_peak_595	52	.	5.44522	8.82832	5.27019	134
chr11	6191592	6192328	BCOR_1_P0_peak_596	149	.	9.53244	19.02871	14.93865	108
chr11	6288816	6289347	BCOR_1_P0_peak_597	66	.	5.73583	10.37135	6.69764	335
chr11	6344190	6344747	BCOR_1_P0_peak_598	136	.	4.96304	17.64501	13.60797	363
chr11	6446521	6446772	BCOR_1_P0_peak_599	80	.	5.52885	11.85477	8.09764	132
chr11	6963808	6964013	BCOR_1_P0_peak_600	37	.	5.00626	7.21584	3.78382	39
chr11	7113285	7114278	BCOR_1_P0_peak_601	87	.	7.28183	12.55805	8.75647	365
chr11	11361777	11361974	BCOR_1_P0_peak_602	39	.	4.61357	7.44285	3.99124	95
chr11	11668979	11669404	BCOR_1_P0_peak_603	76	.	6.07323	11.33626	7.60699	206
chr11	11708998	11709316	BCOR_1_P0_peak_604	56	.	5.11252	9.27156	5.67022	191
chr11	11841161	11841364	BCOR_1_P0_peak_605	21	.	3.24698	5.40818	2.15230	112
chr11	11925650	11926291	BCOR_1_P0_peak_606	181	.	7.14229	22.39404	18.19223	443
chr11	16851145	16851373	BCOR_1_P0_peak_607	59	.	4.20081	9.59021	5.97426	105
chr11	18927230	18927445	BCOR_1_P0_peak_608	29	.	4.55115	6.24835	2.90119	205
chr11	19825189	19825946	BCOR_1_P0_peak_609	266	.	12.83516	31.12609	26.69151	578
chr11	20101162	20101377	BCOR_1_P0_peak_610	69	.	3.78137	10.61844	6.92996	93
chr11	20149444	20149637	BCOR_1_P0_peak_611	39	.	4.10417	7.38054	3.93947	60
chr11	20442721	20443255	BCOR_1_P0_peak_612	366	.	9.14172	41.28983	36.65385	193
chr11	20730843	20731375	BCOR_1_P0_peak_613	132	.	8.46624	17.23182	13.21737	355
chr11	20991160	20991513	BCOR_1_P0_peak_614	75	.	5.07179	11.26634	7.54326	140
chr11	21270704	21271317	BCOR_1_P0_peak_615	124	.	7.76023	16.48705	12.49821	488
chr11	21471632	21472247	BCOR_1_P0_peak_616	87	.	5.86767	12.52674	8.73295	348
chr11	21901445	21902029	BCOR_1_P0_peak_617	138	.	7.74595	17.91015	13.86195	397
chr11	21917365	21917659	BCOR_1_P0_peak_618	109	.	8.19206	14.89081	10.97422	224
chr11	22187024	22187320	BCOR_1_P0_peak_619	127	.	5.77611	16.70172	12.70567	116
chr11	23155389	23155993	BCOR_1_P0_peak_620	108	.	4.40414	14.71539	10.81095	322
chr11	23397918	23398235	BCOR_1_P0_peak_621	59	.	4.20081	9.59021	5.97426	150
chr11	23533496	23533862	BCOR_1_P0_peak_622	52	.	4.26166	8.85275	5.29288	222
chr11	23670914	23671139	BCOR_1_P0_peak_623	40	.	4.46882	7.48722	4.02884	182
chr11	24270549	24271020	BCOR_1_P0_peak_624	35	.	4.66733	6.95295	3.54546	166
chr11	28484103	28484290	BCOR_1_P0_peak_625	52	.	5.44522	8.82832	5.27019	79
chr11	29147224	29147708	BCOR_1_P0_peak_626	176	.	7.30570	21.83892	17.65720	283
chr11	29273282	29273894	BCOR_1_P0_peak_627	182	.	5.82420	22.49202	18.28636	333
chr11	29593778	29594198	BCOR_1_P0_peak_628	43	.	5.05628	7.87482	4.38837	287
chr11	29925928	29926196	BCOR_1_P0_peak_629	81	.	4.88683	11.88309	8.12059	202
chr11	30168069	30168672	BCOR_1_P0_peak_630	418	.	16.33209	46.58710	41.87533	225
chr11	30549182	30549399	BCOR_1_P0_peak_631	46	.	5.46137	8.22043	4.69787	37
chr11	31747021	31747294	BCOR_1_P0_peak_632	20	.	4.09603	5.32138	2.07086	200
chr11	31770482	31770865	BCOR_1_P0_peak_633	33	.	3.65285	6.71852	3.33632	197
chr11	32167479	32167758	BCOR_1_P0_peak_634	101	.	7.38994	14.00434	10.13052	148
chr11	32542445	32543124	BCOR_1_P0_peak_635	125	.	6.39486	16.52461	12.53336	118
chr11	33062393	33062634	BCOR_1_P0_peak_636	28	.	4.35489	6.18669	2.86033	106
chr11	33062980	33063591	BCOR_1_P0_peak_637	340	.	10.55268	38.68408	34.09590	215
chr11	33103547	33104013	BCOR_1_P0_peak_638	37	.	5.00626	7.21584	3.78382	115
chr11	34647123	34647332	BCOR_1_P0_peak_639	13	.	3.50050	4.40338	1.30495	183
chr11	35582863	35583228	BCOR_1_P0_peak_640	122	.	4.94984	16.20308	12.23030	99
chr11	35793859	35794053	BCOR_1_P0_peak_641	27	.	4.27839	6.06511	2.74763	28
chr11	37049758	37050226	BCOR_1_P0_peak_642	13	.	2.80054	4.45673	1.32145	83
chr11	40546794	40547345	BCOR_1_P0_peak_643	76	.	6.07323	11.33626	7.60699	226
chr11	40568627	40568905	BCOR_1_P0_peak_644	52	.	5.44522	8.82832	5.27019	186
chr11	43495251	43495501	BCOR_1_P0_peak_645	62	.	3.71757	9.90057	6.25993	139
chr11	44430662	44430938	BCOR_1_P0_peak_646	51	.	5.38761	8.73390	5.18465	124
chr11	44431736	44431932	BCOR_1_P0_peak_647	26	.	3.73397	5.89856	2.61093	134
chr11	48630649	48631032	BCOR_1_P0_peak_648	114	.	4.60854	15.41880	11.47734	208
chr11	48669629	48670014	BCOR_1_P0_peak_649	68	.	5.21675	10.50694	6.82406	271
chr11	49057352	49057679	BCOR_1_P0_peak_650	76	.	5.31128	11.41310	7.67927	173
chr11	49660106	49660395	BCOR_1_P0_peak_651	59	.	4.32297	9.58634	5.97151	146
chr11	49838316	49839252	BCOR_1_P0_peak_652	1222	.	36.17393	127.57282	122.27992	352
chr11	49944906	49945142	BCOR_1_P0_peak_653	121	.	8.64718	16.09282	12.12368	160
chr11	50050202	50050549	BCOR_1_P0_peak_654	46	.	5.46137	8.22043	4.69787	9
chr11	50104952	50105260	BCOR_1_P0_peak_655	56	.	5.91649	9.25926	5.65871	91
chr11	50105562	50106032	BCOR_1_P0_peak_656	32	.	3.74871	6.67020	3.29569	374
chr11	50139125	50139465	BCOR_1_P0_peak_657	74	.	4.03803	11.15201	7.43601	173
chr11	50190950	50191474	BCOR_1_P0_peak_658	137	.	7.00124	17.84380	13.79929	102
chr11	50244117	50244463	BCOR_1_P0_peak_659	13	.	3.37401	4.39779	1.30495	129
chr11	50872701	50872989	BCOR_1_P0_peak_660	66	.	6.37160	10.32986	6.66313	110
chr11	51103239	51103725	BCOR_1_P0_peak_661	33	.	4.38622	6.77191	3.38187	200
chr11	51420364	51420651	BCOR_1_P0_peak_662	13	.	2.80054	4.45673	1.32145	56
chr11	51502216	51502648	BCOR_1_P0_peak_663	74	.	3.96541	11.20576	7.48634	192
chr11	51912099	51912289	BCOR_1_P0_peak_664	104	.	6.38104	14.35515	10.46838	115
chr11	52174158	52174769	BCOR_1_P0_peak_665	147	.	9.10569	18.82567	14.74132	144
chr11	53583423	53583758	BCOR_1_P0_peak_666	90	.	7.00100	12.91985	9.09993	296
chr11	53705210	53705461	BCOR_1_P0_peak_667	27	.	2.82316	6.06966	2.75202	127
chr11	54600935	54601305	BCOR_1_P0_peak_668	53	.	3.84691	8.97009	5.39856	246
chr11	54679813	54680392	BCOR_1_P0_peak_669	193	.	9.65503	23.59720	19.35902	240
chr11	54911355	54911541	BCOR_1_P0_peak_670	118	.	7.15011	15.83851	11.88314	51
chr11	55282828	55283206	BCOR_1_P0_peak_671	243	.	6.27157	28.73959	24.36603	145
chr11	57458701	57458949	BCOR_1_P0_peak_672	13	.	3.27713	4.43638	1.30495	5
chr11	57615850	57616069	BCOR_1_P0_peak_673	40	.	5.04081	7.55087	4.08907	104
chr11	57822028	57823070	BCOR_1_P0_peak_674	157	.	10.01252	19.82751	15.70710	267
chr11	57917452	57917712	BCOR_1_P0_peak_675	60	.	3.91788	9.69798	6.07367	67
chr11	58115837	58116220	BCOR_1_P0_peak_676	61	.	4.67940	9.75527	6.12588	168
chr11	58120616	58120885	BCOR_1_P0_peak_677	26	.	3.62133	5.92924	2.63521	9
chr11	58121104	58121307	BCOR_1_P0_peak_678	37	.	5.00626	7.21584	3.78382	138
chr11	58136593	58137005	BCOR_1_P0_peak_679	66	.	6.37160	10.32986	6.66313	183
chr11	58143903	58144115	BCOR_1_P0_peak_680	66	.	6.11438	10.27150	6.61629	104
chr11	58752066	58752532	BCOR_1_P0_peak_681	90	.	6.25634	12.86488	9.04897	370
chr11	58768165	58768390	BCOR_1_P0_peak_682	42	.	4.27229	7.70766	4.23437	178
chr11	58976721	58977275	BCOR_1_P0_peak_683	76	.	5.31128	11.41310	7.67927	330
chr11	59120403	59120752	BCOR_1_P0_peak_684	19	.	3.71142	5.15349	1.95646	83
chr11	59121524	59121711	BCOR_1_P0_peak_685	19	.	3.88944	5.21416	1.99810	178
chr11	59319506	59320133	BCOR_1_P0_peak_686	66	.	6.37160	10.32986	6.66313	372
chr11	59475772	59476171	BCOR_1_P0_peak_687	64	.	5.36258	10.07158	6.42241	268
chr11	59661506	59661798	BCOR_1_P0_peak_688	43	.	5.05628	7.87482	4.38837	69
chr11	59859782	59860007	BCOR_1_P0_peak_689	101	.	6.03555	14.06903	10.19133	68
chr11	60166385	60166834	BCOR_1_P0_peak_690	196	.	5.75925	23.87795	19.63167	189
chr11	60230375	60231120	BCOR_1_P0_peak_691	87	.	4.90094	12.60174	8.79866	302
chr11	60350507	60351441	BCOR_1_P0_peak_692	569	.	14.87544	61.84325	56.95424	305
chr11	60692314	60692645	BCOR_1_P0_peak_693	76	.	6.07323	11.33626	7.60699	167
chr11	60727242	60727443	BCOR_1_P0_peak_694	35	.	4.66733	6.95295	3.54546	77
chr11	60988530	60988872	BCOR_1_P0_peak_695	156	.	4.79553	19.77132	15.65952	197
chr11	61297160	61297357	BCOR_1_P0_peak_696	56	.	5.91649	9.25926	5.65871	119
chr11	61307679	61308087	BCOR_1_P0_peak_697	259	.	8.64593	30.34091	25.92841	187
chr11	61575329	61575549	BCOR_1_P0_peak_698	37	.	4.61559	7.15327	3.73628	126
chr11	61667882	61668849	BCOR_1_P0_peak_699	32	.	4.00068	6.64122	3.27139	807
chr11	62352510	62352831	BCOR_1_P0_peak_700	45	.	5.36853	8.07272	4.57920	222
chr11	62364352	62364934	BCOR_1_P0_peak_701	25	.	2.85014	5.79779	2.52324	271
chr11	62545123	62545401	BCOR_1_P0_peak_702	27	.	4.27839	6.06511	2.74763	189
chr11	63733962	63734770	BCOR_1_P0_peak_703	289	.	14.56367	33.42220	28.93933	258
chr11	63735619	63736076	BCOR_1_P0_peak_704	341	.	12.26876	38.70382	34.11354	197
chr11	64485344	64485702	BCOR_1_P0_peak_705	26	.	3.87297	5.89911	2.61093	241
chr11	68199234	68199438	BCOR_1_P0_peak_706	37	.	5.00626	7.21584	3.78382	77
chr11	68199961	68200491	BCOR_1_P0_peak_707	98	.	7.73695	13.71211	9.85295	255
chr11	68505038	68505520	BCOR_1_P0_peak_708	33	.	2.91953	6.72845	3.34599	266
chr11	68666540	68666797	BCOR_1_P0_peak_709	128	.	6.75982	16.87690	12.87353	160
chr11	68884241	68884513	BCOR_1_P0_peak_710	40	.	3.67571	7.51227	4.05263	147
chr11	68908353	68908702	BCOR_1_P0_peak_711	177	.	4.99115	21.97069	17.78613	214
chr11	68935904	68936546	BCOR_1_P0_peak_712	67	.	4.85127	10.44979	6.76775	325
chr11	68938814	68939023	BCOR_1_P0_peak_713	73	.	4.42191	11.04968	7.33975	64
chr11	69137266	69137679	BCOR_1_P0_peak_714	64	.	5.36258	10.07158	6.42241	127
chr11	69153925	69154574	BCOR_1_P0_peak_715	104	.	7.08543	14.36562	10.47545	109
chr11	69208954	69209564	BCOR_1_P0_peak_716	186	.	8.44753	22.87119	18.65584	99
chr11	69222051	69222526	BCOR_1_P0_peak_717	135	.	8.09764	17.57570	13.54125	216
chr11	69418488	69418786	BCOR_1_P0_peak_718	26	.	4.04882	5.94579	2.64462	66
chr11	69445955	69446390	BCOR_1_P0_peak_719	132	.	5.53955	17.23965	13.22415	316
chr11	69485908	69486137	BCOR_1_P0_peak_720	45	.	2.71701	8.03636	4.54655	112
chr11	69495165	69495365	BCOR_1_P0_peak_721	46	.	4.70888	8.21947	4.69787	124
chr11	69571837	69572028	BCOR_1_P0_peak_722	58	.	4.53262	9.44272	5.83372	88
chr11	69572271	69572470	BCOR_1_P0_peak_723	62	.	4.60405	9.91366	6.27144	105
chr11	69614020	69614251	BCOR_1_P0_peak_724	66	.	5.73583	10.37135	6.69764	187
chr11	69616243	69616432	BCOR_1_P0_peak_725	20	.	4.09603	5.32138	2.07086	38
chr11	69617239	69617515	BCOR_1_P0_peak_726	46	.	5.46137	8.22043	4.69787	179
chr11	69651207	69652216	BCOR_1_P0_peak_727	202	.	7.04231	24.49792	20.23440	636
chr11	69714845	69715336	BCOR_1_P0_peak_728	168	.	5.73139	20.97329	16.81675	291
chr11	69734838	69735176	BCOR_1_P0_peak_729	177	.	4.82564	21.94055	17.75679	148
chr11	69793970	69794171	BCOR_1_P0_peak_730	14	.	3.13849	4.58684	1.43851	182
chr11	69808988	69809199	BCOR_1_P0_peak_731	70	.	3.67644	10.78066	7.08521	156
chr11	69814042	69814288	BCOR_1_P0_peak_732	26	.	4.04882	5.94579	2.64462	32
chr11	70051145	70051687	BCOR_1_P0_peak_733	76	.	6.82672	11.43008	7.68840	215
chr11	70265377	70265744	BCOR_1_P0_peak_734	47	.	4.76674	8.32332	4.79020	180
chr11	70460422	70460995	BCOR_1_P0_peak_735	136	.	7.16760	17.72649	13.68785	402
chr11	70482505	70483091	BCOR_1_P0_peak_736	97	.	5.29597	13.57653	9.72639	104
chr11	70513655	70514009	BCOR_1_P0_peak_737	601	.	21.13796	65.10754	60.18622	147
chr11	70783675	70783954	BCOR_1_P0_peak_738	43	.	4.51575	7.86947	4.38837	198
chr11	70832777	70833301	BCOR_1_P0_peak_739	527	.	9.33528	57.59127	52.74622	139
chr11	71564228	71564438	BCOR_1_P0_peak_740	26	.	3.73397	5.89856	2.61093	164
chr11	71572122	71572315	BCOR_1_P0_peak_741	76	.	6.82672	11.43008	7.68840	133
chr11	72420426	72420900	BCOR_1_P0_peak_742	46	.	3.94706	8.14476	4.64175	240
chr11	72421762	72421964	BCOR_1_P0_peak_743	49	.	5.06102	8.51644	4.97376	36
chr11	72503417	72503624	BCOR_1_P0_peak_744	26	.	4.04882	5.94579	2.64462	202
chr11	72832397	72832706	BCOR_1_P0_peak_745	26	.	3.62133	5.92924	2.63521	124
chr11	72861246	72861608	BCOR_1_P0_peak_746	66	.	5.73583	10.37135	6.69764	40
chr11	73012635	73012937	BCOR_1_P0_peak_747	58	.	5.61542	9.44923	5.83885	111
chr11	74222584	74222776	BCOR_1_P0_peak_748	37	.	5.00626	7.21584	3.78382	127
chr11	74462720	74462955	BCOR_1_P0_peak_749	66	.	6.37160	10.32986	6.66313	75
chr11	74537973	74538160	BCOR_1_P0_peak_750	14	.	3.13849	4.58684	1.43851	0
chr11	74584070	74584597	BCOR_1_P0_peak_751	121	.	8.64718	16.09282	12.12368	320
chr11	74643471	74644685	BCOR_1_P0_peak_752	115	.	5.07873	15.53784	11.59270	378
chr11	74645506	74645873	BCOR_1_P0_peak_753	87	.	4.29855	12.53303	8.73893	198
chr11	74651839	74652202	BCOR_1_P0_peak_754	46	.	4.53411	8.20690	4.69767	265
chr11	74739242	74739450	BCOR_1_P0_peak_755	58	.	5.39842	9.43093	5.82272	44
chr11	74992378	74992609	BCOR_1_P0_peak_756	56	.	5.91649	9.25926	5.65871	162
chr11	75008424	75008644	BCOR_1_P0_peak_757	13	.	3.64092	4.43897	1.30495	46
chr11	75077315	75077552	BCOR_1_P0_peak_758	56	.	5.91649	9.25926	5.65871	183
chr11	75274727	75275089	BCOR_1_P0_peak_759	88	.	4.06536	12.65333	8.84891	230
chr11	75300146	75300548	BCOR_1_P0_peak_760	103	.	7.28895	14.27566	10.39108	270
chr11	75345210	75345643	BCOR_1_P0_peak_761	59	.	4.46460	9.60501	5.98721	150
chr11	75780444	75780753	BCOR_1_P0_peak_762	29	.	4.55115	6.24835	2.90119	219
chr11	75841260	75841494	BCOR_1_P0_peak_763	89	.	7.14114	12.73514	8.92702	100
chr11	76212437	76212709	BCOR_1_P0_peak_764	58	.	5.39842	9.43093	5.82272	172
chr11	76220394	76220653	BCOR_1_P0_peak_765	128	.	6.75982	16.87690	12.87353	68
chr11	76436842	76437252	BCOR_1_P0_peak_766	47	.	5.29913	8.26783	4.74179	269
chr11	76660283	76660578	BCOR_1_P0_peak_767	85	.	6.92963	12.38612	8.59905	158
chr11	77326529	77326954	BCOR_1_P0_peak_768	344	.	13.10853	39.04419	34.44777	205
chr11	77328435	77328888	BCOR_1_P0_peak_769	63	.	5.93849	9.98307	6.33878	101
chr11	77421170	77421728	BCOR_1_P0_peak_770	225	.	10.79685	26.86715	22.53916	320
chr11	77499278	77499644	BCOR_1_P0_peak_771	225	.	9.60164	26.91877	22.58796	267
chr11	77707420	77708007	BCOR_1_P0_peak_772	80	.	6.61205	11.85863	8.09783	501
chr11	77795704	77796289	BCOR_1_P0_peak_773	239	.	6.49923	28.27390	23.90994	318
chr11	77845613	77845991	BCOR_1_P0_peak_774	70	.	5.33424	10.73502	7.03981	183
chr11	77908100	77908409	BCOR_1_P0_peak_775	13	.	3.64092	4.43897	1.30495	119
chr11	77989957	77990184	BCOR_1_P0_peak_776	105	.	6.40109	14.39483	10.50126	138
chr11	78002312	78002725	BCOR_1_P0_peak_777	19	.	3.46726	5.18497	1.98165	0
chr11	78059259	78059750	BCOR_1_P0_peak_778	16	.	3.04404	4.79043	1.62876	318
chr11	78074869	78075671	BCOR_1_P0_peak_779	255	.	8.92919	29.94891	25.54405	214
chr11	78311079	78311344	BCOR_1_P0_peak_780	50	.	4.91928	8.59501	5.04872	168
chr11	78364042	78364370	BCOR_1_P0_peak_781	62	.	5.05166	9.83955	6.20274	268
chr11	78510925	78511495	BCOR_1_P0_peak_782	103	.	5.25101	14.19993	10.31819	127
chr11	78959887	78960086	BCOR_1_P0_peak_783	26	.	4.04882	5.94579	2.64462	102
chr11	79524465	79524832	BCOR_1_P0_peak_784	109	.	8.19206	14.89081	10.97422	167
chr11	79806218	79806754	BCOR_1_P0_peak_785	167	.	6.38721	20.85299	16.70410	244
chr11	79894263	79894510	BCOR_1_P0_peak_786	14	.	3.13849	4.58684	1.43851	216
chr11	80290101	80290862	BCOR_1_P0_peak_787	457	.	13.23075	50.52689	45.76316	283
chr11	80593427	80593680	BCOR_1_P0_peak_788	47	.	4.76674	8.32332	4.79020	199
chr11	80965755	80966023	BCOR_1_P0_peak_789	35	.	4.66733	6.95295	3.54546	61
chr11	80966921	80967147	BCOR_1_P0_peak_790	27	.	4.27839	6.06511	2.74763	116
chr11	82200799	82201044	BCOR_1_P0_peak_791	56	.	5.91649	9.25926	5.65871	158
chr11	83777978	83778221	BCOR_1_P0_peak_792	46	.	5.46137	8.22043	4.69787	166
chr11	83881886	83882127	BCOR_1_P0_peak_793	35	.	4.66733	6.95295	3.54546	67
chr11	83942543	83943472	BCOR_1_P0_peak_794	247	.	13.19832	29.18149	24.79567	643
chr11	83992964	83993218	BCOR_1_P0_peak_795	109	.	5.07792	14.82196	10.91413	103
chr11	84326780	84327453	BCOR_1_P0_peak_796	443	.	12.37911	49.14072	44.39524	391
chr11	84336100	84336367	BCOR_1_P0_peak_797	58	.	5.39842	9.43093	5.82272	202
chr11	84338630	84339180	BCOR_1_P0_peak_798	87	.	7.28183	12.55805	8.75647	401
chr11	84684037	84684749	BCOR_1_P0_peak_799	32	.	4.17090	6.67855	3.29842	137
chr11	84693684	84693923	BCOR_1_P0_peak_800	46	.	5.46137	8.22043	4.69787	126
chr11	85048394	85048895	BCOR_1_P0_peak_801	39	.	4.26740	7.41119	3.96072	180
chr11	85124594	85124810	BCOR_1_P0_peak_802	30	.	3.23141	6.42798	3.07376	144
chr11	85166285	85166489	BCOR_1_P0_peak_803	118	.	7.61456	15.75602	11.80389	110
chr11	85645864	85646270	BCOR_1_P0_peak_804	82	.	5.07341	11.97244	8.20324	159
chr11	85657046	85657264	BCOR_1_P0_peak_805	112	.	5.63865	15.16938	11.23950	51
chr11	85657847	85658156	BCOR_1_P0_peak_806	57	.	5.74076	9.31015	5.70824	224
chr11	85701659	85701976	BCOR_1_P0_peak_807	98	.	7.73695	13.71211	9.85295	166
chr11	85808899	85809225	BCOR_1_P0_peak_808	66	.	6.37160	10.32986	6.66313	210
chr11	85852678	85853231	BCOR_1_P0_peak_809	118	.	7.15011	15.83851	11.88314	285
chr11	86298015	86298231	BCOR_1_P0_peak_810	120	.	5.82661	16.02737	12.06404	95
chr11	86571093	86571456	BCOR_1_P0_peak_811	82	.	5.63169	12.06069	8.28788	51
chr11	86666033	86666369	BCOR_1_P0_peak_812	29	.	4.55115	6.24835	2.90119	23
chr11	86807189	86807471	BCOR_1_P0_peak_813	186	.	8.20835	22.88844	18.67124	56
chr11	86922257	86922971	BCOR_1_P0_peak_814	757	.	12.19607	80.82348	75.76843	372
chr11	86940425	86940693	BCOR_1_P0_peak_815	81	.	5.95842	11.91250	8.14570	108
chr11	87172361	87172858	BCOR_1_P0_peak_816	258	.	12.35392	30.28254	25.87170	264
chr11	87236504	87236761	BCOR_1_P0_peak_817	105	.	3.87775	14.42298	10.52884	147
chr11	87240482	87240751	BCOR_1_P0_peak_818	37	.	2.87732	7.13213	3.71706	101
chr11	87256535	87256744	BCOR_1_P0_peak_819	56	.	4.60571	9.28186	5.68038	1
chr11	87276005	87276245	BCOR_1_P0_peak_820	19	.	2.59513	5.21218	1.99810	31
chr11	87405337	87405784	BCOR_1_P0_peak_821	184	.	4.99469	22.69147	18.48114	180
chr11	87550762	87551034	BCOR_1_P0_peak_822	157	.	7.48408	19.82097	15.70338	152
chr11	87800773	87801206	BCOR_1_P0_peak_823	59	.	4.46460	9.60501	5.98721	339
chr11	87860910	87861265	BCOR_1_P0_peak_824	70	.	5.33424	10.73502	7.03981	122
chr11	87881170	87881490	BCOR_1_P0_peak_825	35	.	4.66733	6.95295	3.54546	100
chr11	87881831	87882155	BCOR_1_P0_peak_826	37	.	5.00626	7.21584	3.78382	216
chr11	87974854	87975217	BCOR_1_P0_peak_827	100	.	7.10091	13.95102	10.08234	137
chr11	87975427	87975759	BCOR_1_P0_peak_828	85	.	6.41063	12.32436	8.53986	141
chr11	88725863	88726295	BCOR_1_P0_peak_829	110	.	6.27697	14.98895	11.06785	65
chr11	88835246	88835475	BCOR_1_P0_peak_830	70	.	6.15727	10.71258	7.02082	102
chr11	88921786	88922119	BCOR_1_P0_peak_831	52	.	5.44522	8.82832	5.27019	264
chr11	89162793	89163100	BCOR_1_P0_peak_832	20	.	4.09603	5.32138	2.07086	152
chr11	90110526	90110883	BCOR_1_P0_peak_833	76	.	5.31128	11.41310	7.67927	165
chr11	90279295	90279736	BCOR_1_P0_peak_834	46	.	4.53411	8.20690	4.69767	84
chr11	90409737	90409995	BCOR_1_P0_peak_835	13	.	3.37401	4.39779	1.30495	216
chr11	90499190	90499479	BCOR_1_P0_peak_836	15	.	3.08718	4.68400	1.52679	120
chr11	93747152	93747386	BCOR_1_P0_peak_837	119	.	6.51839	15.92510	11.96438	29
chr11	94072467	94073045	BCOR_1_P0_peak_838	128	.	6.01456	16.89902	12.89385	235
chr11	94189168	94189674	BCOR_1_P0_peak_839	14	.	2.78417	4.58965	1.44060	241
chr11	94514878	94515313	BCOR_1_P0_peak_840	33	.	4.38622	6.77191	3.38187	294
chr11	94538501	94538831	BCOR_1_P0_peak_841	191	.	10.50149	23.39704	19.16344	255
chr11	94902657	94902850	BCOR_1_P0_peak_842	55	.	3.70663	9.10417	5.52321	120
chr11	95171313	95171719	BCOR_1_P0_peak_843	28	.	3.32564	6.22416	2.89597	347
chr11	95245794	95246375	BCOR_1_P0_peak_844	105	.	5.68221	14.49131	10.59500	347
chr11	95447612	95447985	BCOR_1_P0_peak_845	85	.	6.41063	12.32436	8.53986	111
chr11	95448627	95449202	BCOR_1_P0_peak_846	138	.	7.74595	17.91015	13.86195	235
chr11	95573888	95575077	BCOR_1_P0_peak_847	501	.	19.24146	54.97710	50.16008	280
chr11	95719873	95720542	BCOR_1_P0_peak_848	62	.	5.06753	9.87001	6.22976	290
chr11	95852486	95852697	BCOR_1_P0_peak_849	25	.	4.11797	5.80929	2.53300	134
chr11	95937041	95937365	BCOR_1_P0_peak_850	398	.	11.08935	44.48989	39.80757	98
chr11	96133246	96133685	BCOR_1_P0_peak_851	37	.	5.00626	7.21584	3.78382	346
chr11	96133876	96134076	BCOR_1_P0_peak_852	35	.	4.66733	6.95295	3.54546	73
chr11	96140061	96140507	BCOR_1_P0_peak_853	33	.	4.38622	6.77191	3.38187	356
chr11	96144455	96144810	BCOR_1_P0_peak_854	33	.	4.38622	6.77191	3.38187	99
chr11	96145474	96146194	BCOR_1_P0_peak_855	132	.	8.46624	17.23182	13.21737	363
chr11	96160404	96160708	BCOR_1_P0_peak_856	19	.	3.71142	5.15349	1.95646	225
chr11	96172819	96173303	BCOR_1_P0_peak_857	151	.	9.37538	19.28286	15.18648	319
chr11	96638830	96639150	BCOR_1_P0_peak_858	143	.	6.12618	18.43445	14.36857	224
chr11	96650411	96650671	BCOR_1_P0_peak_859	104	.	7.08543	14.36562	10.47545	72
chr11	96691325	96691856	BCOR_1_P0_peak_860	123	.	5.22384	16.32616	12.34634	79
chr11	96737239	96737474	BCOR_1_P0_peak_861	53	.	4.41025	8.87452	5.31061	169
chr11	96777774	96778063	BCOR_1_P0_peak_862	94	.	4.77017	13.27365	9.44048	89
chr11	96838803	96839359	BCOR_1_P0_peak_863	129	.	5.08010	16.97177	12.96420	316
chr11	97049209	97049937	BCOR_1_P0_peak_864	596	.	13.65262	64.55566	59.63789	376
chr11	97141462	97142235	BCOR_1_P0_peak_865	207	.	11.83298	25.07311	20.79354	367
chr11	97176779	97177403	BCOR_1_P0_peak_866	1131	.	27.20465	118.36356	113.10772	280
chr11	97223389	97223828	BCOR_1_P0_peak_867	146	.	8.43504	18.68194	14.60330	166
chr11	97393177	97393565	BCOR_1_P0_peak_868	32	.	4.17090	6.67855	3.29842	242
chr11	97436454	97436748	BCOR_1_P0_peak_869	43	.	5.05628	7.87482	4.38837	117
chr11	97490883	97491185	BCOR_1_P0_peak_870	132	.	9.10229	17.31697	13.29730	174
chr11	97521420	97521968	BCOR_1_P0_peak_871	71	.	6.22311	10.82196	7.12193	299
chr11	97561161	97561847	BCOR_1_P0_peak_872	19	.	3.57505	5.15094	1.95646	163
chr11	97563921	97564115	BCOR_1_P0_peak_873	58	.	5.39842	9.43093	5.82272	41
chr11	97627850	97628104	BCOR_1_P0_peak_874	43	.	5.05628	7.87482	4.38837	50
chr11	97660392	97660947	BCOR_1_P0_peak_875	67	.	4.85127	10.44979	6.76775	328
chr11	97745402	97745812	BCOR_1_P0_peak_876	73	.	4.30854	11.05434	7.34370	321
chr11	97849029	97849275	BCOR_1_P0_peak_877	23	.	3.86201	5.63533	2.36723	192
chr11	97850081	97850546	BCOR_1_P0_peak_878	40	.	4.46882	7.48722	4.02884	197
chr11	97888110	97888329	BCOR_1_P0_peak_879	32	.	4.17090	6.67855	3.29842	118
chr11	97913782	97914059	BCOR_1_P0_peak_880	46	.	5.46137	8.22043	4.69787	187
chr11	97914563	97914815	BCOR_1_P0_peak_881	56	.	5.91649	9.25926	5.65871	71
chr11	98010963	98011198	BCOR_1_P0_peak_882	46	.	4.34560	8.14324	4.64175	21
chr11	98054378	98054748	BCOR_1_P0_peak_883	66	.	6.37160	10.32986	6.66313	285
chr11	98063905	98064224	BCOR_1_P0_peak_884	32	.	3.15750	6.65208	3.28102	141
chr11	98188567	98189289	BCOR_1_P0_peak_885	64	.	5.36258	10.07158	6.42241	489
chr11	98199941	98200874	BCOR_1_P0_peak_886	92	.	7.36597	13.10464	9.27952	220
chr11	98219650	98219928	BCOR_1_P0_peak_887	76	.	6.07323	11.33626	7.60699	83
chr11	98261547	98261813	BCOR_1_P0_peak_888	27	.	4.27839	6.06511	2.74763	122
chr11	98412387	98412632	BCOR_1_P0_peak_889	121	.	8.64718	16.09282	12.12368	113
chr11	99247049	99247392	BCOR_1_P0_peak_890	46	.	5.46137	8.22043	4.69787	78
chr11	99999112	99999430	BCOR_1_P0_peak_891	56	.	5.91649	9.25926	5.65871	74
chr11	100275575	100276079	BCOR_1_P0_peak_892	146	.	8.44063	18.69198	14.61279	341
chr11	100389145	100389506	BCOR_1_P0_peak_893	26	.	3.87297	5.89911	2.61093	100
chr11	100484064	100484332	BCOR_1_P0_peak_894	19	.	3.71142	5.15349	1.95646	246
chr11	100711642	100712211	BCOR_1_P0_peak_895	250	.	12.99878	29.47565	25.08006	329
chr11	100800762	100801012	BCOR_1_P0_peak_896	53	.	4.02577	8.87921	5.31406	143
chr11	100943649	100943970	BCOR_1_P0_peak_897	32	.	3.74871	6.67020	3.29569	159
chr11	100981113	100981569	BCOR_1_P0_peak_898	312	.	8.61708	35.74131	31.20917	184
chr11	101032430	101032859	BCOR_1_P0_peak_899	156	.	9.33466	19.73825	15.62781	340
chr11	101035042	101035599	BCOR_1_P0_peak_900	149	.	9.53244	19.02871	14.93865	342
chr11	101413256	101414188	BCOR_1_P0_peak_901	245	.	8.72626	28.89865	24.52037	222
chr11	101506888	101507122	BCOR_1_P0_peak_902	76	.	3.78457	11.41197	7.67927	109
chr11	101519690	101520229	BCOR_1_P0_peak_903	32	.	2.78141	6.62330	3.25991	78
chr11	101594063	101594338	BCOR_1_P0_peak_904	87	.	4.90094	12.60174	8.79866	126
chr11	101646348	101646978	BCOR_1_P0_peak_905	121	.	7.57944	16.16310	12.19146	383
chr11	101888227	101888612	BCOR_1_P0_peak_906	76	.	6.82672	11.43008	7.68840	46
chr11	102046297	102046522	BCOR_1_P0_peak_907	28	.	3.38319	6.13294	2.80890	169
chr11	102157348	102158529	BCOR_1_P0_peak_908	503	.	13.39379	55.20260	50.38203	1029
chr11	102178019	102178479	BCOR_1_P0_peak_909	133	.	8.82141	17.33862	13.31548	186
chr11	102179297	102179722	BCOR_1_P0_peak_910	77	.	6.36414	11.44322	7.70073	86
chr11	102268557	102269143	BCOR_1_P0_peak_911	173	.	9.73339	21.50488	17.32938	265
chr11	102269593	102270033	BCOR_1_P0_peak_912	133	.	8.55677	17.38618	13.35921	297
chr11	102807879	102808170	BCOR_1_P0_peak_913	70	.	5.33424	10.73502	7.03981	212
chr11	102889626	102890122	BCOR_1_P0_peak_914	94	.	4.17828	13.32937	9.49479	128
chr11	102977260	102977807	BCOR_1_P0_peak_915	84	.	5.92692	12.24695	8.46967	233
chr11	102994293	102994580	BCOR_1_P0_peak_916	109	.	5.07792	14.82196	10.91413	137
chr11	103128474	103129133	BCOR_1_P0_peak_917	288	.	7.00145	33.35157	28.87000	455
chr11	103221507	103221888	BCOR_1_P0_peak_918	66	.	6.37160	10.32986	6.66313	174
chr11	103558961	103559261	BCOR_1_P0_peak_919	55	.	5.06466	9.18525	5.59843	140
chr11	103815132	103815559	BCOR_1_P0_peak_920	144	.	9.55741	18.56219	14.48806	258
chr11	103827716	103828050	BCOR_1_P0_peak_921	121	.	4.46019	16.16752	12.19569	161
chr11	104092442	104093053	BCOR_1_P0_peak_922	317	.	7.94580	36.25637	31.71831	194
chr11	104411420	104411780	BCOR_1_P0_peak_923	47	.	3.76682	8.24154	4.71796	181
chr11	105042882	105043140	BCOR_1_P0_peak_924	125	.	7.04897	16.56067	12.56820	146
chr11	105450665	105450998	BCOR_1_P0_peak_925	365	.	12.80219	41.17978	36.54470	260
chr11	105945490	105945859	BCOR_1_P0_peak_926	230	.	6.38106	27.40522	23.06394	208
chr11	106077868	106078219	BCOR_1_P0_peak_927	23	.	3.15061	5.61197	2.34682	6
chr11	106134090	106134441	BCOR_1_P0_peak_928	138	.	7.74595	17.91015	13.86195	207
chr11	106362706	106362939	BCOR_1_P0_peak_929	28	.	4.47378	6.12751	2.80499	44
chr11	106474469	106474699	BCOR_1_P0_peak_930	52	.	5.63280	8.80449	5.25199	44
chr11	106649891	106650565	BCOR_1_P0_peak_931	137	.	7.00124	17.84380	13.79929	122
chr11	106860864	106861118	BCOR_1_P0_peak_932	39	.	4.10417	7.38054	3.93947	92
chr11	106888663	106889914	BCOR_1_P0_peak_933	864	.	24.13161	91.61893	86.49349	703
chr11	107050481	107050728	BCOR_1_P0_peak_934	61	.	5.83416	9.81131	6.17660	190
chr11	107331970	107332197	BCOR_1_P0_peak_935	46	.	5.46137	8.22043	4.69787	140
chr11	107340762	107341053	BCOR_1_P0_peak_936	19	.	3.88944	5.21416	1.99810	21
chr11	107645614	107646730	BCOR_1_P0_peak_937	186	.	8.20835	22.88844	18.67124	600
chr11	108204493	108205593	BCOR_1_P0_peak_938	831	.	25.30511	88.25336	83.14755	877
chr11	108781551	108782733	BCOR_1_P0_peak_939	160	.	6.47624	20.21571	16.08391	141
chr11	109071918	109072105	BCOR_1_P0_peak_940	19	.	3.88944	5.21416	1.99810	39
chr11	109223650	109224380	BCOR_1_P0_peak_941	574	.	13.90867	62.34119	57.44519	337
chr11	109224926	109225121	BCOR_1_P0_peak_942	46	.	5.46137	8.22043	4.69787	102
chr11	109287035	109287399	BCOR_1_P0_peak_943	176	.	5.86165	21.80355	17.62311	258
chr11	109334187	109335536	BCOR_1_P0_peak_944	257	.	13.42133	30.18986	25.78144	277
chr11	109472805	109473244	BCOR_1_P0_peak_945	46	.	3.06914	8.19081	4.68560	127
chr11	110198436	110199341	BCOR_1_P0_peak_946	427	.	14.13575	47.52301	42.79711	536
chr11	112643481	112643745	BCOR_1_P0_peak_947	53	.	4.58702	8.92892	5.35939	98
chr11	113445291	113445479	BCOR_1_P0_peak_948	29	.	4.55115	6.24835	2.90119	85
chr11	113545129	113545694	BCOR_1_P0_peak_949	76	.	6.07725	11.34328	7.61280	274
chr11	113916072	113916385	BCOR_1_P0_peak_950	13	.	3.20055	4.50247	1.35916	231
chr11	113928127	113928484	BCOR_1_P0_peak_951	20	.	3.37991	5.24359	2.02405	249
chr11	115024445	115024889	BCOR_1_P0_peak_952	40	.	4.46882	7.48722	4.02884	200
chr11	115048611	115048821	BCOR_1_P0_peak_953	156	.	8.77244	19.80511	15.69075	134
chr11	115138238	115138579	BCOR_1_P0_peak_954	117	.	5.40456	15.71935	11.76867	171
chr11	115396875	115397974	BCOR_1_P0_peak_955	4107	.	50.27880	416.69650	410.76498	759
chr11	115425553	115425757	BCOR_1_P0_peak_956	60	.	4.00079	9.64896	6.02924	17
chr11	115465259	115465461	BCOR_1_P0_peak_957	16	.	3.04404	4.79043	1.62876	186
chr11	115489472	115489931	BCOR_1_P0_peak_958	14	.	2.60518	4.63199	1.48127	123
chr11	115569788	115570143	BCOR_1_P0_peak_959	172	.	6.95434	21.44837	17.27668	151
chr11	115675118	115675311	BCOR_1_P0_peak_960	49	.	5.06102	8.51644	4.97376	35
chr11	115885892	115886122	BCOR_1_P0_peak_961	115	.	6.13979	15.53176	11.58770	68
chr11	115891526	115891807	BCOR_1_P0_peak_962	97	.	5.47928	13.63589	9.78406	104
chr11	115948148	115948533	BCOR_1_P0_peak_963	80	.	4.16829	11.83594	8.07904	205
chr11	115991676	115992297	BCOR_1_P0_peak_964	66	.	6.37160	10.32986	6.66313	206
chr11	116029277	116029607	BCOR_1_P0_peak_965	33	.	4.38622	6.77191	3.38187	162
chr11	116060241	116060437	BCOR_1_P0_peak_966	35	.	4.14844	6.91182	3.51169	137
chr11	116274293	116274686	BCOR_1_P0_peak_967	40	.	3.75910	7.45316	4.00016	226
chr11	116295136	116295558	BCOR_1_P0_peak_968	394	.	9.84809	44.07640	39.40062	144
chr11	116295796	116296003	BCOR_1_P0_peak_969	15	.	3.55045	4.67917	1.52452	25
chr11	116351710	116351951	BCOR_1_P0_peak_970	72	.	5.66050	10.98105	7.27340	107
chr11	116532950	116533172	BCOR_1_P0_peak_971	32	.	4.00068	6.64122	3.27139	158
chr11	116672690	116673097	BCOR_1_P0_peak_972	112	.	5.63865	15.16938	11.23950	164
chr11	116704635	116704947	BCOR_1_P0_peak_973	80	.	4.72591	11.82494	8.06834	103
chr11	116714505	116715011	BCOR_1_P0_peak_974	122	.	6.08809	16.24686	12.26862	246
chr11	116928258	116928487	BCOR_1_P0_peak_975	95	.	7.53197	13.37671	9.53722	94
chr11	116928836	116929506	BCOR_1_P0_peak_976	61	.	6.04706	9.80620	6.17585	268
chr11	117515199	117516366	BCOR_1_P0_peak_977	910	.	21.96940	96.23316	91.08117	752
chr11	117829628	117829920	BCOR_1_P0_peak_978	36	.	4.73716	7.06516	3.65514	225
chr11	117830463	117830826	BCOR_1_P0_peak_979	172	.	6.95434	21.44837	17.27668	235
chr11	117847887	117848191	BCOR_1_P0_peak_980	24	.	4.20067	5.70122	2.42958	211
chr11	118109835	118110160	BCOR_1_P0_peak_981	109	.	5.07792	14.82196	10.91413	173
chr11	118151443	118151794	BCOR_1_P0_peak_982	162	.	8.00137	20.40054	16.26264	153
chr11	118280251	118280467	BCOR_1_P0_peak_983	99	.	6.55426	13.83724	9.97173	154
chr11	118884120	118884614	BCOR_1_P0_peak_984	282	.	10.38114	32.73303	28.26485	215
chr11	118902042	118903164	BCOR_1_P0_peak_985	390	.	7.39430	43.69721	39.02705	362
chr11	118914494	118915118	BCOR_1_P0_peak_986	270	.	10.66849	31.50633	27.06525	328
chr11	118946558	118947917	BCOR_1_P0_peak_987	332	.	15.92901	37.78306	33.21019	1086
chr11	119161427	119161704	BCOR_1_P0_peak_988	87	.	4.39304	12.51422	8.72421	26
chr11	119410431	119410900	BCOR_1_P0_peak_989	26	.	3.73397	5.89856	2.61093	371
chr11	119774802	119775041	BCOR_1_P0_peak_990	37	.	5.00626	7.21584	3.78382	154
chr11	119804043	119804491	BCOR_1_P0_peak_991	47	.	3.76682	8.24154	4.71796	172
chr11	119948124	119948411	BCOR_1_P0_peak_992	74	.	4.87047	11.16560	7.44712	155
chr11	120046891	120047285	BCOR_1_P0_peak_993	32	.	4.28403	6.60045	3.23968	82
chr11	120051000	120051420	BCOR_1_P0_peak_994	47	.	3.69304	8.30788	4.78090	166
chr11	120092634	120093003	BCOR_1_P0_peak_995	30	.	3.23141	6.42798	3.07376	322
chr11	120166340	120166799	BCOR_1_P0_peak_996	67	.	4.66753	10.37621	6.70078	381
chr11	120172271	120172500	BCOR_1_P0_peak_997	101	.	6.03555	14.06903	10.19133	139
chr11	120177243	120177484	BCOR_1_P0_peak_998	19	.	3.71142	5.15349	1.95646	59
chr11	120209613	120210110	BCOR_1_P0_peak_999	167	.	7.10277	20.87532	16.72490	210
chr11	120211496	120211729	BCOR_1_P0_peak_1000	78	.	6.70062	11.60913	7.86388	210
chr11	120328772	120329075	BCOR_1_P0_peak_1001	102	.	5.07701	14.10710	10.22763	83
chr11	120434149	120434674	BCOR_1_P0_peak_1002	883	.	15.67152	93.47232	88.33509	327
chr11	120459628	120459990	BCOR_1_P0_peak_1003	114	.	8.23256	15.40887	11.47112	164
chr11	120494784	120495075	BCOR_1_P0_peak_1004	118	.	8.50018	15.85063	11.89372	183
chr11	120685348	120686471	BCOR_1_P0_peak_1005	773	.	20.60617	82.42947	77.36140	220
chr11	120852403	120852653	BCOR_1_P0_peak_1006	164	.	8.89760	20.55939	16.41784	148
chr11	121065635	121065995	BCOR_1_P0_peak_1007	72	.	5.66050	10.98105	7.27340	111
chr11	121098068	121098549	BCOR_1_P0_peak_1008	297	.	9.74094	34.24505	29.74328	293
chr11	121120946	121121353	BCOR_1_P0_peak_1009	90	.	6.25634	12.86488	9.04897	240
chr11	121534389	121534712	BCOR_1_P0_peak_1010	67	.	4.85127	10.44979	6.76775	166
chr12	3309821	3310100	BCOR_1_P0_peak_1011	123	.	5.22384	16.32616	12.34634	180
chr12	3426632	3427115	BCOR_1_P0_peak_1012	341	.	12.26876	38.70382	34.11354	177
chr12	3572288	3572667	BCOR_1_P0_peak_1013	34	.	4.76622	6.83718	3.44221	114
chr12	4913888	4914819	BCOR_1_P0_peak_1014	1402	.	23.09222	145.64102	140.29140	571
chr12	4923804	4924456	BCOR_1_P0_peak_1015	273	.	9.70255	31.79578	27.34543	328
chr12	7783232	7783424	BCOR_1_P0_peak_1016	61	.	5.83416	9.81131	6.17660	66
chr12	8505855	8506195	BCOR_1_P0_peak_1017	92	.	7.36597	13.10464	9.27952	260
chr12	8506627	8507196	BCOR_1_P0_peak_1018	133	.	5.73211	17.38292	13.35874	285
chr12	8778227	8778565	BCOR_1_P0_peak_1019	29	.	4.55115	6.24835	2.90119	213
chr12	8928442	8929084	BCOR_1_P0_peak_1020	120	.	7.21767	15.96537	12.00432	147
chr12	9036715	9037247	BCOR_1_P0_peak_1021	140	.	8.96776	18.08226	14.02851	154
chr12	10397583	10397845	BCOR_1_P0_peak_1022	52	.	5.44522	8.82832	5.27019	180
chr12	11272607	11273087	BCOR_1_P0_peak_1023	167	.	8.80545	20.92105	16.77014	117
chr12	12617784	12618021	BCOR_1_P0_peak_1024	26	.	4.04882	5.94579	2.64462	194
chr12	12819567	12819838	BCOR_1_P0_peak_1025	39	.	4.73782	7.35471	3.91718	87
chr12	12911448	12911637	BCOR_1_P0_peak_1026	56	.	5.27265	9.21387	5.62486	121
chr12	12948497	12948828	BCOR_1_P0_peak_1027	40	.	3.75910	7.45316	4.00016	159
chr12	12949190	12949629	BCOR_1_P0_peak_1028	34	.	4.61795	6.87345	3.47474	49
chr12	16901222	16901978	BCOR_1_P0_peak_1029	390	.	14.80439	43.74546	39.07359	533
chr12	17273315	17273603	BCOR_1_P0_peak_1030	37	.	5.00626	7.21584	3.78382	19
chr12	21117701	21117890	BCOR_1_P0_peak_1031	33	.	4.38622	6.77191	3.38187	39
chr12	21379417	21379791	BCOR_1_P0_peak_1032	32	.	4.17090	6.67855	3.29842	59
chr12	21423177	21423631	BCOR_1_P0_peak_1033	41	.	3.19053	7.57723	4.11311	383
chr12	25335730	25336260	BCOR_1_P0_peak_1034	87	.	5.86767	12.52674	8.73295	219
chr12	25780950	25781346	BCOR_1_P0_peak_1035	90	.	6.25634	12.86488	9.04897	239
chr12	27099825	27100162	BCOR_1_P0_peak_1036	68	.	5.06986	10.56484	6.87843	239
chr12	28026774	28026982	BCOR_1_P0_peak_1037	65	.	5.83116	10.16702	6.51379	68
chr12	28027602	28027970	BCOR_1_P0_peak_1038	164	.	7.62429	20.61230	16.46962	260
chr12	29360040	29360368	BCOR_1_P0_peak_1039	15	.	3.08718	4.68400	1.52679	139
chr12	29975892	29976217	BCOR_1_P0_peak_1040	142	.	7.46794	18.33659	14.27588	107
chr12	32036061	32036338	BCOR_1_P0_peak_1041	46	.	5.46137	8.22043	4.69787	177
chr12	32184455	32184876	BCOR_1_P0_peak_1042	76	.	5.31128	11.41310	7.67927	152
chr12	32590653	32590953	BCOR_1_P0_peak_1043	46	.	5.46137	8.22043	4.69787	107
chr12	32634244	32634462	BCOR_1_P0_peak_1044	55	.	5.06466	9.18525	5.59843	103
chr12	32635113	32635486	BCOR_1_P0_peak_1045	271	.	6.77559	31.56215	27.11931	259
chr12	33063550	33064218	BCOR_1_P0_peak_1046	47	.	5.10227	8.26332	4.73856	485
chr12	33638677	33639021	BCOR_1_P0_peak_1047	199	.	6.77057	24.18473	19.93150	168
chr12	34643188	34643383	BCOR_1_P0_peak_1048	13	.	3.37401	4.39779	1.30495	3
chr12	35731736	35731940	BCOR_1_P0_peak_1049	53	.	4.58702	8.92892	5.35939	68
chr12	36883455	36883667	BCOR_1_P0_peak_1050	34	.	4.76622	6.83718	3.44221	92
chr12	37108168	37108453	BCOR_1_P0_peak_1051	76	.	6.82672	11.43008	7.68840	148
chr12	39323094	39323531	BCOR_1_P0_peak_1052	46	.	5.46137	8.22043	4.69787	66
chr12	40763977	40764194	BCOR_1_P0_peak_1053	122	.	6.08809	16.24686	12.26862	90
chr12	40764651	40764862	BCOR_1_P0_peak_1054	48	.	4.60894	8.34747	4.81385	63
chr12	40949106	40949342	BCOR_1_P0_peak_1055	37	.	5.00626	7.21584	3.78382	196
chr12	40949800	40950030	BCOR_1_P0_peak_1056	46	.	3.94706	8.14476	4.64175	111
chr12	41051574	41051923	BCOR_1_P0_peak_1057	20	.	3.80728	5.30927	2.07086	266
chr12	41172356	41172927	BCOR_1_P0_peak_1058	228	.	9.17404	27.15224	22.81726	295
chr12	41750495	41750785	BCOR_1_P0_peak_1059	26	.	4.04882	5.94579	2.64462	267
chr12	45311087	45311331	BCOR_1_P0_peak_1060	76	.	3.83950	11.33671	7.60724	167
chr12	45370170	45370451	BCOR_1_P0_peak_1061	52	.	4.26166	8.85275	5.29288	59
chr12	45429816	45430191	BCOR_1_P0_peak_1062	39	.	3.85579	7.40855	3.96072	116
chr12	47919551	47920386	BCOR_1_P0_peak_1063	121	.	7.81100	16.10069	12.13104	549
chr12	50492261	50493099	BCOR_1_P0_peak_1064	135	.	8.09764	17.57570	13.54125	454
chr12	50502333	50502642	BCOR_1_P0_peak_1065	37	.	5.00626	7.21584	3.78382	108
chr12	52449067	52449258	BCOR_1_P0_peak_1066	53	.	4.02577	8.87921	5.31406	37
chr12	52929966	52930206	BCOR_1_P0_peak_1067	33	.	3.65285	6.71852	3.33632	129
chr12	53604432	53605301	BCOR_1_P0_peak_1068	840	.	20.85126	89.17480	84.06307	386
chr12	53705584	53705786	BCOR_1_P0_peak_1069	31	.	3.91256	6.47812	3.12019	82
chr12	54349154	54349435	BCOR_1_P0_peak_1070	41	.	4.72362	7.62949	4.15856	151
chr12	54354308	54354660	BCOR_1_P0_peak_1071	52	.	5.03169	8.79340	5.24253	120
chr12	55757282	55757833	BCOR_1_P0_peak_1072	112	.	5.63865	15.16938	11.23950	294
chr12	55796493	55796905	BCOR_1_P0_peak_1073	138	.	7.74595	17.91015	13.86195	195
chr12	55797514	55797725	BCOR_1_P0_peak_1074	46	.	4.82752	8.11533	4.62087	89
chr12	55815269	55815959	BCOR_1_P0_peak_1075	22	.	2.71024	5.55973	2.29586	225
chr12	55963678	55963963	BCOR_1_P0_peak_1076	95	.	6.75250	13.34238	9.50335	158
chr12	56181162	56181459	BCOR_1_P0_peak_1077	153	.	8.30128	19.45692	15.35338	150
chr12	56256017	56256265	BCOR_1_P0_peak_1078	90	.	7.00100	12.91985	9.09993	162
chr12	56331067	56331341	BCOR_1_P0_peak_1079	132	.	9.10229	17.31697	13.29730	194
chr12	56403804	56403991	BCOR_1_P0_peak_1080	43	.	5.19951	7.80375	4.32506	107
chr12	56937180	56937477	BCOR_1_P0_peak_1081	13	.	2.80054	4.45673	1.32145	93
chr12	57622239	57622478	BCOR_1_P0_peak_1082	19	.	3.88944	5.21416	1.99810	157
chr12	57635484	57635776	BCOR_1_P0_peak_1083	36	.	4.92115	7.08157	3.66842	12
chr12	58331262	58331636	BCOR_1_P0_peak_1084	77	.	6.36414	11.44322	7.70073	251
chr12	58639846	58640325	BCOR_1_P0_peak_1085	32	.	4.28403	6.60045	3.23968	100
chr12	58645938	58646711	BCOR_1_P0_peak_1086	121	.	8.64718	16.09282	12.12368	320
chr12	60162190	60162427	BCOR_1_P0_peak_1087	35	.	4.66733	6.95295	3.54546	218
chr12	60167643	60168187	BCOR_1_P0_peak_1088	61	.	4.82844	9.73647	6.10772	249
chr12	60232069	60232439	BCOR_1_P0_peak_1089	46	.	4.53411	8.20690	4.69767	68
chr12	60320380	60321130	BCOR_1_P0_peak_1090	111	.	7.24990	15.10810	11.18282	634
chr12	66174694	66175103	BCOR_1_P0_peak_1091	81	.	5.95842	11.91250	8.14570	38
chr12	68160448	68160651	BCOR_1_P0_peak_1092	36	.	2.19251	7.11136	3.69637	20
chr12	68323379	68323630	BCOR_1_P0_peak_1093	37	.	5.00626	7.21584	3.78382	55
chr12	70259868	70260672	BCOR_1_P0_peak_1094	174	.	8.64430	21.67709	17.49939	367
chr12	70284901	70285195	BCOR_1_P0_peak_1095	16	.	2.75703	4.86122	1.69364	209
chr12	70462237	70462547	BCOR_1_P0_peak_1096	46	.	3.94706	8.14476	4.64175	114
chr12	71448122	71448722	BCOR_1_P0_peak_1097	62	.	5.06753	9.87001	6.22976	402
chr12	71553922	71554288	BCOR_1_P0_peak_1098	32	.	4.17090	6.67855	3.29842	166
chr12	71926494	71926882	BCOR_1_P0_peak_1099	41	.	4.72362	7.62949	4.15856	82
chr12	72116537	72117015	BCOR_1_P0_peak_1100	745	.	12.76367	79.54675	74.50143	277
chr12	72931864	72932054	BCOR_1_P0_peak_1101	54	.	4.80082	9.02692	5.44936	127
chr12	73171197	73172091	BCOR_1_P0_peak_1102	54	.	5.00319	9.07395	5.49484	75
chr12	73186525	73187048	BCOR_1_P0_peak_1103	54	.	3.12168	8.98734	5.41479	120
chr12	73336848	73338020	BCOR_1_P0_peak_1104	662	.	21.59369	71.18434	66.20721	907
chr12	73861802	73862760	BCOR_1_P0_peak_1105	299	.	12.82126	34.41106	29.90449	374
chr12	74046656	74046899	BCOR_1_P0_peak_1106	62	.	4.47322	9.93454	6.29209	119
chr12	74145454	74146507	BCOR_1_P0_peak_1107	132	.	9.10229	17.31697	13.29730	407
chr12	74147006	74147200	BCOR_1_P0_peak_1108	29	.	4.55115	6.24835	2.90119	92
chr12	74147588	74147977	BCOR_1_P0_peak_1109	122	.	8.16783	16.23852	12.26226	133
chr12	74154457	74154958	BCOR_1_P0_peak_1110	29	.	4.55115	6.24835	2.90119	333
chr12	74387758	74388012	BCOR_1_P0_peak_1111	43	.	5.05628	7.87482	4.38837	195
chr12	74932342	74932761	BCOR_1_P0_peak_1112	23	.	3.15061	5.61197	2.34682	112
chr12	75008434	75009207	BCOR_1_P0_peak_1113	1124	.	19.08068	117.75395	112.49957	419
chr12	76697092	76697405	BCOR_1_P0_peak_1114	49	.	5.06102	8.51644	4.97376	179
chr12	76770410	76770812	BCOR_1_P0_peak_1115	128	.	4.56392	16.87673	12.87353	221
chr12	76836626	76836826	BCOR_1_P0_peak_1116	41	.	4.72362	7.62949	4.15856	107
chr12	76919091	76919497	BCOR_1_P0_peak_1117	49	.	5.06102	8.51644	4.97376	225
chr12	77470153	77470781	BCOR_1_P0_peak_1118	124	.	7.76023	16.48705	12.49821	357
chr12	77504508	77505641	BCOR_1_P0_peak_1119	629	.	13.07950	67.88696	62.94176	696
chr12	77506461	77506677	BCOR_1_P0_peak_1120	33	.	4.38622	6.77191	3.38187	91
chr12	77938369	77938702	BCOR_1_P0_peak_1121	128	.	7.44803	16.86588	12.86548	226
chr12	78339517	78340253	BCOR_1_P0_peak_1122	674	.	18.78030	72.42987	67.44202	216
chr12	79326876	79327850	BCOR_1_P0_peak_1123	431	.	17.93552	47.89874	43.16995	458
chr12	79849624	79850210	BCOR_1_P0_peak_1124	353	.	12.53547	39.93724	35.32458	211
chr12	79962624	79963008	BCOR_1_P0_peak_1125	123	.	6.93452	16.33319	12.35037	171
chr12	80820170	80820447	BCOR_1_P0_peak_1126	32	.	3.86275	6.64208	3.27139	71
chr12	80980343	80980531	BCOR_1_P0_peak_1127	14	.	2.78417	4.58965	1.44060	163
chr12	81360286	81361603	BCOR_1_P0_peak_1128	74	.	4.87047	11.16560	7.44712	1137
chr12	81536072	81536416	BCOR_1_P0_peak_1129	13	.	3.20055	4.50247	1.35916	284
chr12	81619585	81620222	BCOR_1_P0_peak_1130	66	.	6.37160	10.32986	6.66313	153
chr12	81744720	81745176	BCOR_1_P0_peak_1131	345	.	13.52265	39.15347	34.55632	333
chr12	81891228	81891764	BCOR_1_P0_peak_1132	299	.	12.82126	34.41106	29.90449	261
chr12	82046407	82046705	BCOR_1_P0_peak_1133	31	.	4.37337	6.47766	3.12005	91
chr12	82432974	82433306	BCOR_1_P0_peak_1134	52	.	5.44522	8.82832	5.27019	155
chr12	82433975	82434255	BCOR_1_P0_peak_1135	56	.	5.91649	9.25926	5.65871	93
chr12	82695965	82696210	BCOR_1_P0_peak_1136	101	.	7.38994	14.00434	10.13052	91
chr12	82732022	82732353	BCOR_1_P0_peak_1137	20	.	4.09603	5.32138	2.07086	271
chr12	82882008	82882564	BCOR_1_P0_peak_1138	18	.	2.97557	5.02244	1.84353	307
chr12	83270821	83271054	BCOR_1_P0_peak_1139	19	.	3.57505	5.15094	1.95646	26
chr12	84827528	84827898	BCOR_1_P0_peak_1140	46	.	5.46137	8.22043	4.69787	289
chr12	84828106	84828833	BCOR_1_P0_peak_1141	156	.	9.33466	19.73825	15.62781	605
chr12	84973003	84973654	BCOR_1_P0_peak_1142	200	.	8.15896	24.34172	20.08410	228
chr12	85262644	85263086	BCOR_1_P0_peak_1143	96	.	5.26274	13.49612	9.64851	365
chr12	85328797	85329357	BCOR_1_P0_peak_1144	133	.	8.55677	17.38618	13.35921	379
chr12	85379461	85379663	BCOR_1_P0_peak_1145	39	.	4.61357	7.44285	3.99124	93
chr12	85441936	85442380	BCOR_1_P0_peak_1146	13	.	3.37401	4.39779	1.30495	143
chr12	85522090	85522287	BCOR_1_P0_peak_1147	56	.	5.91649	9.25926	5.65871	65
chr12	85534723	85535250	BCOR_1_P0_peak_1148	76	.	6.82672	11.43008	7.68840	144
chr12	85559895	85560088	BCOR_1_P0_peak_1149	26	.	4.04882	5.94579	2.64462	58
chr12	85625959	85626281	BCOR_1_P0_peak_1150	104	.	7.08543	14.36562	10.47545	198
chr12	85749723	85750247	BCOR_1_P0_peak_1151	67	.	4.85127	10.44979	6.76775	210
chr12	85792010	85792385	BCOR_1_P0_peak_1152	66	.	4.37584	10.31859	6.66193	90
chr12	85873331	85873587	BCOR_1_P0_peak_1153	39	.	3.25647	7.34880	3.91255	68
chr12	85889265	85889500	BCOR_1_P0_peak_1154	37	.	5.00626	7.21584	3.78382	159
chr12	86113956	86114181	BCOR_1_P0_peak_1155	71	.	4.88764	10.86547	7.16414	153
chr12	86560199	86560485	BCOR_1_P0_peak_1156	90	.	7.00100	12.91985	9.09993	143
chr12	86715649	86715981	BCOR_1_P0_peak_1157	96	.	7.60542	13.49696	9.64862	199
chr12	86813060	86813487	BCOR_1_P0_peak_1158	90	.	7.00100	12.91985	9.09993	153
chr12	86814523	86815074	BCOR_1_P0_peak_1159	167	.	9.72361	20.94111	16.78783	185
chr12	88019444	88019865	BCOR_1_P0_peak_1160	46	.	5.46137	8.22043	4.69787	339
chr12	88165112	88165374	BCOR_1_P0_peak_1161	72	.	6.33439	11.00630	7.29768	63
chr12	88225425	88225828	BCOR_1_P0_peak_1162	85	.	6.41063	12.32436	8.53986	297
chr12	88235478	88235673	BCOR_1_P0_peak_1163	99	.	6.55426	13.83724	9.97173	122
chr12	88488477	88488897	BCOR_1_P0_peak_1164	22	.	2.71024	5.55973	2.29586	57
chr12	88729237	88729504	BCOR_1_P0_peak_1165	161	.	7.27691	20.32995	16.19479	158
chr12	90313221	90313447	BCOR_1_P0_peak_1166	19	.	3.71142	5.15349	1.95646	69
chr12	93087585	93087837	BCOR_1_P0_peak_1167	94	.	4.42880	13.24288	9.41125	93
chr12	94925566	94925869	BCOR_1_P0_peak_1168	20	.	3.37991	5.24359	2.02405	218
chr12	99497260	99497592	BCOR_1_P0_peak_1169	13	.	3.37401	4.39779	1.30495	9
chr12	99985060	99985457	BCOR_1_P0_peak_1170	111	.	7.77888	15.11092	11.18282	204
chr12	100139504	100139749	BCOR_1_P0_peak_1171	46	.	4.34560	8.14324	4.64175	193
chr12	100158605	100158893	BCOR_1_P0_peak_1172	32	.	3.86275	6.64208	3.27139	45
chr12	100630320	100630639	BCOR_1_P0_peak_1173	85	.	6.41063	12.32436	8.53986	126
chr12	100631321	100631614	BCOR_1_P0_peak_1174	19	.	3.88944	5.21416	1.99810	172
chr12	100801830	100802038	BCOR_1_P0_peak_1175	13	.	3.37625	4.40138	1.30495	35
chr12	101122624	101122839	BCOR_1_P0_peak_1176	168	.	10.08161	21.00625	16.84913	104
chr12	101425489	101426024	BCOR_1_P0_peak_1177	246	.	7.13869	29.07201	24.69222	291
chr12	101437616	101437977	BCOR_1_P0_peak_1178	26	.	4.04882	5.94579	2.64462	334
chr12	101962986	101963803	BCOR_1_P0_peak_1179	432	.	11.20215	48.02553	43.29313	535
chr12	103213791	103214152	BCOR_1_P0_peak_1180	23	.	3.15061	5.61197	2.34682	159
chr12	103707282	103707520	BCOR_1_P0_peak_1181	18	.	2.97557	5.02244	1.84353	10
chr12	103943247	103943500	BCOR_1_P0_peak_1182	20	.	4.09603	5.32138	2.07086	0
chr12	103995803	103996419	BCOR_1_P0_peak_1183	46	.	4.53411	8.20690	4.69767	111
chr12	104626890	104627162	BCOR_1_P0_peak_1184	104	.	7.09013	14.37394	10.48336	120
chr12	105711311	105711500	BCOR_1_P0_peak_1185	43	.	5.05628	7.87482	4.38837	62
chr12	105990186	105990483	BCOR_1_P0_peak_1186	98	.	7.73695	13.71211	9.85295	128
chr12	106270525	106271019	BCOR_1_P0_peak_1187	206	.	5.17033	24.91325	20.63922	149
chr12	106574912	106575276	BCOR_1_P0_peak_1188	103	.	7.79927	14.24510	10.36102	64
chr12	106923170	106923524	BCOR_1_P0_peak_1189	110	.	7.98128	14.99260	11.07087	280
chr12	107022651	107023112	BCOR_1_P0_peak_1190	179	.	9.44724	22.09974	17.90976	195
chr12	107212268	107212481	BCOR_1_P0_peak_1191	45	.	5.36853	8.07272	4.57920	8
chr12	107248314	107248514	BCOR_1_P0_peak_1192	159	.	8.34179	20.04692	15.91816	88
chr12	109218516	109218944	BCOR_1_P0_peak_1193	34	.	4.61795	6.87345	3.47474	114
chr12	109244506	109244727	BCOR_1_P0_peak_1194	91	.	5.51281	12.95335	9.13115	145
chr12	109417513	109417947	BCOR_1_P0_peak_1195	73	.	4.11847	11.10773	7.39254	120
chr12	109493740	109494033	BCOR_1_P0_peak_1196	46	.	4.18974	8.11758	4.62100	216
chr12	109504229	109504448	BCOR_1_P0_peak_1197	47	.	5.10227	8.26332	4.73856	82
chr12	109513850	109514195	BCOR_1_P0_peak_1198	78	.	5.58341	11.58677	7.84218	160
chr12	109572238	109572599	BCOR_1_P0_peak_1199	26	.	2.69096	5.98595	2.68021	91
chr12	109792762	109793585	BCOR_1_P0_peak_1200	352	.	13.52801	39.86323	35.25163	317
chr12	110030932	110031229	BCOR_1_P0_peak_1201	41	.	3.53916	7.66299	4.19051	255
chr12	111426247	111426526	BCOR_1_P0_peak_1202	34	.	4.76622	6.83718	3.44221	223
chr12	111684859	111685093	BCOR_1_P0_peak_1203	89	.	6.18041	12.72367	8.91651	86
chr12	111829596	111829922	BCOR_1_P0_peak_1204	64	.	5.36258	10.07158	6.42241	246
chr12	111934602	111934841	BCOR_1_P0_peak_1205	66	.	4.25814	10.32289	6.66313	142
chr12	112217153	112217362	BCOR_1_P0_peak_1206	56	.	5.91649	9.25926	5.65871	101
chr12	112277103	112277677	BCOR_1_P0_peak_1207	89	.	3.94156	12.77414	8.96550	293
chr12	112402837	112403196	BCOR_1_P0_peak_1208	54	.	4.80082	9.02692	5.44936	79
chr12	112403988	112404755	BCOR_1_P0_peak_1209	333	.	14.77988	37.92764	33.35236	571
chr12	112615480	112616528	BCOR_1_P0_peak_1210	166	.	7.72550	20.83031	16.68234	615
chr12	112776129	112776352	BCOR_1_P0_peak_1211	158	.	6.89983	19.92388	15.80044	84
chr12	112776875	112777087	BCOR_1_P0_peak_1212	36	.	4.40272	7.08169	3.66842	40
chr12	112812571	112812779	BCOR_1_P0_peak_1213	40	.	3.67571	7.51227	4.05263	48
chr12	112813206	112813410	BCOR_1_P0_peak_1214	35	.	4.66733	6.95295	3.54546	89
chr12	113052116	113052645	BCOR_1_P0_peak_1215	167	.	5.57636	20.85274	16.70410	146
chr12	113146111	113146373	BCOR_1_P0_peak_1216	94	.	6.74803	13.33450	9.49591	189
chr12	113381813	113382097	BCOR_1_P0_peak_1217	13	.	3.64092	4.43897	1.30495	186
chr12	113384299	113384486	BCOR_1_P0_peak_1218	19	.	4.02640	5.21392	1.99810	174
chr12	113588906	113589188	BCOR_1_P0_peak_1219	37	.	5.00626	7.21584	3.78382	191
chr12	113882712	113883372	BCOR_1_P0_peak_1220	335	.	9.62685	38.08016	33.50325	307
chr12	114047050	114047364	BCOR_1_P0_peak_1221	65	.	5.83116	10.16702	6.51379	86
chr12	114067360	114067881	BCOR_1_P0_peak_1222	420	.	11.46526	46.78340	42.06887	337
chr12	114166793	114167031	BCOR_1_P0_peak_1223	56	.	5.91649	9.25926	5.65871	153
chr12	114167430	114167634	BCOR_1_P0_peak_1224	19	.	3.88944	5.21416	1.99810	63
chr12	114167979	114168289	BCOR_1_P0_peak_1225	32	.	4.17090	6.67855	3.29842	258
chr12	114188433	114188848	BCOR_1_P0_peak_1226	290	.	13.85926	33.56351	29.07782	277
chr12	114214698	114215171	BCOR_1_P0_peak_1227	47	.	5.29913	8.26783	4.74179	94
chr12	114238705	114239253	BCOR_1_P0_peak_1228	60	.	4.00079	9.64896	6.02924	312
chr12	114252050	114252675	BCOR_1_P0_peak_1229	616	.	16.89954	66.61771	61.68428	463
chr12	114253179	114253422	BCOR_1_P0_peak_1230	20	.	4.09603	5.32138	2.07086	108
chr12	114378389	114378736	BCOR_1_P0_peak_1231	67	.	4.85127	10.44979	6.76775	192
chr12	114394200	114394635	BCOR_1_P0_peak_1232	219	.	7.89411	26.28605	21.97612	222
chr12	114426037	114426260	BCOR_1_P0_peak_1233	29	.	4.55115	6.24835	2.90119	169
chr12	117285882	117286385	BCOR_1_P0_peak_1234	80	.	6.61205	11.85863	8.09783	285
chr12	117501310	117501553	BCOR_1_P0_peak_1235	19	.	3.88944	5.21416	1.99810	183
chr12	117519649	117519878	BCOR_1_P0_peak_1236	32	.	3.74871	6.67020	3.29569	54
chr12	119081947	119082212	BCOR_1_P0_peak_1237	56	.	5.27265	9.21387	5.62486	186
chr12	119539924	119541193	BCOR_1_P0_peak_1238	129	.	5.08010	16.97177	12.96420	631
chr12	120087041	120087554	BCOR_1_P0_peak_1239	66	.	6.11438	10.27150	6.61629	323
chr12	120093504	120093893	BCOR_1_P0_peak_1240	221	.	12.28809	26.42701	22.11167	263
chr13	5728333	5728594	BCOR_1_P0_peak_1241	19	.	3.88944	5.21416	1.99810	162
chr13	8884839	8885433	BCOR_1_P0_peak_1242	87	.	4.90094	12.60174	8.79866	62
chr13	9092784	9093101	BCOR_1_P0_peak_1243	186	.	7.50864	22.81432	18.60049	166
chr13	9275437	9276854	BCOR_1_P0_peak_1244	602	.	20.24409	65.17262	60.25027	354
chr13	9763303	9763661	BCOR_1_P0_peak_1245	19	.	3.88944	5.21416	1.99810	115
chr13	9763951	9764213	BCOR_1_P0_peak_1246	20	.	4.09603	5.32138	2.07086	116
chr13	12350253	12350557	BCOR_1_P0_peak_1247	140	.	6.49396	18.05886	14.00630	239
chr13	12657964	12658369	BCOR_1_P0_peak_1248	32	.	4.17090	6.67855	3.29842	49
chr13	12742400	12743098	BCOR_1_P0_peak_1249	406	.	17.76500	45.29903	40.60443	393
chr13	13485590	13486345	BCOR_1_P0_peak_1250	333	.	14.77988	37.92764	33.35236	362
chr13	13682498	13682694	BCOR_1_P0_peak_1251	33	.	3.65285	6.71852	3.33632	55
chr13	13982017	13982278	BCOR_1_P0_peak_1252	200	.	11.00589	24.26196	20.00745	50
chr13	14046476	14046940	BCOR_1_P0_peak_1253	148	.	6.69690	18.98494	14.89588	297
chr13	14155684	14155954	BCOR_1_P0_peak_1254	66	.	3.52666	10.25804	6.60382	162
chr13	15555070	15555262	BCOR_1_P0_peak_1255	39	.	3.85579	7.40855	3.96072	59
chr13	17786816	17787162	BCOR_1_P0_peak_1256	40	.	3.75910	7.45316	4.00016	256
chr13	17895398	17895798	BCOR_1_P0_peak_1257	76	.	6.07323	11.33626	7.60699	60
chr13	17896817	17897381	BCOR_1_P0_peak_1258	282	.	10.93520	32.68062	28.21418	268
chr13	18035876	18036525	BCOR_1_P0_peak_1259	198	.	11.26561	24.12109	19.86930	283
chr13	21252791	21253190	BCOR_1_P0_peak_1260	201	.	8.43136	24.42787	20.16948	318
chr13	21807926	21808131	BCOR_1_P0_peak_1261	51	.	4.31678	8.67678	5.12952	45
chr13	21813465	21814036	BCOR_1_P0_peak_1262	29	.	2.68043	6.27171	2.92377	377
chr13	21874991	21875202	BCOR_1_P0_peak_1263	53	.	4.41025	8.87452	5.31061	178
chr13	21879200	21879555	BCOR_1_P0_peak_1264	29	.	2.58389	6.23158	2.90119	50
chr13	21901810	21902453	BCOR_1_P0_peak_1265	68	.	2.95132	10.56043	6.87693	364
chr13	21925172	21925811	BCOR_1_P0_peak_1266	177	.	4.82564	21.94055	17.75679	317
chr13	22032357	22033103	BCOR_1_P0_peak_1267	37	.	5.00626	7.21584	3.78382	668
chr13	22066296	22066696	BCOR_1_P0_peak_1268	33	.	3.57115	6.78222	3.38978	242
chr13	22134850	22135253	BCOR_1_P0_peak_1269	61	.	3.84391	9.75725	6.12747	152
chr13	22142705	22143207	BCOR_1_P0_peak_1270	90	.	7.00100	12.91985	9.09993	319
chr13	23460884	23461165	BCOR_1_P0_peak_1271	109	.	6.85218	14.82872	10.91765	162
chr13	23524697	23524911	BCOR_1_P0_peak_1272	59	.	4.32297	9.58634	5.97151	49
chr13	23545462	23545656	BCOR_1_P0_peak_1273	55	.	5.06466	9.18525	5.59843	152
chr13	23623406	23623638	BCOR_1_P0_peak_1274	33	.	3.65285	6.71852	3.33632	150
chr13	23626899	23627384	BCOR_1_P0_peak_1275	62	.	5.06753	9.87001	6.22976	355
chr13	23634972	23635380	BCOR_1_P0_peak_1276	32	.	3.74871	6.67020	3.29569	152
chr13	23636340	23636624	BCOR_1_P0_peak_1277	65	.	5.25469	10.22616	6.57244	109
chr13	23643294	23643527	BCOR_1_P0_peak_1278	128	.	7.44803	16.86588	12.86548	167
chr13	23653936	23654384	BCOR_1_P0_peak_1279	29	.	3.27549	6.32301	2.97204	215
chr13	23666124	23666559	BCOR_1_P0_peak_1280	71	.	3.63039	10.86937	7.16784	50
chr13	23667360	23667908	BCOR_1_P0_peak_1281	94	.	6.74803	13.33450	9.49591	384
chr13	23852809	23853061	BCOR_1_P0_peak_1282	22	.	3.51836	5.50239	2.24298	140
chr13	23854059	23854276	BCOR_1_P0_peak_1283	31	.	4.53764	6.47621	3.12005	146
chr13	24923384	24923773	BCOR_1_P0_peak_1284	56	.	4.77492	9.30179	5.69988	117
chr13	26246979	26247216	BCOR_1_P0_peak_1285	49	.	5.24106	8.49286	4.95585	103
chr13	28508184	28508478	BCOR_1_P0_peak_1286	48	.	3.62767	8.38339	4.84893	125
chr13	29045564	29046064	BCOR_1_P0_peak_1287	247	.	10.72516	29.16321	24.77870	228
chr13	29108040	29108387	BCOR_1_P0_peak_1288	46	.	5.46137	8.22043	4.69787	79
chr13	30078010	30078229	BCOR_1_P0_peak_1289	47	.	3.05015	8.31859	4.79020	92
chr13	30751583	30751836	BCOR_1_P0_peak_1290	19	.	3.46726	5.18497	1.98165	250
chr13	31718181	31718420	BCOR_1_P0_peak_1291	46	.	5.46137	8.22043	4.69787	130
chr13	31721234	31721420	BCOR_1_P0_peak_1292	37	.	5.00626	7.21584	3.78382	138
chr13	31893174	31893387	BCOR_1_P0_peak_1293	51	.	5.38761	8.73390	5.18465	80
chr13	31898229	31898689	BCOR_1_P0_peak_1294	135	.	8.09764	17.57570	13.54125	255
chr13	32893711	32894038	BCOR_1_P0_peak_1295	161	.	7.27691	20.32995	16.19479	110
chr13	34254856	34255049	BCOR_1_P0_peak_1296	28	.	4.35489	6.18669	2.86033	121
chr13	34967131	34967441	BCOR_1_P0_peak_1297	61	.	5.83416	9.81131	6.17660	201
chr13	35832643	35833605	BCOR_1_P0_peak_1298	122	.	8.16783	16.23852	12.26226	641
chr13	35997947	35998211	BCOR_1_P0_peak_1299	99	.	6.55426	13.83724	9.97173	177
chr13	36209266	36209699	BCOR_1_P0_peak_1300	68	.	5.06986	10.56484	6.87843	353
chr13	36375296	36375665	BCOR_1_P0_peak_1301	31	.	4.37337	6.47766	3.12005	73
chr13	36670524	36670709	BCOR_1_P0_peak_1302	76	.	6.82672	11.43008	7.68840	82
chr13	36823421	36823813	BCOR_1_P0_peak_1303	46	.	5.46137	8.22043	4.69787	302
chr13	38085770	38086178	BCOR_1_P0_peak_1304	116	.	6.17435	15.60862	11.66091	276
chr13	40804962	40805163	BCOR_1_P0_peak_1305	37	.	5.00626	7.21584	3.78382	147
chr13	40818104	40818748	BCOR_1_P0_peak_1306	182	.	10.92275	22.41497	18.21119	280
chr13	40826848	40827159	BCOR_1_P0_peak_1307	32	.	4.17090	6.67855	3.29842	52
chr13	40828996	40829314	BCOR_1_P0_peak_1308	28	.	4.47378	6.12751	2.80499	312
chr13	41096372	41096566	BCOR_1_P0_peak_1309	47	.	4.94311	8.31459	4.78675	116
chr13	41315458	41316028	BCOR_1_P0_peak_1310	100	.	7.31175	13.87249	10.00512	380
chr13	41578040	41578311	BCOR_1_P0_peak_1311	13	.	3.20055	4.50247	1.35916	194
chr13	41700693	41702014	BCOR_1_P0_peak_1312	613	.	17.86972	66.30954	61.37774	445
chr13	42146679	42147220	BCOR_1_P0_peak_1313	148	.	8.04387	18.97069	14.88302	192
chr13	43399026	43399798	BCOR_1_P0_peak_1314	112	.	5.63865	15.16938	11.23950	602
chr13	43493643	43493979	BCOR_1_P0_peak_1315	26	.	3.87297	5.89911	2.61093	142
chr13	43576751	43576967	BCOR_1_P0_peak_1316	39	.	4.10417	7.38054	3.93947	90
chr13	43626738	43627040	BCOR_1_P0_peak_1317	39	.	4.26740	7.41119	3.96072	212
chr13	43655165	43655668	BCOR_1_P0_peak_1318	225	.	8.32039	26.82818	22.50301	259
chr13	43959849	43960201	BCOR_1_P0_peak_1319	61	.	4.82844	9.73647	6.10772	138
chr13	43960394	43960648	BCOR_1_P0_peak_1320	34	.	4.76622	6.83718	3.44221	57
chr13	44032072	44032340	BCOR_1_P0_peak_1321	56	.	5.91649	9.25926	5.65871	182
chr13	44117548	44117882	BCOR_1_P0_peak_1322	37	.	5.00626	7.21584	3.78382	14
chr13	44327407	44327951	BCOR_1_P0_peak_1323	29	.	4.55115	6.24835	2.90119	410
chr13	44825528	44826625	BCOR_1_P0_peak_1324	110	.	6.27697	14.98895	11.06785	1023
chr13	46059017	46059511	BCOR_1_P0_peak_1325	21	.	3.24698	5.40818	2.15230	190
chr13	46060259	46060836	BCOR_1_P0_peak_1326	76	.	6.82672	11.43008	7.68840	366
chr13	46822851	46823234	BCOR_1_P0_peak_1327	51	.	4.79798	8.69865	5.15100	210
chr13	47025330	47025968	BCOR_1_P0_peak_1328	56	.	5.70676	9.25490	5.65871	390
chr13	47138598	47138927	BCOR_1_P0_peak_1329	97	.	3.56716	13.55618	9.70621	98
chr13	47201337	47201806	BCOR_1_P0_peak_1330	90	.	7.00100	12.91985	9.09993	135
chr13	48356228	48356454	BCOR_1_P0_peak_1331	76	.	6.07323	11.33626	7.60699	162
chr13	48356835	48357272	BCOR_1_P0_peak_1332	36	.	4.92115	7.08157	3.66842	258
chr13	48641774	48642109	BCOR_1_P0_peak_1333	253	.	8.22658	29.76900	25.36836	206
chr13	48720689	48721227	BCOR_1_P0_peak_1334	421	.	14.89605	46.87176	42.15347	316
chr13	48758457	48758819	BCOR_1_P0_peak_1335	46	.	5.46137	8.22043	4.69787	61
chr13	49063425	49063900	BCOR_1_P0_peak_1336	34	.	4.61795	6.87345	3.47474	116
chr13	49111781	49112008	BCOR_1_P0_peak_1337	46	.	4.05872	8.12029	4.62205	135
chr13	49149259	49150155	BCOR_1_P0_peak_1338	70	.	5.33424	10.73502	7.03981	584
chr13	49282858	49283072	BCOR_1_P0_peak_1339	35	.	4.85799	6.98194	3.57338	13
chr13	49436484	49436983	BCOR_1_P0_peak_1340	61	.	4.82844	9.73647	6.10772	318
chr13	51740253	51740572	BCOR_1_P0_peak_1341	39	.	4.10417	7.38054	3.93947	181
chr13	51887642	51887920	BCOR_1_P0_peak_1342	38	.	4.89150	7.31244	3.87675	71
chr13	51941197	51942259	BCOR_1_P0_peak_1343	105	.	6.40109	14.39483	10.50126	750
chr13	51943447	51943643	BCOR_1_P0_peak_1344	53	.	4.58702	8.92892	5.35939	115
chr13	53075561	53077253	BCOR_1_P0_peak_1345	333	.	14.77988	37.92764	33.35236	844
chr13	54167097	54167471	BCOR_1_P0_peak_1346	109	.	8.19206	14.89081	10.97422	115
chr13	54569999	54570216	BCOR_1_P0_peak_1347	58	.	5.39842	9.43093	5.82272	97
chr13	54691412	54691794	BCOR_1_P0_peak_1348	71	.	6.22311	10.82196	7.12193	269
chr13	54788335	54789525	BCOR_1_P0_peak_1349	432	.	12.17617	47.94904	43.21767	752
chr13	54795713	54795965	BCOR_1_P0_peak_1350	113	.	5.67426	15.25648	11.32605	132
chr13	54859516	54859882	BCOR_1_P0_peak_1351	90	.	7.00100	12.91985	9.09993	169
chr13	55050119	55051069	BCOR_1_P0_peak_1352	64	.	5.36258	10.07158	6.42241	875
chr13	55057525	55057785	BCOR_1_P0_peak_1353	29	.	4.55115	6.24835	2.90119	117
chr13	55201359	55201710	BCOR_1_P0_peak_1354	21	.	2.90213	5.40005	2.14587	309
chr13	55206523	55206822	BCOR_1_P0_peak_1355	157	.	10.01252	19.82751	15.70710	128
chr13	55311589	55311827	BCOR_1_P0_peak_1356	13	.	3.37401	4.39779	1.30495	224
chr13	55312319	55313365	BCOR_1_P0_peak_1357	114	.	7.42775	15.42551	11.48318	723
chr13	55313569	55313758	BCOR_1_P0_peak_1358	39	.	4.41458	7.39083	3.94673	102
chr13	55464010	55464352	BCOR_1_P0_peak_1359	140	.	6.49396	18.05886	14.00630	149
chr13	55546265	55546870	BCOR_1_P0_peak_1360	203	.	5.73092	24.57459	20.30991	287
chr13	55565360	55565725	BCOR_1_P0_peak_1361	135	.	8.09764	17.57570	13.54125	85
chr13	55566412	55566630	BCOR_1_P0_peak_1362	30	.	4.48388	6.39115	3.03785	68
chr13	55816014	55816230	BCOR_1_P0_peak_1363	19	.	3.88944	5.21416	1.99810	194
chr13	55828529	55828861	BCOR_1_P0_peak_1364	89	.	7.14114	12.73514	8.92702	97
chr13	55931645	55931840	BCOR_1_P0_peak_1365	29	.	4.26055	6.29372	2.94359	3
chr13	56221447	56221747	BCOR_1_P0_peak_1366	37	.	5.00626	7.21584	3.78382	136
chr13	56353533	56353867	BCOR_1_P0_peak_1367	26	.	4.04882	5.94579	2.64462	176
chr13	56360120	56360310	BCOR_1_P0_peak_1368	46	.	5.46137	8.22043	4.69787	104
chr13	56804238	56805033	BCOR_1_P0_peak_1369	1178	.	28.00478	123.09727	117.82346	270
chr13	56854036	56854392	BCOR_1_P0_peak_1370	29	.	4.55115	6.24835	2.90119	100
chr13	56854942	56855128	BCOR_1_P0_peak_1371	13	.	3.64092	4.43897	1.30495	47
chr13	58229987	58230664	BCOR_1_P0_peak_1372	97	.	5.47928	13.63589	9.78406	213
chr13	58317061	58317283	BCOR_1_P0_peak_1373	19	.	3.46726	5.18497	1.98165	35
chr13	58503408	58504171	BCOR_1_P0_peak_1374	196	.	8.44977	23.93646	19.68684	405
chr13	59658627	59658873	BCOR_1_P0_peak_1375	179	.	9.44724	22.09974	17.90976	156
chr13	59686489	59686993	BCOR_1_P0_peak_1376	147	.	7.24266	18.82532	14.74132	112
chr13	59924124	59924855	BCOR_1_P0_peak_1377	195	.	7.71158	23.80124	19.55533	490
chr13	60159154	60159392	BCOR_1_P0_peak_1378	27	.	4.27839	6.06511	2.74763	52
chr13	60277770	60277980	BCOR_1_P0_peak_1379	58	.	5.39842	9.43093	5.82272	91
chr13	60278643	60279238	BCOR_1_P0_peak_1380	169	.	6.65128	21.12374	16.96119	337
chr13	60703153	60703741	BCOR_1_P0_peak_1381	66	.	5.73583	10.37135	6.69764	171
chr13	62957711	62957901	BCOR_1_P0_peak_1382	20	.	4.09603	5.32138	2.07086	35
chr13	63532424	63533421	BCOR_1_P0_peak_1383	878	.	21.71880	92.93772	87.80423	476
chr13	63664373	63664984	BCOR_1_P0_peak_1384	286	.	12.48386	33.12378	28.64599	235
chr13	63667547	63667989	BCOR_1_P0_peak_1385	40	.	4.46882	7.48722	4.02884	101
chr13	63668917	63669634	BCOR_1_P0_peak_1386	835	.	22.23138	88.61073	83.50331	337
chr13	63674159	63675014	BCOR_1_P0_peak_1387	46	.	5.46137	8.22043	4.69787	286
chr13	63916542	63916866	BCOR_1_P0_peak_1388	114	.	5.88515	15.36180	11.42492	84
chr13	64263034	64263459	BCOR_1_P0_peak_1389	104	.	5.45070	14.32547	10.43926	80
chr13	64413752	64414089	BCOR_1_P0_peak_1390	35	.	4.66733	6.95295	3.54546	163
chr13	64533711	64534083	BCOR_1_P0_peak_1391	90	.	6.25634	12.86488	9.04897	50
chr13	65214113	65214333	BCOR_1_P0_peak_1392	49	.	5.06102	8.51644	4.97376	84
chr13	65695034	65695321	BCOR_1_P0_peak_1393	31	.	4.53764	6.47621	3.12005	91
chr13	67033744	67033946	BCOR_1_P0_peak_1394	46	.	4.34560	8.14324	4.64175	49
chr13	67965864	67966172	BCOR_1_P0_peak_1395	80	.	6.61205	11.85863	8.09783	223
chr13	69673352	69673686	BCOR_1_P0_peak_1396	137	.	6.20252	17.78390	13.74287	131
chr13	69878221	69878834	BCOR_1_P0_peak_1397	99	.	7.56121	13.85223	9.98604	203
chr13	72100174	72100630	BCOR_1_P0_peak_1398	56	.	5.91649	9.25926	5.65871	125
chr13	72766435	72766882	BCOR_1_P0_peak_1399	54	.	5.14935	8.99950	5.42573	238
chr13	73400759	73401186	BCOR_1_P0_peak_1400	36	.	4.93720	7.10689	3.69191	212
chr13	73604620	73604811	BCOR_1_P0_peak_1401	52	.	5.44522	8.82832	5.27019	133
chr13	73741210	73741461	BCOR_1_P0_peak_1402	26	.	4.04882	5.94579	2.64462	214
chr13	74487502	74487923	BCOR_1_P0_peak_1403	37	.	5.00626	7.21584	3.78382	100
chr13	75844751	75845230	BCOR_1_P0_peak_1404	66	.	6.37160	10.32986	6.66313	89
chr13	76155584	76155786	BCOR_1_P0_peak_1405	17	.	3.45772	4.94991	1.77846	121
chr13	78302911	78303156	BCOR_1_P0_peak_1406	32	.	3.15750	6.65208	3.28102	172
chr13	78311481	78311725	BCOR_1_P0_peak_1407	20	.	4.09603	5.32138	2.07086	156
chr13	78340990	78341227	BCOR_1_P0_peak_1408	14	.	3.13849	4.58684	1.43851	12
chr13	81022230	81022767	BCOR_1_P0_peak_1409	590	.	14.81435	63.96066	59.04823	348
chr13	81024910	81025686	BCOR_1_P0_peak_1410	600	.	10.87143	64.99380	60.07288	545
chr13	81850140	81850375	BCOR_1_P0_peak_1411	46	.	4.53411	8.20690	4.69767	206
chr13	81922123	81922709	BCOR_1_P0_peak_1412	52	.	4.26166	8.85275	5.29288	436
chr13	83864757	83865034	BCOR_1_P0_peak_1413	32	.	4.62074	6.60755	3.24477	242
chr13	83870147	83871187	BCOR_1_P0_peak_1414	394	.	9.84809	44.07640	39.40062	678
chr13	83884601	83884968	BCOR_1_P0_peak_1415	78	.	5.60096	11.62091	7.87272	202
chr13	84012553	84012767	BCOR_1_P0_peak_1416	61	.	3.84391	9.75725	6.12747	98
chr13	84024161	84024599	BCOR_1_P0_peak_1417	32	.	4.17090	6.67855	3.29842	397
chr13	84487710	84487906	BCOR_1_P0_peak_1418	20	.	2.72622	5.27798	2.05718	167
chr13	85428640	85428945	BCOR_1_P0_peak_1419	48	.	4.44248	8.33446	4.80115	292
chr13	86186228	86186489	BCOR_1_P0_peak_1420	49	.	5.24106	8.49286	4.95585	175
chr13	90228913	90229358	BCOR_1_P0_peak_1421	62	.	5.68073	9.91287	6.27076	349
chr13	93124691	93125075	BCOR_1_P0_peak_1422	314	.	9.27678	35.95256	31.41796	199
chr13	93962210	93962493	BCOR_1_P0_peak_1423	26	.	3.73397	5.89856	2.61093	251
chr13	94073712	94073949	BCOR_1_P0_peak_1424	86	.	6.05101	12.48136	8.69263	92
chr13	94269471	94269836	BCOR_1_P0_peak_1425	76	.	5.31128	11.41310	7.67927	29
chr13	95055373	95055698	BCOR_1_P0_peak_1426	80	.	6.61205	11.85863	8.09783	217
chr13	95128609	95128988	BCOR_1_P0_peak_1427	63	.	5.93849	9.98307	6.33878	61
chr13	95472596	95472808	BCOR_1_P0_peak_1428	26	.	4.04882	5.94579	2.64462	153
chr13	95480157	95480541	BCOR_1_P0_peak_1429	19	.	3.71142	5.15349	1.95646	4
chr13	95558820	95559089	BCOR_1_P0_peak_1430	52	.	5.44522	8.82832	5.27019	148
chr13	95653084	95653537	BCOR_1_P0_peak_1431	55	.	5.06466	9.18525	5.59843	201
chr13	95746297	95746546	BCOR_1_P0_peak_1432	86	.	6.73850	12.47776	8.68934	82
chr13	96145092	96145309	BCOR_1_P0_peak_1433	41	.	4.72362	7.62949	4.15856	143
chr13	96388380	96388581	BCOR_1_P0_peak_1434	317	.	14.23868	36.27641	31.73537	82
chr13	96662282	96662470	BCOR_1_P0_peak_1435	19	.	3.88944	5.21416	1.99810	16
chr13	97440833	97441063	BCOR_1_P0_peak_1436	128	.	6.75982	16.87690	12.87353	70
chr13	97907711	97908160	BCOR_1_P0_peak_1437	62	.	6.06610	9.83696	6.20052	332
chr13	98007799	98008100	BCOR_1_P0_peak_1438	52	.	5.44522	8.82832	5.27019	104
chr13	99123911	99124751	BCOR_1_P0_peak_1439	114	.	7.42283	15.41676	11.47561	346
chr13	99125019	99125422	BCOR_1_P0_peak_1440	104	.	7.08543	14.36562	10.47545	175
chr13	99125673	99125944	BCOR_1_P0_peak_1441	43	.	4.84563	7.83506	4.35543	24
chr13	99135793	99135988	BCOR_1_P0_peak_1442	32	.	4.62074	6.60755	3.24477	96
chr13	99342548	99343050	BCOR_1_P0_peak_1443	157	.	10.01252	19.82751	15.70710	114
chr13	99660763	99660983	BCOR_1_P0_peak_1444	56	.	5.91649	9.25926	5.65871	181
chr13	102538143	102538422	BCOR_1_P0_peak_1445	82	.	5.07341	11.97244	8.20324	148
chr13	103023325	103023693	BCOR_1_P0_peak_1446	22	.	3.19524	5.50639	2.24413	135
chr13	104564042	104564915	BCOR_1_P0_peak_1447	733	.	21.65301	78.39796	73.36024	464
chr13	104710957	104711340	BCOR_1_P0_peak_1448	66	.	5.73583	10.37135	6.69764	280
chr13	104711641	104712022	BCOR_1_P0_peak_1449	32	.	4.17090	6.67855	3.29842	169
chr13	108648699	108649782	BCOR_1_P0_peak_1450	46	.	5.46137	8.22043	4.69787	341
chr13	108680288	108681773	BCOR_1_P0_peak_1451	137	.	4.19686	17.80922	13.76737	94
chr13	108834572	108834822	BCOR_1_P0_peak_1452	46	.	4.53411	8.20690	4.69767	136
chr13	110231251	110231496	BCOR_1_P0_peak_1453	20	.	4.09603	5.32138	2.07086	142
chr13	112280151	112280783	BCOR_1_P0_peak_1454	152	.	6.30121	19.31918	15.22126	115
chr13	112476288	112476699	BCOR_1_P0_peak_1455	179	.	9.44724	22.09974	17.90976	161
chr13	112515348	112515535	BCOR_1_P0_peak_1456	52	.	4.13501	8.85609	5.29478	156
chr13	112515768	112516079	BCOR_1_P0_peak_1457	43	.	4.35176	7.86045	4.38003	68
chr13	113253906	113254357	BCOR_1_P0_peak_1458	132	.	8.46624	17.23182	13.21737	66
chr13	113590909	113591218	BCOR_1_P0_peak_1459	143	.	6.83589	18.39991	14.33545	111
chr13	113717628	113717922	BCOR_1_P0_peak_1460	35	.	3.43927	6.94316	3.54212	51
chr13	113777724	113778254	BCOR_1_P0_peak_1461	128	.	6.75982	16.87690	12.87353	172
chr13	114408578	114408810	BCOR_1_P0_peak_1462	41	.	4.72362	7.62949	4.15856	162
chr13	114584439	114584937	BCOR_1_P0_peak_1463	109	.	8.19206	14.89081	10.97422	148
chr13	117099751	117100040	BCOR_1_P0_peak_1464	76	.	5.31128	11.41310	7.67927	243
chr13	117894040	117894313	BCOR_1_P0_peak_1465	27	.	4.27839	6.06511	2.74763	174
chr13	120217558	120217806	BCOR_1_P0_peak_1466	39	.	4.26740	7.41119	3.96072	101
chr13	120276889	120277175	BCOR_1_P0_peak_1467	28	.	3.72209	6.12093	2.80085	29
chr13_random	31639	32225	BCOR_1_P0_peak_1468	76	.	6.82672	11.43008	7.68840	178
chr13_random	132436	132709	BCOR_1_P0_peak_1469	166	.	7.72550	20.83031	16.68234	186
chr13_random	225538	225744	BCOR_1_P0_peak_1470	16	.	3.64448	4.82820	1.66395	124
chr13_random	326334	326604	BCOR_1_P0_peak_1471	118	.	5.60108	15.85443	11.89650	161
chr14	9005470	9005724	BCOR_1_P0_peak_1472	60	.	4.00079	9.64896	6.02924	62
chr14	11994380	11994637	BCOR_1_P0_peak_1473	61	.	5.83416	9.81131	6.17660	133
chr14	12385645	12386487	BCOR_1_P0_peak_1474	678	.	22.96019	72.82705	67.83504	330
chr14	12386785	12387408	BCOR_1_P0_peak_1475	66	.	6.37160	10.32986	6.66313	221
chr14	12387985	12388254	BCOR_1_P0_peak_1476	37	.	5.00626	7.21584	3.78382	136
chr14	13170481	13170987	BCOR_1_P0_peak_1477	138	.	7.74595	17.91015	13.86195	128
chr14	13173780	13174109	BCOR_1_P0_peak_1478	80	.	6.61205	11.85863	8.09783	140
chr14	13654397	13654605	BCOR_1_P0_peak_1479	39	.	3.96923	7.38244	3.93947	85
chr14	14845171	14845625	BCOR_1_P0_peak_1480	72	.	6.33439	11.00630	7.29768	363
chr14	15178163	15178442	BCOR_1_P0_peak_1481	26	.	4.04882	5.94579	2.64462	105
chr14	17033617	17033895	BCOR_1_P0_peak_1482	61	.	5.83416	9.81131	6.17660	156
chr14	17081813	17082036	BCOR_1_P0_peak_1483	61	.	4.82844	9.73647	6.10772	64
chr14	18566350	18566735	BCOR_1_P0_peak_1484	20	.	4.09603	5.32138	2.07086	45
chr14	19071663	19071932	BCOR_1_P0_peak_1485	48	.	3.62767	8.38339	4.84893	133
chr14	19725739	19726725	BCOR_1_P0_peak_1486	590	.	22.96451	64.00967	59.09693	535
chr14	20644516	20644747	BCOR_1_P0_peak_1487	13	.	3.64092	4.43897	1.30495	153
chr14	20902034	20902295	BCOR_1_P0_peak_1488	52	.	5.44522	8.82832	5.27019	117
chr14	21365538	21365861	BCOR_1_P0_peak_1489	20	.	3.37991	5.24359	2.02405	19
chr14	21514200	21515006	BCOR_1_P0_peak_1490	151	.	9.37538	19.28286	15.18648	445
chr14	21526491	21526738	BCOR_1_P0_peak_1491	87	.	5.86767	12.52674	8.73295	62
chr14	21748287	21748690	BCOR_1_P0_peak_1492	239	.	5.85055	28.29288	23.92868	199
chr14	21871513	21871843	BCOR_1_P0_peak_1493	28	.	3.87188	6.14786	2.82345	276
chr14	21894848	21895347	BCOR_1_P0_peak_1494	80	.	6.61205	11.85863	8.09783	358
chr14	22319450	22320145	BCOR_1_P0_peak_1495	199	.	4.54336	24.17491	19.92254	423
chr14	22781900	22782159	BCOR_1_P0_peak_1496	29	.	4.55115	6.24835	2.90119	190
chr14	22805166	22805696	BCOR_1_P0_peak_1497	46	.	4.18974	8.11758	4.62100	316
chr14	22806739	22807642	BCOR_1_P0_peak_1498	332	.	9.96162	37.78822	33.21479	491
chr14	24823543	24823731	BCOR_1_P0_peak_1499	30	.	4.48388	6.39115	3.03785	170
chr14	25310169	25310452	BCOR_1_P0_peak_1500	13	.	3.50050	4.40338	1.30495	80
chr14	25397908	25398102	BCOR_1_P0_peak_1501	19	.	3.71142	5.15349	1.95646	85
chr14	25598750	25598971	BCOR_1_P0_peak_1502	74	.	6.19561	11.15865	7.44187	62
chr14	26005765	26006233	BCOR_1_P0_peak_1503	157	.	10.01252	19.82751	15.70710	244
chr14	26137567	26137861	BCOR_1_P0_peak_1504	54	.	4.80082	9.02692	5.44936	137
chr14	26277018	26277386	BCOR_1_P0_peak_1505	59	.	4.20081	9.59021	5.97426	297
chr14	26278485	26278986	BCOR_1_P0_peak_1506	260	.	13.18304	30.42790	26.01051	338
chr14	26426998	26427578	BCOR_1_P0_peak_1507	55	.	5.06466	9.18525	5.59843	343
chr14	26798320	26798564	BCOR_1_P0_peak_1508	37	.	5.00626	7.21584	3.78382	162
chr14	27354236	27354577	BCOR_1_P0_peak_1509	13	.	2.80054	4.45673	1.32145	299
chr14	27399108	27399296	BCOR_1_P0_peak_1510	13	.	3.20055	4.50247	1.35916	182
chr14	27457548	27457736	BCOR_1_P0_peak_1511	39	.	4.10417	7.38054	3.93947	20
chr14	27783466	27783896	BCOR_1_P0_peak_1512	59	.	4.46460	9.60501	5.98721	254
chr14	28242026	28242218	BCOR_1_P0_peak_1513	37	.	5.00626	7.21584	3.78382	133
chr14	28242414	28242687	BCOR_1_P0_peak_1514	82	.	6.93268	11.98879	8.21814	115
chr14	31528812	31529085	BCOR_1_P0_peak_1515	66	.	5.73583	10.37135	6.69764	161
chr14	31942150	31942335	BCOR_1_P0_peak_1516	40	.	3.75910	7.45316	4.00016	41
chr14	31943955	31944236	BCOR_1_P0_peak_1517	152	.	7.73465	19.36125	15.25884	222
chr14	32064060	32064702	BCOR_1_P0_peak_1518	529	.	17.27942	57.78441	52.93709	396
chr14	32149820	32150067	BCOR_1_P0_peak_1519	32	.	4.17090	6.67855	3.29842	101
chr14	32643598	32644090	BCOR_1_P0_peak_1520	81	.	4.88683	11.88309	8.12059	255
chr14	32898490	32898865	BCOR_1_P0_peak_1521	96	.	7.11286	13.53554	9.68585	129
chr14	33410603	33410815	BCOR_1_P0_peak_1522	63	.	5.93849	9.98307	6.33878	157
chr14	34260341	34260573	BCOR_1_P0_peak_1523	64	.	3.61365	10.06959	6.42241	76
chr14	35123524	35124084	BCOR_1_P0_peak_1524	432	.	11.20215	48.02553	43.29313	321
chr14	35315774	35316443	BCOR_1_P0_peak_1525	114	.	7.42283	15.41676	11.47561	228
chr14	35486741	35487373	BCOR_1_P0_peak_1526	46	.	4.34560	8.14324	4.64175	243
chr14	37948414	37948653	BCOR_1_P0_peak_1527	27	.	4.27839	6.06511	2.74763	175
chr14	41769639	41769841	BCOR_1_P0_peak_1528	76	.	5.47759	11.37980	7.64877	143
chr14	41780325	41780584	BCOR_1_P0_peak_1529	18	.	2.97557	5.02244	1.84353	4
chr14	45839125	45839440	BCOR_1_P0_peak_1530	110	.	5.42604	15.02037	11.09668	148
chr14	45938016	45938332	BCOR_1_P0_peak_1531	82	.	6.93268	11.98879	8.21814	273
chr14	46149394	46149939	BCOR_1_P0_peak_1532	122	.	8.16783	16.23852	12.26226	496
chr14	46276944	46277341	BCOR_1_P0_peak_1533	29	.	4.55115	6.24835	2.90119	38
chr14	46277644	46278033	BCOR_1_P0_peak_1534	32	.	4.17090	6.67855	3.29842	233
chr14	47407650	47408020	BCOR_1_P0_peak_1535	85	.	6.41063	12.32436	8.53986	254
chr14	48268923	48269327	BCOR_1_P0_peak_1536	19	.	3.71142	5.15349	1.95646	252
chr14	49065815	49066014	BCOR_1_P0_peak_1537	75	.	5.24170	11.27004	7.54656	68
chr14	49228202	49228698	BCOR_1_P0_peak_1538	132	.	9.10229	17.31697	13.29730	97
chr14	49284816	49285034	BCOR_1_P0_peak_1539	65	.	5.83116	10.16702	6.51379	135
chr14	49360796	49361038	BCOR_1_P0_peak_1540	47	.	4.76674	8.32332	4.79020	83
chr14	49685841	49686115	BCOR_1_P0_peak_1541	55	.	5.06466	9.18525	5.59843	173
chr14	51427350	51427544	BCOR_1_P0_peak_1542	48	.	4.81178	8.40386	4.86874	92
chr14	51550527	51550883	BCOR_1_P0_peak_1543	163	.	5.94937	20.43848	16.30010	225
chr14	51684675	51684877	BCOR_1_P0_peak_1544	26	.	3.62133	5.92924	2.63521	46
chr14	52639488	52639868	BCOR_1_P0_peak_1545	54	.	4.80082	9.02692	5.44936	289
chr14	52723747	52724099	BCOR_1_P0_peak_1546	17	.	2.33383	4.90195	1.73314	200
chr14	54873560	54873875	BCOR_1_P0_peak_1547	94	.	4.17828	13.32937	9.49479	125
chr14	55136243	55136457	BCOR_1_P0_peak_1548	211	.	7.20608	25.43455	21.14635	136
chr14	55172963	55173512	BCOR_1_P0_peak_1549	49	.	5.06102	8.51644	4.97376	343
chr14	55195422	55195663	BCOR_1_P0_peak_1550	32	.	4.49233	6.67063	3.29569	177
chr14	55495273	55496349	BCOR_1_P0_peak_1551	158	.	6.89983	19.92388	15.80044	271
chr14	55512593	55512982	BCOR_1_P0_peak_1552	165	.	5.30755	20.67422	16.52999	266
chr14	55634098	55634309	BCOR_1_P0_peak_1553	14	.	2.31896	4.60263	1.45313	167
chr14	56178749	56179805	BCOR_1_P0_peak_1554	223	.	6.96512	26.62629	22.30819	726
chr14	56300681	56300886	BCOR_1_P0_peak_1555	27	.	4.27839	6.06511	2.74763	11
chr14	57190447	57190814	BCOR_1_P0_peak_1556	13	.	2.80054	4.45673	1.32145	355
chr14	57397178	57397569	BCOR_1_P0_peak_1557	52	.	4.26166	8.85275	5.29288	118
chr14	57430406	57431191	BCOR_1_P0_peak_1558	76	.	5.31128	11.41310	7.67927	262
chr14	57431444	57431664	BCOR_1_P0_peak_1559	58	.	5.39842	9.43093	5.82272	90
chr14	57505286	57505692	BCOR_1_P0_peak_1560	48	.	4.81178	8.40386	4.86874	239
chr14	58017152	58017410	BCOR_1_P0_peak_1561	19	.	3.71142	5.15349	1.95646	190
chr14	58283887	58284124	BCOR_1_P0_peak_1562	26	.	3.87297	5.89911	2.61093	192
chr14	58509086	58509319	BCOR_1_P0_peak_1563	21	.	3.24698	5.40818	2.15230	58
chr14	58693685	58693913	BCOR_1_P0_peak_1564	45	.	5.31668	7.99023	4.50209	158
chr14	59819973	59820448	BCOR_1_P0_peak_1565	32	.	4.00068	6.64122	3.27139	53
chr14	60059683	60059945	BCOR_1_P0_peak_1566	34	.	4.76622	6.83718	3.44221	240
chr14	60244125	60244371	BCOR_1_P0_peak_1567	40	.	5.04081	7.55087	4.08907	111
chr14	60245060	60245315	BCOR_1_P0_peak_1568	26	.	3.73397	5.89856	2.61093	19
chr14	60355907	60356300	BCOR_1_P0_peak_1569	18	.	2.34056	5.05122	1.87178	316
chr14	60796014	60796506	BCOR_1_P0_peak_1570	13	.	3.37401	4.39779	1.30495	194
chr14	60870247	60870663	BCOR_1_P0_peak_1571	122	.	4.94984	16.20308	12.23030	97
chr14	60883913	60884109	BCOR_1_P0_peak_1572	26	.	3.52820	5.98211	2.67646	41
chr14	61791566	61792029	BCOR_1_P0_peak_1573	154	.	6.57843	19.59185	15.48475	242
chr14	62058356	62059105	BCOR_1_P0_peak_1574	505	.	7.90948	55.32797	50.50657	541
chr14	62116933	62117187	BCOR_1_P0_peak_1575	20	.	4.09603	5.32138	2.07086	48
chr14	62175604	62175875	BCOR_1_P0_peak_1576	76	.	5.31128	11.41310	7.67927	144
chr14	62300007	62300225	BCOR_1_P0_peak_1577	54	.	4.80082	9.02692	5.44936	77
chr14	62300623	62302057	BCOR_1_P0_peak_1578	114	.	6.66781	15.35557	11.42129	433
chr14	62622148	62622361	BCOR_1_P0_peak_1579	37	.	5.00626	7.21584	3.78382	24
chr14	63379978	63380406	BCOR_1_P0_peak_1580	77	.	3.41740	11.47698	7.73430	192
chr14	63456165	63456479	BCOR_1_P0_peak_1581	135	.	5.95114	17.56185	13.53071	219
chr14	63796750	63797190	BCOR_1_P0_peak_1582	265	.	9.13213	31.00888	26.57653	90
chr14	63863814	63864179	BCOR_1_P0_peak_1583	37	.	5.00626	7.21584	3.78382	215
chr14	63874652	63874973	BCOR_1_P0_peak_1584	264	.	13.04401	30.83705	26.40896	157
chr14	64225142	64225556	BCOR_1_P0_peak_1585	46	.	4.53411	8.20690	4.69767	45
chr14	65059284	65059748	BCOR_1_P0_peak_1586	128	.	6.75982	16.87690	12.87353	262
chr14	65205920	65206206	BCOR_1_P0_peak_1587	104	.	7.08543	14.36562	10.47545	167
chr14	65301353	65301594	BCOR_1_P0_peak_1588	26	.	3.62133	5.92924	2.63521	172
chr14	65568778	65569029	BCOR_1_P0_peak_1589	66	.	4.15466	10.34389	6.67499	17
chr14	65880983	65881519	BCOR_1_P0_peak_1590	207	.	9.50873	25.01705	20.74028	109
chr14	65962474	65962957	BCOR_1_P0_peak_1591	45	.	3.34582	8.04863	4.55724	202
chr14	65976801	65977518	BCOR_1_P0_peak_1592	303	.	15.01878	34.86301	30.35009	486
chr14	67487482	67488098	BCOR_1_P0_peak_1593	329	.	10.34975	37.56154	32.99638	224
chr14	67627682	67627886	BCOR_1_P0_peak_1594	78	.	6.23009	11.60857	7.86333	131
chr14	67850969	67851225	BCOR_1_P0_peak_1595	13	.	3.50050	4.40338	1.30495	71
chr14	67853113	67853573	BCOR_1_P0_peak_1596	498	.	20.93527	54.65284	49.84042	247
chr14	67853997	67854381	BCOR_1_P0_peak_1597	56	.	5.91649	9.25926	5.65871	216
chr14	68333748	68334187	BCOR_1_P0_peak_1598	119	.	3.60538	15.94544	11.98470	153
chr14	68701790	68702729	BCOR_1_P0_peak_1599	159	.	8.34179	20.04692	15.91816	186
chr14	68741400	68741958	BCOR_1_P0_peak_1600	213	.	10.45945	25.65425	21.35967	314
chr14	68742442	68743124	BCOR_1_P0_peak_1601	135	.	8.09764	17.57570	13.54125	297
chr14	69780197	69780404	BCOR_1_P0_peak_1602	21	.	2.07817	5.42724	2.17065	177
chr14	69955067	69955519	BCOR_1_P0_peak_1603	108	.	5.95384	14.70771	10.80345	105
chr14	70205139	70205455	BCOR_1_P0_peak_1604	144	.	8.94572	18.55303	14.48260	178
chr14	70474812	70475053	BCOR_1_P0_peak_1605	29	.	4.55115	6.24835	2.90119	66
chr14	70476414	70476745	BCOR_1_P0_peak_1606	27	.	4.27839	6.06511	2.74763	143
chr14	70478579	70478767	BCOR_1_P0_peak_1607	20	.	4.09603	5.32138	2.07086	131
chr14	70603548	70603738	BCOR_1_P0_peak_1608	37	.	5.00626	7.21584	3.78382	138
chr14	70688849	70689330	BCOR_1_P0_peak_1609	26	.	3.62133	5.92924	2.63521	240
chr14	73109645	73110122	BCOR_1_P0_peak_1610	40	.	4.46882	7.48722	4.02884	57
chr14	73924796	73925021	BCOR_1_P0_peak_1611	109	.	8.19206	14.89081	10.97422	94
chr14	76244785	76245108	BCOR_1_P0_peak_1612	118	.	5.60108	15.85443	11.89650	253
chr14	76552060	76552546	BCOR_1_P0_peak_1613	80	.	6.61205	11.85863	8.09783	390
chr14	77556288	77556718	BCOR_1_P0_peak_1614	55	.	5.06466	9.18525	5.59843	269
chr14	79790397	79790679	BCOR_1_P0_peak_1615	59	.	5.88094	9.53750	5.92489	127
chr14	79881018	79881788	BCOR_1_P0_peak_1616	64	.	4.67514	10.06924	6.42241	98
chr14	80170840	80171433	BCOR_1_P0_peak_1617	135	.	8.09764	17.57570	13.54125	205
chr14	80279664	80279926	BCOR_1_P0_peak_1618	35	.	4.66733	6.95295	3.54546	105
chr14	80818870	80819086	BCOR_1_P0_peak_1619	19	.	3.71142	5.15349	1.95646	81
chr14	84842987	84843361	BCOR_1_P0_peak_1620	67	.	4.06299	10.37877	6.70217	318
chr14	87540833	87541050	BCOR_1_P0_peak_1621	15	.	3.66863	4.66276	1.50956	17
chr14	87816248	87816844	BCOR_1_P0_peak_1622	33	.	4.38622	6.77191	3.38187	139
chr14	94289978	94290374	BCOR_1_P0_peak_1623	47	.	4.76674	8.32332	4.79020	139
chr14	94514254	94514471	BCOR_1_P0_peak_1624	29	.	4.55115	6.24835	2.90119	78
chr14	102039688	102039968	BCOR_1_P0_peak_1625	107	.	8.05280	14.66214	10.76164	119
chr14	103469102	103469736	BCOR_1_P0_peak_1626	345	.	15.48977	39.16444	34.56623	330
chr14	103498028	103499104	BCOR_1_P0_peak_1627	696	.	19.40900	74.63347	69.62769	816
chr14	103745865	103746076	BCOR_1_P0_peak_1628	53	.	4.58702	8.92892	5.35939	131
chr14	104697314	104697726	BCOR_1_P0_peak_1629	42	.	3.48256	7.75075	4.27614	232
chr14	104859470	104859716	BCOR_1_P0_peak_1630	76	.	6.82672	11.43008	7.68840	165
chr14	104866697	104867594	BCOR_1_P0_peak_1631	123	.	6.93452	16.33319	12.35037	627
chr14	106295921	106296941	BCOR_1_P0_peak_1632	180	.	8.93763	22.24433	18.04805	562
chr14	107967795	107967990	BCOR_1_P0_peak_1633	27	.	4.27839	6.06511	2.74763	137
chr14	112074556	112074782	BCOR_1_P0_peak_1634	37	.	5.00626	7.21584	3.78382	65
chr14	112075341	112075603	BCOR_1_P0_peak_1635	26	.	3.87297	5.89911	2.61093	120
chr14	115439847	115440122	BCOR_1_P0_peak_1636	39	.	3.85579	7.40855	3.96072	193
chr14	115491423	115491641	BCOR_1_P0_peak_1637	46	.	5.46137	8.22043	4.69787	164
chr14	117325677	117325897	BCOR_1_P0_peak_1638	54	.	5.14935	8.99950	5.42573	73
chr14	118451399	118451657	BCOR_1_P0_peak_1639	13	.	3.64092	4.43897	1.30495	79
chr14	118535858	118536416	BCOR_1_P0_peak_1640	284	.	13.86222	32.89834	28.42503	357
chr14	118873220	118873543	BCOR_1_P0_peak_1641	66	.	6.37160	10.32986	6.66313	68
chr14	119336874	119337204	BCOR_1_P0_peak_1642	205	.	7.91451	24.79938	20.52788	171
chr14	120754609	120754901	BCOR_1_P0_peak_1643	66	.	6.37160	10.32986	6.66313	140
chr14	120876713	120878106	BCOR_1_P0_peak_1644	294	.	6.37759	33.97914	29.48385	194
chr14	121310016	121310362	BCOR_1_P0_peak_1645	101	.	6.03555	14.06903	10.19133	124
chr14	122197589	122197779	BCOR_1_P0_peak_1646	26	.	3.62133	5.92924	2.63521	153
chr14	122849924	122850269	BCOR_1_P0_peak_1647	52	.	4.13501	8.85609	5.29478	150
chr14	122863508	122864826	BCOR_1_P0_peak_1648	79	.	6.54209	11.74176	7.99076	1118
chr14	122873258	122874815	BCOR_1_P0_peak_1649	283	.	11.95025	32.78007	28.31053	1219
chr14	122875256	122875545	BCOR_1_P0_peak_1650	31	.	4.40839	6.53456	3.17630	189
chr14	123382176	123382696	BCOR_1_P0_peak_1651	139	.	8.04586	17.97662	13.92696	237
chr15	3533177	3533377	BCOR_1_P0_peak_1652	13	.	3.50050	4.40338	1.30495	199
chr15	3945830	3946091	BCOR_1_P0_peak_1653	56	.	3.59365	9.26869	5.66786	56
chr15	5066334	5066870	BCOR_1_P0_peak_1654	147	.	7.24266	18.82532	14.74132	126
chr15	6657595	6658030	BCOR_1_P0_peak_1655	35	.	4.66733	6.95295	3.54546	182
chr15	7078913	7079887	BCOR_1_P0_peak_1656	408	.	14.59813	45.54466	40.84753	590
chr15	8579238	8579660	BCOR_1_P0_peak_1657	37	.	5.00626	7.21584	3.78382	369
chr15	9000839	9001113	BCOR_1_P0_peak_1658	54	.	4.80082	9.02692	5.44936	112
chr15	10415720	10416013	BCOR_1_P0_peak_1659	43	.	5.00278	7.78787	4.31140	51
chr15	10911435	10911757	BCOR_1_P0_peak_1660	55	.	5.06466	9.18525	5.59843	209
chr15	11269530	11269935	BCOR_1_P0_peak_1661	90	.	7.00100	12.91985	9.09993	233
chr15	12134618	12134833	BCOR_1_P0_peak_1662	74	.	4.03803	11.15201	7.43601	121
chr15	12669629	12669840	BCOR_1_P0_peak_1663	29	.	4.26055	6.29372	2.94359	91
chr15	13102766	13102974	BCOR_1_P0_peak_1664	13	.	3.37401	4.39779	1.30495	205
chr15	25343251	25343489	BCOR_1_P0_peak_1665	13	.	3.20055	4.50247	1.35916	235
chr15	25344141	25344703	BCOR_1_P0_peak_1666	76	.	6.82672	11.43008	7.68840	115
chr15	27610991	27611582	BCOR_1_P0_peak_1667	133	.	8.55677	17.38618	13.35921	307
chr15	27955423	27955983	BCOR_1_P0_peak_1668	133	.	7.20123	17.32705	13.30467	404
chr15	31154013	31154235	BCOR_1_P0_peak_1669	189	.	9.12346	23.14826	18.92701	106
chr15	31339757	31339971	BCOR_1_P0_peak_1670	47	.	5.29913	8.26783	4.74179	46
chr15	31460416	31461300	BCOR_1_P0_peak_1671	148	.	8.04387	18.97069	14.88302	440
chr15	31531494	31531848	BCOR_1_P0_peak_1672	26	.	3.62133	5.92924	2.63521	289
chr15	34373005	34373527	BCOR_1_P0_peak_1673	29	.	4.55115	6.24835	2.90119	145
chr15	35085428	35085640	BCOR_1_P0_peak_1674	40	.	3.75910	7.45316	4.00016	158
chr15	35222848	35223115	BCOR_1_P0_peak_1675	71	.	6.22311	10.82196	7.12193	168
chr15	35225716	35226010	BCOR_1_P0_peak_1676	67	.	5.73963	10.37794	6.70183	158
chr15	35228665	35228852	BCOR_1_P0_peak_1677	20	.	4.09603	5.32138	2.07086	115
chr15	36538708	36539287	BCOR_1_P0_peak_1678	87	.	4.39304	12.51422	8.72421	256
chr15	36723382	36723957	BCOR_1_P0_peak_1679	307	.	12.21476	35.25917	30.73497	166
chr15	36868499	36868803	BCOR_1_P0_peak_1680	32	.	4.17090	6.67855	3.29842	191
chr15	36936614	36937493	BCOR_1_P0_peak_1681	473	.	14.24390	52.14710	47.36273	511
chr15	38228888	38229204	BCOR_1_P0_peak_1682	146	.	8.43504	18.68194	14.60330	129
chr15	38230235	38231194	BCOR_1_P0_peak_1683	365	.	12.80219	41.17978	36.54470	468
chr15	38449130	38449498	BCOR_1_P0_peak_1684	160	.	6.47624	20.21571	16.08391	103
chr15	38591540	38591919	BCOR_1_P0_peak_1685	26	.	3.73397	5.89856	2.61093	198
chr15	39775302	39775738	BCOR_1_P0_peak_1686	241	.	9.04101	28.53810	24.16603	169
chr15	41278774	41279090	BCOR_1_P0_peak_1687	33	.	4.38622	6.77191	3.38187	301
chr15	44259169	44260011	BCOR_1_P0_peak_1688	158	.	6.22343	19.96839	15.84342	319
chr15	44450499	44451256	BCOR_1_P0_peak_1689	577	.	14.61141	62.69115	57.79185	225
chr15	54767285	54767638	BCOR_1_P0_peak_1690	43	.	5.05628	7.87482	4.38837	139
chr15	54943890	54944081	BCOR_1_P0_peak_1691	29	.	4.55115	6.24835	2.90119	73
chr15	57723738	57724163	BCOR_1_P0_peak_1692	58	.	5.40200	9.43709	5.82820	355
chr15	57907881	57908366	BCOR_1_P0_peak_1693	66	.	4.51092	10.33472	6.66653	360
chr15	58655005	58655274	BCOR_1_P0_peak_1694	59	.	4.46460	9.60501	5.98721	169
chr15	58913254	58914098	BCOR_1_P0_peak_1695	332	.	12.81061	37.77248	33.20302	468
chr15	59146259	59146680	BCOR_1_P0_peak_1696	215	.	9.33493	25.80074	21.50254	242
chr15	59478400	59480263	BCOR_1_P0_peak_1697	180	.	8.93763	22.24433	18.04805	1513
chr15	60656385	60656672	BCOR_1_P0_peak_1698	109	.	8.19206	14.89081	10.97422	74
chr15	61816744	61816946	BCOR_1_P0_peak_1699	25	.	3.57389	5.83831	2.56104	76
chr15	63829373	63830090	BCOR_1_P0_peak_1700	82	.	6.26127	12.06155	8.28815	151
chr15	64144209	64144580	BCOR_1_P0_peak_1701	201	.	10.77522	24.44943	20.19011	159
chr15	64752739	64752972	BCOR_1_P0_peak_1702	26	.	4.04882	5.94579	2.64462	88
chr15	66801142	66801618	BCOR_1_P0_peak_1703	66	.	6.37160	10.32986	6.66313	376
chr15	67076875	67077247	BCOR_1_P0_peak_1704	13	.	3.37401	4.39779	1.30495	10
chr15	68194585	68195081	BCOR_1_P0_peak_1705	333	.	7.56608	37.94430	33.36851	268
chr15	70475185	70475440	BCOR_1_P0_peak_1706	96	.	6.13438	13.45165	9.60684	113
chr15	70557853	70558052	BCOR_1_P0_peak_1707	34	.	4.76622	6.83718	3.44221	61
chr15	72891550	72891746	BCOR_1_P0_peak_1708	61	.	4.82844	9.73647	6.10772	137
chr15	72897951	72898245	BCOR_1_P0_peak_1709	167	.	7.10277	20.87532	16.72490	91
chr15	72920794	72921319	BCOR_1_P0_peak_1710	125	.	7.76538	16.49623	12.50692	414
chr15	73015604	73015907	BCOR_1_P0_peak_1711	40	.	4.46882	7.48722	4.02884	108
chr15	73252967	73253170	BCOR_1_P0_peak_1712	76	.	6.82672	11.43008	7.68840	96
chr15	73253372	73253841	BCOR_1_P0_peak_1713	505	.	15.73602	55.40103	50.57869	270
chr15	73554986	73555745	BCOR_1_P0_peak_1714	445	.	16.53267	49.25752	44.50995	295
chr15	74348432	74348621	BCOR_1_P0_peak_1715	20	.	4.09603	5.32138	2.07086	39
chr15	74349940	74350241	BCOR_1_P0_peak_1716	94	.	6.74803	13.33450	9.49591	239
chr15	74366197	74366384	BCOR_1_P0_peak_1717	32	.	4.17090	6.67855	3.29842	139
chr15	74502919	74503147	BCOR_1_P0_peak_1718	66	.	6.37160	10.32986	6.66313	155
chr15	74551406	74551829	BCOR_1_P0_peak_1719	78	.	5.76287	11.54935	7.80580	250
chr15	75446870	75447110	BCOR_1_P0_peak_1720	114	.	4.43335	15.44170	11.49917	83
chr15	75534300	75534805	BCOR_1_P0_peak_1721	39	.	4.26740	7.41119	3.96072	426
chr15	75577298	75577571	BCOR_1_P0_peak_1722	38	.	4.89150	7.31244	3.87675	174
chr15	75578561	75578926	BCOR_1_P0_peak_1723	171	.	7.49743	21.31447	17.14545	248
chr15	75739526	75740360	BCOR_1_P0_peak_1724	172	.	8.26808	21.45398	17.28012	383
chr15	75771297	75771546	BCOR_1_P0_peak_1725	124	.	7.76023	16.48705	12.49821	102
chr15	75799467	75799687	BCOR_1_P0_peak_1726	109	.	8.19206	14.89081	10.97422	109
chr15	75811843	75812573	BCOR_1_P0_peak_1727	356	.	16.55297	40.26596	35.64830	321
chr15	75900057	75900309	BCOR_1_P0_peak_1728	46	.	4.34560	8.14324	4.64175	165
chr15	75911060	75911305	BCOR_1_P0_peak_1729	59	.	4.09437	9.61219	5.99328	117
chr15	76181378	76181718	BCOR_1_P0_peak_1730	31	.	3.19235	6.53796	3.17923	244
chr15	76307504	76307969	BCOR_1_P0_peak_1731	132	.	9.10229	17.31697	13.29730	304
chr15	76342276	76342520	BCOR_1_P0_peak_1732	162	.	8.00137	20.40054	16.26264	136
chr15	76353479	76353937	BCOR_1_P0_peak_1733	83	.	7.02110	12.13312	8.35731	229
chr15	76470185	76470389	BCOR_1_P0_peak_1734	43	.	4.84563	7.83506	4.35543	127
chr15	76490283	76490559	BCOR_1_P0_peak_1735	120	.	6.34188	15.97785	12.01659	140
chr15	76540726	76541309	BCOR_1_P0_peak_1736	26	.	4.33293	5.90766	2.61690	473
chr15	76552414	76552641	BCOR_1_P0_peak_1737	22	.	3.90550	5.46809	2.21006	188
chr15	76648383	76648711	BCOR_1_P0_peak_1738	62	.	6.06610	9.83696	6.20052	256
chr15	76709515	76709724	BCOR_1_P0_peak_1739	33	.	4.38622	6.77191	3.38187	99
chr15	76755791	76756217	BCOR_1_P0_peak_1740	252	.	9.26153	29.61390	25.21524	243
chr15	76778943	76779139	BCOR_1_P0_peak_1741	14	.	3.13849	4.58684	1.43851	33
chr15	77137056	77137564	BCOR_1_P0_peak_1742	71	.	5.59180	10.85481	7.15360	118
chr15	77672286	77672941	BCOR_1_P0_peak_1743	286	.	12.48386	33.12378	28.64599	477
chr15	77801009	77801517	BCOR_1_P0_peak_1744	131	.	7.33809	17.12759	13.11672	411
chr15	78549067	78549265	BCOR_1_P0_peak_1745	19	.	3.88944	5.21416	1.99810	158
chr15	78707616	78707918	BCOR_1_P0_peak_1746	129	.	7.51841	16.99854	12.99045	158
chr15	78744115	78744720	BCOR_1_P0_peak_1747	199	.	6.07204	24.16760	19.91524	173
chr15	78858816	78859088	BCOR_1_P0_peak_1748	76	.	6.82672	11.43008	7.68840	91
chr15	78861174	78861376	BCOR_1_P0_peak_1749	66	.	6.37160	10.32986	6.66313	110
chr15	78893140	78893680	BCOR_1_P0_peak_1750	359	.	9.66270	40.54440	35.92379	333
chr15	79177838	79178218	BCOR_1_P0_peak_1751	109	.	8.19206	14.89081	10.97422	115
chr15	79272094	79272798	BCOR_1_P0_peak_1752	339	.	15.54249	38.54008	33.95691	327
chr15	79342085	79342403	BCOR_1_P0_peak_1753	85	.	6.41063	12.32436	8.53986	165
chr15	79377021	79377271	BCOR_1_P0_peak_1754	60	.	3.91788	9.69798	6.07367	151
chr15	79518088	79518581	BCOR_1_P0_peak_1755	91	.	5.51281	12.95335	9.13115	368
chr15	79520831	79521268	BCOR_1_P0_peak_1756	301	.	6.84587	34.61600	30.10703	195
chr15	79604670	79604911	BCOR_1_P0_peak_1757	76	.	6.82672	11.43008	7.68840	164
chr15	79664534	79665088	BCOR_1_P0_peak_1758	283	.	11.61892	32.78761	28.31632	267
chr15	79762970	79763301	BCOR_1_P0_peak_1759	144	.	9.55741	18.56219	14.48806	144
chr15	80085516	80085868	BCOR_1_P0_peak_1760	72	.	5.42229	10.90450	7.20085	217
chr15	80541194	80542454	BCOR_1_P0_peak_1761	171	.	7.49743	21.31447	17.14545	373
chr15	81021281	81021479	BCOR_1_P0_peak_1762	36	.	3.07236	7.01313	3.60407	37
chr15	81230026	81230474	BCOR_1_P0_peak_1763	60	.	5.53786	9.66984	6.04675	302
chr15	81296815	81297070	BCOR_1_P0_peak_1764	39	.	4.10417	7.38054	3.93947	168
chr15	81415704	81416027	BCOR_1_P0_peak_1765	48	.	4.60894	8.34747	4.81385	188
chr15	81560352	81560663	BCOR_1_P0_peak_1766	434	.	15.19398	48.20745	43.47251	130
chr15	81641246	81641974	BCOR_1_P0_peak_1767	261	.	10.23944	30.60743	26.18412	399
chr15	81702470	81702699	BCOR_1_P0_peak_1768	27	.	4.15340	6.11812	2.79805	74
chr15	81790905	81791397	BCOR_1_P0_peak_1769	32	.	4.28403	6.60045	3.23968	209
chr15	81977433	81977682	BCOR_1_P0_peak_1770	38	.	3.29478	7.23989	3.80669	32
chr15	82042600	82042975	BCOR_1_P0_peak_1771	56	.	5.91649	9.25926	5.65871	171
chr15	82074911	82075175	BCOR_1_P0_peak_1772	110	.	7.69658	14.97156	11.05306	73
chr15	82169328	82169530	BCOR_1_P0_peak_1773	146	.	8.74674	18.72236	14.64218	65
chr15	82176455	82176744	BCOR_1_P0_peak_1774	183	.	9.69126	22.53962	18.33135	153
chr15	82741823	82742108	BCOR_1_P0_peak_1775	47	.	5.29913	8.26783	4.74179	50
chr15	82782800	82783086	BCOR_1_P0_peak_1776	49	.	5.06102	8.51644	4.97376	140
chr15	82979645	82979892	BCOR_1_P0_peak_1777	14	.	3.13849	4.58684	1.43851	7
chr15	83294840	83295222	BCOR_1_P0_peak_1778	67	.	3.98119	10.42527	6.74734	266
chr15	83555206	83555657	BCOR_1_P0_peak_1779	128	.	7.44803	16.86588	12.86548	181
chr15	84388069	84388303	BCOR_1_P0_peak_1780	32	.	4.00068	6.64122	3.27139	156
chr15	84683947	84685165	BCOR_1_P0_peak_1781	364	.	15.34881	41.08826	36.45628	377
chr15	84686271	84686982	BCOR_1_P0_peak_1782	128	.	8.56013	16.90085	12.89470	314
chr15	84753530	84753720	BCOR_1_P0_peak_1783	61	.	4.82844	9.73647	6.10772	95
chr15	84867399	84867675	BCOR_1_P0_peak_1784	40	.	4.46882	7.48722	4.02884	12
chr15	85166796	85167331	BCOR_1_P0_peak_1785	43	.	5.05628	7.87482	4.38837	55
chr15	85464846	85465320	BCOR_1_P0_peak_1786	547	.	10.28059	59.58514	54.71881	258
chr15	85500614	85501955	BCOR_1_P0_peak_1787	306	.	14.00199	35.17105	30.64871	443
chr15	85641780	85642062	BCOR_1_P0_peak_1788	13	.	3.27713	4.43638	1.30495	269
chr15	85888829	85889800	BCOR_1_P0_peak_1789	228	.	11.29787	27.16108	22.82565	461
chr15	85943204	85943435	BCOR_1_P0_peak_1790	32	.	4.17090	6.67855	3.29842	102
chr15	87375185	87375400	BCOR_1_P0_peak_1791	71	.	6.22311	10.82196	7.12193	98
chr15	87396923	87397281	BCOR_1_P0_peak_1792	122	.	8.16783	16.23852	12.26226	290
chr15	87454395	87454798	BCOR_1_P0_peak_1793	196	.	10.48211	23.93929	19.68923	267
chr15	87455780	87456245	BCOR_1_P0_peak_1794	110	.	7.45595	15.01583	11.09336	420
chr15	88581698	88582305	BCOR_1_P0_peak_1795	324	.	13.50501	37.03564	32.47977	257
chr15	88649730	88650016	BCOR_1_P0_peak_1796	95	.	4.10896	13.37678	9.53722	188
chr15	88692451	88692908	BCOR_1_P0_peak_1797	388	.	10.50202	43.53332	38.86592	183
chr15	88693967	88694502	BCOR_1_P0_peak_1798	80	.	6.61205	11.85863	8.09783	155
chr15	88906208	88906429	BCOR_1_P0_peak_1799	52	.	5.63280	8.80449	5.25199	195
chr15	89041589	89042201	BCOR_1_P0_peak_1800	104	.	7.08543	14.36562	10.47545	193
chr15	89204055	89204491	BCOR_1_P0_peak_1801	62	.	6.06610	9.83696	6.20052	64
chr15	89260288	89260619	BCOR_1_P0_peak_1802	26	.	3.73397	5.89856	2.61093	35
chr15	90802758	90802994	BCOR_1_P0_peak_1803	49	.	5.06102	8.51644	4.97376	109
chr15	90886771	90886972	BCOR_1_P0_peak_1804	29	.	4.55115	6.24835	2.90119	62
chr15	91403382	91403771	BCOR_1_P0_peak_1805	121	.	8.64718	16.09282	12.12368	182
chr15	91930071	91930446	BCOR_1_P0_peak_1806	142	.	9.39493	18.29294	14.23661	148
chr15	93105549	93105815	BCOR_1_P0_peak_1807	16	.	3.04404	4.79043	1.62876	203
chr15	93228783	93228997	BCOR_1_P0_peak_1808	62	.	6.06610	9.83696	6.20052	95
chr15	93426239	93426600	BCOR_1_P0_peak_1809	128	.	6.75982	16.87690	12.87353	85
chr15	94234488	94235136	BCOR_1_P0_peak_1810	203	.	10.89044	24.64888	20.38261	358
chr15	96115746	96116191	BCOR_1_P0_peak_1811	66	.	5.73583	10.37135	6.69764	172
chr15	96116989	96117205	BCOR_1_P0_peak_1812	39	.	4.25403	7.38624	3.94286	140
chr15	96291193	96291775	BCOR_1_P0_peak_1813	41	.	4.86669	7.56596	4.10204	22
chr15	96540254	96540535	BCOR_1_P0_peak_1814	39	.	4.26740	7.41119	3.96072	24
chr15	97437279	97437743	BCOR_1_P0_peak_1815	33	.	4.38622	6.77191	3.38187	174
chr15	97823327	97823660	BCOR_1_P0_peak_1816	196	.	7.17638	23.91390	19.66628	221
chr15	97834862	97835073	BCOR_1_P0_peak_1817	37	.	5.00626	7.21584	3.78382	75
chr15	98364442	98364777	BCOR_1_P0_peak_1818	147	.	7.24266	18.82532	14.74132	197
chr15	98398296	98398545	BCOR_1_P0_peak_1819	40	.	3.67571	7.51227	4.05263	130
chr15	98465129	98465343	BCOR_1_P0_peak_1820	41	.	4.72675	7.63479	4.16312	173
chr15	98507849	98508036	BCOR_1_P0_peak_1821	122	.	8.16783	16.23852	12.26226	85
chr15	98593594	98593905	BCOR_1_P0_peak_1822	88	.	6.57621	12.61340	8.80928	108
chr15	98702732	98702917	BCOR_1_P0_peak_1823	34	.	4.76622	6.83718	3.44221	63
chr15	98711703	98711936	BCOR_1_P0_peak_1824	104	.	5.45070	14.32547	10.43926	192
chr15	98748485	98748763	BCOR_1_P0_peak_1825	386	.	10.90139	43.35400	38.68988	143
chr15	98764557	98765314	BCOR_1_P0_peak_1826	102	.	5.07701	14.10710	10.22763	457
chr15	98905107	98905329	BCOR_1_P0_peak_1827	216	.	10.93343	25.91043	21.60872	103
chr15	98928496	98928880	BCOR_1_P0_peak_1828	46	.	5.46137	8.22043	4.69787	268
chr15	98956565	98957233	BCOR_1_P0_peak_1829	889	.	23.50781	94.07575	88.93604	179
chr15	99082327	99082571	BCOR_1_P0_peak_1830	15	.	3.08718	4.68400	1.52679	153
chr15	99223181	99223370	BCOR_1_P0_peak_1831	164	.	8.35616	20.59151	16.44913	94
chr15	99438110	99438339	BCOR_1_P0_peak_1832	19	.	3.57505	5.15094	1.95646	111
chr15	99495317	99495629	BCOR_1_P0_peak_1833	13	.	3.64092	4.43897	1.30495	229
chr15	99500876	99501155	BCOR_1_P0_peak_1834	107	.	8.05280	14.66214	10.76164	132
chr15	99556004	99556491	BCOR_1_P0_peak_1835	78	.	5.60096	11.62091	7.87272	123
chr15	100057962	100059207	BCOR_1_P0_peak_1836	128	.	7.19063	16.83978	12.84234	411
chr15	100325543	100325834	BCOR_1_P0_peak_1837	39	.	4.10417	7.38054	3.93947	163
chr15	100382260	100382595	BCOR_1_P0_peak_1838	112	.	5.63865	15.16938	11.23950	206
chr15	100430203	100430552	BCOR_1_P0_peak_1839	46	.	5.46137	8.22043	4.69787	255
chr15	100445661	100446035	BCOR_1_P0_peak_1840	135	.	4.85584	17.61567	13.57959	115
chr15	100592104	100592358	BCOR_1_P0_peak_1841	46	.	4.34560	8.14324	4.64175	86
chr15	100700697	100700975	BCOR_1_P0_peak_1842	13	.	3.37401	4.39779	1.30495	161
chr15	101004141	101004821	BCOR_1_P0_peak_1843	799	.	18.06133	85.02620	79.94162	293
chr15	101076791	101077094	BCOR_1_P0_peak_1844	52	.	4.26166	8.85275	5.29288	76
chr15	101904051	101904560	BCOR_1_P0_peak_1845	152	.	7.05640	19.35830	15.25817	167
chr15	102033828	102034030	BCOR_1_P0_peak_1846	59	.	4.32297	9.58634	5.97151	49
chr15	102034464	102034736	BCOR_1_P0_peak_1847	78	.	5.60096	11.62091	7.87272	136
chr15	102077358	102077728	BCOR_1_P0_peak_1848	87	.	7.28183	12.55805	8.75647	187
chr15	102109608	102110159	BCOR_1_P0_peak_1849	118	.	7.40219	15.84271	11.88665	402
chr15	102186409	102186870	BCOR_1_P0_peak_1850	169	.	10.46764	21.11203	16.95105	159
chr15	102236087	102236637	BCOR_1_P0_peak_1851	252	.	5.79741	29.68657	25.28720	219
chr15	102300764	102301267	BCOR_1_P0_peak_1852	101	.	4.92405	14.04121	10.16645	66
chr15	102348484	102348811	BCOR_1_P0_peak_1853	40	.	2.98995	7.52363	4.06387	62
chr15	102455597	102455970	BCOR_1_P0_peak_1854	380	.	9.99025	42.69302	38.03690	103
chr15	102501295	102501621	BCOR_1_P0_peak_1855	52	.	4.26166	8.85275	5.29288	259
chr15	102576858	102577862	BCOR_1_P0_peak_1856	172	.	8.26808	21.45398	17.28012	602
chr15	102751139	102751367	BCOR_1_P0_peak_1857	80	.	6.61205	11.85863	8.09783	108
chr15	102797007	102797255	BCOR_1_P0_peak_1858	29	.	4.55115	6.24835	2.90119	128
chr15	102812008	102812502	BCOR_1_P0_peak_1859	71	.	6.22311	10.82196	7.12193	172
chr15	102829542	102830033	BCOR_1_P0_peak_1860	98	.	7.73695	13.71211	9.85295	239
chr15	103069804	103071112	BCOR_1_P0_peak_1861	316	.	8.41618	36.21117	31.67358	849
chr15	103102985	103103271	BCOR_1_P0_peak_1862	148	.	6.69690	18.98494	14.89588	136
chr15	103135491	103136148	BCOR_1_P0_peak_1863	1065	.	32.71048	111.81902	106.58695	231
chr16	3744057	3744380	BCOR_1_P0_peak_1864	26	.	4.04882	5.94579	2.64462	35
chr16	3908731	3908967	BCOR_1_P0_peak_1865	49	.	5.06102	8.51644	4.97376	105
chr16	4420057	4420851	BCOR_1_P0_peak_1866	587	.	19.90669	63.68734	58.77744	402
chr16	4559855	4560049	BCOR_1_P0_peak_1867	52	.	5.44522	8.82832	5.27019	86
chr16	4683825	4684033	BCOR_1_P0_peak_1868	58	.	5.39842	9.43093	5.82272	108
chr16	4756852	4757089	BCOR_1_P0_peak_1869	37	.	5.00626	7.21584	3.78382	139
chr16	4789952	4790291	BCOR_1_P0_peak_1870	261	.	13.65344	30.58100	26.16043	143
chr16	4880575	4880853	BCOR_1_P0_peak_1871	40	.	3.75910	7.45316	4.00016	56
chr16	10412028	10412285	BCOR_1_P0_peak_1872	66	.	6.37160	10.32986	6.66313	70
chr16	11066261	11066668	BCOR_1_P0_peak_1873	101	.	4.92405	14.04121	10.16645	113
chr16	11134484	11134998	BCOR_1_P0_peak_1874	108	.	4.93363	14.76160	10.85573	361
chr16	11176404	11176724	BCOR_1_P0_peak_1875	54	.	4.80082	9.02692	5.44936	34
chr16	11254194	11254609	BCOR_1_P0_peak_1876	34	.	3.09798	6.89016	3.49106	324
chr16	14705656	14705855	BCOR_1_P0_peak_1877	29	.	4.55115	6.24835	2.90119	171
chr16	15594363	15594601	BCOR_1_P0_peak_1878	20	.	4.09603	5.32138	2.07086	219
chr16	15637487	15637898	BCOR_1_P0_peak_1879	52	.	4.13501	8.85609	5.29478	89
chr16	16302658	16302932	BCOR_1_P0_peak_1880	49	.	5.06102	8.51644	4.97376	194
chr16	16358798	16359052	BCOR_1_P0_peak_1881	40	.	4.46882	7.48722	4.02884	93
chr16	17125233	17125492	BCOR_1_P0_peak_1882	43	.	5.05628	7.87482	4.38837	119
chr16	17132173	17132710	BCOR_1_P0_peak_1883	114	.	5.88515	15.36180	11.42492	302
chr16	17208922	17209426	BCOR_1_P0_peak_1884	180	.	8.93763	22.24433	18.04805	415
chr16	17233682	17234090	BCOR_1_P0_peak_1885	20	.	2.92365	5.27132	2.05085	2
chr16	17405730	17406129	BCOR_1_P0_peak_1886	65	.	5.83116	10.16702	6.51379	281
chr16	17530837	17531229	BCOR_1_P0_peak_1887	122	.	8.16783	16.23852	12.26226	160
chr16	17803095	17803668	BCOR_1_P0_peak_1888	79	.	6.54209	11.74176	7.99076	155
chr16	17806927	17807862	BCOR_1_P0_peak_1889	527	.	19.31572	57.57366	52.72877	664
chr16	17921774	17922112	BCOR_1_P0_peak_1890	62	.	5.06753	9.87001	6.22976	279
chr16	18089029	18089419	BCOR_1_P0_peak_1891	45	.	5.14669	8.02145	4.53183	108
chr16	18248590	18249144	BCOR_1_P0_peak_1892	117	.	5.40456	15.71935	11.76867	371
chr16	18289054	18289533	BCOR_1_P0_peak_1893	205	.	6.67490	24.81089	20.53886	385
chr16	18343960	18344386	BCOR_1_P0_peak_1894	109	.	8.19206	14.89081	10.97422	131
chr16	18348281	18348490	BCOR_1_P0_peak_1895	32	.	4.00068	6.64122	3.27139	34
chr16	18392550	18392910	BCOR_1_P0_peak_1896	26	.	3.73397	5.89856	2.61093	222
chr16	18498905	18499132	BCOR_1_P0_peak_1897	41	.	4.72362	7.62949	4.15856	54
chr16	18621003	18621317	BCOR_1_P0_peak_1898	56	.	5.91649	9.25926	5.65871	168
chr16	18811938	18812321	BCOR_1_P0_peak_1899	122	.	8.16783	16.23852	12.26226	119
chr16	18876709	18876951	BCOR_1_P0_peak_1900	23	.	3.15061	5.61197	2.34682	39
chr16	20097999	20098304	BCOR_1_P0_peak_1901	58	.	5.22673	9.47638	5.86513	65
chr16	20141066	20141395	BCOR_1_P0_peak_1902	173	.	9.73339	21.50488	17.32938	232
chr16	20241183	20241385	BCOR_1_P0_peak_1903	66	.	6.37160	10.32986	6.66313	106
chr16	20426150	20426545	BCOR_1_P0_peak_1904	111	.	7.24990	15.10810	11.18282	315
chr16	20516948	20517268	BCOR_1_P0_peak_1905	98	.	7.73695	13.71211	9.85295	76
chr16	20548475	20548686	BCOR_1_P0_peak_1906	55	.	5.06466	9.18525	5.59843	125
chr16	20672683	20672995	BCOR_1_P0_peak_1907	58	.	5.39842	9.43093	5.82272	122
chr16	20717622	20717819	BCOR_1_P0_peak_1908	26	.	3.52820	5.98211	2.67646	185
chr16	21204600	21204813	BCOR_1_P0_peak_1909	81	.	4.01770	11.92966	8.16261	97
chr16	21333194	21333499	BCOR_1_P0_peak_1910	29	.	4.55115	6.24835	2.90119	205
chr16	21339824	21340026	BCOR_1_P0_peak_1911	27	.	3.70207	6.08299	2.76464	94
chr16	21694509	21694716	BCOR_1_P0_peak_1912	29	.	4.26055	6.29372	2.94359	116
chr16	22438602	22438977	BCOR_1_P0_peak_1913	39	.	4.10417	7.38054	3.93947	142
chr16	22439615	22440125	BCOR_1_P0_peak_1914	582	.	12.04385	63.19453	58.29138	274
chr16	22857735	22857978	BCOR_1_P0_peak_1915	54	.	3.31921	9.07273	5.49420	88
chr16	23108074	23108603	BCOR_1_P0_peak_1916	41	.	4.72362	7.62949	4.15856	362
chr16	23988409	23988864	BCOR_1_P0_peak_1917	26	.	3.87297	5.89911	2.61093	383
chr16	25059103	25059412	BCOR_1_P0_peak_1918	49	.	5.24106	8.49286	4.95585	80
chr16	27389194	27389625	BCOR_1_P0_peak_1919	19	.	3.71142	5.15349	1.95646	7
chr16	29657761	29658069	BCOR_1_P0_peak_1920	26	.	4.04882	5.94579	2.64462	180
chr16	30063586	30063828	BCOR_1_P0_peak_1921	73	.	5.93173	11.08871	7.37525	22
chr16	30064065	30064499	BCOR_1_P0_peak_1922	128	.	4.84488	16.89250	12.88888	233
chr16	30065095	30065496	BCOR_1_P0_peak_1923	120	.	5.82661	16.02737	12.06404	264
chr16	30070182	30070464	BCOR_1_P0_peak_1924	29	.	4.55115	6.24835	2.90119	210
chr16	30308933	30309153	BCOR_1_P0_peak_1925	66	.	6.37160	10.32986	6.66313	135
chr16	31081264	31081577	BCOR_1_P0_peak_1926	171	.	7.49743	21.31447	17.14545	191
chr16	31275119	31275448	BCOR_1_P0_peak_1927	58	.	5.39842	9.43093	5.82272	224
chr16	31429661	31430017	BCOR_1_P0_peak_1928	53	.	3.93059	8.91819	5.35171	270
chr16	31592260	31592480	BCOR_1_P0_peak_1929	62	.	6.06610	9.83696	6.20052	77
chr16	31933081	31933464	BCOR_1_P0_peak_1930	68	.	5.06986	10.56484	6.87843	60
chr16	32247012	32247260	BCOR_1_P0_peak_1931	140	.	8.96776	18.08226	14.02851	120
chr16	32332149	32332339	BCOR_1_P0_peak_1932	41	.	4.72362	7.62949	4.15856	108
chr16	32430775	32431080	BCOR_1_P0_peak_1933	55	.	5.06466	9.18525	5.59843	73
chr16	32608797	32609096	BCOR_1_P0_peak_1934	24	.	3.11172	5.72337	2.45066	249
chr16	32643879	32644143	BCOR_1_P0_peak_1935	241	.	12.05727	28.49350	24.12332	125
chr16	34745255	34745521	BCOR_1_P0_peak_1936	32	.	4.00068	6.64122	3.27139	118
chr16	35155016	35155234	BCOR_1_P0_peak_1937	52	.	5.03169	8.79340	5.24253	109
chr16	35541033	35541514	BCOR_1_P0_peak_1938	78	.	5.60096	11.62091	7.87272	234
chr16	35542360	35542554	BCOR_1_P0_peak_1939	26	.	3.87297	5.89911	2.61093	39
chr16	35983172	35983475	BCOR_1_P0_peak_1940	39	.	4.10417	7.38054	3.93947	253
chr16	36071653	36072089	BCOR_1_P0_peak_1941	53	.	4.41025	8.87452	5.31061	92
chr16	37868128	37868609	BCOR_1_P0_peak_1942	24	.	4.20067	5.70122	2.42958	334
chr16	38088544	38089513	BCOR_1_P0_peak_1943	219	.	4.87062	26.27339	21.96424	584
chr16	38522875	38523094	BCOR_1_P0_peak_1944	46	.	4.18974	8.11758	4.62100	153
chr16	39071627	39071825	BCOR_1_P0_peak_1945	43	.	5.05628	7.87482	4.38837	65
chr16	42875258	42875919	BCOR_1_P0_peak_1946	207	.	5.36087	25.01653	20.74007	387
chr16	43889852	43890264	BCOR_1_P0_peak_1947	249	.	9.65688	29.35276	24.95950	168
chr16	44063276	44063515	BCOR_1_P0_peak_1948	26	.	3.62133	5.92924	2.63521	192
chr16	44138975	44139764	BCOR_1_P0_peak_1949	56	.	5.11252	9.27156	5.67022	569
chr16	44724358	44724604	BCOR_1_P0_peak_1950	54	.	5.14935	8.99950	5.42573	161
chr16	45742856	45743063	BCOR_1_P0_peak_1951	19	.	3.46726	5.18497	1.98165	177
chr16	46496973	46497246	BCOR_1_P0_peak_1952	46	.	4.18974	8.11758	4.62100	178
chr16	49855295	49856392	BCOR_1_P0_peak_1953	377	.	14.84566	42.36156	37.70958	372
chr16	50432220	50432545	BCOR_1_P0_peak_1954	85	.	6.92963	12.38612	8.59905	104
chr16	50528861	50529207	BCOR_1_P0_peak_1955	37	.	5.00626	7.21584	3.78382	144
chr16	50736801	50737027	BCOR_1_P0_peak_1956	20	.	4.09603	5.32138	2.07086	72
chr16	52031339	52031866	BCOR_1_P0_peak_1957	76	.	6.07323	11.33626	7.60699	173
chr16	52032169	52032355	BCOR_1_P0_peak_1958	37	.	5.00626	7.21584	3.78382	65
chr16	52453177	52453458	BCOR_1_P0_peak_1959	99	.	5.73333	13.82243	9.96020	166
chr16	55934712	55934956	BCOR_1_P0_peak_1960	118	.	7.61456	15.75602	11.80389	135
chr16	55973794	55974051	BCOR_1_P0_peak_1961	101	.	7.38994	14.00434	10.13052	86
chr16	56037566	56037785	BCOR_1_P0_peak_1962	13	.	3.50050	4.40338	1.30495	10
chr16	56717537	56717740	BCOR_1_P0_peak_1963	46	.	3.94706	8.14476	4.64175	68
chr16	57121232	57121902	BCOR_1_P0_peak_1964	107	.	6.50674	14.60296	10.70449	417
chr16	57231526	57231715	BCOR_1_P0_peak_1965	62	.	5.06753	9.87001	6.22976	93
chr16	58408306	58408792	BCOR_1_P0_peak_1966	176	.	7.96693	21.85294	17.66960	214
chr16	58670385	58670706	BCOR_1_P0_peak_1967	92	.	7.36597	13.10464	9.27952	156
chr16	58728023	58728377	BCOR_1_P0_peak_1968	77	.	6.36414	11.44322	7.70073	223
chr16	61138004	61138208	BCOR_1_P0_peak_1969	41	.	4.72362	7.62949	4.15856	167
chr16	64770560	64770838	BCOR_1_P0_peak_1970	46	.	5.46137	8.22043	4.69787	132
chr16	64851550	64851992	BCOR_1_P0_peak_1971	41	.	2.97323	7.65478	4.18299	184
chr16	65815424	65815754	BCOR_1_P0_peak_1972	104	.	7.08543	14.36562	10.47545	228
chr16	70314130	70314585	BCOR_1_P0_peak_1973	40	.	4.46882	7.48722	4.02884	403
chr16	75592941	75593363	BCOR_1_P0_peak_1974	46	.	5.46137	8.22043	4.69787	294
chr16	75767053	75767509	BCOR_1_P0_peak_1975	152	.	6.30121	19.31918	15.22126	137
chr16	77788146	77788536	BCOR_1_P0_peak_1976	29	.	4.55115	6.24835	2.90119	325
chr16	78302251	78302458	BCOR_1_P0_peak_1977	20	.	4.09603	5.32138	2.07086	122
chr16	78376978	78377454	BCOR_1_P0_peak_1978	169	.	6.65128	21.12374	16.96119	152
chr16	84774413	84774611	BCOR_1_P0_peak_1979	43	.	5.05628	7.87482	4.38837	95
chr16	84835055	84835566	BCOR_1_P0_peak_1980	64	.	5.36258	10.07158	6.42241	137
chr16	86895241	86895521	BCOR_1_P0_peak_1981	20	.	4.09603	5.32138	2.07086	67
chr16	87699228	87699432	BCOR_1_P0_peak_1982	65	.	5.41325	10.16368	6.51145	128
chr16	90143857	90144598	BCOR_1_P0_peak_1983	437	.	15.72402	48.48949	43.75051	440
chr16	90284351	90285085	BCOR_1_P0_peak_1984	144	.	9.55741	18.56219	14.48806	417
chr16	90830511	90831623	BCOR_1_P0_peak_1985	121	.	8.64718	16.09282	12.12368	765
chr16	90935198	90935396	BCOR_1_P0_peak_1986	32	.	3.74871	6.67020	3.29569	73
chr16	91011181	91011687	BCOR_1_P0_peak_1987	47	.	4.76674	8.32332	4.79020	314
chr16	91140590	91141008	BCOR_1_P0_peak_1988	55	.	5.06466	9.18525	5.59843	347
chr16	91225500	91225695	BCOR_1_P0_peak_1989	47	.	5.29913	8.26783	4.74179	121
chr16	91225922	91226310	BCOR_1_P0_peak_1990	34	.	4.61795	6.87345	3.47474	297
chr16	91597745	91598110	BCOR_1_P0_peak_1991	53	.	4.58702	8.92892	5.35939	320
chr16	91648073	91648336	BCOR_1_P0_peak_1992	74	.	4.87047	11.16560	7.44712	94
chr16	91688800	91689223	BCOR_1_P0_peak_1993	96	.	7.11286	13.53554	9.68585	186
chr16	91728903	91729687	BCOR_1_P0_peak_1994	60	.	4.00079	9.64896	6.02924	597
chr16	92466342	92466763	BCOR_1_P0_peak_1995	245	.	8.72626	28.89865	24.52037	171
chr16	93711911	93712220	BCOR_1_P0_peak_1996	47	.	3.05015	8.31859	4.79020	90
chr16	93832288	93832758	BCOR_1_P0_peak_1997	66	.	5.73583	10.37135	6.69764	213
chr16	94084587	94084818	BCOR_1_P0_peak_1998	28	.	4.35489	6.18669	2.86033	82
chr16	94085469	94085891	BCOR_1_P0_peak_1999	46	.	5.46137	8.22043	4.69787	285
chr16	94086982	94087473	BCOR_1_P0_peak_2000	87	.	7.28183	12.55805	8.75647	172
[truncated: 3,410 more rows]
