# Supplementary material for: Pathogenic variants in CRX have distinct cis-regulatory effects on enhancers and silencers in photoreceptors
Source: Genome Res. 2024 Feb;34(2):243–55. doi: 10.1101/gr.278133.123 (PMC10984388; doi:10.1101/gr.278133.123)
Supplement: Supplement 2 [file Supplemental_Code_S1.zip › retinopathy-manuscript-main/BCOR/BCOR_P0_rep2.mm9.bed]

chr1	4775546	4775858	BCOR_2_P0_peak_1	64	.	5.80978	9.77108	6.47467	12
chr1	4797546	4798226	BCOR_2_P0_peak_2	410	.	18.68646	45.35564	41.02274	381
chr1	4847582	4848310	BCOR_2_P0_peak_3	197	.	8.32053	23.65547	19.79066	182
chr1	6719468	6719922	BCOR_2_P0_peak_4	40	.	4.46195	7.18364	4.07750	89
chr1	7078706	7079212	BCOR_2_P0_peak_5	193	.	6.04953	23.25147	19.39929	336
chr1	7387482	7388359	BCOR_2_P0_peak_6	37	.	3.07675	6.82792	3.74032	612
chr1	9690268	9690835	BCOR_2_P0_peak_7	278	.	11.16227	31.88639	27.80657	392
chr1	9738133	9738774	BCOR_2_P0_peak_8	182	.	8.31128	22.06293	18.24487	420
chr1	10028033	10028255	BCOR_2_P0_peak_9	86	.	5.46778	12.10457	8.67780	173
chr1	10029830	10030094	BCOR_2_P0_peak_10	34	.	3.89591	6.44716	3.40035	96
chr1	10784277	10784487	BCOR_2_P0_peak_11	33	.	4.14324	6.36243	3.33067	167
chr1	12982062	12982247	BCOR_2_P0_peak_12	26	.	4.31226	5.65613	2.65866	41
chr1	13362604	13362932	BCOR_2_P0_peak_13	199	.	8.91330	23.82903	19.96000	148
chr1	14299726	14300335	BCOR_2_P0_peak_14	58	.	5.39303	9.07796	5.82536	221
chr1	15276731	15276939	BCOR_2_P0_peak_15	26	.	4.31226	5.65613	2.65866	30
chr1	15903465	15903693	BCOR_2_P0_peak_16	26	.	4.31226	5.65613	2.65866	140
chr1	16094201	16095531	BCOR_2_P0_peak_17	112	.	6.18097	14.78686	11.23504	693
chr1	16509163	16510083	BCOR_2_P0_peak_18	96	.	5.97373	13.13363	9.66161	756
chr1	16609115	16609566	BCOR_2_P0_peak_19	137	.	8.26931	17.38542	13.72803	257
chr1	16646707	16647477	BCOR_2_P0_peak_20	95	.	6.83555	13.06162	9.59275	149
chr1	16655299	16655510	BCOR_2_P0_peak_21	48	.	4.78066	8.03415	4.85596	91
chr1	17087655	17088153	BCOR_2_P0_peak_22	108	.	8.14538	14.37982	10.84768	420
chr1	19207451	19207640	BCOR_2_P0_peak_23	24	.	3.97465	5.34778	2.40859	168
chr1	19450045	19450250	BCOR_2_P0_peak_24	26	.	4.31226	5.65613	2.65866	65
chr1	20292470	20293293	BCOR_2_P0_peak_25	242	.	10.27221	28.27330	24.28399	433
chr1	20559355	20559610	BCOR_2_P0_peak_26	41	.	4.67396	7.24961	4.13454	76
chr1	20810329	20810554	BCOR_2_P0_peak_27	64	.	6.22882	9.76012	6.46480	112
chr1	22540250	22540681	BCOR_2_P0_peak_28	54	.	5.74968	8.67967	5.45668	349
chr1	23262913	23263479	BCOR_2_P0_peak_29	158	.	7.36962	19.57507	15.83878	134
chr1	23389736	23390109	BCOR_2_P0_peak_30	44	.	5.27054	7.63350	4.47904	212
chr1	24106987	24107610	BCOR_2_P0_peak_31	86	.	6.47164	12.02389	8.60443	473
chr1	24218608	24218985	BCOR_2_P0_peak_32	132	.	9.10366	16.84409	13.20928	227
chr1	24685146	24685523	BCOR_2_P0_peak_33	48	.	4.57939	7.98540	4.81540	278
chr1	25886666	25887789	BCOR_2_P0_peak_34	156	.	8.01394	19.41562	15.68647	327
chr1	25910994	25911666	BCOR_2_P0_peak_35	181	.	10.30888	21.93904	18.13000	537
chr1	30930468	30930828	BCOR_2_P0_peak_36	158	.	7.36962	19.57507	15.83878	148
chr1	31005731	31006926	BCOR_2_P0_peak_37	213	.	9.09047	25.29575	21.38439	848
chr1	32229377	32229825	BCOR_2_P0_peak_38	204	.	11.02026	24.28647	20.40586	197
chr1	32862852	32863225	BCOR_2_P0_peak_39	70	.	6.18533	10.38748	7.06160	272
chr1	33870796	33871389	BCOR_2_P0_peak_40	82	.	6.05551	11.69590	8.29637	543
chr1	33964269	33965079	BCOR_2_P0_peak_41	154	.	9.90342	19.13483	15.41783	585
chr1	34293332	34293534	BCOR_2_P0_peak_42	64	.	6.22882	9.76012	6.46480	114
chr1	34456224	34456597	BCOR_2_P0_peak_43	48	.	4.78066	8.03415	4.85596	174
chr1	34496182	34496607	BCOR_2_P0_peak_44	348	.	10.23642	39.11286	34.88713	320
chr1	34898852	34900224	BCOR_2_P0_peak_45	599	.	23.78349	64.55222	59.96859	1004
chr1	36124998	36125304	BCOR_2_P0_peak_46	193	.	10.72124	23.20110	19.35435	189
chr1	36125533	36125744	BCOR_2_P0_peak_47	39	.	4.88389	7.02280	3.92807	131
chr1	36364511	36364914	BCOR_2_P0_peak_48	217	.	10.78606	25.64904	21.72958	87
chr1	36528213	36528763	BCOR_2_P0_peak_49	176	.	10.35281	21.46208	17.66734	236
chr1	36568475	36568945	BCOR_2_P0_peak_50	131	.	5.01982	16.77838	13.14992	205
chr1	36604057	36604256	BCOR_2_P0_peak_51	43	.	3.79127	7.52593	4.39012	142
chr1	36613835	36615071	BCOR_2_P0_peak_52	48	.	4.78066	8.03415	4.85596	1136
chr1	36766792	36767018	BCOR_2_P0_peak_53	34	.	4.53591	6.47347	3.42021	93
chr1	36996494	36996859	BCOR_2_P0_peak_54	216	.	9.78421	25.55432	21.63923	158
chr1	37356654	37357250	BCOR_2_P0_peak_55	75	.	6.70796	10.87239	7.51201	47
chr1	37486683	37487247	BCOR_2_P0_peak_56	20	.	3.37646	5.02165	2.09667	413
chr1	37597675	37597936	BCOR_2_P0_peak_57	56	.	5.09937	8.91215	5.67013	234
chr1	37776462	37776916	BCOR_2_P0_peak_58	75	.	6.70796	10.87239	7.51201	395
chr1	37921422	37922175	BCOR_2_P0_peak_59	234	.	6.52270	27.46508	23.49619	390
chr1	38053852	38054481	BCOR_2_P0_peak_60	142	.	6.25559	17.91547	14.24200	295
chr1	38054787	38055168	BCOR_2_P0_peak_61	101	.	4.88643	13.59298	10.10171	125
chr1	38186348	38187003	BCOR_2_P0_peak_62	146	.	7.72772	18.36390	14.67064	397
chr1	38683707	38683970	BCOR_2_P0_peak_63	33	.	4.48974	6.40042	3.35669	119
chr1	38684187	38684619	BCOR_2_P0_peak_64	94	.	6.97173	12.87076	9.41403	107
chr1	38892611	38893513	BCOR_2_P0_peak_65	16	.	3.09048	4.49789	1.65319	769
chr1	38900231	38900625	BCOR_2_P0_peak_66	105	.	7.19071	14.10637	10.58875	114
chr1	38904904	38905233	BCOR_2_P0_peak_67	73	.	6.60228	10.70183	7.35809	174
chr1	39424559	39424978	BCOR_2_P0_peak_68	169	.	10.54108	20.70420	16.93063	300
chr1	39535368	39535624	BCOR_2_P0_peak_69	123	.	8.24710	15.89775	12.30163	154
chr1	39592396	39592931	BCOR_2_P0_peak_70	20	.	3.03301	4.95863	2.03925	185
chr1	39633682	39634180	BCOR_2_P0_peak_71	81	.	6.42051	11.53800	8.14420	399
chr1	40004496	40004972	BCOR_2_P0_peak_72	54	.	5.74968	8.67967	5.45668	207
chr1	42752666	42752880	BCOR_2_P0_peak_73	34	.	4.53591	6.47347	3.42021	82
chr1	42753137	42753748	BCOR_2_P0_peak_74	55	.	4.86560	8.82298	5.58717	268
chr1	42754903	42755260	BCOR_2_P0_peak_75	144	.	9.58280	18.11003	14.42727	227
chr1	42907951	42908147	BCOR_2_P0_peak_76	89	.	6.01045	12.40497	8.96650	99
chr1	43155320	43155574	BCOR_2_P0_peak_77	103	.	5.94324	13.87570	10.36647	160
chr1	43415183	43415492	BCOR_2_P0_peak_78	48	.	4.78066	8.03415	4.85596	50
chr1	43502335	43502547	BCOR_2_P0_peak_79	49	.	5.03350	8.14907	4.96051	158
chr1	43672784	43673167	BCOR_2_P0_peak_80	95	.	7.33324	13.05092	9.58579	158
chr1	43884526	43884945	BCOR_2_P0_peak_81	177	.	8.58636	21.56399	17.76577	153
chr1	43990455	43990934	BCOR_2_P0_peak_82	148	.	7.13189	18.58819	14.88555	302
chr1	44159080	44159425	BCOR_2_P0_peak_83	138	.	5.38499	17.55112	13.89087	237
chr1	44176382	44176776	BCOR_2_P0_peak_84	72	.	5.83910	10.54974	7.21319	215
chr1	44608559	44608840	BCOR_2_P0_peak_85	32	.	4.57375	6.28367	3.25742	114
chr1	45851970	45852226	BCOR_2_P0_peak_86	98	.	6.29666	13.35288	9.86766	129
chr1	46886894	46887313	BCOR_2_P0_peak_87	92	.	6.37422	12.66942	9.22028	235
chr1	46910248	46910776	BCOR_2_P0_peak_88	220	.	6.61008	25.96403	22.03458	329
chr1	47220802	47221031	BCOR_2_P0_peak_89	167	.	8.30015	20.48249	16.71963	98
chr1	47335385	47335616	BCOR_2_P0_peak_90	67	.	5.75625	10.04068	6.72886	122
chr1	50827154	50827546	BCOR_2_P0_peak_91	108	.	8.14538	14.37982	10.84768	97
chr1	50954693	50954934	BCOR_2_P0_peak_92	44	.	5.27054	7.63350	4.47904	149
chr1	50983832	50984529	BCOR_2_P0_peak_93	108	.	8.14538	14.37982	10.84768	407
chr1	51707010	51707700	BCOR_2_P0_peak_94	156	.	10.06194	19.39706	15.67031	520
chr1	51972599	51972843	BCOR_2_P0_peak_95	43	.	5.18750	7.50210	4.36723	128
chr1	52170577	52170810	BCOR_2_P0_peak_96	36	.	3.65927	6.73224	3.64908	89
chr1	52289089	52289329	BCOR_2_P0_peak_97	42	.	4.94826	7.40316	4.27328	75
chr1	52289596	52290340	BCOR_2_P0_peak_98	65	.	4.17514	9.81742	6.51481	423
chr1	52556749	52556942	BCOR_2_P0_peak_99	26	.	4.31226	5.65613	2.65866	124
chr1	52687453	52687757	BCOR_2_P0_peak_100	44	.	5.27054	7.63350	4.47904	140
chr1	53353652	53353966	BCOR_2_P0_peak_101	42	.	3.86257	7.42321	4.29177	230
chr1	53370260	53370709	BCOR_2_P0_peak_102	34	.	4.53591	6.47347	3.42021	132
chr1	53841924	53842165	BCOR_2_P0_peak_103	54	.	5.74968	8.67967	5.45668	101
chr1	54307403	54307722	BCOR_2_P0_peak_104	36	.	3.65927	6.73224	3.64908	97
chr1	54983010	54983416	BCOR_2_P0_peak_105	108	.	8.14538	14.37982	10.84768	128
chr1	55084046	55084563	BCOR_2_P0_peak_106	265	.	11.47359	30.59545	26.54789	244
chr1	55144481	55145193	BCOR_2_P0_peak_107	317	.	8.50699	35.95204	31.78378	507
chr1	55187997	55188335	BCOR_2_P0_peak_108	43	.	3.79127	7.52593	4.39012	65
chr1	55293846	55294198	BCOR_2_P0_peak_109	132	.	9.10366	16.84409	13.20928	178
chr1	55462610	55463049	BCOR_2_P0_peak_110	71	.	5.19455	10.46360	7.13056	184
chr1	57027851	57028086	BCOR_2_P0_peak_111	51	.	5.36062	8.36696	5.16507	66
chr1	57029093	57030585	BCOR_2_P0_peak_112	838	.	24.54073	88.67323	83.87196	1057
chr1	58449648	58449882	BCOR_2_P0_peak_113	57	.	5.77187	9.02751	5.78005	138
chr1	58561605	58562145	BCOR_2_P0_peak_114	70	.	4.99232	10.40647	7.07741	252
chr1	58643206	58643399	BCOR_2_P0_peak_115	33	.	4.31442	6.38168	3.34364	80
chr1	59030420	59030608	BCOR_2_P0_peak_116	29	.	4.03047	5.91545	2.90472	87
chr1	59176703	59177226	BCOR_2_P0_peak_117	126	.	7.90978	16.27295	12.66103	400
chr1	59538745	59539141	BCOR_2_P0_peak_118	219	.	7.34824	25.83180	21.90541	192
chr1	59741723	59742039	BCOR_2_P0_peak_119	49	.	4.82449	8.11009	4.92850	169
chr1	59819986	59820567	BCOR_2_P0_peak_120	111	.	7.01164	14.67839	11.13279	257
chr1	59969514	59970091	BCOR_2_P0_peak_121	116	.	5.20168	15.16589	11.60627	229
chr1	60154566	60154997	BCOR_2_P0_peak_122	68	.	5.22491	10.16986	6.85548	284
chr1	60237129	60237520	BCOR_2_P0_peak_123	100	.	5.14956	13.57955	10.08875	134
chr1	60400074	60400296	BCOR_2_P0_peak_124	55	.	4.86560	8.82298	5.58717	147
chr1	60466094	60466816	BCOR_2_P0_peak_125	345	.	10.57124	38.73018	34.50797	331
chr1	60623250	60624138	BCOR_2_P0_peak_126	750	.	19.01836	79.74766	75.02013	500
chr1	61685233	61685524	BCOR_2_P0_peak_127	44	.	5.27054	7.63350	4.47904	174
chr1	62749861	62750522	BCOR_2_P0_peak_128	26	.	3.82453	5.57260	2.60898	60
chr1	63160374	63161293	BCOR_2_P0_peak_129	228	.	7.51525	26.78827	22.83983	456
chr1	63223325	63223612	BCOR_2_P0_peak_130	184	.	9.24261	22.27477	18.45088	104
chr1	63491951	63492683	BCOR_2_P0_peak_131	169	.	10.54108	20.70420	16.93063	425
chr1	63505824	63506058	BCOR_2_P0_peak_132	179	.	10.84660	21.74209	17.93802	118
chr1	63866358	63866581	BCOR_2_P0_peak_133	50	.	3.98083	8.22202	5.03142	28
chr1	64167983	64168998	BCOR_2_P0_peak_134	323	.	8.36091	36.57455	32.39631	371
chr1	64427914	64428364	BCOR_2_P0_peak_135	55	.	4.38334	8.81778	5.58520	188
chr1	64579055	64579784	BCOR_2_P0_peak_136	67	.	5.75257	10.03445	6.72335	412
chr1	64663843	64664119	BCOR_2_P0_peak_137	35	.	4.79140	6.62452	3.54333	74
chr1	64737170	64737497	BCOR_2_P0_peak_138	233	.	8.76667	27.34820	23.38129	174
chr1	64782578	64782879	BCOR_2_P0_peak_139	86	.	6.72169	12.04126	8.61882	123
chr1	64784174	64784513	BCOR_2_P0_peak_140	169	.	5.53814	20.72297	16.94878	198
chr1	64826290	64827185	BCOR_2_P0_peak_141	34	.	3.80367	6.52722	3.46869	64
chr1	64963329	64963837	BCOR_2_P0_peak_142	40	.	4.15564	7.20170	4.09303	137
chr1	65003286	65003641	BCOR_2_P0_peak_143	31	.	4.37212	6.21403	3.19207	186
chr1	66221586	66221793	BCOR_2_P0_peak_144	67	.	5.75257	10.03445	6.72335	133
chr1	66274971	66275197	BCOR_2_P0_peak_145	54	.	5.74968	8.67967	5.45668	49
chr1	66514544	66514731	BCOR_2_P0_peak_146	48	.	4.78066	8.03415	4.85596	95
chr1	66747338	66747689	BCOR_2_P0_peak_147	17	.	3.06834	4.64738	1.79302	123
chr1	66863900	66864214	BCOR_2_P0_peak_148	118	.	5.93202	15.47099	11.89535	197
chr1	68093557	68093986	BCOR_2_P0_peak_149	97	.	7.66624	13.18400	9.70394	312
chr1	68447841	68448085	BCOR_2_P0_peak_150	54	.	5.74968	8.67967	5.45668	59
chr1	69733819	69734370	BCOR_2_P0_peak_151	155	.	7.01334	19.26094	15.54049	245
chr1	70212155	70212420	BCOR_2_P0_peak_152	75	.	6.70796	10.87239	7.51201	239
chr1	71149114	71149723	BCOR_2_P0_peak_153	89	.	6.01045	12.40497	8.96650	545
chr1	71338528	71338989	BCOR_2_P0_peak_154	35	.	4.79140	6.62452	3.54333	116
chr1	72258665	72259091	BCOR_2_P0_peak_155	91	.	7.31800	12.61694	9.17142	128
chr1	72273006	72273313	BCOR_2_P0_peak_156	44	.	4.06564	7.58018	4.44265	271
chr1	72290351	72291071	BCOR_2_P0_peak_157	41	.	4.04140	7.25700	4.13710	608
chr1	72301703	72302194	BCOR_2_P0_peak_158	70	.	5.55391	10.41764	7.08816	306
chr1	72330637	72330864	BCOR_2_P0_peak_159	26	.	4.31226	5.65613	2.65866	148
chr1	72629645	72630040	BCOR_2_P0_peak_160	26	.	3.82453	5.57260	2.60898	93
chr1	72757930	72758193	BCOR_2_P0_peak_161	58	.	5.39303	9.07796	5.82536	106
chr1	74282728	74283335	BCOR_2_P0_peak_162	468	.	18.96834	51.26932	46.84249	335
chr1	74331232	74331625	BCOR_2_P0_peak_163	987	.	16.58011	103.68509	98.77994	263
chr1	74379011	74379260	BCOR_2_P0_peak_164	160	.	8.50381	19.83492	16.09200	66
chr1	74433582	74433776	BCOR_2_P0_peak_165	63	.	4.75459	9.58682	6.31514	37
chr1	74437951	74438478	BCOR_2_P0_peak_166	126	.	7.90978	16.27295	12.66103	175
chr1	74444038	74444251	BCOR_2_P0_peak_167	35	.	4.79140	6.62452	3.54333	44
chr1	74552373	74552678	BCOR_2_P0_peak_168	201	.	6.03042	24.02425	20.15042	106
chr1	74634471	74634971	BCOR_2_P0_peak_169	178	.	5.93558	21.63272	17.83084	310
chr1	74708094	74708586	BCOR_2_P0_peak_170	126	.	7.15530	16.30809	12.69298	278
chr1	74830758	74830954	BCOR_2_P0_peak_171	53	.	5.65910	8.53523	5.32825	110
chr1	74844041	74844357	BCOR_2_P0_peak_172	169	.	10.54108	20.70420	16.93063	205
chr1	74849797	74850224	BCOR_2_P0_peak_173	156	.	8.01394	19.41562	15.68647	101
chr1	74863508	74863888	BCOR_2_P0_peak_174	148	.	8.62885	18.51626	14.81736	183
chr1	74901350	74901744	BCOR_2_P0_peak_175	184	.	9.24261	22.27477	18.45088	198
chr1	74928788	74929105	BCOR_2_P0_peak_176	75	.	6.70796	10.87239	7.51201	189
chr1	75121281	75121794	BCOR_2_P0_peak_177	322	.	14.33079	36.43813	32.26204	103
chr1	75139280	75139683	BCOR_2_P0_peak_178	121	.	8.16316	15.75734	12.16569	211
chr1	75165234	75165539	BCOR_2_P0_peak_179	205	.	11.13359	24.47948	20.59251	107
chr1	75176751	75177092	BCOR_2_P0_peak_180	54	.	5.74968	8.67967	5.45668	98
chr1	75188077	75188772	BCOR_2_P0_peak_181	1080	.	31.63911	112.96685	108.00703	429
chr1	75313907	75314651	BCOR_2_P0_peak_182	481	.	9.72252	52.63345	48.19121	323
chr1	75384713	75384920	BCOR_2_P0_peak_183	26	.	4.31226	5.65613	2.65866	77
chr1	75419405	75419976	BCOR_2_P0_peak_184	85	.	7.18710	12.01431	8.59899	259
chr1	75420420	75420776	BCOR_2_P0_peak_185	120	.	8.62452	15.60029	12.01611	248
chr1	75444417	75444734	BCOR_2_P0_peak_186	85	.	7.18710	12.01431	8.59899	137
chr1	75475679	75476227	BCOR_2_P0_peak_187	152	.	7.53210	18.94983	15.23721	261
chr1	75502365	75503042	BCOR_2_P0_peak_188	85	.	7.18710	12.01431	8.59899	363
chr1	75518059	75518330	BCOR_2_P0_peak_189	89	.	6.01045	12.40497	8.96650	166
chr1	75664351	75664623	BCOR_2_P0_peak_190	73	.	6.60228	10.70183	7.35809	140
chr1	75689575	75690014	BCOR_2_P0_peak_191	170	.	9.34792	20.83010	17.05230	251
chr1	75922493	75922697	BCOR_2_P0_peak_192	40	.	4.29318	7.17361	4.07167	115
chr1	76358588	76358932	BCOR_2_P0_peak_193	35	.	4.79140	6.62452	3.54333	289
chr1	77511267	77511820	BCOR_2_P0_peak_194	15	.	3.11673	4.35445	1.51950	539
chr1	78164412	78164644	BCOR_2_P0_peak_195	97	.	7.66624	13.18400	9.70394	104
chr1	78186097	78186458	BCOR_2_P0_peak_196	120	.	8.62452	15.60029	12.01611	136
chr1	78193030	78193232	BCOR_2_P0_peak_197	48	.	5.32788	8.00805	4.83651	150
chr1	78212456	78213158	BCOR_2_P0_peak_198	18	.	3.59535	4.75041	1.84681	176
chr1	78213381	78213960	BCOR_2_P0_peak_199	40	.	4.46195	7.18364	4.07750	264
chr1	78485246	78485900	BCOR_2_P0_peak_200	141	.	7.70877	17.83960	14.16797	345
chr1	78595052	78595392	BCOR_2_P0_peak_201	58	.	5.39303	9.07796	5.82536	232
chr1	78654192	78654689	BCOR_2_P0_peak_202	94	.	4.62661	12.87306	9.41603	196
chr1	79758204	79758586	BCOR_2_P0_peak_203	26	.	4.12355	5.58075	2.60994	332
chr1	80337164	80337629	BCOR_2_P0_peak_204	144	.	9.32380	18.17494	14.49048	282
chr1	81590400	81590623	BCOR_2_P0_peak_205	25	.	4.24432	5.55074	2.59355	143
chr1	82276255	82276501	BCOR_2_P0_peak_206	44	.	5.27054	7.63350	4.47904	153
chr1	82279745	82280427	BCOR_2_P0_peak_207	72	.	5.43803	10.57001	7.22952	315
chr1	82287851	82288313	BCOR_2_P0_peak_208	156	.	8.01394	19.41562	15.68647	326
chr1	82312825	82313340	BCOR_2_P0_peak_209	116	.	7.55024	15.17963	11.61634	178
chr1	82684512	82684860	BCOR_2_P0_peak_210	70	.	6.18533	10.38748	7.06160	246
chr1	82721364	82721883	BCOR_2_P0_peak_211	208	.	11.97850	24.73777	20.84057	204
chr1	82835928	82836135	BCOR_2_P0_peak_212	24	.	3.86576	5.40392	2.46021	167
chr1	83282404	83282659	BCOR_2_P0_peak_213	77	.	6.65986	11.15952	7.79004	140
chr1	84835985	84836508	BCOR_2_P0_peak_214	111	.	7.01164	14.67839	11.13279	362
chr1	87960985	87961193	BCOR_2_P0_peak_215	115	.	6.34487	15.13093	11.57190	115
chr1	88255446	88256203	BCOR_2_P0_peak_216	359	.	8.01722	40.16179	35.91550	574
chr1	88330890	88331356	BCOR_2_P0_peak_217	30	.	3.15253	6.02416	3.01087	359
chr1	88338580	88339636	BCOR_2_P0_peak_218	105	.	6.23346	14.06127	10.54749	483
chr1	88383796	88384615	BCOR_2_P0_peak_219	1199	.	22.74760	124.95074	119.93362	314
chr1	88400528	88401325	BCOR_2_P0_peak_220	182	.	10.07028	22.08812	18.26936	354
chr1	88421291	88423368	BCOR_2_P0_peak_221	2106	.	29.94908	215.99817	210.66112	1833
chr1	88424615	88424910	BCOR_2_P0_peak_222	67	.	4.02962	10.00531	6.70029	76
chr1	88479176	88479427	BCOR_2_P0_peak_223	95	.	6.83117	13.05410	9.58579	125
chr1	88566952	88567401	BCOR_2_P0_peak_224	85	.	7.18710	12.01431	8.59899	307
chr1	89050639	89050826	BCOR_2_P0_peak_225	18	.	3.83312	4.73243	1.83681	128
chr1	89083316	89083608	BCOR_2_P0_peak_226	26	.	3.72076	5.63400	2.65859	190
chr1	89110447	89110974	BCOR_2_P0_peak_227	65	.	5.41808	9.81604	6.51393	95
chr1	89406949	89407156	BCOR_2_P0_peak_228	26	.	4.31226	5.65613	2.65866	28
chr1	89652530	89652798	BCOR_2_P0_peak_229	51	.	5.36062	8.36696	5.16507	166
chr1	89749747	89750098	BCOR_2_P0_peak_230	95	.	6.83117	13.05410	9.58579	59
chr1	89904843	89905147	BCOR_2_P0_peak_231	144	.	9.58280	18.11003	14.42727	105
chr1	90102092	90102351	BCOR_2_P0_peak_232	44	.	5.27054	7.63350	4.47904	119
chr1	90173820	90174286	BCOR_2_P0_peak_233	306	.	8.85129	34.76579	30.62107	329
chr1	90598458	90599031	BCOR_2_P0_peak_234	64	.	5.15182	9.68494	6.40140	74
chr1	90820817	90821199	BCOR_2_P0_peak_235	58	.	5.39303	9.07796	5.82536	130
chr1	90833865	90834074	BCOR_2_P0_peak_236	26	.	4.31226	5.65613	2.65866	163
chr1	90966619	90967202	BCOR_2_P0_peak_237	280	.	7.33667	32.15318	28.06530	185
chr1	91350997	91351836	BCOR_2_P0_peak_238	499	.	17.21038	54.45800	49.98884	383
chr1	91473621	91474083	BCOR_2_P0_peak_239	144	.	9.58280	18.11003	14.42727	109
chr1	91476515	91477280	BCOR_2_P0_peak_240	265	.	11.47359	30.59545	26.54789	252
chr1	91477526	91478084	BCOR_2_P0_peak_241	144	.	9.58280	18.11003	14.42727	331
chr1	91568052	91568443	BCOR_2_P0_peak_242	141	.	6.03741	17.78554	14.11782	105
chr1	91647327	91647808	BCOR_2_P0_peak_243	60	.	5.94587	9.30635	6.04694	206
chr1	91744422	91745346	BCOR_2_P0_peak_244	93	.	4.84316	12.79486	9.34102	799
chr1	91745610	91746115	BCOR_2_P0_peak_245	49	.	4.06586	8.13589	4.95273	240
chr1	91827413	91828249	BCOR_2_P0_peak_246	144	.	9.58280	18.11003	14.42727	358
chr1	91828471	91828842	BCOR_2_P0_peak_247	35	.	4.79140	6.62452	3.54333	353
chr1	91838690	91838928	BCOR_2_P0_peak_248	33	.	4.48974	6.40042	3.35669	73
chr1	91864629	91865357	BCOR_2_P0_peak_249	205	.	11.13359	24.47948	20.59251	379
chr1	92949464	92950020	BCOR_2_P0_peak_250	25	.	3.95489	5.54768	2.59306	123
chr1	93146628	93146932	BCOR_2_P0_peak_251	57	.	4.08413	9.02007	5.77537	72
chr1	93294946	93295661	BCOR_2_P0_peak_252	120	.	8.62452	15.60029	12.01611	451
chr1	93309564	93310256	BCOR_2_P0_peak_253	399	.	12.05417	44.27435	39.95658	298
chr1	93310553	93311310	BCOR_2_P0_peak_254	325	.	12.30711	36.77303	32.59026	354
chr1	93355766	93356321	BCOR_2_P0_peak_255	461	.	12.13205	50.54888	46.13337	281
chr1	93391125	93391454	BCOR_2_P0_peak_256	51	.	5.36062	8.36696	5.16507	131
chr1	93436990	93437309	BCOR_2_P0_peak_257	209	.	9.41619	24.83489	20.93467	205
chr1	94076815	94077445	BCOR_2_P0_peak_258	571	.	12.45251	61.74044	57.18501	164
chr1	94803616	94804040	BCOR_2_P0_peak_259	21	.	3.01870	5.11852	2.19114	0
chr1	94807128	94807713	BCOR_2_P0_peak_260	48	.	4.78066	8.03415	4.85596	324
chr1	94830978	94831488	BCOR_2_P0_peak_261	234	.	8.15122	27.46211	23.49347	95
chr1	95106856	95107119	BCOR_2_P0_peak_262	42	.	4.94826	7.40316	4.27328	181
chr1	95239902	95240350	BCOR_2_P0_peak_263	40	.	4.15564	7.20170	4.09303	119
chr1	95342013	95342254	BCOR_2_P0_peak_264	69	.	6.12237	10.28456	6.96721	108
chr1	95374817	95375842	BCOR_2_P0_peak_265	703	.	14.69648	74.99323	70.30999	341
chr1	95408402	95408850	BCOR_2_P0_peak_266	54	.	5.74968	8.67967	5.45668	77
chr1	95531905	95532551	BCOR_2_P0_peak_267	243	.	10.30363	28.33565	24.34373	425
chr1	95651262	95651846	BCOR_2_P0_peak_268	95	.	6.83117	13.05410	9.58579	166
chr1	95700171	95700822	BCOR_2_P0_peak_269	89	.	4.24754	12.37511	8.94107	363
chr1	95721816	95722076	BCOR_2_P0_peak_270	99	.	7.54784	13.40270	9.91615	131
chr1	95931722	95932039	BCOR_2_P0_peak_271	42	.	4.94826	7.40316	4.27328	242
chr1	97160348	97160834	BCOR_2_P0_peak_272	85	.	7.18710	12.01431	8.59899	345
chr1	97564123	97564479	BCOR_2_P0_peak_273	49	.	5.03350	8.14907	4.96051	90
chr1	99557866	99558843	BCOR_2_P0_peak_274	105	.	7.19532	14.11432	10.59622	604
chr1	99666709	99667010	BCOR_2_P0_peak_275	147	.	8.02232	18.43006	14.73573	135
chr1	99991883	99992190	BCOR_2_P0_peak_276	19	.	3.43454	4.90998	1.99162	121
chr1	106643443	106644122	BCOR_2_P0_peak_277	209	.	9.44499	24.89168	20.98849	207
chr1	106744899	106745129	BCOR_2_P0_peak_278	41	.	4.67396	7.24961	4.13454	84
chr1	107560336	107560715	BCOR_2_P0_peak_279	60	.	5.71421	9.26701	6.00985	99
chr1	107886836	107887357	BCOR_2_P0_peak_280	218	.	8.79599	25.77013	21.84609	139
chr1	107887715	107888022	BCOR_2_P0_peak_281	35	.	4.79140	6.62452	3.54333	162
chr1	108067927	108068246	BCOR_2_P0_peak_282	138	.	5.26108	17.54399	13.88403	171
chr1	108656245	108656594	BCOR_2_P0_peak_283	266	.	10.87605	30.69147	26.64170	174
chr1	108692981	108693399	BCOR_2_P0_peak_284	86	.	6.47164	12.02389	8.60443	223
chr1	109341984	109342273	BCOR_2_P0_peak_285	25	.	3.95489	5.54768	2.59306	7
chr1	110693745	110694115	BCOR_2_P0_peak_286	141	.	9.43183	17.86091	14.18851	187
chr1	111879178	111879492	BCOR_2_P0_peak_287	25	.	3.95489	5.54768	2.59306	300
chr1	113761214	113761672	BCOR_2_P0_peak_288	72	.	5.43803	10.57001	7.22952	317
chr1	115254801	115255200	BCOR_2_P0_peak_289	42	.	4.94826	7.40316	4.27328	278
chr1	120207772	120207984	BCOR_2_P0_peak_290	70	.	4.99232	10.40647	7.07741	126
chr1	120285616	120286031	BCOR_2_P0_peak_291	73	.	4.17887	10.70027	7.35784	375
chr1	120879286	120879611	BCOR_2_P0_peak_292	82	.	6.71106	11.62625	8.23065	179
chr1	121153450	121153677	BCOR_2_P0_peak_293	58	.	5.39303	9.07796	5.82536	83
chr1	121401101	121401687	BCOR_2_P0_peak_294	48	.	4.78066	8.03415	4.85596	309
chr1	121422770	121423017	BCOR_2_P0_peak_295	46	.	5.03514	7.84049	4.67891	160
chr1	121545234	121545553	BCOR_2_P0_peak_296	70	.	4.99232	10.40647	7.07741	273
chr1	121734146	121734361	BCOR_2_P0_peak_297	26	.	2.98491	5.60871	2.63750	16
chr1	122017455	122017949	BCOR_2_P0_peak_298	98	.	6.29666	13.35288	9.86766	333
chr1	122161755	122161949	BCOR_2_P0_peak_299	35	.	4.79140	6.62452	3.54333	126
chr1	122496714	122496978	BCOR_2_P0_peak_300	42	.	5.10812	7.37664	4.25286	124
chr1	122500393	122500631	BCOR_2_P0_peak_301	19	.	3.50582	4.81651	1.90568	9
chr1	122503710	122503937	BCOR_2_P0_peak_302	26	.	4.31226	5.65613	2.65866	41
chr1	123224346	123224644	BCOR_2_P0_peak_303	148	.	8.62885	18.51626	14.81736	142
chr1	126689459	126689874	BCOR_2_P0_peak_304	35	.	4.79140	6.62452	3.54333	129
chr1	127332073	127332616	BCOR_2_P0_peak_305	244	.	8.34079	28.47563	24.47851	214
chr1	127457198	127457422	BCOR_2_P0_peak_306	106	.	6.10084	14.20487	10.68449	46
chr1	128580374	128580594	BCOR_2_P0_peak_307	54	.	5.74968	8.67967	5.45668	177
chr1	128727142	128727468	BCOR_2_P0_peak_308	42	.	4.94826	7.40316	4.27328	177
chr1	128911582	128912255	BCOR_2_P0_peak_309	42	.	3.86257	7.42321	4.29177	274
chr1	129101474	129101776	BCOR_2_P0_peak_310	156	.	10.06194	19.39706	15.67031	137
chr1	129670545	129670838	BCOR_2_P0_peak_311	131	.	4.23582	16.79806	13.16909	87
chr1	129999364	130000102	BCOR_2_P0_peak_312	131	.	5.24328	16.75150	13.12731	377
chr1	130140609	130141249	BCOR_2_P0_peak_313	536	.	22.51958	58.17066	53.65504	276
chr1	130256192	130256398	BCOR_2_P0_peak_314	70	.	6.18533	10.38748	7.06160	126
chr1	130301387	130302024	BCOR_2_P0_peak_315	144	.	9.58280	18.11003	14.42727	363
chr1	130313534	130314012	BCOR_2_P0_peak_316	75	.	6.70796	10.87239	7.51201	416
chr1	130581979	130582470	BCOR_2_P0_peak_317	114	.	6.49319	15.00645	11.44960	219
chr1	130655219	130655611	BCOR_2_P0_peak_318	34	.	4.53591	6.47347	3.42021	288
chr1	130756592	130756858	BCOR_2_P0_peak_319	51	.	5.36062	8.36696	5.16507	199
chr1	130902511	130902987	BCOR_2_P0_peak_320	91	.	7.31800	12.61694	9.17142	362
chr1	132178038	132178503	BCOR_2_P0_peak_321	35	.	4.79140	6.62452	3.54333	263
chr1	132612182	132612717	BCOR_2_P0_peak_322	161	.	10.06225	19.91005	16.16601	427
chr1	132614053	132614290	BCOR_2_P0_peak_323	108	.	8.14538	14.37982	10.84768	134
chr1	132993380	132993632	BCOR_2_P0_peak_324	44	.	5.27054	7.63350	4.47904	35
chr1	133034441	133034921	BCOR_2_P0_peak_325	76	.	6.11210	11.01691	7.65147	354
chr1	133423668	133424610	BCOR_2_P0_peak_326	937	.	13.59540	98.61540	93.74539	507
chr1	133806663	133807716	BCOR_2_P0_peak_327	246	.	9.86965	28.63826	24.63770	936
chr1	133903934	133904133	BCOR_2_P0_peak_328	26	.	4.12355	5.58075	2.60994	115
chr1	134219309	134219648	BCOR_2_P0_peak_329	116	.	4.76240	15.26400	11.69788	129
chr1	134230398	134230831	BCOR_2_P0_peak_330	64	.	6.22882	9.76012	6.46480	263
chr1	134288275	134288631	BCOR_2_P0_peak_331	78	.	5.04084	11.19948	7.82621	78
chr1	134313884	134314358	BCOR_2_P0_peak_332	196	.	7.39297	23.50975	19.64882	203
chr1	134373684	134373915	BCOR_2_P0_peak_333	56	.	4.17039	8.93787	5.69479	38
chr1	134638110	134638639	BCOR_2_P0_peak_334	65	.	5.41808	9.81604	6.51393	288
chr1	134776933	134777472	BCOR_2_P0_peak_335	27	.	3.63619	5.71989	2.71680	171
chr1	134921690	134922164	BCOR_2_P0_peak_336	78	.	4.87903	11.18499	7.81435	235
chr1	134976737	134976966	BCOR_2_P0_peak_337	62	.	5.87218	9.52331	6.25486	161
chr1	135027508	135028121	BCOR_2_P0_peak_338	208	.	8.55826	24.70688	20.81246	284
chr1	135092846	135093080	BCOR_2_P0_peak_339	107	.	7.55184	14.27639	10.75444	174
chr1	135320305	135320523	BCOR_2_P0_peak_340	26	.	3.82453	5.57260	2.60898	152
chr1	135331046	135331344	BCOR_2_P0_peak_341	120	.	8.62452	15.60029	12.01611	141
chr1	135388971	135390229	BCOR_2_P0_peak_342	162	.	8.60519	20.02272	16.27107	289
chr1	135506646	135506956	BCOR_2_P0_peak_343	129	.	8.10709	16.61507	12.99366	183
chr1	135557572	135558257	BCOR_2_P0_peak_344	53	.	5.45274	8.51526	5.31011	191
chr1	135957493	135957775	BCOR_2_P0_peak_345	89	.	6.93868	12.40108	8.96578	153
chr1	135959873	135960413	BCOR_2_P0_peak_346	137	.	6.57500	17.36464	13.71027	211
chr1	135975661	135975869	BCOR_2_P0_peak_347	26	.	3.72076	5.63400	2.65859	178
chr1	136258305	136258657	BCOR_2_P0_peak_348	57	.	5.77187	9.02751	5.78005	278
chr1	136311685	136312214	BCOR_2_P0_peak_349	269	.	12.78151	31.03252	26.97394	230
chr1	136391108	136391540	BCOR_2_P0_peak_350	73	.	5.73679	10.74439	7.39651	69
chr1	136453423	136453658	BCOR_2_P0_peak_351	30	.	2.96041	6.10856	3.08969	175
chr1	136852217	136852746	BCOR_2_P0_peak_352	260	.	9.74691	30.13549	26.09815	399
chr1	136858860	136859332	BCOR_2_P0_peak_353	205	.	11.13359	24.47948	20.59251	228
chr1	137043041	137043543	BCOR_2_P0_peak_354	60	.	5.77297	9.36245	6.09714	288
chr1	137327011	137327378	BCOR_2_P0_peak_355	101	.	7.42239	13.62235	10.12674	199
chr1	137584445	137584810	BCOR_2_P0_peak_356	90	.	7.01004	12.51898	9.07687	181
chr1	137662525	137663147	BCOR_2_P0_peak_357	48	.	4.41537	7.98195	4.81517	395
chr1	138027881	138028402	BCOR_2_P0_peak_358	82	.	6.05551	11.69590	8.29637	58
chr1	138156786	138157258	BCOR_2_P0_peak_359	84	.	6.58442	11.81249	8.41059	161
chr1	138242356	138242820	BCOR_2_P0_peak_360	107	.	6.58287	14.31989	10.79457	357
chr1	138311792	138312279	BCOR_2_P0_peak_361	235	.	9.60992	27.51245	23.53941	261
chr1	138521291	138521538	BCOR_2_P0_peak_362	141	.	8.24344	17.83592	14.16450	159
chr1	138845273	138845867	BCOR_2_P0_peak_363	80	.	6.59768	11.44021	8.05314	409
chr1	139350128	139350730	BCOR_2_P0_peak_364	205	.	11.13359	24.47948	20.59251	148
chr1	139553519	139554029	BCOR_2_P0_peak_365	120	.	8.62452	15.60029	12.01611	164
chr1	139795002	139795263	BCOR_2_P0_peak_366	85	.	7.18710	12.01431	8.59899	54
chr1	140444357	140444718	BCOR_2_P0_peak_367	188	.	8.87257	22.65965	18.82488	208
chr1	140515751	140516152	BCOR_2_P0_peak_368	15	.	3.11673	4.35445	1.51950	186
chr1	140738167	140738647	BCOR_2_P0_peak_369	140	.	9.37356	17.76476	14.09800	253
chr1	140745132	140745539	BCOR_2_P0_peak_370	54	.	5.74968	8.67967	5.45668	216
chr1	140753015	140753425	BCOR_2_P0_peak_371	229	.	11.14560	26.89047	22.93645	327
chr1	140773985	140774679	BCOR_2_P0_peak_372	76	.	6.11210	11.01691	7.65147	137
chr1	140860549	140861119	BCOR_2_P0_peak_373	54	.	5.74968	8.67967	5.45668	403
chr1	140977145	140977552	BCOR_2_P0_peak_374	20	.	3.37646	5.02165	2.09667	81
chr1	141243208	141243491	BCOR_2_P0_peak_375	110	.	7.99183	14.56195	11.02319	103
chr1	141273465	141273857	BCOR_2_P0_peak_376	80	.	6.59768	11.44021	8.05314	236
chr1	141318667	141319176	BCOR_2_P0_peak_377	57	.	5.77187	9.02751	5.78005	389
chr1	141351142	141351365	BCOR_2_P0_peak_378	120	.	8.62452	15.60029	12.01611	106
chr1	145549853	145550245	BCOR_2_P0_peak_379	89	.	6.01045	12.40497	8.96650	165
chr1	145624082	145624692	BCOR_2_P0_peak_380	108	.	8.14538	14.37982	10.84768	140
chr1	145850973	145851647	BCOR_2_P0_peak_381	126	.	7.15530	16.30809	12.69298	415
chr1	152239975	152240583	BCOR_2_P0_peak_382	277	.	5.81179	31.78157	27.70871	419
chr1	153192304	153192569	BCOR_2_P0_peak_383	30	.	4.43990	6.07463	3.05616	141
chr1	153275534	153275938	BCOR_2_P0_peak_384	42	.	3.43264	7.38618	4.26216	63
chr1	153347731	153348285	BCOR_2_P0_peak_385	265	.	9.42417	30.56514	26.51975	389
chr1	153602176	153602457	BCOR_2_P0_peak_386	269	.	7.76076	31.02600	26.96802	121
chr1	154613429	154614004	BCOR_2_P0_peak_387	270	.	8.52340	31.10746	27.04517	202
chr1	154749959	154750746	BCOR_2_P0_peak_388	410	.	12.83739	45.40440	41.07003	164
chr1	155179643	155180223	BCOR_2_P0_peak_389	173	.	8.92390	21.14117	17.35322	388
chr1	155334593	155334897	BCOR_2_P0_peak_390	40	.	4.29318	7.17361	4.07167	197
chr1	155746625	155747715	BCOR_2_P0_peak_391	117	.	7.09666	15.28336	11.71664	628
chr1	156573689	156573967	BCOR_2_P0_peak_392	19	.	3.43454	4.90998	1.99162	262
chr1	156930208	156930843	BCOR_2_P0_peak_393	50	.	3.98083	8.22202	5.03142	176
chr1	156946505	156946873	BCOR_2_P0_peak_394	64	.	6.03914	9.79341	6.49599	264
chr1	157005812	157006029	BCOR_2_P0_peak_395	19	.	3.43454	4.90998	1.99162	146
chr1	157077128	157077381	BCOR_2_P0_peak_396	86	.	6.75691	12.09980	8.67509	133
chr1	157264404	157264693	BCOR_2_P0_peak_397	44	.	3.72899	7.63816	4.48191	155
chr1	157588530	157588799	BCOR_2_P0_peak_398	26	.	4.19442	5.69145	2.69249	5
chr1	157589043	157589384	BCOR_2_P0_peak_399	25	.	3.95489	5.54768	2.59306	268
chr1	157590012	157590265	BCOR_2_P0_peak_400	18	.	3.71120	4.72834	1.83681	79
chr1	157624737	157624948	BCOR_2_P0_peak_401	64	.	6.22882	9.76012	6.46480	152
chr1	157637294	157637770	BCOR_2_P0_peak_402	182	.	11.02022	22.03056	18.21449	269
chr1	157820312	157820806	BCOR_2_P0_peak_403	93	.	4.72880	12.82673	9.37099	162
chr1	157882527	157883769	BCOR_2_P0_peak_404	771	.	22.99177	81.94672	77.19966	428
chr1	158648451	158649457	BCOR_2_P0_peak_405	105	.	6.23346	14.06127	10.54749	676
chr1	158868879	158869484	BCOR_2_P0_peak_406	86	.	6.47164	12.02389	8.60443	212
chr1	159342463	159343134	BCOR_2_P0_peak_407	156	.	8.01394	19.41562	15.68647	258
chr1	159899832	159900028	BCOR_2_P0_peak_408	70	.	6.18533	10.38748	7.06160	109
chr1	160150292	160150567	BCOR_2_P0_peak_409	44	.	5.27054	7.63350	4.47904	60
chr1	160189062	160189341	BCOR_2_P0_peak_410	19	.	3.50582	4.81651	1.90568	31
chr1	161162038	161162553	BCOR_2_P0_peak_411	48	.	4.57939	7.98540	4.81540	317
chr1	162125157	162125351	BCOR_2_P0_peak_412	117	.	4.67665	15.31907	11.74849	98
chr1	162142775	162143701	BCOR_2_P0_peak_413	215	.	7.77210	25.46511	21.55104	335
chr1	162722905	162723455	BCOR_2_P0_peak_414	483	.	19.38070	52.78785	48.34279	204
chr1	162836231	162836572	BCOR_2_P0_peak_415	57	.	5.77187	9.02751	5.78005	268
chr1	162964855	162965256	BCOR_2_P0_peak_416	78	.	4.73908	11.19584	7.82417	275
chr1	163000681	163000997	BCOR_2_P0_peak_417	63	.	4.47245	9.62250	6.34360	275
chr1	163126051	163126277	BCOR_2_P0_peak_418	34	.	4.53591	6.47347	3.42021	27
chr1	163806692	163807554	BCOR_2_P0_peak_419	445	.	15.93554	48.89612	44.50555	316
chr1	164127045	164127418	BCOR_2_P0_peak_420	221	.	12.45764	26.11718	22.18209	109
chr1	164407856	164408103	BCOR_2_P0_peak_421	35	.	4.79140	6.62452	3.54333	149
chr1	164478680	164478885	BCOR_2_P0_peak_422	64	.	6.03914	9.79341	6.49599	107
chr1	164500543	164500828	BCOR_2_P0_peak_423	95	.	6.83117	13.05410	9.58579	127
chr1	164670452	164670813	BCOR_2_P0_peak_424	42	.	3.86257	7.42321	4.29177	304
chr1	165333844	165334106	BCOR_2_P0_peak_425	217	.	10.78606	25.64904	21.72958	34
chr1	166178850	166179439	BCOR_2_P0_peak_426	65	.	4.17514	9.81742	6.51481	177
chr1	166237516	166237833	BCOR_2_P0_peak_427	13	.	3.14833	4.21950	1.39255	235
chr1	166388160	166388506	BCOR_2_P0_peak_428	121	.	7.11579	15.77388	12.18186	179
chr1	167167042	167167234	BCOR_2_P0_peak_429	41	.	4.04140	7.25700	4.13710	73
chr1	167390501	167391522	BCOR_2_P0_peak_430	345	.	10.57124	38.73018	34.50797	772
chr1	167564370	167564815	BCOR_2_P0_peak_431	131	.	5.01982	16.77838	13.14992	290
chr1	167571499	167571685	BCOR_2_P0_peak_432	62	.	5.24536	9.50963	6.24218	86
chr1	167572030	167572223	BCOR_2_P0_peak_433	23	.	3.28750	5.27959	2.34270	8
chr1	167572700	167573327	BCOR_2_P0_peak_434	30	.	4.12172	6.06602	3.04955	141
chr1	167693774	167694102	BCOR_2_P0_peak_435	26	.	4.31226	5.65613	2.65866	60
chr1	167865312	167865657	BCOR_2_P0_peak_436	64	.	6.22882	9.76012	6.46480	58
chr1	167932926	167933605	BCOR_2_P0_peak_437	81	.	4.18189	11.58506	8.19042	81
chr1	168212887	168213144	BCOR_2_P0_peak_438	33	.	4.31442	6.38168	3.34364	86
chr1	168239100	168239555	BCOR_2_P0_peak_439	35	.	4.79140	6.62452	3.54333	403
chr1	168309271	168309706	BCOR_2_P0_peak_440	107	.	6.78811	14.27014	10.74915	102
chr1	168339737	168340266	BCOR_2_P0_peak_441	75	.	6.70796	10.87239	7.51201	144
chr1	168930806	168931198	BCOR_2_P0_peak_442	54	.	5.74968	8.67967	5.45668	342
chr1	169214837	169215275	BCOR_2_P0_peak_443	60	.	5.77297	9.36245	6.09714	269
chr1	169238541	169239094	BCOR_2_P0_peak_444	33	.	4.14324	6.36243	3.33067	356
chr1	169324055	169324459	BCOR_2_P0_peak_445	34	.	4.53591	6.47347	3.42021	376
chr1	169976439	169976901	BCOR_2_P0_peak_446	111	.	7.01164	14.67839	11.13279	311
chr1	170362490	170362692	BCOR_2_P0_peak_447	117	.	6.63439	15.28910	11.72120	92
chr1	170838916	170839190	BCOR_2_P0_peak_448	111	.	7.83475	14.74900	11.19940	130
chr1	171899306	171899792	BCOR_2_P0_peak_449	118	.	5.89550	15.38594	11.81143	105
chr1	172104850	172105309	BCOR_2_P0_peak_450	38	.	3.06541	6.99205	3.89949	353
chr1	172297435	172297710	BCOR_2_P0_peak_451	54	.	5.74968	8.67967	5.45668	132
chr1	172442812	172443116	BCOR_2_P0_peak_452	67	.	5.75257	10.03445	6.72335	154
chr1	172519892	172520122	BCOR_2_P0_peak_453	54	.	5.74968	8.67967	5.45668	47
chr1	172798816	172799043	BCOR_2_P0_peak_454	50	.	5.48850	8.26359	5.07116	117
chr1	172964024	172964363	BCOR_2_P0_peak_455	32	.	4.57375	6.28367	3.25742	314
chr1	172967941	172968673	BCOR_2_P0_peak_456	119	.	6.55576	15.56706	11.98839	402
chr1	172994108	172994858	BCOR_2_P0_peak_457	197	.	6.56680	23.58186	19.71984	501
chr1	173002013	173002245	BCOR_2_P0_peak_458	30	.	3.59251	6.11082	3.09192	135
chr1	173002526	173002951	BCOR_2_P0_peak_459	124	.	6.39092	16.08496	12.48191	154
chr1	173008266	173008495	BCOR_2_P0_peak_460	93	.	5.28562	12.81737	9.36206	95
chr1	173010145	173010354	BCOR_2_P0_peak_461	39	.	3.23759	7.08161	3.98582	196
chr1	173032516	173033186	BCOR_2_P0_peak_462	138	.	7.56102	17.55769	13.89715	484
chr1	173041192	173041580	BCOR_2_P0_peak_463	199	.	9.15878	23.76901	19.90083	236
chr1	173152605	173152904	BCOR_2_P0_peak_464	239	.	8.53831	27.89488	23.91585	177
chr1	173259166	173259579	BCOR_2_P0_peak_465	64	.	4.26170	9.73857	6.45348	153
chr1	173341161	173341755	BCOR_2_P0_peak_466	126	.	7.90978	16.27295	12.66103	175
chr1	173432571	173432830	BCOR_2_P0_peak_467	14	.	2.86373	4.24467	1.41759	221
chr1	173433307	173434004	BCOR_2_P0_peak_468	68	.	4.88880	10.19324	6.87871	181
chr1	174012893	174013134	BCOR_2_P0_peak_469	40	.	4.76958	7.11718	4.01893	41
chr1	174280064	174280570	BCOR_2_P0_peak_470	76	.	6.11210	11.01691	7.65147	127
chr1	174306474	174306807	BCOR_2_P0_peak_471	145	.	9.07181	18.25742	14.57024	160
chr1	176431801	176432029	BCOR_2_P0_peak_472	137	.	8.26931	17.38542	13.72803	167
chr1	176432420	176432759	BCOR_2_P0_peak_473	37	.	4.74504	6.80376	3.71628	187
chr1	177622571	177623181	BCOR_2_P0_peak_474	308	.	8.35774	34.95124	30.80475	371
chr1	178743794	178745108	BCOR_2_P0_peak_475	133	.	6.06603	17.02605	13.38356	538
chr1	179080473	179080932	BCOR_2_P0_peak_476	65	.	5.41808	9.81604	6.51393	340
chr1	179371733	179372354	BCOR_2_P0_peak_477	581	.	13.02643	62.75480	58.18950	476
chr1	179726427	179726955	BCOR_2_P0_peak_478	301	.	9.75807	34.28732	30.15744	358
chr1	179913259	179913563	BCOR_2_P0_peak_479	228	.	9.03372	26.84491	22.89486	166
chr1	180117521	180117939	BCOR_2_P0_peak_480	271	.	7.20795	31.22684	27.16386	113
chr1	180206355	180206605	BCOR_2_P0_peak_481	48	.	4.78066	8.03415	4.85596	115
chr1	180248331	180249409	BCOR_2_P0_peak_482	722	.	18.54290	76.95855	72.25507	684
chr1	180266535	180267058	BCOR_2_P0_peak_483	106	.	7.76461	14.18799	10.66780	210
chr1	180267548	180268073	BCOR_2_P0_peak_484	110	.	5.91750	14.62731	11.08499	450
chr1	180335625	180335982	BCOR_2_P0_peak_485	26	.	3.82453	5.57260	2.60898	218
chr1	180336185	180336725	BCOR_2_P0_peak_486	224	.	10.89441	26.44126	22.49846	151
chr1	180457477	180457685	BCOR_2_P0_peak_487	54	.	5.74968	8.67967	5.45668	133
chr1	180458853	180459408	BCOR_2_P0_peak_488	85	.	7.18710	12.01431	8.59899	419
chr1	181376550	181376872	BCOR_2_P0_peak_489	35	.	4.79140	6.62452	3.54333	217
chr1	181476134	181476864	BCOR_2_P0_peak_490	152	.	7.53210	18.94983	15.23721	365
chr1	181733542	181734285	BCOR_2_P0_peak_491	398	.	13.24611	44.20546	39.88971	420
chr1	181889952	181890323	BCOR_2_P0_peak_492	156	.	8.54356	19.39067	15.66722	178
chr1	181890525	181890750	BCOR_2_P0_peak_493	75	.	6.70796	10.87239	7.51201	108
chr1	182125917	182126311	BCOR_2_P0_peak_494	228	.	9.03372	26.84491	22.89486	284
chr1	182262342	182262654	BCOR_2_P0_peak_495	34	.	4.53591	6.47347	3.42021	156
chr1	182295436	182295774	BCOR_2_P0_peak_496	123	.	6.75292	15.96849	12.36881	182
chr1	182317641	182317904	BCOR_2_P0_peak_497	87	.	5.71401	12.22427	8.79387	110
chr1	182498807	182499325	BCOR_2_P0_peak_498	101	.	6.69293	13.66390	10.16247	394
chr1	182655954	182656446	BCOR_2_P0_peak_499	60	.	5.77297	9.36245	6.09714	399
chr1	182743417	182744473	BCOR_2_P0_peak_500	816	.	24.85459	86.45702	81.67339	425
chr1	182780736	182781255	BCOR_2_P0_peak_501	59	.	3.94067	9.21580	5.96020	365
chr1	183074280	183074528	BCOR_2_P0_peak_502	98	.	7.00157	13.34597	9.86365	156
chr1	183771759	183772878	BCOR_2_P0_peak_503	539	.	16.10311	58.51346	53.99517	894
chr1	183949430	183949686	BCOR_2_P0_peak_504	70	.	6.18533	10.38748	7.06160	184
chr1	184054822	184055203	BCOR_2_P0_peak_505	80	.	5.72424	11.47703	8.08642	164
chr1	184212602	184213016	BCOR_2_P0_peak_506	221	.	12.45764	26.11718	22.18209	188
chr1	184339077	184339301	BCOR_2_P0_peak_507	42	.	3.43264	7.38618	4.26216	74
chr1	184447457	184447662	BCOR_2_P0_peak_508	67	.	5.75257	10.03445	6.72335	113
chr1	184693727	184694617	BCOR_2_P0_peak_509	585	.	23.95700	63.13288	58.56358	551
chr1	185858034	185858439	BCOR_2_P0_peak_510	290	.	8.87854	33.16692	29.05939	135
chr1	186555783	186556846	BCOR_2_P0_peak_511	25	.	3.95489	5.54768	2.59306	355
chr1	186558085	186558303	BCOR_2_P0_peak_512	44	.	5.27054	7.63350	4.47904	151
chr1	187278736	187279106	BCOR_2_P0_peak_513	64	.	6.22882	9.76012	6.46480	180
chr1	187552208	187552544	BCOR_2_P0_peak_514	108	.	8.14538	14.37982	10.84768	208
chr1	187940691	187941284	BCOR_2_P0_peak_515	305	.	15.33248	34.71747	30.57423	385
chr1	188101943	188102336	BCOR_2_P0_peak_516	44	.	5.27054	7.63350	4.47904	248
chr1	188529224	188529520	BCOR_2_P0_peak_517	84	.	6.58442	11.81249	8.41059	81
chr1	188810080	188810439	BCOR_2_P0_peak_518	76	.	6.11210	11.01691	7.65147	286
chr1	189263338	189263714	BCOR_2_P0_peak_519	35	.	4.79140	6.62452	3.54333	188
chr1	190353506	190353697	BCOR_2_P0_peak_520	58	.	5.39303	9.07796	5.82536	124
chr1	190353899	190354094	BCOR_2_P0_peak_521	44	.	4.90980	7.63637	4.48073	100
chr1	191512018	191512404	BCOR_2_P0_peak_522	50	.	3.98083	8.22202	5.03142	75
chr1	191551774	191552046	BCOR_2_P0_peak_523	40	.	4.46195	7.18364	4.07750	211
chr1	191615759	191616005	BCOR_2_P0_peak_524	110	.	7.99183	14.56195	11.02319	66
chr1	191745926	191746363	BCOR_2_P0_peak_525	33	.	4.14324	6.36243	3.33067	281
chr1	191992960	191993287	BCOR_2_P0_peak_526	95	.	6.83117	13.05410	9.58579	182
chr1	191994381	191994821	BCOR_2_P0_peak_527	113	.	7.38008	14.88356	11.33068	126
chr1	191999047	191999249	BCOR_2_P0_peak_528	18	.	3.83312	4.73243	1.83681	54
chr1	192015828	192016198	BCOR_2_P0_peak_529	156	.	9.76779	19.42079	15.69094	173
chr1	192157956	192158237	BCOR_2_P0_peak_530	116	.	7.55024	15.17963	11.61634	91
chr1	192478181	192478537	BCOR_2_P0_peak_531	85	.	7.18710	12.01431	8.59899	152
chr1	192752337	192752669	BCOR_2_P0_peak_532	155	.	7.01334	19.26094	15.54049	154
chr1	192849667	192850262	BCOR_2_P0_peak_533	286	.	9.86251	32.75989	28.66151	515
chr1	193006347	193006550	BCOR_2_P0_peak_534	44	.	5.27054	7.63350	4.47904	31
chr1	193006767	193007375	BCOR_2_P0_peak_535	80	.	6.59768	11.44021	8.05314	197
chr1	193048025	193048384	BCOR_2_P0_peak_536	54	.	5.74968	8.67967	5.45668	309
chr1	193136519	193136743	BCOR_2_P0_peak_537	54	.	5.74968	8.67967	5.45668	175
chr1	193149702	193149905	BCOR_2_P0_peak_538	42	.	4.94826	7.40316	4.27328	68
chr1	193220434	193221495	BCOR_2_P0_peak_539	778	.	19.49382	82.55833	77.80524	623
chr1	193399196	193400043	BCOR_2_P0_peak_540	284	.	10.88040	32.56672	28.47240	523
chr1	193541676	193542516	BCOR_2_P0_peak_541	129	.	8.10709	16.61507	12.99366	549
chr1	193730332	193730807	BCOR_2_P0_peak_542	233	.	8.76667	27.34820	23.38129	226
chr1	193960465	193960949	BCOR_2_P0_peak_543	120	.	8.62452	15.60029	12.01611	104
chr1	193961854	193962314	BCOR_2_P0_peak_544	101	.	7.17586	13.64252	10.14605	257
chr1	194660847	194661686	BCOR_2_P0_peak_545	315	.	14.30875	35.70617	31.54343	251
chr1	194681687	194681986	BCOR_2_P0_peak_546	64	.	6.22882	9.76012	6.46480	174
chr1	194861876	194862121	BCOR_2_P0_peak_547	85	.	7.18710	12.01431	8.59899	76
chr1	194999456	194999953	BCOR_2_P0_peak_548	40	.	4.15564	7.20170	4.09303	348
chr1	195215771	195216030	BCOR_2_P0_peak_549	24	.	4.11637	5.35279	2.41113	221
chr1	195560624	195560865	BCOR_2_P0_peak_550	26	.	3.72076	5.63400	2.65859	216
chr1	196600293	196600632	BCOR_2_P0_peak_551	36	.	3.65927	6.73224	3.64908	43
chr1	196802489	196802973	BCOR_2_P0_peak_552	224	.	11.52649	26.34262	22.40246	251
chr1	196957257	196957499	BCOR_2_P0_peak_553	57	.	5.77187	9.02751	5.78005	59
chr10	3134135	3134414	BCOR_2_P0_peak_554	44	.	5.27054	7.63350	4.47904	22
chr10	3134698	3135007	BCOR_2_P0_peak_555	44	.	5.27054	7.63350	4.47904	73
chr10	4522121	4522977	BCOR_2_P0_peak_556	162	.	6.91196	19.95279	16.20691	187
chr10	4540376	4541022	BCOR_2_P0_peak_557	150	.	6.43429	18.79075	15.08504	399
chr10	4795631	4795824	BCOR_2_P0_peak_558	35	.	4.79140	6.62452	3.54333	94
chr10	5913977	5914340	BCOR_2_P0_peak_559	49	.	5.03350	8.14907	4.96051	166
chr10	5959024	5959875	BCOR_2_P0_peak_560	1818	.	30.51970	187.13997	181.87682	494
chr10	6425571	6426096	BCOR_2_P0_peak_561	44	.	5.27054	7.63350	4.47904	477
chr10	6440413	6440720	BCOR_2_P0_peak_562	123	.	8.24710	15.89775	12.30163	143
chr10	6454418	6454621	BCOR_2_P0_peak_563	20	.	3.37646	5.02165	2.09667	4
chr10	6457639	6457832	BCOR_2_P0_peak_564	70	.	6.18533	10.38748	7.06160	89
chr10	6980145	6980338	BCOR_2_P0_peak_565	35	.	4.79140	6.62452	3.54333	95
chr10	7309589	7309917	BCOR_2_P0_peak_566	146	.	7.72772	18.36390	14.67064	141
chr10	7382840	7383342	BCOR_2_P0_peak_567	63	.	4.93482	9.61410	6.33633	312
chr10	8240839	8241063	BCOR_2_P0_peak_568	33	.	4.14324	6.36243	3.33067	162
chr10	8605778	8606281	BCOR_2_P0_peak_569	73	.	5.73679	10.74439	7.39651	309
chr10	9620819	9621068	BCOR_2_P0_peak_570	42	.	4.89789	7.32266	4.20063	175
chr10	10869043	10869318	BCOR_2_P0_peak_571	162	.	8.60519	20.02272	16.27107	144
chr10	11000424	11001140	BCOR_2_P0_peak_572	471	.	13.36918	51.56831	47.13924	400
chr10	11037814	11038285	BCOR_2_P0_peak_573	1400	.	14.59589	145.17880	140.06325	370
chr10	11063354	11063786	BCOR_2_P0_peak_574	86	.	6.47164	12.02389	8.60443	245
chr10	12589114	12589333	BCOR_2_P0_peak_575	26	.	4.12355	5.58075	2.60994	152
chr10	12642354	12642737	BCOR_2_P0_peak_576	165	.	8.46722	20.28546	16.52816	285
chr10	13685239	13685559	BCOR_2_P0_peak_577	60	.	5.77297	9.36245	6.09714	186
chr10	13686894	13687249	BCOR_2_P0_peak_578	35	.	4.79140	6.62452	3.54333	187
chr10	15772427	15773051	BCOR_2_P0_peak_579	29	.	3.50667	5.93882	2.92680	8
chr10	17442359	17443547	BCOR_2_P0_peak_580	96	.	5.97373	13.13363	9.66161	796
chr10	17775348	17775645	BCOR_2_P0_peak_581	82	.	6.05551	11.69590	8.29637	72
chr10	18189350	18189535	BCOR_2_P0_peak_582	26	.	4.31226	5.65613	2.65866	91
chr10	18190511	18190739	BCOR_2_P0_peak_583	67	.	5.75257	10.03445	6.72335	109
chr10	19234473	19234684	BCOR_2_P0_peak_584	64	.	6.22882	9.76012	6.46480	97
chr10	19311567	19312018	BCOR_2_P0_peak_585	187	.	10.33410	22.54119	18.71186	101
chr10	19627163	19627512	BCOR_2_P0_peak_586	195	.	9.56132	23.42303	19.56354	172
chr10	19653570	19654503	BCOR_2_P0_peak_587	182	.	11.02022	22.03056	18.21449	713
chr10	19890522	19890737	BCOR_2_P0_peak_588	31	.	4.01116	6.13712	3.11766	45
chr10	20031877	20032334	BCOR_2_P0_peak_589	139	.	5.52208	17.57571	13.91463	327
chr10	20671792	20672710	BCOR_2_P0_peak_590	305	.	15.33248	34.71747	30.57423	349
chr10	20673970	20674159	BCOR_2_P0_peak_591	19	.	3.50582	4.81651	1.90568	126
chr10	20821888	20822208	BCOR_2_P0_peak_592	40	.	4.46195	7.18364	4.07750	56
chr10	20829285	20829660	BCOR_2_P0_peak_593	80	.	6.59768	11.44021	8.05314	109
chr10	20880601	20881172	BCOR_2_P0_peak_594	48	.	4.27913	8.01101	4.83756	226
chr10	21714042	21714579	BCOR_2_P0_peak_595	84	.	7.07387	11.83067	8.42746	188
chr10	22450923	22451280	BCOR_2_P0_peak_596	67	.	5.75257	10.03445	6.72335	270
chr10	23069912	23070340	BCOR_2_P0_peak_597	46	.	5.03514	7.84049	4.67891	193
chr10	23506940	23507434	BCOR_2_P0_peak_598	73	.	5.73679	10.74439	7.39651	143
chr10	25122668	25122989	BCOR_2_P0_peak_599	18	.	3.83312	4.73243	1.83681	211
chr10	26047647	26048024	BCOR_2_P0_peak_600	107	.	6.58287	14.31989	10.79457	120
chr10	26094264	26094451	BCOR_2_P0_peak_601	36	.	4.53212	6.73498	3.65059	90
chr10	26094845	26095047	BCOR_2_P0_peak_602	20	.	3.37646	5.02165	2.09667	24
chr10	27042331	27042664	BCOR_2_P0_peak_603	41	.	4.67396	7.24961	4.13454	183
chr10	27794295	27794704	BCOR_2_P0_peak_604	101	.	5.48891	13.65813	10.16040	276
chr10	29033003	29033278	BCOR_2_P0_peak_605	146	.	7.72772	18.36390	14.67064	109
chr10	29081561	29081997	BCOR_2_P0_peak_606	173	.	8.92390	21.14117	17.35322	178
chr10	29920107	29920502	BCOR_2_P0_peak_607	49	.	5.03350	8.14907	4.96051	347
chr10	30337947	30338428	BCOR_2_P0_peak_608	289	.	11.44848	33.09226	28.98565	178
chr10	30522556	30523400	BCOR_2_P0_peak_609	101	.	6.69293	13.66390	10.16247	389
chr10	30530644	30530840	BCOR_2_P0_peak_610	67	.	5.75257	10.03445	6.72335	129
chr10	30562296	30563019	BCOR_2_P0_peak_611	182	.	8.31128	22.06293	18.24487	396
chr10	32827976	32828176	BCOR_2_P0_peak_612	44	.	5.27054	7.63350	4.47904	142
chr10	33739353	33739733	BCOR_2_P0_peak_613	199	.	9.15878	23.76901	19.90083	125
chr10	34001862	34002057	BCOR_2_P0_peak_614	90	.	7.01004	12.51898	9.07687	97
chr10	34576356	34576720	BCOR_2_P0_peak_615	157	.	9.48417	19.46649	15.73362	212
chr10	36226574	36227264	BCOR_2_P0_peak_616	35	.	3.72584	6.62356	3.54333	91
chr10	36694063	36694364	BCOR_2_P0_peak_617	56	.	4.17039	8.93787	5.69479	49
chr10	36694607	36694971	BCOR_2_P0_peak_618	44	.	4.90980	7.63637	4.48073	129
chr10	36858508	36859274	BCOR_2_P0_peak_619	145	.	7.43052	18.26124	14.57387	460
chr10	36860629	36861200	BCOR_2_P0_peak_620	147	.	5.83219	18.46276	14.76778	306
chr10	37084243	37084666	BCOR_2_P0_peak_621	184	.	6.92526	22.30443	18.47922	222
chr10	37117208	37117499	BCOR_2_P0_peak_622	105	.	6.23346	14.06127	10.54749	118
chr10	38273359	38273996	BCOR_2_P0_peak_623	211	.	6.47518	25.07960	21.17471	254
chr10	39089245	39089874	BCOR_2_P0_peak_624	206	.	10.84492	24.57016	20.68139	312
chr10	39450961	39452881	BCOR_2_P0_peak_625	811	.	19.08241	85.88426	81.10415	815
chr10	40021966	40022242	BCOR_2_P0_peak_626	64	.	3.73269	9.69087	6.40712	64
chr10	40068453	40069494	BCOR_2_P0_peak_627	264	.	7.28458	30.51368	26.47050	616
chr10	40602923	40603573	BCOR_2_P0_peak_628	128	.	7.02260	16.50840	12.89062	251
chr10	41197486	41197696	BCOR_2_P0_peak_629	40	.	4.46195	7.18364	4.07750	46
chr10	41209954	41210387	BCOR_2_P0_peak_630	36	.	4.53212	6.73498	3.65059	59
chr10	41238973	41239285	BCOR_2_P0_peak_631	112	.	6.18097	14.78686	11.23504	211
chr10	41529464	41530292	BCOR_2_P0_peak_632	146	.	7.72772	18.36390	14.67064	240
chr10	41606919	41607421	BCOR_2_P0_peak_633	163	.	9.53916	20.08758	16.33435	273
chr10	41711389	41711805	BCOR_2_P0_peak_634	141	.	7.96777	17.83351	14.16247	137
chr10	41996346	41996915	BCOR_2_P0_peak_635	177	.	8.58636	21.56399	17.76577	285
chr10	41997158	41998256	BCOR_2_P0_peak_636	430	.	10.14869	47.43126	43.06426	443
chr10	42198185	42198428	BCOR_2_P0_peak_637	89	.	6.01045	12.40497	8.96650	195
chr10	42221641	42222168	BCOR_2_P0_peak_638	411	.	12.27334	45.47127	41.13410	254
chr10	42303361	42303833	BCOR_2_P0_peak_639	70	.	6.18533	10.38748	7.06160	411
chr10	42398621	42398935	BCOR_2_P0_peak_640	51	.	5.36062	8.36696	5.16507	73
chr10	42481209	42481664	BCOR_2_P0_peak_641	101	.	6.69293	13.66390	10.16247	117
chr10	42894083	42894579	BCOR_2_P0_peak_642	84	.	6.58442	11.81249	8.41059	311
chr10	42940984	42941235	BCOR_2_P0_peak_643	47	.	4.92006	7.95981	4.79591	137
chr10	43037270	43037749	BCOR_2_P0_peak_644	78	.	4.73908	11.19584	7.82417	194
chr10	43198771	43199747	BCOR_2_P0_peak_645	88	.	6.17101	12.30195	8.86846	638
chr10	43260627	43260838	BCOR_2_P0_peak_646	97	.	7.66624	13.18400	9.70394	104
chr10	43988100	43988477	BCOR_2_P0_peak_647	87	.	5.71401	12.22427	8.79387	164
chr10	44193879	44194163	BCOR_2_P0_peak_648	39	.	4.88389	7.02280	3.92807	107
chr10	44196614	44196921	BCOR_2_P0_peak_649	44	.	5.27054	7.63350	4.47904	252
chr10	44656942	44657153	BCOR_2_P0_peak_650	75	.	6.70796	10.87239	7.51201	132
chr10	45044122	45044311	BCOR_2_P0_peak_651	44	.	5.03330	7.53890	4.40163	65
chr10	45205955	45206690	BCOR_2_P0_peak_652	220	.	9.73121	26.02726	22.09513	343
chr10	45297640	45297924	BCOR_2_P0_peak_653	136	.	7.44151	17.32786	13.67535	102
chr10	46545899	46546297	BCOR_2_P0_peak_654	56	.	5.09937	8.91215	5.67013	60
chr10	48976142	48976527	BCOR_2_P0_peak_655	41	.	4.67396	7.24961	4.13454	66
chr10	49042234	49042465	BCOR_2_P0_peak_656	26	.	4.31226	5.65613	2.65866	74
chr10	50312380	50312769	BCOR_2_P0_peak_657	126	.	7.15530	16.30809	12.69298	246
chr10	50614125	50614864	BCOR_2_P0_peak_658	320	.	15.81162	36.20016	32.02729	214
chr10	51953428	51953944	BCOR_2_P0_peak_659	26	.	4.31226	5.65613	2.65866	146
chr10	52101740	52102260	BCOR_2_P0_peak_660	86	.	6.47164	12.02389	8.60443	265
chr10	52137167	52137644	BCOR_2_P0_peak_661	184	.	9.24261	22.27477	18.45088	164
chr10	52410215	52410688	BCOR_2_P0_peak_662	48	.	5.16705	8.05441	4.87486	379
chr10	52462552	52462853	BCOR_2_P0_peak_663	139	.	6.89416	17.61544	13.95245	156
chr10	52477448	52477838	BCOR_2_P0_peak_664	54	.	5.74968	8.67967	5.45668	267
chr10	53099180	53099790	BCOR_2_P0_peak_665	105	.	7.19071	14.10637	10.58875	469
chr10	53316419	53316805	BCOR_2_P0_peak_666	139	.	5.67456	17.62053	13.95714	253
chr10	53349066	53350056	BCOR_2_P0_peak_667	723	.	16.87332	77.04374	72.33959	671
chr10	53462650	53463074	BCOR_2_P0_peak_668	60	.	5.94587	9.30635	6.04694	376
chr10	55834662	55834896	BCOR_2_P0_peak_669	30	.	4.43990	6.07463	3.05616	159
chr10	55948445	55948741	BCOR_2_P0_peak_670	63	.	4.60250	9.59212	6.31903	138
chr10	57206028	57206712	BCOR_2_P0_peak_671	55	.	4.67510	8.78651	5.55907	69
chr10	57289258	57289451	BCOR_2_P0_peak_672	18	.	3.71120	4.72834	1.83681	13
chr10	57463482	57463716	BCOR_2_P0_peak_673	97	.	7.66624	13.18400	9.70394	83
chr10	57785858	57786203	BCOR_2_P0_peak_674	116	.	4.85638	15.21945	11.65444	222
chr10	57960602	57960836	BCOR_2_P0_peak_675	33	.	4.14324	6.36243	3.33067	47
chr10	58276443	58276641	BCOR_2_P0_peak_676	30	.	4.43990	6.07463	3.05616	40
chr10	58348252	58348473	BCOR_2_P0_peak_677	54	.	5.74968	8.67967	5.45668	118
chr10	58369829	58370127	BCOR_2_P0_peak_678	152	.	8.28648	18.91997	15.20927	167
chr10	58684288	58684946	BCOR_2_P0_peak_679	98	.	6.29666	13.35288	9.86766	140
chr10	58785810	58786108	BCOR_2_P0_peak_680	64	.	4.26170	9.73857	6.45348	235
chr10	58845730	58846059	BCOR_2_P0_peak_681	146	.	7.72772	18.36390	14.67064	289
chr10	59165177	59165366	BCOR_2_P0_peak_682	48	.	4.57939	7.98540	4.81540	41
chr10	59342323	59342892	BCOR_2_P0_peak_683	73	.	5.73679	10.74439	7.39651	189
chr10	59362378	59362649	BCOR_2_P0_peak_684	112	.	6.18097	14.78686	11.23504	116
chr10	59405842	59406031	BCOR_2_P0_peak_685	34	.	4.71591	6.50613	3.44954	117
chr10	59414149	59414821	BCOR_2_P0_peak_686	94	.	5.47917	12.87973	9.42129	513
chr10	59465567	59465943	BCOR_2_P0_peak_687	128	.	6.35584	16.43744	12.82001	121
chr10	59740378	59740651	BCOR_2_P0_peak_688	54	.	5.74968	8.67967	5.45668	110
chr10	60293839	60294515	BCOR_2_P0_peak_689	546	.	22.63638	59.19909	54.67097	432
chr10	60610106	60610749	BCOR_2_P0_peak_690	399	.	15.45644	44.22862	39.91225	402
chr10	60915565	60915770	BCOR_2_P0_peak_691	126	.	7.15530	16.30809	12.69298	85
chr10	60938363	60938851	BCOR_2_P0_peak_692	95	.	5.70551	12.98137	9.51996	116
chr10	61111238	61111540	BCOR_2_P0_peak_693	86	.	6.47164	12.02389	8.60443	141
chr10	61142867	61143114	BCOR_2_P0_peak_694	97	.	7.15437	13.17646	9.70328	124
chr10	61441218	61441462	BCOR_2_P0_peak_695	85	.	7.18710	12.01431	8.59899	140
chr10	61679419	61679688	BCOR_2_P0_peak_696	40	.	4.29318	7.17361	4.07167	78
chr10	61679936	61680255	BCOR_2_P0_peak_697	85	.	5.08233	11.99279	8.58559	204
chr10	61881613	61881887	BCOR_2_P0_peak_698	26	.	4.31226	5.65613	2.65866	172
chr10	61912534	61912963	BCOR_2_P0_peak_699	19	.	3.50582	4.81651	1.90568	257
chr10	62040941	62041338	BCOR_2_P0_peak_700	31	.	3.41214	6.19672	3.17626	342
chr10	62113791	62114360	BCOR_2_P0_peak_701	483	.	13.01075	52.81515	48.36850	370
chr10	62188683	62188908	BCOR_2_P0_peak_702	48	.	4.78066	8.03415	4.85596	37
chr10	62254794	62255349	BCOR_2_P0_peak_703	200	.	5.77053	23.91943	20.04794	346
chr10	62328055	62328334	BCOR_2_P0_peak_704	33	.	4.00697	6.38922	3.34736	102
chr10	62409671	62409972	BCOR_2_P0_peak_705	48	.	4.41537	7.98195	4.81517	88
chr10	62486328	62486964	BCOR_2_P0_peak_706	135	.	6.30208	17.17208	13.52421	502
chr10	62562876	62563543	BCOR_2_P0_peak_707	249	.	13.41592	28.92444	24.91810	157
chr10	62706381	62706901	BCOR_2_P0_peak_708	167	.	8.30015	20.48249	16.71963	67
chr10	62801487	62802008	BCOR_2_P0_peak_709	144	.	8.97947	18.10199	14.42325	363
chr10	62892263	62892868	BCOR_2_P0_peak_710	310	.	14.43243	35.23110	31.07981	155
chr10	66558965	66560221	BCOR_2_P0_peak_711	193	.	10.72124	23.20110	19.35435	212
chr10	66589567	66589939	BCOR_2_P0_peak_712	36	.	4.53212	6.73498	3.65059	114
chr10	66747765	66748129	BCOR_2_P0_peak_713	40	.	4.46195	7.18364	4.07750	275
chr10	66998636	66998960	BCOR_2_P0_peak_714	129	.	8.96024	16.60807	12.98709	205
chr10	66999456	66999668	BCOR_2_P0_peak_715	18	.	3.83312	4.73243	1.83681	75
chr10	66999958	67000587	BCOR_2_P0_peak_716	123	.	8.24710	15.89775	12.30163	515
chr10	67011399	67012502	BCOR_2_P0_peak_717	395	.	16.90656	43.82078	39.51188	639
chr10	67028772	67029062	BCOR_2_P0_peak_718	64	.	6.22882	9.76012	6.46480	160
chr10	67375213	67375469	BCOR_2_P0_peak_719	60	.	5.77297	9.36245	6.09714	109
chr10	67526908	67527543	BCOR_2_P0_peak_720	67	.	6.21586	10.07871	6.76559	589
chr10	68676742	68676931	BCOR_2_P0_peak_721	34	.	4.53591	6.47347	3.42021	33
chr10	68847260	68847497	BCOR_2_P0_peak_722	44	.	4.90980	7.63637	4.48073	111
chr10	69559724	69559978	BCOR_2_P0_peak_723	60	.	5.77297	9.36245	6.09714	51
chr10	70061392	70062923	BCOR_2_P0_peak_724	1769	.	41.88911	182.22646	176.97839	867
chr10	70807413	70807768	BCOR_2_P0_peak_725	80	.	6.59768	11.44021	8.05314	309
chr10	70810272	70810690	BCOR_2_P0_peak_726	35	.	3.72584	6.62356	3.54333	188
chr10	72117434	72117994	BCOR_2_P0_peak_727	56	.	5.09937	8.91215	5.67013	107
chr10	74317914	74318289	BCOR_2_P0_peak_728	90	.	7.01004	12.51898	9.07687	234
chr10	74429629	74430067	BCOR_2_P0_peak_729	182	.	10.07028	22.08812	18.26936	205
chr10	74499794	74499987	BCOR_2_P0_peak_730	40	.	4.29318	7.17361	4.07167	120
chr10	74523058	74523392	BCOR_2_P0_peak_731	51	.	5.36062	8.36696	5.16507	67
chr10	74674606	74675091	BCOR_2_P0_peak_732	217	.	10.78606	25.64904	21.72958	335
chr10	74979838	74980618	BCOR_2_P0_peak_733	132	.	7.71918	16.89203	13.25663	351
chr10	75018887	75019162	BCOR_2_P0_peak_734	70	.	6.18533	10.38748	7.06160	125
chr10	75226849	75227162	BCOR_2_P0_peak_735	73	.	5.73679	10.74439	7.39651	246
chr10	75300108	75300402	BCOR_2_P0_peak_736	75	.	6.70796	10.87239	7.51201	174
chr10	75355862	75356157	BCOR_2_P0_peak_737	297	.	10.08167	33.87163	29.74713	120
chr10	75383982	75384610	BCOR_2_P0_peak_738	80	.	6.59768	11.44021	8.05314	291
chr10	75395031	75395247	BCOR_2_P0_peak_739	35	.	4.77529	6.59923	3.53772	123
chr10	75807693	75808436	BCOR_2_P0_peak_740	570	.	20.13398	61.56953	57.01672	384
chr10	75905106	75905730	BCOR_2_P0_peak_741	205	.	11.13359	24.47948	20.59251	450
chr10	75994159	75994365	BCOR_2_P0_peak_742	110	.	7.99183	14.56195	11.02319	61
chr10	76264768	76265155	BCOR_2_P0_peak_743	97	.	7.66624	13.18400	9.70394	104
chr10	76278443	76278682	BCOR_2_P0_peak_744	18	.	3.83312	4.73243	1.83681	169
chr10	76424535	76424914	BCOR_2_P0_peak_745	219	.	7.34824	25.83180	21.90541	266
chr10	76495883	76496124	BCOR_2_P0_peak_746	44	.	5.27054	7.63350	4.47904	143
chr10	76721683	76722174	BCOR_2_P0_peak_747	34	.	3.89591	6.44716	3.40035	362
chr10	76880513	76881191	BCOR_2_P0_peak_748	156	.	8.01394	19.41562	15.68647	457
chr10	76978608	76978883	BCOR_2_P0_peak_749	63	.	6.13069	9.60263	6.32749	198
chr10	77044284	77044753	BCOR_2_P0_peak_750	197	.	8.32053	23.65547	19.79066	152
chr10	77068271	77069528	BCOR_2_P0_peak_751	1896	.	42.39825	194.94728	189.66052	584
chr10	77084731	77084969	BCOR_2_P0_peak_752	41	.	4.67396	7.24961	4.13454	140
chr10	77441005	77441591	BCOR_2_P0_peak_753	289	.	12.11101	33.08493	28.98059	272
chr10	77472114	77472843	BCOR_2_P0_peak_754	108	.	8.14538	14.37982	10.84768	579
chr10	77632158	77632699	BCOR_2_P0_peak_755	131	.	7.64906	16.76396	13.13580	281
chr10	77874917	77875260	BCOR_2_P0_peak_756	46	.	5.03514	7.84049	4.67891	144
chr10	78037218	78037699	BCOR_2_P0_peak_757	156	.	8.01394	19.41562	15.68647	308
chr10	78215078	78215779	BCOR_2_P0_peak_758	372	.	16.87163	41.53529	37.26611	253
chr10	78560217	78560522	BCOR_2_P0_peak_759	33	.	3.37385	6.33511	3.30816	112
chr10	79144462	79144936	BCOR_2_P0_peak_760	495	.	13.80751	54.05729	49.59521	250
chr10	79166919	79167345	BCOR_2_P0_peak_761	422	.	10.68835	46.56863	42.21701	228
chr10	79209100	79209304	BCOR_2_P0_peak_762	33	.	4.48974	6.40042	3.35669	118
chr10	79229193	79230347	BCOR_2_P0_peak_763	341	.	10.95834	38.40977	34.19433	593
chr10	79242620	79242869	BCOR_2_P0_peak_764	36	.	4.53212	6.73498	3.65059	136
chr10	79256269	79256519	BCOR_2_P0_peak_765	58	.	5.39303	9.07796	5.82536	104
chr10	79316868	79318190	BCOR_2_P0_peak_766	363	.	8.92775	40.60384	36.35007	350
chr10	79337048	79337402	BCOR_2_P0_peak_767	289	.	12.11101	33.08493	28.98059	193
chr10	79363713	79364122	BCOR_2_P0_peak_768	75	.	6.70796	10.87239	7.51201	300
chr10	79371133	79371674	BCOR_2_P0_peak_769	115	.	6.34487	15.13093	11.57190	478
chr10	79389516	79390204	BCOR_2_P0_peak_770	41	.	4.67396	7.24961	4.13454	152
chr10	79408471	79408807	BCOR_2_P0_peak_771	64	.	6.22882	9.76012	6.46480	174
chr10	79422377	79422845	BCOR_2_P0_peak_772	129	.	8.62734	16.53085	12.91210	367
chr10	79447070	79448008	BCOR_2_P0_peak_773	287	.	7.26112	32.86579	28.76502	752
chr10	79459875	79460178	BCOR_2_P0_peak_774	34	.	4.53591	6.47347	3.42021	232
chr10	79502336	79502666	BCOR_2_P0_peak_775	95	.	6.83117	13.05410	9.58579	201
chr10	79516169	79516744	BCOR_2_P0_peak_776	185	.	5.16413	22.33433	18.50872	130
chr10	79578172	79578585	BCOR_2_P0_peak_777	333	.	8.50262	37.57126	33.37358	171
chr10	79604049	79604364	BCOR_2_P0_peak_778	67	.	6.21586	10.07871	6.76559	251
chr10	79604900	79605141	BCOR_2_P0_peak_779	231	.	11.95830	27.08289	23.12407	183
chr10	79611507	79612580	BCOR_2_P0_peak_780	437	.	10.56099	48.07975	43.70187	742
chr10	79612931	79613643	BCOR_2_P0_peak_781	280	.	13.03572	32.13248	28.04562	191
chr10	79622543	79622856	BCOR_2_P0_peak_782	64	.	5.15182	9.68494	6.40140	215
chr10	79630095	79631229	BCOR_2_P0_peak_783	170	.	5.95183	20.85862	17.08016	357
chr10	79653027	79653752	BCOR_2_P0_peak_784	195	.	11.49936	23.37533	19.51839	424
chr10	79689108	79689476	BCOR_2_P0_peak_785	441	.	10.29793	48.51476	44.12860	201
chr10	79711754	79712163	BCOR_2_P0_peak_786	220	.	9.97922	25.93033	22.00152	240
chr10	79723637	79724516	BCOR_2_P0_peak_787	205	.	9.48772	24.41008	20.52815	690
chr10	79727297	79728347	BCOR_2_P0_peak_788	1894	.	32.93347	194.68660	189.40086	339
chr10	79755077	79755432	BCOR_2_P0_peak_789	156	.	9.76779	19.42079	15.69094	188
chr10	79792401	79793013	BCOR_2_P0_peak_790	313	.	12.02090	35.53584	31.37836	292
chr10	79861591	79862637	BCOR_2_P0_peak_791	544	.	10.46093	59.01768	54.49394	810
chr10	79895988	79896995	BCOR_2_P0_peak_792	449	.	11.94249	49.37318	44.97532	637
chr10	79938067	79938300	BCOR_2_P0_peak_793	63	.	6.13069	9.60263	6.32749	90
chr10	79958825	79959096	BCOR_2_P0_peak_794	64	.	6.22882	9.76012	6.46480	120
chr10	80024096	80024822	BCOR_2_P0_peak_795	232	.	10.99125	27.22112	23.25697	360
chr10	80039913	80040785	BCOR_2_P0_peak_796	194	.	9.19123	23.27915	19.42622	543
chr10	80041241	80041553	BCOR_2_P0_peak_797	25	.	4.08158	5.51513	2.56701	22
chr10	80053069	80053281	BCOR_2_P0_peak_798	107	.	6.58287	14.31989	10.79457	109
chr10	80065537	80065880	BCOR_2_P0_peak_799	187	.	8.08280	22.61622	18.78358	206
chr10	80084769	80085372	BCOR_2_P0_peak_800	305	.	6.76301	34.73783	30.59431	436
chr10	80139013	80139482	BCOR_2_P0_peak_801	320	.	8.09397	36.23376	32.06053	183
chr10	80164669	80165218	BCOR_2_P0_peak_802	109	.	4.72149	14.46771	10.93199	162
chr10	80204924	80205320	BCOR_2_P0_peak_803	111	.	7.01164	14.67839	11.13279	196
chr10	80217788	80217990	BCOR_2_P0_peak_804	56	.	4.17039	8.93787	5.69479	68
chr10	80260615	80261702	BCOR_2_P0_peak_805	362	.	11.88648	40.54615	36.29300	834
chr10	80269880	80270301	BCOR_2_P0_peak_806	54	.	5.74968	8.67967	5.45668	72
chr10	80289015	80289428	BCOR_2_P0_peak_807	272	.	8.03896	31.34295	27.27759	132
chr10	80306711	80307062	BCOR_2_P0_peak_808	35	.	4.79140	6.62452	3.54333	280
chr10	80363298	80363870	BCOR_2_P0_peak_809	282	.	7.55438	32.39011	28.29820	366
chr10	80392400	80393007	BCOR_2_P0_peak_810	374	.	10.29911	41.73502	37.46274	272
chr10	80532620	80532870	BCOR_2_P0_peak_811	412	.	16.17909	45.55041	41.21193	122
chr10	80568390	80569287	BCOR_2_P0_peak_812	128	.	6.35584	16.43744	12.82001	499
chr10	80599826	80600477	BCOR_2_P0_peak_813	411	.	7.79491	45.48444	41.14722	372
chr10	80630521	80630754	BCOR_2_P0_peak_814	265	.	11.47359	30.59545	26.54789	61
chr10	80639440	80639816	BCOR_2_P0_peak_815	40	.	4.29318	7.17361	4.07167	62
chr10	80645521	80645964	BCOR_2_P0_peak_816	125	.	5.87646	16.14987	12.54442	89
chr10	80655028	80655681	BCOR_2_P0_peak_817	229	.	10.51746	26.95106	22.99458	341
chr10	80729374	80729696	BCOR_2_P0_peak_818	218	.	11.54595	25.77359	21.84816	201
chr10	80755378	80755646	BCOR_2_P0_peak_819	108	.	4.13856	14.35116	10.82558	215
chr10	80783155	80783910	BCOR_2_P0_peak_820	282	.	6.74332	32.35856	28.26836	320
chr10	80813224	80813672	BCOR_2_P0_peak_821	472	.	12.32162	51.73129	47.29699	148
chr10	80820129	80820536	BCOR_2_P0_peak_822	156	.	10.06194	19.39706	15.67031	131
chr10	80841155	80841745	BCOR_2_P0_peak_823	260	.	9.74691	30.13549	26.09815	165
chr10	80846942	80847234	BCOR_2_P0_peak_824	117	.	6.86909	15.30520	11.73478	198
chr10	80879523	80879918	BCOR_2_P0_peak_825	95	.	7.33324	13.05092	9.58579	196
chr10	80892499	80893340	BCOR_2_P0_peak_826	164	.	9.92144	20.20085	16.44553	513
chr10	80895728	80895932	BCOR_2_P0_peak_827	150	.	9.66313	18.73724	15.03218	77
chr10	80959142	80959588	BCOR_2_P0_peak_828	269	.	9.14819	31.04829	26.98806	79
chr10	81007626	81008222	BCOR_2_P0_peak_829	118	.	4.59811	15.38337	11.81020	362
chr10	81033427	81033698	BCOR_2_P0_peak_830	65	.	5.62292	9.81474	6.51393	168
chr10	81034251	81034547	BCOR_2_P0_peak_831	72	.	4.25592	10.61411	7.27302	194
chr10	81106259	81106859	BCOR_2_P0_peak_832	193	.	10.06699	23.20921	19.35969	181
chr10	81111810	81112000	BCOR_2_P0_peak_833	32	.	4.57375	6.28367	3.25742	22
chr10	81167586	81167953	BCOR_2_P0_peak_834	159	.	8.98839	19.66471	15.92548	142
chr10	81326615	81327024	BCOR_2_P0_peak_835	173	.	8.92390	21.14117	17.35322	141
chr10	81459765	81460087	BCOR_2_P0_peak_836	152	.	7.53210	18.94983	15.23721	142
chr10	81510768	81511295	BCOR_2_P0_peak_837	310	.	14.43243	35.23110	31.07981	205
chr10	81545994	81546353	BCOR_2_P0_peak_838	46	.	5.17640	7.76696	4.60830	202
chr10	81590774	81591025	BCOR_2_P0_peak_839	78	.	5.60144	11.24576	7.86988	121
chr10	81641104	81641370	BCOR_2_P0_peak_840	89	.	6.93868	12.40108	8.96578	198
chr10	82092524	82092815	BCOR_2_P0_peak_841	134	.	8.08295	17.05875	13.41560	141
chr10	82226715	82226972	BCOR_2_P0_peak_842	133	.	6.06603	17.02605	13.38356	103
chr10	82448052	82448387	BCOR_2_P0_peak_843	55	.	5.60777	8.76432	5.54006	248
chr10	82482556	82482923	BCOR_2_P0_peak_844	26	.	3.82453	5.57260	2.60898	266
chr10	82569056	82569309	BCOR_2_P0_peak_845	120	.	8.62452	15.60029	12.01611	141
chr10	82800176	82800496	BCOR_2_P0_peak_846	64	.	6.22882	9.76012	6.46480	61
chr10	82822723	82822966	BCOR_2_P0_peak_847	156	.	10.06194	19.39706	15.67031	126
chr10	83006712	83006920	BCOR_2_P0_peak_848	16	.	3.09048	4.49789	1.65319	19
chr10	83111171	83111486	BCOR_2_P0_peak_849	44	.	5.27054	7.63350	4.47904	108
chr10	83903060	83903629	BCOR_2_P0_peak_850	35	.	4.79140	6.62452	3.54333	178
chr10	83996045	83996233	BCOR_2_P0_peak_851	58	.	5.39649	9.08376	5.83051	152
chr10	84085059	84085329	BCOR_2_P0_peak_852	75	.	6.47051	10.85208	7.50081	183
chr10	84379635	84380317	BCOR_2_P0_peak_853	223	.	8.54751	26.29689	22.35826	489
chr10	84565066	84565597	BCOR_2_P0_peak_854	33	.	4.00697	6.38922	3.34736	370
chr10	84590759	84590949	BCOR_2_P0_peak_855	136	.	7.44151	17.32786	13.67535	87
chr10	84647566	84648524	BCOR_2_P0_peak_856	1504	.	34.91786	155.64919	150.48254	592
chr10	84849402	84849702	BCOR_2_P0_peak_857	107	.	7.05333	14.30876	10.78616	128
chr10	84850139	84850697	BCOR_2_P0_peak_858	120	.	8.62452	15.60029	12.01611	360
chr10	85379496	85379988	BCOR_2_P0_peak_859	157	.	9.48417	19.46649	15.73362	291
chr10	85391341	85391570	BCOR_2_P0_peak_860	64	.	6.22882	9.76012	6.46480	136
chr10	85961342	85961574	BCOR_2_P0_peak_861	18	.	3.59535	4.75041	1.84681	219
chr10	86168017	86169262	BCOR_2_P0_peak_862	825	.	13.90105	87.33608	82.54438	381
chr10	86241280	86241698	BCOR_2_P0_peak_863	170	.	9.06857	20.86994	17.09113	308
chr10	86521201	86521492	BCOR_2_P0_peak_864	22	.	3.32821	5.14602	2.21586	79
chr10	86847359	86848119	BCOR_2_P0_peak_865	270	.	8.52340	31.10746	27.04517	341
chr10	86910521	86910761	BCOR_2_P0_peak_866	144	.	9.58280	18.11003	14.42727	117
chr10	86937748	86937950	BCOR_2_P0_peak_867	51	.	5.36062	8.36696	5.16507	97
chr10	86951479	86951983	BCOR_2_P0_peak_868	70	.	6.40325	10.38088	7.06076	294
chr10	86956117	86956618	BCOR_2_P0_peak_869	94	.	6.97173	12.87076	9.41403	371
chr10	87389915	87390149	BCOR_2_P0_peak_870	42	.	4.94826	7.40316	4.27328	166
chr10	87842562	87842760	BCOR_2_P0_peak_871	35	.	4.79140	6.62452	3.54333	84
chr10	87966663	87966853	BCOR_2_P0_peak_872	54	.	5.74968	8.67967	5.45668	80
chr10	90291782	90292649	BCOR_2_P0_peak_873	105	.	7.19071	14.10637	10.58875	559
chr10	90545183	90545834	BCOR_2_P0_peak_874	2958	.	45.74093	301.32980	295.80231	395
chr10	90586499	90586979	BCOR_2_P0_peak_875	218	.	10.19875	25.76160	21.83916	288
chr10	90598274	90598619	BCOR_2_P0_peak_876	48	.	4.78066	8.03415	4.85596	262
chr10	90634074	90634557	BCOR_2_P0_peak_877	213	.	8.32834	25.25653	21.34736	355
chr10	90644280	90644890	BCOR_2_P0_peak_878	149	.	6.21498	18.66570	14.96083	259
chr10	91795834	91796060	BCOR_2_P0_peak_879	107	.	6.58287	14.31989	10.79457	122
chr10	91798966	91799195	BCOR_2_P0_peak_880	78	.	5.23005	11.24600	7.86988	150
chr10	92011928	92012220	BCOR_2_P0_peak_881	53	.	5.28748	8.56936	5.36087	70
chr10	92623257	92623758	BCOR_2_P0_peak_882	75	.	6.47051	10.85208	7.50081	258
chr10	92895326	92895602	BCOR_2_P0_peak_883	35	.	4.79140	6.62452	3.54333	135
chr10	92915856	92916387	BCOR_2_P0_peak_884	235	.	9.60992	27.51245	23.53941	108
chr10	93052131	93052367	BCOR_2_P0_peak_885	73	.	6.60228	10.70183	7.35809	164
chr10	93275723	93275921	BCOR_2_P0_peak_886	54	.	5.74968	8.67967	5.45668	91
chr10	93498147	93499469	BCOR_2_P0_peak_887	1320	.	17.42473	137.16354	132.08743	631
chr10	93592271	93592648	BCOR_2_P0_peak_888	92	.	6.37422	12.66942	9.22028	288
chr10	93661811	93662016	BCOR_2_P0_peak_889	34	.	4.53591	6.47347	3.42021	101
chr10	93977804	93978037	BCOR_2_P0_peak_890	73	.	6.60228	10.70183	7.35809	89
chr10	94151111	94151492	BCOR_2_P0_peak_891	85	.	6.90187	11.93846	8.53369	246
chr10	94406375	94406760	BCOR_2_P0_peak_892	33	.	4.31442	6.38168	3.34364	114
chr10	94407142	94407584	BCOR_2_P0_peak_893	64	.	6.22882	9.76012	6.46480	76
chr10	94877114	94877418	BCOR_2_P0_peak_894	56	.	5.09937	8.91215	5.67013	53
chr10	94878291	94878798	BCOR_2_P0_peak_895	90	.	7.01004	12.51898	9.07687	142
chr10	94879288	94880083	BCOR_2_P0_peak_896	139	.	6.89416	17.61544	13.95245	229
chr10	94977212	94978052	BCOR_2_P0_peak_897	351	.	11.64875	39.35263	35.11899	442
chr10	95026152	95027128	BCOR_2_P0_peak_898	217	.	10.78606	25.64904	21.72958	675
chr10	95058545	95059082	BCOR_2_P0_peak_899	82	.	6.05551	11.69590	8.29637	175
chr10	95253577	95253972	BCOR_2_P0_peak_900	94	.	4.62661	12.87306	9.41603	107
chr10	95403097	95403707	BCOR_2_P0_peak_901	89	.	6.01045	12.40497	8.96650	183
chr10	95623644	95623857	BCOR_2_P0_peak_902	41	.	4.67396	7.24961	4.13454	100
chr10	95653260	95653526	BCOR_2_P0_peak_903	108	.	8.14538	14.37982	10.84768	136
chr10	95771617	95771952	BCOR_2_P0_peak_904	20	.	3.37646	5.02165	2.09667	176
chr10	96079127	96079575	BCOR_2_P0_peak_905	93	.	5.28562	12.81737	9.36206	349
chr10	96080876	96081093	BCOR_2_P0_peak_906	18	.	3.59535	4.75041	1.84681	99
chr10	96108908	96109863	BCOR_2_P0_peak_907	95	.	6.83117	13.05410	9.58579	132
chr10	96443701	96444052	BCOR_2_P0_peak_908	56	.	5.09937	8.91215	5.67013	263
chr10	96622019	96622276	BCOR_2_P0_peak_909	129	.	8.96024	16.60807	12.98709	155
chr10	98376605	98377729	BCOR_2_P0_peak_910	1761	.	42.06983	181.41846	176.17252	513
chr10	98569426	98569729	BCOR_2_P0_peak_911	179	.	10.84660	21.74209	17.93802	206
chr10	98724279	98724717	BCOR_2_P0_peak_912	64	.	5.15182	9.68494	6.40140	218
chr10	98725701	98726009	BCOR_2_P0_peak_913	162	.	6.91196	19.95279	16.20691	88
chr10	98746739	98746993	BCOR_2_P0_peak_914	53	.	5.65910	8.53523	5.32825	147
chr10	99478387	99478610	BCOR_2_P0_peak_915	44	.	5.27054	7.63350	4.47904	57
chr10	99478967	99479192	BCOR_2_P0_peak_916	54	.	5.74968	8.67967	5.45668	34
chr10	99949720	99950464	BCOR_2_P0_peak_917	277	.	14.37420	31.79252	27.71720	377
chr10	101261648	101261942	BCOR_2_P0_peak_918	96	.	5.97373	13.13363	9.66161	142
chr10	102340708	102340902	BCOR_2_P0_peak_919	26	.	4.31226	5.65613	2.65866	132
chr10	103495556	103495902	BCOR_2_P0_peak_920	39	.	4.88389	7.02280	3.92807	284
chr10	105278144	105278418	BCOR_2_P0_peak_921	89	.	6.01045	12.40497	8.96650	168
chr10	106046358	106046788	BCOR_2_P0_peak_922	35	.	4.79140	6.62452	3.54333	352
chr10	106709381	106709668	BCOR_2_P0_peak_923	51	.	5.36062	8.36696	5.16507	164
chr10	106778318	106778565	BCOR_2_P0_peak_924	98	.	7.00157	13.34597	9.86365	97
chr10	107598807	107599524	BCOR_2_P0_peak_925	86	.	6.75691	12.09980	8.67509	247
chr10	108577625	108578009	BCOR_2_P0_peak_926	48	.	4.78066	8.03415	4.85596	198
chr10	109893092	109893286	BCOR_2_P0_peak_927	44	.	5.27054	7.63350	4.47904	111
chr10	110182191	110182763	BCOR_2_P0_peak_928	128	.	6.35584	16.43744	12.82001	291
chr10	110357003	110357274	BCOR_2_P0_peak_929	70	.	6.40325	10.38088	7.06076	218
chr10	110368510	110369050	BCOR_2_P0_peak_930	49	.	5.03672	8.15444	4.96507	370
chr10	110446823	110447455	BCOR_2_P0_peak_931	154	.	9.90342	19.13483	15.41783	430
chr10	110601391	110601872	BCOR_2_P0_peak_932	23	.	3.28750	5.27959	2.34270	422
chr10	110735723	110735945	BCOR_2_P0_peak_933	64	.	6.22882	9.76012	6.46480	62
chr10	110909897	110910462	BCOR_2_P0_peak_934	63	.	4.60250	9.59212	6.31903	296
chr10	110910726	110910914	BCOR_2_P0_peak_935	33	.	4.31442	6.38168	3.34364	104
chr10	110943282	110943722	BCOR_2_P0_peak_936	55	.	4.67510	8.78651	5.55907	160
chr10	111600396	111600658	BCOR_2_P0_peak_937	58	.	5.39303	9.07796	5.82536	57
chr10	111669792	111669993	BCOR_2_P0_peak_938	44	.	5.27054	7.63350	4.47904	149
chr10	112365548	112366127	BCOR_2_P0_peak_939	265	.	11.47359	30.59545	26.54789	417
chr10	114799284	114799629	BCOR_2_P0_peak_940	263	.	13.89506	30.35114	26.30976	125
chr10	114821528	114822289	BCOR_2_P0_peak_941	254	.	8.53035	29.49886	25.47710	210
chr10	115455260	115455455	BCOR_2_P0_peak_942	24	.	3.97465	5.34778	2.40859	122
chr10	116812966	116813351	BCOR_2_P0_peak_943	31	.	4.37212	6.21403	3.19207	292
chr10	116814018	116814285	BCOR_2_P0_peak_944	64	.	5.15182	9.68494	6.40140	140
chr10	117066341	117066576	BCOR_2_P0_peak_945	75	.	6.70796	10.87239	7.51201	95
chr10	117147627	117147907	BCOR_2_P0_peak_946	48	.	4.16417	8.06422	4.88324	167
chr10	117229553	117229944	BCOR_2_P0_peak_947	19	.	3.50582	4.81651	1.90568	366
chr10	117283141	117283361	BCOR_2_P0_peak_948	48	.	4.27913	8.01101	4.83756	98
chr10	117578511	117578910	BCOR_2_P0_peak_949	208	.	8.55826	24.70688	20.81246	276
chr10	118305757	118306750	BCOR_2_P0_peak_950	280	.	13.80374	32.13546	28.04778	333
chr10	118676803	118677872	BCOR_2_P0_peak_951	583	.	13.84783	62.90923	58.34326	692
chr10	118707731	118707944	BCOR_2_P0_peak_952	33	.	4.31442	6.38168	3.34364	133
chr10	118890655	118890923	BCOR_2_P0_peak_953	26	.	4.12355	5.58075	2.60994	193
chr10	119128857	119129063	BCOR_2_P0_peak_954	42	.	4.94826	7.40316	4.27328	87
chr10	119782082	119782279	BCOR_2_P0_peak_955	35	.	4.79140	6.62452	3.54333	125
chr10	119912538	119913150	BCOR_2_P0_peak_956	118	.	8.48864	15.37737	11.80433	534
chr10	119989904	119990107	BCOR_2_P0_peak_957	44	.	5.27054	7.63350	4.47904	81
chr10	120262846	120263063	BCOR_2_P0_peak_958	25	.	3.95489	5.54768	2.59306	49
chr10	120416132	120416665	BCOR_2_P0_peak_959	87	.	5.71401	12.22427	8.79387	160
chr10	120747609	120748191	BCOR_2_P0_peak_960	50	.	4.92898	8.29030	5.09541	433
chr10	121063067	121063691	BCOR_2_P0_peak_961	300	.	11.34420	34.16010	30.03317	242
chr10	121176548	121176977	BCOR_2_P0_peak_962	317	.	13.66234	35.94325	31.77534	337
chr10	121533967	121534584	BCOR_2_P0_peak_963	178	.	5.93558	21.63272	17.83084	457
chr10	122055913	122056224	BCOR_2_P0_peak_964	26	.	4.31226	5.65613	2.65866	129
chr10	122321044	122321627	BCOR_2_P0_peak_965	137	.	6.57500	17.36464	13.71027	366
chr10	122423017	122423396	BCOR_2_P0_peak_966	56	.	5.09937	8.91215	5.67013	267
chr10	122513179	122513724	BCOR_2_P0_peak_967	41	.	4.67396	7.24961	4.13454	286
chr10	122547682	122547918	BCOR_2_P0_peak_968	42	.	4.94826	7.40316	4.27328	110
chr10	122633783	122634349	BCOR_2_P0_peak_969	48	.	4.41537	7.98195	4.81517	422
chr10	123786352	123786541	BCOR_2_P0_peak_970	44	.	5.27054	7.63350	4.47904	111
chr10	124826226	124826486	BCOR_2_P0_peak_971	26	.	4.31226	5.65613	2.65866	73
chr10	125073053	125073276	BCOR_2_P0_peak_972	18	.	3.71120	4.72834	1.83681	187
chr10	126246860	126247052	BCOR_2_P0_peak_973	18	.	3.71120	4.72834	1.83681	3
chr10	126364056	126364417	BCOR_2_P0_peak_974	156	.	10.06194	19.39706	15.67031	182
chr10	126394706	126395171	BCOR_2_P0_peak_975	70	.	6.18533	10.38748	7.06160	305
chr10	126415627	126415966	BCOR_2_P0_peak_976	86	.	4.67615	12.02744	8.60744	124
chr10	126478955	126479185	BCOR_2_P0_peak_977	25	.	3.95489	5.54768	2.59306	28
chr10	126500289	126500680	BCOR_2_P0_peak_978	50	.	3.28128	8.28872	5.09436	233
chr10	126558193	126558425	BCOR_2_P0_peak_979	94	.	5.47917	12.87973	9.42129	106
chr10	126602040	126603053	BCOR_2_P0_peak_980	144	.	9.58280	18.11003	14.42727	205
chr10	126703273	126703643	BCOR_2_P0_peak_981	161	.	10.06225	19.91005	16.16601	101
chr10	126725962	126726232	BCOR_2_P0_peak_982	97	.	7.15437	13.17646	9.70328	172
chr10	126727162	126727821	BCOR_2_P0_peak_983	413	.	14.31060	45.70033	41.35802	372
chr10	126776138	126776352	BCOR_2_P0_peak_984	82	.	6.05551	11.69590	8.29637	136
chr10	126817077	126817929	BCOR_2_P0_peak_985	1125	.	23.88918	117.54810	112.56636	564
chr10	126818185	126818541	BCOR_2_P0_peak_986	114	.	8.23275	14.95758	11.40357	116
chr10	126946173	126946735	BCOR_2_P0_peak_987	162	.	8.60519	20.02272	16.27107	218
chr10	126948849	126949198	BCOR_2_P0_peak_988	65	.	5.23455	9.83743	6.53423	229
chr10	126949796	126950241	BCOR_2_P0_peak_989	212	.	11.15826	25.11033	21.20541	350
chr10	126963683	126963901	BCOR_2_P0_peak_990	52	.	5.58960	8.42453	5.22236	111
chr10	127113881	127114154	BCOR_2_P0_peak_991	139	.	6.89416	17.61544	13.95245	122
chr10	127472403	127472666	BCOR_2_P0_peak_992	49	.	5.03350	8.14907	4.96051	152
chr10	127495646	127496213	BCOR_2_P0_peak_993	286	.	9.86251	32.75989	28.66151	371
chr10	127520101	127520360	BCOR_2_P0_peak_994	116	.	5.34417	15.18242	11.61846	82
chr10	127631140	127632033	BCOR_2_P0_peak_995	76	.	6.11210	11.01691	7.65147	375
chr10	127707424	127707613	BCOR_2_P0_peak_996	35	.	3.72584	6.62356	3.54333	94
chr10	127774694	127774912	BCOR_2_P0_peak_997	101	.	6.69293	13.66390	10.16247	65
chr10	127805195	127806255	BCOR_2_P0_peak_998	959	.	29.48031	100.87539	95.98952	640
chr10	127813772	127814305	BCOR_2_P0_peak_999	81	.	6.18258	11.52632	8.13354	248
chr10	127846685	127847040	BCOR_2_P0_peak_1000	98	.	6.29666	13.35288	9.86766	227
chr10	127930997	127931224	BCOR_2_P0_peak_1001	79	.	5.45428	11.33397	7.95231	148
chr10	127984511	127985101	BCOR_2_P0_peak_1002	63	.	4.47245	9.62250	6.34360	307
chr10	127985960	127986436	BCOR_2_P0_peak_1003	33	.	4.00697	6.38922	3.34736	18
chr10	128002984	128003587	BCOR_2_P0_peak_1004	341	.	10.95834	38.40977	34.19433	180
chr10	128063553	128064054	BCOR_2_P0_peak_1005	72	.	5.43803	10.57001	7.22952	195
chr10	128110956	128111207	BCOR_2_P0_peak_1006	54	.	5.74968	8.67967	5.45668	72
chr10	128133100	128133859	BCOR_2_P0_peak_1007	161	.	5.30551	19.92022	16.17596	382
chr10	128241581	128241876	BCOR_2_P0_peak_1008	25	.	4.08158	5.51513	2.56701	122
chr10	128242240	128242789	BCOR_2_P0_peak_1009	192	.	8.57101	23.12776	19.28389	397
chr10	128258660	128259035	BCOR_2_P0_peak_1010	146	.	6.79417	18.30595	14.61654	170
chr10	128360186	128360532	BCOR_2_P0_peak_1011	73	.	5.73679	10.74439	7.39651	198
chr10	129979072	129979383	BCOR_2_P0_peak_1012	40	.	4.29318	7.17361	4.07167	184
chr11	3002298	3002510	BCOR_2_P0_peak_1013	55	.	4.51686	8.78799	5.55907	113
chr11	3023937	3024405	BCOR_2_P0_peak_1014	29	.	2.39739	5.91439	2.90436	89
chr11	3093169	3093391	BCOR_2_P0_peak_1015	134	.	2.78217	17.11267	13.46630	85
chr11	3102379	3102774	BCOR_2_P0_peak_1016	33	.	3.04575	6.34576	3.31865	91
chr11	3166174	3166784	BCOR_2_P0_peak_1017	541	.	18.16652	58.71352	54.19278	305
chr11	3188752	3190556	BCOR_2_P0_peak_1018	710	.	16.67003	75.71758	71.02643	1300
chr11	3231929	3232506	BCOR_2_P0_peak_1019	279	.	12.58374	31.98949	27.90710	424
chr11	3548506	3549465	BCOR_2_P0_peak_1020	165	.	6.34621	20.30487	16.54697	516
chr11	3813875	3814230	BCOR_2_P0_peak_1021	74	.	5.97435	10.78195	7.43233	137
chr11	3996599	3996864	BCOR_2_P0_peak_1022	40	.	4.46195	7.18364	4.07750	119
chr11	4060399	4060624	BCOR_2_P0_peak_1023	35	.	4.79140	6.62452	3.54333	45
chr11	4494389	4495080	BCOR_2_P0_peak_1024	218	.	8.79599	25.77013	21.84609	436
chr11	4604336	4604647	BCOR_2_P0_peak_1025	235	.	12.93678	27.51293	23.53941	125
chr11	4749143	4749717	BCOR_2_P0_peak_1026	216	.	5.99682	25.57412	21.65816	439
chr11	4846940	4847603	BCOR_2_P0_peak_1027	104	.	7.35905	13.95229	10.44205	409
chr11	4847809	4848200	BCOR_2_P0_peak_1028	28	.	4.31367	5.87761	2.86772	119
chr11	4998828	4999015	BCOR_2_P0_peak_1029	31	.	4.21719	6.22278	3.19986	26
chr11	5344680	5345121	BCOR_2_P0_peak_1030	265	.	11.47359	30.59545	26.54789	236
chr11	5420686	5421224	BCOR_2_P0_peak_1031	33	.	4.31442	6.38168	3.34364	202
chr11	5442025	5442240	BCOR_2_P0_peak_1032	56	.	5.09937	8.91215	5.67013	50
chr11	5641188	5641461	BCOR_2_P0_peak_1033	54	.	5.74968	8.67967	5.45668	169
chr11	5662008	5662501	BCOR_2_P0_peak_1034	477	.	19.97957	52.21281	47.77341	269
chr11	5965716	5965991	BCOR_2_P0_peak_1035	58	.	5.39303	9.07796	5.82536	139
chr11	6100218	6100419	BCOR_2_P0_peak_1036	40	.	4.29318	7.17361	4.07167	53
chr11	6174842	6175093	BCOR_2_P0_peak_1037	48	.	4.41537	7.98195	4.81517	87
chr11	6191509	6192358	BCOR_2_P0_peak_1038	310	.	14.43243	35.23110	31.07981	477
chr11	6288998	6289343	BCOR_2_P0_peak_1039	244	.	12.37066	28.40686	24.41270	164
chr11	6315509	6315994	BCOR_2_P0_peak_1040	146	.	6.79417	18.30595	14.61654	276
chr11	6344152	6344747	BCOR_2_P0_peak_1041	154	.	5.40597	19.13089	15.41465	387
chr11	6376199	6376425	BCOR_2_P0_peak_1042	49	.	5.03350	8.14907	4.96051	169
chr11	6446518	6446775	BCOR_2_P0_peak_1043	158	.	7.83290	19.55885	15.82425	135
chr11	6525805	6526090	BCOR_2_P0_peak_1044	90	.	6.52605	12.52610	9.08353	160
chr11	7113474	7114266	BCOR_2_P0_peak_1045	156	.	10.06194	19.39706	15.67031	170
chr11	8948549	8948819	BCOR_2_P0_peak_1046	26	.	3.72076	5.63400	2.65859	47
chr11	11361777	11361975	BCOR_2_P0_peak_1047	67	.	5.75257	10.03445	6.72335	111
chr11	11708792	11709316	BCOR_2_P0_peak_1048	107	.	6.78811	14.27014	10.74915	364
chr11	11841065	11841389	BCOR_2_P0_peak_1049	63	.	4.93482	9.61410	6.33633	227
chr11	11925397	11926419	BCOR_2_P0_peak_1050	260	.	9.74691	30.13549	26.09815	706
chr11	12157673	12157972	BCOR_2_P0_peak_1051	21	.	2.83566	5.05589	2.12926	37
chr11	14082037	14082358	BCOR_2_P0_peak_1052	110	.	5.91750	14.62731	11.08499	172
chr11	16720182	16720413	BCOR_2_P0_peak_1053	90	.	7.01004	12.51898	9.07687	118
chr11	16851145	16851363	BCOR_2_P0_peak_1054	141	.	6.03741	17.78554	14.11782	69
chr11	16951870	16952153	BCOR_2_P0_peak_1055	64	.	6.22882	9.76012	6.46480	108
chr11	17059170	17059364	BCOR_2_P0_peak_1056	80	.	5.72424	11.47703	8.08642	116
chr11	17111634	17111867	BCOR_2_P0_peak_1057	74	.	5.97435	10.78195	7.43233	131
chr11	17853330	17853920	BCOR_2_P0_peak_1058	48	.	4.41537	7.98195	4.81517	331
chr11	18844948	18845265	BCOR_2_P0_peak_1059	64	.	5.15182	9.68494	6.40140	74
chr11	18927194	18927421	BCOR_2_P0_peak_1060	54	.	5.74968	8.67967	5.45668	136
chr11	19820297	19820615	BCOR_2_P0_peak_1061	41	.	4.04140	7.25700	4.13710	217
chr11	19824187	19824509	BCOR_2_P0_peak_1062	76	.	6.11210	11.01691	7.65147	197
chr11	19825304	19826109	BCOR_2_P0_peak_1063	221	.	12.45764	26.11718	22.18209	433
chr11	20100925	20101516	BCOR_2_P0_peak_1064	207	.	6.93558	24.66429	20.77181	383
chr11	20149192	20149771	BCOR_2_P0_peak_1065	48	.	4.57939	7.98540	4.81540	240
chr11	20232757	20233240	BCOR_2_P0_peak_1066	65	.	4.17514	9.81742	6.51481	187
chr11	20442710	20443336	BCOR_2_P0_peak_1067	719	.	12.74263	76.65623	71.95518	216
chr11	20531764	20532107	BCOR_2_P0_peak_1068	36	.	3.28340	6.77469	3.68921	215
chr11	20641640	20641909	BCOR_2_P0_peak_1069	85	.	4.92865	11.98293	8.57692	121
chr11	20730600	20731536	BCOR_2_P0_peak_1070	322	.	14.33079	36.43813	32.26204	496
chr11	20991103	20991538	BCOR_2_P0_peak_1071	172	.	8.05156	21.01138	17.22679	76
chr11	21270544	21271414	BCOR_2_P0_peak_1072	152	.	7.53210	18.94983	15.23721	512
chr11	21471844	21472232	BCOR_2_P0_peak_1073	235	.	9.60992	27.51245	23.53941	156
chr11	21893695	21894101	BCOR_2_P0_peak_1074	26	.	4.12355	5.58075	2.60994	201
chr11	21896860	21897064	BCOR_2_P0_peak_1075	34	.	4.53591	6.47347	3.42021	34
chr11	21901439	21902163	BCOR_2_P0_peak_1076	233	.	12.43173	27.27302	23.30742	81
chr11	21917374	21917605	BCOR_2_P0_peak_1077	97	.	7.66624	13.18400	9.70394	141
chr11	22186788	22187324	BCOR_2_P0_peak_1078	179	.	6.09354	21.71145	17.90830	464
chr11	22412349	22412905	BCOR_2_P0_peak_1079	85	.	7.18710	12.01431	8.59899	489
chr11	22759403	22759641	BCOR_2_P0_peak_1080	60	.	5.14081	9.32245	6.06247	128
chr11	22882085	22882284	BCOR_2_P0_peak_1081	26	.	3.72076	5.63400	2.65859	113
chr11	22890561	22891043	BCOR_2_P0_peak_1082	64	.	5.35425	9.70319	6.41881	288
chr11	22907884	22908583	BCOR_2_P0_peak_1083	48	.	4.16417	8.06422	4.88324	519
chr11	22967679	22968021	BCOR_2_P0_peak_1084	182	.	11.02022	22.03056	18.21449	203
chr11	23155303	23156030	BCOR_2_P0_peak_1085	207	.	5.55172	24.66212	20.77011	482
chr11	23206151	23206545	BCOR_2_P0_peak_1086	27	.	2.97592	5.77453	2.77018	281
chr11	23397914	23398338	BCOR_2_P0_peak_1087	118	.	5.89550	15.38594	11.81143	140
chr11	23533415	23533867	BCOR_2_P0_peak_1088	257	.	10.12938	29.77530	25.74519	315
chr11	23670839	23671528	BCOR_2_P0_peak_1089	156	.	8.01394	19.41562	15.68647	165
chr11	23977669	23978063	BCOR_2_P0_peak_1090	26	.	4.12355	5.58075	2.60994	369
chr11	23979729	23979972	BCOR_2_P0_peak_1091	28	.	4.31367	5.87761	2.86772	13
chr11	23995868	23996098	BCOR_2_P0_peak_1092	35	.	4.79140	6.62452	3.54333	76
chr11	24270406	24270884	BCOR_2_P0_peak_1093	157	.	9.48417	19.46649	15.73362	314
chr11	25257061	25257441	BCOR_2_P0_peak_1094	105	.	7.19071	14.10637	10.58875	110
chr11	26287232	26287450	BCOR_2_P0_peak_1095	63	.	4.93482	9.61410	6.33633	93
chr11	28635145	28635413	BCOR_2_P0_peak_1096	98	.	7.00157	13.34597	9.86365	158
chr11	29072711	29072933	BCOR_2_P0_peak_1097	177	.	7.84507	21.58949	17.78917	126
chr11	29147289	29147564	BCOR_2_P0_peak_1098	244	.	8.34079	28.47563	24.47851	159
chr11	29273090	29273994	BCOR_2_P0_peak_1099	330	.	8.22887	37.21284	33.02023	517
chr11	29447891	29448132	BCOR_2_P0_peak_1100	57	.	5.14612	8.99386	5.74987	145
chr11	29522407	29522648	BCOR_2_P0_peak_1101	75	.	6.70796	10.87239	7.51201	127
chr11	29592700	29593041	BCOR_2_P0_peak_1102	75	.	4.04699	10.89731	7.53678	86
chr11	29665308	29665566	BCOR_2_P0_peak_1103	26	.	4.31226	5.65613	2.65866	163
chr11	29925885	29926196	BCOR_2_P0_peak_1104	183	.	7.67084	22.20397	18.38295	181
chr11	30076077	30076398	BCOR_2_P0_peak_1105	64	.	6.22882	9.76012	6.46480	102
chr11	30167212	30167421	BCOR_2_P0_peak_1106	41	.	5.03112	7.25507	4.13700	36
chr11	30167956	30168698	BCOR_2_P0_peak_1107	744	.	24.92669	79.12559	74.40519	338
chr11	30549187	30549482	BCOR_2_P0_peak_1108	85	.	7.18710	12.01431	8.59899	219
chr11	30672227	30672426	BCOR_2_P0_peak_1109	33	.	4.31442	6.38168	3.34364	20
chr11	31571813	31572040	BCOR_2_P0_peak_1110	41	.	4.67396	7.24961	4.13454	38
chr11	31655948	31656156	BCOR_2_P0_peak_1111	60	.	5.94587	9.30635	6.04694	113
chr11	31770427	31770928	BCOR_2_P0_peak_1112	119	.	6.13667	15.52483	11.94696	261
chr11	32167332	32167851	BCOR_2_P0_peak_1113	111	.	7.83475	14.74900	11.19940	315
chr11	32354996	32355340	BCOR_2_P0_peak_1114	62	.	4.87171	9.49137	6.22429	168
chr11	32433135	32433331	BCOR_2_P0_peak_1115	42	.	4.94826	7.40316	4.27328	85
chr11	32542347	32543060	BCOR_2_P0_peak_1116	183	.	7.67084	22.20397	18.38295	158
chr11	33062544	33063596	BCOR_2_P0_peak_1117	437	.	10.56099	48.07975	43.70187	703
chr11	33103461	33104024	BCOR_2_P0_peak_1118	54	.	5.74968	8.67967	5.45668	185
chr11	34646914	34647332	BCOR_2_P0_peak_1119	64	.	6.22882	9.76012	6.46480	31
chr11	35267970	35268390	BCOR_2_P0_peak_1120	44	.	5.27054	7.63350	4.47904	200
chr11	35582804	35583518	BCOR_2_P0_peak_1121	280	.	7.33667	32.15318	28.06530	144
chr11	35687523	35687772	BCOR_2_P0_peak_1122	44	.	5.27054	7.63350	4.47904	175
chr11	35867872	35868184	BCOR_2_P0_peak_1123	109	.	5.49734	14.43890	10.90351	197
chr11	40505903	40506260	BCOR_2_P0_peak_1124	55	.	4.67510	8.78651	5.55907	206
chr11	40546940	40547365	BCOR_2_P0_peak_1125	148	.	8.62885	18.51626	14.81736	131
chr11	40568551	40568955	BCOR_2_P0_peak_1126	85	.	7.18710	12.01431	8.59899	324
chr11	43361851	43362036	BCOR_2_P0_peak_1127	35	.	4.79140	6.62452	3.54333	132
chr11	43495251	43495566	BCOR_2_P0_peak_1128	154	.	5.66841	19.18361	15.46564	128
chr11	44333476	44333892	BCOR_2_P0_peak_1129	35	.	4.79140	6.62452	3.54333	49
chr11	44430662	44430900	BCOR_2_P0_peak_1130	25	.	4.08158	5.51513	2.56701	0
chr11	44431802	44432024	BCOR_2_P0_peak_1131	48	.	4.78066	8.03415	4.85596	96
chr11	45768713	45768964	BCOR_2_P0_peak_1132	58	.	5.39649	9.08376	5.83051	56
chr11	48613570	48613773	BCOR_2_P0_peak_1133	33	.	4.14324	6.36243	3.33067	70
chr11	48630624	48631111	BCOR_2_P0_peak_1134	457	.	12.51353	50.16664	45.75671	165
chr11	48647514	48648245	BCOR_2_P0_peak_1135	48	.	4.78066	8.03415	4.85596	655
chr11	48669805	48670414	BCOR_2_P0_peak_1136	133	.	7.04197	17.00624	13.36520	405
chr11	49017296	49017507	BCOR_2_P0_peak_1137	33	.	4.18122	6.42686	3.38258	153
chr11	49057352	49057984	BCOR_2_P0_peak_1138	101	.	5.30777	13.60502	10.11264	111
chr11	49660086	49660395	BCOR_2_P0_peak_1139	190	.	7.52184	22.84610	19.00781	167
chr11	49715403	49715648	BCOR_2_P0_peak_1140	35	.	4.79140	6.62452	3.54333	162
chr11	49838211	49839236	BCOR_2_P0_peak_1141	1863	.	51.42788	191.66629	186.39130	430
chr11	49944906	49945144	BCOR_2_P0_peak_1142	120	.	8.62452	15.60029	12.01611	66
chr11	50038594	50038809	BCOR_2_P0_peak_1143	28	.	4.31367	5.87761	2.86772	173
chr11	50105562	50106054	BCOR_2_P0_peak_1144	70	.	4.54952	10.42552	7.09513	344
chr11	50138883	50139618	BCOR_2_P0_peak_1145	155	.	5.82057	19.23851	15.51967	383
chr11	50190717	50192074	BCOR_2_P0_peak_1146	235	.	9.60992	27.51245	23.53941	306
chr11	50244313	50244651	BCOR_2_P0_peak_1147	76	.	6.11210	11.01691	7.65147	226
chr11	51103148	51103746	BCOR_2_P0_peak_1148	104	.	7.35905	13.95229	10.44205	154
chr11	51420165	51420714	BCOR_2_P0_peak_1149	64	.	4.26170	9.73857	6.45348	260
chr11	51432836	51433221	BCOR_2_P0_peak_1150	121	.	7.33035	15.71201	12.12383	298
chr11	51502067	51502685	BCOR_2_P0_peak_1151	165	.	6.34621	20.30487	16.54697	360
chr11	51911992	51913054	BCOR_2_P0_peak_1152	228	.	9.03372	26.84491	22.89486	256
chr11	52045579	52045917	BCOR_2_P0_peak_1153	26	.	4.31226	5.65613	2.65866	184
chr11	52174017	52174794	BCOR_2_P0_peak_1154	121	.	8.16316	15.75734	12.16569	370
chr11	53113720	53114286	BCOR_2_P0_peak_1155	200	.	7.01423	23.94820	20.07604	389
chr11	53164921	53165193	BCOR_2_P0_peak_1156	35	.	4.79140	6.62452	3.54333	183
chr11	53244141	53244770	BCOR_2_P0_peak_1157	58	.	4.00813	9.11337	5.85953	270
chr11	53305527	53305712	BCOR_2_P0_peak_1158	157	.	9.48417	19.46649	15.73362	80
chr11	53583229	53584000	BCOR_2_P0_peak_1159	116	.	7.55024	15.17963	11.61634	211
chr11	53705180	53705381	BCOR_2_P0_peak_1160	82	.	4.11883	11.68393	8.28795	125
chr11	54251431	54251947	BCOR_2_P0_peak_1161	111	.	7.01164	14.67839	11.13279	183
chr11	54336226	54336413	BCOR_2_P0_peak_1162	78	.	5.04084	11.19948	7.82621	107
chr11	54600900	54601325	BCOR_2_P0_peak_1163	38	.	3.55142	6.97633	3.88384	359
chr11	54674114	54674353	BCOR_2_P0_peak_1164	71	.	5.19455	10.46360	7.13056	91
chr11	54679771	54680632	BCOR_2_P0_peak_1165	365	.	14.02328	40.81472	36.55462	220
chr11	54769407	54769612	BCOR_2_P0_peak_1166	56	.	5.09937	8.91215	5.67013	117
chr11	54911275	54911725	BCOR_2_P0_peak_1167	177	.	8.58636	21.56399	17.76577	120
chr11	55282694	55283441	BCOR_2_P0_peak_1168	300	.	6.96084	34.13903	30.01239	291
chr11	57614974	57615181	BCOR_2_P0_peak_1169	80	.	5.72424	11.47703	8.08642	100
chr11	57615533	57615735	BCOR_2_P0_peak_1170	70	.	6.18533	10.38748	7.06160	108
chr11	57821976	57823446	BCOR_2_P0_peak_1171	208	.	11.97850	24.73777	20.84057	366
chr11	57917333	57917752	BCOR_2_P0_peak_1172	181	.	6.46270	21.94359	18.13401	195
chr11	57981783	57981970	BCOR_2_P0_peak_1173	26	.	4.31226	5.65613	2.65866	168
chr11	58115474	58116038	BCOR_2_P0_peak_1174	109	.	6.05280	14.51455	10.97760	461
chr11	58120525	58121360	BCOR_2_P0_peak_1175	69	.	6.12237	10.28456	6.96721	385
chr11	58136579	58136992	BCOR_2_P0_peak_1176	120	.	8.62452	15.60029	12.01611	178
chr11	58143884	58144107	BCOR_2_P0_peak_1177	85	.	6.90187	11.93846	8.53369	122
chr11	58752062	58752686	BCOR_2_P0_peak_1178	146	.	7.72772	18.36390	14.67064	330
chr11	58767724	58768117	BCOR_2_P0_peak_1179	103	.	7.02865	13.82558	10.31899	180
chr11	58768465	58768702	BCOR_2_P0_peak_1180	23	.	3.28750	5.27959	2.34270	100
chr11	58976871	58977296	BCOR_2_P0_peak_1181	188	.	8.87257	22.65965	18.82488	143
chr11	59021771	59022003	BCOR_2_P0_peak_1182	28	.	3.56594	5.82304	2.81688	25
chr11	59041454	59041834	BCOR_2_P0_peak_1183	26	.	3.22258	5.56570	2.60703	243
chr11	59263527	59263768	BCOR_2_P0_peak_1184	44	.	5.27054	7.63350	4.47904	51
chr11	59319703	59320133	BCOR_2_P0_peak_1185	156	.	10.06194	19.39706	15.67031	175
chr11	59338865	59339110	BCOR_2_P0_peak_1186	54	.	5.74968	8.67967	5.45668	124
chr11	59475719	59476158	BCOR_2_P0_peak_1187	98	.	6.29666	13.35288	9.86766	255
chr11	59623338	59623566	BCOR_2_P0_peak_1188	40	.	4.29318	7.17361	4.07167	153
chr11	59653289	59653624	BCOR_2_P0_peak_1189	67	.	5.75625	10.04068	6.72886	228
chr11	59661525	59661956	BCOR_2_P0_peak_1190	111	.	7.83475	14.74900	11.19940	205
chr11	59859724	59860055	BCOR_2_P0_peak_1191	367	.	13.37718	40.96735	36.70518	191
chr11	59953303	59953599	BCOR_2_P0_peak_1192	81	.	5.98416	11.56809	8.17365	147
chr11	59990066	59990564	BCOR_2_P0_peak_1193	25	.	3.95489	5.54768	2.59306	370
chr11	59990857	59991068	BCOR_2_P0_peak_1194	41	.	5.03112	7.25507	4.13700	114
chr11	60023882	60024092	BCOR_2_P0_peak_1195	40	.	4.15564	7.20170	4.09303	128
chr11	60033881	60034146	BCOR_2_P0_peak_1196	97	.	7.66624	13.18400	9.70394	97
chr11	60124813	60125306	BCOR_2_P0_peak_1197	44	.	5.27054	7.63350	4.47904	88
chr11	60166385	60166857	BCOR_2_P0_peak_1198	266	.	6.67571	30.72722	26.67440	197
chr11	60230340	60231176	BCOR_2_P0_peak_1199	213	.	8.32834	25.25653	21.34736	325
chr11	60350494	60351486	BCOR_2_P0_peak_1200	748	.	18.57185	79.55633	74.83112	371
chr11	60541803	60542064	BCOR_2_P0_peak_1201	60	.	5.77297	9.36245	6.09714	137
chr11	60590608	60591045	BCOR_2_P0_peak_1202	55	.	4.38334	8.81778	5.58520	280
chr11	60624545	60624922	BCOR_2_P0_peak_1203	64	.	6.22882	9.76012	6.46480	224
chr11	60692314	60692653	BCOR_2_P0_peak_1204	301	.	13.91128	34.33004	30.19702	201
chr11	60727230	60727489	BCOR_2_P0_peak_1205	42	.	4.94826	7.40316	4.27328	42
chr11	60988386	60988953	BCOR_2_P0_peak_1206	333	.	7.22471	37.58266	33.38488	304
chr11	61080634	61080920	BCOR_2_P0_peak_1207	21	.	3.01870	5.11852	2.19114	73
chr11	61307682	61308182	BCOR_2_P0_peak_1208	295	.	9.28860	33.68481	29.56496	255
chr11	61318355	61318623	BCOR_2_P0_peak_1209	85	.	7.18710	12.01431	8.59899	214
chr11	61392969	61393233	BCOR_2_P0_peak_1210	64	.	5.35425	9.70319	6.41881	160
chr11	61575160	61575576	BCOR_2_P0_peak_1211	76	.	6.11210	11.01691	7.65147	221
chr11	61667794	61668785	BCOR_2_P0_peak_1212	117	.	7.09666	15.28336	11.71664	741
chr11	61743583	61743984	BCOR_2_P0_peak_1213	208	.	10.30430	24.78560	20.88727	169
chr11	61890246	61890560	BCOR_2_P0_peak_1214	100	.	4.08353	13.57157	10.08208	153
chr11	62062036	62062651	BCOR_2_P0_peak_1215	46	.	5.17640	7.76696	4.60830	467
chr11	62352313	62352966	BCOR_2_P0_peak_1216	111	.	7.83475	14.74900	11.19940	256
chr11	62364552	62365160	BCOR_2_P0_peak_1217	64	.	3.73269	9.69087	6.40712	78
chr11	62415977	62416429	BCOR_2_P0_peak_1218	23	.	3.28750	5.27959	2.34270	297
chr11	62427294	62427555	BCOR_2_P0_peak_1219	120	.	8.62452	15.60029	12.01611	109
chr11	62570345	62570556	BCOR_2_P0_peak_1220	101	.	7.42239	13.62235	10.12674	75
chr11	62602755	62603110	BCOR_2_P0_peak_1221	32	.	4.57375	6.28367	3.25742	29
chr11	62692819	62693041	BCOR_2_P0_peak_1222	41	.	4.04140	7.25700	4.13710	57
chr11	63268742	63269128	BCOR_2_P0_peak_1223	51	.	5.36062	8.36696	5.16507	191
chr11	63733886	63734539	BCOR_2_P0_peak_1224	305	.	15.33248	34.71747	30.57423	327
chr11	63735588	63736073	BCOR_2_P0_peak_1225	519	.	16.60029	56.41639	51.92367	271
chr11	64485489	64485735	BCOR_2_P0_peak_1226	48	.	4.57939	7.98540	4.81540	67
chr11	64792338	64792547	BCOR_2_P0_peak_1227	55	.	4.38334	8.81778	5.58520	89
chr11	65601571	65601891	BCOR_2_P0_peak_1228	40	.	4.29318	7.17361	4.07167	266
chr11	65981394	65982053	BCOR_2_P0_peak_1229	39	.	4.56862	7.07555	3.97991	542
chr11	67402404	67402632	BCOR_2_P0_peak_1230	33	.	4.00697	6.38922	3.34736	162
chr11	68199959	68200491	BCOR_2_P0_peak_1231	85	.	7.18710	12.01431	8.59899	203
chr11	68505008	68505543	BCOR_2_P0_peak_1232	171	.	6.11906	20.94493	17.16356	380
chr11	68666276	68666851	BCOR_2_P0_peak_1233	121	.	6.41870	15.71426	12.12428	380
chr11	68714835	68715303	BCOR_2_P0_peak_1234	111	.	7.83475	14.74900	11.19940	367
chr11	68850837	68851322	BCOR_2_P0_peak_1235	60	.	5.52756	9.30297	6.04500	381
chr11	68853432	68853806	BCOR_2_P0_peak_1236	63	.	4.95546	9.65409	6.37489	187
chr11	68854265	68854808	BCOR_2_P0_peak_1237	47	.	3.62541	7.88425	4.72202	392
chr11	68855051	68855298	BCOR_2_P0_peak_1238	74	.	5.20848	10.84517	7.49477	124
chr11	68872977	68873445	BCOR_2_P0_peak_1239	124	.	3.88918	16.09056	12.48750	173
chr11	68876381	68876926	BCOR_2_P0_peak_1240	70	.	4.82167	10.38630	7.06160	218
chr11	68884047	68884537	BCOR_2_P0_peak_1241	78	.	4.61684	11.22710	7.85307	306
chr11	68887025	68887245	BCOR_2_P0_peak_1242	34	.	3.89591	6.44716	3.40035	89
chr11	68908318	68908702	BCOR_2_P0_peak_1243	540	.	10.68322	58.56490	54.04612	214
chr11	68912322	68912655	BCOR_2_P0_peak_1244	41	.	4.87168	7.28073	4.16075	76
chr11	68923911	68924646	BCOR_2_P0_peak_1245	35	.	4.61386	6.59668	3.53523	258
chr11	68935666	68936825	BCOR_2_P0_peak_1246	126	.	6.69662	16.29791	12.68541	565
chr11	68937347	68937698	BCOR_2_P0_peak_1247	62	.	4.44029	9.55072	6.28117	153
chr11	68937884	68938165	BCOR_2_P0_peak_1248	109	.	6.68859	14.52068	10.98350	181
chr11	68938815	68939023	BCOR_2_P0_peak_1249	123	.	6.75292	15.96849	12.36881	100
chr11	69137234	69137470	BCOR_2_P0_peak_1250	152	.	8.28648	18.91997	15.20927	168
chr11	69153878	69154558	BCOR_2_P0_peak_1251	330	.	14.02188	37.28407	33.08883	238
chr11	69208954	69209776	BCOR_2_P0_peak_1252	411	.	12.27334	45.47127	41.13410	572
chr11	69222138	69222900	BCOR_2_P0_peak_1253	181	.	9.70746	22.01180	18.19919	62
chr11	69223155	69223390	BCOR_2_P0_peak_1254	33	.	4.67234	6.43790	3.39350	60
chr11	69231252	69231693	BCOR_2_P0_peak_1255	40	.	4.29318	7.17361	4.07167	194
chr11	69360203	69360521	BCOR_2_P0_peak_1256	35	.	4.79140	6.62452	3.54333	61
chr11	69392742	69392933	BCOR_2_P0_peak_1257	58	.	4.00813	9.11337	5.85953	115
chr11	69394449	69395121	BCOR_2_P0_peak_1258	78	.	5.23005	11.24600	7.86988	500
chr11	69419327	69419567	BCOR_2_P0_peak_1259	70	.	4.99232	10.40647	7.07741	148
chr11	69445957	69446449	BCOR_2_P0_peak_1260	162	.	5.66578	19.96658	16.22034	223
chr11	69475861	69476373	BCOR_2_P0_peak_1261	71	.	5.19455	10.46360	7.13056	388
chr11	69484878	69485110	BCOR_2_P0_peak_1262	141	.	7.96777	17.83351	14.16247	150
chr11	69485847	69486155	BCOR_2_P0_peak_1263	254	.	5.93255	29.46606	25.44634	193
chr11	69495184	69495596	BCOR_2_P0_peak_1264	55	.	5.03929	8.80677	5.57562	147
chr11	69571729	69572904	BCOR_2_P0_peak_1265	241	.	7.99069	28.08559	24.10180	601
chr11	69614033	69614494	BCOR_2_P0_peak_1266	70	.	6.18533	10.38748	7.06160	312
chr11	69617180	69617407	BCOR_2_P0_peak_1267	95	.	7.54546	12.98728	9.52474	152
chr11	69651276	69652216	BCOR_2_P0_peak_1268	404	.	11.18424	44.73976	40.41599	470
chr11	69714660	69715613	BCOR_2_P0_peak_1269	308	.	8.35774	34.95124	30.80475	527
chr11	69727512	69727744	BCOR_2_P0_peak_1270	55	.	4.51686	8.78799	5.55907	92
chr11	69734839	69735306	BCOR_2_P0_peak_1271	263	.	6.25830	30.41720	26.37508	183
chr11	69749060	69749289	BCOR_2_P0_peak_1272	80	.	5.72424	11.47703	8.08642	107
chr11	69794350	69794584	BCOR_2_P0_peak_1273	54	.	4.61531	8.67123	5.45668	95
chr11	69804564	69805327	BCOR_2_P0_peak_1274	70	.	6.18533	10.38748	7.06160	223
chr11	69808988	69809218	BCOR_2_P0_peak_1275	96	.	4.37626	13.07906	9.60989	131
chr11	69814045	69814408	BCOR_2_P0_peak_1276	70	.	6.18533	10.38748	7.06160	136
chr11	69834846	69835156	BCOR_2_P0_peak_1277	45	.	3.37249	7.67798	4.52136	214
chr11	70051150	70051466	BCOR_2_P0_peak_1278	221	.	12.45764	26.11718	22.18209	180
chr11	70053399	70053586	BCOR_2_P0_peak_1279	64	.	6.22882	9.76012	6.46480	146
chr11	70245749	70246114	BCOR_2_P0_peak_1280	95	.	5.70551	12.98137	9.51996	273
chr11	70265389	70265839	BCOR_2_P0_peak_1281	92	.	6.37422	12.66942	9.22028	168
chr11	70376027	70376250	BCOR_2_P0_peak_1282	48	.	4.78066	8.03415	4.85596	110
chr11	70460303	70461017	BCOR_2_P0_peak_1283	414	.	15.11788	45.82030	41.47688	173
chr11	70467287	70467500	BCOR_2_P0_peak_1284	26	.	4.31226	5.65613	2.65866	191
chr11	70468213	70468477	BCOR_2_P0_peak_1285	25	.	3.95489	5.54768	2.59306	149
chr11	70482217	70483121	BCOR_2_P0_peak_1286	289	.	9.48607	33.02887	28.92626	461
chr11	70513450	70514010	BCOR_2_P0_peak_1287	1053	.	32.98961	110.24986	105.30436	371
chr11	70514420	70514793	BCOR_2_P0_peak_1288	24	.	4.11637	5.35279	2.41113	153
chr11	70658215	70658514	BCOR_2_P0_peak_1289	125	.	8.38883	16.13424	12.52991	123
chr11	70783506	70783937	BCOR_2_P0_peak_1290	100	.	6.39778	13.54400	10.05529	226
chr11	70817720	70817937	BCOR_2_P0_peak_1291	41	.	4.36212	7.29723	4.17693	33
chr11	70832777	70833344	BCOR_2_P0_peak_1292	618	.	10.74902	66.43155	61.82855	132
chr11	71228421	71228612	BCOR_2_P0_peak_1293	18	.	3.59535	4.75041	1.84681	66
chr11	71564228	71564580	BCOR_2_P0_peak_1294	56	.	4.26915	8.86930	5.63205	266
chr11	72254574	72254781	BCOR_2_P0_peak_1295	33	.	4.00697	6.38922	3.34736	170
chr11	72302485	72302781	BCOR_2_P0_peak_1296	42	.	4.94826	7.40316	4.27328	249
chr11	72420561	72420932	BCOR_2_P0_peak_1297	70	.	4.99232	10.40647	7.07741	178
chr11	72421727	72421978	BCOR_2_P0_peak_1298	48	.	4.78066	8.03415	4.85596	135
chr11	72503507	72503730	BCOR_2_P0_peak_1299	72	.	5.43803	10.57001	7.22952	37
chr11	72609100	72609658	BCOR_2_P0_peak_1300	102	.	7.77537	13.77494	10.26973	400
chr11	72861254	72861630	BCOR_2_P0_peak_1301	80	.	6.59768	11.44021	8.05314	148
chr11	73012591	73012851	BCOR_2_P0_peak_1302	131	.	7.64906	16.76396	13.13580	93
chr11	74451822	74452067	BCOR_2_P0_peak_1303	54	.	5.74968	8.67967	5.45668	47
chr11	74462770	74462971	BCOR_2_P0_peak_1304	43	.	5.18750	7.50210	4.36723	145
chr11	74537627	74538218	BCOR_2_P0_peak_1305	139	.	6.89416	17.61544	13.95245	334
chr11	74584093	74584680	BCOR_2_P0_peak_1306	235	.	12.93678	27.51293	23.53941	182
chr11	74643542	74644600	BCOR_2_P0_peak_1307	253	.	7.72371	29.39018	25.37358	304
chr11	74645513	74645968	BCOR_2_P0_peak_1308	304	.	8.07749	34.60306	30.46493	230
chr11	74651480	74652213	BCOR_2_P0_peak_1309	89	.	6.01045	12.40497	8.96650	621
chr11	74711016	74711421	BCOR_2_P0_peak_1310	36	.	4.53212	6.73498	3.65059	318
chr11	74739207	74739779	BCOR_2_P0_peak_1311	166	.	9.44193	20.45552	16.69592	142
chr11	74983882	74984160	BCOR_2_P0_peak_1312	34	.	4.68678	6.46049	3.41359	213
chr11	74986911	74987180	BCOR_2_P0_peak_1313	41	.	4.67396	7.24961	4.13454	138
chr11	74992342	74992640	BCOR_2_P0_peak_1314	156	.	10.06194	19.39706	15.67031	124
chr11	75003991	75004230	BCOR_2_P0_peak_1315	54	.	5.74968	8.67967	5.45668	35
chr11	75007280	75007631	BCOR_2_P0_peak_1316	18	.	3.83312	4.73243	1.83681	211
chr11	75077175	75077507	BCOR_2_P0_peak_1317	64	.	6.22882	9.76012	6.46480	141
chr11	75161816	75162037	BCOR_2_P0_peak_1318	56	.	4.26915	8.86930	5.63205	51
chr11	75274743	75275149	BCOR_2_P0_peak_1319	253	.	6.95053	29.39725	25.38029	222
chr11	75300237	75300548	BCOR_2_P0_peak_1320	110	.	7.75500	14.61610	11.07540	118
chr11	75345221	75345645	BCOR_2_P0_peak_1321	101	.	5.48891	13.65813	10.16040	229
chr11	75401582	75401782	BCOR_2_P0_peak_1322	35	.	4.79140	6.62452	3.54333	101
chr11	75444286	75444503	BCOR_2_P0_peak_1323	159	.	6.63472	19.73250	15.99116	135
chr11	75492452	75493002	BCOR_2_P0_peak_1324	55	.	4.51686	8.78799	5.55907	167
chr11	75546162	75546363	BCOR_2_P0_peak_1325	80	.	5.70678	11.44428	8.05701	127
chr11	75780423	75780669	BCOR_2_P0_peak_1326	85	.	7.18710	12.01431	8.59899	123
chr11	75841040	75841462	BCOR_2_P0_peak_1327	77	.	6.65986	11.15952	7.79004	320
chr11	76015317	76015690	BCOR_2_P0_peak_1328	121	.	7.33035	15.71201	12.12383	161
chr11	76212221	76212751	BCOR_2_P0_peak_1329	214	.	10.95263	25.34771	21.43582	272
chr11	76220411	76220643	BCOR_2_P0_peak_1330	95	.	5.70551	12.98137	9.51996	45
chr11	76283275	76283574	BCOR_2_P0_peak_1331	43	.	5.18750	7.50210	4.36723	74
chr11	76436988	76437275	BCOR_2_P0_peak_1332	164	.	9.92144	20.20085	16.44553	146
chr11	76660281	76660615	BCOR_2_P0_peak_1333	148	.	8.62885	18.51626	14.81736	208
chr11	77306502	77306783	BCOR_2_P0_peak_1334	48	.	4.16417	8.06422	4.88324	229
chr11	77326528	77327153	BCOR_2_P0_peak_1335	492	.	16.02787	53.69018	49.23152	274
chr11	77328449	77329078	BCOR_2_P0_peak_1336	157	.	9.48417	19.46649	15.73362	173
chr11	77421131	77421918	BCOR_2_P0_peak_1337	266	.	10.87605	30.69147	26.64170	297
chr11	77499258	77499836	BCOR_2_P0_peak_1338	243	.	10.30363	28.33565	24.34373	287
chr11	77576692	77577291	BCOR_2_P0_peak_1339	41	.	4.67396	7.24961	4.13454	193
chr11	77680937	77681275	BCOR_2_P0_peak_1340	44	.	5.27054	7.63350	4.47904	184
chr11	77707433	77708031	BCOR_2_P0_peak_1341	41	.	4.67396	7.24961	4.13454	502
chr11	77744342	77744774	BCOR_2_P0_peak_1342	86	.	6.47164	12.02389	8.60443	26
chr11	77778607	77778934	BCOR_2_P0_peak_1343	16	.	2.84113	4.54541	1.69767	272
chr11	77795244	77796422	BCOR_2_P0_peak_1344	269	.	7.01498	31.03513	26.97630	795
chr11	77845612	77846110	BCOR_2_P0_peak_1345	209	.	9.44499	24.89168	20.98849	184
chr11	77928898	77929207	BCOR_2_P0_peak_1346	71	.	5.19455	10.46360	7.13056	153
chr11	77991952	77992328	BCOR_2_P0_peak_1347	58	.	5.39303	9.07796	5.82536	198
chr11	77996788	77997026	BCOR_2_P0_peak_1348	26	.	3.82453	5.57260	2.60898	130
chr11	78002125	78002509	BCOR_2_P0_peak_1349	67	.	5.75257	10.03445	6.72335	270
chr11	78059234	78059709	BCOR_2_P0_peak_1350	88	.	6.63307	12.29903	8.86598	90
chr11	78074791	78075720	BCOR_2_P0_peak_1351	561	.	15.69015	60.70941	56.16413	300
chr11	78141813	78142008	BCOR_2_P0_peak_1352	35	.	4.79140	6.62452	3.54333	98
chr11	78311090	78311358	BCOR_2_P0_peak_1353	25	.	3.77947	5.49699	2.55075	259
chr11	78364216	78364452	BCOR_2_P0_peak_1354	48	.	4.16417	8.06422	4.88324	67
chr11	78510724	78511514	BCOR_2_P0_peak_1355	85	.	5.08233	11.99279	8.58559	318
chr11	78629775	78630175	BCOR_2_P0_peak_1356	56	.	4.17039	8.93787	5.69479	171
chr11	79308857	79309063	BCOR_2_P0_peak_1357	70	.	6.18533	10.38748	7.06160	32
chr11	79404497	79404698	BCOR_2_P0_peak_1358	18	.	3.83312	4.73243	1.83681	173
chr11	79426715	79426901	BCOR_2_P0_peak_1359	117	.	8.19597	15.34836	11.77677	83
chr11	79517781	79518124	BCOR_2_P0_peak_1360	64	.	5.15182	9.68494	6.40140	247
chr11	79524406	79525004	BCOR_2_P0_peak_1361	64	.	6.22882	9.76012	6.46480	271
chr11	79806048	79806939	BCOR_2_P0_peak_1362	321	.	8.82710	36.36912	32.19407	439
chr11	79894262	79894577	BCOR_2_P0_peak_1363	22	.	3.32821	5.14602	2.21586	242
chr11	80114372	80114588	BCOR_2_P0_peak_1364	33	.	4.31442	6.38168	3.34364	163
chr11	80115236	80115444	BCOR_2_P0_peak_1365	64	.	6.22882	9.76012	6.46480	105
chr11	80129495	80129728	BCOR_2_P0_peak_1366	64	.	6.22882	9.76012	6.46480	152
chr11	80196522	80196728	BCOR_2_P0_peak_1367	27	.	3.63619	5.71989	2.71680	175
chr11	80242027	80242340	BCOR_2_P0_peak_1368	26	.	4.12355	5.58075	2.60994	95
chr11	80289990	80290650	BCOR_2_P0_peak_1369	877	.	21.15793	92.55817	87.73105	372
chr11	80966898	80967192	BCOR_2_P0_peak_1370	70	.	6.18533	10.38748	7.06160	181
chr11	82194240	82194512	BCOR_2_P0_peak_1371	54	.	5.74968	8.67967	5.45668	224
chr11	82200604	82201417	BCOR_2_P0_peak_1372	120	.	8.62452	15.60029	12.01611	248
chr11	82594580	82594926	BCOR_2_P0_peak_1373	64	.	6.22882	9.76012	6.46480	268
chr11	83085121	83085489	BCOR_2_P0_peak_1374	48	.	4.16417	8.06422	4.88324	125
chr11	83184930	83185219	BCOR_2_P0_peak_1375	26	.	3.82453	5.57260	2.60898	156
chr11	83286214	83286814	BCOR_2_P0_peak_1376	40	.	4.15564	7.20170	4.09303	84
chr11	83777625	83778202	BCOR_2_P0_peak_1377	75	.	6.70796	10.87239	7.51201	454
chr11	83881664	83882131	BCOR_2_P0_peak_1378	42	.	4.94826	7.40316	4.27328	286
chr11	83942371	83943389	BCOR_2_P0_peak_1379	483	.	19.38070	52.78785	48.34279	727
chr11	83992712	83993682	BCOR_2_P0_peak_1380	237	.	7.68225	27.75423	23.77790	355
chr11	84326734	84327631	BCOR_2_P0_peak_1381	838	.	19.50585	88.63869	83.83871	437
chr11	84336044	84336560	BCOR_2_P0_peak_1382	48	.	4.78066	8.03415	4.85596	276
chr11	84338663	84339348	BCOR_2_P0_peak_1383	182	.	11.02022	22.03056	18.21449	372
chr11	84632816	84633024	BCOR_2_P0_peak_1384	44	.	5.27054	7.63350	4.47904	49
chr11	84683449	84683707	BCOR_2_P0_peak_1385	41	.	4.50285	7.25381	4.13700	221
chr11	84683972	84684422	BCOR_2_P0_peak_1386	315	.	14.30875	35.70617	31.54343	131
chr11	84953524	84953721	BCOR_2_P0_peak_1387	36	.	2.93661	6.78295	3.69738	139
chr11	85048362	85048898	BCOR_2_P0_peak_1388	167	.	8.30015	20.48249	16.71963	198
chr11	85124609	85124810	BCOR_2_P0_peak_1389	52	.	3.84113	8.42668	5.22407	123
chr11	85165973	85166736	BCOR_2_P0_peak_1390	404	.	14.97941	44.81434	40.48801	354
chr11	85643428	85643916	BCOR_2_P0_peak_1391	19	.	3.43454	4.90998	1.99162	39
chr11	85645777	85646520	BCOR_2_P0_peak_1392	249	.	8.74160	28.93616	24.92822	286
chr11	85656747	85657373	BCOR_2_P0_peak_1393	164	.	7.23250	20.22920	16.47245	354
chr11	85657995	85658277	BCOR_2_P0_peak_1394	34	.	4.53591	6.47347	3.42021	235
chr11	85701577	85701977	BCOR_2_P0_peak_1395	132	.	9.10366	16.84409	13.20928	216
chr11	85808881	85809178	BCOR_2_P0_peak_1396	54	.	5.74968	8.67967	5.45668	35
chr11	85852758	85853506	BCOR_2_P0_peak_1397	380	.	16.49421	42.36147	38.07533	234
chr11	86014528	86015086	BCOR_2_P0_peak_1398	34	.	3.80367	6.52722	3.46869	190
chr11	86171580	86171941	BCOR_2_P0_peak_1399	107	.	6.58287	14.31989	10.79457	266
chr11	86297785	86298437	BCOR_2_P0_peak_1400	244	.	8.34079	28.47563	24.47851	313
chr11	86357861	86358663	BCOR_2_P0_peak_1401	18	.	2.58447	4.72778	1.83681	516
chr11	86570919	86571542	BCOR_2_P0_peak_1402	181	.	8.52486	21.97130	18.16097	228
chr11	86665174	86665417	BCOR_2_P0_peak_1403	13	.	3.14833	4.21950	1.39255	211
chr11	86665919	86666138	BCOR_2_P0_peak_1404	53	.	5.65910	8.53523	5.32825	134
chr11	86807101	86807494	BCOR_2_P0_peak_1405	137	.	6.57500	17.36464	13.71027	187
chr11	86887595	86887807	BCOR_2_P0_peak_1406	20	.	3.37646	5.02165	2.09667	29
chr11	86922244	86922987	BCOR_2_P0_peak_1407	1195	.	16.74184	124.54810	119.53325	374
chr11	86940396	86940777	BCOR_2_P0_peak_1408	120	.	7.55648	15.65358	12.06860	300
chr11	87172290	87172879	BCOR_2_P0_peak_1409	540	.	19.41491	58.58197	54.06230	269
chr11	87236143	87236969	BCOR_2_P0_peak_1410	61	.	3.17686	9.40653	6.14041	627
chr11	87240321	87241165	BCOR_2_P0_peak_1411	95	.	4.45169	13.00081	9.53806	108
chr11	87256795	87257398	BCOR_2_P0_peak_1412	139	.	4.86535	17.64953	13.98600	264
chr11	87262238	87262915	BCOR_2_P0_peak_1413	132	.	4.83391	16.85486	13.21990	214
chr11	87275520	87276179	BCOR_2_P0_peak_1414	107	.	4.18823	14.24444	10.72396	528
chr11	87284473	87285400	BCOR_2_P0_peak_1415	42	.	3.19982	7.39584	4.27174	628
chr11	87405310	87405844	BCOR_2_P0_peak_1416	434	.	7.74441	47.81868	43.44757	210
chr11	87550586	87551061	BCOR_2_P0_peak_1417	291	.	10.90856	33.25108	29.13915	328
chr11	87666714	87666929	BCOR_2_P0_peak_1418	40	.	4.46195	7.18364	4.07750	52
chr11	87800773	87801465	BCOR_2_P0_peak_1419	239	.	9.27145	27.93091	23.94942	315
chr11	87860571	87861380	BCOR_2_P0_peak_1420	220	.	9.73121	26.02726	22.09513	443
chr11	87881276	87881737	BCOR_2_P0_peak_1421	54	.	5.74968	8.67967	5.45668	70
chr11	87974587	87975782	BCOR_2_P0_peak_1422	214	.	10.95263	25.34771	21.43582	522
chr11	88203259	88203467	BCOR_2_P0_peak_1423	60	.	5.77297	9.36245	6.09714	69
chr11	88218149	88218808	BCOR_2_P0_peak_1424	22	.	3.32821	5.14602	2.21586	499
chr11	88319643	88319925	BCOR_2_P0_peak_1425	54	.	5.74968	8.67967	5.45668	58
chr11	88398679	88399036	BCOR_2_P0_peak_1426	180	.	6.26831	21.81384	18.00853	188
chr11	88579577	88580016	BCOR_2_P0_peak_1427	19	.	3.50582	4.81651	1.90568	315
chr11	88725648	88726307	BCOR_2_P0_peak_1428	268	.	10.38910	30.92330	26.86640	337
chr11	88835157	88835455	BCOR_2_P0_peak_1429	95	.	6.83117	13.05410	9.58579	163
chr11	88921655	88921908	BCOR_2_P0_peak_1430	33	.	4.31442	6.38168	3.34364	181
chr11	89159671	89159958	BCOR_2_P0_peak_1431	85	.	7.18710	12.01431	8.59899	135
chr11	89163166	89164165	BCOR_2_P0_peak_1432	56	.	5.09937	8.91215	5.67013	605
chr11	89164628	89164899	BCOR_2_P0_peak_1433	97	.	7.66624	13.18400	9.70394	136
chr11	90110505	90110808	BCOR_2_P0_peak_1434	184	.	9.24261	22.27477	18.45088	123
chr11	90251658	90252285	BCOR_2_P0_peak_1435	55	.	4.67510	8.78651	5.55907	552
chr11	90279262	90279555	BCOR_2_P0_peak_1436	148	.	8.62885	18.51626	14.81736	68
chr11	90499179	90499680	BCOR_2_P0_peak_1437	70	.	4.67574	10.39466	7.06757	200
chr11	93747011	93747388	BCOR_2_P0_peak_1438	172	.	8.05156	21.01138	17.22679	155
chr11	93857061	93857689	BCOR_2_P0_peak_1439	51	.	5.36062	8.36696	5.16507	431
chr11	94021725	94021916	BCOR_2_P0_peak_1440	60	.	5.77297	9.36245	6.09714	151
chr11	94071648	94071932	BCOR_2_P0_peak_1441	113	.	8.20800	14.91697	11.36401	72
chr11	94072293	94073068	BCOR_2_P0_peak_1442	197	.	6.56680	23.58186	19.71984	392
chr11	94514943	94515487	BCOR_2_P0_peak_1443	105	.	7.19071	14.10637	10.58875	195
chr11	94538426	94538881	BCOR_2_P0_peak_1444	441	.	19.64474	48.49855	44.11282	270
chr11	94840529	94840751	BCOR_2_P0_peak_1445	44	.	5.27054	7.63350	4.47904	76
chr11	94871011	94871281	BCOR_2_P0_peak_1446	76	.	6.11210	11.01691	7.65147	81
chr11	94902622	94902864	BCOR_2_P0_peak_1447	131	.	5.37283	16.76136	13.13580	127
chr11	94938010	94938370	BCOR_2_P0_peak_1448	75	.	6.70796	10.87239	7.51201	217
chr11	94981447	94981669	BCOR_2_P0_peak_1449	26	.	4.19442	5.69145	2.69249	28
chr11	95170936	95171784	BCOR_2_P0_peak_1450	131	.	4.92279	16.81120	13.18179	87
chr11	95245776	95246420	BCOR_2_P0_peak_1451	137	.	6.57500	17.36464	13.71027	367
chr11	95274996	95276130	BCOR_2_P0_peak_1452	70	.	6.18533	10.38748	7.06160	550
chr11	95447433	95449290	BCOR_2_P0_peak_1453	262	.	13.84833	30.27276	26.23435	1260
chr11	95528035	95528256	BCOR_2_P0_peak_1454	162	.	8.60519	20.02272	16.27107	111
chr11	95573889	95575130	BCOR_2_P0_peak_1455	866	.	28.61749	91.42706	86.60706	295
chr11	95685603	95685834	BCOR_2_P0_peak_1456	64	.	6.22882	9.76012	6.46480	122
chr11	95719803	95721042	BCOR_2_P0_peak_1457	184	.	9.24261	22.27477	18.45088	312
chr11	95852386	95852697	BCOR_2_P0_peak_1458	67	.	5.96198	10.02166	6.71544	211
chr11	95926402	95927052	BCOR_2_P0_peak_1459	65	.	5.41808	9.81604	6.51393	274
chr11	95936795	95937453	BCOR_2_P0_peak_1460	495	.	13.21405	54.03531	49.57412	396
chr11	96133465	96133883	BCOR_2_P0_peak_1461	51	.	5.36062	8.36696	5.16507	258
chr11	96140046	96140538	BCOR_2_P0_peak_1462	97	.	7.15437	13.17646	9.70328	335
chr11	96145474	96146194	BCOR_2_P0_peak_1463	121	.	8.16316	15.75734	12.16569	608
chr11	96147935	96148300	BCOR_2_P0_peak_1464	35	.	4.79140	6.62452	3.54333	64
chr11	96160446	96160659	BCOR_2_P0_peak_1465	44	.	5.27054	7.63350	4.47904	116
chr11	96164512	96164767	BCOR_2_P0_peak_1466	77	.	6.65986	11.15952	7.79004	104
chr11	96172804	96173303	BCOR_2_P0_peak_1467	169	.	10.21178	20.68584	16.91808	324
chr11	96179957	96180243	BCOR_2_P0_peak_1468	85	.	7.18710	12.01431	8.59899	138
chr11	96214032	96214348	BCOR_2_P0_peak_1469	44	.	5.27054	7.63350	4.47904	296
chr11	96214582	96214808	BCOR_2_P0_peak_1470	35	.	4.79140	6.62452	3.54333	164
chr11	96215783	96215972	BCOR_2_P0_peak_1471	56	.	5.09937	8.91215	5.67013	74
chr11	96638821	96639162	BCOR_2_P0_peak_1472	338	.	10.04686	38.01076	33.80531	233
chr11	96650355	96650812	BCOR_2_P0_peak_1473	253	.	11.86467	29.41412	25.39507	166
chr11	96685410	96685804	BCOR_2_P0_peak_1474	141	.	7.96777	17.83351	14.16247	163
chr11	96691003	96691771	BCOR_2_P0_peak_1475	250	.	8.16826	29.08364	25.07262	447
chr11	96723188	96723471	BCOR_2_P0_peak_1476	75	.	6.70796	10.87239	7.51201	168
chr11	96737122	96737677	BCOR_2_P0_peak_1477	142	.	7.27237	17.94075	14.26507	134
chr11	96777611	96778078	BCOR_2_P0_peak_1478	165	.	6.34621	20.30487	16.54697	229
chr11	96805294	96805479	BCOR_2_P0_peak_1479	144	.	9.32380	18.17494	14.49048	69
chr11	96838525	96839422	BCOR_2_P0_peak_1480	488	.	10.62827	53.32152	48.86692	597
chr11	96902736	96903089	BCOR_2_P0_peak_1481	48	.	4.78066	8.03415	4.85596	84
chr11	97011877	97012196	BCOR_2_P0_peak_1482	25	.	3.95489	5.54768	2.59306	48
chr11	97048361	97048857	BCOR_2_P0_peak_1483	71	.	4.43927	10.47446	7.14058	143
chr11	97049117	97049936	BCOR_2_P0_peak_1484	1047	.	16.21790	109.64352	104.70197	413
chr11	97140826	97142288	BCOR_2_P0_peak_1485	488	.	21.08216	53.29071	48.83657	1173
chr11	97172547	97172753	BCOR_2_P0_peak_1486	64	.	6.22882	9.76012	6.46480	130
chr11	97176770	97177534	BCOR_2_P0_peak_1487	1883	.	47.81821	193.58997	188.30798	239
chr11	97211545	97211758	BCOR_2_P0_peak_1488	56	.	5.09937	8.91215	5.67013	64
chr11	97223410	97223839	BCOR_2_P0_peak_1489	253	.	11.86467	29.41412	25.39507	158
chr11	97393177	97393836	BCOR_2_P0_peak_1490	95	.	6.83117	13.05410	9.58579	208
chr11	97396183	97396436	BCOR_2_P0_peak_1491	54	.	5.74968	8.67967	5.45668	186
chr11	97436378	97437041	BCOR_2_P0_peak_1492	193	.	10.72124	23.20110	19.35435	193
chr11	97490809	97491183	BCOR_2_P0_peak_1493	108	.	8.14538	14.37982	10.84768	293
chr11	97521418	97522046	BCOR_2_P0_peak_1494	144	.	9.58280	18.11003	14.42727	368
chr11	97524197	97524536	BCOR_2_P0_peak_1495	46	.	4.62826	7.76835	4.60929	274
chr11	97561127	97561335	BCOR_2_P0_peak_1496	67	.	5.75257	10.03445	6.72335	72
chr11	97561847	97562076	BCOR_2_P0_peak_1497	34	.	4.53857	6.47768	3.42428	64
chr11	97563912	97564725	BCOR_2_P0_peak_1498	124	.	5.68227	16.06303	12.46013	689
chr11	97606269	97606662	BCOR_2_P0_peak_1499	86	.	5.46778	12.10457	8.67780	269
chr11	97627874	97628076	BCOR_2_P0_peak_1500	51	.	5.36062	8.36696	5.16507	93
chr11	97643468	97643717	BCOR_2_P0_peak_1501	69	.	6.12237	10.28456	6.96721	189
chr11	97660363	97661106	BCOR_2_P0_peak_1502	121	.	6.41870	15.71426	12.12428	494
chr11	97745414	97745805	BCOR_2_P0_peak_1503	220	.	9.73121	26.02726	22.09513	108
chr11	97849119	97849506	BCOR_2_P0_peak_1504	26	.	3.72076	5.63400	2.65859	30
chr11	97849700	97850545	BCOR_2_P0_peak_1505	117	.	7.38920	15.35694	11.78489	450
chr11	97856071	97856301	BCOR_2_P0_peak_1506	64	.	6.22882	9.76012	6.46480	39
chr11	97887977	97888472	BCOR_2_P0_peak_1507	72	.	5.43803	10.57001	7.22952	76
chr11	97914618	97914837	BCOR_2_P0_peak_1508	44	.	5.27054	7.63350	4.47904	19
chr11	98010993	98011400	BCOR_2_P0_peak_1509	41	.	4.50285	7.25381	4.13700	204
chr11	98054364	98054747	BCOR_2_P0_peak_1510	101	.	7.42239	13.62235	10.12674	124
chr11	98063894	98064510	BCOR_2_P0_peak_1511	116	.	5.07434	15.16833	11.60837	152
chr11	98155975	98156164	BCOR_2_P0_peak_1512	26	.	3.82453	5.57260	2.60898	43
chr11	98188815	98189311	BCOR_2_P0_peak_1513	40	.	4.15564	7.20170	4.09303	112
chr11	98199857	98200793	BCOR_2_P0_peak_1514	179	.	10.84660	21.74209	17.93802	243
chr11	98219680	98219963	BCOR_2_P0_peak_1515	79	.	6.53053	11.32980	7.95051	68
chr11	98261580	98261806	BCOR_2_P0_peak_1516	34	.	4.53591	6.47347	3.42021	89
chr11	98300077	98300296	BCOR_2_P0_peak_1517	26	.	4.12355	5.58075	2.60994	185
chr11	98412313	98412644	BCOR_2_P0_peak_1518	144	.	9.58280	18.11003	14.42727	230
chr11	98543618	98543953	BCOR_2_P0_peak_1519	26	.	3.22258	5.56570	2.60703	23
chr11	98635319	98635656	BCOR_2_P0_peak_1520	63	.	4.47245	9.62250	6.34360	69
chr11	98670902	98671413	BCOR_2_P0_peak_1521	107	.	6.58287	14.31989	10.79457	145
chr11	98786946	98787174	BCOR_2_P0_peak_1522	26	.	3.82453	5.57260	2.60898	159
chr11	98791105	98791337	BCOR_2_P0_peak_1523	38	.	4.82739	6.93367	3.84246	74
chr11	98824804	98825229	BCOR_2_P0_peak_1524	60	.	5.77297	9.36245	6.09714	121
chr11	98843697	98844026	BCOR_2_P0_peak_1525	26	.	3.82453	5.57260	2.60898	63
chr11	99091538	99092035	BCOR_2_P0_peak_1526	79	.	6.04571	11.28826	7.91028	323
chr11	99247080	99247632	BCOR_2_P0_peak_1527	97	.	7.66624	13.18400	9.70394	111
chr11	99999010	99999490	BCOR_2_P0_peak_1528	97	.	7.66624	13.18400	9.70394	187
chr11	100180989	100181178	BCOR_2_P0_peak_1529	78	.	4.50915	11.27504	7.89791	116
chr11	100217477	100217770	BCOR_2_P0_peak_1530	34	.	3.80367	6.52722	3.46869	82
chr11	100259149	100259372	BCOR_2_P0_peak_1531	125	.	5.87646	16.14987	12.54442	64
chr11	100275657	100276079	BCOR_2_P0_peak_1532	163	.	9.21260	20.05714	16.30488	307
chr11	100388959	100389448	BCOR_2_P0_peak_1533	101	.	7.42239	13.62235	10.12674	380
chr11	100481020	100481244	BCOR_2_P0_peak_1534	70	.	4.99232	10.40647	7.07741	56
chr11	100484207	100484415	BCOR_2_P0_peak_1535	49	.	5.03350	8.14907	4.96051	54
chr11	100517684	100518014	BCOR_2_P0_peak_1536	60	.	5.77297	9.36245	6.09714	275
chr11	100599269	100599693	BCOR_2_P0_peak_1537	73	.	5.73679	10.74439	7.39651	263
chr11	100711641	100712308	BCOR_2_P0_peak_1538	287	.	14.61933	32.85465	28.75447	347
chr11	100800709	100801148	BCOR_2_P0_peak_1539	152	.	6.70867	19.01290	15.29779	152
chr11	100870538	100870758	BCOR_2_P0_peak_1540	19	.	3.43454	4.90998	1.99162	188
chr11	100931229	100931654	BCOR_2_P0_peak_1541	144	.	9.58280	18.11003	14.42727	237
chr11	100943559	100943928	BCOR_2_P0_peak_1542	114	.	6.49319	15.00645	11.44960	248
chr11	100948295	100948761	BCOR_2_P0_peak_1543	49	.	5.03350	8.14907	4.96051	129
chr11	100981102	100981665	BCOR_2_P0_peak_1544	534	.	12.35840	58.01041	53.49746	209
chr11	101032423	101033135	BCOR_2_P0_peak_1545	205	.	10.42653	24.42179	20.53758	323
chr11	101033333	101033710	BCOR_2_P0_peak_1546	151	.	9.14170	18.88689	15.17931	181
chr11	101035042	101035693	BCOR_2_P0_peak_1547	257	.	13.54980	29.77190	25.74336	486
chr11	101037427	101037758	BCOR_2_P0_peak_1548	76	.	6.11210	11.01691	7.65147	269
chr11	101278609	101278899	BCOR_2_P0_peak_1549	33	.	4.31442	6.38168	3.34364	117
chr11	101303476	101304019	BCOR_2_P0_peak_1550	128	.	6.35584	16.43744	12.82001	138
chr11	101328953	101329448	BCOR_2_P0_peak_1551	58	.	5.39303	9.07796	5.82536	326
chr11	101340744	101341095	BCOR_2_P0_peak_1552	73	.	5.73679	10.74439	7.39651	83
chr11	101413242	101414168	BCOR_2_P0_peak_1553	314	.	9.83003	35.65424	31.49278	485
chr11	101503182	101503615	BCOR_2_P0_peak_1554	208	.	5.06456	24.78531	20.88720	116
chr11	101506577	101507122	BCOR_2_P0_peak_1555	93	.	4.02424	12.79289	9.33959	459
chr11	101519667	101520612	BCOR_2_P0_peak_1556	156	.	4.70837	19.41302	15.68620	124
chr11	101526853	101527119	BCOR_2_P0_peak_1557	26	.	4.31226	5.65613	2.65866	243
chr11	101594088	101594338	BCOR_2_P0_peak_1558	101	.	5.30777	13.60502	10.11264	112
chr11	101646466	101646848	BCOR_2_P0_peak_1559	213	.	9.09047	25.29575	21.38439	227
chr11	101825088	101825445	BCOR_2_P0_peak_1560	132	.	9.10366	16.84409	13.20928	97
chr11	101846049	101846339	BCOR_2_P0_peak_1561	70	.	6.18533	10.38748	7.06160	76
chr11	101888158	101888552	BCOR_2_P0_peak_1562	144	.	9.58280	18.11003	14.42727	157
chr11	101948648	101948968	BCOR_2_P0_peak_1563	33	.	4.31442	6.38168	3.34364	307
chr11	102145957	102146205	BCOR_2_P0_peak_1564	30	.	2.82869	6.08648	3.06796	179
chr11	102157454	102158593	BCOR_2_P0_peak_1565	1082	.	22.15894	113.18956	108.22797	909
chr11	102170321	102170525	BCOR_2_P0_peak_1566	129	.	8.10709	16.61507	12.99366	56
chr11	102177953	102179765	BCOR_2_P0_peak_1567	206	.	11.54375	24.58847	20.69687	252
chr11	102180101	102180414	BCOR_2_P0_peak_1568	40	.	4.29318	7.17361	4.07167	94
chr11	102268524	102269093	BCOR_2_P0_peak_1569	363	.	15.91815	40.62957	36.37508	348
chr11	102269557	102270182	BCOR_2_P0_peak_1570	196	.	10.90548	23.51339	19.65192	409
chr11	102298658	102299288	BCOR_2_P0_peak_1571	199	.	9.15878	23.76901	19.90083	444
chr11	102465547	102465784	BCOR_2_P0_peak_1572	36	.	3.28340	6.77469	3.68921	20
chr11	102786208	102786613	BCOR_2_P0_peak_1573	101	.	6.69293	13.66390	10.16247	319
chr11	102807907	102808290	BCOR_2_P0_peak_1574	86	.	5.46778	12.10457	8.67780	194
chr11	102878118	102878511	BCOR_2_P0_peak_1575	23	.	3.28750	5.27959	2.34270	330
chr11	102889632	102890116	BCOR_2_P0_peak_1576	131	.	4.92279	16.81120	13.18179	115
chr11	102964160	102964350	BCOR_2_P0_peak_1577	57	.	5.77187	9.02751	5.78005	63
chr11	102977016	102977865	BCOR_2_P0_peak_1578	266	.	11.18883	30.68159	26.63329	480
chr11	102994270	102994599	BCOR_2_P0_peak_1579	156	.	6.17920	19.42134	15.69094	152
chr11	103128451	103129336	BCOR_2_P0_peak_1580	423	.	8.59922	46.67320	42.32011	492
chr11	103221523	103222038	BCOR_2_P0_peak_1581	169	.	10.54108	20.70420	16.93063	144
chr11	103558590	103559290	BCOR_2_P0_peak_1582	152	.	8.28648	18.91997	15.20927	624
chr11	103610823	103611008	BCOR_2_P0_peak_1583	26	.	4.31226	5.65613	2.65866	72
chr11	103671469	103671958	BCOR_2_P0_peak_1584	54	.	5.74968	8.67967	5.45668	331
chr11	103815077	103815609	BCOR_2_P0_peak_1585	349	.	16.76990	39.20398	34.97557	317
chr11	103827681	103828093	BCOR_2_P0_peak_1586	365	.	7.92033	40.83726	36.57697	190
chr11	104092123	104093344	BCOR_2_P0_peak_1587	473	.	10.74567	51.80232	47.36754	618
chr11	104093687	104094251	BCOR_2_P0_peak_1588	70	.	6.18533	10.38748	7.06160	120
chr11	104303929	104304216	BCOR_2_P0_peak_1589	31	.	4.21719	6.22278	3.19986	166
chr11	104411242	104412013	BCOR_2_P0_peak_1590	219	.	8.58301	25.83873	21.91172	451
chr11	105042530	105043755	BCOR_2_P0_peak_1591	203	.	7.28041	24.19050	20.31427	119
chr11	105450500	105451399	BCOR_2_P0_peak_1592	822	.	24.64488	86.99636	82.20739	370
chr11	105453186	105453402	BCOR_2_P0_peak_1593	85	.	7.18710	12.01431	8.59899	122
chr11	105893346	105893548	BCOR_2_P0_peak_1594	54	.	5.74968	8.67967	5.45668	38
chr11	105897974	105898420	BCOR_2_P0_peak_1595	105	.	6.23346	14.06127	10.54749	175
chr11	105927430	105927662	BCOR_2_P0_peak_1596	54	.	5.74968	8.67967	5.45668	153
chr11	105945241	105946030	BCOR_2_P0_peak_1597	303	.	7.30982	34.50421	30.36699	443
chr11	105946303	105946551	BCOR_2_P0_peak_1598	107	.	7.55184	14.27639	10.75444	88
chr11	106054753	106055111	BCOR_2_P0_peak_1599	70	.	4.99232	10.40647	7.07741	205
chr11	106077498	106078469	BCOR_2_P0_peak_1600	203	.	8.10917	24.22739	20.34754	532
chr11	106117149	106117694	BCOR_2_P0_peak_1601	54	.	5.74968	8.67967	5.45668	80
chr11	106134149	106134664	BCOR_2_P0_peak_1602	398	.	15.81956	44.14756	39.83489	159
chr11	106474236	106474674	BCOR_2_P0_peak_1603	76	.	6.11210	11.01691	7.65147	80
chr11	106649672	106650539	BCOR_2_P0_peak_1604	224	.	9.35019	26.39818	22.45582	450
chr11	106860865	106861210	BCOR_2_P0_peak_1605	92	.	6.37422	12.66942	9.22028	111
chr11	106873788	106874193	BCOR_2_P0_peak_1606	82	.	6.05551	11.69590	8.29637	113
chr11	106886840	106887139	BCOR_2_P0_peak_1607	35	.	4.79140	6.62452	3.54333	157
chr11	106888851	106889914	BCOR_2_P0_peak_1608	1509	.	26.72843	156.15567	150.98747	574
chr11	106993232	106993447	BCOR_2_P0_peak_1609	62	.	5.87218	9.52331	6.25486	124
chr11	107050586	107050775	BCOR_2_P0_peak_1610	134	.	8.65946	17.06755	13.42166	87
chr11	107340711	107340933	BCOR_2_P0_peak_1611	34	.	4.53591	6.47347	3.42021	21
chr11	107645255	107646831	BCOR_2_P0_peak_1612	472	.	16.57296	51.66054	47.22807	978
chr11	107653343	107653539	BCOR_2_P0_peak_1613	19	.	3.50582	4.81651	1.90568	166
chr11	108023384	108023700	BCOR_2_P0_peak_1614	126	.	7.90978	16.27295	12.66103	180
chr11	108141237	108141535	BCOR_2_P0_peak_1615	51	.	5.36062	8.36696	5.16507	58
chr11	108204249	108205724	BCOR_2_P0_peak_1616	1233	.	34.87494	128.42572	123.38957	1121
chr11	108286406	108286713	BCOR_2_P0_peak_1617	30	.	3.45598	6.06411	3.04843	19
chr11	108781396	108783291	BCOR_2_P0_peak_1618	312	.	9.96136	35.38509	31.23100	272
chr11	109071967	109072356	BCOR_2_P0_peak_1619	60	.	5.77297	9.36245	6.09714	100
chr11	109223466	109225073	BCOR_2_P0_peak_1620	1504	.	34.91786	155.64919	150.48254	425
chr11	109287023	109287497	BCOR_2_P0_peak_1621	368	.	9.25321	41.06639	36.80262	277
chr11	109334326	109335499	BCOR_2_P0_peak_1622	352	.	15.66950	39.47523	35.23985	187
chr11	109472792	109473287	BCOR_2_P0_peak_1623	148	.	4.74420	18.55517	14.85435	150
chr11	110198291	110199341	BCOR_2_P0_peak_1624	759	.	21.46590	80.69711	75.96124	681
chr11	112001749	112002078	BCOR_2_P0_peak_1625	25	.	3.95489	5.54768	2.59306	111
chr11	112569723	112570071	BCOR_2_P0_peak_1626	51	.	3.90656	8.31968	5.12381	101
chr11	112643150	112644175	BCOR_2_P0_peak_1627	111	.	7.01164	14.67839	11.13279	537
chr11	112853222	112853506	BCOR_2_P0_peak_1628	44	.	5.27054	7.63350	4.47904	127
chr11	113049808	113049996	BCOR_2_P0_peak_1629	50	.	5.48850	8.26359	5.07116	101
chr11	113063006	113063213	BCOR_2_P0_peak_1630	51	.	5.36062	8.36696	5.16507	166
chr11	113082856	113083176	BCOR_2_P0_peak_1631	44	.	5.27054	7.63350	4.47904	37
chr11	113292737	113292929	BCOR_2_P0_peak_1632	58	.	5.39303	9.07796	5.82536	92
chr11	113300861	113301292	BCOR_2_P0_peak_1633	76	.	6.11210	11.01691	7.65147	253
chr11	113445342	113445559	BCOR_2_P0_peak_1634	35	.	4.79140	6.62452	3.54333	34
chr11	113544760	113545497	BCOR_2_P0_peak_1635	137	.	8.27461	17.39467	13.73601	593
chr11	113571566	113571778	BCOR_2_P0_peak_1636	20	.	3.37646	5.02165	2.09667	89
chr11	113612886	113613207	BCOR_2_P0_peak_1637	33	.	4.31442	6.38168	3.34364	87
chr11	113689530	113689762	BCOR_2_P0_peak_1638	26	.	4.31226	5.65613	2.65866	193
chr11	113843072	113843260	BCOR_2_P0_peak_1639	44	.	5.27054	7.63350	4.47904	123
chr11	113916009	113916426	BCOR_2_P0_peak_1640	27	.	3.63619	5.71989	2.71680	192
chr11	113928048	113928634	BCOR_2_P0_peak_1641	123	.	8.24710	15.89775	12.30163	431
chr11	114316341	114316564	BCOR_2_P0_peak_1642	34	.	4.53591	6.47347	3.42021	107
chr11	114656475	114657109	BCOR_2_P0_peak_1643	78	.	4.87903	11.18499	7.81435	236
chr11	114657384	114657609	BCOR_2_P0_peak_1644	40	.	4.46195	7.18364	4.07750	108
chr11	115024360	115025096	BCOR_2_P0_peak_1645	73	.	5.73679	10.74439	7.39651	239
chr11	115048602	115048987	BCOR_2_P0_peak_1646	236	.	11.92396	27.63980	23.66477	197
chr11	115138302	115138644	BCOR_2_P0_peak_1647	167	.	6.57012	20.46206	16.70129	164
chr11	115243215	115243414	BCOR_2_P0_peak_1648	48	.	4.78066	8.03415	4.85596	66
chr11	115274444	115275004	BCOR_2_P0_peak_1649	40	.	4.29318	7.17361	4.07167	381
chr11	115375669	115375880	BCOR_2_P0_peak_1650	109	.	5.49734	14.43890	10.90351	135
chr11	115396798	115398026	BCOR_2_P0_peak_1651	5992	.	78.47111	605.20905	599.22046	844
chr11	115425555	115425750	BCOR_2_P0_peak_1652	51	.	3.90656	8.31968	5.12381	90
chr11	115465155	115465959	BCOR_2_P0_peak_1653	70	.	4.67574	10.39466	7.06757	229
chr11	115489469	115489760	BCOR_2_P0_peak_1654	123	.	5.35931	15.97177	12.37165	161
chr11	115569871	115570314	BCOR_2_P0_peak_1655	234	.	8.15122	27.46211	23.49347	87
chr11	115626544	115626917	BCOR_2_P0_peak_1656	253	.	11.15488	29.36835	25.35281	103
chr11	115675063	115675560	BCOR_2_P0_peak_1657	98	.	6.29666	13.35288	9.86766	137
chr11	115676010	115676291	BCOR_2_P0_peak_1658	60	.	5.77297	9.36245	6.09714	214
chr11	115685211	115685407	BCOR_2_P0_peak_1659	18	.	3.83312	4.73243	1.83681	113
chr11	115720955	115721141	BCOR_2_P0_peak_1660	134	.	8.65946	17.06755	13.42166	102
chr11	115885759	115886135	BCOR_2_P0_peak_1661	285	.	10.32733	32.61433	28.51945	226
chr11	115891274	115891860	BCOR_2_P0_peak_1662	364	.	11.39667	40.73100	36.47285	372
chr11	115948239	115948686	BCOR_2_P0_peak_1663	124	.	4.89111	16.01561	12.41413	122
chr11	115991864	115992318	BCOR_2_P0_peak_1664	132	.	9.10366	16.84409	13.20928	177
chr11	116029257	116029633	BCOR_2_P0_peak_1665	73	.	6.60228	10.70183	7.35809	137
chr11	116060188	116060451	BCOR_2_P0_peak_1666	89	.	6.01045	12.40497	8.96650	137
chr11	116274291	116274709	BCOR_2_P0_peak_1667	63	.	4.47245	9.62250	6.34360	208
chr11	116295159	116295567	BCOR_2_P0_peak_1668	509	.	12.42996	55.45971	50.97868	151
chr11	116351701	116351920	BCOR_2_P0_peak_1669	82	.	6.05551	11.69590	8.29637	114
chr11	116392015	116392285	BCOR_2_P0_peak_1670	26	.	4.31226	5.65613	2.65866	204
chr11	116532778	116533184	BCOR_2_P0_peak_1671	22	.	3.32821	5.14602	2.21586	258
chr11	116672550	116673084	BCOR_2_P0_peak_1672	301	.	9.75807	34.28732	30.15744	301
chr11	116675584	116676007	BCOR_2_P0_peak_1673	26	.	3.72076	5.63400	2.65859	405
chr11	116704470	116705147	BCOR_2_P0_peak_1674	294	.	10.46010	33.51995	29.40332	250
chr11	116714405	116715079	BCOR_2_P0_peak_1675	216	.	10.07858	25.53622	21.62139	135
chr11	116780004	116780387	BCOR_2_P0_peak_1676	85	.	7.18710	12.01431	8.59899	258
chr11	116928296	116929355	BCOR_2_P0_peak_1677	199	.	11.40000	23.77254	19.90434	634
chr11	116976094	116976654	BCOR_2_P0_peak_1678	152	.	7.53210	18.94983	15.23721	203
chr11	117515201	117516379	BCOR_2_P0_peak_1679	1802	.	37.40078	185.47165	180.21407	750
chr11	117734522	117734734	BCOR_2_P0_peak_1680	46	.	5.03514	7.84049	4.67891	77
chr11	117824643	117825002	BCOR_2_P0_peak_1681	96	.	5.97373	13.13363	9.66161	170
chr11	117829337	117829736	BCOR_2_P0_peak_1682	69	.	6.12237	10.28456	6.96721	234
chr11	117830306	117830888	BCOR_2_P0_peak_1683	260	.	9.74691	30.13549	26.09815	339
chr11	118109722	118110219	BCOR_2_P0_peak_1684	182	.	6.68022	22.10523	18.28582	294
chr11	118151216	118151816	BCOR_2_P0_peak_1685	540	.	19.41491	58.58197	54.06230	427
chr11	118216402	118216846	BCOR_2_P0_peak_1686	54	.	5.74968	8.67967	5.45668	57
chr11	118280283	118280530	BCOR_2_P0_peak_1687	181	.	9.70746	22.01180	18.19919	98
chr11	118331735	118331966	BCOR_2_P0_peak_1688	26	.	4.31226	5.65613	2.65866	103
chr11	118338073	118338275	BCOR_2_P0_peak_1689	105	.	7.19071	14.10637	10.58875	115
chr11	118859767	118860391	BCOR_2_P0_peak_1690	33	.	4.00697	6.38922	3.34736	264
chr11	118884047	118884900	BCOR_2_P0_peak_1691	378	.	14.34199	42.13847	37.85714	267
chr11	118901957	118902899	BCOR_2_P0_peak_1692	533	.	9.84384	57.89141	53.37928	464
chr11	118914477	118915150	BCOR_2_P0_peak_1693	556	.	18.48523	60.14729	55.61005	326
chr11	118917954	118918328	BCOR_2_P0_peak_1694	33	.	4.31442	6.38168	3.34364	134
chr11	118946504	118947936	BCOR_2_P0_peak_1695	488	.	21.08216	53.29071	48.83657	1046
chr11	118949888	118950189	BCOR_2_P0_peak_1696	85	.	7.18710	12.01431	8.59899	143
chr11	118950775	118951045	BCOR_2_P0_peak_1697	26	.	4.31226	5.65613	2.65866	152
chr11	118951601	118951830	BCOR_2_P0_peak_1698	42	.	4.94826	7.40316	4.27328	88
chr11	118952207	118953086	BCOR_2_P0_peak_1699	85	.	7.18710	12.01431	8.59899	261
chr11	119089769	119090004	BCOR_2_P0_peak_1700	108	.	8.14538	14.37982	10.84768	88
chr11	119161092	119161796	BCOR_2_P0_peak_1701	155	.	5.82057	19.23851	15.51967	361
chr11	119290057	119290438	BCOR_2_P0_peak_1702	85	.	7.18710	12.01431	8.59899	134
chr11	119352554	119352926	BCOR_2_P0_peak_1703	90	.	6.29911	12.53413	9.09106	229
chr11	119464371	119464557	BCOR_2_P0_peak_1704	26	.	4.31226	5.65613	2.65866	95
chr11	119581529	119581725	BCOR_2_P0_peak_1705	44	.	5.27054	7.63350	4.47904	167
chr11	119679357	119679594	BCOR_2_P0_peak_1706	75	.	6.70796	10.87239	7.51201	140
chr11	119803798	119804432	BCOR_2_P0_peak_1707	131	.	5.37283	16.76136	13.13580	456
chr11	119947917	119948414	BCOR_2_P0_peak_1708	95	.	5.70551	12.98137	9.51996	330
chr11	119959992	119960471	BCOR_2_P0_peak_1709	86	.	5.46778	12.10457	8.67780	136
chr11	120012588	120012778	BCOR_2_P0_peak_1710	79	.	5.45428	11.33397	7.95231	103
chr11	120046873	120047262	BCOR_2_P0_peak_1711	82	.	6.05551	11.69590	8.29637	200
chr11	120050713	120051453	BCOR_2_P0_peak_1712	116	.	5.20168	15.16589	11.60627	595
chr11	120092409	120093038	BCOR_2_P0_peak_1713	184	.	8.68223	22.28450	18.46042	417
chr11	120093971	120094226	BCOR_2_P0_peak_1714	169	.	5.22063	20.72497	16.95072	186
chr11	120094983	120095212	BCOR_2_P0_peak_1715	48	.	4.57939	7.98540	4.81540	141
chr11	120097728	120098141	BCOR_2_P0_peak_1716	90	.	6.73116	12.46535	9.02675	222
chr11	120166302	120166936	BCOR_2_P0_peak_1717	250	.	9.50918	29.02786	25.01805	441
chr11	120172224	120172542	BCOR_2_P0_peak_1718	148	.	7.13189	18.58819	14.88555	159
chr11	120177254	120177563	BCOR_2_P0_peak_1719	95	.	7.54546	12.98728	9.52474	247
chr11	120209257	120210309	BCOR_2_P0_peak_1720	422	.	13.07512	46.63922	42.28646	598
chr11	120211124	120211780	BCOR_2_P0_peak_1721	193	.	10.72124	23.20110	19.35435	492
chr11	120328758	120329075	BCOR_2_P0_peak_1722	191	.	6.84722	23.02152	19.18066	160
chr11	120345697	120345891	BCOR_2_P0_peak_1723	34	.	4.53591	6.47347	3.42021	125
chr11	120353179	120353434	BCOR_2_P0_peak_1724	33	.	4.48974	6.40042	3.35669	119
chr11	120434106	120434730	BCOR_2_P0_peak_1725	1424	.	21.93907	147.57805	142.45282	347
chr11	120459630	120460257	BCOR_2_P0_peak_1726	351	.	16.46549	39.39944	35.16516	189
chr11	120494699	120495199	BCOR_2_P0_peak_1727	232	.	12.73297	27.17198	23.21051	268
chr11	120534332	120534698	BCOR_2_P0_peak_1728	131	.	7.41228	16.79829	13.16909	138
chr11	120685290	120686492	BCOR_2_P0_peak_1729	1505	.	34.44883	155.75928	150.59245	299
chr11	120852364	120852653	BCOR_2_P0_peak_1730	332	.	13.73906	37.46693	33.26978	174
chr11	121065609	121065947	BCOR_2_P0_peak_1731	111	.	7.01164	14.67839	11.13279	259
chr11	121098062	121098591	BCOR_2_P0_peak_1732	327	.	8.65623	36.96036	32.77122	346
chr11	121120647	121121404	BCOR_2_P0_peak_1733	195	.	9.56132	23.42303	19.56354	489
chr11	121534389	121534712	BCOR_2_P0_peak_1734	130	.	6.65643	16.65729	13.03403	180
chr12	3235373	3235928	BCOR_2_P0_peak_1735	111	.	7.55354	14.72849	11.18207	112
chr12	3309715	3310199	BCOR_2_P0_peak_1736	254	.	9.20501	29.48257	25.46147	279
chr12	3426662	3426912	BCOR_2_P0_peak_1737	560	.	17.45893	60.56100	56.01788	145
chr12	3572141	3573009	BCOR_2_P0_peak_1738	106	.	8.01705	14.17001	10.65063	472
chr12	4082705	4082937	BCOR_2_P0_peak_1739	48	.	4.41537	7.98195	4.81517	169
chr12	4233935	4234302	BCOR_2_P0_peak_1740	55	.	5.03929	8.80677	5.57562	245
chr12	4530071	4530589	BCOR_2_P0_peak_1741	48	.	5.32788	8.00805	4.83651	53
chr12	4530778	4530984	BCOR_2_P0_peak_1742	26	.	3.82453	5.57260	2.60898	114
chr12	4775540	4776318	BCOR_2_P0_peak_1743	170	.	9.34792	20.83010	17.05230	466
chr12	4913866	4914807	BCOR_2_P0_peak_1744	2465	.	36.40203	251.96184	246.53561	593
chr12	4923804	4924803	BCOR_2_P0_peak_1745	291	.	10.90856	33.25108	29.13915	360
chr12	5382262	5382824	BCOR_2_P0_peak_1746	58	.	5.39303	9.07796	5.82536	319
chr12	8506078	8507193	BCOR_2_P0_peak_1747	152	.	6.70867	19.01290	15.29779	902
chr12	8647628	8647861	BCOR_2_P0_peak_1748	51	.	5.36062	8.36696	5.16507	190
chr12	8680699	8681468	BCOR_2_P0_peak_1749	126	.	7.90978	16.27295	12.66103	198
chr12	8778027	8778573	BCOR_2_P0_peak_1750	64	.	6.22882	9.76012	6.46480	244
chr12	8928308	8929092	BCOR_2_P0_peak_1751	65	.	4.17514	9.81742	6.51481	467
chr12	9036527	9037371	BCOR_2_P0_peak_1752	343	.	15.98365	38.58195	34.36280	423
chr12	10397583	10398105	BCOR_2_P0_peak_1753	134	.	8.65946	17.06755	13.42166	137
chr12	11272607	11273226	BCOR_2_P0_peak_1754	200	.	9.85795	23.97197	20.09910	232
chr12	12617726	12618047	BCOR_2_P0_peak_1755	100	.	7.34684	13.49695	10.00909	195
chr12	12819533	12820074	BCOR_2_P0_peak_1756	156	.	9.76779	19.42079	15.69094	209
chr12	12911395	12911719	BCOR_2_P0_peak_1757	137	.	8.27461	17.39467	13.73601	187
chr12	12945092	12945284	BCOR_2_P0_peak_1758	52	.	5.42276	8.46702	5.26373	67
chr12	12948383	12948722	BCOR_2_P0_peak_1759	63	.	4.75459	9.58682	6.31514	211
chr12	12949215	12949584	BCOR_2_P0_peak_1760	64	.	6.00499	9.73822	6.45348	238
chr12	15823633	15823826	BCOR_2_P0_peak_1761	26	.	2.55110	5.66673	2.66925	2
chr12	16650861	16651073	BCOR_2_P0_peak_1762	54	.	5.74968	8.67967	5.45668	108
chr12	16901222	16902146	BCOR_2_P0_peak_1763	399	.	15.45644	44.22862	39.91225	536
chr12	17273284	17273575	BCOR_2_P0_peak_1764	108	.	8.14538	14.37982	10.84768	43
chr12	17551207	17551787	BCOR_2_P0_peak_1765	93	.	5.28562	12.81737	9.36206	392
chr12	17697280	17697653	BCOR_2_P0_peak_1766	44	.	5.27054	7.63350	4.47904	309
chr12	17999587	18000054	BCOR_2_P0_peak_1767	17	.	3.06834	4.64738	1.79302	32
chr12	21117597	21117806	BCOR_2_P0_peak_1768	33	.	4.31442	6.38168	3.34364	181
chr12	21379415	21379836	BCOR_2_P0_peak_1769	101	.	6.69293	13.66390	10.16247	55
chr12	21423178	21423679	BCOR_2_P0_peak_1770	146	.	5.27725	18.33628	14.64637	388
chr12	24485502	24485720	BCOR_2_P0_peak_1771	50	.	5.48850	8.26359	5.07116	42
chr12	25256949	25257225	BCOR_2_P0_peak_1772	55	.	4.38334	8.81778	5.58520	159
chr12	25327265	25327494	BCOR_2_P0_peak_1773	63	.	6.13069	9.60263	6.32749	127
chr12	25335756	25336268	BCOR_2_P0_peak_1774	182	.	9.40444	22.02214	18.20912	298
chr12	25516231	25516501	BCOR_2_P0_peak_1775	50	.	3.50739	8.29093	5.09593	31
chr12	25660180	25660452	BCOR_2_P0_peak_1776	26	.	4.31226	5.65613	2.65866	124
chr12	25718756	25718968	BCOR_2_P0_peak_1777	25	.	4.24432	5.55074	2.59355	197
chr12	25780884	25781337	BCOR_2_P0_peak_1778	113	.	7.38008	14.88356	11.33068	330
chr12	25782768	25783022	BCOR_2_P0_peak_1779	25	.	4.19220	5.47002	2.52465	79
chr12	25783571	25784347	BCOR_2_P0_peak_1780	55	.	4.67510	8.78651	5.55907	224
chr12	27099907	27100227	BCOR_2_P0_peak_1781	34	.	3.80367	6.52722	3.46869	186
chr12	28027031	28028045	BCOR_2_P0_peak_1782	291	.	10.90856	33.25108	29.13915	843
chr12	28028372	28028623	BCOR_2_P0_peak_1783	29	.	4.03047	5.91545	2.90472	73
chr12	29320523	29320836	BCOR_2_P0_peak_1784	49	.	5.03350	8.14907	4.96051	114
chr12	29821900	29822161	BCOR_2_P0_peak_1785	54	.	5.74968	8.67967	5.45668	75
chr12	29975862	29976217	BCOR_2_P0_peak_1786	424	.	17.73127	46.77050	42.41426	104
chr12	30053489	30053683	BCOR_2_P0_peak_1787	33	.	4.31442	6.38168	3.34364	73
chr12	32036061	32036344	BCOR_2_P0_peak_1788	108	.	8.14538	14.37982	10.84768	202
chr12	32184303	32184994	BCOR_2_P0_peak_1789	134	.	8.08295	17.05875	13.41560	265
chr12	32319304	32319736	BCOR_2_P0_peak_1790	70	.	6.18533	10.38748	7.06160	203
chr12	32635099	32635640	BCOR_2_P0_peak_1791	365	.	7.30773	40.85442	36.59406	198
chr12	32745587	32745842	BCOR_2_P0_peak_1792	34	.	4.53591	6.47347	3.42021	71
chr12	33063522	33064569	BCOR_2_P0_peak_1793	134	.	8.65946	17.06755	13.42166	123
chr12	33504881	33505623	BCOR_2_P0_peak_1794	155	.	5.82057	19.23851	15.51967	248
chr12	33638658	33639022	BCOR_2_P0_peak_1795	272	.	8.03896	31.34295	27.27759	178
chr12	33832310	33832578	BCOR_2_P0_peak_1796	44	.	5.27054	7.63350	4.47904	114
chr12	34114407	34114718	BCOR_2_P0_peak_1797	49	.	5.03350	8.14907	4.96051	201
chr12	34642713	34643384	BCOR_2_P0_peak_1798	25	.	3.95489	5.54768	2.59306	478
chr12	35731356	35732067	BCOR_2_P0_peak_1799	87	.	5.71401	12.22427	8.79387	499
chr12	36768802	36769077	BCOR_2_P0_peak_1800	26	.	4.12355	5.58075	2.60994	237
chr12	36883324	36883802	BCOR_2_P0_peak_1801	206	.	11.54375	24.58847	20.69687	308
chr12	37108143	37108773	BCOR_2_P0_peak_1802	120	.	8.62452	15.60029	12.01611	283
chr12	39323031	39323516	BCOR_2_P0_peak_1803	85	.	7.18710	12.01431	8.59899	102
chr12	40027998	40028322	BCOR_2_P0_peak_1804	44	.	5.27054	7.63350	4.47904	27
chr12	40612069	40612417	BCOR_2_P0_peak_1805	41	.	4.67396	7.24961	4.13454	115
chr12	40763886	40764862	BCOR_2_P0_peak_1806	280	.	9.35148	32.11874	28.03226	190
chr12	40948898	40949423	BCOR_2_P0_peak_1807	156	.	10.06194	19.39706	15.67031	350
chr12	40949621	40949996	BCOR_2_P0_peak_1808	85	.	5.08233	11.99279	8.58559	269
chr12	41051452	41051885	BCOR_2_P0_peak_1809	25	.	3.95489	5.54768	2.59306	423
chr12	41172211	41172927	BCOR_2_P0_peak_1810	353	.	11.17751	39.56618	35.32674	386
chr12	41750582	41750923	BCOR_2_P0_peak_1811	42	.	4.94826	7.40316	4.27328	110
chr12	45311087	45311331	BCOR_2_P0_peak_1812	185	.	5.78428	22.35546	18.52961	94
chr12	45370113	45370448	BCOR_2_P0_peak_1813	78	.	4.87903	11.18499	7.81435	89
chr12	45429732	45430423	BCOR_2_P0_peak_1814	71	.	5.19455	10.46360	7.13056	165
chr12	46174887	46175385	BCOR_2_P0_peak_1815	64	.	6.03914	9.79341	6.49599	444
chr12	47919494	47920635	BCOR_2_P0_peak_1816	103	.	5.94324	13.87570	10.36647	942
chr12	50484106	50485055	BCOR_2_P0_peak_1817	56	.	5.09937	8.91215	5.67013	700
chr12	50492380	50493256	BCOR_2_P0_peak_1818	142	.	7.27237	17.94075	14.26507	297
chr12	50502175	50502655	BCOR_2_P0_peak_1819	141	.	9.43183	17.86091	14.18851	263
chr12	51974816	51975059	BCOR_2_P0_peak_1820	70	.	6.18533	10.38748	7.06160	111
chr12	52103097	52103541	BCOR_2_P0_peak_1821	121	.	8.16316	15.75734	12.16569	177
chr12	52448919	52449244	BCOR_2_P0_peak_1822	133	.	6.06603	17.02605	13.38356	183
chr12	52478305	52478490	BCOR_2_P0_peak_1823	73	.	5.73679	10.74439	7.39651	137
chr12	52792905	52793396	BCOR_2_P0_peak_1824	61	.	3.82618	9.44232	6.17580	155
chr12	52930012	52930846	BCOR_2_P0_peak_1825	70	.	4.54952	10.42552	7.09513	350
chr12	53604408	53605433	BCOR_2_P0_peak_1826	1520	.	33.12333	157.24228	152.07039	481
chr12	53605654	53606029	BCOR_2_P0_peak_1827	26	.	3.70941	5.61410	2.64249	49
chr12	53704329	53704844	BCOR_2_P0_peak_1828	51	.	5.36062	8.36696	5.16507	229
chr12	54349212	54349423	BCOR_2_P0_peak_1829	41	.	4.67396	7.24961	4.13454	139
chr12	54354274	54354825	BCOR_2_P0_peak_1830	149	.	8.39682	18.61323	14.91006	154
chr12	55169056	55169272	BCOR_2_P0_peak_1831	39	.	4.88389	7.02280	3.92807	80
chr12	55757326	55757726	BCOR_2_P0_peak_1832	135	.	6.30208	17.17208	13.52421	250
chr12	55796573	55796877	BCOR_2_P0_peak_1833	155	.	8.78581	19.30742	15.58518	97
chr12	55797552	55798716	BCOR_2_P0_peak_1834	109	.	6.92903	14.52811	10.99035	136
chr12	55811360	55811834	BCOR_2_P0_peak_1835	78	.	3.60515	11.27143	7.89521	278
chr12	55814982	55815988	BCOR_2_P0_peak_1836	76	.	3.99012	11.00589	7.64470	547
chr12	55820314	55820525	BCOR_2_P0_peak_1837	40	.	4.28009	7.15006	4.05144	55
chr12	55830375	55830800	BCOR_2_P0_peak_1838	41	.	4.17302	7.23442	4.12541	381
chr12	55835118	55835543	BCOR_2_P0_peak_1839	80	.	4.32812	11.41020	8.02699	245
chr12	55838957	55839549	BCOR_2_P0_peak_1840	158	.	6.39255	19.55798	15.82357	349
chr12	55963339	55963966	BCOR_2_P0_peak_1841	73	.	5.73679	10.74439	7.39651	335
chr12	56181103	56181523	BCOR_2_P0_peak_1842	440	.	16.10132	48.44783	44.06429	206
chr12	56255986	56256535	BCOR_2_P0_peak_1843	179	.	10.84660	21.74209	17.93802	163
chr12	56331008	56331349	BCOR_2_P0_peak_1844	156	.	10.06194	19.39706	15.67031	210
chr12	56403740	56404200	BCOR_2_P0_peak_1845	205	.	10.42653	24.42179	20.53758	136
chr12	56593317	56593538	BCOR_2_P0_peak_1846	34	.	3.80367	6.52722	3.46869	161
chr12	56723590	56723855	BCOR_2_P0_peak_1847	51	.	5.36062	8.36696	5.16507	162
chr12	56921837	56922171	BCOR_2_P0_peak_1848	38	.	3.55142	6.97633	3.88384	179
chr12	56937117	56937639	BCOR_2_P0_peak_1849	85	.	4.92865	11.98293	8.57692	156
chr12	57105429	57105792	BCOR_2_P0_peak_1850	145	.	9.07181	18.25742	14.57024	284
chr12	57215307	57215830	BCOR_2_P0_peak_1851	120	.	8.62452	15.60029	12.01611	284
chr12	57559855	57560070	BCOR_2_P0_peak_1852	85	.	7.18710	12.01431	8.59899	87
chr12	57634118	57634584	BCOR_2_P0_peak_1853	18	.	3.59535	4.75041	1.84681	13
chr12	57635722	57636137	BCOR_2_P0_peak_1854	85	.	7.18710	12.01431	8.59899	105
chr12	58331228	58331686	BCOR_2_P0_peak_1855	178	.	9.81960	21.65468	17.85206	170
chr12	58639944	58640421	BCOR_2_P0_peak_1856	116	.	7.55024	15.17963	11.61634	332
chr12	58644655	58644862	BCOR_2_P0_peak_1857	27	.	4.05354	5.70614	2.70620	153
chr12	58646109	58646759	BCOR_2_P0_peak_1858	64	.	6.22882	9.76012	6.46480	95
chr12	60112907	60113207	BCOR_2_P0_peak_1859	86	.	5.26000	12.03086	8.60860	180
chr12	60162191	60162493	BCOR_2_P0_peak_1860	64	.	6.22882	9.76012	6.46480	183
chr12	60167567	60168190	BCOR_2_P0_peak_1861	89	.	6.01045	12.40497	8.96650	212
chr12	60231956	60232677	BCOR_2_P0_peak_1862	80	.	5.72424	11.47703	8.08642	247
chr12	60320011	60321129	BCOR_2_P0_peak_1863	219	.	11.98774	25.92287	21.99423	624
chr12	62623711	62624203	BCOR_2_P0_peak_1864	53	.	5.28748	8.56936	5.36087	331
chr12	66066629	66067195	BCOR_2_P0_peak_1865	152	.	8.28648	18.91997	15.20927	109
chr12	66137594	66137905	BCOR_2_P0_peak_1866	41	.	5.03112	7.25507	4.13700	123
chr12	66174637	66175102	BCOR_2_P0_peak_1867	190	.	7.52184	22.84610	19.00781	279
chr12	66273596	66274007	BCOR_2_P0_peak_1868	82	.	6.05551	11.69590	8.29637	127
chr12	68160441	68160685	BCOR_2_P0_peak_1869	55	.	2.41942	8.79042	5.56072	9
chr12	68323230	68323775	BCOR_2_P0_peak_1870	54	.	5.74968	8.67967	5.45668	413
chr12	70260024	70260678	BCOR_2_P0_peak_1871	279	.	10.64883	32.08197	27.99700	376
chr12	70269569	70269760	BCOR_2_P0_peak_1872	64	.	5.15182	9.68494	6.40140	90
chr12	70284833	70285469	BCOR_2_P0_peak_1873	83	.	6.11102	11.79497	8.39399	425
chr12	70462158	70462801	BCOR_2_P0_peak_1874	146	.	6.79417	18.30595	14.61654	298
chr12	70783044	70783273	BCOR_2_P0_peak_1875	47	.	4.92006	7.95981	4.79591	85
chr12	70825838	70826206	BCOR_2_P0_peak_1876	74	.	4.10960	10.79510	7.44523	121
chr12	71088142	71088371	BCOR_2_P0_peak_1877	15	.	3.11673	4.35445	1.51950	18
chr12	71448112	71448752	BCOR_2_P0_peak_1878	195	.	9.56132	23.42303	19.56354	469
chr12	71523635	71523833	BCOR_2_P0_peak_1879	35	.	4.79140	6.62452	3.54333	169
chr12	71553821	71554157	BCOR_2_P0_peak_1880	73	.	5.73679	10.74439	7.39651	245
chr12	71925955	71926815	BCOR_2_P0_peak_1881	105	.	7.19071	14.10637	10.58875	540
chr12	72075521	72075866	BCOR_2_P0_peak_1882	55	.	4.51686	8.78799	5.55907	31
chr12	72116354	72117393	BCOR_2_P0_peak_1883	1352	.	27.17669	140.29143	135.20157	401
chr12	72238195	72238391	BCOR_2_P0_peak_1884	64	.	6.22882	9.76012	6.46480	154
chr12	72931686	72932253	BCOR_2_P0_peak_1885	126	.	7.15530	16.30809	12.69298	358
chr12	73171196	73172008	BCOR_2_P0_peak_1886	112	.	7.07591	14.79485	11.24278	163
chr12	73186394	73187138	BCOR_2_P0_peak_1887	133	.	4.67682	16.96989	13.32902	325
chr12	73336848	73338068	BCOR_2_P0_peak_1888	1046	.	30.92004	109.58414	104.64302	926
chr12	73765838	73766056	BCOR_2_P0_peak_1889	26	.	4.12355	5.58075	2.60994	162
chr12	73861446	73862699	BCOR_2_P0_peak_1890	375	.	13.45196	41.81918	37.54316	756
chr12	73932732	73933267	BCOR_2_P0_peak_1891	64	.	6.22882	9.76012	6.46480	144
chr12	74040730	74041139	BCOR_2_P0_peak_1892	48	.	4.27913	8.01101	4.83756	88
chr12	74046234	74047131	BCOR_2_P0_peak_1893	67	.	3.62072	10.09300	6.77981	249
chr12	74145323	74146592	BCOR_2_P0_peak_1894	97	.	7.66624	13.18400	9.70394	1055
chr12	74147454	74148008	BCOR_2_P0_peak_1895	193	.	10.72124	23.20110	19.35435	238
chr12	74154681	74155204	BCOR_2_P0_peak_1896	54	.	5.74968	8.67967	5.45668	350
chr12	74387746	74388022	BCOR_2_P0_peak_1897	110	.	7.99183	14.56195	11.02319	126
chr12	74932091	74932788	BCOR_2_P0_peak_1898	78	.	5.23005	11.24600	7.86988	249
chr12	75008470	75009340	BCOR_2_P0_peak_1899	1484	.	27.64785	153.58076	148.42651	419
chr12	75065403	75065826	BCOR_2_P0_peak_1900	49	.	5.03350	8.14907	4.96051	141
chr12	75905146	75905435	BCOR_2_P0_peak_1901	13	.	1.87727	4.13660	1.31789	285
chr12	76697174	76697763	BCOR_2_P0_peak_1902	279	.	12.58374	31.98949	27.90710	109
chr12	76770385	76770946	BCOR_2_P0_peak_1903	333	.	7.87647	37.56757	33.37011	287
chr12	76836528	76836919	BCOR_2_P0_peak_1904	101	.	7.42239	13.62235	10.12674	249
chr12	76919023	76919811	BCOR_2_P0_peak_1905	101	.	7.42239	13.62235	10.12674	184
chr12	77425846	77426086	BCOR_2_P0_peak_1906	57	.	5.77187	9.02751	5.78005	101
chr12	77469929	77470892	BCOR_2_P0_peak_1907	468	.	19.41152	51.23836	46.81400	645
chr12	77471184	77471567	BCOR_2_P0_peak_1908	70	.	4.82167	10.38630	7.06160	220
chr12	77472139	77472549	BCOR_2_P0_peak_1909	43	.	5.18750	7.50210	4.36723	115
chr12	77504643	77505565	BCOR_2_P0_peak_1910	1054	.	19.20563	110.35341	105.40649	518
chr12	77506085	77506328	BCOR_2_P0_peak_1911	53	.	5.28748	8.56936	5.36087	155
chr12	77938398	77938730	BCOR_2_P0_peak_1912	232	.	10.01742	27.17536	23.21178	199
chr12	78063093	78063460	BCOR_2_P0_peak_1913	142	.	6.25559	17.91547	14.24200	284
chr12	78339533	78340309	BCOR_2_P0_peak_1914	898	.	23.80610	94.70129	89.85796	330
chr12	79326602	79327853	BCOR_2_P0_peak_1915	691	.	23.01027	73.81676	69.14413	977
chr12	79328211	79328605	BCOR_2_P0_peak_1916	20	.	3.37646	5.02165	2.09667	127
chr12	79451903	79452113	BCOR_2_P0_peak_1917	305	.	3.11643	34.66648	30.52646	85
chr12	79623133	79623353	BCOR_2_P0_peak_1918	50	.	5.48850	8.26359	5.07116	87
chr12	79849624	79850401	BCOR_2_P0_peak_1919	439	.	14.88302	48.33098	43.94989	211
chr12	79962505	79963213	BCOR_2_P0_peak_1920	109	.	6.68859	14.52068	10.98350	351
chr12	80273435	80273706	BCOR_2_P0_peak_1921	167	.	8.30015	20.48249	16.71963	208
chr12	80820135	80820409	BCOR_2_P0_peak_1922	123	.	6.75292	15.96849	12.36881	116
chr12	80833586	80833970	BCOR_2_P0_peak_1923	75	.	6.70796	10.87239	7.51201	162
chr12	80980343	80981087	BCOR_2_P0_peak_1924	116	.	5.34417	15.18242	11.61846	338
chr12	81216485	81216958	BCOR_2_P0_peak_1925	60	.	5.71421	9.26701	6.00985	49
chr12	81360360	81361604	BCOR_2_P0_peak_1926	133	.	7.01265	16.94678	13.30730	1046
chr12	81619600	81620453	BCOR_2_P0_peak_1927	77	.	6.65986	11.15952	7.79004	73
chr12	81744569	81745212	BCOR_2_P0_peak_1928	378	.	14.34199	42.13847	37.85714	480
chr12	81858887	81859285	BCOR_2_P0_peak_1929	25	.	3.95489	5.54768	2.59306	192
chr12	81891335	81891827	BCOR_2_P0_peak_1930	241	.	11.50513	28.14564	24.15965	143
chr12	82046123	82046514	BCOR_2_P0_peak_1931	101	.	7.42239	13.62235	10.12674	89
chr12	82127850	82128050	BCOR_2_P0_peak_1932	34	.	4.53591	6.47347	3.42021	25
chr12	82421938	82422366	BCOR_2_P0_peak_1933	41	.	4.67396	7.24961	4.13454	112
chr12	82432930	82433318	BCOR_2_P0_peak_1934	67	.	5.75257	10.03445	6.72335	120
chr12	82433713	82434328	BCOR_2_P0_peak_1935	67	.	6.21586	10.07871	6.76559	119
chr12	82584551	82585117	BCOR_2_P0_peak_1936	170	.	9.68296	20.87128	17.09195	286
chr12	82585793	82586048	BCOR_2_P0_peak_1937	42	.	4.89789	7.32266	4.20063	69
chr12	82695802	82696222	BCOR_2_P0_peak_1938	182	.	11.02022	22.03056	18.21449	282
chr12	82732113	82732666	BCOR_2_P0_peak_1939	53	.	5.65910	8.53523	5.32825	272
chr12	82881942	82882377	BCOR_2_P0_peak_1940	86	.	5.26000	12.03086	8.60860	258
chr12	82960874	82961270	BCOR_2_P0_peak_1941	42	.	4.94826	7.40316	4.27328	248
chr12	83270102	83270593	BCOR_2_P0_peak_1942	60	.	5.71421	9.26701	6.00985	360
chr12	83270829	83271284	BCOR_2_P0_peak_1943	49	.	5.03350	8.14907	4.96051	312
chr12	83309530	83309866	BCOR_2_P0_peak_1944	51	.	5.36062	8.36696	5.16507	245
chr12	84827622	84828810	BCOR_2_P0_peak_1945	181	.	10.30888	21.93904	18.13000	1081
chr12	84938090	84938345	BCOR_2_P0_peak_1946	162	.	7.79183	19.97353	16.22515	96
chr12	84972963	84973462	BCOR_2_P0_peak_1947	260	.	9.74691	30.13549	26.09815	258
chr12	84973655	84974028	BCOR_2_P0_peak_1948	13	.	3.14833	4.21950	1.39255	20
chr12	85029007	85029302	BCOR_2_P0_peak_1949	27	.	3.63619	5.71989	2.71680	60
chr12	85262854	85263167	BCOR_2_P0_peak_1950	131	.	5.51694	16.79009	13.16118	84
chr12	85328769	85329555	BCOR_2_P0_peak_1951	343	.	15.98365	38.58195	34.36280	227
chr12	85379614	85379817	BCOR_2_P0_peak_1952	22	.	3.32821	5.14602	2.21586	101
chr12	85441687	85442375	BCOR_2_P0_peak_1953	42	.	4.94826	7.40316	4.27328	225
chr12	85533984	85534282	BCOR_2_P0_peak_1954	103	.	7.54995	13.83360	10.32629	68
chr12	85534729	85535307	BCOR_2_P0_peak_1955	208	.	11.97850	24.73777	20.84057	202
chr12	85559898	85560103	BCOR_2_P0_peak_1956	60	.	5.77297	9.36245	6.09714	118
chr12	85625935	85626272	BCOR_2_P0_peak_1957	86	.	6.47164	12.02389	8.60443	259
chr12	85657816	85658002	BCOR_2_P0_peak_1958	57	.	5.56451	9.02328	5.77724	119
chr12	85749607	85750195	BCOR_2_P0_peak_1959	105	.	6.23346	14.06127	10.54749	259
chr12	85758196	85758421	BCOR_2_P0_peak_1960	64	.	6.22882	9.76012	6.46480	68
chr12	85791944	85792385	BCOR_2_P0_peak_1961	239	.	8.53831	27.89488	23.91585	144
chr12	85873071	85873623	BCOR_2_P0_peak_1962	209	.	6.15349	24.87181	20.97138	409
chr12	85882377	85882727	BCOR_2_P0_peak_1963	34	.	3.89591	6.44716	3.40035	321
chr12	85887691	85888035	BCOR_2_P0_peak_1964	85	.	7.18710	12.01431	8.59899	224
chr12	86113908	86114214	BCOR_2_P0_peak_1965	265	.	9.42417	30.56514	26.51975	121
chr12	86337058	86337424	BCOR_2_P0_peak_1966	162	.	7.79183	19.97353	16.22515	132
chr12	86715491	86716007	BCOR_2_P0_peak_1967	157	.	9.48417	19.46649	15.73362	341
chr12	86813116	86813487	BCOR_2_P0_peak_1968	123	.	8.24710	15.89775	12.30163	116
chr12	86814294	86815043	BCOR_2_P0_peak_1969	585	.	23.95700	63.13288	58.56358	352
chr12	86815621	86815812	BCOR_2_P0_peak_1970	44	.	5.27054	7.63350	4.47904	77
chr12	87165562	87165907	BCOR_2_P0_peak_1971	109	.	5.69220	14.51450	10.97759	190
chr12	88019622	88019907	BCOR_2_P0_peak_1972	132	.	9.10366	16.84409	13.20928	113
chr12	88067195	88067441	BCOR_2_P0_peak_1973	40	.	4.29318	7.17361	4.07167	183
chr12	88164925	88165554	BCOR_2_P0_peak_1974	159	.	8.98839	19.66471	15.92548	411
chr12	88165913	88166200	BCOR_2_P0_peak_1975	85	.	7.18710	12.01431	8.59899	150
chr12	88223281	88223472	BCOR_2_P0_peak_1976	44	.	5.27054	7.63350	4.47904	147
chr12	88225411	88225966	BCOR_2_P0_peak_1977	352	.	13.70457	39.50072	35.26289	199
chr12	88235436	88235695	BCOR_2_P0_peak_1978	232	.	10.01742	27.17536	23.21178	147
chr12	88287905	88288369	BCOR_2_P0_peak_1979	51	.	3.90656	8.31968	5.12381	375
chr12	88488101	88488895	BCOR_2_P0_peak_1980	169	.	5.66339	20.75028	16.97542	434
chr12	88607188	88607611	BCOR_2_P0_peak_1981	78	.	5.23005	11.24600	7.86988	150
chr12	88729258	88729581	BCOR_2_P0_peak_1982	187	.	8.08280	22.61622	18.78358	84
chr12	88784560	88784764	BCOR_2_P0_peak_1983	70	.	6.18533	10.38748	7.06160	137
chr12	88812964	88813474	BCOR_2_P0_peak_1984	48	.	4.57939	7.98540	4.81540	97
chr12	89598963	89599172	BCOR_2_P0_peak_1985	60	.	5.94587	9.30635	6.04694	37
chr12	90057550	90057806	BCOR_2_P0_peak_1986	26	.	3.82453	5.57260	2.60898	13
chr12	90313246	90313474	BCOR_2_P0_peak_1987	58	.	5.39303	9.07796	5.82536	61
chr12	90419440	90419971	BCOR_2_P0_peak_1988	63	.	4.93482	9.61410	6.33633	327
chr12	92154113	92154651	BCOR_2_P0_peak_1989	35	.	4.79140	6.62452	3.54333	357
chr12	92651208	92651586	BCOR_2_P0_peak_1990	95	.	5.70551	12.98137	9.51996	275
chr12	92826425	92826865	BCOR_2_P0_peak_1991	18	.	2.83909	4.71492	1.83681	429
chr12	92828335	92828936	BCOR_2_P0_peak_1992	224	.	9.35019	26.39818	22.45582	249
chr12	92880170	92880474	BCOR_2_P0_peak_1993	80	.	5.70678	11.44428	8.05701	115
chr12	92934235	92934524	BCOR_2_P0_peak_1994	49	.	4.06586	8.13589	4.95273	201
chr12	93017385	93017609	BCOR_2_P0_peak_1995	48	.	4.78066	8.03415	4.85596	152
chr12	93087569	93087861	BCOR_2_P0_peak_1996	235	.	7.40846	27.47234	23.50292	155
chr12	93466981	93467187	BCOR_2_P0_peak_1997	54	.	5.74968	8.67967	5.45668	140
chr12	93531549	93531770	BCOR_2_P0_peak_1998	26	.	3.82453	5.57260	2.60898	92
chr12	99497276	99497651	BCOR_2_P0_peak_1999	144	.	9.58280	18.11003	14.42727	263
chr12	99812981	99813263	BCOR_2_P0_peak_2000	42	.	4.89789	7.32266	4.20063	134
[truncated: 6,974 more rows]
