# Supplementary material for: Pathogenic variants in CRX have distinct cis-regulatory effects on enhancers and silencers in photoreceptors
Source: Genome Res. 2024 Feb;34(2):243–55. doi: 10.1101/gr.278133.123 (PMC10984388; doi:10.1101/gr.278133.123)
Supplement: Supplement 2 [file Supplemental_Code_S1.zip › retinopathy-manuscript-main/BCOR/CRX_BCOR_overlap.tsv]

chip_peak_id	nearby_BCOR_in_adult	nearby_BCOR_in_P0
CRX.3	0	0
CRX.4	0	2
CRX.6	0	0
CRX.8	0	0
CRX.12	0	0
CRX.16	0	2
CRX.21	0	0
CRX.22	0	0
CRX.30	0	0
CRX.33	0	1
CRX.34	0	2
CRX.35	0	0
CRX.38	0	0
CRX.40	0	0
CRX.42	0	0
CRX.43	0	0
CRX.47	0	0
CRX.49	0	0
CRX.50	0	0
CRX.55	0	0
CRX.59	0	0
CRX.66	0	0
CRX.68	0	0
CRX.69	0	0
CRX.70	0	0
CRX.78	0	0
CRX.83	0	0
CRX.87	0	0
CRX.92	0	0
CRX.99	0	0
CRX.101	0	0
CRX.103	1	0
CRX.105	0	0
CRX.110	0	0
CRX.112	2	1
CRX.113	0	0
CRX.125	0	0
CRX.127	0	0
CRX.129	0	0
CRX.130	0	0
CRX.131	0	0
CRX.132	0	0
CRX.134	0	0
CRX.143	0	0
CRX.155	0	0
CRX.157	0	1
CRX.160	0	0
CRX.168	0	0
CRX.175	0	0
CRX.178	1	1
CRX.179	0	0
CRX.180	0	0
CRX.182	0	0
CRX.185	0	0
CRX.191	1	2
CRX.194	2	2
CRX.199	2	2
CRX.204	0	0
CRX.205	0	0
CRX.210	0	2
CRX.218	0	0
CRX.220	0	0
CRX.223	0	0
CRX.228	0	0
CRX.235	0	0
CRX.236	0	0
CRX.237	0	0
CRX.240	0	0
CRX.241	0	0
CRX.247	0	0
CRX.250	0	0
CRX.251	1	0
CRX.257	0	0
CRX.261	0	0
CRX.262	0	0
CRX.266	1	2
CRX.267	0	0
CRX.269	0	0
CRX.273	2	1
CRX.276	0	0
CRX.277	0	0
CRX.278	0	0
CRX.279	0	0
CRX.280	0	0
CRX.285	2	2
CRX.286	0	1
CRX.288	0	0
CRX.289	0	0
CRX.290	0	0
CRX.291	1	0
CRX.300	1	1
CRX.306	0	0
CRX.312	0	0
CRX.313	1	2
CRX.315	2	0
CRX.316	0	0
CRX.324	0	0
CRX.325	2	2
CRX.327	0	0
CRX.328	1	0
CRX.330	0	0
CRX.331	1	0
CRX.332	0	0
CRX.333	2	1
CRX.336	0	1
CRX.337	0	0
CRX.339	0	0
CRX.340	0	0
CRX.341	0	0
CRX.342	0	0
CRX.343	1	0
CRX.348	0	0
CRX.353	1	2
CRX.354	0	0
CRX.359	0	0
CRX.364	0	0
CRX.367	0	0
CRX.369	0	0
CRX.370	0	0
CRX.371	0	0
CRX.377	0	0
CRX.379	0	0
CRX.381	2	0
CRX.385	0	0
CRX.394	1	0
CRX.395	1	0
CRX.400	0	0
CRX.402	0	0
CRX.403	0	2
CRX.405	0	0
CRX.416	0	0
CRX.420	0	0
CRX.423	2	0
CRX.431	0	0
CRX.434	0	0
CRX.435	2	2
CRX.437	0	0
CRX.443	0	0
CRX.444	0	0
CRX.446	0	0
CRX.449	0	0
CRX.451	0	0
CRX.458	0	0
CRX.461	0	2
CRX.462	0	0
CRX.471	0	2
CRX.476	0	0
CRX.477	0	0
CRX.478	0	0
CRX.479	0	0
CRX.481	0	0
CRX.482	0	0
CRX.483	0	0
CRX.487	1	0
CRX.488	0	0
CRX.489	1	0
CRX.493	2	0
CRX.495	0	0
CRX.496	0	0
CRX.497	0	0
CRX.503	0	0
CRX.506	0	0
CRX.507	0	0
CRX.516	0	0
CRX.521	0	0
CRX.522	0	0
CRX.527	0	1
CRX.535	1	0
CRX.541	0	0
CRX.544	0	0
CRX.550	0	0
CRX.555	0	0
CRX.561	2	2
CRX.564	2	0
CRX.566	2	2
CRX.581	0	0
CRX.586	0	0
CRX.588	0	0
CRX.589	0	0
CRX.592	0	2
CRX.594	0	0
CRX.603	1	0
CRX.606	0	0
CRX.610	1	2
CRX.614	0	0
CRX.615	1	0
CRX.620	0	0
CRX.626	0	0
CRX.639	0	0
CRX.641	1	0
CRX.646	0	0
CRX.647	0	0
CRX.653	0	0
CRX.654	0	0
CRX.659	1	0
CRX.663	0	0
CRX.671	2	2
CRX.673	0	0
CRX.674	0	0
CRX.680	0	0
CRX.685	0	1
CRX.688	0	0
CRX.689	0	0
CRX.690	0	0
CRX.707	0	0
CRX.709	0	0
CRX.714	0	0
CRX.715	0	0
CRX.717	0	0
CRX.721	0	0
CRX.722	0	0
CRX.724	0	0
CRX.726	0	0
CRX.730	0	0
CRX.732	0	0
CRX.739	0	0
CRX.740	0	0
CRX.743	0	0
CRX.753	0	0
CRX.758	0	0
CRX.771	0	1
CRX.773	0	0
CRX.780	0	0
CRX.785	0	0
CRX.792	2	2
CRX.799	0	2
CRX.800	2	1
CRX.803	2	2
CRX.811	2	1
CRX.814	0	0
CRX.817	0	0
CRX.826	0	0
CRX.829	0	0
CRX.843	0	0
CRX.846	0	0
CRX.851	0	0
CRX.858	0	0
CRX.859	1	0
CRX.860	0	0
CRX.863	0	0
CRX.867	0	0
CRX.868	0	0
CRX.872	0	0
CRX.874	0	0
CRX.877	2	2
CRX.890	0	0
CRX.893	0	0
CRX.898	0	0
CRX.900	0	2
CRX.904	0	0
CRX.907	2	2
CRX.910	0	0
CRX.916	0	0
CRX.919	0	0
CRX.923	0	0
CRX.924	1	1
CRX.925	1	1
CRX.935	0	0
CRX.953	2	0
CRX.954	0	0
CRX.955	0	0
CRX.957	0	0
CRX.967	1	0
CRX.975	0	0
CRX.978	0	0
CRX.979	0	0
CRX.980	0	1
CRX.982	0	0
CRX.983	0	0
CRX.986	0	0
CRX.1003	0	0
CRX.1004	0	0
CRX.1007	0	0
CRX.1011	1	2
CRX.1012	0	0
CRX.1013	0	0
CRX.1015	0	0
CRX.1016	0	0
CRX.1024	0	0
CRX.1027	0	0
CRX.1030	0	0
CRX.1032	0	0
CRX.1034	0	0
CRX.1037	0	0
CRX.1039	0	0
CRX.1042	0	0
CRX.1050	0	0
CRX.1058	2	2
CRX.1063	1	0
CRX.1069	0	0
CRX.1071	0	2
CRX.1076	1	2
CRX.1077	1	0
CRX.1081	0	1
CRX.1084	0	0
CRX.1085	0	0
CRX.1087	1	2
CRX.1091	0	0
CRX.1098	0	0
CRX.1112	0	0
CRX.1120	0	0
CRX.1122	0	0
CRX.1123	0	0
CRX.1132	0	0
CRX.1133	0	0
CRX.1135	0	0
CRX.1137	0	0
CRX.1146	0	0
CRX.1147	0	0
CRX.1150	0	0
CRX.1153	0	0
CRX.1154	0	0
CRX.1155	0	0
CRX.1157	0	0
CRX.1158	1	0
CRX.1160	1	0
CRX.1161	0	0
CRX.1162	0	0
CRX.1182	0	0
CRX.1183	0	0
CRX.1190	0	0
CRX.1196	0	0
CRX.1201	0	0
CRX.1206	0	0
CRX.1208	0	0
CRX.1210	0	0
CRX.1212	2	0
CRX.1213	0	0
CRX.1214	0	0
CRX.1224	1	0
CRX.1232	0	0
CRX.1233	0	0
CRX.1237	0	0
CRX.1240	0	0
CRX.1250	0	0
CRX.1252	0	0
CRX.1257	0	0
CRX.1261	0	2
CRX.1264	0	0
CRX.1281	1	0
CRX.1282	0	0
CRX.1283	0	0
CRX.1287	0	0
CRX.1295	0	0
CRX.1299	0	0
CRX.1301	0	0
CRX.1306	0	0
CRX.1307	0	0
CRX.1313	1	2
CRX.1317	0	0
CRX.1323	0	0
CRX.1329	0	0
CRX.1330	1	0
CRX.1333	0	0
CRX.1335	0	0
CRX.1338	0	0
CRX.1344	0	0
CRX.1350	1	0
CRX.1351	0	0
CRX.1354	0	0
CRX.1356	0	0
CRX.1358	1	2
CRX.1364	0	0
CRX.1366	0	0
CRX.1369	0	0
CRX.1372	1	0
CRX.1374	0	1
CRX.1377	0	0
CRX.1381	0	0
CRX.1387	0	0
CRX.1398	1	0
CRX.1399	0	0
CRX.1402	0	0
CRX.1403	0	0
CRX.1404	0	0
CRX.1406	0	0
CRX.1407	1	0
CRX.1409	0	0
CRX.1411	0	0
CRX.1416	0	0
CRX.1417	0	0
CRX.1421	2	2
CRX.1423	0	0
CRX.1426	2	1
CRX.1427	0	0
CRX.1428	0	0
CRX.1431	1	2
CRX.1433	0	0
CRX.1434	0	0
CRX.1435	0	0
CRX.1437	0	1
CRX.1439	0	0
CRX.1445	0	0
CRX.1447	0	0
CRX.1451	0	0
CRX.1453	0	0
CRX.1470	0	0
CRX.1473	1	1
CRX.1475	0	0
CRX.1478	0	0
CRX.1484	0	0
CRX.1485	0	0
CRX.1490	0	0
CRX.1496	0	0
CRX.1505	0	0
CRX.1511	0	0
CRX.1512	0	0
CRX.1520	0	0
CRX.1521	0	0
CRX.1525	0	0
CRX.1528	0	0
CRX.1529	1	2
CRX.1530	0	0
CRX.1531	0	0
CRX.1536	0	0
CRX.1538	0	0
CRX.1543	0	0
CRX.1550	0	2
CRX.1554	0	2
CRX.1557	1	0
CRX.1561	0	0
CRX.1562	0	0
CRX.1565	0	0
CRX.1566	0	0
CRX.1572	0	0
CRX.1579	1	0
CRX.1580	0	0
CRX.1581	0	0
CRX.1585	0	0
CRX.1588	1	0
CRX.1591	0	0
CRX.1593	2	2
CRX.1594	0	0
CRX.1595	0	0
CRX.1601	0	0
CRX.1605	2	0
CRX.1608	0	0
CRX.1609	0	0
CRX.1610	0	0
CRX.1611	0	0
CRX.1620	0	0
CRX.1627	0	0
CRX.1630	0	0
CRX.1633	2	2
CRX.1635	0	0
CRX.1643	0	0
CRX.1653	0	0
CRX.1657	0	0
CRX.1659	0	1
CRX.1661	0	0
CRX.1665	0	2
CRX.1668	0	0
CRX.1671	2	2
CRX.1672	0	0
CRX.1684	0	0
CRX.1685	0	0
CRX.1692	0	0
CRX.1695	0	0
CRX.1697	0	0
CRX.1699	0	0
CRX.1703	2	0
CRX.1704	0	0
CRX.1707	0	0
CRX.1709	0	0
CRX.1710	0	0
CRX.1711	1	0
CRX.1716	1	0
CRX.1719	1	0
CRX.1722	0	0
CRX.1726	0	0
CRX.1727	0	0
CRX.1728	0	0
CRX.1730	0	0
CRX.1744	0	0
CRX.1745	0	0
CRX.1754	0	0
CRX.1763	1	0
CRX.1768	1	0
CRX.1770	0	0
CRX.1773	0	0
CRX.1777	0	0
CRX.1780	0	0
CRX.1781	0	0
CRX.1782	2	2
CRX.1787	1	2
CRX.1789	0	2
CRX.1792	0	2
CRX.1793	2	2
CRX.1794	0	1
CRX.1795	0	0
CRX.1796	1	0
CRX.1804	0	0
CRX.1807	0	0
CRX.1812	0	1
CRX.1814	0	0
CRX.1818	0	0
CRX.1819	0	0
CRX.1822	0	0
CRX.1823	2	0
CRX.1826	0	0
CRX.1829	0	0
CRX.1831	0	0
CRX.1835	0	0
CRX.1836	1	0
CRX.1839	0	0
CRX.1841	0	0
CRX.1852	0	0
CRX.1857	2	1
CRX.1858	0	0
CRX.1864	0	0
CRX.1868	0	0
CRX.1874	1	2
CRX.1884	0	0
CRX.1890	0	0
CRX.1894	0	0
CRX.1896	0	2
CRX.1899	0	0
CRX.1907	0	0
CRX.1914	0	0
CRX.1917	2	1
CRX.1920	1	1
CRX.1922	0	0
CRX.1923	0	0
CRX.1925	0	0
CRX.1928	0	0
CRX.1929	0	0
CRX.1932	0	0
CRX.1936	0	0
CRX.1938	0	0
CRX.1940	0	1
CRX.1941	0	0
CRX.1942	0	0
CRX.1944	1	0
CRX.1946	2	0
CRX.1947	2	0
CRX.1949	0	0
CRX.1950	0	0
CRX.1953	0	0
CRX.1954	0	0
CRX.1956	1	0
CRX.1957	0	0
CRX.1963	1	0
CRX.1966	0	0
CRX.1972	0	0
CRX.1973	0	0
CRX.1974	1	3
CRX.1975	0	0
CRX.1976	0	0
CRX.1987	0	0
CRX.1989	0	0
CRX.1991	0	0
CRX.1992	0	0
CRX.1994	0	0
CRX.1999	0	0
CRX.2000	1	0
CRX.2001	0	2
CRX.2003	0	0
CRX.2004	0	0
CRX.2005	0	0
CRX.2013	0	0
CRX.2018	1	2
CRX.2022	0	0
CRX.2024	0	0
CRX.2041	0	0
CRX.2044	0	0
CRX.2050	0	1
CRX.2054	0	0
CRX.2055	0	0
CRX.2061	0	0
CRX.2064	0	0
CRX.2068	0	0
CRX.2070	0	1
CRX.2071	1	2
CRX.2072	0	0
CRX.2075	0	0
CRX.2076	0	0
CRX.2077	0	0
CRX.2081	0	0
CRX.2082	0	0
CRX.2084	0	0
CRX.2088	0	0
CRX.2092	0	0
CRX.2100	0	1
CRX.2104	0	0
CRX.2106	0	0
CRX.2108	1	0
CRX.2114	0	0
CRX.2116	0	0
CRX.2118	0	0
CRX.2122	0	0
CRX.2123	0	2
CRX.2124	0	0
CRX.2131	0	0
CRX.2137	0	2
CRX.2139	0	0
CRX.2140	0	0
CRX.2141	0	0
CRX.2149	0	0
CRX.2152	0	0
CRX.2156	0	0
CRX.2158	1	2
CRX.2161	0	0
CRX.2162	0	0
CRX.2165	0	0
CRX.2173	0	0
CRX.2175	1	2
CRX.2180	1	0
CRX.2181	2	1
CRX.2184	0	0
CRX.2185	0	0
CRX.2197	0	0
CRX.2198	1	0
CRX.2200	0	0
CRX.2201	0	0
CRX.2202	0	0
CRX.2206	0	0
CRX.2207	0	0
CRX.2208	0	0
CRX.2209	0	0
CRX.2210	0	0
CRX.2211	0	0
CRX.2212	0	0
CRX.2213	0	0
CRX.2220	1	0
CRX.2222	0	0
CRX.2224	0	0
CRX.2230	0	2
CRX.2235	0	0
CRX.2242	0	0
CRX.2245	0	0
CRX.2258	0	0
CRX.2265	0	0
CRX.2268	0	0
CRX.2269	0	0
CRX.2273	0	0
CRX.2275	0	0
CRX.2281	2	0
CRX.2285	2	2
CRX.2288	0	2
CRX.2297	0	0
CRX.2298	0	0
CRX.2299	0	0
CRX.2301	2	2
CRX.2313	0	0
CRX.2315	1	0
CRX.2325	1	0
CRX.2330	1	2
CRX.2334	0	2
CRX.2337	0	0
CRX.2345	0	0
CRX.2353	0	0
CRX.2355	0	0
CRX.2356	0	0
CRX.2360	1	1
CRX.2363	0	0
CRX.2370	0	0
CRX.2376	0	0
CRX.2380	0	0
CRX.2381	2	2
CRX.2382	2	2
CRX.2386	0	0
CRX.2388	0	0
CRX.2393	0	1
CRX.2399	0	1
CRX.2400	1	0
CRX.2407	0	0
CRX.2408	0	0
CRX.2409	1	0
CRX.2413	0	0
CRX.2417	0	0
CRX.2419	0	2
CRX.2425	0	0
CRX.2426	0	2
CRX.2427	0	0
CRX.2431	0	0
CRX.2435	0	0
CRX.2438	1	0
CRX.2440	2	2
CRX.2443	0	0
CRX.2444	1	0
CRX.2449	0	0
CRX.2453	0	0
CRX.2454	0	0
CRX.2456	0	0
CRX.2460	0	0
CRX.2471	0	0
CRX.2474	0	0
CRX.2479	1	2
CRX.2480	0	2
CRX.2486	1	0
CRX.2491	0	0
CRX.2492	0	2
CRX.2494	0	0
CRX.2499	0	0
CRX.2506	1	2
CRX.2508	0	0
CRX.2509	0	0
CRX.2513	1	0
CRX.2520	0	0
CRX.2521	0	0
CRX.2525	0	2
CRX.2527	0	2
CRX.2530	0	0
CRX.2532	0	0
CRX.2533	0	0
CRX.2539	0	0
CRX.2540	0	0
CRX.2544	0	0
CRX.2545	0	1
CRX.2548	2	1
CRX.2549	0	2
CRX.2556	2	1
CRX.2557	0	0
CRX.2558	0	0
CRX.2566	0	1
CRX.2567	0	0
CRX.2572	0	0
CRX.2574	0	0
CRX.2576	0	0
CRX.2584	0	0
CRX.2586	0	1
CRX.2597	0	0
CRX.2598	0	1
CRX.2604	2	0
CRX.2605	2	0
CRX.2607	1	0
CRX.2611	0	0
CRX.2613	0	0
CRX.2623	0	0
CRX.2626	0	0
CRX.2628	0	0
CRX.2629	0	0
CRX.2631	1	0
CRX.2633	0	0
CRX.2634	0	0
CRX.2642	0	0
CRX.2648	0	0
CRX.2651	0	0
CRX.2654	0	0
CRX.2655	0	0
CRX.2661	0	0
CRX.2666	0	0
CRX.2668	0	0
CRX.2669	0	0
CRX.2670	1	0
CRX.2672	0	0
CRX.2675	0	0
CRX.2676	0	0
CRX.2683	0	0
CRX.2685	0	0
CRX.2693	0	0
CRX.2698	0	0
CRX.2704	0	0
CRX.2715	0	0
CRX.2717	0	0
CRX.2718	0	0
CRX.2720	0	0
CRX.2721	0	0
CRX.2727	2	2
CRX.2730	0	0
CRX.2734	0	0
CRX.2735	0	0
CRX.2738	0	0
CRX.2739	0	0
CRX.2742	0	0
CRX.2743	0	0
CRX.2746	0	0
CRX.2751	0	0
CRX.2755	0	0
CRX.2758	0	0
CRX.2762	0	2
CRX.2766	0	0
CRX.2773	0	0
CRX.2774	0	0
CRX.2777	0	0
CRX.2779	0	0
CRX.2783	0	0
CRX.2784	0	0
CRX.2787	0	0
CRX.2788	1	1
CRX.2796	0	2
CRX.2799	0	0
CRX.2802	0	0
CRX.2803	0	0
CRX.2811	0	0
CRX.2813	0	0
CRX.2814	0	0
CRX.2815	0	0
CRX.2818	0	0
CRX.2821	0	0
CRX.2823	0	2
CRX.2836	0	0
CRX.2845	0	0
CRX.2847	0	0
CRX.2848	0	0
CRX.2850	0	0
CRX.2856	0	0
CRX.2857	0	0
CRX.2864	0	0
CRX.2871	0	0
CRX.2881	0	0
CRX.2884	0	0
CRX.2887	0	0
CRX.2888	0	0
CRX.2891	0	0
CRX.2898	0	0
CRX.2900	0	0
CRX.2902	0	0
CRX.2911	0	0
CRX.2917	0	0
CRX.2918	0	0
CRX.2924	0	0
CRX.2926	0	0
CRX.2927	0	0
CRX.2929	0	0
CRX.2931	0	0
CRX.2933	0	0
CRX.2937	0	0
CRX.2942	0	0
CRX.2945	0	0
CRX.2947	0	0
CRX.2961	0	0
CRX.2971	0	2
CRX.2981	0	0
CRX.2986	0	0
CRX.2991	0	0
CRX.3002	0	0
CRX.3003	2	0
CRX.3008	0	2
CRX.3009	2	0
CRX.3010	0	0
CRX.3016	0	0
CRX.3021	0	0
CRX.3023	0	0
CRX.3028	0	2
CRX.3036	0	0
CRX.3040	0	0
CRX.3043	1	1
CRX.3045	0	0
CRX.3046	1	0
CRX.3051	1	0
CRX.3053	0	0
CRX.3055	1	0
CRX.3059	0	0
CRX.3061	1	0
CRX.3064	0	0
CRX.3067	0	0
CRX.3068	0	0
CRX.3071	0	0
CRX.3074	0	0
CRX.3076	0	0
CRX.3081	0	0
CRX.3084	0	0
CRX.3099	0	0
CRX.3106	0	0
CRX.3108	0	0
CRX.3113	0	0
CRX.3114	0	0
CRX.3117	0	0
CRX.3118	0	1
CRX.3121	0	0
CRX.3123	0	0
CRX.3131	2	1
CRX.3134	1	1
CRX.3137	0	0
CRX.3138	0	0
CRX.3139	0	0
CRX.3144	0	0
CRX.3149	0	0
CRX.3157	1	2
CRX.3163	0	0
CRX.3168	0	0
CRX.3177	0	0
CRX.3178	0	0
CRX.3179	0	0
CRX.3180	0	0
CRX.3181	0	0
CRX.3185	1	0
CRX.3190	1	0
CRX.3193	0	0
CRX.3195	0	0
CRX.3198	0	0
CRX.3210	0	0
CRX.3211	0	0
CRX.3215	0	0
CRX.3217	0	0
CRX.3218	0	0
CRX.3221	0	0
CRX.3225	0	0
CRX.3227	0	0
CRX.3228	0	0
CRX.3229	0	0
CRX.3233	2	2
CRX.3235	0	0
CRX.3238	0	1
CRX.3239	0	0
CRX.3243	0	0
CRX.3245	0	1
CRX.3246	0	0
CRX.3247	0	0
CRX.3248	0	0
CRX.3249	2	2
CRX.3250	0	0
CRX.3251	0	0
CRX.3253	0	0
CRX.3259	0	0
CRX.3262	1	0
CRX.3263	0	0
CRX.3275	0	0
CRX.3281	0	0
CRX.3283	0	0
CRX.3284	2	2
CRX.3288	0	0
CRX.3289	0	0
CRX.3297	0	0
CRX.3305	0	0
CRX.3310	0	2
CRX.3311	0	0
CRX.3314	2	0
CRX.3315	0	1
CRX.3316	0	0
CRX.3318	0	0
CRX.3324	0	1
CRX.3326	0	0
CRX.3338	0	0
CRX.3345	0	0
CRX.3351	0	0
CRX.3353	0	0
CRX.3356	0	0
CRX.3357	0	0
CRX.3360	0	1
CRX.3361	0	0
CRX.3362	0	0
CRX.3369	0	0
CRX.3373	2	2
CRX.3383	0	0
CRX.3386	0	0
CRX.3389	1	2
CRX.3392	0	0
CRX.3394	0	0
CRX.3396	2	2
CRX.3400	0	0
CRX.3409	0	0
CRX.3410	1	0
CRX.3415	0	0
CRX.3417	0	0
CRX.3418	0	0
CRX.3420	0	0
CRX.3423	0	0
CRX.3424	0	0
CRX.3431	0	0
CRX.3434	0	0
CRX.3435	0	0
CRX.3436	0	0
CRX.3441	0	0
CRX.3453	0	0
CRX.3454	0	0
CRX.3458	0	0
CRX.3464	0	1
CRX.3465	0	0
CRX.3468	1	0
CRX.3475	0	0
CRX.3476	0	0
CRX.3480	0	0
CRX.3490	0	0
CRX.3494	0	0
CRX.3495	0	0
CRX.3505	0	0
CRX.3516	0	0
CRX.3517	0	0
CRX.3519	0	0
CRX.3527	0	0
CRX.3528	0	0
CRX.3531	0	0
CRX.3532	0	0
CRX.3541	0	0
CRX.3545	0	0
CRX.3546	2	0
CRX.3549	0	0
CRX.3552	0	0
CRX.3554	0	0
CRX.3557	0	0
CRX.3560	0	0
CRX.3561	0	0
CRX.3562	0	0
CRX.3568	0	0
CRX.3575	0	0
CRX.3577	0	0
CRX.3580	0	0
CRX.3585	0	0
CRX.3586	0	0
CRX.3595	0	0
CRX.3601	0	0
CRX.3615	0	0
CRX.3619	0	0
CRX.3623	0	0
CRX.3624	0	0
CRX.3627	0	0
CRX.3628	0	0
CRX.3631	0	0
CRX.3632	0	0
CRX.3635	0	0
CRX.3639	0	0
CRX.3646	2	1
CRX.3648	0	0
CRX.3649	0	0
CRX.3656	0	0
CRX.3657	0	0
CRX.3660	0	0
CRX.3668	0	2
CRX.3677	0	0
CRX.3679	0	0
CRX.3680	0	0
CRX.3684	1	0
CRX.3687	1	2
CRX.3690	2	1
CRX.3692	0	0
CRX.3695	0	0
CRX.3698	0	0
CRX.3705	0	0
CRX.3709	0	0
CRX.3715	0	0
CRX.3720	0	0
CRX.3721	2	0
CRX.3722	2	0
CRX.3723	0	0
CRX.3724	0	0
CRX.3731	0	0
CRX.3737	0	0
CRX.3738	0	1
CRX.3742	0	0
CRX.3743	0	0
CRX.3747	0	0
CRX.3749	0	0
CRX.3750	0	0
CRX.3755	0	0
CRX.3757	1	0
CRX.3758	0	0
CRX.3764	0	0
CRX.3765	0	0
CRX.3771	0	0
CRX.3774	0	0
CRX.3776	0	0
CRX.3785	0	0
CRX.3787	0	0
CRX.3788	0	0
CRX.3792	0	1
CRX.3794	1	0
CRX.3797	1	0
CRX.3800	2	2
CRX.3803	0	0
CRX.3806	0	1
CRX.3807	2	2
CRX.3809	0	0
CRX.3816	1	0
CRX.3819	0	0
CRX.3822	0	0
CRX.3830	0	1
CRX.3831	0	0
CRX.3832	1	0
CRX.3835	0	0
CRX.3842	0	0
CRX.3852	0	0
CRX.3855	0	0
CRX.3856	0	0
CRX.3858	1	1
CRX.3859	0	0
CRX.3861	0	0
CRX.3865	0	0
CRX.3870	0	0
CRX.3871	0	0
CRX.3872	0	0
CRX.3877	0	0
CRX.3878	0	0
CRX.3890	1	0
CRX.3894	0	0
CRX.3898	0	0
CRX.3900	0	0
CRX.3901	0	0
CRX.3912	1	2
CRX.3914	0	0
CRX.3917	0	0
CRX.3918	0	0
CRX.3930	0	0
CRX.3932	0	0
CRX.3934	1	1
CRX.3940	0	0
CRX.3941	1	0
CRX.3944	0	0
CRX.3950	0	0
CRX.3953	2	2
CRX.3958	1	0
CRX.3962	0	0
CRX.3971	0	0
CRX.3977	0	0
CRX.3980	0	0
CRX.3981	0	0
CRX.3986	0	1
CRX.3990	2	2
CRX.3993	0	0
CRX.3994	0	0
CRX.4006	0	0
CRX.4009	1	1
CRX.4022	0	0
CRX.4025	0	0
CRX.4027	0	0
CRX.4030	0	0
CRX.4034	0	0
CRX.4037	0	0
CRX.4046	0	0
CRX.4066	0	2
CRX.4068	0	0
CRX.4069	1	1
CRX.4071	0	0
CRX.4079	2	2
CRX.4080	0	2
CRX.4082	0	0
CRX.4088	0	0
CRX.4092	0	0
CRX.4094	0	0
CRX.4096	0	0
CRX.4098	0	0
CRX.4100	0	0
CRX.4101	0	0
CRX.4102	0	0
CRX.4104	0	0
CRX.4107	2	1
CRX.4110	0	2
CRX.4112	0	0
CRX.4116	0	0
CRX.4124	0	0
CRX.4127	0	0
CRX.4128	0	0
CRX.4134	0	0
CRX.4135	0	2
CRX.4136	0	0
CRX.4138	0	0
CRX.4146	0	0
CRX.4149	0	0
CRX.4151	0	0
CRX.4153	0	0
CRX.4159	0	0
CRX.4162	0	0
CRX.4163	0	1
CRX.4166	0	0
CRX.4167	0	0
CRX.4181	0	0
CRX.4186	0	0
CRX.4187	0	0
CRX.4189	0	0
CRX.4191	2	0
CRX.4201	0	0
CRX.4210	1	2
CRX.4214	0	0
CRX.4216	1	1
CRX.4222	0	0
CRX.4226	0	0
CRX.4229	0	0
CRX.4237	0	0
CRX.4239	1	0
CRX.4242	0	0
CRX.4244	2	0
CRX.4245	0	0
CRX.4246	0	0
CRX.4248	0	0
CRX.4250	0	2
CRX.4252	0	0
CRX.4255	1	0
CRX.4257	1	0
CRX.4259	0	0
CRX.4260	0	0
CRX.4266	0	0
CRX.4267	0	0
CRX.4268	0	0
CRX.4272	0	0
CRX.4273	0	0
CRX.4278	0	0
CRX.4281	1	0
CRX.4285	1	1
CRX.4290	0	0
CRX.4291	0	0
CRX.4294	0	0
CRX.4295	0	0
CRX.4299	0	0
CRX.4306	2	2
CRX.4307	0	0
CRX.4310	1	0
CRX.4312	0	0
CRX.4314	0	0
CRX.4317	0	0
CRX.4319	0	0
CRX.4324	0	0
CRX.4330	0	0
CRX.4333	0	0
CRX.4335	0	2
CRX.4337	0	0
CRX.4339	2	1
CRX.4340	0	0
CRX.4344	0	0
CRX.4345	0	0
CRX.4350	1	0
CRX.4354	2	0
CRX.4360	0	0
CRX.4361	0	0
CRX.4365	0	0
CRX.4368	1	0
CRX.4369	0	0
CRX.4371	0	0
CRX.4373	0	0
CRX.4375	0	0
CRX.4379	0	0
CRX.4383	0	0
CRX.4387	0	0
CRX.4391	0	0
CRX.4394	0	0
CRX.4395	0	0
CRX.4397	1	0
CRX.4399	0	0
CRX.4409	0	0
CRX.4415	2	2
CRX.4417	2	2
CRX.4418	0	1
CRX.4430	0	2
CRX.4431	0	0
CRX.4432	0	2
CRX.4439	0	0
CRX.4440	0	2
CRX.4441	0	0
CRX.4442	1	0
CRX.4443	1	0
CRX.4444	1	0
CRX.4446	0	0
CRX.4448	0	0
CRX.4449	0	0
CRX.4451	0	0
CRX.4452	0	0
CRX.4455	0	0
CRX.4457	2	2
CRX.4458	0	0
CRX.4459	0	1
CRX.4463	0	0
CRX.4470	0	0
CRX.4475	0	0
CRX.4476	0	0
CRX.4477	0	0
CRX.4481	1	0
CRX.4496	2	2
CRX.4504	0	0
CRX.4514	0	0
CRX.4515	0	0
CRX.4518	0	1
CRX.4524	0	0
CRX.4526	0	0
CRX.4529	0	0
CRX.4530	0	0
CRX.4531	0	0
CRX.4532	0	0
CRX.4539	1	0
CRX.4541	0	2
CRX.4549	0	0
CRX.4550	2	1
CRX.4564	0	0
CRX.4566	0	0
CRX.4571	0	0
CRX.4576	0	0
CRX.4578	0	0
CRX.4583	1	1
CRX.4586	0	0
CRX.4588	0	1
CRX.4589	1	2
CRX.4597	0	1
CRX.4599	1	0
CRX.4600	0	0
CRX.4601	1	0
CRX.4602	0	0
CRX.4604	0	0
CRX.4605	0	0
CRX.4606	0	0
CRX.4608	0	0
CRX.4622	0	0
CRX.4629	0	0
CRX.4646	0	0
CRX.4647	0	0
CRX.4650	0	0
CRX.4652	1	2
CRX.4657	1	2
CRX.4663	0	0
CRX.4668	0	0
CRX.4673	1	0
CRX.4678	1	2
CRX.4681	2	2
CRX.4690	0	0
CRX.4691	0	0
CRX.4699	2	0
CRX.4704	0	0
CRX.4708	0	0
CRX.4712	0	0
CRX.4716	0	0
CRX.4717	2	2
CRX.4721	0	0
CRX.4728	0	0
CRX.4730	0	0
CRX.4732	0	0
CRX.4735	2	2
CRX.4739	0	0
CRX.4740	0	2
CRX.4742	0	0
CRX.4746	0	0
CRX.4750	0	0
CRX.4752	0	0
CRX.4755	1	2
CRX.4756	2	2
CRX.4758	0	0
CRX.4759	0	0
CRX.4761	0	0
CRX.4762	0	0
CRX.4766	0	2
CRX.4768	0	0
CRX.4772	0	0
CRX.4775	0	0
CRX.4777	0	0
CRX.4785	1	0
CRX.4787	2	0
CRX.4788	2	1
CRX.4790	0	0
CRX.4794	0	0
CRX.4801	1	0
CRX.4802	0	0
CRX.4809	0	0
CRX.4813	0	1
CRX.4819	0	0
CRX.4822	0	0
CRX.4830	2	0
CRX.4836	0	0
CRX.4838	0	0
CRX.4849	0	0
CRX.4852	0	0
CRX.4856	0	1
CRX.4859	0	0
CRX.4862	1	0
CRX.4864	1	2
CRX.4866	0	2
CRX.4867	0	0
CRX.4869	0	1
CRX.4870	0	2
CRX.4875	0	0
CRX.4878	0	0
CRX.4879	0	0
CRX.4881	1	0
CRX.4882	0	0
CRX.4885	0	0
CRX.4888	0	0
CRX.4893	0	0
CRX.4894	0	0
CRX.4895	1	0
CRX.4898	0	0
CRX.4899	0	0
CRX.4904	0	0
CRX.4908	0	0
CRX.4910	0	0
CRX.4916	0	0
CRX.4918	0	0
CRX.4921	1	2
CRX.4923	0	2
CRX.4927	0	0
CRX.4949	0	0
CRX.4955	0	0
CRX.4956	2	2
CRX.4957	0	0
CRX.4961	0	0
CRX.4968	0	0
CRX.4972	2	0
CRX.4977	0	0
CRX.4978	1	1
CRX.4983	0	0
CRX.4987	0	0
CRX.4990	0	0
CRX.4994	1	2
CRX.4995	1	0
CRX.4999	0	0
CRX.5002	1	0
CRX.5004	0	2
CRX.5005	2	2
CRX.5014	0	0
CRX.5016	1	0
CRX.5022	0	0
CRX.5025	0	0
CRX.5027	0	0
CRX.5031	1	0
CRX.5035	0	0
CRX.5038	0	0
CRX.5039	0	0
CRX.5041	0	0
CRX.5045	1	0
CRX.5050	2	2
CRX.5056	0	1
CRX.5057	2	1
CRX.5058	1	2
CRX.5064	0	2
CRX.5066	0	0
CRX.5068	0	1
CRX.5071	2	1
CRX.5072	0	0
CRX.5086	0	0
CRX.5097	0	0
CRX.5099	0	2
CRX.5100	0	0
CRX.5107	0	0
CRX.5112	1	2
CRX.5115	0	0
CRX.5116	0	0
CRX.5119	2	2
CRX.5125	2	2
CRX.5143	1	2
CRX.5152	2	2
CRX.5163	2	2
CRX.5171	0	0
CRX.5173	2	1
CRX.5177	0	0
CRX.5186	0	0
CRX.5187	0	2
CRX.5196	1	2
CRX.5198	0	0
CRX.5201	0	0
CRX.5209	0	0
CRX.5211	0	0
CRX.5215	0	0
CRX.5218	0	0
CRX.5222	0	0
CRX.5225	0	0
CRX.5226	0	0
CRX.5231	2	2
CRX.5232	2	2
CRX.5236	0	0
CRX.5239	0	1
CRX.5242	0	0
CRX.5250	0	0
CRX.5251	0	0
CRX.5257	2	1
CRX.5260	0	2
CRX.5262	0	0
CRX.5264	1	0
CRX.5266	0	2
CRX.5268	1	0
CRX.5269	0	0
CRX.5281	0	0
CRX.5282	0	0
CRX.5291	0	0
CRX.5296	1	0
CRX.5297	0	0
CRX.5301	0	0
CRX.5306	0	0
CRX.5308	0	0
CRX.5315	0	0
CRX.5321	0	1
CRX.5324	0	0
CRX.5330	0	0
CRX.5335	0	0
CRX.5339	0	0
CRX.5341	0	0
CRX.5346	0	0
CRX.5349	0	0
CRX.5353	0	0
CRX.5359	0	0
CRX.5363	0	0
CRX.5368	0	0
CRX.5369	0	0
CRX.5370	0	0
CRX.5372	0	0
CRX.5373	0	0
CRX.5392	0	0
CRX.5395	0	0
CRX.5405	0	0
CRX.5409	0	0
CRX.5410	0	0
CRX.5413	0	0
CRX.5418	0	0
CRX.5421	0	0
CRX.5425	0	0
CRX.5431	0	0
CRX.5435	0	0
CRX.5437	0	0
CRX.5442	1	0
CRX.5444	1	0
CRX.5453	0	0
CRX.5456	1	2
CRX.5460	2	2
CRX.5462	0	0
CRX.5463	0	0
CRX.5470	0	0
CRX.5473	0	0
CRX.5479	1	0
CRX.5480	0	0
CRX.5483	0	0
CRX.5484	0	1
CRX.5485	0	0
CRX.5494	1	0
CRX.5495	0	0
CRX.5510	0	0
CRX.5513	0	0
CRX.5514	0	0
CRX.5516	0	0
CRX.5523	0	0
CRX.5525	0	0
CRX.5534	0	0
CRX.5536	0	0
CRX.5538	0	0
CRX.5539	0	0
CRX.5545	0	0
CRX.5546	0	0
CRX.5560	1	2
CRX.5562	0	0
CRX.5563	0	0
CRX.5564	0	0
CRX.5566	1	0
CRX.5567	0	0
CRX.5573	0	0
CRX.5577	0	0
CRX.5578	0	0
CRX.5582	1	0
CRX.5586	0	0
CRX.5588	0	0
CRX.5590	0	0
CRX.5593	0	0
CRX.5596	0	0
CRX.5597	0	1
CRX.5598	1	0
CRX.5607	0	0
CRX.5610	0	0
CRX.5611	0	1
CRX.5613	0	0
CRX.5616	0	0
CRX.5617	0	1
CRX.5619	0	0
CRX.5623	0	0
CRX.5629	0	0
CRX.5634	0	0
CRX.5636	0	0
CRX.5637	0	0
CRX.5638	0	0
CRX.5639	1	0
CRX.5644	0	1
CRX.5662	0	0
CRX.5671	0	1
CRX.5681	0	0
CRX.5685	0	0
CRX.5691	0	0
CRX.5694	0	0
CRX.5703	0	0
CRX.5712	0	0
CRX.5714	0	0
CRX.5715	1	0
CRX.5716	0	0
CRX.5718	0	0
CRX.5724	0	0
CRX.5731	0	0
CRX.5734	0	2
CRX.5737	1	2
CRX.5745	1	2
CRX.5747	0	0
CRX.5749	0	0
CRX.5752	0	0
CRX.5758	1	2
CRX.5764	0	0
CRX.5768	1	2
CRX.5775	0	0
CRX.5778	0	0
CRX.5782	2	2
CRX.5785	0	0
CRX.5787	0	0
CRX.5790	0	2
CRX.5794	0	0
CRX.5797	0	0
CRX.5798	0	0
CRX.5800	0	0
CRX.5801	0	0
CRX.5806	0	0
CRX.5808	0	0
CRX.5809	1	1
CRX.5810	0	0
CRX.5812	0	0
CRX.5817	0	0
CRX.5820	2	2
CRX.5821	0	0
CRX.5822	0	0
CRX.5827	0	0
CRX.5828	0	0
CRX.5835	0	1
CRX.5840	0	0
CRX.5844	0	0
CRX.5852	0	1
CRX.5856	0	0
CRX.5858	0	0
CRX.5862	0	0
CRX.5865	0	0
CRX.5871	0	0
CRX.5872	0	0
CRX.5874	0	1
CRX.5884	2	2
CRX.5887	0	2
CRX.5891	0	0
CRX.5893	0	0
CRX.5894	0	0
CRX.5900	0	0
CRX.5902	0	0
CRX.5905	0	0
CRX.5906	0	0
CRX.5907	0	0
CRX.5911	0	0
CRX.5912	2	2
CRX.5923	0	0
CRX.5929	0	1
CRX.5934	0	0
CRX.5941	0	0
CRX.5942	0	0
CRX.5943	0	0
CRX.5945	0	0
CRX.5951	0	0
CRX.5954	0	0
CRX.5956	0	0
CRX.5957	0	0
CRX.5963	0	0
CRX.5964	0	0
CRX.5970	0	0
CRX.5972	2	0
CRX.5973	0	0
CRX.5977	0	0
CRX.5981	0	0
CRX.5986	0	0
CRX.5987	0	0
CRX.5989	0	0
CRX.5993	0	0
CRX.5994	0	0
CRX.6002	2	1
CRX.6004	0	0
CRX.6005	0	0
CRX.6006	0	0
CRX.6007	0	0
CRX.6010	0	0
CRX.6013	0	0
CRX.6026	0	0
CRX.6027	0	0
CRX.6028	0	0
CRX.6029	0	0
CRX.6030	0	0
CRX.6031	0	0
CRX.6033	0	0
CRX.6037	0	0
CRX.6046	0	0
CRX.6051	1	0
CRX.6052	1	0
CRX.6056	0	0
CRX.6059	0	0
CRX.6063	0	0
CRX.6066	1	1
CRX.6070	2	0
CRX.6072	0	0
CRX.6076	0	0
CRX.6078	0	2
CRX.6083	0	0
CRX.6088	0	0
CRX.6092	0	0
CRX.6095	0	0
CRX.6097	0	0
CRX.6099	0	0
CRX.6100	0	0
CRX.6104	0	0
CRX.6108	0	0
CRX.6109	0	0
CRX.6110	0	0
CRX.6115	0	0
CRX.6119	0	0
CRX.6122	0	0
CRX.6124	0	0
CRX.6125	0	0
CRX.6136	0	0
CRX.6139	0	0
CRX.6145	0	0
CRX.6148	1	0
CRX.6150	0	0
CRX.6151	0	0
CRX.6156	2	2
CRX.6158	0	0
CRX.6162	0	0
CRX.6181	0	0
CRX.6188	0	0
CRX.6191	0	0
CRX.6196	0	0
CRX.6198	0	1
CRX.6199	0	0
CRX.6203	0	2
CRX.6207	0	0
CRX.6213	0	2
CRX.6214	0	0
CRX.6223	1	2
CRX.6224	0	0
CRX.6230	0	0
CRX.6236	0	0
CRX.6248	0	0
CRX.6251	0	0
CRX.6258	0	0
CRX.6273	0	0
CRX.6280	1	0
CRX.6286	0	0
CRX.6287	0	0
CRX.6288	0	0
CRX.6289	0	0
CRX.6290	0	1
CRX.6291	0	0
CRX.6293	0	0
CRX.6296	0	0
CRX.6297	0	0
CRX.6299	0	1
CRX.6303	1	0
CRX.6308	0	0
CRX.6316	0	1
CRX.6318	0	0
CRX.6319	0	2
CRX.6320	1	0
CRX.6321	0	0
CRX.6329	0	0
CRX.6340	0	0
CRX.6342	0	0
