# Supplementary material for: Pathogenic variants in CRX have distinct cis-regulatory effects on enhancers and silencers in photoreceptors
Source: Genome Res. 2024 Feb;34(2):243–55. doi: 10.1101/gr.278133.123 (PMC10984388; doi:10.1101/gr.278133.123)
Supplement: Supplement 2 [file Supplemental_Code_S1.zip › retinopathy-manuscript-main/BCOR/CRX_chip_peaks.mm9.bed]

chr1	4373834	4373998	CRX.3
chr1	4847725	4847889	CRX.4
chr1	5060343	5060507	CRX.6
chr1	9999185	9999349	CRX.8
chr1	13650630	13650794	CRX.12
chr1	16647116	16647280	CRX.16
chr1	34181364	34181528	CRX.21
chr1	34327959	34328123	CRX.22
chr1	36549415	36549579	CRX.30
chr1	36766892	36767056	CRX.33
chr1	39424508	39424672	CRX.34
chr1	39488691	39488855	CRX.35
chr1	39506798	39506962	CRX.38
chr1	39531062	39531226	CRX.40
chr1	39993493	39993657	CRX.42
chr1	43228774	43228938	CRX.43
chr1	44648671	44648835	CRX.47
chr1	51535200	51535364	CRX.49
chr1	51685061	51685225	CRX.50
chr1	53283058	53283222	CRX.55
chr1	54916831	54916995	CRX.59
chr1	59018457	59018621	CRX.66
chr1	59174418	59174582	CRX.68
chr1	59201439	59201603	CRX.69
chr1	59218413	59218577	CRX.70
chr1	63031332	63031496	CRX.78
chr1	64992019	64992183	CRX.83
chr1	65225688	65225852	CRX.87
chr1	66829052	66829216	CRX.92
chr1	72795189	72795353	CRX.99
chr1	74342108	74342272	CRX.101
chr1	74484404	74484568	CRX.103
chr1	74819755	74819919	CRX.105
chr1	74905553	74905717	CRX.110
chr1	75313554	75313718	CRX.112
chr1	75402240	75402404	CRX.113
chr1	78652250	78652414	CRX.125
chr1	80336237	80336401	CRX.127
chr1	80410369	80410533	CRX.129
chr1	80421365	80421529	CRX.130
chr1	80424197	80424361	CRX.131
chr1	82188330	82188494	CRX.132
chr1	82743112	82743276	CRX.134
chr1	88448596	88448760	CRX.143
chr1	91782387	91782551	CRX.155
chr1	91819536	91819700	CRX.157
chr1	94369569	94369733	CRX.160
chr1	95656856	95657020	CRX.168
chr1	108641821	108641985	CRX.175
chr1	120285870	120286034	CRX.178
chr1	120341689	120341853	CRX.179
chr1	120378529	120378693	CRX.180
chr1	121417060	121417224	CRX.182
chr1	122144147	122144311	CRX.185
chr1	130140601	130140765	CRX.191
chr1	132612558	132612722	CRX.194
chr1	133424273	133424437	CRX.199
chr1	134478644	134478808	CRX.204
chr1	134617950	134618114	CRX.205
chr1	135960206	135960370	CRX.210
chr1	136455193	136455357	CRX.218
chr1	136464218	136464382	CRX.220
chr1	136762146	136762310	CRX.223
chr1	137491959	137492123	CRX.228
chr1	137929632	137929796	CRX.235
chr1	138025654	138025818	CRX.236
chr1	138029448	138029612	CRX.237
chr1	138134574	138134738	CRX.240
chr1	138421515	138421679	CRX.241
chr1	145613931	145614095	CRX.247
chr1	152161626	152161790	CRX.250
chr1	152166418	152166582	CRX.251
chr1	155114062	155114226	CRX.257
chr1	157079696	157079860	CRX.261
chr1	157082893	157083057	CRX.262
chr1	157820799	157820963	CRX.266
chr1	158765041	158765205	CRX.267
chr1	159290631	159290795	CRX.269
chr1	162125217	162125381	CRX.273
chr1	163061587	163061751	CRX.276
chr1	163816120	163816284	CRX.277
chr1	163899145	163899309	CRX.278
chr1	164390605	164390769	CRX.279
chr1	164484432	164484596	CRX.280
chr1	167391164	167391328	CRX.285
chr1	167865637	167865801	CRX.286
chr1	168729451	168729615	CRX.288
chr1	168731354	168731518	CRX.289
chr1	168938894	168939058	CRX.290
chr1	169368463	169368627	CRX.291
chr1	173259304	173259468	CRX.300
chr1	174415736	174415900	CRX.306
chr1	178016208	178016372	CRX.312
chr1	178744784	178744948	CRX.313
chr1	178800759	178800923	CRX.315
chr1	178911785	178911949	CRX.316
chr1	180332076	180332240	CRX.324
chr1	181734012	181734176	CRX.325
chr1	182368819	182368983	CRX.327
chr1	182534791	182534955	CRX.328
chr1	182724439	182724603	CRX.330
chr1	182772144	182772308	CRX.331
chr1	182780256	182780420	CRX.332
chr1	182780918	182781082	CRX.333
chr1	183074378	183074542	CRX.336
chr1	183917475	183917639	CRX.337
chr1	188581176	188581340	CRX.339
chr1	189260772	189260936	CRX.340
chr1	189273190	189273354	CRX.341
chr1	189788801	189788965	CRX.342
chr1	189821627	189821791	CRX.343
chr1	192387065	192387229	CRX.348
chr1	193399386	193399550	CRX.353
chr1	193550230	193550394	CRX.354
chr1	193720838	193721002	CRX.359
chr1	194101772	194101936	CRX.364
chr1	195013313	195013477	CRX.367
chr1	195196342	195196506	CRX.369
chr1	195260013	195260177	CRX.370
chr1	195451423	195451587	CRX.371
chr10	5277336	5277500	CRX.377
chr10	5536779	5536943	CRX.379
chr10	7445450	7445614	CRX.381
chr10	12960466	12960630	CRX.385
chr10	18673500	18673664	CRX.394
chr10	18730818	18730982	CRX.395
chr10	18861409	18861573	CRX.400
chr10	19053532	19053696	CRX.402
chr10	19311651	19311815	CRX.403
chr10	19914717	19914881	CRX.405
chr10	24589630	24589794	CRX.416
chr10	25124125	25124289	CRX.420
chr10	25153524	25153688	CRX.423
chr10	39590989	39591153	CRX.431
chr10	40061977	40062141	CRX.434
chr10	40068428	40068592	CRX.435
chr10	40070697	40070861	CRX.437
chr10	41306811	41306975	CRX.443
chr10	41372244	41372408	CRX.444
chr10	41609447	41609611	CRX.446
chr10	41959480	41959644	CRX.449
chr10	42551258	42551422	CRX.451
chr10	44256081	44256245	CRX.458
chr10	52101979	52102143	CRX.461
chr10	52194501	52194665	CRX.462
chr10	59342199	59342363	CRX.471
chr10	59489950	59490114	CRX.476
chr10	59525774	59525938	CRX.477
chr10	59572337	59572501	CRX.478
chr10	59652126	59652290	CRX.479
chr10	60684859	60685023	CRX.481
chr10	60725954	60726118	CRX.482
chr10	60868783	60868947	CRX.483
chr10	61763210	61763374	CRX.487
chr10	61773172	61773336	CRX.488
chr10	61790499	61790663	CRX.489
chr10	62503126	62503290	CRX.493
chr10	62844530	62844694	CRX.495
chr10	66356751	66356915	CRX.496
chr10	66365268	66365432	CRX.497
chr10	67401374	67401538	CRX.503
chr10	68670712	68670876	CRX.506
chr10	68674774	68674938	CRX.507
chr10	73325035	73325199	CRX.516
chr10	74439278	74439442	CRX.521
chr10	74463015	74463179	CRX.522
chr10	74980652	74980816	CRX.527
chr10	76471037	76471201	CRX.535
chr10	77756617	77756781	CRX.541
chr10	77779005	77779169	CRX.544
chr10	79376830	79376994	CRX.550
chr10	79513866	79514030	CRX.555
chr10	79727496	79727660	CRX.561
chr10	79794962	79795126	CRX.564
chr10	79862376	79862540	CRX.566
chr10	80730881	80731045	CRX.581
chr10	80852953	80853117	CRX.586
chr10	80876688	80876852	CRX.588
chr10	80879204	80879368	CRX.589
chr10	81590585	81590749	CRX.592
chr10	84381158	84381322	CRX.594
chr10	89209448	89209612	CRX.603
chr10	92741401	92741565	CRX.606
chr10	92916016	92916180	CRX.610
chr10	93761340	93761504	CRX.614
chr10	94684707	94684871	CRX.615
chr10	97971531	97971695	CRX.620
chr10	99963822	99963986	CRX.626
chr10	108269416	108269580	CRX.639
chr10	108448935	108449099	CRX.641
chr10	110510237	110510401	CRX.646
chr10	110684752	110684916	CRX.647
chr10	116633880	116634044	CRX.653
chr10	116660017	116660181	CRX.654
chr10	117432159	117432323	CRX.659
chr10	117560190	117560354	CRX.663
chr10	118677571	118677735	CRX.671
chr10	119472464	119472628	CRX.673
chr10	120402550	120402714	CRX.674
chr10	122134913	122135077	CRX.680
chr10	126507317	126507481	CRX.685
chr10	126748694	126748858	CRX.688
chr10	127072961	127073125	CRX.689
chr10	127412703	127412867	CRX.690
chr11	4022834	4022998	CRX.707
chr11	4527762	4527926	CRX.709
chr11	4802103	4802267	CRX.714
chr11	4892591	4892755	CRX.715
chr11	5422093	5422257	CRX.717
chr11	5900579	5900743	CRX.721
chr11	6397357	6397521	CRX.722
chr11	6428867	6429031	CRX.724
chr11	6558190	6558354	CRX.726
chr11	7304910	7305074	CRX.730
chr11	12271090	12271254	CRX.732
chr11	18920393	18920557	CRX.739
chr11	19081660	19081824	CRX.740
chr11	20750276	20750440	CRX.743
chr11	22889866	22890030	CRX.753
chr11	22924822	22924986	CRX.758
chr11	31571966	31572130	CRX.771
chr11	31920120	31920284	CRX.773
chr11	44713627	44713791	CRX.780
chr11	49016828	49016992	CRX.785
chr11	50190785	50190949	CRX.792
chr11	51420666	51420830	CRX.799
chr11	51433023	51433187	CRX.800
chr11	51502634	51502798	CRX.803
chr11	53244556	53244720	CRX.811
chr11	54565106	54565270	CRX.814
chr11	55703799	55703963	CRX.817
chr11	57746674	57746838	CRX.826
chr11	58042706	58042870	CRX.829
chr11	60929412	60929576	CRX.843
chr11	61166122	61166286	CRX.846
chr11	62127252	62127416	CRX.851
chr11	63596135	63596299	CRX.858
chr11	63705235	63705399	CRX.859
chr11	63767515	63767679	CRX.860
chr11	65530454	65530618	CRX.863
chr11	67495459	67495623	CRX.867
chr11	67508729	67508893	CRX.868
chr11	68578270	68578434	CRX.872
chr11	68753223	68753387	CRX.874
chr11	68908320	68908484	CRX.877
chr11	69467001	69467165	CRX.890
chr11	69588569	69588733	CRX.893
chr11	69806652	69806816	CRX.898
chr11	69809113	69809277	CRX.900
chr11	70201021	70201185	CRX.904
chr11	70460477	70460641	CRX.907
chr11	70485094	70485258	CRX.910
chr11	71845737	71845901	CRX.916
chr11	71866312	71866476	CRX.919
chr11	72488930	72489094	CRX.923
chr11	72609221	72609385	CRX.924
chr11	72609519	72609683	CRX.925
chr11	75439348	75439512	CRX.935
chr11	78160003	78160167	CRX.953
chr11	78160992	78161156	CRX.954
chr11	78312431	78312595	CRX.955
chr11	78408757	78408921	CRX.957
chr11	78815477	78815641	CRX.967
chr11	80025889	80026053	CRX.975
chr11	80128463	80128627	CRX.978
chr11	80161641	80161805	CRX.979
chr11	80196633	80196797	CRX.980
chr11	81620900	81621064	CRX.982
chr11	82681590	82681754	CRX.983
chr11	83781006	83781170	CRX.986
chr11	86788316	86788480	CRX.1003
chr11	86852808	86852972	CRX.1004
chr11	87136956	87137120	CRX.1007
chr11	87974799	87974963	CRX.1011
chr11	87998528	87998692	CRX.1012
chr11	87999714	87999878	CRX.1013
chr11	88251936	88252100	CRX.1015
chr11	88326262	88326426	CRX.1016
chr11	88734793	88734957	CRX.1024
chr11	88767104	88767268	CRX.1027
chr11	88924213	88924377	CRX.1030
chr11	90048874	90049038	CRX.1032
chr11	90137643	90137807	CRX.1034
chr11	93905316	93905480	CRX.1037
chr11	94075252	94075416	CRX.1039
chr11	94352421	94352585	CRX.1042
chr11	95704993	95705157	CRX.1050
chr11	96839281	96839445	CRX.1058
chr11	97171585	97171749	CRX.1063
chr11	97529549	97529713	CRX.1069
chr11	97627846	97628010	CRX.1071
chr11	98261461	98261625	CRX.1076
chr11	98463762	98463926	CRX.1077
chr11	98791063	98791227	CRX.1081
chr11	100334048	100334212	CRX.1084
chr11	100362189	100362353	CRX.1085
chr11	100800873	100801037	CRX.1087
chr11	101475555	101475719	CRX.1091
chr11	101696008	101696172	CRX.1098
chr11	103715080	103715244	CRX.1112
chr11	105984748	105984912	CRX.1120
chr11	106206372	106206536	CRX.1122
chr11	106208108	106208272	CRX.1123
chr11	106727254	106727418	CRX.1132
chr11	106747859	106748023	CRX.1133
chr11	106845785	106845949	CRX.1135
chr11	106860242	106860406	CRX.1137
chr11	107283193	107283357	CRX.1146
chr11	107316248	107316412	CRX.1147
chr11	108159410	108159574	CRX.1150
chr11	108209525	108209689	CRX.1153
chr11	109155767	109155931	CRX.1154
chr11	109158455	109158619	CRX.1155
chr11	109173534	109173698	CRX.1157
chr11	109306376	109306540	CRX.1158
chr11	113558996	113559160	CRX.1160
chr11	113836203	113836367	CRX.1161
chr11	113883590	113883754	CRX.1162
chr11	116552616	116552780	CRX.1182
chr11	116674446	116674610	CRX.1183
chr11	117246342	117246506	CRX.1190
chr11	117852907	117853071	CRX.1196
chr11	118597014	118597178	CRX.1201
chr11	119697694	119697858	CRX.1206
chr11	119990703	119990867	CRX.1208
chr11	120222705	120222869	CRX.1210
chr11	120313698	120313862	CRX.1212
chr11	120314692	120314856	CRX.1213
chr11	120353644	120353808	CRX.1214
chr12	3787158	3787322	CRX.1224
chr12	4951113	4951277	CRX.1232
chr12	5199082	5199246	CRX.1233
chr12	5814852	5815016	CRX.1237
chr12	7707877	7708041	CRX.1240
chr12	16175970	16176134	CRX.1250
chr12	16354178	16354342	CRX.1252
chr12	17150122	17150286	CRX.1257
chr12	21379396	21379560	CRX.1261
chr12	27090231	27090395	CRX.1264
chr12	36218898	36219062	CRX.1281
chr12	36819995	36820159	CRX.1282
chr12	36882507	36882671	CRX.1283
chr12	40953551	40953715	CRX.1287
chr12	53035599	53035763	CRX.1295
chr12	53827474	53827638	CRX.1299
chr12	53892092	53892256	CRX.1301
chr12	56637897	56638061	CRX.1306
chr12	56792983	56793147	CRX.1307
chr12	66174871	66175035	CRX.1313
chr12	70982322	70982486	CRX.1317
chr12	71997840	71998004	CRX.1323
chr12	72994114	72994278	CRX.1329
chr12	73079710	73079874	CRX.1330
chr12	73483379	73483543	CRX.1333
chr12	73789307	73789471	CRX.1335
chr12	74351718	74351882	CRX.1338
chr12	75010261	75010425	CRX.1344
chr12	76937712	76937876	CRX.1350
chr12	77649025	77649189	CRX.1351
chr12	77945381	77945545	CRX.1354
chr12	78012405	78012569	CRX.1356
chr12	79962681	79962845	CRX.1358
chr12	80311433	80311597	CRX.1364
chr12	80330974	80331138	CRX.1366
chr12	81123211	81123375	CRX.1369
chr12	81860513	81860677	CRX.1372
chr12	82586005	82586169	CRX.1374
chr12	82803705	82803869	CRX.1377
chr12	84139231	84139395	CRX.1381
chr12	84788376	84788540	CRX.1387
chr12	86738798	86738962	CRX.1398
chr12	87011837	87012001	CRX.1399
chr12	87207733	87207897	CRX.1402
chr12	87377412	87377576	CRX.1403
chr12	87419557	87419721	CRX.1404
chr12	87772745	87772909	CRX.1406
chr12	87794745	87794909	CRX.1407
chr12	87838881	87839045	CRX.1409
chr12	87857766	87857930	CRX.1411
chr12	88287204	88287368	CRX.1416
chr12	88296971	88297135	CRX.1417
chr12	88729358	88729522	CRX.1421
chr12	92353606	92353770	CRX.1423
chr12	92828900	92829064	CRX.1426
chr12	92884273	92884437	CRX.1427
chr12	93485834	93485998	CRX.1428
chr12	100158906	100159070	CRX.1431
chr12	100170796	100170960	CRX.1433
chr12	100268305	100268469	CRX.1434
chr12	100908755	100908919	CRX.1435
chr12	101397832	101397996	CRX.1437
chr12	101771558	101771722	CRX.1439
chr12	103678813	103678977	CRX.1445
chr12	103870130	103870294	CRX.1447
chr12	106163492	106163656	CRX.1451
chr12	106214852	106215016	CRX.1453
chr12	111675954	111676118	CRX.1470
chr12	111795156	111795320	CRX.1473
chr12	111868287	111868451	CRX.1475
chr12	111945853	111946017	CRX.1478
chr12	112326922	112327086	CRX.1484
chr12	112903756	112903920	CRX.1485
chr12	113798090	113798254	CRX.1490
chr12	114460301	114460465	CRX.1496
chr12	118921613	118921777	CRX.1505
chr13	6790791	6790955	CRX.1511
chr13	9640268	9640432	CRX.1512
chr13	21494543	21494707	CRX.1520
chr13	21544864	21545028	CRX.1521
chr13	23719887	23720051	CRX.1525
chr13	23829040	23829204	CRX.1528
chr13	23853112	23853276	CRX.1529
chr13	23880760	23880924	CRX.1530
chr13	23926814	23926978	CRX.1531
chr13	25284886	25285050	CRX.1536
chr13	30018121	30018285	CRX.1538
chr13	30753837	30754001	CRX.1543
chr13	36375092	36375256	CRX.1550
chr13	38086143	38086307	CRX.1554
chr13	41173384	41173548	CRX.1557
chr13	41311738	41311902	CRX.1561
chr13	41339772	41339936	CRX.1562
chr13	42763796	42763960	CRX.1565
chr13	42790583	42790747	CRX.1566
chr13	43277869	43278033	CRX.1572
chr13	44548636	44548800	CRX.1579
chr13	44549650	44549814	CRX.1580
chr13	44759325	44759489	CRX.1581
chr13	45063877	45064041	CRX.1585
chr13	46046546	46046710	CRX.1588
chr13	46974484	46974648	CRX.1591
chr13	47138474	47138638	CRX.1593
chr13	47169417	47169581	CRX.1594
chr13	47330742	47330906	CRX.1595
chr13	49268741	49268905	CRX.1601
chr13	49346149	49346313	CRX.1605
chr13	51277713	51277877	CRX.1608
chr13	51278359	51278523	CRX.1609
chr13	51305858	51306022	CRX.1610
chr13	54391645	54391809	CRX.1611
chr13	55394700	55394864	CRX.1620
chr13	58640474	58640638	CRX.1627
chr13	63438693	63438857	CRX.1630
chr13	64533677	64533841	CRX.1633
chr13	65379971	65380135	CRX.1635
chr13	73468308	73468472	CRX.1643
chr13	81658411	81658575	CRX.1653
chr13	83713186	83713350	CRX.1657
chr13	84205132	84205296	CRX.1659
chr13	88967949	88968113	CRX.1661
chr13	90229082	90229246	CRX.1665
chr13	92046011	92046175	CRX.1668
chr13	93124438	93124602	CRX.1671
chr13	93401834	93401998	CRX.1672
chr13	95933035	95933199	CRX.1684
chr13	96007545	96007709	CRX.1685
chr13	97144228	97144392	CRX.1692
chr13	97208260	97208424	CRX.1695
chr13	97220293	97220457	CRX.1697
chr13	97455432	97455596	CRX.1699
chr13	97841234	97841398	CRX.1703
chr13	97852206	97852370	CRX.1704
chr13	98130617	98130781	CRX.1707
chr13	98610037	98610201	CRX.1709
chr13	98802828	98802992	CRX.1710
chr13	99718263	99718427	CRX.1711
chr13	99769303	99769467	CRX.1716
chr13	99795426	99795590	CRX.1719
chr13	100168889	100169053	CRX.1722
chr13	100236264	100236428	CRX.1726
chr13	100286426	100286590	CRX.1727
chr13	100320796	100320960	CRX.1728
chr13	100607832	100607996	CRX.1730
chr13	108611748	108611912	CRX.1744
chr13	108779536	108779700	CRX.1745
chr13	118382748	118382912	CRX.1754
chr14	11993467	11993631	CRX.1763
chr14	15551181	15551345	CRX.1768
chr14	15555609	15555773	CRX.1770
chr14	17198545	17198709	CRX.1773
chr14	18438659	18438823	CRX.1777
chr14	18585121	18585285	CRX.1780
chr14	18804781	18804945	CRX.1781
chr14	19071901	19072065	CRX.1782
chr14	21365767	21365931	CRX.1787
chr14	21526357	21526521	CRX.1789
chr14	21871652	21871816	CRX.1792
chr14	22320010	22320174	CRX.1793
chr14	22320447	22320611	CRX.1794
chr14	22563297	22563461	CRX.1795
chr14	22637708	22637872	CRX.1796
chr14	25378006	25378170	CRX.1804
chr14	27392295	27392459	CRX.1807
chr14	31832253	31832417	CRX.1812
chr14	32158106	32158270	CRX.1814
chr14	34277354	34277518	CRX.1818
chr14	34284624	34284788	CRX.1819
chr14	34763404	34763568	CRX.1822
chr14	34765597	34765761	CRX.1823
chr14	34847455	34847619	CRX.1826
chr14	35361572	35361736	CRX.1829
chr14	35432178	35432342	CRX.1831
chr14	35475464	35475628	CRX.1835
chr14	35477404	35477568	CRX.1836
chr14	37879976	37880140	CRX.1839
chr14	37911436	37911600	CRX.1841
chr14	48844472	48844636	CRX.1852
chr14	49361023	49361187	CRX.1857
chr14	49361970	49362134	CRX.1858
chr14	52504408	52504572	CRX.1864
chr14	52727819	52727983	CRX.1868
chr14	54873735	54873899	CRX.1874
chr14	55852164	55852328	CRX.1884
chr14	57522898	57523062	CRX.1890
chr14	58476819	58476983	CRX.1894
chr14	60356294	60356458	CRX.1896
chr14	60533100	60533264	CRX.1899
chr14	60987837	60988001	CRX.1907
chr14	61949533	61949697	CRX.1914
chr14	62116940	62117104	CRX.1917
chr14	63380536	63380700	CRX.1920
chr14	63469958	63470122	CRX.1922
chr14	63478296	63478460	CRX.1923
chr14	64319193	64319357	CRX.1925
chr14	64612572	64612736	CRX.1928
chr14	64638833	64638997	CRX.1929
chr14	64971169	64971333	CRX.1932
chr14	65192664	65192828	CRX.1936
chr14	65201812	65201976	CRX.1938
chr14	65204302	65204466	CRX.1940
chr14	65926500	65926664	CRX.1941
chr14	65935449	65935613	CRX.1942
chr14	66452926	66453090	CRX.1944
chr14	66619530	66619694	CRX.1946
chr14	66619797	66619961	CRX.1947
chr14	67061518	67061682	CRX.1949
chr14	67615079	67615243	CRX.1950
chr14	70553571	70553735	CRX.1953
chr14	70687492	70687656	CRX.1954
chr14	70949562	70949726	CRX.1956
chr14	70951955	70952119	CRX.1957
chr14	76409145	76409309	CRX.1963
chr14	76590427	76590591	CRX.1966
chr14	100568661	100568825	CRX.1972
chr14	100576129	100576293	CRX.1973
chr14	103468897	103469061	CRX.1974
chr14	104184577	104184741	CRX.1975
chr14	105344706	105344870	CRX.1976
chr14	118550487	118550651	CRX.1987
chr14	120623809	120623973	CRX.1989
chr14	120657307	120657471	CRX.1991
chr14	120674110	120674274	CRX.1992
chr14	120699014	120699178	CRX.1994
chr14	122094829	122094993	CRX.1999
chr14	122112879	122113043	CRX.2000
chr14	122197843	122198007	CRX.2001
chr14	122933395	122933559	CRX.2003
chr15	3943754	3943918	CRX.2004
chr15	3963940	3964104	CRX.2005
chr15	7348737	7348901	CRX.2013
chr15	9000904	9001068	CRX.2018
chr15	9040706	9040870	CRX.2022
chr15	10870102	10870266	CRX.2024
chr15	27653677	27653841	CRX.2041
chr15	31253940	31254104	CRX.2044
chr15	31332213	31332377	CRX.2050
chr15	34013479	34013643	CRX.2054
chr15	34168192	34168356	CRX.2055
chr15	36033881	36034045	CRX.2061
chr15	36205830	36205994	CRX.2064
chr15	36658566	36658730	CRX.2068
chr15	38447841	38448005	CRX.2070
chr15	38449275	38449439	CRX.2071
chr15	38472634	38472798	CRX.2072
chr15	39359285	39359449	CRX.2075
chr15	39599154	39599318	CRX.2076
chr15	41662320	41662484	CRX.2077
chr15	43357760	43357924	CRX.2081
chr15	50558578	50558742	CRX.2082
chr15	52931257	52931421	CRX.2084
chr15	58655932	58656096	CRX.2088
chr15	59223529	59223693	CRX.2092
chr15	66746597	66746761	CRX.2100
chr15	66793928	66794092	CRX.2104
chr15	66950503	66950667	CRX.2106
chr15	68118794	68118958	CRX.2108
chr15	71970581	71970745	CRX.2114
chr15	72544766	72544930	CRX.2116
chr15	72680871	72681035	CRX.2118
chr15	72920446	72920610	CRX.2122
chr15	73015838	73016002	CRX.2123
chr15	73017323	73017487	CRX.2124
chr15	74761404	74761568	CRX.2131
chr15	75771270	75771434	CRX.2137
chr15	76045803	76045967	CRX.2139
chr15	76069661	76069825	CRX.2140
chr15	76077775	76077939	CRX.2141
chr15	77131624	77131788	CRX.2149
chr15	78573385	78573549	CRX.2152
chr15	79510306	79510470	CRX.2156
chr15	79604915	79605079	CRX.2158
chr15	79929252	79929416	CRX.2161
chr15	79929441	79929605	CRX.2162
chr15	80086385	80086549	CRX.2165
chr15	81278940	81279104	CRX.2173
chr15	81560546	81560710	CRX.2175
chr15	81687420	81687584	CRX.2180
chr15	81688832	81688996	CRX.2181
chr15	81710166	81710330	CRX.2184
chr15	81790587	81790751	CRX.2185
chr15	83999388	83999552	CRX.2197
chr15	84131601	84131765	CRX.2198
chr15	84719506	84719670	CRX.2200
chr15	85577156	85577320	CRX.2201
chr15	85689906	85690070	CRX.2202
chr15	86140365	86140529	CRX.2206
chr15	86226969	86227133	CRX.2207
chr15	86305528	86305692	CRX.2208
chr15	86309339	86309503	CRX.2209
chr15	86404899	86405063	CRX.2210
chr15	86421141	86421305	CRX.2211
chr15	86642365	86642529	CRX.2212
chr15	86688901	86689065	CRX.2213
chr15	90847668	90847832	CRX.2220
chr15	90995571	90995735	CRX.2222
chr15	93150177	93150341	CRX.2224
chr15	96117084	96117248	CRX.2230
chr15	96422361	96422525	CRX.2235
chr15	98437357	98437521	CRX.2242
chr15	98700668	98700832	CRX.2245
chr15	99445897	99446061	CRX.2258
chr15	101088994	101089158	CRX.2265
chr15	102100783	102100947	CRX.2268
chr15	102224286	102224450	CRX.2269
chr15	102303805	102303969	CRX.2273
chr15	102341177	102341341	CRX.2275
chr15	102997743	102997907	CRX.2281
chr15	103135763	103135927	CRX.2285
chr16	3744040	3744204	CRX.2288
chr16	11087737	11087901	CRX.2297
chr16	11205701	11205865	CRX.2298
chr16	11278931	11279095	CRX.2299
chr16	15637563	15637727	CRX.2301
chr16	18275303	18275467	CRX.2313
chr16	19883979	19884143	CRX.2315
chr16	21665643	21665807	CRX.2325
chr16	23988652	23988816	CRX.2330
chr16	31081519	31081683	CRX.2334
chr16	31647415	31647579	CRX.2337
chr16	32535266	32535430	CRX.2345
chr16	33764713	33764877	CRX.2353
chr16	34854213	34854377	CRX.2355
chr16	34900226	34900390	CRX.2356
chr16	35364107	35364271	CRX.2360
chr16	35459818	35459982	CRX.2363
chr16	37511013	37511177	CRX.2370
chr16	38670787	38670951	CRX.2376
chr16	39064806	39064970	CRX.2380
chr16	42875455	42875619	CRX.2381
chr16	42875600	42875764	CRX.2382
chr16	45974427	45974591	CRX.2386
chr16	46010084	46010248	CRX.2388
chr16	55839111	55839275	CRX.2393
chr16	57231568	57231732	CRX.2399
chr16	58705155	58705319	CRX.2400
chr16	67411278	67411442	CRX.2407
chr16	67446940	67447104	CRX.2408
chr16	67609428	67609592	CRX.2409
chr16	76301349	76301513	CRX.2413
chr16	78574742	78574906	CRX.2417
chr16	84774281	84774445	CRX.2419
chr16	90132770	90132934	CRX.2425
chr16	90934997	90935161	CRX.2426
chr16	90996794	90996958	CRX.2427
chr16	91666440	91666604	CRX.2431
chr16	92301374	92301538	CRX.2435
chr16	92492796	92492960	CRX.2438
chr16	94748030	94748194	CRX.2440
chr16	96339829	96339993	CRX.2443
chr16	96346550	96346714	CRX.2444
chr16	97448476	97448640	CRX.2449
chr17	5007434	5007598	CRX.2453
chr17	5059324	5059488	CRX.2454
chr17	5528000	5528164	CRX.2456
chr17	7409315	7409479	CRX.2460
chr17	15480085	15480249	CRX.2471
chr17	15945064	15945228	CRX.2474
chr17	17431381	17431545	CRX.2479
chr17	17511413	17511577	CRX.2480
chr17	23876499	23876663	CRX.2486
chr17	24341197	24341361	CRX.2491
chr17	24488836	24489000	CRX.2492
chr17	24639236	24639400	CRX.2494
chr17	25159169	25159333	CRX.2499
chr17	25864450	25864614	CRX.2506
chr17	26260292	26260456	CRX.2508
chr17	26269475	26269639	CRX.2509
chr17	26793953	26794117	CRX.2513
chr17	27792401	27792565	CRX.2520
chr17	27798324	27798488	CRX.2521
chr17	28369624	28369788	CRX.2525
chr17	28450247	28450411	CRX.2527
chr17	28501519	28501683	CRX.2530
chr17	28508989	28509153	CRX.2532
chr17	28517239	28517403	CRX.2533
chr17	29873515	29873679	CRX.2539
chr17	30092985	30093149	CRX.2540
chr17	30734867	30735031	CRX.2544
chr17	30784844	30785008	CRX.2545
chr17	31701298	31701462	CRX.2548
chr17	31795763	31795927	CRX.2549
chr17	33226413	33226577	CRX.2556
chr17	33531549	33531713	CRX.2557
chr17	33663123	33663287	CRX.2558
chr17	35089577	35089741	CRX.2566
chr17	35101639	35101803	CRX.2567
chr17	35686342	35686506	CRX.2572
chr17	35958536	35958700	CRX.2574
chr17	35971152	35971316	CRX.2576
chr17	36986150	36986314	CRX.2584
chr17	37095461	37095625	CRX.2586
chr17	46657521	46657685	CRX.2597
chr17	46783317	46783481	CRX.2598
chr17	47049318	47049482	CRX.2604
chr17	47052213	47052377	CRX.2605
chr17	47063235	47063399	CRX.2607
chr17	47441459	47441623	CRX.2611
chr17	47519009	47519173	CRX.2613
chr17	48570544	48570708	CRX.2623
chr17	48837867	48838031	CRX.2626
chr17	48987446	48987610	CRX.2628
chr17	49096522	49096686	CRX.2629
chr17	49293451	49293615	CRX.2631
chr17	49370661	49370825	CRX.2633
chr17	49538981	49539145	CRX.2634
chr17	56416259	56416423	CRX.2642
chr17	56901633	56901797	CRX.2648
chr17	59130749	59130913	CRX.2651
chr17	66300626	66300790	CRX.2654
chr17	66319623	66319787	CRX.2655
chr17	66674956	66675120	CRX.2661
chr17	67057045	67057209	CRX.2666
chr17	69336012	69336176	CRX.2668
chr17	71534209	71534373	CRX.2669
chr17	71830031	71830195	CRX.2670
chr17	72031097	72031261	CRX.2672
chr17	73287082	73287246	CRX.2675
chr17	73287539	73287703	CRX.2676
chr17	74794756	74794920	CRX.2683
chr17	79143455	79143619	CRX.2685
chr17	81139843	81140007	CRX.2693
chr17	84253690	84253854	CRX.2698
chr17	84577104	84577268	CRX.2704
chr17	85379963	85380127	CRX.2715
chr17	85708051	85708215	CRX.2717
chr17	85854069	85854233	CRX.2718
chr17	87022330	87022494	CRX.2720
chr17	87158890	87159054	CRX.2721
chr17	87846146	87846310	CRX.2727
chr17	88867198	88867362	CRX.2730
chr18	4993848	4994012	CRX.2734
chr18	5820488	5820652	CRX.2735
chr18	10621089	10621253	CRX.2738
chr18	12193921	12194085	CRX.2739
chr18	12819478	12819642	CRX.2742
chr18	12855488	12855652	CRX.2743
chr18	14135537	14135701	CRX.2746
chr18	15229943	15230107	CRX.2751
chr18	21043523	21043687	CRX.2755
chr18	21386571	21386735	CRX.2758
chr18	24762295	24762459	CRX.2762
chr18	25841203	25841367	CRX.2766
chr18	34117051	34117215	CRX.2773
chr18	34698024	34698188	CRX.2774
chr18	34953610	34953774	CRX.2777
chr18	35191439	35191603	CRX.2779
chr18	36045694	36045858	CRX.2783
chr18	36076618	36076782	CRX.2784
chr18	36614172	36614336	CRX.2787
chr18	36719416	36719580	CRX.2788
chr18	39152671	39152835	CRX.2796
chr18	39325424	39325588	CRX.2799
chr18	39365141	39365305	CRX.2802
chr18	39384540	39384704	CRX.2803
chr18	43020765	43020929	CRX.2811
chr18	43036230	43036394	CRX.2813
chr18	43037353	43037517	CRX.2814
chr18	43551151	43551315	CRX.2815
chr18	43596436	43596600	CRX.2818
chr18	46368675	46368839	CRX.2821
chr18	46901198	46901362	CRX.2823
chr18	57155983	57156147	CRX.2836
chr18	61388833	61388997	CRX.2845
chr18	61473891	61474055	CRX.2847
chr18	61478179	61478343	CRX.2848
chr18	61485975	61486139	CRX.2850
chr18	63077267	63077431	CRX.2856
chr18	63136268	63136432	CRX.2857
chr18	65154150	65154314	CRX.2864
chr18	65744156	65744320	CRX.2871
chr18	66129802	66129966	CRX.2881
chr18	66179635	66179799	CRX.2884
chr18	67827851	67828015	CRX.2887
chr18	67909592	67909756	CRX.2888
chr18	72417132	72417296	CRX.2891
chr18	74937090	74937254	CRX.2898
chr18	75234686	75234850	CRX.2900
chr18	75758221	75758385	CRX.2902
chr18	77883002	77883166	CRX.2911
chr18	78282005	78282169	CRX.2917
chr18	78288189	78288353	CRX.2918
chr18	82013804	82013968	CRX.2924
chr18	82136536	82136700	CRX.2926
chr18	82137335	82137499	CRX.2927
chr18	82198452	82198616	CRX.2929
chr18	82248246	82248410	CRX.2931
chr18	82895583	82895747	CRX.2933
chr18	83025046	83025210	CRX.2937
chr19	3325919	3326083	CRX.2942
chr19	3353951	3354115	CRX.2945
chr19	4014941	4015105	CRX.2947
chr19	4948322	4948486	CRX.2961
chr19	5510508	5510672	CRX.2971
chr19	6377385	6377549	CRX.2981
chr19	7016888	7017052	CRX.2986
chr19	7287640	7287804	CRX.2991
chr19	8955275	8955439	CRX.3002
chr19	8958179	8958343	CRX.3003
chr19	9041551	9041715	CRX.3008
chr19	9244455	9244619	CRX.3009
chr19	9245552	9245716	CRX.3010
chr19	10683156	10683320	CRX.3016
chr19	11026665	11026829	CRX.3021
chr19	11888320	11888484	CRX.3023
chr19	12870684	12870848	CRX.3028
chr19	20419146	20419310	CRX.3036
chr19	23040390	23040554	CRX.3040
chr19	23210795	23210959	CRX.3043
chr19	23223477	23223641	CRX.3045
chr19	24275139	24275303	CRX.3046
chr19	25212988	25213152	CRX.3051
chr19	25316147	25316311	CRX.3053
chr19	26750797	26750961	CRX.3055
chr19	27260143	27260307	CRX.3059
chr19	27293241	27293405	CRX.3061
chr19	27351274	27351438	CRX.3064
chr19	28852996	28853160	CRX.3067
chr19	28944931	28945095	CRX.3068
chr19	29436300	29436464	CRX.3071
chr19	29925767	29925931	CRX.3074
chr19	32867269	32867433	CRX.3076
chr19	37108571	37108735	CRX.3081
chr19	37286056	37286220	CRX.3084
chr19	41768545	41768709	CRX.3099
chr19	42469735	42469899	CRX.3106
chr19	42645276	42645440	CRX.3108
chr19	44019169	44019333	CRX.3113
chr19	44161988	44162152	CRX.3114
chr19	44899819	44899983	CRX.3117
chr19	44957271	44957435	CRX.3118
chr19	45148771	45148935	CRX.3121
chr19	45367002	45367166	CRX.3123
chr19	45858009	45858173	CRX.3131
chr19	46130833	46130997	CRX.3134
chr19	46227645	46227809	CRX.3137
chr19	46397108	46397272	CRX.3138
chr19	46400741	46400905	CRX.3139
chr19	46637735	46637899	CRX.3144
chr19	46903645	46903809	CRX.3149
chr19	53217049	53217213	CRX.3157
chr19	53866272	53866436	CRX.3163
chr19	54109679	54109843	CRX.3168
chr19	56658809	56658973	CRX.3177
chr19	56692243	56692407	CRX.3178
chr19	56727643	56727807	CRX.3179
chr19	56769960	56770124	CRX.3180
chr19	57290145	57290309	CRX.3181
chr19	59056212	59056376	CRX.3185
chr2	3576255	3576419	CRX.3190
chr2	3634811	3634975	CRX.3193
chr2	5004864	5005028	CRX.3195
chr2	5526695	5526859	CRX.3198
chr2	6963534	6963698	CRX.3210
chr2	7232550	7232714	CRX.3211
chr2	12940098	12940262	CRX.3215
chr2	14684596	14684760	CRX.3217
chr2	14783937	14784101	CRX.3218
chr2	17959353	17959517	CRX.3221
chr2	24828724	24828888	CRX.3225
chr2	25316596	25316760	CRX.3227
chr2	25321902	25322066	CRX.3228
chr2	25323226	25323390	CRX.3229
chr2	25839119	25839283	CRX.3233
chr2	26175155	26175319	CRX.3235
chr2	26758422	26758586	CRX.3238
chr2	27172080	27172244	CRX.3239
chr2	28077009	28077173	CRX.3243
chr2	29108404	29108568	CRX.3245
chr2	29227799	29227963	CRX.3246
chr2	29372453	29372617	CRX.3247
chr2	29475090	29475254	CRX.3248
chr2	29682465	29682629	CRX.3249
chr2	29948205	29948369	CRX.3250
chr2	30061242	30061406	CRX.3251
chr2	30122077	30122241	CRX.3253
chr2	31910946	31911110	CRX.3259
chr2	32207658	32207822	CRX.3262
chr2	32237400	32237564	CRX.3263
chr2	33158081	33158245	CRX.3275
chr2	34229942	34230106	CRX.3281
chr2	34598066	34598230	CRX.3283
chr2	34726559	34726723	CRX.3284
chr2	35191291	35191455	CRX.3288
chr2	35192651	35192815	CRX.3289
chr2	37635876	37636040	CRX.3297
chr2	45642423	45642587	CRX.3305
chr2	53050268	53050432	CRX.3310
chr2	54799751	54799915	CRX.3311
chr2	54918371	54918535	CRX.3314
chr2	58998616	58998780	CRX.3315
chr2	59915369	59915533	CRX.3316
chr2	60034997	60035161	CRX.3318
chr2	66094909	66095073	CRX.3324
chr2	68990550	68990714	CRX.3326
chr2	71003343	71003507	CRX.3338
chr2	73472680	73472844	CRX.3345
chr2	76211159	76211323	CRX.3351
chr2	77365764	77365928	CRX.3353
chr2	77528532	77528696	CRX.3356
chr2	77615335	77615499	CRX.3357
chr2	79239877	79240041	CRX.3360
chr2	79261958	79262122	CRX.3361
chr2	79288050	79288214	CRX.3362
chr2	84723331	84723495	CRX.3369
chr2	90585640	90585804	CRX.3373
chr2	91269346	91269510	CRX.3383
chr2	91555187	91555351	CRX.3386
chr2	92215553	92215717	CRX.3389
chr2	93626524	93626688	CRX.3392
chr2	93885695	93885859	CRX.3394
chr2	93998152	93998316	CRX.3396
chr2	101880146	101880310	CRX.3400
chr2	102585476	102585640	CRX.3409
chr2	102842376	102842540	CRX.3410
chr2	103721254	103721418	CRX.3415
chr2	103963369	103963533	CRX.3417
chr2	104297044	104297208	CRX.3418
chr2	104412322	104412486	CRX.3420
chr2	104728182	104728346	CRX.3423
chr2	105758379	105758543	CRX.3424
chr2	112356989	112357153	CRX.3431
chr2	113273316	113273480	CRX.3434
chr2	113311288	113311452	CRX.3435
chr2	113379148	113379312	CRX.3436
chr2	113863769	113863933	CRX.3441
chr2	118978093	118978257	CRX.3453
chr2	118982677	118982841	CRX.3454
chr2	119409822	119409986	CRX.3458
chr2	120393214	120393378	CRX.3464
chr2	120534389	120534553	CRX.3465
chr2	120834110	120834274	CRX.3468
chr2	121332365	121332529	CRX.3475
chr2	121389771	121389935	CRX.3476
chr2	122651109	122651273	CRX.3480
chr2	127136120	127136284	CRX.3490
chr2	127802115	127802279	CRX.3494
chr2	128115347	128115511	CRX.3495
chr2	129356944	129357108	CRX.3505
chr2	131246669	131246833	CRX.3516
chr2	131672085	131672249	CRX.3517
chr2	131771055	131771219	CRX.3519
chr2	132515834	132515998	CRX.3527
chr2	132549890	132550054	CRX.3528
chr2	136157234	136157398	CRX.3531
chr2	136443116	136443280	CRX.3532
chr2	140028383	140028547	CRX.3541
chr2	143522018	143522182	CRX.3545
chr2	144345587	144345751	CRX.3546
chr2	145774280	145774444	CRX.3549
chr2	146081485	146081649	CRX.3552
chr2	146085620	146085784	CRX.3554
chr2	146571655	146571819	CRX.3557
chr2	148543036	148543200	CRX.3560
chr2	148698918	148699082	CRX.3561
chr2	148700464	148700628	CRX.3562
chr2	151567038	151567202	CRX.3568
chr2	153027225	153027389	CRX.3575
chr2	153082945	153083109	CRX.3577
chr2	153252921	153253085	CRX.3580
chr2	154564250	154564414	CRX.3585
chr2	154605457	154605621	CRX.3586
chr2	155799205	155799369	CRX.3595
chr2	156735057	156735221	CRX.3601
chr2	163862337	163862501	CRX.3615
chr2	164337695	164337859	CRX.3619
chr2	164792690	164792854	CRX.3623
chr2	164906828	164906992	CRX.3624
chr2	165136473	165136637	CRX.3627
chr2	165379693	165379857	CRX.3628
chr2	165674681	165674845	CRX.3631
chr2	165681673	165681837	CRX.3632
chr2	165989444	165989608	CRX.3635
chr2	166937849	166938013	CRX.3639
chr2	167460155	167460319	CRX.3646
chr2	167903846	167904010	CRX.3648
chr2	167985030	167985194	CRX.3649
chr2	172352009	172352173	CRX.3656
chr2	173160329	173160493	CRX.3657
chr2	179189852	179190016	CRX.3660
chr2	179853796	179853960	CRX.3668
chr2	181258847	181259011	CRX.3677
chr2	181314087	181314251	CRX.3679
chr2	181315306	181315470	CRX.3680
chr3	5450623	5450787	CRX.3684
chr3	8923449	8923613	CRX.3687
chr3	8964391	8964555	CRX.3690
chr3	9024309	9024473	CRX.3692
chr3	10243604	10243768	CRX.3695
chr3	10342888	10343052	CRX.3698
chr3	17690562	17690726	CRX.3705
chr3	19050862	19051026	CRX.3709
chr3	21393996	21394160	CRX.3715
chr3	30491419	30491583	CRX.3720
chr3	30645067	30645231	CRX.3721
chr3	30647357	30647521	CRX.3722
chr3	32030262	32030426	CRX.3723
chr3	32030452	32030616	CRX.3724
chr3	32803399	32803563	CRX.3731
chr3	35644412	35644576	CRX.3737
chr3	35899457	35899621	CRX.3738
chr3	37264065	37264229	CRX.3742
chr3	37450525	37450689	CRX.3743
chr3	51169186	51169350	CRX.3747
chr3	51190735	51190899	CRX.3749
chr3	51290854	51291018	CRX.3750
chr3	55155510	55155674	CRX.3755
chr3	55331609	55331773	CRX.3757
chr3	55546281	55546445	CRX.3758
chr3	55634169	55634333	CRX.3764
chr3	55677261	55677425	CRX.3765
chr3	62239828	62239992	CRX.3771
chr3	65007408	65007572	CRX.3774
chr3	65415588	65415752	CRX.3776
chr3	78936483	78936647	CRX.3785
chr3	79320224	79320388	CRX.3787
chr3	79367200	79367364	CRX.3788
chr3	84063461	84063625	CRX.3792
chr3	85327518	85327682	CRX.3794
chr3	85485155	85485319	CRX.3797
chr3	86027962	86028126	CRX.3800
chr3	86969389	86969553	CRX.3803
chr3	87734040	87734204	CRX.3806
chr3	87945725	87945889	CRX.3807
chr3	87951889	87952053	CRX.3809
chr3	88949594	88949758	CRX.3816
chr3	89188756	89188920	CRX.3819
chr3	89411379	89411543	CRX.3822
chr3	95021785	95021949	CRX.3830
chr3	95085629	95085793	CRX.3831
chr3	95238089	95238253	CRX.3832
chr3	95697741	95697905	CRX.3835
chr3	95898076	95898240	CRX.3842
chr3	97849610	97849774	CRX.3852
chr3	101012815	101012979	CRX.3855
chr3	101194518	101194682	CRX.3856
chr3	102975459	102975623	CRX.3858
chr3	103476730	103476894	CRX.3859
chr3	103821962	103822126	CRX.3861
chr3	104478601	104478765	CRX.3865
chr3	104875599	104875763	CRX.3870
chr3	105499067	105499231	CRX.3871
chr3	105502183	105502347	CRX.3872
chr3	107434685	107434849	CRX.3877
chr3	107440492	107440656	CRX.3878
chr3	121756578	121756742	CRX.3890
chr3	122122545	122122709	CRX.3894
chr3	126346463	126346627	CRX.3898
chr3	126485036	126485200	CRX.3900
chr3	126865494	126865658	CRX.3901
chr3	130412533	130412697	CRX.3912
chr3	132998324	132998488	CRX.3914
chr3	133280131	133280295	CRX.3917
chr3	133959100	133959264	CRX.3918
chr3	144382399	144382563	CRX.3930
chr3	144451265	144451429	CRX.3932
chr3	145239167	145239331	CRX.3934
chr3	146056017	146056181	CRX.3940
chr3	146158036	146158200	CRX.3941
chr3	152014537	152014701	CRX.3944
chr3	156727546	156727710	CRX.3950
chr4	3865874	3866038	CRX.3953
chr4	10933356	10933520	CRX.3958
chr4	12012369	12012533	CRX.3962
chr4	32500215	32500379	CRX.3971
chr4	40103743	40103907	CRX.3977
chr4	40762924	40763088	CRX.3980
chr4	40795381	40795545	CRX.3981
chr4	41295852	41296016	CRX.3986
chr4	43013415	43013579	CRX.3990
chr4	43095156	43095320	CRX.3993
chr4	43414065	43414229	CRX.3994
chr4	45216651	45216815	CRX.4006
chr4	45553488	45553652	CRX.4009
chr4	49596923	49597087	CRX.4022
chr4	53443372	53443536	CRX.4025
chr4	53487066	53487230	CRX.4027
chr4	53508589	53508753	CRX.4030
chr4	53788990	53789154	CRX.4034
chr4	55018477	55018641	CRX.4037
chr4	61950436	61950600	CRX.4046
chr4	83170625	83170789	CRX.4066
chr4	83303436	83303600	CRX.4068
chr4	84529808	84529972	CRX.4069
chr4	84795569	84795733	CRX.4071
chr4	86503245	86503409	CRX.4079
chr4	86503556	86503720	CRX.4080
chr4	87680208	87680372	CRX.4082
chr4	98866762	98866926	CRX.4088
chr4	101223546	101223710	CRX.4092
chr4	101678279	101678443	CRX.4094
chr4	102211384	102211548	CRX.4096
chr4	102406860	102407024	CRX.4098
chr4	102444715	102444879	CRX.4100
chr4	102446567	102446731	CRX.4101
chr4	102786267	102786431	CRX.4102
chr4	106498847	106499011	CRX.4104
chr4	106800972	106801136	CRX.4107
chr4	106950879	106951043	CRX.4110
chr4	107136437	107136601	CRX.4112
chr4	107638264	107638428	CRX.4116
chr4	115526452	115526616	CRX.4124
chr4	115642295	115642459	CRX.4127
chr4	115706017	115706181	CRX.4128
chr4	116666946	116667110	CRX.4134
chr4	116793108	116793272	CRX.4135
chr4	116945290	116945454	CRX.4136
chr4	117317645	117317809	CRX.4138
chr4	117800521	117800685	CRX.4146
chr4	118896230	118896394	CRX.4149
chr4	118911811	118911975	CRX.4151
chr4	119154471	119154635	CRX.4153
chr4	123138209	123138373	CRX.4159
chr4	124520273	124520437	CRX.4162
chr4	124583559	124583723	CRX.4163
chr4	125627055	125627219	CRX.4166
chr4	125780967	125781131	CRX.4167
chr4	129459300	129459464	CRX.4181
chr4	130359607	130359771	CRX.4186
chr4	130392401	130392565	CRX.4187
chr4	131312105	131312269	CRX.4189
chr4	131409612	131409776	CRX.4191
chr4	132089572	132089736	CRX.4201
chr4	133312613	133312777	CRX.4210
chr4	133527650	133527814	CRX.4214
chr4	133658700	133658864	CRX.4216
chr4	134810769	134810933	CRX.4222
chr4	135805460	135805624	CRX.4226
chr4	136311411	136311575	CRX.4229
chr4	137458359	137458523	CRX.4237
chr4	137629058	137629222	CRX.4239
chr4	137805381	137805545	CRX.4242
chr4	137886243	137886407	CRX.4244
chr4	138009235	138009399	CRX.4245
chr4	138375209	138375373	CRX.4246
chr4	139002212	139002376	CRX.4248
chr4	139802789	139802953	CRX.4250
chr4	140205284	140205448	CRX.4252
chr4	140513624	140513788	CRX.4255
chr4	140609544	140609708	CRX.4257
chr4	141242050	141242214	CRX.4259
chr4	141261457	141261621	CRX.4260
chr4	147242760	147242924	CRX.4266
chr4	147461336	147461500	CRX.4267
chr4	147478347	147478511	CRX.4268
chr4	147867876	147868040	CRX.4272
chr4	148148265	148148429	CRX.4273
chr4	148186090	148186254	CRX.4278
chr4	148263281	148263445	CRX.4281
chr4	148290016	148290180	CRX.4285
chr4	148654077	148654241	CRX.4290
chr4	148697947	148698111	CRX.4291
chr4	148929255	148929419	CRX.4294
chr4	148941550	148941714	CRX.4295
chr4	148946676	148946840	CRX.4299
chr4	149148469	149148633	CRX.4306
chr4	149193442	149193606	CRX.4307
chr4	149605026	149605190	CRX.4310
chr4	149981119	149981283	CRX.4312
chr4	150580678	150580842	CRX.4314
chr4	151161153	151161317	CRX.4317
chr4	151334752	151334916	CRX.4319
chr4	151676152	151676316	CRX.4324
chr4	152836319	152836483	CRX.4330
chr4	153279319	153279483	CRX.4333
chr4	153534821	153534985	CRX.4335
chr4	153972606	153972770	CRX.4337
chr4	154273223	154273387	CRX.4339
chr4	154340457	154340621	CRX.4340
chr4	154656491	154656655	CRX.4344
chr4	154699409	154699573	CRX.4345
chr4	154912343	154912507	CRX.4350
chr4	155629508	155629672	CRX.4354
chr5	14723680	14723844	CRX.4360
chr5	14785451	14785615	CRX.4361
chr5	21548999	21549163	CRX.4365
chr5	22718083	22718247	CRX.4368
chr5	22868303	22868467	CRX.4369
chr5	22924118	22924282	CRX.4371
chr5	23126551	23126715	CRX.4373
chr5	23772625	23772789	CRX.4375
chr5	23958736	23958900	CRX.4379
chr5	24247768	24247932	CRX.4383
chr5	25031816	25031980	CRX.4387
chr5	25259898	25260062	CRX.4391
chr5	28471943	28472107	CRX.4394
chr5	28472681	28472845	CRX.4395
chr5	30454599	30454763	CRX.4397
chr5	30474775	30474939	CRX.4399
chr5	31829285	31829449	CRX.4409
chr5	34530449	34530613	CRX.4415
chr5	34630982	34631146	CRX.4417
chr5	34915853	34916017	CRX.4418
chr5	36924634	36924798	CRX.4430
chr5	37071286	37071450	CRX.4431
chr5	37087242	37087406	CRX.4432
chr5	44129792	44129956	CRX.4439
chr5	44173954	44174118	CRX.4440
chr5	44199117	44199281	CRX.4441
chr5	44218734	44218898	CRX.4442
chr5	44471583	44471747	CRX.4443
chr5	44472020	44472184	CRX.4444
chr5	44488350	44488514	CRX.4446
chr5	44576277	44576441	CRX.4448
chr5	44589188	44589352	CRX.4449
chr5	44614251	44614415	CRX.4451
chr5	45091056	45091220	CRX.4452
chr5	51920769	51920933	CRX.4455
chr5	53980620	53980784	CRX.4457
chr5	65466145	65466309	CRX.4458
chr5	65590720	65590884	CRX.4459
chr5	67200368	67200532	CRX.4463
chr5	73090536	73090700	CRX.4470
chr5	73692981	73693145	CRX.4475
chr5	74494696	74494860	CRX.4476
chr5	77180475	77180639	CRX.4477
chr5	88990583	88990747	CRX.4481
chr5	93326883	93327047	CRX.4496
chr5	97383153	97383317	CRX.4504
chr5	101262743	101262907	CRX.4514
chr5	102193455	102193619	CRX.4515
chr5	102498882	102499046	CRX.4518
chr5	104188620	104188784	CRX.4524
chr5	104209003	104209167	CRX.4526
chr5	104229241	104229405	CRX.4529
chr5	105870299	105870463	CRX.4530
chr5	105872702	105872866	CRX.4531
chr5	105893991	105894155	CRX.4532
chr5	108018749	108018913	CRX.4539
chr5	108494541	108494705	CRX.4541
chr5	109094216	109094380	CRX.4549
chr5	109986227	109986391	CRX.4550
chr5	115018981	115019145	CRX.4564
chr5	115100613	115100777	CRX.4566
chr5	115746005	115746169	CRX.4571
chr5	115852216	115852380	CRX.4576
chr5	115853852	115854016	CRX.4578
chr5	115887142	115887306	CRX.4583
chr5	115925792	115925956	CRX.4586
chr5	115939423	115939587	CRX.4588
chr5	115939907	115940071	CRX.4589
chr5	117019766	117019930	CRX.4597
chr5	117593767	117593931	CRX.4599
chr5	117623713	117623877	CRX.4600
chr5	117624220	117624384	CRX.4601
chr5	118664016	118664180	CRX.4602
chr5	119069968	119070132	CRX.4604
chr5	119137419	119137583	CRX.4605
chr5	119181755	119181919	CRX.4606
chr5	119394530	119394694	CRX.4608
chr5	123591009	123591173	CRX.4622
chr5	124474684	124474848	CRX.4629
chr5	130668316	130668480	CRX.4646
chr5	130672228	130672392	CRX.4647
chr5	131973108	131973272	CRX.4650
chr5	134660451	134660615	CRX.4652
chr5	135845635	135845799	CRX.4657
chr5	136271006	136271170	CRX.4663
chr5	137363088	137363252	CRX.4668
chr5	137841345	137841509	CRX.4673
chr5	138041928	138042092	CRX.4678
chr5	138070000	138070164	CRX.4681
chr5	140345811	140345975	CRX.4690
chr5	140346968	140347132	CRX.4691
chr5	140981213	140981377	CRX.4699
chr5	142897401	142897565	CRX.4704
chr5	143731145	143731309	CRX.4708
chr5	144572634	144572798	CRX.4712
chr5	147191791	147191955	CRX.4716
chr5	147196449	147196613	CRX.4717
chr5	147569998	147570162	CRX.4721
chr5	149518008	149518172	CRX.4728
chr5	149790122	149790286	CRX.4730
chr5	149912776	149912940	CRX.4732
chr5	150040689	150040853	CRX.4735
chr5	151061664	151061828	CRX.4739
chr5	151468163	151468327	CRX.4740
chr6	3448323	3448487	CRX.4742
chr6	4839432	4839596	CRX.4746
chr6	8309545	8309709	CRX.4750
chr6	8324323	8324487	CRX.4752
chr6	8459297	8459461	CRX.4755
chr6	11857343	11857507	CRX.4756
chr6	17671837	17672001	CRX.4758
chr6	18746635	18746799	CRX.4759
chr6	22282718	22282882	CRX.4761
chr6	23258669	23258833	CRX.4762
chr6	25759286	25759450	CRX.4766
chr6	27760135	27760299	CRX.4768
chr6	28421633	28421797	CRX.4772
chr6	29164302	29164466	CRX.4775
chr6	29226914	29227078	CRX.4777
chr6	30097199	30097363	CRX.4785
chr6	30122733	30122897	CRX.4787
chr6	30124834	30124998	CRX.4788
chr6	30128634	30128798	CRX.4790
chr6	31082938	31083102	CRX.4794
chr6	31541783	31541947	CRX.4801
chr6	32913583	32913747	CRX.4802
chr6	35114375	35114539	CRX.4809
chr6	39370383	39370547	CRX.4813
chr6	47314725	47314889	CRX.4819
chr6	47754354	47754518	CRX.4822
chr6	49270046	49270210	CRX.4830
chr6	51494503	51494667	CRX.4836
chr6	52515317	52515481	CRX.4838
chr6	54546369	54546533	CRX.4849
chr6	55253197	55253361	CRX.4852
chr6	56873380	56873544	CRX.4856
chr6	57720946	57721110	CRX.4859
chr6	58783552	58783716	CRX.4862
chr6	59158798	59158962	CRX.4864
chr6	66485221	66485385	CRX.4866
chr6	66986393	66986557	CRX.4867
chr6	67216770	67216934	CRX.4869
chr6	70742222	70742386	CRX.4870
chr6	72295148	72295312	CRX.4875
chr6	72612125	72612289	CRX.4878
chr6	72906059	72906223	CRX.4879
chr6	73265457	73265621	CRX.4881
chr6	81921314	81921478	CRX.4882
chr6	82787374	82787538	CRX.4885
chr6	82959958	82960122	CRX.4888
chr6	83161653	83161817	CRX.4893
chr6	83163310	83163474	CRX.4894
chr6	83385341	83385505	CRX.4895
chr6	83648094	83648258	CRX.4898
chr6	83653531	83653695	CRX.4899
chr6	86021983	86022147	CRX.4904
chr6	86884571	86884735	CRX.4908
chr6	86988537	86988701	CRX.4910
chr6	88886436	88886600	CRX.4916
chr6	90668680	90668844	CRX.4918
chr6	90938797	90938961	CRX.4921
chr6	91423643	91423807	CRX.4923
chr6	91613681	91613845	CRX.4927
chr6	97649101	97649265	CRX.4949
chr6	113217272	113217436	CRX.4955
chr6	113256452	113256616	CRX.4956
chr6	113354804	113354968	CRX.4957
chr6	115542587	115542751	CRX.4961
chr6	115878886	115879050	CRX.4968
chr6	115888282	115888446	CRX.4972
chr6	117761374	117761538	CRX.4977
chr6	117829106	117829270	CRX.4978
chr6	117886638	117886802	CRX.4983
chr6	119799122	119799286	CRX.4987
chr6	120542355	120542519	CRX.4990
chr6	122760949	122761113	CRX.4994
chr6	124550435	124550599	CRX.4995
chr6	124718310	124718474	CRX.4999
chr6	124790503	124790667	CRX.5002
chr6	124853782	124853946	CRX.5004
chr6	124880840	124881004	CRX.5005
chr6	125640284	125640448	CRX.5014
chr6	125677741	125677905	CRX.5016
chr6	127936372	127936536	CRX.5022
chr6	129488764	129488928	CRX.5025
chr6	131332228	131332392	CRX.5027
chr6	134598493	134598657	CRX.5031
chr6	135162855	135163019	CRX.5035
chr6	137084112	137084276	CRX.5038
chr6	137084339	137084503	CRX.5039
chr6	137216589	137216753	CRX.5041
chr6	137661844	137662008	CRX.5045
chr6	143115113	143115277	CRX.5050
chr6	145671268	145671432	CRX.5056
chr6	145804206	145804370	CRX.5057
chr6	145812266	145812430	CRX.5058
chr6	148844672	148844836	CRX.5064
chr7	3581490	3581654	CRX.5066
chr7	3655421	3655585	CRX.5068
chr7	4088371	4088535	CRX.5071
chr7	4464988	4465152	CRX.5072
chr7	6078676	6078840	CRX.5086
chr7	6892585	6892749	CRX.5097
chr7	13389236	13389400	CRX.5099
chr7	13482993	13483157	CRX.5100
chr7	16465245	16465409	CRX.5107
chr7	16531354	16531518	CRX.5112
chr7	16688872	16689036	CRX.5115
chr7	16690091	16690255	CRX.5116
chr7	16985094	16985258	CRX.5119
chr7	17460053	17460217	CRX.5125
chr7	25291930	25292094	CRX.5143
chr7	25861977	25862141	CRX.5152
chr7	26540288	26540452	CRX.5163
chr7	29280524	29280688	CRX.5171
chr7	29478734	29478898	CRX.5173
chr7	29592725	29592889	CRX.5177
chr7	30195489	30195653	CRX.5186
chr7	30215920	30216084	CRX.5187
chr7	31337436	31337600	CRX.5196
chr7	31435186	31435350	CRX.5198
chr7	35051527	35051691	CRX.5201
chr7	36373073	36373237	CRX.5209
chr7	38168920	38169084	CRX.5211
chr7	38629292	38629456	CRX.5215
chr7	38844185	38844349	CRX.5218
chr7	50699390	50699554	CRX.5222
chr7	51629244	51629408	CRX.5225
chr7	52023031	52023195	CRX.5226
chr7	52271532	52271696	CRX.5231
chr7	52379805	52379969	CRX.5232
chr7	52657007	52657171	CRX.5236
chr7	52970676	52970840	CRX.5239
chr7	53078736	53078900	CRX.5242
chr7	54094858	54095022	CRX.5250
chr7	54102151	54102315	CRX.5251
chr7	59261465	59261629	CRX.5257
chr7	71432243	71432407	CRX.5260
chr7	72494045	72494209	CRX.5262
chr7	72781383	72781547	CRX.5264
chr7	73254286	73254450	CRX.5266
chr7	73321265	73321429	CRX.5268
chr7	73340936	73341100	CRX.5269
chr7	80724795	80724959	CRX.5281
chr7	82422773	82422937	CRX.5282
chr7	87223691	87223855	CRX.5291
chr7	87791412	87791576	CRX.5296
chr7	87800781	87800945	CRX.5297
chr7	88483497	88483661	CRX.5301
chr7	90385762	90385926	CRX.5306
chr7	91827891	91828055	CRX.5308
chr7	98994025	98994189	CRX.5315
chr7	100022994	100023158	CRX.5321
chr7	104629664	104629828	CRX.5324
chr7	106123193	106123357	CRX.5330
chr7	106529130	106529294	CRX.5335
chr7	106986872	106987036	CRX.5339
chr7	107052892	107053056	CRX.5341
chr7	107811803	107811967	CRX.5346
chr7	108490287	108490451	CRX.5349
chr7	108839100	108839264	CRX.5353
chr7	112572287	112572451	CRX.5359
chr7	112782761	112782925	CRX.5363
chr7	116105577	116105741	CRX.5368
chr7	116124396	116124560	CRX.5369
chr7	116147227	116147391	CRX.5370
chr7	116374334	116374498	CRX.5372
chr7	116375561	116375725	CRX.5373
chr7	120392869	120393033	CRX.5392
chr7	120492763	120492927	CRX.5395
chr7	123856817	123856981	CRX.5405
chr7	124594826	124594990	CRX.5409
chr7	124615794	124615958	CRX.5410
chr7	124683542	124683706	CRX.5413
chr7	125628328	125628492	CRX.5418
chr7	127005267	127005431	CRX.5421
chr7	128729372	128729536	CRX.5425
chr7	130537546	130537710	CRX.5431
chr7	133229883	133230047	CRX.5435
chr7	133500656	133500820	CRX.5437
chr7	133709911	133710075	CRX.5442
chr7	133940757	133940921	CRX.5444
chr7	134592695	134592859	CRX.5453
chr7	134621898	134622062	CRX.5456
chr7	134889487	134889651	CRX.5460
chr7	134917988	134918152	CRX.5462
chr7	135012865	135013029	CRX.5463
chr7	137796805	137796969	CRX.5470
chr7	138083277	138083441	CRX.5473
chr7	140113784	140113948	CRX.5479
chr7	140138905	140139069	CRX.5480
chr7	140207241	140207405	CRX.5483
chr7	140900906	140901070	CRX.5484
chr7	142066998	142067162	CRX.5485
chr7	146459201	146459365	CRX.5494
chr7	146463571	146463735	CRX.5495
chr7	148782927	148783091	CRX.5510
chr7	149147545	149147709	CRX.5513
chr7	149274872	149275036	CRX.5514
chr7	149558683	149558847	CRX.5516
chr8	3413763	3413927	CRX.5523
chr8	3641209	3641373	CRX.5525
chr8	12768361	12768525	CRX.5534
chr8	13106422	13106586	CRX.5536
chr8	13181192	13181356	CRX.5538
chr8	13188263	13188427	CRX.5539
chr8	13406168	13406332	CRX.5545
chr8	13489917	13490081	CRX.5546
chr8	23969611	23969775	CRX.5560
chr8	26216619	26216783	CRX.5562
chr8	26245959	26246123	CRX.5563
chr8	26858795	26858959	CRX.5564
chr8	27208811	27208975	CRX.5566
chr8	27215941	27216105	CRX.5567
chr8	32297641	32297805	CRX.5573
chr8	36652019	36652183	CRX.5577
chr8	36711823	36711987	CRX.5578
chr8	37353977	37354141	CRX.5582
chr8	37852796	37852960	CRX.5586
chr8	37972386	37972550	CRX.5588
chr8	41511103	41511267	CRX.5590
chr8	41594536	41594700	CRX.5593
chr8	42140108	42140272	CRX.5596
chr8	42324744	42324908	CRX.5597
chr8	46467482	46467646	CRX.5598
chr8	47584916	47585080	CRX.5607
chr8	48101721	48101885	CRX.5610
chr8	48327975	48328139	CRX.5611
chr8	48737824	48737988	CRX.5613
chr8	48761310	48761474	CRX.5616
chr8	48873029	48873193	CRX.5617
chr8	55804020	55804184	CRX.5619
chr8	60096079	60096243	CRX.5623
chr8	61013521	61013685	CRX.5629
chr8	63966411	63966575	CRX.5634
chr8	67252986	67253150	CRX.5636
chr8	67553253	67553417	CRX.5637
chr8	68490410	68490574	CRX.5638
chr8	68957544	68957708	CRX.5639
chr8	72498351	72498515	CRX.5644
chr8	73455382	73455546	CRX.5662
chr8	75016675	75016839	CRX.5671
chr8	77453886	77454050	CRX.5681
chr8	80046120	80046284	CRX.5685
chr8	83630792	83630956	CRX.5691
chr8	85382557	85382721	CRX.5694
chr8	87380794	87380958	CRX.5703
chr8	89255183	89255347	CRX.5712
chr8	89315537	89315701	CRX.5714
chr8	89723866	89724030	CRX.5715
chr8	90623550	90623714	CRX.5716
chr8	90726070	90726234	CRX.5718
chr8	93649483	93649647	CRX.5724
chr8	95535319	95535483	CRX.5731
chr8	96560988	96561152	CRX.5734
chr8	97125591	97125755	CRX.5737
chr8	98331397	98331561	CRX.5745
chr8	98412357	98412521	CRX.5747
chr8	107126121	107126285	CRX.5749
chr8	107818671	107818835	CRX.5752
chr8	108384311	108384475	CRX.5758
chr8	109492377	109492541	CRX.5764
chr8	112089756	112089920	CRX.5768
chr8	112482201	112482365	CRX.5775
chr8	114040419	114040583	CRX.5778
chr8	116158897	116159061	CRX.5782
chr8	116969105	116969269	CRX.5785
chr8	118292646	118292810	CRX.5787
chr8	120326025	120326189	CRX.5790
chr8	122318234	122318398	CRX.5794
chr8	122381393	122381557	CRX.5797
chr8	122381886	122382050	CRX.5798
chr8	122438459	122438623	CRX.5800
chr8	122544329	122544493	CRX.5801
chr8	122842387	122842551	CRX.5806
chr8	122850932	122851096	CRX.5808
chr8	122859604	122859768	CRX.5809
chr8	122950954	122951118	CRX.5810
chr8	123014849	123015013	CRX.5812
chr8	123153856	123154020	CRX.5817
chr8	124473939	124474103	CRX.5820
chr8	124815754	124815918	CRX.5821
chr8	124843701	124843865	CRX.5822
chr8	125586972	125587136	CRX.5827
chr8	125874035	125874199	CRX.5828
chr8	127473748	127473912	CRX.5835
chr8	128070436	128070600	CRX.5840
chr8	129461254	129461418	CRX.5844
chr9	4376387	4376551	CRX.5852
chr9	14867509	14867673	CRX.5856
chr9	15752139	15752303	CRX.5858
chr9	20449138	20449302	CRX.5862
chr9	20595021	20595185	CRX.5865
chr9	21069572	21069736	CRX.5871
chr9	21161935	21162099	CRX.5872
chr9	21229185	21229349	CRX.5874
chr9	21806959	21807123	CRX.5884
chr9	22030004	22030168	CRX.5887
chr9	22280886	22281050	CRX.5891
chr9	26554845	26555009	CRX.5893
chr9	26600477	26600641	CRX.5894
chr9	28719275	28719439	CRX.5900
chr9	29028292	29028456	CRX.5902
chr9	29251395	29251559	CRX.5905
chr9	29326913	29327077	CRX.5906
chr9	29445051	29445215	CRX.5907
chr9	30806019	30806183	CRX.5911
chr9	31087977	31088141	CRX.5912
chr9	40143214	40143378	CRX.5923
chr9	41015529	41015693	CRX.5929
chr9	43557299	43557463	CRX.5934
chr9	44095773	44095937	CRX.5941
chr9	44099527	44099691	CRX.5942
chr9	44122371	44122535	CRX.5943
chr9	44127435	44127599	CRX.5945
chr9	44657488	44657652	CRX.5951
chr9	45235132	45235296	CRX.5954
chr9	45285707	45285871	CRX.5956
chr9	45310401	45310565	CRX.5957
chr9	45620295	45620459	CRX.5963
chr9	45633261	45633425	CRX.5964
chr9	47210063	47210227	CRX.5970
chr9	47282987	47283151	CRX.5972
chr9	47295917	47296081	CRX.5973
chr9	47594352	47594516	CRX.5977
chr9	48056110	48056274	CRX.5981
chr9	49336252	49336416	CRX.5986
chr9	49528864	49529028	CRX.5987
chr9	49573279	49573443	CRX.5989
chr9	50503360	50503524	CRX.5993
chr9	50510821	50510985	CRX.5994
chr9	53475668	53475832	CRX.6002
chr9	54379381	54379545	CRX.6004
chr9	54555177	54555341	CRX.6005
chr9	54664544	54664708	CRX.6006
chr9	54798436	54798600	CRX.6007
chr9	55543115	55543279	CRX.6010
chr9	56379954	56380118	CRX.6013
chr9	57670793	57670957	CRX.6026
chr9	57673616	57673780	CRX.6027
chr9	57674986	57675150	CRX.6028
chr9	57793686	57793850	CRX.6029
chr9	57992717	57992881	CRX.6030
chr9	58023698	58023862	CRX.6031
chr9	58116922	58117086	CRX.6033
chr9	59122782	59122946	CRX.6037
chr9	59529687	59529851	CRX.6046
chr9	59798907	59799071	CRX.6051
chr9	59800608	59800772	CRX.6052
chr9	60863309	60863473	CRX.6056
chr9	61942092	61942256	CRX.6059
chr9	62382622	62382786	CRX.6063
chr9	62660125	62660289	CRX.6066
chr9	62907011	62907175	CRX.6070
chr9	62940140	62940304	CRX.6072
chr9	64157490	64157654	CRX.6076
chr9	64659152	64659316	CRX.6078
chr9	65006608	65006772	CRX.6083
chr9	65756788	65756952	CRX.6088
chr9	67065930	67066094	CRX.6092
chr9	67473502	67473666	CRX.6095
chr9	68919416	68919580	CRX.6097
chr9	69151456	69151620	CRX.6099
chr9	69176326	69176490	CRX.6100
chr9	69360224	69360388	CRX.6104
chr9	71693040	71693204	CRX.6108
chr9	72066538	72066702	CRX.6109
chr9	72066809	72066973	CRX.6110
chr9	72286104	72286268	CRX.6115
chr9	72896885	72897049	CRX.6119
chr9	75090338	75090502	CRX.6122
chr9	75156501	75156665	CRX.6124
chr9	75167177	75167341	CRX.6125
chr9	80359038	80359202	CRX.6136
chr9	83328207	83328371	CRX.6139
chr9	83504611	83504775	CRX.6145
chr9	83655032	83655196	CRX.6148
chr9	85483284	85483448	CRX.6150
chr9	86000054	86000218	CRX.6151
chr9	86774931	86775095	CRX.6156
chr9	87109650	87109814	CRX.6158
chr9	91334056	91334220	CRX.6162
chr9	102743028	102743192	CRX.6181
chr9	106062399	106062563	CRX.6188
chr9	106216649	106216813	CRX.6191
chr9	106304719	106304883	CRX.6196
chr9	106359129	106359293	CRX.6198
chr9	106361019	106361183	CRX.6199
chr9	107444183	107444347	CRX.6203
chr9	107572736	107572900	CRX.6207
chr9	107775122	107775286	CRX.6213
chr9	107902932	107903096	CRX.6214
chr9	108480994	108481158	CRX.6223
chr9	108697731	108697895	CRX.6224
chr9	108983168	108983332	CRX.6230
chr9	110147287	110147451	CRX.6236
chr9	110614613	110614777	CRX.6248
chr9	113701716	113701880	CRX.6251
chr9	119298489	119298653	CRX.6258
chr9	122013123	122013287	CRX.6273
chr9	123760027	123760191	CRX.6280
chrX	12618944	12619108	CRX.6286
chrX	12624755	12624919	CRX.6287
chrX	12808714	12808878	CRX.6288
chrX	20425489	20425653	CRX.6289
chrX	34625157	34625321	CRX.6290
chrX	35387122	35387286	CRX.6291
chrX	39867316	39867480	CRX.6293
chrX	50897830	50897994	CRX.6296
chrX	67638433	67638597	CRX.6297
chrX	68304324	68304488	CRX.6299
chrX	71368931	71369095	CRX.6303
chrX	96155588	96155752	CRX.6308
chrX	100728803	100728967	CRX.6316
chrX	103379808	103379972	CRX.6318
chrX	120216871	120217035	CRX.6319
chrX	130736018	130736182	CRX.6320
chrX	130831409	130831573	CRX.6321
chrX	148681457	148681621	CRX.6329
chrX	162678008	162678172	CRX.6340
chrX	163647042	163647206	CRX.6342
