# Supplementary material for: Pathogenic variants in CRX have distinct cis-regulatory effects on enhancers and silencers in photoreceptors
Source: Genome Res. 2024 Feb;34(2):243–55. doi: 10.1101/gr.278133.123 (PMC10984388; doi:10.1101/gr.278133.123)
Supplement: Supplement 2 [file Supplemental_Code_S1.zip › retinopathy-manuscript-main/BCOR/CRX_chip_peaks_near_BCOR.Adult.tsv]

chip_peak_id	nearby_BCOR_peak_id
CRX.103	BCOR_2_Adult_Trimmed_peak_34
CRX.112	BCOR_1_Adult_Trimmed_peak_23
CRX.112	BCOR_2_Adult_Trimmed_peak_41
CRX.178	BCOR_2_Adult_Trimmed_peak_62
CRX.191	BCOR_2_Adult_Trimmed_peak_68
CRX.194	BCOR_1_Adult_Trimmed_peak_44
CRX.194	BCOR_2_Adult_Trimmed_peak_70
CRX.199	BCOR_1_Adult_Trimmed_peak_46
CRX.199	BCOR_2_Adult_Trimmed_peak_72
CRX.251	BCOR_1_Adult_Trimmed_peak_50
CRX.266	BCOR_2_Adult_Trimmed_peak_91
CRX.273	BCOR_1_Adult_Trimmed_peak_55
CRX.273	BCOR_2_Adult_Trimmed_peak_95
CRX.285	BCOR_1_Adult_Trimmed_peak_58
CRX.285	BCOR_2_Adult_Trimmed_peak_107
CRX.291	BCOR_1_Adult_Trimmed_peak_61
CRX.300	BCOR_2_Adult_Trimmed_peak_113
CRX.313	BCOR_2_Adult_Trimmed_peak_117
CRX.315	BCOR_1_Adult_Trimmed_peak_63
CRX.315	BCOR_2_Adult_Trimmed_peak_119
CRX.325	BCOR_1_Adult_Trimmed_peak_69
CRX.325	BCOR_2_Adult_Trimmed_peak_127
CRX.328	BCOR_2_Adult_Trimmed_peak_130
CRX.331	BCOR_2_Adult_Trimmed_peak_131
CRX.333	BCOR_1_Adult_Trimmed_peak_72
CRX.333	BCOR_2_Adult_Trimmed_peak_132
CRX.343	BCOR_2_Adult_Trimmed_peak_134
CRX.353	BCOR_2_Adult_Trimmed_peak_141
CRX.381	BCOR_1_Adult_Trimmed_peak_80
CRX.381	BCOR_2_Adult_Trimmed_peak_148
CRX.394	BCOR_2_Adult_Trimmed_peak_152
CRX.395	BCOR_1_Adult_Trimmed_peak_84
CRX.423	BCOR_1_Adult_Trimmed_peak_88
CRX.423	BCOR_2_Adult_Trimmed_peak_161
CRX.435	BCOR_1_Adult_Trimmed_peak_93
CRX.435	BCOR_2_Adult_Trimmed_peak_167
CRX.487	BCOR_2_Adult_Trimmed_peak_178
CRX.489	BCOR_2_Adult_Trimmed_peak_179
CRX.493	BCOR_1_Adult_Trimmed_peak_103
CRX.493	BCOR_2_Adult_Trimmed_peak_184
CRX.535	BCOR_2_Adult_Trimmed_peak_198
CRX.561	BCOR_1_Adult_Trimmed_peak_125
CRX.561	BCOR_2_Adult_Trimmed_peak_216
CRX.564	BCOR_1_Adult_Trimmed_peak_127
CRX.564	BCOR_2_Adult_Trimmed_peak_218
CRX.566	BCOR_1_Adult_Trimmed_peak_129
CRX.566	BCOR_2_Adult_Trimmed_peak_221
CRX.603	BCOR_1_Adult_Trimmed_peak_149
CRX.610	BCOR_1_Adult_Trimmed_peak_152
CRX.615	BCOR_1_Adult_Trimmed_peak_154
CRX.641	BCOR_2_Adult_Trimmed_peak_261
CRX.659	BCOR_2_Adult_Trimmed_peak_265
CRX.671	BCOR_1_Adult_Trimmed_peak_160
CRX.671	BCOR_2_Adult_Trimmed_peak_268
CRX.792	BCOR_1_Adult_Trimmed_peak_187
CRX.792	BCOR_2_Adult_Trimmed_peak_316
CRX.800	BCOR_1_Adult_Trimmed_peak_189
CRX.800	BCOR_2_Adult_Trimmed_peak_317
CRX.803	BCOR_1_Adult_Trimmed_peak_190
CRX.803	BCOR_2_Adult_Trimmed_peak_318
CRX.811	BCOR_1_Adult_Trimmed_peak_192
CRX.811	BCOR_2_Adult_Trimmed_peak_321
CRX.859	BCOR_2_Adult_Trimmed_peak_346
CRX.877	BCOR_1_Adult_Trimmed_peak_203
CRX.877	BCOR_2_Adult_Trimmed_peak_349
CRX.907	BCOR_1_Adult_Trimmed_peak_210
CRX.907	BCOR_2_Adult_Trimmed_peak_364
CRX.924	BCOR_2_Adult_Trimmed_peak_370
CRX.925	BCOR_2_Adult_Trimmed_peak_370
CRX.953	BCOR_1_Adult_Trimmed_peak_224
CRX.953	BCOR_2_Adult_Trimmed_peak_386
CRX.967	BCOR_2_Adult_Trimmed_peak_390
CRX.1011	BCOR_2_Adult_Trimmed_peak_410
CRX.1058	BCOR_1_Adult_Trimmed_peak_250
CRX.1058	BCOR_2_Adult_Trimmed_peak_427
CRX.1063	BCOR_2_Adult_Trimmed_peak_430
CRX.1076	BCOR_2_Adult_Trimmed_peak_438
CRX.1077	BCOR_1_Adult_Trimmed_peak_258
CRX.1087	BCOR_2_Adult_Trimmed_peak_445
CRX.1158	BCOR_2_Adult_Trimmed_peak_472
CRX.1160	BCOR_1_Adult_Trimmed_peak_277
CRX.1212	BCOR_1_Adult_Trimmed_peak_294
CRX.1212	BCOR_2_Adult_Trimmed_peak_502
CRX.1224	BCOR_2_Adult_Trimmed_peak_510
CRX.1281	BCOR_2_Adult_Trimmed_peak_527
CRX.1313	BCOR_2_Adult_Trimmed_peak_538
CRX.1330	BCOR_2_Adult_Trimmed_peak_546
CRX.1350	BCOR_2_Adult_Trimmed_peak_552
CRX.1358	BCOR_2_Adult_Trimmed_peak_557
CRX.1372	BCOR_1_Adult_Trimmed_peak_321
CRX.1398	BCOR_2_Adult_Trimmed_peak_576
CRX.1407	BCOR_2_Adult_Trimmed_peak_583
CRX.1421	BCOR_1_Adult_Trimmed_peak_327
CRX.1421	BCOR_2_Adult_Trimmed_peak_588
CRX.1426	BCOR_1_Adult_Trimmed_peak_328
CRX.1426	BCOR_2_Adult_Trimmed_peak_590
CRX.1431	BCOR_2_Adult_Trimmed_peak_593
CRX.1473	BCOR_1_Adult_Trimmed_peak_336
CRX.1529	BCOR_2_Adult_Trimmed_peak_637
CRX.1557	BCOR_2_Adult_Trimmed_peak_645
CRX.1579	BCOR_2_Adult_Trimmed_peak_652
CRX.1588	BCOR_2_Adult_Trimmed_peak_656
CRX.1593	BCOR_1_Adult_Trimmed_peak_361
CRX.1593	BCOR_2_Adult_Trimmed_peak_658
CRX.1605	BCOR_1_Adult_Trimmed_peak_364
CRX.1605	BCOR_2_Adult_Trimmed_peak_663
CRX.1633	BCOR_1_Adult_Trimmed_peak_379
CRX.1633	BCOR_2_Adult_Trimmed_peak_676
CRX.1671	BCOR_1_Adult_Trimmed_peak_388
CRX.1671	BCOR_2_Adult_Trimmed_peak_699
CRX.1703	BCOR_1_Adult_Trimmed_peak_391
CRX.1703	BCOR_2_Adult_Trimmed_peak_701
CRX.1711	BCOR_2_Adult_Trimmed_peak_704
CRX.1716	BCOR_2_Adult_Trimmed_peak_705
CRX.1719	BCOR_2_Adult_Trimmed_peak_706
CRX.1763	BCOR_2_Adult_Trimmed_peak_719
CRX.1768	BCOR_2_Adult_Trimmed_peak_722
CRX.1782	BCOR_1_Adult_Trimmed_peak_398
CRX.1782	BCOR_2_Adult_Trimmed_peak_724
CRX.1787	BCOR_2_Adult_Trimmed_peak_726
CRX.1793	BCOR_1_Adult_Trimmed_peak_401
CRX.1793	BCOR_2_Adult_Trimmed_peak_730
CRX.1796	BCOR_2_Adult_Trimmed_peak_731
CRX.1823	BCOR_1_Adult_Trimmed_peak_406
CRX.1823	BCOR_2_Adult_Trimmed_peak_739
CRX.1836	BCOR_2_Adult_Trimmed_peak_742
CRX.1857	BCOR_1_Adult_Trimmed_peak_413
CRX.1857	BCOR_2_Adult_Trimmed_peak_746
CRX.1874	BCOR_2_Adult_Trimmed_peak_751
CRX.1917	BCOR_1_Adult_Trimmed_peak_424
CRX.1917	BCOR_2_Adult_Trimmed_peak_764
CRX.1920	BCOR_2_Adult_Trimmed_peak_770
CRX.1944	BCOR_2_Adult_Trimmed_peak_780
CRX.1946	BCOR_1_Adult_Trimmed_peak_430
CRX.1946	BCOR_2_Adult_Trimmed_peak_781
CRX.1947	BCOR_1_Adult_Trimmed_peak_430
CRX.1947	BCOR_2_Adult_Trimmed_peak_781
CRX.1956	BCOR_1_Adult_Trimmed_peak_434
CRX.1963	BCOR_2_Adult_Trimmed_peak_790
CRX.1974	BCOR_2_Adult_Trimmed_peak_796
CRX.2000	BCOR_2_Adult_Trimmed_peak_802
CRX.2018	BCOR_2_Adult_Trimmed_peak_808
CRX.2071	BCOR_2_Adult_Trimmed_peak_817
CRX.2108	BCOR_2_Adult_Trimmed_peak_832
CRX.2158	BCOR_2_Adult_Trimmed_peak_856
CRX.2175	BCOR_2_Adult_Trimmed_peak_861
CRX.2180	BCOR_1_Adult_Trimmed_peak_470
CRX.2181	BCOR_1_Adult_Trimmed_peak_471
CRX.2181	BCOR_2_Adult_Trimmed_peak_863
CRX.2198	BCOR_1_Adult_Trimmed_peak_475
CRX.2220	BCOR_2_Adult_Trimmed_peak_874
CRX.2281	BCOR_1_Adult_Trimmed_peak_493
CRX.2281	BCOR_2_Adult_Trimmed_peak_900
CRX.2285	BCOR_1_Adult_Trimmed_peak_495
CRX.2285	BCOR_2_Adult_Trimmed_peak_903
CRX.2301	BCOR_1_Adult_Trimmed_peak_499
CRX.2301	BCOR_2_Adult_Trimmed_peak_911
CRX.2315	BCOR_2_Adult_Trimmed_peak_917
CRX.2325	BCOR_2_Adult_Trimmed_peak_920
CRX.2330	BCOR_2_Adult_Trimmed_peak_923
CRX.2360	BCOR_1_Adult_Trimmed_peak_508
CRX.2381	BCOR_1_Adult_Trimmed_peak_511
CRX.2381	BCOR_2_Adult_Trimmed_peak_934
CRX.2382	BCOR_1_Adult_Trimmed_peak_511
CRX.2382	BCOR_2_Adult_Trimmed_peak_934
CRX.2400	BCOR_2_Adult_Trimmed_peak_936
CRX.2409	BCOR_2_Adult_Trimmed_peak_939
CRX.2438	BCOR_2_Adult_Trimmed_peak_949
CRX.2440	BCOR_1_Adult_Trimmed_peak_519
CRX.2440	BCOR_2_Adult_Trimmed_peak_952
CRX.2444	BCOR_2_Adult_Trimmed_peak_955
CRX.2479	BCOR_2_Adult_Trimmed_peak_979
CRX.2486	BCOR_2_Adult_Trimmed_peak_984
CRX.2506	BCOR_2_Adult_Trimmed_peak_993
CRX.2513	BCOR_2_Adult_Trimmed_peak_998
CRX.2548	BCOR_1_Adult_Trimmed_peak_547
CRX.2548	BCOR_2_Adult_Trimmed_peak_1010
CRX.2556	BCOR_1_Adult_Trimmed_peak_548
CRX.2556	BCOR_2_Adult_Trimmed_peak_1013
CRX.2604	BCOR_1_Adult_Trimmed_peak_567
CRX.2604	BCOR_2_Adult_Trimmed_peak_1041
CRX.2605	BCOR_1_Adult_Trimmed_peak_568
CRX.2605	BCOR_2_Adult_Trimmed_peak_1042
CRX.2607	BCOR_1_Adult_Trimmed_peak_569
CRX.2631	BCOR_2_Adult_Trimmed_peak_1051
CRX.2670	BCOR_2_Adult_Trimmed_peak_1073
CRX.2727	BCOR_1_Adult_Trimmed_peak_596
CRX.2727	BCOR_2_Adult_Trimmed_peak_1095
CRX.2788	BCOR_2_Adult_Trimmed_peak_1120
CRX.3003	BCOR_1_Adult_Trimmed_peak_637
CRX.3003	BCOR_2_Adult_Trimmed_peak_1187
CRX.3009	BCOR_1_Adult_Trimmed_peak_639
CRX.3009	BCOR_2_Adult_Trimmed_peak_1190
CRX.3043	BCOR_2_Adult_Trimmed_peak_1200
CRX.3046	BCOR_1_Adult_Trimmed_peak_647
CRX.3051	BCOR_2_Adult_Trimmed_peak_1207
CRX.3055	BCOR_2_Adult_Trimmed_peak_1209
CRX.3061	BCOR_2_Adult_Trimmed_peak_1210
CRX.3131	BCOR_1_Adult_Trimmed_peak_660
CRX.3131	BCOR_2_Adult_Trimmed_peak_1233
CRX.3134	BCOR_2_Adult_Trimmed_peak_1234
CRX.3157	BCOR_2_Adult_Trimmed_peak_1241
CRX.3185	BCOR_1_Adult_Trimmed_peak_667
CRX.3190	BCOR_1_Adult_Trimmed_peak_670
CRX.3233	BCOR_1_Adult_Trimmed_peak_679
CRX.3233	BCOR_2_Adult_Trimmed_peak_1265
CRX.3249	BCOR_1_Adult_Trimmed_peak_685
CRX.3249	BCOR_2_Adult_Trimmed_peak_1275
CRX.3262	BCOR_2_Adult_Trimmed_peak_1283
CRX.3284	BCOR_1_Adult_Trimmed_peak_690
CRX.3284	BCOR_2_Adult_Trimmed_peak_1287
CRX.3314	BCOR_1_Adult_Trimmed_peak_696
CRX.3314	BCOR_2_Adult_Trimmed_peak_1297
CRX.3373	BCOR_1_Adult_Trimmed_peak_705
CRX.3373	BCOR_2_Adult_Trimmed_peak_1326
CRX.3389	BCOR_2_Adult_Trimmed_peak_1329
CRX.3396	BCOR_1_Adult_Trimmed_peak_709
CRX.3396	BCOR_2_Adult_Trimmed_peak_1330
CRX.3410	BCOR_2_Adult_Trimmed_peak_1336
CRX.3468	BCOR_2_Adult_Trimmed_peak_1355
CRX.3546	BCOR_1_Adult_Trimmed_peak_729
CRX.3546	BCOR_2_Adult_Trimmed_peak_1381
CRX.3646	BCOR_1_Adult_Trimmed_peak_750
CRX.3646	BCOR_2_Adult_Trimmed_peak_1414
CRX.3684	BCOR_2_Adult_Trimmed_peak_1424
CRX.3687	BCOR_1_Adult_Trimmed_peak_758
CRX.3690	BCOR_1_Adult_Trimmed_peak_759
CRX.3690	BCOR_2_Adult_Trimmed_peak_1426
CRX.3721	BCOR_1_Adult_Trimmed_peak_764
CRX.3721	BCOR_2_Adult_Trimmed_peak_1438
CRX.3722	BCOR_1_Adult_Trimmed_peak_765
CRX.3722	BCOR_2_Adult_Trimmed_peak_1439
CRX.3757	BCOR_2_Adult_Trimmed_peak_1455
CRX.3794	BCOR_2_Adult_Trimmed_peak_1467
CRX.3797	BCOR_2_Adult_Trimmed_peak_1470
CRX.3800	BCOR_1_Adult_Trimmed_peak_774
CRX.3800	BCOR_2_Adult_Trimmed_peak_1473
CRX.3807	BCOR_1_Adult_Trimmed_peak_776
CRX.3807	BCOR_2_Adult_Trimmed_peak_1476
CRX.3816	BCOR_1_Adult_Trimmed_peak_779
CRX.3832	BCOR_2_Adult_Trimmed_peak_1490
CRX.3858	BCOR_2_Adult_Trimmed_peak_1504
CRX.3890	BCOR_2_Adult_Trimmed_peak_1523
CRX.3912	BCOR_2_Adult_Trimmed_peak_1532
CRX.3934	BCOR_2_Adult_Trimmed_peak_1539
CRX.3941	BCOR_2_Adult_Trimmed_peak_1541
CRX.3953	BCOR_1_Adult_Trimmed_peak_806
CRX.3953	BCOR_2_Adult_Trimmed_peak_1546
CRX.3958	BCOR_2_Adult_Trimmed_peak_1550
CRX.3990	BCOR_1_Adult_Trimmed_peak_816
CRX.3990	BCOR_2_Adult_Trimmed_peak_1565
CRX.4009	BCOR_1_Adult_Trimmed_peak_822
CRX.4069	BCOR_2_Adult_Trimmed_peak_1587
CRX.4079	BCOR_1_Adult_Trimmed_peak_836
CRX.4079	BCOR_2_Adult_Trimmed_peak_1589
CRX.4107	BCOR_1_Adult_Trimmed_peak_842
CRX.4107	BCOR_2_Adult_Trimmed_peak_1601
CRX.4191	BCOR_1_Adult_Trimmed_peak_857
CRX.4191	BCOR_2_Adult_Trimmed_peak_1621
CRX.4210	BCOR_2_Adult_Trimmed_peak_1630
CRX.4216	BCOR_2_Adult_Trimmed_peak_1632
CRX.4239	BCOR_2_Adult_Trimmed_peak_1641
CRX.4244	BCOR_1_Adult_Trimmed_peak_866
CRX.4244	BCOR_2_Adult_Trimmed_peak_1642
CRX.4255	BCOR_2_Adult_Trimmed_peak_1646
CRX.4257	BCOR_2_Adult_Trimmed_peak_1647
CRX.4281	BCOR_2_Adult_Trimmed_peak_1659
CRX.4285	BCOR_1_Adult_Trimmed_peak_880
CRX.4306	BCOR_1_Adult_Trimmed_peak_881
CRX.4306	BCOR_2_Adult_Trimmed_peak_1664
CRX.4310	BCOR_2_Adult_Trimmed_peak_1666
CRX.4339	BCOR_1_Adult_Trimmed_peak_889
CRX.4339	BCOR_2_Adult_Trimmed_peak_1676
CRX.4350	BCOR_2_Adult_Trimmed_peak_1681
CRX.4354	BCOR_1_Adult_Trimmed_peak_892
CRX.4354	BCOR_2_Adult_Trimmed_peak_1683
CRX.4368	BCOR_2_Adult_Trimmed_peak_1696
CRX.4397	BCOR_2_Adult_Trimmed_peak_1709
CRX.4415	BCOR_1_Adult_Trimmed_peak_917
CRX.4415	BCOR_2_Adult_Trimmed_peak_1720
CRX.4417	BCOR_1_Adult_Trimmed_peak_918
CRX.4417	BCOR_2_Adult_Trimmed_peak_1721
CRX.4442	BCOR_1_Adult_Trimmed_peak_921
CRX.4443	BCOR_2_Adult_Trimmed_peak_1733
CRX.4444	BCOR_2_Adult_Trimmed_peak_1733
CRX.4457	BCOR_1_Adult_Trimmed_peak_924
CRX.4457	BCOR_2_Adult_Trimmed_peak_1738
CRX.4481	BCOR_2_Adult_Trimmed_peak_1748
CRX.4496	BCOR_1_Adult_Trimmed_peak_933
CRX.4496	BCOR_2_Adult_Trimmed_peak_1751
CRX.4539	BCOR_2_Adult_Trimmed_peak_1760
CRX.4550	BCOR_1_Adult_Trimmed_peak_937
CRX.4550	BCOR_2_Adult_Trimmed_peak_1762
CRX.4583	BCOR_2_Adult_Trimmed_peak_1775
CRX.4589	BCOR_2_Adult_Trimmed_peak_1777
CRX.4599	BCOR_2_Adult_Trimmed_peak_1781
CRX.4601	BCOR_1_Adult_Trimmed_peak_946
CRX.4652	BCOR_1_Adult_Trimmed_peak_960
CRX.4657	BCOR_2_Adult_Trimmed_peak_1816
CRX.4673	BCOR_2_Adult_Trimmed_peak_1824
CRX.4678	BCOR_2_Adult_Trimmed_peak_1827
CRX.4681	BCOR_1_Adult_Trimmed_peak_971
CRX.4681	BCOR_2_Adult_Trimmed_peak_1828
CRX.4699	BCOR_1_Adult_Trimmed_peak_975
CRX.4699	BCOR_2_Adult_Trimmed_peak_1833
CRX.4717	BCOR_1_Adult_Trimmed_peak_981
CRX.4717	BCOR_2_Adult_Trimmed_peak_1838
CRX.4735	BCOR_1_Adult_Trimmed_peak_984
CRX.4735	BCOR_2_Adult_Trimmed_peak_1846
CRX.4755	BCOR_2_Adult_Trimmed_peak_1854
CRX.4756	BCOR_1_Adult_Trimmed_peak_990
CRX.4756	BCOR_2_Adult_Trimmed_peak_1855
CRX.4785	BCOR_2_Adult_Trimmed_peak_1862
CRX.4787	BCOR_1_Adult_Trimmed_peak_997
CRX.4787	BCOR_2_Adult_Trimmed_peak_1863
CRX.4788	BCOR_1_Adult_Trimmed_peak_999
CRX.4788	BCOR_2_Adult_Trimmed_peak_1865
CRX.4801	BCOR_2_Adult_Trimmed_peak_1869
CRX.4830	BCOR_1_Adult_Trimmed_peak_1011
CRX.4830	BCOR_2_Adult_Trimmed_peak_1878
CRX.4862	BCOR_2_Adult_Trimmed_peak_1886
CRX.4864	BCOR_2_Adult_Trimmed_peak_1887
CRX.4881	BCOR_2_Adult_Trimmed_peak_1893
CRX.4895	BCOR_2_Adult_Trimmed_peak_1897
CRX.4921	BCOR_2_Adult_Trimmed_peak_1911
CRX.4956	BCOR_1_Adult_Trimmed_peak_1036
CRX.4956	BCOR_2_Adult_Trimmed_peak_1923
CRX.4972	BCOR_1_Adult_Trimmed_peak_1039
CRX.4972	BCOR_2_Adult_Trimmed_peak_1930
CRX.4978	BCOR_2_Adult_Trimmed_peak_1931
CRX.4994	BCOR_2_Adult_Trimmed_peak_1935
CRX.4995	BCOR_2_Adult_Trimmed_peak_1936
CRX.5002	BCOR_1_Adult_Trimmed_peak_1046
CRX.5005	BCOR_1_Adult_Trimmed_peak_1047
CRX.5005	BCOR_2_Adult_Trimmed_peak_1939
CRX.5016	BCOR_2_Adult_Trimmed_peak_1941
CRX.5031	BCOR_2_Adult_Trimmed_peak_1947
CRX.5045	BCOR_2_Adult_Trimmed_peak_1952
CRX.5050	BCOR_1_Adult_Trimmed_peak_1055
CRX.5050	BCOR_2_Adult_Trimmed_peak_1957
CRX.5057	BCOR_1_Adult_Trimmed_peak_1056
CRX.5057	BCOR_2_Adult_Trimmed_peak_1961
CRX.5058	BCOR_2_Adult_Trimmed_peak_1962
CRX.5071	BCOR_1_Adult_Trimmed_peak_1063
CRX.5071	BCOR_2_Adult_Trimmed_peak_1972
CRX.5112	BCOR_1_Adult_Trimmed_peak_1070
CRX.5119	BCOR_1_Adult_Trimmed_peak_1072
CRX.5119	BCOR_2_Adult_Trimmed_peak_1994
CRX.5125	BCOR_1_Adult_Trimmed_peak_1074
CRX.5125	BCOR_2_Adult_Trimmed_peak_1996
CRX.5143	BCOR_2_Adult_Trimmed_peak_2005
CRX.5152	BCOR_1_Adult_Trimmed_peak_1082
CRX.5152	BCOR_2_Adult_Trimmed_peak_2008
CRX.5163	BCOR_1_Adult_Trimmed_peak_1089
CRX.5163	BCOR_2_Adult_Trimmed_peak_2014
CRX.5173	BCOR_1_Adult_Trimmed_peak_1095
CRX.5173	BCOR_2_Adult_Trimmed_peak_2021
CRX.5196	BCOR_2_Adult_Trimmed_peak_2030
CRX.5231	BCOR_1_Adult_Trimmed_peak_1106
CRX.5231	BCOR_2_Adult_Trimmed_peak_2051
CRX.5232	BCOR_1_Adult_Trimmed_peak_1107
CRX.5232	BCOR_2_Adult_Trimmed_peak_2052
CRX.5257	BCOR_1_Adult_Trimmed_peak_1114
CRX.5257	BCOR_2_Adult_Trimmed_peak_2062
CRX.5264	BCOR_2_Adult_Trimmed_peak_2065
CRX.5268	BCOR_2_Adult_Trimmed_peak_2067
CRX.5296	BCOR_2_Adult_Trimmed_peak_2078
CRX.5442	BCOR_2_Adult_Trimmed_peak_2121
CRX.5444	BCOR_2_Adult_Trimmed_peak_2124
CRX.5456	BCOR_1_Adult_Trimmed_peak_1154
CRX.5460	BCOR_1_Adult_Trimmed_peak_1156
CRX.5460	BCOR_2_Adult_Trimmed_peak_2134
CRX.5479	BCOR_1_Adult_Trimmed_peak_1161
CRX.5494	BCOR_1_Adult_Trimmed_peak_1162
CRX.5560	BCOR_2_Adult_Trimmed_peak_2172
CRX.5566	BCOR_2_Adult_Trimmed_peak_2179
CRX.5582	BCOR_1_Adult_Trimmed_peak_1186
CRX.5598	BCOR_2_Adult_Trimmed_peak_2186
CRX.5639	BCOR_2_Adult_Trimmed_peak_2200
CRX.5715	BCOR_2_Adult_Trimmed_peak_2241
CRX.5737	BCOR_2_Adult_Trimmed_peak_2249
CRX.5745	BCOR_1_Adult_Trimmed_peak_1226
CRX.5758	BCOR_2_Adult_Trimmed_peak_2261
CRX.5768	BCOR_1_Adult_Trimmed_peak_1229
CRX.5782	BCOR_1_Adult_Trimmed_peak_1230
CRX.5782	BCOR_2_Adult_Trimmed_peak_2266
CRX.5809	BCOR_2_Adult_Trimmed_peak_2273
CRX.5820	BCOR_1_Adult_Trimmed_peak_1236
CRX.5820	BCOR_2_Adult_Trimmed_peak_2279
CRX.5884	BCOR_1_Adult_Trimmed_peak_1276
CRX.5884	BCOR_2_Adult_Trimmed_peak_2331
CRX.5912	BCOR_1_Adult_Trimmed_peak_1280
CRX.5912	BCOR_2_Adult_Trimmed_peak_2338
CRX.5972	BCOR_1_Adult_Trimmed_peak_1290
CRX.5972	BCOR_2_Adult_Trimmed_peak_2347
CRX.6002	BCOR_1_Adult_Trimmed_peak_1292
CRX.6002	BCOR_2_Adult_Trimmed_peak_2351
CRX.6051	BCOR_2_Adult_Trimmed_peak_2364
CRX.6052	BCOR_2_Adult_Trimmed_peak_2365
CRX.6066	BCOR_2_Adult_Trimmed_peak_2368
CRX.6070	BCOR_1_Adult_Trimmed_peak_1302
CRX.6070	BCOR_2_Adult_Trimmed_peak_2370
CRX.6148	BCOR_2_Adult_Trimmed_peak_2399
CRX.6156	BCOR_1_Adult_Trimmed_peak_1313
CRX.6156	BCOR_2_Adult_Trimmed_peak_2402
CRX.6223	BCOR_1_Adult_Trimmed_peak_1332
CRX.6280	BCOR_2_Adult_Trimmed_peak_2447
CRX.6303	BCOR_2_Adult_Trimmed_peak_2484
CRX.6320	BCOR_2_Adult_Trimmed_peak_2510
