# Supplementary material for: Pathogenic variants in CRX have distinct cis-regulatory effects on enhancers and silencers in photoreceptors
Source: Genome Res. 2024 Feb;34(2):243–55. doi: 10.1101/gr.278133.123 (PMC10984388; doi:10.1101/gr.278133.123)
Supplement: Supplement 2 [file Supplemental_Code_S1.zip › retinopathy-manuscript-main/BCOR/nearby.sh]

#!/bin/bash

eval $(spack load --sh bedtools2@2.30)

echo -e "chip_peak_id\tnearby_BCOR_peak_id"
bedtools window -a ./CRX.chip_peaks.mm9.bed -b $1 -w 100 | awk '{ print $4 "\t" $8 }'
