# Supplementary material for: Pathogenic variants in CRX have distinct cis-regulatory effects on enhancers and silencers in photoreceptors
Source: Genome Res. 2024 Feb;34(2):243–55. doi: 10.1101/gr.278133.123 (PMC10984388; doi:10.1101/gr.278133.123)
Supplement: Supplement 2 [file Supplemental_Code_S1.zip › retinopathy-manuscript-main/BCOR/process_nearby_peaks.ipynb]

# %% [code]
import polars

# %% [code]
nearby_adult_peaks = polars.read_csv("CRX_chip_peaks_near_BCOR.Adult.tsv", sep="\t").groupby(["chip_peak_id"]).count()

nearby_p0_peaks = polars.read_csv("CRX_chip_peaks_near_BCOR.P0.tsv", sep="\t").groupby(["chip_peak_id"]).count()

# %% [code]
chip_peak_metadata = polars.read_csv("../Library_Details/chip_peak_metadata.tsv", sep="\t")

# %% [code]
chip_peak_metadata.join(nearby_adult_peaks, how="left", on="chip_peak_id").select([
    "chip_peak_id",
    polars.col("count").fill_null(0).alias("nearby_BCOR_in_adult")
]).join(nearby_p0_peaks, how="left", on="chip_peak_id").select([
    "chip_peak_id",
    "nearby_BCOR_in_adult",
    polars.col("count").fill_null(0).alias("nearby_BCOR_in_P0")
]).write_csv("CRX_BCOR_overlap.tsv", sep="\t")

# %% [code]
