# Supplementary material for: Pathogenic variants in CRX have distinct cis-regulatory effects on enhancers and silencers in photoreceptors
Source: Genome Res. 2024 Feb;34(2):243–55. doi: 10.1101/gr.278133.123 (PMC10984388; doi:10.1101/gr.278133.123)
Supplement: Supplement 2 [file Supplemental_Code_S1.zip › retinopathy-manuscript-main/Library_Details/chip_peak_metadata.tsv]

chip_peak_id	chrom	start	stop	epigenome_group	atac_crx_dependent	num_crx_sites	strand
CRX.3	chr1	4383753	4383917	A	independent	1	+
CRX.4	chr1	4857644	4857808	A	independent	1	+
CRX.6	chr1	5070262	5070426	A	dependent	1	+
CRX.8	chr1	10009104	10009268	A	independent	1	+
CRX.12	chr1	13660549	13660713	A	independent	1	+
CRX.16	chr1	16657035	16657199	A	independent	1	+
CRX.21	chr1	34124519	34124683	A	independent	1	+
CRX.22	chr1	34271114	34271278	A	dependent	1	+
CRX.30	chr1	36492570	36492734	A	independent	2	+
CRX.33	chr1	36710047	36710211	A	independent	1	+
CRX.34	chr1	39367663	39367827	A	independent	1	+
CRX.35	chr1	39431846	39432010	A	independent	1	+
CRX.38	chr1	39449953	39450117	A	dependent	1	+
CRX.40	chr1	39474217	39474381	A	dependent	1	+
CRX.42	chr1	39936648	39936812	A	independent	1	+
CRX.43	chr1	43171929	43172093	C	dependent	1	+
CRX.47	chr1	44591826	44591990	C	independent	1	+
CRX.49	chr1	51478356	51478520	A	independent	1	+
CRX.50	chr1	51628217	51628381	D	independent	1	+
CRX.55	chr1	53226214	53226378	C	independent	2	+
CRX.59	chr1	54859987	54860151	C	independent	1	+
CRX.66	chr1	58961613	58961777	C	independent	1	+
CRX.68	chr1	59117574	59117738	A	independent	1	+
CRX.69	chr1	59144595	59144759	D	independent	1	+
CRX.70	chr1	59161569	59161733	A	independent	1	+
CRX.78	chr1	62984758	62984922	D	independent	1	+
CRX.83	chr1	64945445	64945609	C	dependent	2	+
CRX.87	chr1	65179114	65179278	A	independent	1	+
CRX.92	chr1	66782478	66782642	C	dependent	1	+
CRX.99	chr1	72748615	72748779	D	dependent	1	+
CRX.101	chr1	74295534	74295698	A	independent	1	+
CRX.103	chr1	74437830	74437994	C	independent	1	+
CRX.105	chr1	74773181	74773345	D	independent	1	+
CRX.110	chr1	74858979	74859143	A	dependent	1	+
CRX.112	chr1	75316979	75317143	A	independent	1	+
CRX.113	chr1	75405665	75405829	C	independent	1	+
CRX.125	chr1	78655675	78655839	A	dependent	1	+
CRX.127	chr1	80339662	80339826	A	dependent	1	+
CRX.129	chr1	80413794	80413958	C	dependent	1	+
CRX.130	chr1	80424790	80424954	C	dependent	1	+
CRX.131	chr1	80427622	80427786	C	independent	1	+
CRX.132	chr1	82191755	82191919	D	independent	1	+
CRX.134	chr1	82746537	82746701	C	independent	1	+
CRX.143	chr1	86552021	86552185	C	independent	1	+
CRX.155	chr1	89885812	89885976	C	dependent	1	+
CRX.157	chr1	89922961	89923125	D	dependent	1	+
CRX.160	chr1	92472992	92473156	A	dependent	1	+
CRX.168	chr1	93760279	93760443	C	dependent	1	+
CRX.175	chr1	106745244	106745408	C	independent	1	+
CRX.178	chr1	118389293	118389457	A	independent	1	+
CRX.179	chr1	118445112	118445276	C	independent	1	+
CRX.180	chr1	118481952	118482116	A	independent	2	+
CRX.182	chr1	119520483	119520647	D	dependent	1	+
CRX.185	chr1	120247570	120247734	D	independent	1	+
CRX.191	chr1	128244024	128244188	A	independent	1	+
CRX.194	chr1	130715981	130716145	A	independent	1	+
CRX.199	chr1	131527696	131527860	A	independent	1	+
CRX.204	chr1	132582067	132582231	C	dependent	1	+
CRX.205	chr1	132721373	132721537	A	independent	1	+
CRX.210	chr1	134063629	134063793	A	independent	1	+
CRX.218	chr1	134558616	134558780	A	dependent	1	+
CRX.220	chr1	134567641	134567805	A	independent	1	+
CRX.223	chr1	134865569	134865733	C	dependent	2	+
CRX.228	chr1	135595382	135595546	C	dependent	1	+
CRX.235	chr1	136033055	136033219	C	independent	1	+
CRX.236	chr1	136129077	136129241	A	independent	1	+
CRX.237	chr1	136132871	136133035	A	dependent	1	+
CRX.240	chr1	136237997	136238161	D	dependent	1	+
CRX.241	chr1	136524938	136525102	C	independent	1	+
CRX.247	chr1	143766801	143766965	C	dependent	1	+
CRX.250	chr1	150314496	150314660	A	independent	1	+
CRX.251	chr1	150319288	150319452	A	independent	1	+
CRX.257	chr1	153266932	153267096	C	dependent	1	+
CRX.261	chr1	155232566	155232730	A	independent	1	+
CRX.262	chr1	155235763	155235927	A	independent	2	+
CRX.266	chr1	155973669	155973833	A	independent	1	+
CRX.267	chr1	156834910	156835074	C	dependent	1	+
CRX.269	chr1	157360500	157360664	D	independent	1	+
CRX.273	chr1	160195086	160195250	A	independent	1	+
CRX.276	chr1	161131456	161131620	A	independent	1	+
CRX.277	chr1	161885989	161886153	C	independent	1	+
CRX.278	chr1	161969014	161969178	A	independent	1	+
CRX.279	chr1	162460474	162460638	C	independent	1	+
CRX.280	chr1	162554301	162554465	C	independent	1	+
CRX.285	chr1	165461033	165461197	A	independent	1	+
CRX.286	chr1	165935506	165935670	C	independent	1	+
CRX.288	chr1	166799320	166799484	C	dependent	1	+
CRX.289	chr1	166801223	166801387	C	dependent	1	+
CRX.290	chr1	167008763	167008927	A	independent	1	+
CRX.291	chr1	167438332	167438496	C	independent	1	+
CRX.300	chr1	171329173	171329337	A	independent	1	+
CRX.306	chr1	172485605	172485769	A	dependent	1	+
CRX.312	chr1	176086077	176086241	C	independent	1	+
CRX.313	chr1	176814653	176814817	A	independent	1	+
CRX.315	chr1	176870628	176870792	D	independent	1	+
CRX.316	chr1	176981654	176981818	C	independent	1	+
CRX.324	chr1	178401945	178402109	C	dependent	1	+
CRX.325	chr1	179803881	179804045	A	independent	1	+
CRX.327	chr1	180438688	180438852	C	independent	1	+
CRX.328	chr1	180604660	180604824	C	independent	1	+
CRX.330	chr1	180794308	180794472	C	independent	1	+
CRX.331	chr1	180842013	180842177	C	independent	1	+
CRX.332	chr1	180850125	180850289	A	dependent	2	+
CRX.333	chr1	180850787	180850951	A	independent	1	+
CRX.336	chr1	181144247	181144411	A	independent	1	+
CRX.337	chr1	181987344	181987508	C	independent	1	+
CRX.339	chr1	186757297	186757461	D	dependent	1	+
CRX.340	chr1	187436893	187437057	C	dependent	1	+
CRX.341	chr1	187449311	187449475	C	dependent	1	+
CRX.342	chr1	187964922	187965086	C	independent	1	+
CRX.343	chr1	187997748	187997912	A	independent	1	+
CRX.348	chr1	190563186	190563350	C	independent	1	+
CRX.353	chr1	191575507	191575671	A	independent	1	+
CRX.354	chr1	191726351	191726515	C	dependent	1	+
CRX.359	chr1	191896959	191897123	C	independent	1	+
CRX.364	chr1	192277890	192278054	D	independent	1	+
CRX.367	chr1	193187119	193187283	C	dependent	1	+
CRX.369	chr1	193370148	193370312	A	independent	1	+
CRX.370	chr1	193433819	193433983	C	independent	1	+
CRX.371	chr1	193625229	193625393	D	independent	1	+
CRX.377	chr10	5069040	5069204	C	independent	1	-
CRX.379	chr10	4809597	4809761	D	dependent	1	-
CRX.381	chr10	7725652	7725816	A	dependent	1	+
CRX.385	chr10	13240660	13240824	D	dependent	1	+
CRX.394	chr10	18953694	18953858	C	dependent	1	+
CRX.395	chr10	19011012	19011176	A	dependent	1	+
CRX.400	chr10	19141603	19141767	A	dependent	1	+
CRX.402	chr10	19333726	19333890	C	dependent	1	+
CRX.403	chr10	19591845	19592009	A	independent	1	+
CRX.405	chr10	20194911	20195075	A	independent	1	+
CRX.416	chr10	24869824	24869988	A	independent	1	+
CRX.420	chr10	25404319	25404483	A	independent	1	+
CRX.423	chr10	25433718	25433882	A	independent	1	+
CRX.431	chr10	39871183	39871347	C	dependent	2	+
CRX.434	chr10	40342171	40342335	C	dependent	1	+
CRX.435	chr10	40348622	40348786	A	independent	1	+
CRX.437	chr10	40350891	40351055	A	independent	1	+
CRX.443	chr10	41587005	41587169	C	dependent	1	+
CRX.444	chr10	41652438	41652602	C	independent	1	+
CRX.446	chr10	41889641	41889805	A	independent	1	+
CRX.449	chr10	42239674	42239838	C	independent	1	+
CRX.451	chr10	42831452	42831616	C	dependent	1	+
CRX.458	chr10	44536275	44536439	C	dependent	1	+
CRX.461	chr10	52382173	52382337	A	independent	1	+
CRX.462	chr10	52474695	52474859	C	dependent	1	+
CRX.471	chr10	59879451	59879615	A	independent	1	+
CRX.476	chr10	60027202	60027366	C	independent	1	+
CRX.477	chr10	60063026	60063190	C	dependent	1	+
CRX.478	chr10	60109589	60109753	A	independent	1	+
CRX.479	chr10	60189378	60189542	C	independent	1	+
CRX.481	chr10	61222111	61222275	C	dependent	1	+
CRX.482	chr10	61263206	61263370	D	dependent	1	+
CRX.483	chr10	61406035	61406199	D	dependent	1	+
CRX.487	chr10	62300462	62300626	C	independent	1	+
CRX.488	chr10	62310424	62310588	C	dependent	1	+
CRX.489	chr10	62327751	62327915	A	independent	1	+
CRX.493	chr10	63040378	63040542	C	dependent	1	+
CRX.495	chr10	63381782	63381946	A	dependent	1	+
CRX.496	chr10	66894003	66894167	D	independent	1	+
CRX.497	chr10	66902520	66902684	C	independent	1	+
CRX.503	chr10	67938626	67938790	C	independent	1	+
CRX.506	chr10	69207964	69208128	C	dependent	1	+
CRX.507	chr10	69212026	69212190	A	independent	1	+
CRX.516	chr10	73862287	73862451	C	independent	1	+
CRX.521	chr10	74976533	74976697	A	dependent	1	+
CRX.522	chr10	75000270	75000434	D	dependent	1	+
CRX.527	chr10	75517907	75518071	A	independent	1	+
CRX.535	chr10	77008292	77008456	C	independent	1	+
CRX.541	chr10	78293872	78294036	A	dependent	1	+
CRX.544	chr10	78316260	78316424	A	dependent	1	+
CRX.550	chr10	79914085	79914249	A	independent	2	+
CRX.555	chr10	80051121	80051285	A	dependent	1	+
CRX.561	chr10	80264751	80264915	A	independent	1	+
CRX.564	chr10	80332217	80332381	A	dependent	1	+
CRX.566	chr10	80399631	80399795	A	independent	1	+
CRX.581	chr10	81268136	81268300	A	independent	1	+
CRX.586	chr10	81390208	81390372	A	independent	1	+
CRX.588	chr10	81413943	81414107	A	independent	1	+
CRX.589	chr10	81416459	81416623	A	dependent	1	+
CRX.592	chr10	82127840	82128004	A	independent	1	+
CRX.594	chr10	84918413	84918577	A	dependent	1	+
CRX.603	chr10	89746703	89746867	D	independent	1	+
CRX.606	chr10	93278656	93278820	A	independent	1	+
CRX.610	chr10	93453271	93453435	A	independent	1	+
CRX.614	chr10	94298595	94298759	A	independent	1	+
CRX.615	chr10	95222073	95222237	C	independent	1	+
CRX.620	chr10	98508897	98509061	C	independent	1	+
CRX.626	chr10	100501188	100501352	C	independent	1	+
CRX.639	chr10	108832360	108832524	A	independent	1	+
CRX.641	chr10	109011879	109012043	A	independent	1	+
CRX.646	chr10	111073181	111073345	A	independent	2	+
CRX.647	chr10	111247696	111247860	A	dependent	1	+
CRX.653	chr10	117196824	117196988	D	independent	1	+
CRX.654	chr10	117222961	117223125	A	independent	1	+
CRX.659	chr10	117995103	117995267	A	dependent	1	+
CRX.663	chr10	118123134	118123298	C	independent	1	+
CRX.671	chr10	119240515	119240679	A	independent	1	+
CRX.673	chr10	120035408	120035572	A	dependent	2	+
CRX.674	chr10	120965494	120965658	D	independent	2	+
CRX.680	chr10	122697857	122698021	C	dependent	1	+
CRX.685	chr10	127070261	127070425	A	independent	2	+
CRX.688	chr10	127311638	127311802	A	independent	1	+
CRX.689	chr10	127635905	127636069	D	dependent	1	+
CRX.690	chr10	127975647	127975811	D	dependent	1	+
CRX.707	chr11	4122831	4122995	A	dependent	1	+
CRX.709	chr11	4627759	4627923	C	independent	1	+
CRX.714	chr11	4902100	4902264	A	dependent	1	+
CRX.715	chr11	4992588	4992752	A	dependent	1	+
CRX.717	chr11	5522090	5522254	A	independent	1	+
CRX.721	chr11	6000576	6000740	C	independent	1	+
CRX.722	chr11	6497354	6497518	C	independent	1	+
CRX.724	chr11	6528864	6529028	A	independent	1	+
CRX.726	chr11	6658187	6658351	A	dependent	1	+
CRX.730	chr11	7404907	7405071	D	independent	1	+
CRX.732	chr11	12371087	12371251	D	independent	1	+
CRX.739	chr11	19020390	19020554	A	independent	1	+
CRX.740	chr11	19181657	19181821	D	dependent	1	+
CRX.743	chr11	20850273	20850437	C	independent	1	+
CRX.753	chr11	22989866	22990030	A	independent	2	+
CRX.758	chr11	23024822	23024986	C	dependent	1	+
CRX.771	chr11	31671966	31672130	A	independent	1	+
CRX.773	chr11	32020120	32020284	C	independent	1	+
CRX.780	chr11	44900125	44900289	C	independent	1	+
CRX.785	chr11	49203326	49203490	A	independent	1	+
CRX.792	chr11	50377283	50377447	A	independent	1	+
CRX.799	chr11	51607164	51607328	A	independent	1	+
CRX.800	chr11	51619521	51619685	A	independent	1	+
CRX.803	chr11	51689132	51689296	A	independent	1	+
CRX.811	chr11	53431054	53431218	A	independent	1	+
CRX.814	chr11	54751604	54751768	D	dependent	1	+
CRX.817	chr11	55890297	55890461	C	independent	1	+
CRX.826	chr11	57933172	57933336	C	dependent	1	+
CRX.829	chr11	58229204	58229368	D	dependent	1	+
CRX.843	chr11	61115910	61116074	D	dependent	1	+
CRX.846	chr11	61352620	61352784	D	independent	1	+
CRX.851	chr11	62313750	62313914	C	dependent	1	+
CRX.858	chr11	63782633	63782797	C	independent	1	+
CRX.859	chr11	63891733	63891897	A	independent	1	+
CRX.860	chr11	63954013	63954177	C	dependent	1	+
CRX.863	chr11	65716952	65717116	C	dependent	1	+
CRX.867	chr11	67681957	67682121	A	dependent	1	+
CRX.868	chr11	67695227	67695391	A	dependent	1	+
CRX.872	chr11	68764768	68764932	C	independent	1	+
CRX.874	chr11	68939721	68939885	A	independent	1	+
CRX.877	chr11	69094818	69094982	A	independent	1	+
CRX.890	chr11	69653499	69653663	C	independent	1	+
CRX.893	chr11	69775067	69775231	C	dependent	1	+
CRX.898	chr11	69993150	69993314	A	dependent	1	+
CRX.900	chr11	69995611	69995775	A	independent	1	+
CRX.904	chr11	70387519	70387683	C	dependent	1	+
CRX.907	chr11	70646975	70647139	A	independent	1	+
CRX.910	chr11	70671592	70671756	A	dependent	1	+
CRX.916	chr11	72032235	72032399	A	independent	1	+
CRX.919	chr11	72052810	72052974	A	independent	1	+
CRX.923	chr11	72675428	72675592	D	dependent	1	+
CRX.924	chr11	72795719	72795883	A	independent	1	+
CRX.925	chr11	72796017	72796181	A	independent	2	+
CRX.935	chr11	75625846	75626010	C	dependent	1	+
CRX.953	chr11	78346501	78346665	A	independent	1	+
CRX.954	chr11	78347490	78347654	A	dependent	1	+
CRX.955	chr11	78498929	78499093	A	dependent	1	+
CRX.957	chr11	78595255	78595419	C	dependent	1	+
CRX.967	chr11	79001975	79002139	C	independent	2	+
CRX.975	chr11	80212387	80212551	A	dependent	1	+
CRX.978	chr11	80314961	80315125	C	independent	2	+
CRX.979	chr11	80348139	80348303	C	dependent	1	+
CRX.980	chr11	80383131	80383295	A	independent	1	+
CRX.982	chr11	81807398	81807562	D	dependent	1	+
CRX.983	chr11	82868088	82868252	A	dependent	1	+
CRX.986	chr11	83967504	83967668	A	dependent	1	+
CRX.1003	chr11	86974814	86974978	A	independent	1	+
CRX.1004	chr11	87039306	87039470	C	dependent	1	+
CRX.1007	chr11	87323454	87323618	D	dependent	1	+
CRX.1011	chr11	88161297	88161461	A	independent	1	+
CRX.1012	chr11	88185026	88185190	A	dependent	1	+
CRX.1013	chr11	88186212	88186376	A	dependent	1	+
CRX.1015	chr11	88438434	88438598	C	dependent	1	+
CRX.1016	chr11	88512760	88512924	C	independent	1	+
CRX.1024	chr11	88873479	88873643	A	dependent	1	+
CRX.1027	chr11	88905790	88905954	C	dependent	1	+
CRX.1030	chr11	89062899	89063063	A	dependent	1	+
CRX.1032	chr11	90187560	90187724	A	independent	1	+
CRX.1034	chr11	90276329	90276493	C	independent	1	+
CRX.1037	chr11	94044002	94044166	A	independent	1	+
CRX.1039	chr11	94213938	94214102	A	dependent	1	+
CRX.1042	chr11	94491107	94491271	A	independent	1	+
CRX.1050	chr11	95843679	95843843	A	independent	1	+
CRX.1058	chr11	96977967	96978131	A	independent	1	+
CRX.1063	chr11	97310271	97310435	A	independent	1	+
CRX.1069	chr11	97668235	97668399	A	dependent	1	+
CRX.1071	chr11	97766532	97766696	A	independent	1	+
CRX.1076	chr11	98400147	98400311	A	independent	1	+
CRX.1077	chr11	98602448	98602612	A	dependent	1	+
CRX.1081	chr11	98929749	98929913	A	independent	1	+
CRX.1084	chr11	100472734	100472898	A	independent	1	+
CRX.1085	chr11	100500875	100501039	C	dependent	1	+
CRX.1087	chr11	100939559	100939723	A	independent	1	+
CRX.1091	chr11	101614241	101614405	C	dependent	1	+
CRX.1098	chr11	101834694	101834858	C	independent	1	+
CRX.1112	chr11	103853766	103853930	C	independent	1	+
CRX.1120	chr11	106123434	106123598	C	dependent	1	+
CRX.1122	chr11	106345058	106345222	C	independent	1	+
CRX.1123	chr11	106346794	106346958	C	dependent	1	+
CRX.1132	chr11	106865940	106866104	C	dependent	1	+
CRX.1133	chr11	106886545	106886709	C	independent	1	+
CRX.1135	chr11	106984471	106984635	C	dependent	1	+
CRX.1137	chr11	106998928	106999092	A	dependent	1	+
CRX.1146	chr11	107421879	107422043	C	dependent	1	+
CRX.1147	chr11	107454934	107455098	C	dependent	1	+
CRX.1150	chr11	108298096	108298260	C	independent	1	+
CRX.1153	chr11	108348211	108348375	C	dependent	1	+
CRX.1154	chr11	109294453	109294617	A	independent	1	+
CRX.1155	chr11	109297141	109297305	A	independent	1	+
CRX.1157	chr11	109312220	109312384	A	independent	1	+
CRX.1158	chr11	109445062	109445226	A	independent	1	+
CRX.1160	chr11	113697682	113697846	C	independent	1	+
CRX.1161	chr11	113974889	113975053	D	independent	1	+
CRX.1162	chr11	114022276	114022440	D	independent	1	+
CRX.1182	chr11	116691302	116691466	A	independent	1	+
CRX.1183	chr11	116813132	116813296	A	dependent	2	+
CRX.1190	chr11	117385028	117385192	A	dependent	1	+
CRX.1196	chr11	117991593	117991757	A	independent	1	+
CRX.1201	chr11	118735700	118735864	C	dependent	1	+
CRX.1206	chr11	119836380	119836544	C	independent	1	+
CRX.1208	chr11	120129389	120129553	C	dependent	1	+
CRX.1210	chr11	120361391	120361555	A	dependent	1	+
CRX.1212	chr11	120452384	120452548	A	independent	1	+
CRX.1213	chr11	120453378	120453542	A	dependent	1	+
CRX.1214	chr11	120492330	120492494	A	independent	1	+
CRX.1224	chr12	3787158	3787322	C	independent	1	+
CRX.1232	chr12	4944307	4944471	C	dependent	1	+
CRX.1233	chr12	5192276	5192440	C	independent	1	+
CRX.1237	chr12	5808046	5808210	A	independent	1	+
CRX.1240	chr12	7701071	7701235	D	dependent	1	+
CRX.1250	chr12	16169164	16169328	D	independent	1	+
CRX.1252	chr12	16347372	16347536	C	dependent	2	+
CRX.1257	chr12	17143316	17143480	C	dependent	1	+
CRX.1261	chr12	21373535	21373699	A	independent	1	+
CRX.1264	chr12	26405366	26405530	C	independent	2	+
CRX.1281	chr12	35534226	35534390	A	independent	1	+
CRX.1282	chr12	36093408	36093572	D	independent	1	+
CRX.1283	chr12	36155920	36156084	A	independent	1	+
CRX.1287	chr12	40226964	40227128	C	dependent	1	+
CRX.1295	chr12	51934612	51934776	C	dependent	1	+
CRX.1299	chr12	52726487	52726651	C	dependent	1	+
CRX.1301	chr12	52791105	52791269	A	dependent	1	+
CRX.1306	chr12	55536910	55537074	C	independent	1	+
CRX.1307	chr12	55691996	55692160	C	dependent	1	+
CRX.1313	chr12	65073884	65074048	A	independent	1	+
CRX.1317	chr12	69881335	69881499	D	independent	1	+
CRX.1323	chr12	70896853	70897017	C	independent	1	+
CRX.1329	chr12	71893127	71893291	C	independent	1	+
CRX.1330	chr12	71978723	71978887	C	independent	1	+
CRX.1333	chr12	72382392	72382556	C	dependent	1	+
CRX.1335	chr12	72688320	72688484	C	independent	1	+
CRX.1338	chr12	73250731	73250895	C	dependent	2	+
CRX.1344	chr12	73909274	73909438	A	dependent	1	+
CRX.1350	chr12	75836725	75836889	C	independent	1	+
CRX.1351	chr12	76548038	76548202	A	dependent	1	+
CRX.1354	chr12	76844394	76844558	A	independent	1	+
CRX.1356	chr12	76911418	76911582	C	dependent	1	+
CRX.1358	chr12	78861694	78861858	A	independent	1	+
CRX.1364	chr12	79210446	79210610	A	dependent	1	+
CRX.1366	chr12	79229987	79230151	C	dependent	1	+
CRX.1369	chr12	80022224	80022388	D	independent	2	+
CRX.1372	chr12	80759526	80759690	A	dependent	1	+
CRX.1374	chr12	81485018	81485182	A	independent	1	+
CRX.1377	chr12	81702718	81702882	D	independent	1	+
CRX.1381	chr12	83038244	83038408	C	independent	1	+
CRX.1387	chr12	83447426	83447590	C	dependent	1	+
CRX.1398	chr12	85397848	85398012	C	dependent	1	+
CRX.1399	chr12	85670887	85671051	C	dependent	1	+
CRX.1402	chr12	85866783	85866947	C	dependent	1	+
CRX.1403	chr12	86036462	86036626	C	independent	1	+
CRX.1404	chr12	86078607	86078771	A	dependent	1	+
CRX.1406	chr12	86431795	86431959	A	independent	1	+
CRX.1407	chr12	86453795	86453959	A	dependent	1	+
CRX.1409	chr12	86497931	86498095	C	dependent	1	+
CRX.1411	chr12	86516816	86516980	C	dependent	1	+
CRX.1416	chr12	86946254	86946418	A	independent	1	+
CRX.1417	chr12	86956021	86956185	C	independent	1	+
CRX.1421	chr12	87388408	87388572	A	independent	1	+
CRX.1423	chr12	91115166	91115330	C	independent	1	+
CRX.1426	chr12	91590460	91590624	A	independent	1	+
CRX.1427	chr12	91645833	91645997	C	independent	2	+
CRX.1428	chr12	92247394	92247558	D	independent	1	+
CRX.1431	chr12	98920696	98920860	A	independent	1	+
CRX.1433	chr12	98932586	98932750	C	independent	1	+
CRX.1434	chr12	99030095	99030259	C	independent	1	+
CRX.1435	chr12	99670545	99670709	C	independent	1	+
CRX.1437	chr12	100159622	100159786	A	independent	1	+
CRX.1439	chr12	100533348	100533512	C	dependent	1	+
CRX.1445	chr12	102440603	102440767	A	independent	1	+
CRX.1447	chr12	102631920	102632084	A	independent	1	+
CRX.1451	chr12	104925282	104925446	C	independent	1	+
CRX.1453	chr12	104976642	104976806	C	dependent	1	+
CRX.1470	chr12	110437744	110437908	C	dependent	1	+
CRX.1473	chr12	110556946	110557110	C	independent	1	+
CRX.1475	chr12	110630077	110630241	C	independent	1	+
CRX.1478	chr12	110707643	110707807	A	dependent	1	+
CRX.1484	chr12	111088711	111088875	C	dependent	1	+
CRX.1485	chr12	111665545	111665709	A	dependent	1	+
CRX.1490	chr12	112559879	112560043	C	dependent	1	+
CRX.1496	chr12	113222090	113222254	D	independent	1	+
CRX.1505	chr12	117683140	117683304	A	dependent	1	+
CRX.1511	chr13	6791545	6791709	D	dependent	1	+
CRX.1512	chr13	9641022	9641186	C	dependent	1	+
CRX.1520	chr13	21402674	21402838	A	independent	1	+
CRX.1521	chr13	21452995	21453159	A	dependent	1	+
CRX.1525	chr13	23628018	23628182	C	independent	1	+
CRX.1528	chr13	23737171	23737335	A	dependent	1	+
CRX.1529	chr13	23761243	23761407	A	independent	1	+
CRX.1530	chr13	23788891	23789055	D	dependent	1	+
CRX.1531	chr13	23834945	23835109	C	dependent	1	+
CRX.1536	chr13	25193017	25193181	C	dependent	1	+
CRX.1538	chr13	29926252	29926416	C	independent	1	+
CRX.1543	chr13	30661968	30662132	A	dependent	1	+
CRX.1550	chr13	36283223	36283387	C	independent	1	+
CRX.1554	chr13	37994274	37994438	A	independent	1	+
CRX.1557	chr13	41078015	41078179	A	independent	1	+
CRX.1561	chr13	41216369	41216533	A	independent	1	+
CRX.1562	chr13	41244403	41244567	A	independent	1	+
CRX.1565	chr13	42668427	42668591	D	independent	1	+
CRX.1566	chr13	42695214	42695378	C	independent	1	+
CRX.1572	chr13	43182500	43182664	C	independent	1	+
CRX.1579	chr13	44453267	44453431	C	independent	1	+
CRX.1580	chr13	44454281	44454445	C	dependent	1	+
CRX.1581	chr13	44663956	44664120	C	independent	1	+
CRX.1585	chr13	44968508	44968672	C	dependent	1	+
CRX.1588	chr13	45951177	45951341	C	independent	1	+
CRX.1591	chr13	46879115	46879279	C	independent	1	+
CRX.1593	chr13	47043105	47043269	A	independent	1	+
CRX.1594	chr13	47074048	47074212	D	dependent	1	+
CRX.1595	chr13	47235373	47235537	C	dependent	1	+
CRX.1601	chr13	49173372	49173536	D	independent	1	+
CRX.1605	chr13	49250780	49250944	A	dependent	1	+
CRX.1608	chr13	51182344	51182508	C	independent	1	+
CRX.1609	chr13	51182990	51183154	C	dependent	1	+
CRX.1610	chr13	51210489	51210653	D	dependent	1	+
CRX.1611	chr13	54296276	54296440	A	independent	1	+
CRX.1620	chr13	55293339	55293503	C	dependent	1	+
CRX.1627	chr13	58539113	58539277	D	independent	1	+
CRX.1630	chr13	63337385	63337549	C	dependent	1	+
CRX.1633	chr13	64432369	64432533	A	independent	1	+
CRX.1635	chr13	65278663	65278827	A	independent	1	+
CRX.1643	chr13	73330860	73331024	A	independent	1	+
CRX.1653	chr13	81519412	81519576	C	independent	1	+
CRX.1657	chr13	83574028	83574192	C	dependent	1	+
CRX.1659	chr13	84065527	84065691	C	independent	1	+
CRX.1661	chr13	88828344	88828508	C	independent	1	+
CRX.1665	chr13	90089477	90089641	A	independent	1	+
CRX.1668	chr13	91906406	91906570	C	independent	1	+
CRX.1671	chr13	92354483	92354647	A	independent	2	+
CRX.1672	chr13	92631879	92632043	C	dependent	1	+
CRX.1684	chr13	95163080	95163244	D	dependent	1	+
CRX.1685	chr13	95237590	95237754	A	independent	1	+
CRX.1692	chr13	96374273	96374437	D	dependent	1	+
CRX.1695	chr13	96438305	96438469	C	dependent	2	+
CRX.1697	chr13	96450338	96450502	C	independent	1	+
CRX.1699	chr13	96685477	96685641	C	independent	1	+
CRX.1703	chr13	97071279	97071443	A	independent	1	+
CRX.1704	chr13	97082251	97082415	C	dependent	1	+
CRX.1707	chr13	97360662	97360826	C	independent	1	+
CRX.1709	chr13	97840082	97840246	C	independent	1	+
CRX.1710	chr13	98032873	98033037	D	dependent	1	+
CRX.1711	chr13	98948308	98948472	C	independent	1	+
CRX.1716	chr13	98999348	98999512	C	independent	1	+
CRX.1719	chr13	99025471	99025635	C	independent	1	+
CRX.1722	chr13	99398934	99399098	C	dependent	1	+
CRX.1726	chr13	99466309	99466473	A	independent	2	+
CRX.1727	chr13	99516471	99516635	A	independent	1	+
CRX.1728	chr13	99550841	99551005	A	independent	1	+
CRX.1730	chr13	99837877	99838041	D	independent	1	+
CRX.1744	chr13	107821554	107821718	D	dependent	1	+
CRX.1745	chr13	107989342	107989506	D	dependent	2	+
CRX.1754	chr13	117593941	117594105	A	dependent	1	+
CRX.1763	chr14	11160953	11161117	A	independent	1	+
CRX.1768	chr14	14718667	14718831	A	independent	1	+
CRX.1770	chr14	14723095	14723259	A	independent	1	+
CRX.1773	chr14	16366031	16366195	A	independent	1	+
CRX.1777	chr14	17606145	17606309	C	independent	1	+
CRX.1780	chr14	17752607	17752771	C	dependent	1	+
CRX.1781	chr14	17972267	17972431	C	independent	1	+
CRX.1782	chr14	18239387	18239551	A	independent	1	+
CRX.1787	chr14	20546545	20546709	A	independent	1	+
CRX.1789	chr14	20707135	20707299	A	independent	1	+
CRX.1792	chr14	21052430	21052594	A	independent	1	+
CRX.1793	chr14	21500788	21500952	A	independent	1	+
CRX.1794	chr14	21501225	21501389	A	independent	1	+
CRX.1795	chr14	21744075	21744239	C	dependent	1	+
CRX.1796	chr14	21818486	21818650	C	dependent	1	+
CRX.1804	chr14	24558784	24558948	C	dependent	1	+
CRX.1807	chr14	26572809	26572973	C	independent	1	+
CRX.1812	chr14	31019067	31019231	A	independent	1	+
CRX.1814	chr14	31344920	31345084	A	dependent	2	+
CRX.1818	chr14	33464168	33464332	A	dependent	1	+
CRX.1819	chr14	33471438	33471602	A	independent	1	+
CRX.1822	chr14	33950218	33950382	A	independent	1	+
CRX.1823	chr14	33952411	33952575	A	independent	1	+
CRX.1826	chr14	34034269	34034433	C	independent	1	+
CRX.1829	chr14	34548386	34548550	A	independent	2	+
CRX.1831	chr14	34618992	34619156	C	independent	1	+
CRX.1835	chr14	34662278	34662442	A	dependent	1	+
CRX.1836	chr14	34664218	34664382	A	dependent	1	+
CRX.1839	chr14	37066790	37066954	A	independent	1	+
CRX.1841	chr14	37098250	37098414	A	independent	1	+
CRX.1852	chr14	48224797	48224961	C	independent	1	+
CRX.1857	chr14	48741348	48741512	A	independent	1	+
CRX.1858	chr14	48742295	48742459	A	independent	1	+
CRX.1864	chr14	51884733	51884897	A	independent	1	+
CRX.1868	chr14	52108144	52108308	A	independent	1	+
CRX.1874	chr14	54254060	54254224	A	independent	1	+
CRX.1884	chr14	55233327	55233491	D	dependent	1	+
CRX.1890	chr14	56904061	56904225	C	dependent	1	+
CRX.1894	chr14	57857982	57858146	C	dependent	1	+
CRX.1896	chr14	59737457	59737621	C	independent	1	+
CRX.1899	chr14	59914263	59914427	C	independent	1	+
CRX.1907	chr14	60369000	60369164	C	independent	2	+
CRX.1914	chr14	61330696	61330860	A	independent	1	+
CRX.1917	chr14	61498103	61498267	C	independent	1	+
CRX.1920	chr14	62761699	62761863	A	independent	2	+
CRX.1922	chr14	62851121	62851285	C	independent	1	+
CRX.1923	chr14	62859459	62859623	C	dependent	1	+
CRX.1925	chr14	63700356	63700520	C	dependent	1	+
CRX.1928	chr14	63993735	63993899	A	dependent	1	+
CRX.1929	chr14	64019996	64020160	C	independent	1	+
CRX.1932	chr14	64352332	64352496	C	independent	1	+
CRX.1936	chr14	64573827	64573991	A	dependent	1	+
CRX.1938	chr14	64582975	64583139	A	independent	1	+
CRX.1940	chr14	64585465	64585629	A	dependent	1	+
CRX.1941	chr14	65307663	65307827	D	dependent	2	+
CRX.1942	chr14	65316612	65316776	D	dependent	1	+
CRX.1944	chr14	65834089	65834253	D	independent	1	+
CRX.1946	chr14	66000693	66000857	A	independent	1	+
CRX.1947	chr14	66000960	66001124	A	independent	1	+
CRX.1949	chr14	66442681	66442845	C	independent	1	+
CRX.1950	chr14	66996242	66996406	C	dependent	1	+
CRX.1953	chr14	70153764	70153928	A	independent	1	+
CRX.1954	chr14	70287685	70287849	A	dependent	1	+
CRX.1956	chr14	70549755	70549919	A	independent	1	+
CRX.1957	chr14	70552148	70552312	A	independent	1	+
CRX.1963	chr14	76009338	76009502	A	independent	1	+
CRX.1966	chr14	76190620	76190784	D	dependent	1	+
CRX.1972	chr14	100169442	100169606	C	dependent	2	+
CRX.1973	chr14	100176910	100177074	C	dependent	1	+
CRX.1974	chr14	103069680	103069844	A	independent	1	+
CRX.1975	chr14	103785360	103785524	C	dependent	2	+
CRX.1976	chr14	104945489	104945653	D	independent	1	+
CRX.1987	chr14	118151265	118151429	C	independent	1	+
CRX.1989	chr14	120224587	120224751	C	independent	1	+
CRX.1991	chr14	120258085	120258249	C	dependent	2	+
CRX.1992	chr14	120274888	120275052	A	dependent	1	+
CRX.1994	chr14	120299792	120299956	C	independent	1	+
CRX.1999	chr14	121695607	121695771	C	dependent	1	+
CRX.2000	chr14	121713657	121713821	C	independent	1	+
CRX.2001	chr14	121798621	121798785	A	independent	1	+
CRX.2003	chr14	122534173	122534337	A	independent	2	+
CRX.2004	chr15	3993754	3993918	A	dependent	1	+
CRX.2005	chr15	4013940	4014104	C	independent	1	+
CRX.2013	chr15	7398737	7398901	A	independent	1	+
CRX.2018	chr15	9071155	9071319	A	independent	1	+
CRX.2022	chr15	9110949	9111113	A	dependent	1	+
CRX.2024	chr15	10940347	10940511	C	independent	1	+
CRX.2041	chr15	27723922	27724086	D	independent	1	+
CRX.2044	chr15	31324185	31324349	A	dependent	1	+
CRX.2050	chr15	31402458	31402622	C	independent	1	+
CRX.2054	chr15	34083724	34083888	A	dependent	1	+
CRX.2055	chr15	34238437	34238601	A	independent	1	+
CRX.2061	chr15	36104126	36104290	C	independent	2	+
CRX.2064	chr15	36276075	36276239	C	dependent	1	+
CRX.2068	chr15	36728811	36728975	A	dependent	1	+
CRX.2070	chr15	38518086	38518250	A	independent	1	+
CRX.2071	chr15	38519520	38519684	A	independent	1	+
CRX.2072	chr15	38542879	38543043	C	independent	1	+
CRX.2075	chr15	39527739	39527903	C	dependent	1	+
CRX.2076	chr15	39767608	39767772	C	independent	1	+
CRX.2077	chr15	41830774	41830938	A	independent	1	+
CRX.2081	chr15	43526214	43526378	C	independent	1	+
CRX.2082	chr15	50727032	50727196	C	dependent	1	+
CRX.2084	chr15	53099702	53099866	C	independent	1	+
CRX.2088	chr15	58824377	58824541	D	dependent	1	+
CRX.2092	chr15	59391974	59392138	C	independent	1	+
CRX.2100	chr15	66915035	66915199	A	independent	1	+
CRX.2104	chr15	66962366	66962530	A	independent	1	+
CRX.2106	chr15	67118941	67119105	C	dependent	1	+
CRX.2108	chr15	68287232	68287396	C	independent	1	+
CRX.2114	chr15	72140151	72140315	C	independent	1	+
CRX.2116	chr15	72714336	72714500	C	independent	1	+
CRX.2118	chr15	72850441	72850605	C	dependent	1	+
CRX.2122	chr15	73090016	73090180	A	independent	1	+
CRX.2123	chr15	73185408	73185572	A	independent	1	+
CRX.2124	chr15	73186893	73187057	A	independent	1	+
CRX.2131	chr15	74930974	74931138	C	dependent	1	+
CRX.2137	chr15	75940840	75941004	A	independent	1	+
CRX.2139	chr15	76215373	76215537	A	independent	1	+
CRX.2140	chr15	76239231	76239395	C	independent	1	+
CRX.2141	chr15	76247345	76247509	A	independent	1	+
CRX.2149	chr15	77301194	77301358	D	independent	1	+
CRX.2152	chr15	78742955	78743119	C	independent	1	+
CRX.2156	chr15	79679876	79680040	C	dependent	1	+
CRX.2158	chr15	79774485	79774649	A	independent	1	+
CRX.2161	chr15	80098822	80098986	A	independent	1	+
CRX.2162	chr15	80099011	80099175	A	independent	1	+
CRX.2165	chr15	80255955	80256119	A	independent	1	+
CRX.2173	chr15	81448510	81448674	C	dependent	1	+
CRX.2175	chr15	81730116	81730280	A	independent	1	+
CRX.2180	chr15	81856990	81857154	A	independent	1	+
CRX.2181	chr15	81858402	81858566	A	dependent	1	+
CRX.2184	chr15	81879736	81879900	C	dependent	1	+
CRX.2185	chr15	81960157	81960321	A	independent	1	+
CRX.2197	chr15	84168958	84169122	A	dependent	1	+
CRX.2198	chr15	84301171	84301335	C	independent	1	+
CRX.2200	chr15	84889076	84889240	C	independent	1	+
CRX.2201	chr15	85746726	85746890	A	dependent	1	+
CRX.2202	chr15	85859476	85859640	A	independent	1	+
CRX.2206	chr15	86309935	86310099	C	dependent	1	+
CRX.2207	chr15	86396539	86396703	C	dependent	1	+
CRX.2208	chr15	86475098	86475262	A	independent	1	+
CRX.2209	chr15	86478909	86479073	A	dependent	1	+
CRX.2210	chr15	86574469	86574633	A	independent	1	+
CRX.2211	chr15	86590711	86590875	C	independent	2	+
CRX.2212	chr15	86811935	86812099	C	independent	1	+
CRX.2213	chr15	86858471	86858635	C	independent	1	+
CRX.2220	chr15	91017237	91017401	A	dependent	1	+
CRX.2222	chr15	91165140	91165304	D	independent	1	+
CRX.2224	chr15	93319746	93319910	C	dependent	1	+
CRX.2230	chr15	96286653	96286817	A	independent	1	+
CRX.2235	chr15	96591930	96592094	C	dependent	1	+
CRX.2242	chr15	98606926	98607090	A	dependent	1	+
CRX.2245	chr15	98870237	98870401	A	dependent	1	+
CRX.2258	chr15	99615466	99615630	C	independent	1	+
CRX.2265	chr15	101258563	101258727	A	independent	1	+
CRX.2268	chr15	102270352	102270516	A	independent	1	+
CRX.2269	chr15	102393855	102394019	C	independent	1	+
CRX.2273	chr15	102473374	102473538	A	independent	1	+
CRX.2275	chr15	102510746	102510910	A	independent	1	+
CRX.2281	chr15	103167312	103167476	A	independent	1	+
CRX.2285	chr15	103305332	103305496	A	independent	1	+
CRX.2288	chr16	3744040	3744204	A	independent	1	+
CRX.2297	chr16	11087644	11087808	C	dependent	1	+
CRX.2298	chr16	11205608	11205772	A	dependent	1	+
CRX.2299	chr16	11278838	11279002	C	independent	1	+
CRX.2301	chr16	15637470	15637634	A	independent	1	+
CRX.2313	chr16	18275210	18275374	C	dependent	1	+
CRX.2315	chr16	19883886	19884050	A	independent	1	+
CRX.2325	chr16	21665570	21665734	C	dependent	1	+
CRX.2330	chr16	23988566	23988730	A	independent	1	+
CRX.2334	chr16	31081433	31081597	A	independent	1	+
CRX.2337	chr16	31647329	31647493	C	independent	1	+
CRX.2345	chr16	32535180	32535344	C	dependent	1	+
CRX.2353	chr16	33764627	33764791	C	independent	1	+
CRX.2355	chr16	34854127	34854291	C	independent	1	+
CRX.2356	chr16	34900140	34900304	A	independent	1	+
CRX.2360	chr16	35364021	35364185	A	independent	1	+
CRX.2363	chr16	35459732	35459896	D	independent	2	+
CRX.2370	chr16	37510927	37511091	C	independent	1	+
CRX.2376	chr16	38670674	38670838	C	independent	1	+
CRX.2380	chr16	39064693	39064857	D	independent	1	+
CRX.2381	chr16	42875342	42875506	A	independent	1	+
CRX.2382	chr16	42875487	42875651	A	independent	1	+
CRX.2386	chr16	45974314	45974478	C	independent	1	+
CRX.2388	chr16	46009971	46010135	A	independent	1	+
CRX.2393	chr16	55838998	55839162	A	independent	1	+
CRX.2399	chr16	57231455	57231619	A	independent	1	+
CRX.2400	chr16	58705042	58705206	C	independent	1	+
CRX.2407	chr16	67411033	67411197	C	independent	1	+
CRX.2408	chr16	67446695	67446859	C	dependent	1	+
CRX.2409	chr16	67609183	67609347	A	independent	1	+
CRX.2413	chr16	76301104	76301268	C	independent	1	+
CRX.2417	chr16	78574497	78574661	A	independent	1	+
CRX.2419	chr16	84774036	84774200	A	independent	1	+
CRX.2425	chr16	90132525	90132689	D	independent	1	+
CRX.2426	chr16	90934752	90934916	A	independent	1	+
CRX.2427	chr16	90996549	90996713	C	dependent	1	+
CRX.2431	chr16	91666195	91666359	C	dependent	1	+
CRX.2435	chr16	92301129	92301293	A	independent	1	+
CRX.2438	chr16	92492551	92492715	C	dependent	1	+
CRX.2440	chr16	94526423	94526587	A	independent	1	+
CRX.2443	chr16	96118222	96118386	A	dependent	1	+
CRX.2444	chr16	96124943	96125107	A	dependent	1	+
CRX.2449	chr16	97226869	97227033	C	dependent	1	+
CRX.2453	chr17	5007434	5007598	C	dependent	1	+
CRX.2454	chr17	5059324	5059488	C	independent	1	+
CRX.2456	chr17	5528000	5528164	C	dependent	1	+
CRX.2460	chr17	7204966	7205130	C	dependent	1	+
CRX.2471	chr17	15343121	15343285	C	independent	1	+
CRX.2474	chr17	15808100	15808264	C	independent	1	+
CRX.2479	chr17	17294417	17294581	A	independent	1	+
CRX.2480	chr17	17374449	17374613	A	independent	1	+
CRX.2486	chr17	23739532	23739696	A	dependent	1	+
CRX.2491	chr17	24204252	24204416	A	dependent	1	+
CRX.2492	chr17	24351891	24352055	A	independent	1	+
CRX.2494	chr17	24502291	24502455	C	dependent	1	+
CRX.2499	chr17	25022224	25022388	C	dependent	2	+
CRX.2506	chr17	25727505	25727669	A	independent	1	+
CRX.2508	chr17	26123347	26123511	A	independent	1	+
CRX.2509	chr17	26132530	26132694	C	independent	1	+
CRX.2513	chr17	26657008	26657172	C	dependent	1	+
CRX.2520	chr17	27655456	27655620	A	independent	1	+
CRX.2521	chr17	27661379	27661543	A	dependent	1	+
CRX.2525	chr17	28232679	28232843	A	independent	1	+
CRX.2527	chr17	28313302	28313466	A	independent	1	+
CRX.2530	chr17	28364574	28364738	A	dependent	1	+
CRX.2532	chr17	28372044	28372208	A	independent	1	+
CRX.2533	chr17	28380294	28380458	A	independent	1	+
CRX.2539	chr17	29736570	29736734	C	independent	1	+
CRX.2540	chr17	29956040	29956204	C	independent	1	+
CRX.2544	chr17	30597922	30598086	A	independent	1	+
CRX.2545	chr17	30647899	30648063	C	dependent	1	+
CRX.2548	chr17	31564353	31564517	A	independent	2	+
CRX.2549	chr17	31658818	31658982	A	independent	1	+
CRX.2556	chr17	33089468	33089632	A	independent	1	+
CRX.2557	chr17	33394604	33394768	A	independent	1	+
CRX.2558	chr17	33526178	33526342	D	dependent	2	+
CRX.2566	chr17	34952632	34952796	A	independent	1	+
CRX.2567	chr17	34964694	34964858	A	dependent	1	+
CRX.2572	chr17	35549397	35549561	C	independent	1	+
CRX.2574	chr17	35821591	35821755	A	dependent	1	+
CRX.2576	chr17	35834207	35834371	A	dependent	1	+
CRX.2584	chr17	36849205	36849369	C	dependent	1	+
CRX.2586	chr17	36958516	36958680	A	independent	1	+
CRX.2597	chr17	46520572	46520736	A	independent	1	+
CRX.2598	chr17	46646368	46646532	A	independent	1	+
CRX.2604	chr17	46912369	46912533	A	independent	1	+
CRX.2605	chr17	46915264	46915428	A	dependent	1	+
CRX.2607	chr17	46926286	46926450	A	independent	1	+
CRX.2611	chr17	47304510	47304674	C	independent	1	+
CRX.2613	chr17	47382060	47382224	A	dependent	1	+
CRX.2623	chr17	48431219	48431383	A	independent	1	+
CRX.2626	chr17	48698542	48698706	C	independent	1	+
CRX.2628	chr17	48848121	48848285	C	independent	1	+
CRX.2629	chr17	48957197	48957361	A	dependent	1	+
CRX.2631	chr17	49154126	49154290	C	independent	1	+
CRX.2633	chr17	49231336	49231500	C	dependent	1	+
CRX.2634	chr17	49399656	49399820	D	independent	1	+
CRX.2642	chr17	56276836	56277000	A	independent	1	+
CRX.2648	chr17	56762210	56762374	A	independent	1	+
CRX.2651	chr17	58991326	58991490	A	dependent	1	+
CRX.2654	chr17	65951286	65951450	A	independent	1	+
CRX.2655	chr17	65970283	65970447	C	dependent	1	+
CRX.2661	chr17	66325616	66325780	C	independent	1	+
CRX.2666	chr17	66707705	66707869	C	independent	1	+
CRX.2668	chr17	68986672	68986836	C	independent	1	+
CRX.2669	chr17	71184869	71185033	A	dependent	1	+
CRX.2670	chr17	71480691	71480855	A	dependent	1	+
CRX.2672	chr17	71681757	71681921	C	independent	1	+
CRX.2675	chr17	72937742	72937906	A	dependent	1	+
CRX.2676	chr17	72938199	72938363	A	independent	1	+
CRX.2683	chr17	74395416	74395580	A	independent	1	+
CRX.2685	chr17	78744115	78744279	C	dependent	1	+
CRX.2693	chr17	80740503	80740667	A	dependent	1	+
CRX.2698	chr17	83854350	83854514	C	dependent	1	+
CRX.2704	chr17	84177764	84177928	A	dependent	1	+
CRX.2715	chr17	84980623	84980787	C	dependent	1	+
CRX.2717	chr17	85308711	85308875	C	independent	1	+
CRX.2718	chr17	85454729	85454893	A	independent	1	+
CRX.2720	chr17	86622990	86623154	C	independent	1	+
CRX.2721	chr17	86759550	86759714	C	dependent	1	+
CRX.2727	chr17	87446806	87446970	A	independent	1	+
CRX.2730	chr17	88467858	88468022	C	independent	2	+
CRX.2734	chr18	4993850	4994014	C	dependent	1	+
CRX.2735	chr18	5820490	5820654	A	independent	1	+
CRX.2738	chr18	10621091	10621255	C	dependent	1	+
CRX.2739	chr18	12035412	12035576	D	dependent	1	+
CRX.2742	chr18	12660969	12661133	C	dependent	1	+
CRX.2743	chr18	12696979	12697143	D	dependent	1	+
CRX.2746	chr18	13977028	13977192	A	independent	1	+
CRX.2751	chr18	15071434	15071598	D	dependent	1	+
CRX.2755	chr18	20885022	20885186	C	independent	1	+
CRX.2758	chr18	21228070	21228234	C	dependent	1	+
CRX.2762	chr18	24603794	24603958	A	independent	1	+
CRX.2766	chr18	25682702	25682866	C	dependent	1	+
CRX.2773	chr18	33957397	33957561	C	dependent	1	+
CRX.2774	chr18	34538370	34538534	D	independent	1	+
CRX.2777	chr18	34793956	34794120	A	dependent	1	+
CRX.2779	chr18	35031785	35031949	C	dependent	1	+
CRX.2783	chr18	35886040	35886204	A	dependent	2	+
CRX.2784	chr18	35916964	35917128	A	independent	1	+
CRX.2787	chr18	36454518	36454682	A	independent	1	+
CRX.2788	chr18	36559762	36559926	A	independent	1	+
CRX.2796	chr18	38993017	38993181	A	independent	1	+
CRX.2799	chr18	39165770	39165934	C	dependent	1	+
CRX.2802	chr18	39205487	39205651	C	independent	1	+
CRX.2803	chr18	39224886	39225050	C	independent	1	+
CRX.2811	chr18	42861111	42861275	A	independent	1	+
CRX.2813	chr18	42876576	42876740	A	dependent	1	+
CRX.2814	chr18	42877699	42877863	A	independent	1	+
CRX.2815	chr18	43391497	43391661	A	dependent	1	+
CRX.2818	chr18	43436782	43436946	A	independent	1	+
CRX.2821	chr18	46209021	46209185	A	dependent	1	+
CRX.2823	chr18	46741544	46741708	A	independent	1	+
CRX.2836	chr18	56996329	56996493	C	independent	1	+
CRX.2845	chr18	61229179	61229343	A	dependent	1	+
CRX.2847	chr18	61314237	61314401	A	independent	1	+
CRX.2848	chr18	61318525	61318689	A	dependent	1	+
CRX.2850	chr18	61326321	61326485	A	independent	1	+
CRX.2856	chr18	62917613	62917777	D	independent	1	+
CRX.2857	chr18	62976614	62976778	A	independent	1	+
CRX.2864	chr18	64994496	64994660	C	dependent	1	+
CRX.2871	chr18	65584502	65584666	A	dependent	1	+
CRX.2881	chr18	65970148	65970312	A	independent	1	+
CRX.2884	chr18	66019981	66020145	A	independent	1	+
CRX.2887	chr18	67668197	67668361	A	dependent	1	+
CRX.2888	chr18	67749938	67750102	C	dependent	1	+
CRX.2891	chr18	72257478	72257642	D	dependent	1	+
CRX.2898	chr18	74777436	74777600	A	dependent	1	+
CRX.2900	chr18	75075032	75075196	C	independent	1	+
CRX.2902	chr18	75598567	75598731	C	independent	1	+
CRX.2911	chr18	77644263	77644427	C	independent	1	+
CRX.2917	chr18	78085266	78085430	C	independent	1	+
CRX.2918	chr18	78091450	78091614	C	dependent	1	+
CRX.2924	chr18	81817065	81817229	C	independent	1	+
CRX.2926	chr18	81939797	81939961	A	independent	1	+
CRX.2927	chr18	81940596	81940760	A	dependent	1	+
CRX.2929	chr18	82001713	82001877	C	independent	1	+
CRX.2931	chr18	82051507	82051671	C	independent	1	+
CRX.2933	chr18	82726191	82726355	C	independent	2	+
CRX.2937	chr18	82855654	82855818	A	independent	1	+
CRX.2942	chr19	3325919	3326083	A	dependent	1	+
CRX.2945	chr19	3353951	3354115	C	dependent	1	+
CRX.2947	chr19	4014941	4015105	A	independent	1	+
CRX.2961	chr19	4948322	4948486	A	dependent	1	+
CRX.2971	chr19	5510508	5510672	A	independent	1	+
CRX.2981	chr19	6377385	6377549	A	dependent	1	+
CRX.2986	chr19	6942398	6942562	A	independent	1	+
CRX.2991	chr19	7213150	7213314	A	independent	1	+
CRX.3002	chr19	8880785	8880949	A	independent	1	+
CRX.3003	chr19	8883689	8883853	A	independent	1	+
CRX.3008	chr19	8967061	8967225	A	independent	1	+
CRX.3009	chr19	9169965	9170129	C	dependent	2	+
CRX.3010	chr19	9171062	9171226	C	dependent	1	+
CRX.3016	chr19	10608666	10608830	A	dependent	1	+
CRX.3021	chr19	10952175	10952339	A	independent	1	+
CRX.3023	chr19	11813830	11813994	A	independent	1	+
CRX.3028	chr19	12796194	12796358	A	independent	1	+
CRX.3036	chr19	20344656	20344820	A	independent	1	+
CRX.3040	chr19	22965900	22966064	C	independent	1	+
CRX.3043	chr19	23136305	23136469	A	independent	1	+
CRX.3045	chr19	23148987	23149151	A	dependent	1	+
CRX.3046	chr19	24200649	24200813	A	independent	1	+
CRX.3051	chr19	25138498	25138662	C	independent	1	+
CRX.3053	chr19	25241657	25241821	A	dependent	1	+
CRX.3055	chr19	26676307	26676471	C	independent	1	+
CRX.3059	chr19	27185653	27185817	C	dependent	1	+
CRX.3061	chr19	27218751	27218915	A	independent	1	+
CRX.3064	chr19	27276784	27276948	C	dependent	2	+
CRX.3067	chr19	28778506	28778670	C	independent	1	+
CRX.3068	chr19	28870441	28870605	D	dependent	1	+
CRX.3071	chr19	29361810	29361974	A	independent	1	+
CRX.3074	chr19	29851277	29851441	D	independent	1	+
CRX.3076	chr19	32792779	32792943	C	independent	1	+
CRX.3081	chr19	37034081	37034245	C	dependent	1	+
CRX.3084	chr19	37211566	37211730	A	dependent	1	+
CRX.3099	chr19	41694055	41694219	C	independent	1	+
CRX.3106	chr19	42395245	42395409	D	dependent	1	+
CRX.3108	chr19	42570786	42570950	A	dependent	2	+
CRX.3113	chr19	43944679	43944843	C	independent	1	+
CRX.3114	chr19	44087498	44087662	C	dependent	1	+
CRX.3117	chr19	44825329	44825493	C	independent	1	+
CRX.3118	chr19	44882781	44882945	D	dependent	1	+
CRX.3121	chr19	45074281	45074445	A	independent	1	+
CRX.3123	chr19	45292512	45292676	C	dependent	1	+
CRX.3131	chr19	45783519	45783683	A	independent	1	+
CRX.3134	chr19	46056343	46056507	A	independent	2	+
CRX.3137	chr19	46153155	46153319	A	dependent	2	+
CRX.3138	chr19	46322618	46322782	A	independent	1	+
CRX.3139	chr19	46326251	46326415	A	dependent	1	+
CRX.3144	chr19	46563245	46563409	A	dependent	1	+
CRX.3149	chr19	46829155	46829319	D	independent	1	+
CRX.3157	chr19	53142559	53142723	A	independent	1	+
CRX.3163	chr19	53791782	53791946	A	dependent	1	+
CRX.3168	chr19	54035189	54035353	C	independent	1	+
CRX.3177	chr19	56584319	56584483	C	independent	1	+
CRX.3178	chr19	56617753	56617917	A	dependent	1	+
CRX.3179	chr19	56653153	56653317	C	independent	1	+
CRX.3180	chr19	56695470	56695634	C	dependent	1	+
CRX.3181	chr19	57215655	57215819	A	independent	2	+
CRX.3185	chr19	58981722	58981886	C	independent	1	+
CRX.3190	chr2	3658983	3659147	C	independent	1	+
CRX.3193	chr2	3717539	3717703	A	dependent	1	+
CRX.3195	chr2	5083818	5083982	A	independent	1	+
CRX.3198	chr2	5605649	5605813	C	dependent	1	+
CRX.3210	chr2	7042488	7042652	D	dependent	1	+
CRX.3211	chr2	7310923	7311087	D	dependent	1	+
CRX.3215	chr2	13018471	13018635	C	independent	1	+
CRX.3217	chr2	14762969	14763133	A	independent	1	+
CRX.3218	chr2	14862310	14862474	C	independent	1	+
CRX.3221	chr2	18037726	18037890	A	dependent	1	+
CRX.3225	chr2	24973204	24973368	D	dependent	1	+
CRX.3227	chr2	25461076	25461240	A	independent	1	+
CRX.3228	chr2	25466382	25466546	A	independent	1	+
CRX.3229	chr2	25467706	25467870	A	independent	1	+
CRX.3233	chr2	25983599	25983763	A	independent	1	+
CRX.3235	chr2	26319635	26319799	A	dependent	1	+
CRX.3238	chr2	26902902	26903066	A	independent	1	+
CRX.3239	chr2	27316560	27316724	D	independent	1	+
CRX.3243	chr2	28221489	28221653	A	dependent	2	+
CRX.3245	chr2	29252884	29253048	A	independent	1	+
CRX.3246	chr2	29372279	29372443	C	dependent	1	+
CRX.3247	chr2	29516933	29517097	C	independent	1	+
CRX.3248	chr2	29619570	29619734	A	independent	1	+
CRX.3249	chr2	29826945	29827109	A	independent	1	+
CRX.3250	chr2	30092685	30092849	A	dependent	2	+
CRX.3251	chr2	30205722	30205886	A	independent	1	+
CRX.3253	chr2	30266557	30266721	C	dependent	1	+
CRX.3259	chr2	32055426	32055590	C	independent	1	+
CRX.3262	chr2	32352138	32352302	A	independent	2	+
CRX.3263	chr2	32381880	32382044	A	independent	1	+
CRX.3275	chr2	33302561	33302725	C	dependent	1	+
CRX.3281	chr2	34374422	34374586	A	dependent	1	+
CRX.3283	chr2	34742546	34742710	C	dependent	1	+
CRX.3284	chr2	34871039	34871203	A	independent	1	+
CRX.3288	chr2	35335771	35335935	A	independent	1	+
CRX.3289	chr2	35337131	35337295	A	independent	1	+
CRX.3297	chr2	37780356	37780520	A	independent	1	+
CRX.3305	chr2	45786903	45787067	D	independent	1	+
CRX.3310	chr2	53191234	53191398	A	independent	1	+
CRX.3311	chr2	54947340	54947504	C	independent	2	+
CRX.3314	chr2	55065960	55066124	C	independent	1	+
CRX.3315	chr2	59160559	59160723	A	independent	1	+
CRX.3316	chr2	60077312	60077476	C	dependent	1	+
CRX.3318	chr2	60196940	60197104	D	independent	2	+
CRX.3324	chr2	66256852	66257016	A	independent	2	+
CRX.3326	chr2	69152493	69152657	D	dependent	1	+
CRX.3338	chr2	71165286	71165450	D	dependent	1	+
CRX.3345	chr2	73634623	73634787	C	dependent	1	+
CRX.3351	chr2	76373102	76373266	A	dependent	1	+
CRX.3353	chr2	77527707	77527871	C	independent	2	+
CRX.3356	chr2	77690475	77690639	C	dependent	1	+
CRX.3357	chr2	77777278	77777442	C	independent	1	+
CRX.3360	chr2	79399720	79399884	A	independent	1	+
CRX.3361	chr2	79421801	79421965	A	independent	1	+
CRX.3362	chr2	79447893	79448057	A	independent	1	+
CRX.3369	chr2	84883174	84883338	A	independent	1	+
CRX.3373	chr2	90745483	90745647	A	independent	1	+
CRX.3383	chr2	91429189	91429353	A	independent	2	+
CRX.3386	chr2	91715030	91715194	A	independent	1	+
CRX.3389	chr2	92375396	92375560	A	independent	1	+
CRX.3392	chr2	93786367	93786531	C	independent	1	+
CRX.3394	chr2	94045538	94045702	C	independent	1	+
CRX.3396	chr2	94157995	94158159	A	independent	1	+
CRX.3400	chr2	102039989	102040153	C	dependent	1	+
CRX.3409	chr2	102745319	102745483	C	independent	1	+
CRX.3410	chr2	103002219	103002383	C	independent	1	+
CRX.3415	chr2	103881097	103881261	C	independent	1	+
CRX.3417	chr2	104123212	104123376	A	dependent	1	+
CRX.3418	chr2	104456887	104457051	C	dependent	2	+
CRX.3420	chr2	104572165	104572329	A	independent	1	+
CRX.3423	chr2	104888025	104888189	D	independent	1	+
CRX.3424	chr2	105918222	105918386	C	independent	1	+
CRX.3431	chr2	112516832	112516996	C	dependent	1	+
CRX.3434	chr2	113433159	113433323	C	dependent	1	+
CRX.3435	chr2	113471131	113471295	C	dependent	1	+
CRX.3436	chr2	113538991	113539155	C	dependent	1	+
CRX.3441	chr2	114038033	114038197	C	independent	1	+
CRX.3453	chr2	119152357	119152521	A	dependent	1	+
CRX.3454	chr2	119156941	119157105	A	independent	1	+
CRX.3458	chr2	119584086	119584250	C	dependent	1	+
CRX.3464	chr2	120567478	120567642	A	independent	1	+
CRX.3465	chr2	120708653	120708817	C	dependent	1	+
CRX.3468	chr2	121008374	121008538	A	independent	1	+
CRX.3475	chr2	121506629	121506793	A	independent	1	+
CRX.3476	chr2	121564035	121564199	C	independent	2	+
CRX.3480	chr2	122825373	122825537	D	independent	1	+
CRX.3490	chr2	127310384	127310548	D	dependent	1	+
CRX.3494	chr2	127976379	127976543	C	dependent	1	+
CRX.3495	chr2	128289611	128289775	D	dependent	1	+
CRX.3505	chr2	129531208	129531372	C	dependent	1	+
CRX.3516	chr2	131420933	131421097	D	dependent	1	+
CRX.3517	chr2	131846349	131846513	A	dependent	1	+
CRX.3519	chr2	131945319	131945483	C	independent	1	+
CRX.3527	chr2	132690098	132690262	A	independent	1	+
CRX.3528	chr2	132724154	132724318	A	independent	1	+
CRX.3531	chr2	136331498	136331662	C	dependent	1	+
CRX.3532	chr2	136617380	136617544	C	independent	1	+
CRX.3541	chr2	140202647	140202811	A	dependent	1	+
CRX.3545	chr2	143696282	143696446	A	independent	1	+
CRX.3546	chr2	144519851	144520015	D	independent	1	+
CRX.3549	chr2	145948544	145948708	C	independent	1	+
CRX.3552	chr2	146255749	146255913	C	dependent	1	+
CRX.3554	chr2	146259884	146260048	C	independent	1	+
CRX.3557	chr2	146745919	146746083	A	independent	1	+
CRX.3560	chr2	148717300	148717464	C	dependent	1	+
CRX.3561	chr2	148873182	148873346	A	independent	1	+
CRX.3562	chr2	148874728	148874892	A	independent	1	+
CRX.3568	chr2	151741302	151741466	A	independent	1	+
CRX.3575	chr2	153201489	153201653	C	dependent	1	+
CRX.3577	chr2	153257209	153257373	C	dependent	1	+
CRX.3580	chr2	153427185	153427349	A	dependent	1	+
CRX.3585	chr2	154738514	154738678	C	dependent	1	+
CRX.3586	chr2	154779721	154779885	C	dependent	1	+
CRX.3595	chr2	155973469	155973633	A	dependent	1	+
CRX.3601	chr2	156909321	156909485	C	dependent	1	+
CRX.3615	chr2	164036601	164036765	D	independent	2	+
CRX.3619	chr2	164512195	164512359	C	independent	1	+
CRX.3623	chr2	164967190	164967354	A	independent	2	+
CRX.3624	chr2	165081328	165081492	D	dependent	1	+
CRX.3627	chr2	165310973	165311137	A	independent	1	+
CRX.3628	chr2	165554193	165554357	D	independent	1	+
CRX.3631	chr2	165849181	165849345	A	independent	1	+
CRX.3632	chr2	165856173	165856337	A	dependent	1	+
CRX.3635	chr2	166163944	166164108	D	dependent	1	+
CRX.3639	chr2	167112349	167112513	C	independent	1	+
CRX.3646	chr2	167634655	167634819	A	independent	1	+
CRX.3648	chr2	168078346	168078510	A	independent	1	+
CRX.3649	chr2	168159530	168159694	C	independent	1	+
CRX.3656	chr2	172526509	172526673	D	dependent	1	+
CRX.3657	chr2	173334828	173334992	C	dependent	1	+
CRX.3660	chr2	179455147	179455311	C	dependent	1	+
CRX.3668	chr2	180119091	180119255	A	independent	1	+
CRX.3677	chr2	181524142	181524306	A	independent	1	+
CRX.3679	chr2	181579382	181579546	A	dependent	1	+
CRX.3680	chr2	181580601	181580765	A	dependent	1	+
CRX.3684	chr3	5450623	5450787	C	dependent	1	+
CRX.3687	chr3	8923449	8923613	A	independent	1	+
CRX.3690	chr3	8964391	8964555	A	independent	1	+
CRX.3692	chr3	9024309	9024473	D	dependent	1	+
CRX.3695	chr3	10243604	10243768	C	independent	1	+
CRX.3698	chr3	10342888	10343052	A	independent	1	+
CRX.3705	chr3	17790562	17790726	A	independent	1	+
CRX.3709	chr3	19150862	19151026	C	independent	1	+
CRX.3715	chr3	21495074	21495238	C	independent	1	+
CRX.3720	chr3	30592497	30592661	D	independent	2	+
CRX.3721	chr3	30746145	30746309	A	independent	1	+
CRX.3722	chr3	30748435	30748599	A	independent	1	+
CRX.3723	chr3	32131340	32131504	C	dependent	1	+
CRX.3724	chr3	32131530	32131694	C	dependent	1	+
CRX.3731	chr3	32904477	32904641	C	independent	2	+
CRX.3737	chr3	35745490	35745654	C	independent	1	+
CRX.3738	chr3	36000535	36000699	A	independent	1	+
CRX.3742	chr3	37365143	37365307	C	dependent	1	+
CRX.3743	chr3	37551603	37551767	C	independent	1	+
CRX.3747	chr3	51365264	51365428	C	independent	1	+
CRX.3749	chr3	51386813	51386977	A	independent	1	+
CRX.3750	chr3	51486932	51487096	D	independent	1	+
CRX.3755	chr3	55351588	55351752	C	dependent	1	+
CRX.3757	chr3	55527687	55527851	C	independent	1	+
CRX.3758	chr3	55742359	55742523	C	independent	2	+
CRX.3764	chr3	55830247	55830411	C	dependent	1	+
CRX.3765	chr3	55873339	55873503	C	independent	1	+
CRX.3771	chr3	62435906	62436070	C	dependent	1	+
CRX.3774	chr3	65203486	65203650	C	independent	1	+
CRX.3776	chr3	65611666	65611830	D	dependent	1	+
CRX.3785	chr3	79132561	79132725	C	independent	1	+
CRX.3787	chr3	79516302	79516466	C	independent	1	+
CRX.3788	chr3	79563278	79563442	C	dependent	1	+
CRX.3792	chr3	84259539	84259703	A	independent	1	+
CRX.3794	chr3	85523596	85523760	C	dependent	1	+
CRX.3797	chr3	85681233	85681397	A	independent	1	+
CRX.3800	chr3	86224040	86224204	A	independent	1	+
CRX.3803	chr3	87165467	87165631	A	independent	1	+
CRX.3806	chr3	87930118	87930282	A	independent	1	+
CRX.3807	chr3	88141803	88141967	A	independent	1	+
CRX.3809	chr3	88147967	88148131	A	independent	1	+
CRX.3816	chr3	89145672	89145836	D	independent	1	+
CRX.3819	chr3	89384834	89384998	A	independent	1	+
CRX.3822	chr3	89607457	89607621	D	independent	1	+
CRX.3830	chr3	95217863	95218027	A	independent	1	+
CRX.3831	chr3	95281707	95281871	A	independent	1	+
CRX.3832	chr3	95434167	95434331	A	independent	1	+
CRX.3835	chr3	95893818	95893982	A	independent	1	+
CRX.3842	chr3	96094153	96094317	A	independent	1	+
CRX.3852	chr3	98045687	98045851	C	independent	1	+
CRX.3855	chr3	101208892	101209056	C	independent	1	+
CRX.3856	chr3	101390595	101390759	C	independent	1	+
CRX.3858	chr3	103171536	103171700	A	independent	1	+
CRX.3859	chr3	103672807	103672971	C	dependent	1	+
CRX.3861	chr3	104018039	104018203	C	independent	1	+
CRX.3865	chr3	104674678	104674842	A	independent	1	+
CRX.3870	chr3	105072681	105072845	D	dependent	1	+
CRX.3871	chr3	105696149	105696313	A	independent	1	+
CRX.3872	chr3	105699265	105699429	A	independent	1	+
CRX.3877	chr3	107631767	107631931	A	independent	1	+
CRX.3878	chr3	107637574	107637738	C	dependent	1	+
CRX.3890	chr3	122053660	122053824	C	independent	1	+
CRX.3894	chr3	122419627	122419791	A	independent	1	+
CRX.3898	chr3	126643545	126643709	C	dependent	1	+
CRX.3900	chr3	126782118	126782282	C	dependent	1	+
CRX.3901	chr3	127162576	127162740	A	independent	1	+
CRX.3912	chr3	130709615	130709779	A	independent	1	+
CRX.3914	chr3	133335360	133335524	A	independent	1	+
CRX.3917	chr3	133617167	133617331	C	independent	1	+
CRX.3918	chr3	134296136	134296300	C	independent	1	+
CRX.3930	chr3	144719435	144719599	A	independent	1	+
CRX.3932	chr3	144788301	144788465	C	dependent	1	+
CRX.3934	chr3	145576203	145576367	A	independent	1	+
CRX.3940	chr3	146393053	146393217	A	independent	1	+
CRX.3941	chr3	146495072	146495236	A	independent	1	+
CRX.3944	chr3	152351573	152351737	A	dependent	1	+
CRX.3950	chr3	157064582	157064746	C	dependent	1	+
CRX.3953	chr4	3938727	3938891	A	independent	1	+
CRX.3958	chr4	11006209	11006373	A	dependent	1	+
CRX.3962	chr4	12085222	12085386	A	dependent	1	+
CRX.3971	chr4	32413240	32413404	C	independent	1	+
CRX.3977	chr4	40156710	40156874	C	independent	1	+
CRX.3980	chr4	40815891	40816055	C	independent	1	+
CRX.3981	chr4	40848348	40848512	A	independent	1	+
CRX.3986	chr4	41348819	41348983	A	independent	1	+
CRX.3990	chr4	43000543	43000707	A	independent	1	+
CRX.3993	chr4	43082284	43082448	C	dependent	1	+
CRX.3994	chr4	43401193	43401357	C	dependent	2	+
CRX.4006	chr4	45203779	45203943	A	dependent	1	+
CRX.4009	chr4	45540616	45540780	D	independent	1	+
CRX.4022	chr4	49584051	49584215	D	independent	1	+
CRX.4025	chr4	53430500	53430664	C	dependent	2	+
CRX.4027	chr4	53474194	53474358	C	dependent	1	+
CRX.4030	chr4	53495717	53495881	C	dependent	1	+
CRX.4034	chr4	53776118	53776282	D	independent	1	+
CRX.4037	chr4	55005605	55005769	C	independent	1	+
CRX.4046	chr4	62289402	62289566	A	independent	1	+
CRX.4066	chr4	83524721	83524885	A	independent	1	+
CRX.4068	chr4	83657532	83657696	C	independent	1	+
CRX.4069	chr4	84883904	84884068	A	independent	1	+
CRX.4071	chr4	85149665	85149829	D	dependent	1	+
CRX.4079	chr4	86857341	86857505	A	independent	1	+
CRX.4080	chr4	86857652	86857816	A	independent	1	+
CRX.4082	chr4	88034304	88034468	D	independent	1	+
CRX.4088	chr4	99200071	99200235	C	independent	1	+
CRX.4092	chr4	101550941	101551105	A	independent	1	+
CRX.4094	chr4	102005674	102005838	C	dependent	1	+
CRX.4096	chr4	102538779	102538943	C	dependent	1	+
CRX.4098	chr4	102734255	102734419	C	independent	1	+
CRX.4100	chr4	102772110	102772274	C	independent	1	+
CRX.4101	chr4	102773962	102774126	C	dependent	1	+
CRX.4102	chr4	103113662	103113826	A	dependent	1	+
CRX.4104	chr4	106826242	106826406	A	dependent	1	+
CRX.4107	chr4	107128367	107128531	A	independent	1	+
CRX.4110	chr4	107278274	107278438	C	independent	1	+
CRX.4112	chr4	107463832	107463996	C	dependent	1	+
CRX.4116	chr4	107965659	107965823	A	dependent	1	+
CRX.4124	chr4	115853847	115854011	A	dependent	1	+
CRX.4127	chr4	115969690	115969854	D	dependent	1	+
CRX.4128	chr4	116033412	116033576	A	dependent	1	+
CRX.4134	chr4	116994341	116994505	A	independent	1	+
CRX.4135	chr4	117120503	117120667	A	independent	1	+
CRX.4136	chr4	117272685	117272849	C	independent	2	+
CRX.4138	chr4	117645040	117645204	C	dependent	2	+
CRX.4146	chr4	118127916	118128080	C	independent	1	+
CRX.4149	chr4	119223625	119223789	C	independent	1	+
CRX.4151	chr4	119239206	119239370	D	independent	1	+
CRX.4153	chr4	119481866	119482030	D	dependent	1	+
CRX.4159	chr4	123460966	123461130	C	dependent	1	+
CRX.4162	chr4	124843029	124843193	C	dependent	1	+
CRX.4163	chr4	124906315	124906479	A	independent	1	+
CRX.4166	chr4	125949811	125949975	A	independent	1	+
CRX.4167	chr4	126103723	126103887	A	independent	1	+
CRX.4181	chr4	129782056	129782220	C	independent	1	+
CRX.4186	chr4	130803692	130803856	C	dependent	1	+
CRX.4187	chr4	130836486	130836650	C	dependent	2	+
CRX.4189	chr4	131756190	131756354	C	dependent	1	+
CRX.4191	chr4	131853697	131853861	C	dependent	1	+
CRX.4201	chr4	132533657	132533821	A	independent	1	+
CRX.4210	chr4	133756698	133756862	A	independent	1	+
CRX.4214	chr4	133971735	133971899	A	dependent	1	+
CRX.4216	chr4	134102785	134102949	A	independent	1	+
CRX.4222	chr4	135254854	135255018	C	dependent	1	+
CRX.4226	chr4	136249545	136249709	D	dependent	1	+
CRX.4229	chr4	136755496	136755660	A	independent	1	+
CRX.4237	chr4	137902444	137902608	A	independent	1	+
CRX.4239	chr4	138073143	138073307	C	dependent	1	+
CRX.4242	chr4	138249466	138249630	A	dependent	1	+
CRX.4244	chr4	138330328	138330492	A	independent	1	+
CRX.4245	chr4	138453320	138453484	A	dependent	1	+
CRX.4246	chr4	138819294	138819458	A	independent	1	+
CRX.4248	chr4	139446297	139446461	D	dependent	1	+
CRX.4250	chr4	140246874	140247038	A	independent	1	+
CRX.4252	chr4	140649369	140649533	A	dependent	1	+
CRX.4255	chr4	140957709	140957873	A	dependent	1	+
CRX.4257	chr4	141053629	141053793	A	independent	1	+
CRX.4259	chr4	141686135	141686299	C	independent	1	+
CRX.4260	chr4	141705542	141705706	C	independent	1	+
CRX.4266	chr4	147868651	147868815	A	independent	1	+
CRX.4267	chr4	148087227	148087391	A	dependent	1	+
CRX.4268	chr4	148104238	148104402	C	dependent	1	+
CRX.4272	chr4	148493767	148493931	C	dependent	1	+
CRX.4273	chr4	148774156	148774320	C	dependent	1	+
CRX.4278	chr4	148811981	148812145	A	independent	1	+
CRX.4281	chr4	148889172	148889336	A	dependent	1	+
CRX.4285	chr4	148915907	148916071	A	independent	1	+
CRX.4290	chr4	149279968	149280132	C	dependent	2	+
CRX.4291	chr4	149323838	149324002	A	dependent	1	+
CRX.4294	chr4	149555146	149555310	A	dependent	1	+
CRX.4295	chr4	149567441	149567605	A	dependent	1	+
CRX.4299	chr4	149572567	149572731	A	independent	1	+
CRX.4306	chr4	149774360	149774524	A	independent	1	+
CRX.4307	chr4	149819333	149819497	D	dependent	1	+
CRX.4310	chr4	150230917	150231081	A	dependent	1	+
CRX.4312	chr4	150607010	150607174	C	independent	1	+
CRX.4314	chr4	151206569	151206733	C	dependent	1	+
CRX.4317	chr4	151787044	151787208	C	independent	1	+
CRX.4319	chr4	151960643	151960807	C	dependent	1	+
CRX.4324	chr4	152302043	152302207	A	dependent	1	+
CRX.4330	chr4	153462210	153462374	C	dependent	1	+
CRX.4333	chr4	153905210	153905374	A	independent	1	+
CRX.4335	chr4	154160712	154160876	A	independent	1	+
CRX.4337	chr4	154598497	154598661	D	independent	1	+
CRX.4339	chr4	154899114	154899278	A	dependent	1	+
CRX.4340	chr4	154966348	154966512	A	dependent	1	+
CRX.4344	chr4	155282382	155282546	D	dependent	1	+
CRX.4345	chr4	155325300	155325464	C	dependent	1	+
CRX.4350	chr4	155538234	155538398	A	dependent	1	+
CRX.4354	chr4	156255399	156255563	A	independent	1	+
CRX.4360	chr5	14723680	14723844	A	independent	1	+
CRX.4361	chr5	14785451	14785615	D	dependent	1	+
CRX.4365	chr5	22043181	22043345	D	dependent	1	+
CRX.4368	chr5	23212265	23212429	C	dependent	1	+
CRX.4369	chr5	23362485	23362649	D	dependent	1	+
CRX.4371	chr5	23418300	23418464	A	independent	1	+
CRX.4373	chr5	23620733	23620897	C	independent	1	+
CRX.4375	chr5	24266807	24266971	C	independent	1	+
CRX.4379	chr5	24452918	24453082	A	dependent	2	+
CRX.4383	chr5	24741950	24742114	D	dependent	1	+
CRX.4387	chr5	25525998	25526162	A	dependent	1	+
CRX.4391	chr5	25754080	25754244	C	dependent	1	+
CRX.4394	chr5	28145403	28145567	D	dependent	1	+
CRX.4395	chr5	28146141	28146305	D	dependent	1	+
CRX.4397	chr5	30128059	30128223	C	independent	1	+
CRX.4399	chr5	30148235	30148399	A	independent	1	+
CRX.4409	chr5	31526912	31527076	A	independent	1	+
CRX.4415	chr5	34187800	34187964	A	independent	1	+
CRX.4417	chr5	34288333	34288497	A	independent	1	+
CRX.4418	chr5	34573204	34573368	A	independent	1	+
CRX.4430	chr5	36581985	36582149	A	independent	1	+
CRX.4431	chr5	36680047	36680211	C	independent	1	+
CRX.4432	chr5	36696003	36696167	A	independent	1	+
CRX.4439	chr5	43738553	43738717	C	dependent	2	+
CRX.4440	chr5	43782715	43782879	A	independent	1	+
CRX.4441	chr5	43807878	43808042	A	independent	1	+
CRX.4442	chr5	43827495	43827659	C	independent	1	+
CRX.4443	chr5	44080344	44080508	A	independent	1	+
CRX.4444	chr5	44080781	44080945	A	independent	1	+
CRX.4446	chr5	44097111	44097275	A	independent	1	+
CRX.4448	chr5	44185038	44185202	C	dependent	1	+
CRX.4449	chr5	44197949	44198113	A	independent	1	+
CRX.4451	chr5	44223012	44223176	A	independent	1	+
CRX.4452	chr5	44699817	44699981	C	dependent	1	+
CRX.4455	chr5	51529530	51529694	C	independent	1	+
CRX.4457	chr5	53589381	53589545	A	independent	1	+
CRX.4458	chr5	65074906	65075070	C	independent	1	+
CRX.4459	chr5	65199481	65199645	A	independent	1	+
CRX.4463	chr5	66809129	66809293	C	independent	1	+
CRX.4470	chr5	72699297	72699461	C	dependent	1	+
CRX.4475	chr5	73301742	73301906	C	dependent	1	+
CRX.4476	chr5	74098671	74098835	D	independent	1	+
CRX.4477	chr5	76751450	76751614	C	independent	1	+
CRX.4481	chr5	88561558	88561722	A	independent	1	+
CRX.4496	chr5	92897857	92898021	A	independent	1	+
CRX.4504	chr5	96954134	96954298	A	independent	1	+
CRX.4514	chr5	100833724	100833888	C	dependent	1	+
CRX.4515	chr5	101764436	101764600	A	dependent	1	+
CRX.4518	chr5	102069863	102070027	A	independent	1	+
CRX.4524	chr5	103759601	103759765	A	independent	1	+
CRX.4526	chr5	103779984	103780148	C	independent	1	+
CRX.4529	chr5	103800222	103800386	C	independent	1	+
CRX.4530	chr5	105441280	105441444	C	independent	1	+
CRX.4531	chr5	105443683	105443847	C	independent	1	+
CRX.4532	chr5	105464972	105465136	C	independent	1	+
CRX.4539	chr5	107589730	107589894	C	dependent	1	+
CRX.4541	chr5	108065522	108065686	A	independent	1	+
CRX.4549	chr5	108665197	108665361	D	independent	1	+
CRX.4550	chr5	109557208	109557372	A	independent	1	+
CRX.4564	chr5	114568972	114569136	A	independent	1	+
CRX.4566	chr5	114650604	114650768	C	dependent	1	+
CRX.4571	chr5	115295996	115296160	A	dependent	1	+
CRX.4576	chr5	115402207	115402371	A	independent	1	+
CRX.4578	chr5	115403843	115404007	A	independent	1	+
CRX.4583	chr5	115437133	115437297	A	independent	2	+
CRX.4586	chr5	115475783	115475947	A	dependent	1	+
CRX.4588	chr5	115489414	115489578	A	independent	1	+
CRX.4589	chr5	115489898	115490062	A	independent	1	+
CRX.4597	chr5	116569757	116569921	C	independent	1	+
CRX.4599	chr5	117143758	117143922	C	dependent	1	+
CRX.4600	chr5	117173704	117173868	C	dependent	1	+
CRX.4601	chr5	117174211	117174375	C	dependent	1	+
CRX.4602	chr5	118214007	118214171	A	dependent	1	+
CRX.4604	chr5	118619959	118620123	C	independent	1	+
CRX.4605	chr5	118687410	118687574	C	dependent	1	+
CRX.4606	chr5	118731746	118731910	C	dependent	1	+
CRX.4608	chr5	118944521	118944685	D	independent	1	+
CRX.4622	chr5	123141000	123141164	A	independent	1	+
CRX.4629	chr5	124024675	124024839	A	independent	1	+
CRX.4646	chr5	130192446	130192610	A	dependent	1	+
CRX.4647	chr5	130196358	130196522	A	independent	1	+
CRX.4650	chr5	131497238	131497402	D	independent	1	+
CRX.4652	chr5	134184581	134184745	A	independent	1	+
CRX.4657	chr5	135369765	135369929	A	independent	1	+
CRX.4663	chr5	135795136	135795300	A	dependent	1	+
CRX.4668	chr5	136887218	136887382	C	dependent	2	+
CRX.4673	chr5	137400117	137400281	C	dependent	1	+
CRX.4678	chr5	137600700	137600864	A	independent	1	+
CRX.4681	chr5	137628772	137628936	A	independent	1	+
CRX.4690	chr5	139869857	139870021	C	dependent	1	+
CRX.4691	chr5	139871014	139871178	C	dependent	1	+
CRX.4699	chr5	140505259	140505423	A	independent	1	+
CRX.4704	chr5	142421447	142421611	C	dependent	1	+
CRX.4708	chr5	142969466	142969630	D	independent	1	+
CRX.4712	chr5	143811765	143811929	D	dependent	1	+
CRX.4716	chr5	146380215	146380379	A	independent	1	+
CRX.4717	chr5	146384873	146385037	A	independent	2	+
CRX.4721	chr5	146758422	146758586	A	dependent	1	+
CRX.4728	chr5	148706432	148706596	C	independent	1	+
CRX.4730	chr5	148978546	148978710	C	independent	1	+
CRX.4732	chr5	149101200	149101364	D	independent	1	+
CRX.4735	chr5	149229113	149229277	A	independent	1	+
CRX.4739	chr5	150259089	150259253	A	independent	1	+
CRX.4740	chr5	150665588	150665752	A	independent	1	+
CRX.4742	chr6	3498323	3498487	A	independent	1	+
CRX.4746	chr6	4889432	4889596	D	dependent	1	+
CRX.4750	chr6	8359545	8359709	A	dependent	1	+
CRX.4752	chr6	8374323	8374487	C	independent	1	+
CRX.4755	chr6	8509297	8509461	A	independent	1	+
CRX.4756	chr6	11907343	11907507	A	independent	1	+
CRX.4758	chr6	17721837	17722001	D	independent	1	+
CRX.4759	chr6	18796635	18796799	C	independent	1	+
CRX.4761	chr6	22332718	22332882	A	dependent	1	+
CRX.4762	chr6	23308669	23308833	D	independent	1	+
CRX.4766	chr6	25809286	25809450	A	independent	1	+
CRX.4768	chr6	27810135	27810299	C	independent	1	+
CRX.4772	chr6	28471633	28471797	C	independent	1	+
CRX.4775	chr6	29214302	29214466	A	independent	1	+
CRX.4777	chr6	29276914	29277078	A	independent	1	+
CRX.4785	chr6	30147199	30147363	A	independent	1	+
CRX.4787	chr6	30172733	30172897	A	dependent	1	+
CRX.4788	chr6	30174834	30174998	A	independent	1	+
CRX.4790	chr6	30178634	30178798	A	independent	1	+
CRX.4794	chr6	31132938	31133102	C	independent	1	+
CRX.4801	chr6	31591783	31591947	C	independent	1	+
CRX.4802	chr6	32963583	32963747	C	independent	1	+
CRX.4809	chr6	35164375	35164539	D	dependent	2	+
CRX.4813	chr6	39420384	39420548	A	independent	1	+
CRX.4819	chr6	47364726	47364890	C	dependent	1	+
CRX.4822	chr6	47804355	47804519	C	dependent	1	+
CRX.4830	chr6	49320047	49320211	A	independent	1	+
CRX.4836	chr6	51544504	51544668	A	dependent	1	+
CRX.4838	chr6	52565323	52565487	D	independent	1	+
CRX.4849	chr6	54596375	54596539	A	dependent	1	+
CRX.4852	chr6	55303203	55303367	C	dependent	1	+
CRX.4856	chr6	56923386	56923550	A	independent	1	+
CRX.4859	chr6	57770952	57771116	C	independent	1	+
CRX.4862	chr6	58833558	58833722	A	dependent	1	+
CRX.4864	chr6	59208804	59208968	A	independent	1	+
CRX.4866	chr6	66535227	66535391	A	independent	1	+
CRX.4867	chr6	67036399	67036563	A	independent	1	+
CRX.4869	chr6	67266776	67266940	A	independent	1	+
CRX.4870	chr6	70792228	70792392	A	independent	1	+
CRX.4875	chr6	72345154	72345318	A	independent	1	+
CRX.4878	chr6	72662131	72662295	D	dependent	1	+
CRX.4879	chr6	72956065	72956229	A	independent	1	+
CRX.4881	chr6	73315463	73315627	A	independent	1	+
CRX.4882	chr6	81971320	81971484	A	independent	1	+
CRX.4885	chr6	82837380	82837544	C	independent	1	+
CRX.4888	chr6	83009964	83010128	C	independent	1	+
CRX.4893	chr6	83211659	83211823	A	independent	1	+
CRX.4894	chr6	83213316	83213480	A	independent	1	+
CRX.4895	chr6	83435347	83435511	A	independent	1	+
CRX.4898	chr6	83698100	83698264	A	dependent	1	+
CRX.4899	chr6	83703537	83703701	A	dependent	1	+
CRX.4904	chr6	86071989	86072153	C	independent	2	+
CRX.4908	chr6	86934577	86934741	C	independent	2	+
CRX.4910	chr6	87038543	87038707	A	dependent	1	+
CRX.4916	chr6	88936442	88936606	D	independent	1	+
CRX.4918	chr6	90718686	90718850	A	independent	1	+
CRX.4921	chr6	90988803	90988967	A	independent	1	+
CRX.4923	chr6	91473649	91473813	A	independent	1	+
CRX.4927	chr6	91663687	91663851	A	dependent	1	+
CRX.4949	chr6	97699107	97699271	D	independent	2	+
CRX.4955	chr6	113267278	113267442	C	dependent	2	+
CRX.4956	chr6	113306458	113306622	A	independent	1	+
CRX.4957	chr6	113404810	113404974	C	dependent	1	+
CRX.4961	chr6	115592569	115592733	C	dependent	1	+
CRX.4968	chr6	115928868	115929032	A	dependent	1	+
CRX.4972	chr6	115938264	115938428	A	dependent	1	+
CRX.4977	chr6	117811356	117811520	C	dependent	1	+
CRX.4978	chr6	117879088	117879252	A	independent	1	+
CRX.4983	chr6	117936620	117936784	C	dependent	1	+
CRX.4987	chr6	119849104	119849268	A	independent	1	+
CRX.4990	chr6	120592337	120592501	C	independent	1	+
CRX.4994	chr6	122810931	122811095	A	independent	1	+
CRX.4995	chr6	124600417	124600581	C	dependent	1	+
CRX.4999	chr6	124768292	124768456	A	dependent	1	+
CRX.5002	chr6	124840485	124840649	A	independent	1	+
CRX.5004	chr6	124903764	124903928	A	independent	1	+
CRX.5005	chr6	124930822	124930986	A	independent	2	+
CRX.5014	chr6	125690266	125690430	A	independent	1	+
CRX.5016	chr6	125727723	125727887	C	independent	1	+
CRX.5022	chr6	127986354	127986518	C	independent	1	+
CRX.5025	chr6	129538746	129538910	A	dependent	1	+
CRX.5027	chr6	131382210	131382374	A	independent	1	+
CRX.5031	chr6	134648475	134648639	C	independent	1	+
CRX.5035	chr6	135212837	135213001	D	independent	1	+
CRX.5038	chr6	137135591	137135755	C	independent	1	+
CRX.5039	chr6	137135818	137135982	C	independent	1	+
CRX.5041	chr6	137268068	137268232	C	independent	1	+
CRX.5045	chr6	137713323	137713487	C	independent	1	+
CRX.5050	chr6	143166593	143166757	A	independent	1	+
CRX.5056	chr6	145722748	145722912	C	independent	1	+
CRX.5057	chr6	145855686	145855850	C	independent	1	+
CRX.5058	chr6	145863746	145863910	A	independent	1	+
CRX.5064	chr6	148896150	148896314	A	independent	1	+
CRX.5066	chr7	3629888	3630052	A	independent	1	+
CRX.5068	chr7	3703819	3703983	A	independent	1	+
CRX.5071	chr7	4136769	4136933	A	independent	1	+
CRX.5072	chr7	4513386	4513550	C	independent	1	+
CRX.5086	chr7	6127074	6127238	C	independent	1	+
CRX.5097	chr7	6939874	6940038	C	dependent	1	+
CRX.5099	chr7	12803887	12804051	A	independent	1	+
CRX.5100	chr7	12897644	12897808	A	independent	1	+
CRX.5107	chr7	15879896	15880060	A	independent	1	+
CRX.5112	chr7	15946005	15946169	A	independent	1	+
CRX.5115	chr7	16103523	16103687	A	dependent	1	+
CRX.5116	chr7	16104742	16104906	A	independent	1	+
CRX.5119	chr7	16399745	16399909	A	independent	1	+
CRX.5125	chr7	16874704	16874868	A	independent	1	+
CRX.5143	chr7	24506911	24507075	A	independent	1	+
CRX.5152	chr7	25076958	25077122	A	independent	1	+
CRX.5163	chr7	25755269	25755433	A	independent	1	+
CRX.5171	chr7	28495505	28495669	C	dependent	1	+
CRX.5173	chr7	28693715	28693879	A	independent	1	+
CRX.5177	chr7	28807706	28807870	A	dependent	1	+
CRX.5186	chr7	29410470	29410634	C	independent	1	+
CRX.5187	chr7	29430901	29431065	C	independent	1	+
CRX.5196	chr7	30552417	30552581	A	independent	1	+
CRX.5198	chr7	30650167	30650331	A	independent	1	+
CRX.5201	chr7	34266508	34266672	C	independent	1	+
CRX.5209	chr7	35588054	35588218	A	dependent	1	+
CRX.5211	chr7	37383901	37384065	C	independent	1	+
CRX.5215	chr7	37844273	37844437	C	independent	1	+
CRX.5218	chr7	38059166	38059330	A	independent	1	+
CRX.5222	chr7	43444020	43444184	A	independent	1	+
CRX.5225	chr7	44373874	44374038	A	independent	1	+
CRX.5226	chr7	44767661	44767825	A	independent	1	+
CRX.5231	chr7	45016162	45016326	A	independent	1	+
CRX.5232	chr7	45124435	45124599	A	independent	1	+
CRX.5236	chr7	45401637	45401801	C	dependent	1	+
CRX.5239	chr7	45715306	45715470	A	independent	1	+
CRX.5242	chr7	45823366	45823530	A	dependent	1	+
CRX.5250	chr7	46839488	46839652	A	dependent	1	+
CRX.5251	chr7	46846781	46846945	A	independent	1	+
CRX.5257	chr7	52006095	52006259	A	independent	1	+
CRX.5260	chr7	64287357	64287521	A	independent	1	+
CRX.5262	chr7	65349159	65349323	C	dependent	1	+
CRX.5264	chr7	65636497	65636661	A	independent	1	+
CRX.5266	chr7	66109400	66109564	A	independent	1	+
CRX.5268	chr7	66176379	66176543	C	independent	1	+
CRX.5269	chr7	66196050	66196214	A	dependent	1	+
CRX.5281	chr7	73579909	73580073	C	dependent	1	+
CRX.5282	chr7	75277887	75278051	A	independent	1	+
CRX.5291	chr7	80078805	80078969	C	independent	2	+
CRX.5296	chr7	80646526	80646690	C	dependent	1	+
CRX.5297	chr7	80655895	80656059	C	independent	1	+
CRX.5301	chr7	81338611	81338775	A	independent	1	+
CRX.5306	chr7	83237252	83237416	C	independent	1	+
CRX.5308	chr7	84679381	84679545	A	independent	1	+
CRX.5315	chr7	91845515	91845679	C	dependent	1	+
CRX.5321	chr7	92874484	92874648	A	independent	1	+
CRX.5324	chr7	97481154	97481318	A	independent	1	+
CRX.5330	chr7	98974683	98974847	C	independent	1	+
CRX.5335	chr7	99380620	99380784	A	independent	1	+
CRX.5339	chr7	99838362	99838526	C	independent	1	+
CRX.5341	chr7	99904382	99904546	A	independent	1	+
CRX.5346	chr7	100663289	100663453	A	independent	1	+
CRX.5349	chr7	101341773	101341937	C	dependent	1	+
CRX.5353	chr7	101690586	101690750	D	independent	1	+
CRX.5359	chr7	105423773	105423937	A	independent	1	+
CRX.5363	chr7	105634247	105634411	A	dependent	1	+
CRX.5368	chr7	108962063	108962227	A	dependent	1	+
CRX.5369	chr7	108980882	108981046	A	dependent	1	+
CRX.5370	chr7	109003713	109003877	A	independent	1	+
CRX.5372	chr7	109230820	109230984	C	independent	1	+
CRX.5373	chr7	109232047	109232211	C	independent	1	+
CRX.5392	chr7	113249355	113249519	C	independent	1	+
CRX.5395	chr7	113349249	113349413	A	dependent	1	+
CRX.5405	chr7	116713303	116713467	C	independent	2	+
CRX.5409	chr7	117451312	117451476	C	independent	1	+
CRX.5410	chr7	117472280	117472444	C	independent	1	+
CRX.5413	chr7	117540028	117540192	C	dependent	1	+
CRX.5418	chr7	118484814	118484978	C	dependent	1	+
CRX.5421	chr7	119861753	119861917	C	independent	1	+
CRX.5425	chr7	121585858	121586022	C	independent	1	+
CRX.5431	chr7	123394032	123394196	C	dependent	1	+
CRX.5435	chr7	126086369	126086533	C	dependent	1	+
CRX.5437	chr7	126357142	126357306	C	dependent	1	+
CRX.5442	chr7	126566397	126566561	A	independent	1	+
CRX.5444	chr7	126797243	126797407	A	dependent	1	+
CRX.5453	chr7	127449181	127449345	A	independent	1	+
CRX.5456	chr7	127478384	127478548	A	independent	1	+
CRX.5460	chr7	127745973	127746137	A	independent	1	+
CRX.5462	chr7	127774474	127774638	A	dependent	1	+
CRX.5463	chr7	127869351	127869515	D	independent	1	+
CRX.5470	chr7	130653291	130653455	A	independent	1	+
CRX.5473	chr7	130939763	130939927	A	dependent	1	+
CRX.5479	chr7	132922101	132922265	A	independent	1	+
CRX.5480	chr7	132947222	132947386	C	independent	2	+
CRX.5483	chr7	133015558	133015722	A	independent	1	+
CRX.5484	chr7	133709223	133709387	A	independent	1	+
CRX.5485	chr7	134875315	134875479	D	independent	1	+
CRX.5494	chr7	139273302	139273466	C	independent	1	+
CRX.5495	chr7	139277672	139277836	C	independent	1	+
CRX.5510	chr7	141597028	141597192	A	independent	1	+
CRX.5513	chr7	141961640	141961804	A	independent	1	+
CRX.5514	chr7	142088967	142089131	A	independent	1	+
CRX.5516	chr7	142372778	142372942	A	dependent	1	+
CRX.5523	chr8	3413763	3413927	C	dependent	1	+
CRX.5525	chr8	3641209	3641373	C	independent	1	+
CRX.5534	chr8	12768361	12768525	C	independent	1	+
CRX.5536	chr8	13106422	13106586	A	dependent	2	+
CRX.5538	chr8	13181192	13181356	A	dependent	1	+
CRX.5539	chr8	13188263	13188427	A	dependent	1	+
CRX.5545	chr8	13406168	13406332	A	independent	1	+
CRX.5546	chr8	13489917	13490081	A	independent	1	+
CRX.5560	chr8	22859139	22859303	A	independent	1	+
CRX.5562	chr8	25106147	25106311	A	independent	1	+
CRX.5563	chr8	25135487	25135651	C	independent	1	+
CRX.5564	chr8	25748323	25748487	D	independent	1	+
CRX.5566	chr8	26098339	26098503	C	dependent	1	+
CRX.5567	chr8	26105469	26105633	C	independent	1	+
CRX.5573	chr8	31187169	31187333	A	independent	1	+
CRX.5577	chr8	35588965	35589129	A	independent	1	+
CRX.5578	chr8	35648769	35648933	C	independent	1	+
CRX.5582	chr8	36290923	36291087	C	independent	1	+
CRX.5586	chr8	36789742	36789906	C	independent	1	+
CRX.5588	chr8	36909332	36909496	C	independent	1	+
CRX.5590	chr8	40425749	40425913	A	independent	1	+
CRX.5593	chr8	40509182	40509346	A	dependent	1	+
CRX.5596	chr8	41054754	41054918	A	independent	1	+
CRX.5597	chr8	41239390	41239554	A	independent	1	+
CRX.5598	chr8	45382128	45382292	A	independent	1	+
CRX.5607	chr8	46499562	46499726	A	independent	1	+
CRX.5610	chr8	47016367	47016531	D	independent	1	+
CRX.5611	chr8	47242621	47242785	A	independent	1	+
CRX.5613	chr8	47652470	47652634	C	independent	1	+
CRX.5616	chr8	47675956	47676120	A	independent	1	+
CRX.5617	chr8	47787675	47787839	A	independent	1	+
CRX.5619	chr8	54718667	54718831	A	independent	1	+
CRX.5623	chr8	57617282	57617446	C	dependent	1	+
CRX.5629	chr8	58534724	58534888	C	independent	1	+
CRX.5634	chr8	61487614	61487778	A	independent	1	+
CRX.5636	chr8	64774189	64774353	C	independent	1	+
CRX.5637	chr8	65029354	65029518	D	independent	1	+
CRX.5638	chr8	65966511	65966675	A	independent	1	+
CRX.5639	chr8	66433645	66433809	C	independent	1	+
CRX.5644	chr8	69974452	69974616	A	independent	1	+
CRX.5662	chr8	70931483	70931647	C	dependent	1	+
CRX.5671	chr8	72492776	72492940	A	independent	1	+
CRX.5681	chr8	74929987	74930151	D	dependent	1	+
CRX.5685	chr8	77522221	77522385	A	dependent	1	+
CRX.5691	chr8	81106893	81107057	D	independent	1	+
CRX.5694	chr8	82858658	82858822	A	independent	1	+
CRX.5703	chr8	84856895	84857059	A	independent	1	+
CRX.5712	chr8	86731284	86731448	C	dependent	1	+
CRX.5714	chr8	86791638	86791802	C	independent	1	+
CRX.5715	chr8	87199967	87200131	C	independent	1	+
CRX.5716	chr8	88099651	88099815	D	independent	1	+
CRX.5718	chr8	88202171	88202335	A	dependent	1	+
CRX.5724	chr8	91125584	91125748	C	dependent	1	+
CRX.5731	chr8	93011420	93011584	D	independent	1	+
CRX.5734	chr8	94037088	94037252	A	independent	1	+
CRX.5737	chr8	94601691	94601855	A	independent	1	+
CRX.5745	chr8	95807497	95807661	A	independent	1	+
CRX.5747	chr8	95888457	95888621	A	independent	1	+
CRX.5749	chr8	104602221	104602385	C	independent	1	+
CRX.5752	chr8	105294771	105294935	A	dependent	1	+
CRX.5758	chr8	105860411	105860575	A	independent	1	+
CRX.5764	chr8	106968477	106968641	C	dependent	1	+
CRX.5768	chr8	109565856	109566020	A	independent	1	+
CRX.5775	chr8	109958301	109958465	C	independent	1	+
CRX.5778	chr8	111516519	111516683	A	independent	1	+
CRX.5782	chr8	113634997	113635161	A	independent	2	+
CRX.5785	chr8	114445205	114445369	C	independent	1	+
CRX.5787	chr8	115768746	115768910	C	independent	1	+
CRX.5790	chr8	117802125	117802289	A	independent	1	+
CRX.5794	chr8	119794334	119794498	A	dependent	1	+
CRX.5797	chr8	119857493	119857657	A	dependent	1	+
CRX.5798	chr8	119857986	119858150	A	dependent	1	+
CRX.5800	chr8	119914559	119914723	A	dependent	1	+
CRX.5801	chr8	120020429	120020593	C	dependent	1	+
CRX.5806	chr8	120318487	120318651	A	independent	1	+
CRX.5808	chr8	120327032	120327196	A	independent	1	+
CRX.5809	chr8	120335704	120335868	A	independent	1	+
CRX.5810	chr8	120427054	120427218	A	independent	1	+
CRX.5812	chr8	120490949	120491113	A	dependent	1	+
CRX.5817	chr8	120629956	120630120	A	dependent	1	+
CRX.5820	chr8	121950039	121950203	A	independent	1	+
CRX.5821	chr8	122291854	122292018	C	dependent	1	+
CRX.5822	chr8	122319801	122319965	C	dependent	2	+
CRX.5827	chr8	123063072	123063236	A	dependent	1	+
CRX.5828	chr8	123350135	123350299	C	dependent	1	+
CRX.5835	chr8	124949848	124950012	A	dependent	1	+
CRX.5840	chr8	125546536	125546700	C	dependent	1	+
CRX.5844	chr8	126937354	126937518	A	independent	1	+
CRX.5852	chr9	4376387	4376551	A	independent	1	+
CRX.5856	chr9	15063065	15063229	D	independent	1	+
CRX.5858	chr9	15947695	15947859	C	independent	1	+
CRX.5862	chr9	20644694	20644858	A	independent	1	+
CRX.5865	chr9	20790577	20790741	C	dependent	1	+
CRX.5871	chr9	21265128	21265292	A	independent	1	+
CRX.5872	chr9	21357491	21357655	C	independent	1	+
CRX.5874	chr9	21424741	21424905	A	independent	1	+
CRX.5884	chr9	22002515	22002679	A	independent	1	+
CRX.5887	chr9	22225560	22225724	A	independent	1	+
CRX.5891	chr9	22476442	22476606	A	dependent	1	+
CRX.5893	chr9	26747260	26747424	C	independent	1	+
CRX.5894	chr9	26792892	26793056	C	independent	1	+
CRX.5900	chr9	28911690	28911854	C	independent	1	+
CRX.5902	chr9	29220707	29220871	C	independent	1	+
CRX.5905	chr9	29443810	29443974	C	dependent	1	+
CRX.5906	chr9	29519328	29519492	C	independent	1	+
CRX.5907	chr9	29637466	29637630	A	independent	1	+
CRX.5911	chr9	30998434	30998598	C	independent	1	+
CRX.5912	chr9	31280392	31280556	A	independent	1	+
CRX.5923	chr9	40335629	40335793	A	dependent	1	+
CRX.5929	chr9	41207446	41207610	A	independent	1	+
CRX.5934	chr9	43749216	43749380	A	dependent	1	+
CRX.5941	chr9	44287690	44287854	A	independent	1	+
CRX.5942	chr9	44291444	44291608	A	dependent	1	+
CRX.5943	chr9	44314288	44314452	A	independent	1	+
CRX.5945	chr9	44319352	44319516	A	dependent	1	+
CRX.5951	chr9	44849405	44849569	A	dependent	2	+
CRX.5954	chr9	45427049	45427213	A	dependent	1	+
CRX.5956	chr9	45477624	45477788	C	dependent	1	+
CRX.5957	chr9	45502318	45502482	C	independent	1	+
CRX.5963	chr9	45812212	45812376	C	dependent	1	+
CRX.5964	chr9	45825178	45825342	A	dependent	1	+
CRX.5970	chr9	47401980	47402144	C	dependent	1	+
CRX.5972	chr9	47474904	47475068	A	dependent	1	+
CRX.5973	chr9	47487834	47487998	C	independent	1	+
CRX.5977	chr9	47786269	47786433	C	independent	1	+
CRX.5981	chr9	48248027	48248191	A	dependent	2	+
CRX.5986	chr9	49528147	49528311	C	independent	1	+
CRX.5987	chr9	49720759	49720923	C	dependent	1	+
CRX.5989	chr9	49765174	49765338	C	independent	1	+
CRX.5993	chr9	50695255	50695419	A	dependent	1	+
CRX.5994	chr9	50702716	50702880	A	independent	1	+
CRX.6002	chr9	53667563	53667727	A	independent	1	+
CRX.6004	chr9	54531574	54531738	C	independent	1	+
CRX.6005	chr9	54707370	54707534	A	independent	1	+
CRX.6006	chr9	54816737	54816901	C	independent	1	+
CRX.6007	chr9	54950629	54950793	A	independent	1	+
CRX.6010	chr9	55695308	55695472	C	independent	2	+
CRX.6013	chr9	56532147	56532311	D	independent	1	+
CRX.6026	chr9	57822986	57823150	A	dependent	1	+
CRX.6027	chr9	57825809	57825973	A	dependent	1	+
CRX.6028	chr9	57827179	57827343	A	dependent	1	+
CRX.6029	chr9	57945879	57946043	A	independent	1	+
CRX.6030	chr9	58144910	58145074	C	dependent	1	+
CRX.6031	chr9	58175891	58176055	C	independent	1	+
CRX.6033	chr9	58269115	58269279	D	independent	1	+
CRX.6037	chr9	59274975	59275139	D	independent	1	+
CRX.6046	chr9	59681880	59682044	A	dependent	1	+
CRX.6051	chr9	59951100	59951264	A	dependent	1	+
CRX.6052	chr9	59952801	59952965	A	independent	1	+
CRX.6056	chr9	61015502	61015666	D	independent	1	+
CRX.6059	chr9	62094285	62094449	D	independent	2	+
CRX.6063	chr9	62534815	62534979	A	dependent	1	+
CRX.6066	chr9	62812318	62812482	A	independent	1	+
CRX.6070	chr9	63059204	63059368	A	independent	1	+
CRX.6072	chr9	63092333	63092497	C	independent	1	+
CRX.6076	chr9	64309683	64309847	D	dependent	1	+
CRX.6078	chr9	64811345	64811509	A	independent	1	+
CRX.6083	chr9	65158801	65158965	C	dependent	1	+
CRX.6088	chr9	65908981	65909145	A	independent	1	+
CRX.6092	chr9	67218123	67218287	C	independent	1	+
CRX.6095	chr9	67625695	67625859	C	dependent	1	+
CRX.6097	chr9	69071609	69071773	C	independent	1	+
CRX.6099	chr9	69303649	69303813	A	dependent	1	+
CRX.6100	chr9	69328519	69328683	C	independent	1	+
CRX.6104	chr9	69512417	69512581	C	dependent	1	+
CRX.6108	chr9	71845233	71845397	C	dependent	1	+
CRX.6109	chr9	72218731	72218895	C	dependent	1	+
CRX.6110	chr9	72219002	72219166	C	dependent	1	+
CRX.6115	chr9	72438297	72438461	A	independent	1	+
CRX.6119	chr9	73049078	73049242	A	independent	1	+
CRX.6122	chr9	75242531	75242695	C	dependent	1	+
CRX.6124	chr9	75308694	75308858	A	independent	1	+
CRX.6125	chr9	75319370	75319534	A	independent	1	+
CRX.6136	chr9	80465431	80465595	A	independent	1	+
CRX.6139	chr9	83434600	83434764	A	independent	1	+
CRX.6145	chr9	83611004	83611168	A	dependent	1	+
CRX.6148	chr9	83761425	83761589	C	independent	1	+
CRX.6150	chr9	85589677	85589841	C	dependent	1	+
CRX.6151	chr9	86106447	86106611	D	dependent	1	+
CRX.6156	chr9	86880096	86880260	A	independent	1	+
CRX.6158	chr9	87214815	87214979	C	dependent	1	+
CRX.6162	chr9	91439218	91439382	C	dependent	1	+
CRX.6181	chr9	102840698	102840862	A	dependent	2	+
CRX.6188	chr9	106160068	106160232	A	independent	1	+
CRX.6191	chr9	106314318	106314482	C	independent	1	+
CRX.6196	chr9	106402388	106402552	C	dependent	2	+
CRX.6198	chr9	106456798	106456962	A	independent	2	+
CRX.6199	chr9	106458688	106458852	A	independent	1	+
CRX.6203	chr9	107541852	107542016	A	independent	1	+
CRX.6207	chr9	107670405	107670569	A	dependent	1	+
CRX.6213	chr9	107872791	107872955	A	independent	1	+
CRX.6214	chr9	108000601	108000765	A	dependent	1	+
CRX.6223	chr9	108578663	108578827	A	independent	1	+
CRX.6224	chr9	108795400	108795564	A	dependent	1	+
CRX.6230	chr9	109080654	109080818	A	dependent	1	+
CRX.6236	chr9	110244783	110244947	A	independent	1	+
CRX.6248	chr9	110712109	110712273	C	independent	1	+
CRX.6251	chr9	113792598	113792762	A	independent	1	+
CRX.6258	chr9	119389371	119389535	C	dependent	1	+
CRX.6273	chr9	122104005	122104169	C	dependent	1	+
CRX.6280	chr9	123850906	123851070	A	independent	1	+
CRX.6286	chrX	13041818	13041982	A	independent	1	+
CRX.6287	chrX	13047629	13047793	A	independent	1	+
CRX.6288	chrX	13231588	13231752	A	independent	1	+
CRX.6289	chrX	20848363	20848527	A	independent	2	+
CRX.6290	chrX	37085162	37085326	A	independent	1	+
CRX.6291	chrX	38033945	38034109	C	independent	1	+
CRX.6293	chrX	42514139	42514303	C	dependent	1	+
CRX.6296	chrX	53594653	53594817	C	independent	1	+
CRX.6297	chrX	70385258	70385422	A	independent	1	+
CRX.6299	chrX	71051149	71051313	A	independent	1	+
CRX.6303	chrX	74123592	74123756	C	dependent	2	+
CRX.6308	chrX	98960249	98960413	D	independent	1	+
CRX.6316	chrX	103533464	103533628	C	independent	1	+
CRX.6318	chrX	106184469	106184633	A	dependent	1	+
CRX.6319	chrX	123103262	123103426	A	independent	2	+
CRX.6320	chrX	134201479	134201643	C	dependent	1	+
CRX.6321	chrX	134296870	134297034	A	dependent	1	+
CRX.6329	chrX	152246914	152247078	C	dependent	1	+
CRX.6340	chrX	166240076	166240240	A	dependent	1	+
CRX.6342	chrX	167209110	167209274	A	independent	2	+
