# Supplementary material for: Pathogenic variants in CRX have distinct cis-regulatory effects on enhancers and silencers in photoreceptors
Source: Genome Res. 2024 Feb;34(2):243–55. doi: 10.1101/gr.278133.123 (PMC10984388; doi:10.1101/gr.278133.123)
Supplement: Supplement 2 [file Supplemental_Code_S1.zip › retinopathy-manuscript-main/Library_Details/library_information_content.tsv]

library_id	predicted_occupancy_CRX	predicted_occupancy_GFI1	predicted_occupancy_MAZ	predicted_occupancy_MEF2D	predicted_occupancy_NDF1	predicted_occupancy_NRL	predicted_occupancy_RORB	predicted_occupancy_RAX	total_occupancy	diversity	info_content
basal	1.5076361173965949	6.9695419836305765e-06	8.3181458214269e-07	1.2730505493249156e-10	3.0578834431215516e-12	0.022643122208519613	0.2519101213890332	0.011285751007647834	1.793482913488724	1.0	0.48898568679828613
Scramble.1	1.0006772805766564	1.5629856123679172e-07	1.0141546589440933	2.09231044548633e-20	4.230443873477646e-08	0.5738427855305673	4.6888903094312205e-08	1.9104690554825623e-10	2.588674970734267	3.0	2.033248293688149
Scramble.2	0.4260861593383025	5.958604427171284e-12	0.00192566911189495	2.445386755513268e-13	0.08162038412522966	0.23203967033727738	0.0012326959456755396	1.22186664824921e-06	0.7429058007312315	0.0	0.2486953015945107
Scramble.3	2.1661462182968	2.4082724727762673e-05	3.148655826282025e-08	3.600921262960159e-08	2.253761593519463	0.006328707895018345	0.1731068078434795	0.304233413123821	4.903600890899081	2.0	4.3599579982007635
Scramble.4	1.13150916988168	4.543997621881119e-11	0.0006563622611465639	1.1271232508095392e-12	0.0004494089769646645	0.00020567773718006062	4.2719141472522246e-07	2.6941775221950026e-06	1.1328237402724752	1.0	0.002051026974562751
Scramble.5	0.9946825922527714	2.042138211680368e-10	8.726940962368257e-05	9.262902998493994e-20	3.2825478413453007e-10	1.708006885812824e-05	5.962741692263003e-05	3.061642017809506e-08	0.9948466002970647	1.0	0.00023579975408872614
Scramble.6	2.1656702517604858	0.8833147041423551	0.9172755736993448	1.631930383421597e-11	9.796054358314008e-07	0.2524827858978376	7.533718821706471e-07	0.4279258526730924	4.646670901166753	3.0	5.2546286336386965
Scramble.7	2.2769490463735695	1.212957465101368e-07	8.066854990843985e-13	1.1295747877405097e-09	2.1004765765116252e-10	1.078748905699478	0.0004948801453298656	0.003329829014634667	3.3595227838691875	2.0	1.8245949762945284
Scramble.8	1.3754619121006475	0.00012437526779538185	7.354635799463997e-07	6.681076633279578e-09	1.5747497986599415e-09	0.29616830311057035	0.021031950122455192	1.9951042329240094	3.6878915172448843	2.0	2.811465592722797
Scramble.9	3.2313219981267474	1.8316785072707827e-09	1.7088509990720022	5.5981388103972915e-12	0.0026962652157154817	0.006099199641701752	0.021516115928984392	1.1308662695155428e-06	4.970485710688697	2.0	3.2066039581529058
Scramble.10	2.5624832433361773	6.682235059365945e-06	0.005833535510364135	8.649652032478644e-10	3.291861929048881e-06	0.9912987531385472	0.09862124936622832	0.003607253051348716	3.6618540093646192	2.0	2.1201281556198257
Scramble.11	0.4983854335032393	0.00222945176866344	9.947232762317103e-10	8.663556007495291e-11	4.301701826141317e-05	0.0074395616326000495	2.5308323300612805e-05	0.003482349851176731	0.5116051231786004	0.0	0.011707634274840702
Scramble.12	1.3659405835285319	0.10494573629931891	1.3011403410088454e-13	1.7941799928631205e-10	2.3583737017664347e-06	0.0375915254069789	0.041148297806724694	1.891350162735608	3.4409786643304123	2.0	2.4192841667953697
Scramble.13	0.9030994931187516	9.908173502058309e-09	9.818854265680686e-05	1.7830690043876547e-09	0.06806793843213822	0.10054488946701626	0.0001906975796148214	0.0011936528354734638	1.0731948716668938	1.0	0.22662158297427576
Scramble.14	4.749706678617663	4.446266369144303e-06	1.9370169257910747e-06	1.6203128289585721e-09	1.186607156683563e-08	0.00020342220951866737	0.00275486242198072	9.165769108554285e-07	4.752672276595753	1.0	0.009562593634563117
Scramble.15	1.4707971940626101	0.007372885831500821	6.083359790834979e-07	7.497676802114167e-12	1.9525200104364224e-07	0.02866116465396822	2.4692190431790693e-06	5.566753999218386e-08	1.50683457303014	1.0	0.06525555745767656
Scramble.16	1.5656068164031216	0.023733745100438797	2.053220836922312	6.969982702434945e-09	5.771531802237551e-07	5.422127663328709e-05	0.00033162453067774945	2.3209994621952316e-06	3.6429501493558085	2.0	2.299050528931293
Scramble.17	2.7325635789860003	0.04396261818428501	1.38035619075197e-11	1.4731125106445403e-09	0.4867721079505864	0.04087261512056602	0.0009289226232597046	3.4981951346418826e-06	3.305103342546748	1.0	1.2831239837272617
Scramble.18	3.1729715786103894	0.9348097463284841	9.799670514943764e-10	6.626268278184327e-10	1.8466459624460208e-07	0.19150316345549673	0.0003231408536340495	0.020782941018253072	4.320390756573447	2.0	2.5670821515290614
Scramble.19	1.8769674469558417	1.735340116798773e-05	6.958288283842793e-05	0.0005869361015634835	1.1602617463779522e-07	0.013713835113249568	0.01699819692240593	0.9894430622957812	2.897796529699023	2.0	1.593280801786531
Scramble.20	1.9942326182089798	0.004778227105575107	8.820695272379404e-06	9.98516817257039e-16	1.4221824523452368e-13	0.038677102952836204	3.6169672508588866e-06	4.4306408515423704e-05	2.037744692338573	1.0	0.09278693942073427
Scramble.21	2.138402740535954	9.236242283061728e-11	0.00032025921911049975	1.1489162123093806e-07	9.484516549778469e-09	0.0015135295871826061	0.9805707937391531	4.221016828614551e-05	3.1208496577181863	2.0	1.6305398462443104
Scramble.22	1.6812716429015118	0.0003714546219476585	0.006990950520739353	4.2830950635504746e-11	1.5321599399442543e-07	0.0018470586551545356	0.012946831435106023	0.3016306951145241	2.0050587865078087	1.0	0.5754938095806594
Scramble.23	1.626998670060557	0.011802944827591809	0.00012169263942648725	4.724727647543257e-08	9.360852790470564e-10	0.02122024634323052	8.67088194430883e-05	8.695826175409808e-05	1.660317269135365	1.0	0.06412599517369282
Scramble.24	2.0162049126936936	4.5440055832494026e-11	0.0006563622611465632	1.1271232568609957e-12	0.0004494089771927742	0.0002516028010417585	5.674779698254811e-07	2.6941876077674284e-06	2.0175655484452197	1.0	0.0029566952304679378
Scramble.25	3.4663682328984136	0.07908341393653642	3.976464103487141e-10	2.995005688593029e-09	0.9261836898793763	0.007153494905668476	0.0008177552033968357	0.025722274472512997	4.505328864688557	2.0	2.3778777092946
Scramble.26	1.850687257390939	0.0009510047394205221	2.1155999689167202e-08	2.6462222196373714e-13	5.191977631159014e-06	0.6932528269523401	0.0033219584882130003	0.003785473963809187	2.5520037346686175	2.0	1.1552546637925278
Scramble.27	1.8129174473275005	2.6888453921629853e-09	0.00036668821678028865	0.03095371110063494	9.012721540752994e-06	0.0017050957746444742	0.8327173627693154	0.013078823464035457	2.691748144063297	2.0	1.410843887601723
Scramble.28	3.067938540972992	0.07928069357634386	8.880073589956259e-10	3.240097663731304e-11	0.00011010617179324213	0.010180351894351465	0.0004650615043458971	0.021272001960537988	3.1792467570007723	1.0	0.2920958732217923
Scramble.29	2.139577093348727	0.009382879787665454	2.333833234688944e-06	8.325015819700964e-08	9.998132911871753e-10	0.00020280812149573054	0.00115492678516537	0.016296832302264648	2.1666169584285244	1.0	0.06038786276105892
Scramble.30	4.290342583287321	1.6790240147342383e-07	1.339845550772449e-07	2.1694632977399084e-09	2.26990119930462e-06	0.009433724760360574	0.004973668625854911	0.4131902583462168	4.717942808977373	1.0	1.1796717539469193
Scramble.31	0.9505486154563907	4.124614886889913e-12	0.0003147123815434011	3.1268398176339147e-16	7.04386231089491e-09	8.727827039031525e-05	1.1680278832986719e-05	4.830987895623448e-09	0.9509622982661324	1.0	0.000577438359188487
Scramble.32	3.1580285676706374	6.77418894657818e-08	1.683704202523446e-05	8.1579124026703e-05	0.9145734173788809	0.002130813380994018	0.10995921407448575	0.0002279264135999702	4.1850184228265395	2.0	2.244622485548874
Scramble.33	1.7132400158691587	1.4614224707979361e-08	9.528131060995494e-06	1.358322122317959e-10	0.5277203578111491	0.010746103391769853	0.0010324169829652205	0.06563927791600174	2.3183877148521628	2.0	1.0406930341746148
Scramble.34	2.453487771221945	4.423399639497791e-11	1.0692966340319999e-08	7.343223597353692e-14	8.366441712276931e-13	0.010943837190299384	0.00029717715229107995	0.00022785247672229625	2.464956648779368	1.0	0.027437660737433492
Scramble.35	2.9122597464152276	5.0261616245994614e-12	8.25707000375912e-10	1.979245660968931e-10	7.740920764619087e-09	0.004228838968553598	0.23613749702766146	0.19581193293655816	3.3484380241175793	1.0	1.0748980202118383
Scramble.36	2.185299282026825	0.3554415818966194	1.0434222412639545e-08	7.520578959572305e-12	1.9525200104268518e-07	0.028661318280493724	0.0003001475865371053	5.568704014427741e-08	2.5697025911712594	1.0	0.778763550054208
Scramble.37	2.6486842164032263	0.00045523649928728397	2.8303879445201186e-05	4.914622433699225e-07	1.175743804182478e-10	0.001337608542886132	0.0011724459158660768	4.066054140041861	6.71773244286239	2.0	4.784985394814814
Scramble.38	0.7997268262837267	3.6283480994741085e-05	3.055497220982347e-06	1.2403622339131888e-12	0.0013744989133737463	0.18167124538364127	0.0520509534171436	0.13205933010968804	1.1669221930870295	1.0	0.46411368453712587
Scramble.39	0.9857242119445228	0.0006846371321051236	0.2751177120572252	1.251555401205138e-14	2.9111455734113523e-10	6.60712282907036e-05	2.6832724811339763e-06	2.146821374755174e-08	1.2615953373939657	1.0	0.34850151585077926
Scramble.40	2.539158415409349	0.07854019293237126	1.8556917803074592e-05	8.78685237458484e-12	1.5486830806771243e-12	0.002536603879747034	0.01537203327360284	0.0002228089637570591	2.635848611386966	1.0	0.2310334277891511
Scramble.41	1.1171165574156765	5.205551040431811e-05	1.3243425828635224e-07	9.740548913687913e-05	0.00026696581735195253	0.04011018236781118	5.883001390650615e-06	0.0002621873353108417	1.1579113693713405	1.0	0.06198687149335137
Scramble.42	2.392858372785861	1.0997557117214214e-08	4.907309959583595e-09	1.715736068191157e-10	0.0001302295075911544	0.22376274037096208	5.07024440911682e-05	1.5849306152960025e-06	2.6168036461155615	1.0	0.4895736541577965
Scramble.43	1.8756579407287257	0.0006047988729909261	8.478199298575756e-10	0.0004967693633688266	4.238547587987799e-05	0.00021897480856570528	1.1794314954074956	0.00025281794729200223	3.056705183452139	2.0	1.7268916257108717
Scramble.44	2.970704216830807	0.00011850371933549894	9.509640311355026e-10	6.282386592989749e-13	0.0015905034154932002	0.00014249395308433047	0.7931771573229033	8.821629722309308e-07	3.765733758356188	2.0	1.6596726427519997
Scramble.45	3.0221560415671207	0.0011121440452823755	1.3184966055432896e-09	1.8708358711279485e-06	3.1430189212029437e-10	0.31836288072410784	0.06278732760120648	1.4392229450987646	4.843643211505151	2.0	3.758614842498007
Scramble.46	3.74352613606983	0.005362895306967195	7.648585038510013e-05	1.5424299052439803e-09	0.07666033686045852	0.030711403335961007	0.012255399892153703	1.8069657174026554e-05	3.8686107285153595	1.0	0.3599943263504892
Scramble.47	2.0811429109522748	7.473817906220063e-06	0.090855493402354	1.9724230956838896e-08	3.629492632131697e-07	0.01614784943841866	0.0005342604398622089	0.12103341754596432	2.3097217882702745	1.0	0.49295957948894076
Scramble.48	2.119473914503013	0.423194942495719	5.1532374296213406e-11	7.419917012064453e-08	0.0009882255397009054	1.1828489382570753	0.14276328024447377	0.002646494884727963	3.871915870175412	2.0	3.293196029794463
Scramble.49	2.2968657683577796	1.2788866366274683e-07	2.4713032313000274	1.1377054497385246e-14	0.052256045140005154	1.6988637669094702	2.878520945078e-06	5.356554251346434e-05	6.519345383659416	3.0	7.231986685993492
Scramble.50	1.6828738698324721	0.0002508264096380209	4.857740275234335e-09	1.552369124891237e-11	2.49566838795658e-12	0.23973344292999219	0.09176114203523832	0.8356006273362802	2.85021991341938	2.0	2.0030843979080153
Scramble.51	2.5769539617423964	7.0627404455207375e-06	6.846277066409475e-05	2.7295607297607078e-09	7.063015282111148e-07	0.013379329870184154	1.0139183530961713	1.950321264063165e-05	3.604347382463591	2.0	1.8969322929935843
Scramble.52	1.7611994633793457	0.06825472242021317	6.901205372288764e-07	1.5480559016207532e-10	0.9879497619133775	0.04061992765621629	0.010273286023923765	0.0010345385394750722	2.8693323902078944	2.0	1.7528123272648293
Scramble.53	2.4213764764026555	0.0011183413162701846	1.025201933543028e-10	3.732860742854168e-07	0.008037072037086269	0.04237888405429313	4.4575004863252493e-05	0.00023060467870305063	2.4731863268824656	1.0	0.12212055750180803
Scramble.54	1.2657434699488663	2.1491539922224295e-09	8.373067557287577e-10	1.2327131617284072e-10	0.05489073107820747	0.11354053475946513	0.28576628005289834	0.00016497138024685834	1.720105990329416	1.0	0.7321272658508531
Scramble.55	1.385791983750564	1.8925844171129269e-07	4.736687132742731e-07	2.4405211424046966e-13	0.0002547084175283958	0.02664467004524708	0.054192148103907586	1.3002641288594686e-06	1.466885473508775	1.0	0.1412564293810655
Scramble.56	1.4694173601114364	0.7132710516453703	5.332342758720061e-12	5.284453679531432e-12	7.949801168660324e-14	0.5621817287436698	0.0027635701749461157	2.3526116752607956e-05	2.7476572368028713	3.0	2.065864767966996
Scramble.57	5.050405284691626	0.7856553993137985	0.1057692468867954	0.5399559865206198	7.065311083031885e-11	0.4010163668387737	0.013989479008333682	0.0620105322182484	6.958802295548848	3.0	5.73443057078116
Scramble.58	2.7727366239936697	1.5258493423155985e-09	8.418099312155586e-11	4.659366601411647e-07	1.11996254747178e-06	0.027181860520073157	0.5291174428434906	0.030213503871543652	3.3592510187380147	2.0	1.2956605480553258
Scramble.59	1.3657234032208545	4.8246421998005e-05	1.988079751023211	6.674670799260047e-15	4.4586132013363636e-07	0.00024286568012211202	7.182670699300943e-07	0.0010950613007980523	3.3551904917753803	2.0	1.9896124358593212
Scramble.60	1.4224046201010672	0.0005551126181777739	0.0006938089992393171	2.98211351502152e-12	0.007354156023869351	0.017656678318210665	6.345501411451574e-06	0.0048251118515503415	1.4534958334165082	1.0	0.055586010734948045
Scramble.61	0.5155805317947639	4.163052483058773e-08	3.5832982178317676e-06	1.6098136323996158e-14	2.19550488710869e-10	1.0460693150997995	0.0193557606040047	1.5509503182034603e-05	1.5810247421500592	2.0	0.6550826751771084
Scramble.62	2.2425399237240136	0.042101435297424	9.013973363073422e-05	4.335781006813005e-09	0.05848373290939612	0.11299246615663347	0.0008889161707584971	1.3509079416414467e-05	2.457110127407054	1.0	0.4839724169751576
Scramble.63	0.01640264598499923	6.661454259932158e-13	0.0910333975143074	1.1561341097547845e-17	5.065913085204656e-12	5.503273445614145e-05	0.0003850664441169567	5.364435611400335e-09	0.10787614804804742	0.0	0.0033925048392422926
Scramble.64	4.315722830169959	0.1936907107619704	1.561055274433477e-12	1.639678308403268e-08	1.3326700515891285e-07	0.16208344167606184	1.84179796453253	2.0458578716441016	8.559152968449972	3.0	10.133644718736951
Scramble.65	2.086276678677093	1.3768832828366842e-10	1.0042390122103708	7.166050794330434e-11	1.0039520580438208e-10	0.01690202684733217	9.405266707749444e-07	3.293123598303141e-05	3.107451589807194	2.0	1.6762421670108254
Scramble.66	1.035453853167652	2.9620266180803066e-08	9.382337106953658e-09	1.1027980652688667e-11	0.9992122183661063	0.031128410381716307	0.13635871991674015	1.598323922810552e-05	2.2021692240850745	2.0	1.3764065762846907
Scramble.67	1.6155889898362377	3.836404826745023e-06	5.416117108087783e-05	7.096862375750586e-15	7.137563374491945e-09	0.7673333487903718	8.452231937747369e-05	4.458488761230269e-06	2.3830693241482264	2.0	1.132766758323713
Scramble.68	1.1594247271061415	3.4583376838678256e-12	0.000608538957806891	2.7837674750856985e-14	1.3213063314353967e-06	0.00024165344375603331	0.0005407716455818847	0.1501176424200189	1.3109346548831229	1.0	0.22447779180937139
Scramble.69	2.5205443755274417	2.0425822477282923e-06	0.001263206701720322	5.433583557625617e-10	0.001260351868398262	0.019968752082876164	0.001211765358015964	2.594267134774007e-05	2.544276437335406	1.0	0.05742325119774866
Scramble.70	1.9987951112084872	1.128347525769169e-06	4.1147370849194236e-11	2.540219966459724e-07	1.0385241752197705e-11	0.0022130712769670305	8.977972637860609e-05	0.19191798186984008	2.193017326502728	1.0	0.3905752531125392
Scramble.71	1.0471283238514866	0.6651314324651628	1.5384969657865202	0.4200131210244987	8.755046491617053e-10	0.9758284027322638	0.02195024978334439	0.0018179562773790485	4.67036645279616	4.0	5.985724563841578
Scramble.72	2.996453789576446	4.487868796414195e-07	0.7452957447114031	5.25193887020869e-09	2.346341720684112e-07	0.004348245180907978	1.3680838232462113e-05	0.001936298762127474	3.7480484477421077	2.0	1.5979448007266641
Scramble.73	1.9578791393148163	0.00020341855394243247	0.0013177873416664633	0.9363168856736186	1.1183294507785392e-06	0.29346879784966234	0.0001700384928641923	0.04182749366798309	3.231184679224004	2.0	2.2957624859849277
Scramble.74	3.489615755123551	3.4265297458026775e-05	0.9265355253914485	2.6348463444794856e-15	2.4744610650856204e-10	0.8554963809427052	0.1589667810562842	1.245997297360583e-08	5.430648720518869	3.0	4.696237847797286
Scramble.75	1.5380504660924201	0.01106865701232874	1.6828817841044047e-10	2.1730079186490705e-11	2.705298208733205e-09	0.041577738139139606	0.0569965529897296	0.0011102690222705369	1.6488036861512052	1.0	0.20581580165220867
Scramble.76	2.0567957469577816	4.0320738345910005e-09	5.482175513711634e-10	1.2941866733101174e-10	0.00026698239666506817	0.5628434807842789	0.1680595270128854	0.00044687844896526416	2.7884126203102864	2.0	1.412182570995265
Scramble.77	2.706774457286885	1.0725869239212935e-08	6.846175998486567e-05	3.1906766281655164e-11	9.522802398641289e-05	0.0029452944493064295	0.018333050872191118	0.0001888342623865511	2.728405337412516	1.0	0.0542001625761799
Scramble.78	1.98181822068526	5.2055510404431124e-05	1.323143771351354e-07	9.740548913688436e-05	0.00026696581735518183	0.04012611225941523	5.880268492880929e-06	0.0002621873161759339	2.0226289596606177	1.0	0.08649291367768853
Scramble.79	3.0843044479211636	0.0025562388619751837	0.00022091455132971052	3.5992877714271864e-11	3.6148733841509455e-09	0.15734256635296232	9.072637133623127e-05	5.838874328074399e-06	3.2445207365839615	1.0	0.4069427238573967
Scramble.80	2.4021630458152328	2.938677779276918e-10	3.1963546391594244e-07	1.4531086484180871e-11	4.8028477431052193e-11	0.09088749799431442	0.0007649330005938976	2.7496237519693125e-05	2.4938432930395518	1.0	0.21056712178367046
Scramble.81	1.0382659158718814	0.08472588733399726	0.0013896328694296262	3.295179509848995e-10	1.7792970790393988e-08	0.449530277955881	4.706041075164112e-06	8.158430650995886e-06	1.5739245966254043	1.0	0.7022978564754296
Scramble.82	0.9392506232621595	1.4302889907476292e-08	1.0501538024073166e-06	1.840828739137213e-12	0.9867852753757441	0.0017699527827167987	6.633934286802082e-06	2.3038281980507293e-07	1.92781378019626	2.0	0.9501679454589135
Scramble.83	1.4619564975852535	0.10622657768030366	6.042665814681935e-10	3.8769687207505903e-13	0.0012829920078910792	0.8976168319951795	0.0004736280974390307	0.007360320164572707	2.474916848135294	2.0	1.4609433292191722
Scramble.84	0.28694094318324737	1.1248442716450339e-11	0.9561301177920725	3.099241029122198e-14	1.6922202551050059e-13	0.00534528519242631	5.832098105754094e-07	0.0015140784391435198	1.249931007828149	1.0	0.36436108369486875
Scramble.85	1.702693198102767	8.665166579245336e-05	8.209230480589982e-06	8.232181004545146e-09	0.9993070400215398	0.016030994824230274	0.012916836847462613	0.008158996029959434	2.7392019349544134	2.0	1.5270375748224412
Scramble.86	1.3743414700108865	4.2686973951279943e-10	5.855206592987947e-05	1.1667087385577666e-10	1.007128019764478e-05	0.5650042250348383	5.358415779366352e-05	2.007617566867352e-05	1.939487979268855	2.0	0.7997054312559821
Scramble.87	1.5090852822460885	2.92717319593861e-10	1.1017801261666604	1.4971360871641394e-11	1.2443024661574953e-08	0.038836368472012266	4.871087707742437e-05	0.0013736008095818109	2.6511241013221336	2.0	1.5235198567350574
Scramble.88	1.360011963377375	0.0004345180382707144	2.250815222086002e-06	2.680006756493247e-05	1.2855135215638018e-07	0.01579465157581849	0.28201496660271286	4.177678897181146	5.835964176209462	2.0	3.9645045481884034
Scramble.89	1.3023208817672849	7.334221660340847e-07	0.0005396437038437438	6.293369053190921e-12	1.8320236201928867e-08	0.31958003404657603	2.878099900531249e-05	1.0024950999867284	2.6249651922521338	2.0	1.8702150222256495
Scramble.90	2.6953299361856105	6.795213573956512e-06	4.499075879132612e-09	1.8793130528521098e-10	1.80543661274215e-08	0.020650194106181834	0.0003696021459674075	0.0007359180447514702	2.7170924684374587	1.0	0.05432600299288759
Scramble.91	1.577480190310524	1.2315078219551113e-09	7.759759944065411e-09	3.179973748666595e-11	0.0025670718116191857	0.0004154445793801342	0.06875568738959698	8.672423279007984e-07	1.6492192703565156	1.0	0.132673985038132
Scramble.92	3.2002841195913123	0.35720349037637084	2.930856924458119e-09	0.010350842338386892	8.196252426741258e-07	0.504033902408844	0.0011893921495603399	0.013890737360149244	4.086953306780723	2.0	2.1813739683692326
Scramble.93	3.3917130068305115	0.014538922453195487	1.565673932422552e-05	8.619717527652048e-08	6.806652650400558e-05	0.014246527257366333	8.032644110182612e-06	0.0006279068737969255	3.421218205521984	1.0	0.08219967474615075
Scramble.94	1.6789729827597595	1.326768298147139e-05	4.924210317295966e-09	4.27530112962609e-09	2.6922114622063837e-07	0.1635812051808772	0.49221125061442683	0.003988277229889834	2.3387672618885924	1.0	1.1637418418547125
Scramble.95	3.9526506959857564	1.838809435737677e-05	2.025569681657127e-12	1.3236297313993624e-07	7.527936645378538e-06	0.2942089169607664	0.0003408004411714863	0.020810115303162516	4.268036577086858	1.0	0.867931656309018
Scramble.96	3.530223635532958	6.7952627219630135e-06	1.6977008346251126e-12	1.879313062378832e-10	1.8054376289581376e-08	0.020649378029718172	0.0003696015679623915	0.0007359301704472762	3.5519853588078134	1.0	0.0615439171849003
Scramble.97	1.0205568710755961	0.0004049395106156222	1.602746347475675e-07	2.3604106294997886e-12	0.7780507537310238	0.16875961659817515	0.001440892502292636	0.9427974756052454	2.912010709299944	3.0	2.6698149869435777
Scramble.98	2.2027033199712562	6.966538690811677e-05	0.0004767203896183181	4.868481212731135e-07	2.074656682448938e-11	1.450657771434504	9.055090937239605e-05	1.5768094122177765e-06	3.654000091769939	2.0	2.2105095499009177
Scramble.99	0.008358221667773906	0.0005202196735190484	4.088761861352769e-05	9.92622931831344e-19	1.3516454834842498e-06	0.0008017435127080829	0.00047052418771195915	0.006494357703327757	0.016687306009137766	0.0	0.00019396916372495357
Scramble.100	2.6790749558725193	0.011953733377923778	2.1596723006228535e-11	9.87455515698197e-12	6.577031730993215e-07	0.2776067335123443	5.230240425070123e-05	0.00047415017506281424	2.9691625330767453	1.0	0.6645460725008334
CRX.3	3.352073822258643	0.02256404625005069	0.00011216927786916636	6.879667449882388e-10	0.9999409744336074	0.8143784234922932	0.43351750891453117	0.36729835448332276	5.989885299798283	3.0	6.675403398924742
CRX.3_full_mutant	0.49019216347545613	7.459930523376718e-12	0.00011216927790266878	6.244085663799337e-10	0.9999409744329635	0.7979966942170269	0.4337366525549014	0.3650309815876327	3.0870096361777515	2.0	3.3656580019455937
CRX.4	1.8708203129444207	0.0004333311989088246	0.814291044328649	2.8472193746940257e-12	1.1242951100892705e-12	0.004183275029000507	1.277694169608494e-05	1.2961654790258127e-05	2.689753702101437	2.0	1.3105969555627905
CRX.4_full_mutant	0.045699957033626386	1.766120804519201e-08	0.8142929278873465	7.44236358816477e-13	1.2283380498476266e-12	0.0001009983323864887	0.0030073348351394493	9.476646078673063e-07	0.8631021834162873	1.0	0.06025620567667483
CRX.6	3.7305225294799143	1.0758208817498385e-08	1.207790018069089e-12	1.528180359504205e-11	2.5135974921137376e-05	0.9903422420201062	0.0006806791801421968	5.490770642335919e-06	4.7215760882004245	2.0	2.227075329514356
CRX.6_full_mutant	0.7039937428927207	1.0757779450020343e-08	1.009468716716627e-09	1.5281432203252514e-11	2.5135975014826657e-05	0.9759412399345537	0.13335945279299363	5.2135786348993615e-06	1.8133247969564472	2.0	1.004308187320115
CRX.8	1.5578430249340132	6.810510632119356e-05	1.2662346295221026e-07	1.4170304353312558e-14	1.4056336701158134e-07	5.051414792799153e-06	4.209735346099258e-07	1.1797589179439371e-05	1.5579286672046853	1.0	0.000161650652153325
CRX.8_full_mutant	0.6411285658457135	2.8652730473541106e-10	1.2662346921128156e-07	9.513369184643205e-15	1.3977917637937375e-07	4.722248375419209e-06	0.00017674762691380228	2.238352370264006e-06	0.6413125407625555	1.0	0.00019585938645764892
CRX.12	1.150856703987278	2.7321718995164226e-05	0.060415435826114014	9.573729683750758e-18	1.118795262150356e-09	0.15483497042452982	9.69096599477786e-06	5.8319870963693115e-06	1.3661499560288033	1.0	0.3276967690847011
CRX.12_full_mutant	0.28012224646498385	2.7321718850552175e-05	0.060415435826115776	9.573731177042121e-18	1.1187952725271103e-09	0.15483494456679098	1.25067160182745e-05	5.831987072488104e-06	0.4954182883986272	0.0	0.12498362364162358
CRX.16	1.3610536395150143	0.24304149086707566	1.0481507491980362e-10	2.2134003873106964e-10	6.373068710948196e-07	0.18247868919702745	0.0001875639926267015	0.046571616297268276	1.8333336375020386	1.0	0.800917056151093
CRX.16_full_mutant	0.3843688383408808	1.5193678859923743e-08	1.416262208244821e-10	2.213400387182016e-10	6.373069412340781e-07	0.18247868630015188	0.00018756325634688943	0.04657161628300178	0.6136073570439677	0.0	0.16315410149912643
CRX.21	3.152487317490856	1.0792666131430558e-05	1.0135859680106163e-06	1.0187273654353641e-10	0.002639758966278337	0.9990287438273561	0.03388335973048113	1.9164728854831423e-05	4.188070151097799	2.0	2.1628753798499725
CRX.21_full_mutant	0.28831270638385065	2.261062689885665e-11	1.0293164459741343e-06	1.0147672811127188e-10	0.0026397264996287045	0.8345191939500535	0.028334984942128855	3.133617368798727e-06	1.1538107748335638	1.0	0.3701640289477128
CRX.22	3.417702547877844	7.876145952536222e-08	0.003085205815220455	2.0179033824203754e-05	0.0009376873603102803	0.44229843430284244	0.06162102913807873	0.002196085601131385	3.9278612478907116	1.0	1.2798553145160434
CRX.22_full_mutant	0.7521981715789284	1.0037076816734562e-05	0.0030852064158870232	2.017903382356754e-05	0.0009376873603087959	0.44213655207849417	0.028834154450393105	0.0021933535088341396	1.2294153415034859	1.0	0.48752034198350347
CRX.30	2.1715933225826056	1.5284608620250193e-07	0.03137424541925779	0.008987861082230106	0.8228307253300409	1.0022090258670497	2.6310807323536206e-05	0.02035136474548653	4.057373008680081	3.0	3.6138897400126155
CRX.30_1_double	0.917672765159767	2.5722318647547115e-08	0.031374245426181266	0.008987861082227346	0.8228307606806281	1.005605032672127	2.628589688279082e-05	0.02035136468732548	2.806848341327458	3.0	2.428026010749785
CRX.30_2_double	1.3087811631304038	1.5284608620250195e-07	0.03137424541925779	0.008987861082473007	0.8228307252912097	1.0009351230540584	0.00012611602733454143	0.0203513649095111	3.1933867517603343	3.0	2.8541084885797163
CRX.30_full_mutant	0.2425737702374485	2.572231864754714e-08	0.03137424542289231	0.008987861082227667	0.8228307288766525	1.000699440784839	0.0003511103657576479	0.020351364683705957	2.127168547175842	2.0	1.4547048717606241
CRX.33	1.0326155239705295	3.629193077545288e-13	0.9859667467368518	1.6731463465244716e-08	3.2726033890985287e-07	0.0023286088157383916	0.022405278071459003	0.018572574129756447	2.0618890757165	2.0	1.106619793048542
CRX.33_full_mutant	0.07149283511701514	2.3148816308066383e-13	0.9859667477146137	2.56437070507021e-12	3.272603985347129e-07	0.0023286075627507474	0.022405278391606737	0.011568231456831456	1.093762027506012	1.0	0.15281902836490882
CRX.34	2.184188001837552	0.15170829676559872	0.7272997924823992	1.3291019044734447e-10	0.00423153957508806	1.3524669054246595e-05	6.261811108470605e-07	0.0005762604530775956	3.0680180420967913	2.0	1.6889517621226016
CRX.34_full_mutant	0.8786011365016464	0.0003139077692633177	0.7272997928971828	3.791835548414878e-12	0.00423153957508806	1.3524308750957641e-05	7.008048510561005e-06	0.0005759205694101276	1.611042829673644	2.0	0.7284971240385245
CRX.35	4.458039309426238	9.366071343583943e-05	4.37721125127298e-09	1.703257288265498e-11	2.2497759694663177e-07	0.00847353556090915	0.00011391360826631414	0.002483258104448663	4.469203906785139	1.0	0.035037915800359046
CRX.35_full_mutant	1.4113185925895078	4.2232714485405756e-12	4.3814075060007715e-09	1.7031483676246758e-11	5.199322449324426e-10	0.00831990691931525	0.00019095208811259256	0.0024749401351878333	1.422304396654718	1.0	0.01954387917146968
CRX.38	2.73114454800612	2.0694664428820877e-06	2.763677562660104e-11	2.8236492438773686e-12	1.0230961360624755	0.00035919725871479753	0.008694358921818362	7.892705135356091e-07	3.7632970990165457	2.0	1.9599289768674089
CRX.38_full_mutant	0.8291908096101596	2.0694663369240898e-06	1.670085948092594e-08	2.823643925510316e-12	1.0230961360634891	0.00011098255244149129	0.0844751374115973	9.738218219421797e-07	1.9368761256295297	2.0	1.0551777469527595
CRX.40	5.669461456016603	3.114445468778724e-10	0.0015856917299775248	1.0884467394922266e-10	3.735112071975008e-05	0.07121899217306238	0.07392273547431043	1.6838776036733614	7.500103830608324	2.0	4.667165506453479
CRX.40_full_mutant	2.7383241397180687	3.06942569870297e-10	0.0015856957757072838	1.0526068096919997e-10	3.7351125053698464e-05	0.07115541456097302	0.038742548876520434	1.683192600295106	4.533037750763633	2.0	3.1389573963962496
CRX.42	2.0031831180188386	0.8546964933699739	2.4038278069952186e-10	4.377996787647423e-13	0.09438228544443167	0.169385061468231	0.010919205763725199	0.39360046398210913	3.5261666282881303	2.0	3.0257384066239044
CRX.42_full_mutant	0.026249054592434592	0.8546954658772001	2.403898531224661e-10	4.371068371543427e-13	0.09438228544443235	0.16566545334632507	0.9801076413191823	0.39360047586143376	2.514700376681835	2.0	2.215790316026427
CRX.43	1.7837515990785495	0.9882298379280826	9.975908753832584e-12	4.772435038254756e-13	0.44201528970756476	0.5498413660825059	0.010430802197970497	0.03216615561301034	3.806435050618137	3.0	3.8308416100998692
CRX.43_full_mutant	0.8688173764733774	0.9880264201681846	9.975992448887987e-12	1.268791524712849e-13	0.4451980239257078	0.541088200418035	0.010495210967852296	7.96535746490277e-05	2.853704885537909	3.0	2.7580255457919085
CRX.47	1.8260101353535707	1.329172756932911e-08	2.7858286700513717e-13	1.1379237753973185e-07	0.4867587614889103	0.27153642654601173	1.9943821130877783e-05	0.006103679458573982	2.5904290737525812	1.0	1.4296255714511055
CRX.47_full_mutant	0.9793850279788258	1.2479732171157693e-08	2.7858305248358485e-13	1.1381550720284514e-07	0.4867587613781158	0.501572975454172	0.14190455282623887	0.006103678978607305	2.1157251229114777	2.0	1.6200212772233866
CRX.49	1.7251286182314534	6.061653531381691e-13	0.9884409450207805	5.938015740374809e-06	1.2648440182214453e-05	0.0013540011093379916	5.36830950159046e-07	0.00706841981766684	2.7220111074667175	2.0	1.4549986962372765
CRX.49_full_mutant	0.6745954969842706	4.702658082856429e-13	0.9884409450208143	4.3655723630324855e-15	1.2648440182214453e-05	0.0013550235149519772	8.517763757355207e-07	0.0016733397671214803	1.6660783055041908	2.0	0.7437018229559462
CRX.50	3.7012583070872935	0.153979029348495	2.445739370115e-11	2.2685460469628023e-08	2.101629096662327e-05	1.0093989624980781	0.00021852201610195456	0.03430713076915262	4.899182990720005	2.0	2.8332959118554992
CRX.50_full_mutant	0.7441041543825	6.741538712076235e-08	8.152186071307911e-10	2.268595605394011e-08	2.1016293975025943e-05	0.9614146222000964	0.0001236647359326115	0.0022209412430613975	1.7078844897721273	2.0	0.7850486922189992
CRX.55	2.5589978107001006	0.0014058763003778512	1.25150610337232e-07	5.361654115416482e-09	1.7042602661006008e-11	1.6642778075479305	0.01798098395163469	0.0037566782183105635	4.246419287247662	2.0	2.7347730416187757
CRX.55_1_double	1.606506296913782	0.0014047562796698299	1.2630038066383122e-07	5.361315601786926e-09	1.7382472992704333e-11	1.5576816105212086	0.017980980396466756	0.0037566782166791783	3.1873304540068848	2.0	1.9572840264453484
CRX.55_2_double	1.6374128866369093	0.0006131639788150803	4.007431229920153e-06	5.361315244895976e-09	1.7042839687001042e-11	1.6642777634529269	0.017980995875600068	0.003756678218290682	3.3240455009721304	2.0	2.0679780569059956
CRX.55_full_mutant	0.6849213728276777	0.0006120439581070589	4.006891129700569e-06	5.361655054917809e-09	1.738271001866623e-11	1.5576815664169512	0.017980992325070614	0.003756678216773769	2.264956666014748	2.0	1.0625330022186046
CRX.59	1.5041545960012992	0.1765121407192742	1.9909989905732486	2.6500170960031994e-12	7.204768335343029e-07	0.0002476709060544012	0.0008052135983470861	5.634556273844979e-08	3.67271938862327	2.0	2.602122719797171
CRX.59_full_mutant	0.6637720481928956	0.17651205643700665	1.9909989905732437	2.649999133746294e-12	7.204768336398823e-07	0.0003288031276320946	0.0008059133527483063	5.5546838516496944e-08	2.832418587709849	2.0	1.5612479787647227
CRX.66	4.050302799263329	4.944893752889497e-07	7.919893188671401e-06	2.2827881287347975e-10	4.5470032766999244e-10	0.00410271725413484	0.00010001822935488333	0.0622858891661797	4.116799838978541	1.0	0.19713231663512917
CRX.66_full_mutant	1.245331924597333	3.2819215153786645e-07	7.964599048947583e-06	2.282917251562532e-10	4.5470457968863564e-10	0.004051933856227408	9.858529722590286e-05	0.06227771107130075	1.311768448296284	1.0	0.10722260856095474
CRX.68	4.401435286714073	0.08845429066339094	1.8645690828100342e-08	1.6057768801659556e-09	2.7174826731602357e-06	1.662801149224385	0.00018480842393180853	0.14531879535566283	6.298197068115584	2.0	4.40249348883672
CRX.68_full_mutant	1.122267811227975	0.0029362578041684517	1.86456907854411e-08	9.109110914512334e-10	2.7168400942654287e-06	1.1382112229695525	0.2823030555814006	0.053693055686007816	2.5994141396658	2.0	1.9141863100316208
CRX.69	2.731933897487603	0.5971797053719751	1.0571345367481688e-11	6.792709109029902e-11	0.9869154991307652	0.004068768591586514	0.0037896055122492722	0.0027581630737298847	4.326645639246408	3.0	3.3767278388508855
CRX.69_full_mutant	1.1583825226316506	0.5902948610436619	3.606715141041401e-12	8.73686988404706e-12	0.9869154991307655	0.00197813024059203	0.0037910363379071686	2.94994793683265e-06	2.741364999344858	3.0	2.199227292212923
CRX.70	2.234980095095364	7.43291950974684e-07	4.488068255202389e-06	1.713219279692835e-11	2.4227389186618205e-05	0.00048016802103683514	9.174789249094522e-05	1.4720767118016287e-05	2.2355961905425352	1.0	0.0014119894024761134
CRX.70_full_mutant	0.2616543340784402	1.0086978739913236e-08	0.0004518876031191157	1.7129317174553814e-11	2.423172597452695e-05	0.00048429206836656717	8.501347302055707e-05	1.4720732330918233e-05	0.26271448978535994	0.0	0.0005565883207331222
CRX.78	3.9866399424614154	0.0010504639907377073	7.317046788747532e-09	5.547828964588946e-09	3.5906932651024882e-06	0.0345971595836281	0.03135378716636085	9.94188262996762e-06	4.053654898642913	1.0	0.19930320554202866
CRX.78_full_mutant	1.1832644236956997	1.891426243762681e-09	3.222999284760407e-06	2.0707276713180697e-11	3.3644725936236836e-06	0.0063098977789419934	8.167332355465499e-06	3.057807979166698e-06	1.1895921359989883	1.0	0.010119852498135788
CRX.83	2.807720206206085	0.07873412471720483	6.93953982734678e-10	1.9861283224510784e-11	6.942200045628049e-10	0.026128925123230732	0.0006324602394647398	1.940774214226919	4.853989931920939	2.0	3.463892503416698
CRX.83_1_double	1.8125263837629817	0.07873412470230275	5.490843044548052e-07	1.986082913435175e-11	6.942200421048698e-10	0.026108359129806906	0.000632460376491364	1.94077421422524	3.858776091995208	2.0	2.678423585886382
CRX.83_2_double	1.9581641465328992	0.07847728426221481	6.939687976081666e-10	1.9861028499631742e-11	6.94246484768913e-10	0.026128871544488518	0.0006333366202850981	1.9407742142302353	4.0041778545982	2.0	2.8068728502622537
CRX.83_full_mutant	0.962970324089796	0.07847728424731273	5.490843192696787e-07	1.9860574409472713e-11	6.94246522310978e-10	0.026108305551064696	0.0006333367573117223	1.940774214228556	3.0089640146724674	2.0	1.7807864341647954
CRX.87	1.4064298791729208	0.3254223408199246	1.742221192561612	3.361752413520002e-14	2.1709677987127505e-08	0.0019500578073607601	0.0007504674595642245	1.8782738667508854e-05	3.4767927422697613	2.0	2.6622408064473957
CRX.87_full_mutant	0.5315258059902097	0.3143295851389968	1.742221192561612	2.3808818140013555e-12	2.1709677986870626e-08	0.0019454060331087844	0.7604093461982004	1.850422454438171e-05	3.3504498618587313	3.0	3.0189237998161214
CRX.92	3.2373594881592043	0.0300037540358595	2.2565933376762455e-11	3.75282587515103e-08	0.043782219330767674	0.16115097865950437	0.15694355067861193	0.009866141517519834	3.639106169932292	1.0	1.0710900921158784
CRX.92_full_mutant	0.36373284819384744	4.9516195026544247e-11	1.6366601688191804e-10	3.7537596177367725e-08	0.043782219331848594	0.07875743240581816	0.15692378039406885	0.011890646358679965	0.6550869644350414	0.0	0.22374313854181
CRX.99	3.358638662416187	0.13576565581270628	1.2766543703329576e-10	9.068501887429575e-10	8.89127294276312e-05	0.24627834276223073	0.9551798707519714	0.0005728628611748122	4.696524308368214	2.0	3.1718144512049444
CRX.99_full_mutant	1.5183242490240767	0.13576565582198197	1.2766733015023808e-10	9.068487074243045e-10	8.891094792403414e-05	0.12022520781239088	0.9623392166480031	0.0005728653556603315	2.737316106644553	2.0	1.8932662399683398
CRX.101	3.506262921614911	0.00038168516611448804	0.06471449449688262	9.544516315088902e-11	2.399147910650978e-06	0.009306184780953904	6.4675555746336574e-06	1.3259913143542863e-06	3.580675478849107	1.0	0.20729986807007347
CRX.101_full_mutant	0.890946700808483	7.213422094767242e-13	0.6783919401222214	3.447139490957756e-12	2.3991478770182484e-06	0.009295175570915502	2.7214382892975498e-05	3.886362597727198e-07	1.5786638186728181	2.0	0.7056431761395145
CRX.103	1.6595456138542106	0.006367566962090614	1.0068704566210437e-08	2.272672846156144e-09	0.9993315962642875	1.7726035012658194	5.002700843858719e-06	0.021524833954103303	4.459378127342733	3.0	4.34498879100283
CRX.103_full_mutant	0.7156676814319308	1.926742862198298e-09	1.0068742341492623e-08	2.272672738041611e-09	0.9993333545698454	1.7723350943172123	4.4319461564835263e-07	3.0844740692761625e-06	3.4873396722558314	3.0	2.936297423982711
CRX.105	2.3653212885074573	0.4135110794151135	0.5395668179362849	2.2897751173995838e-10	9.225984277140341e-11	0.9468897208657739	0.002347163053626895	0.0003040704877901105	4.267940140587283	3.0	4.033742364495163
CRX.105_full_mutant	0.40868234468902853	9.038727900012756e-11	0.5909386778768162	2.2897671683240582e-10	9.226130561145035e-11	0.9469655623507895	4.9237309650624196e-05	1.130516308483981e-05	1.9466471278009951	2.0	1.2981742561305087
CRX.110	1.901147165301158	7.569303783611428e-05	7.749697458538483e-08	2.3675160937327476e-11	5.823355121148794e-06	0.188290418688765	0.001218415376712423	0.9947961313152391	3.0855337245954813	2.0	1.9926365648085043
CRX.110_full_mutant	0.9032527796497835	0.00035628405885945724	7.749697458562587e-08	2.2183610668687134e-11	5.823355121148349e-06	0.18600483326844394	0.0007933825465939443	0.9947960947982689	2.0852092751962292	2.0	1.291326065875343
CRX.112	3.520865317687445	0.6793586953257296	0.27638503975332024	1.076266223849277e-12	4.48119603819004e-06	0.017863211128643627	0.0005610419155600244	0.010879838195525297	4.505917625203339	2.0	2.459714961386909
CRX.112_full_mutant	0.4653602947266605	0.6579462672070058	0.28256881535572054	1.0242998420874222e-12	4.481196037679612e-06	2.433665630757863e-05	0.0004815073523476173	6.499685813248535e-07	1.406386352463685	1.0	0.7959852174213038
CRX.113	4.238802453694407	0.04068469736745857	1.10921444605701e-05	1.429193006768771e-13	6.091554877455361e-07	0.00540664467942721	0.00018529694556100373	0.0011086290167422776	4.286199423003688	1.0	0.1443564445182006
CRX.113_full_mutant	2.4317379913122386	0.04068396416210072	1.1092186640652338e-05	9.528859596539608e-14	6.09155474928947e-07	0.00034826761575549843	0.00018520336415393584	0.0011080313940505977	2.47407515919051	1.0	0.09975059244898606
CRX.125	1.3271215929540408	4.63218778951314e-10	1.8229917394487978e-13	2.3920538634029285e-06	8.861087693860299e-10	0.4070887620674843	0.17954075865970742	0.018080518047289395	1.931834025131895	1.0	0.9664543843485285
CRX.125_full_mutant	0.329163942221304	5.6175077302264864e-11	1.845934987984141e-13	2.3920538631392047e-06	8.861088159715011e-10	0.4070885580625481	0.17954068926680905	0.018078357035692067	0.9338739395826849	0.0	0.42630191678107526
CRX.127	1.5481736421449936	4.065260778886103e-06	0.0021872253011528233	0.019186662528140747	3.570045344999398e-05	0.007971776513287385	0.031273730267318535	0.0005831797713724306	1.6094159822404943	1.0	0.11481641461392911
CRX.127_full_mutant	0.5766447380878293	4.065260766543725e-06	0.0021872253011559553	0.019186662528141652	3.570045344999368e-05	0.007960082986915104	0.03127583049661306	0.0005831797712462041	0.6378774848861178	1.0	0.06100869278456242
CRX.129	3.180127669579277	4.03854404821467e-06	9.345807925477752e-08	9.130220468805407e-10	4.763949493135214e-06	0.3000675791806108	0.0003112861771202495	5.832582530127759e-07	3.4805160150599033	1.0	0.7394461437639632
CRX.129_full_mutant	1.2565201077984776	2.497036097582898e-10	9.345849081805995e-08	9.14062360775162e-10	4.763949492999625e-06	0.30004848780479515	0.0003112913960894386	5.829068190337822e-07	1.556885328477931	1.0	0.44033583710391344
CRX.130	5.469993493308604	9.751626865702791e-06	7.34818081696316e-11	2.9752432749402136e-10	2.953996786893944e-11	0.08964174289120676	0.0165436647049708	0.010174522011747015	5.5863631749439415	1.0	0.3891068439959815
CRX.130_full_mutant	0.5776341140758503	7.78605878120541e-09	1.0058484680723842e-09	2.9751487969557723e-10	3.799068024658414e-07	0.34065772874954764	0.018412357427496757	0.018881290404508533	0.9555858796536278	1.0	0.33491960254826914
CRX.131	4.12822264022568	9.899036029915365e-07	7.811747755764539e-10	0.018064161034729426	0.003903789883267653	0.8422258278984547	0.012603025445722038	0.030748914033987548	5.0357693492066185	2.0	2.265880168448333
CRX.131_full_mutant	0.4586640375784676	2.3337992981073285e-11	7.812623641810957e-10	0.018064161026708388	0.003903789883264662	0.26100740310549914	0.00604166122307478	0.030748912091485323	0.7784299657131002	0.0	0.25675368476365584
CRX.132	3.6257195114717025	0.03207789550357433	4.907077609714555e-09	5.057879553814478e-11	0.8329313991279387	0.5356528568580748	4.852975635025519e-06	0.0011298891559820949	5.0275164100505645	3.0	3.466432858100129
CRX.132_full_mutant	1.055338946228847	0.032077877734330566	1.4670688323243283e-08	5.05502359103703e-11	0.8329313991279428	0.5356144018060994	1.2242884348029742e-06	1.943358593147243e-06	2.4559658072654864	3.0	1.9133433640529531
CRX.134	4.20031060684184	0.025346509201349947	0.03612099995729875	9.240421618950998e-12	1.0813665848652194	0.05327423702214251	0.0005330020867689971	0.08001174279259349	5.476963682776454	2.0	3.1803951523157323
CRX.134_full_mutant	2.3671341389384293	0.009784234164578895	0.03612099995729875	8.70630231201903e-12	1.0813665848652159	0.008411382712594513	0.0012594402181288454	0.022776038903310106	3.526852819768263	2.0	2.078738864573078
CRX.143	1.4101911542429617	1.6863433459050601e-10	0.03363953198776157	0.0001476286971401382	3.059875544221145e-09	0.0930353377952941	0.023424312092963813	0.0053740419347052286	1.5658120099793364	1.0	0.27425045226994854
CRX.143_full_mutant	0.44589631498775945	1.6863356446313393e-10	0.03363953198776157	0.00014762869707171393	3.059875544222146e-09	0.09303537758629425	0.02341774330567119	0.0053734629488209635	0.6015100627418882	0.0	0.13069010751072688
CRX.155	3.2319559829070705	0.006924983770586727	2.9215214320455507e-09	4.073548300361735e-06	1.9339358353017635e-05	0.000332457895471414	0.4187898982406791	0.004845506351218245	3.662872244993201	1.0	1.0389285027920967
CRX.155_full_mutant	0.49044158252030173	0.001457806919182868	2.921580678797337e-09	1.0628288668543045e-07	1.9326410021519623e-05	0.00010834013765598409	0.6116842176039432	0.00483399648559521	1.108545379281168	1.0	0.41180370675082567
CRX.157	3.7658978904013116	8.503225590398144e-06	0.0013699255124783804	4.878089296467991e-13	1.2007080751482394e-10	0.041800259550660274	0.00019499579452138938	0.0035870584454927874	3.8128586330506136	1.0	0.13586201270193504
CRX.157_full_mutant	1.0559868652586144	8.479530053318824e-06	0.0033877424734017093	4.738883894116998e-13	1.2034875016706545e-10	0.042556638130155824	0.46143097722635595	0.004206852394030771	1.5675775551334343	1.0	0.6601692087592259
CRX.160	3.9452782664410266	1.9546702978448813e-06	6.439636506623212e-14	2.3758048185145098e-12	6.105918100723403e-10	0.545031441993644	0.0001226845046779259	0.058844229014215904	4.549278577236895	2.0	1.5739087384219055
CRX.160_full_mutant	1.362451927961696	1.954670291414171e-06	8.764155671787211e-13	2.1347339426017125e-13	6.105910780521577e-10	1.1792639152412556	0.10245333474888313	0.04562939016058395	2.689800523394391	2.0	1.750366055345798
CRX.168	4.2463907920138055	0.0013885123775275925	6.804394892564119e-13	7.890697943167062e-07	9.288063592328752e-08	0.970175186873804	5.502053073485365e-05	0.4364468402264009	5.654457233973384	2.0	3.6356491673529803
CRX.168_full_mutant	0.8264421538820662	1.098991208957822e-08	7.474867215635296e-13	7.890452773950511e-07	9.288063590784857e-08	0.9665940194465685	7.93117737302399e-05	0.4364470811284914	2.229563459147429	2.0	1.606253306444653
CRX.175	3.6679928018571877	0.892959796110054	3.6192510232746516e-09	4.683486129023626e-10	7.411816887267668e-06	0.7028093434463778	0.5959672431967032	0.015369509425263213	5.875106109940072	4.0	5.647440920754405
CRX.175_full_mutant	1.4042893616342573	1.1706357394953061e-09	3.6192510522771437e-09	4.6461653468177265e-11	7.4118168872676835e-06	0.7028044647541638	0.8246408738226182	0.015366332415852385	2.9471084492801274	3.0	2.4147768599821218
CRX.178	2.238531681555398	0.8992100737849918	1.2714228937051561e-07	4.0524301752693914e-06	2.0668768482269307e-06	0.0014410859485313489	0.0014190429762070292	0.00014030816694840078	3.1407484388813893	2.0	1.569891654892318
CRX.178_full_mutant	0.27051741241999605	8.446098874040041e-10	1.296708395291912e-07	3.887534683009608e-07	2.0668768490028476e-06	0.0014043225503636559	0.0014215410097234808	0.00010548092537453466	0.2734513430512244	0.0	0.0015857915121617037
CRX.179	1.8262572883402024	0.009377720073445138	0.05742391524147384	0.0015255020213316873	0.007215039308789636	0.0017781188195148735	2.456859188165425e-05	0.01574302334259982	1.919345175739239	1.0	0.19024720445637833
CRX.179_full_mutant	1.0043964707588562	0.002433912516931263	0.057423915241477295	0.0015255020172886115	0.007215039308789636	0.0017781002292089336	1.060695135150752e-05	0.015743022964050946	1.0905265699879543	1.0	0.12381858972580932
CRX.180	2.4139320993201294	3.933060400162037e-09	0.03616135512051754	4.790358294306025e-06	5.625464205306115e-06	0.9787030222391742	9.270417961597158e-05	2.517201074071592e-06	3.4289021178160715	2.0	1.8424581320416393
CRX.180_1_double	1.4576046290344284	3.9245390776611685e-09	0.03616135512296399	4.7903582913852385e-06	5.625464205384323e-06	0.9775669645308293	9.27576004700149e-05	2.5172022353566428e-06	2.471438643237963	2.0	1.361158714087448
CRX.180_2_double	1.529231326804881	3.933060356006242e-09	0.03616135512051755	4.790358294297839e-06	5.587609723770483e-06	0.9712613423057119	9.270068062525562e-05	2.5171910439701043e-06	2.536759624003858	2.0	1.3966169564516515
CRX.180_full_mutant	0.57290385651918	3.924539033505373e-09	0.036161355122964	4.790358291377053e-06	5.58760972384869e-06	0.9701252845973671	9.275410147929895e-05	2.5171922052551553e-06	1.5792961494257498	2.0	0.7067335643830894
CRX.182	5.262683878783961	0.2100853008099434	8.474867045754835e-11	1.1188854912739762e-07	0.05489005590195083	0.0010307864509699863	2.5403329631063843e-06	8.380199369876765e-05	5.528776476246786	1.0	0.8519723474140597
CRX.182_full_mutant	0.8514562338586419	3.2717932191214233e-05	8.600868969878598e-11	9.272126990648943e-09	0.05489005590379069	0.0014623926976638005	0.0015840321741748071	8.056620367928233e-05	0.9095060081282773	1.0	0.07354461638185544
CRX.185	1.2263682620188854	0.0001928941512942639	0.8566332935904337	9.508277845605982e-09	2.978370086018218e-07	1.3079188136152184	7.078309879339622e-05	3.484437048641901e-06	3.3911878382569602	3.0	3.0117305153892295
CRX.185_full_mutant	0.4256533565613453	3.355336988367443e-06	0.856633293590435	2.7567711432520983e-10	2.9783701367045897e-07	1.3078187905930216	0.20421112217913548	2.53097396364711e-06	2.7943227473475805	2.0	2.3686802722155615
CRX.191	1.665031183025308	2.0524191759719813e-11	2.357382219896177e-09	1.9049646095032932e-13	4.469390332859898e-12	0.0008170134513218047	1.2698977881264734e-07	1.3632131634355116	3.0290614892844867	2.0	1.7722499115352803
CRX.191_full_mutant	1.0239563822480855	2.0524191759719584e-11	2.357383003933855e-09	1.904964609239514e-13	4.469390332859898e-12	0.0008170087582390661	1.0716385963422065e-07	1.3632131634355102	2.3879866639882614	2.0	1.2644794010655676
CRX.194	2.1325998578284113	1.057403012500087e-09	0.30982428625890895	3.841432936974214e-12	0.001525294410050265	0.33398696386561905	0.014746495749523816	0.060946763496572944	2.853629662670331	1.0	1.524274831428537
CRX.194_full_mutant	0.5131540459877859	1.057395542650183e-09	0.3098242867324537	1.9627830767331377e-13	0.0015252944100502652	0.333986475572948	0.014746916035687813	3.85436005528526e-05	1.1732755633970704	1.0	0.6277515864529142
CRX.199	4.171603809009494	0.16892902443555605	6.660866784042746e-05	0.00045698180489672064	0.5448111148709658	0.0026770188996427884	0.000703841447113378	0.20941460754748184	5.098663006682991	2.0	2.598659268922265
CRX.199_full_mutant	2.713971340384279	0.1689290244257818	6.660866783981776e-05	0.0004569818048959434	0.5448111148709658	0.003231329353353765	0.0007038419785968708	0.20941460754744912	3.641584849033162	2.0	2.153991886123979
CRX.204	3.42325117294983	0.06161058828364107	5.368461515615069e-05	4.975757842905564e-13	6.913989879651117e-07	0.0008345788125130435	0.16505827438712442	0.042547467857388735	3.693356458305139	1.0	0.7352185505054993
CRX.204_full_mutant	0.781147846879939	0.05947195542151452	5.635130693894402e-05	2.6293431342517565e-13	6.913991452080262e-07	5.5120645292394566e-05	0.16501007512884838	0.04254725313823124	1.0482892939201727	1.0	0.32694999606500486
CRX.205	3.1668949842266616	0.0025718878036565893	0.0011366327027737112	2.2601449530821977e-10	0.544811122273605	0.0025382799458467326	0.2533535076122265	1.933069250903929	5.9043756656947135	3.0	5.747909336327675
CRX.205_full_mutant	0.231824436989455	8.221062968424136e-12	0.0011366332264159062	2.2601349072092023e-10	0.5448111215312847	0.0018037152383492893	0.2533572411068707	1.933069250525236	2.966002398851846	2.0	2.0627994810279864
CRX.210	2.5328879489235696	0.0007933229826191016	5.920593270929401e-07	9.745105335462388e-07	4.58402765570073e-06	0.40277490072396144	1.8482566802463958	3.8304208445158105e-06	4.784722833894907	2.0	3.966705771940292
CRX.210_full_mutant	0.5943776416077534	6.106611072082917e-07	5.920600962741378e-07	9.745105335461998e-07	4.584027655700716e-06	0.40275874342482076	1.8482566708578583	3.1903102810032955e-06	2.8454030074601064	2.0	1.8413410499983032
CRX.218	3.4220325112622905	5.110538207404353e-07	6.658500005727623e-08	2.3751055269259243e-10	2.500279401118565e-07	1.004949857176186	0.01629326287443319	0.0012654766340147268	4.444541935851196	2.0	2.2078715610065682
CRX.218_full_mutant	0.8298016914723056	7.028399935404048e-12	6.661192554648957e-08	2.3724268616561574e-10	2.493845761651928e-07	0.8404640076112704	0.0019240981396316437	0.001255429771286848	1.6734455432352673	2.0	0.7745423270745491
CRX.220	2.491289668434008	7.036488568072803e-07	0.18162205196695355	1.3172382030412316e-10	0.0007665025737813375	0.002566336452097259	0.0002394801198938278	2.004047001759334	4.680531745086649	2.0	3.528137456591081
CRX.220_full_mutant	1.6526612759263888	7.03648856807199e-07	0.18162205196977466	1.3173303768275964e-10	0.0007665091477869042	0.0025637949466137512	0.0002805569523851405	2.0040471867408853	3.841942079464425	2.0	2.7847346384521554
CRX.223	3.120778255853682	9.739079379493797e-05	8.869805312267913e-06	4.868481214535887e-07	2.0686815483215994e-11	1.4506577725889283	9.055076902281524e-05	1.5844246969985136e-06	4.571634911104246	2.0	2.7090074595224753
CRX.223_1_double	2.1743226445520487	2.7728086513256692e-05	8.869805312267939e-06	4.868477451332973e-07	2.0686815238634846e-11	1.45065406123632	0.00014926321697733008	9.337947355934164e-07	3.6251639875603385	2.0	2.191662320335382
CRX.223_2_double	2.2027033199712562	6.966538690811677e-05	0.0004767203896183181	4.868481212731135e-07	2.074656682448938e-11	1.450657771434504	9.055090937239605e-05	1.5768094122177765e-06	3.654000091769939	2.0	2.2105095499009177
CRX.223_full_mutant	1.2562477086696229	2.679626435484652e-09	0.0004767203896183181	4.868477449528222e-07	2.0746566579908233e-11	1.4506540600818956	0.0001492633573269109	9.261794508126794e-07	2.7075291682260323	2.0	1.5266372588534858
CRX.228	2.625981001626692	0.0005144376946658107	4.113885128799934e-06	1.6129100115748496e-13	1.3891799736648256e-05	0.00010709322643102779	0.0014268698378176517	4.888047271863774e-08	2.628047456951106	1.0	0.005129454569012169
CRX.228_full_mutant	0.7778028705500502	1.997124742729864e-10	4.115274645264441e-06	1.1572151151151553e-13	1.389179974073331e-05	0.00010592670712969772	0.001402549333870785	4.8603834926899164e-08	0.7793294024690998	1.0	0.0018614537748351829
CRX.235	4.592327236454983	0.004444370960680266	0.007688384157894501	1.0619309453175398e-11	5.246516183083758e-10	0.0005062179080339835	3.6874907822761334e-05	0.003964628330977168	4.608967713255662	1.0	0.052899734532827
CRX.235_full_mutant	1.045343246509261	3.466141498701838e-11	0.007826464741103255	8.807114638766475e-13	5.254075206979051e-10	0.0004521146120357175	4.4218000760490536e-05	3.151136306398814e-05	1.053697555787174	1.0	0.012359133589428176
CRX.236	4.14124187063015	0.9160347273470306	0.000364284106726356	6.75943849039771e-10	1.0038530737268148e-07	0.0021577142498845027	0.0026514298232216678	0.02012091917379544	5.08257104639206	2.0	2.2844537781862604
CRX.236_full_mutant	0.2876768416038129	1.434043923788273e-08	0.0003703404423840126	6.704607851296186e-10	1.0040394927236382e-07	0.0013165299902203114	0.00017908792685109308	0.020000549257117244	0.30954346463523486	0.0	0.012349033993341382
CRX.237	2.1476591355511987	0.0017118579468457947	0.9841892781646955	6.369299504557325e-09	0.5354924452871292	0.23698211390504884	0.00015799274519471385	0.0006037760599983636	3.9067966060294106	3.0	3.5016500575558482
CRX.237_full_mutant	0.33142603413379246	0.0017118504798740478	0.9841892781837833	5.380717561149977e-09	0.5354924452871292	0.23699511866505066	0.0001579678670720491	0.0006037169081810865	2.0905764169056003	2.0	1.6063168037383457
CRX.240	4.373619980245467	0.33807104003504235	1.2969060082873161e-06	5.622917028203864e-11	1.5897063927810196e-11	0.0020085687894300847	0.0207388506363832	0.027843475450711558	4.762283212135168	1.0	1.1156830998054508
CRX.240_full_mutant	0.5520664065022637	8.72731806899231e-11	1.2969060083457783e-06	4.8419160987709214e-09	3.338145641809364e-13	0.00016803659773167504	1.2868386632768378	0.030224786029306942	1.8692991942416715	2.0	0.8137797892523992
CRX.241	2.4019065312512877	0.34806870768910836	4.904380607941005e-08	4.907511911454693e-10	1.0863718282957919e-11	0.001689951963298957	0.9563896470585919	1.000170705398024	4.708225592905732	3.0	4.814156106973352
CRX.241_full_mutant	0.8222716905591841	1.1623989815217763e-08	5.215021497127947e-08	4.892209515177643e-10	2.3972752132086706e-11	0.000614786643269267	0.9564147525987913	1.0001702593340995	2.7794715534227428	3.0	2.314725331712218
CRX.247	3.3924497934766538	4.510982536464563e-06	3.456194455210001e-09	9.149074391239275e-11	4.3978924561225266e-09	0.2511629957889733	0.001078047396683463	0.00020221869188114707	3.6448975742823055	1.0	0.6506878787671584
CRX.247_full_mutant	0.7197572629911952	6.636644961233046e-11	3.456214427939664e-09	9.152731663446306e-11	4.397892039229164e-09	0.04914351579240501	0.7850296829692225	0.00101807574128218	1.5549485455061052	2.0	0.7471252710479008
CRX.250	4.693083951305089	0.34020483263249945	6.346749746245305e-16	4.361530220600965e-08	3.73358564825991e-06	0.004118926834408317	0.00012179728907503163	0.008588229185559812	5.046121514447583	1.0	1.031843417242902
CRX.250_full_mutant	1.9086750353795505	0.0001121179256386575	4.0922731989976056e-14	4.3614742837649206e-08	3.4268368541363147e-06	0.004112471545538549	0.00023179704747801932	0.00863618462105552	1.9217710769708993	1.0	0.027588854639995226
CRX.251	4.225616079865127	0.9939955564116805	7.484191414986506e-06	0.00026377353990436045	1.114380022406111e-09	1.0336627681369883	0.003314313878887508	0.03768031048829271	6.294540287626676	3.0	5.229220336644798
CRX.251_full_mutant	0.604447131146666	0.002481814223106673	7.484191415074173e-06	0.0002637735407404481	1.1176580031654912e-09	1.0336464979734412	0.0033809514504777355	0.005983970706768608	1.6502116243502738	2.0	0.721483474797264
CRX.257	5.656255355383145	0.4373353281789806	2.2303811004999293e-10	9.202798080006828e-11	1.379064595699901e-09	0.5348484204496686	0.9059752889262781	0.1254591054051911	7.659873500037395	3.0	6.168775344821601
CRX.257_full_mutant	0.7031299808094952	0.43114612110207273	2.230383103375922e-10	1.1821684021022518e-13	1.3804461367887609e-09	0.5291051800024367	1.2757468830456982	3.638827774395605e-07	2.939128530446083	3.0	2.7577707196991215
CRX.261	2.787132856447986	3.1637813894120215e-07	1.1873851324889989e-08	5.593971560686384e-11	4.4867960415776546e-07	0.32610776287967064	9.637551202627201e-06	0.00013473515719765052	3.1133857690235907	1.0	0.7463740691016074
CRX.261_full_mutant	1.4134481569616393	3.416199402430651e-11	1.1873855540249316e-08	1.4286331111932993e-11	4.4867242822957465e-07	0.32551632597429503	0.00014335333801272036	0.0001347492534772763	1.7392430461221564	1.0	0.5093171582894062
CRX.262	2.7513450717613197	0.006765549169568439	0.16233688463155346	1.308646495762263e-09	3.876571966371362e-11	0.002079127917310667	0.00010631441494446563	0.0013541147609745672	2.923987064003084	1.0	0.4157544126538959
CRX.262_1_double	1.7535409620860478	0.006765459930710944	0.16233688463155352	1.3061127074609377e-09	4.0285579952849456e-11	0.00039843683712185334	0.00010630954354420189	0.0013541024127248186	1.9245021567881013	1.0	0.3246253460577599
CRX.262_2_double	1.7817988716805693	0.006765200395623563	0.16233688463155346	1.3075796097402443e-09	3.8765779578753406e-11	0.002077020174744078	0.00015541503450827943	0.001354114744194315	1.9544875080075383	1.0	0.3312335997822401
CRX.262_full_mutant	0.7839947620052122	0.006765011155246138	0.16233688463155352	1.306088681006527e-09	6.04971375666234e-11	0.00039639606349316063	0.00015541502069804018	0.0013541023959445155	0.9550025726387334	1.0	0.19581244615138302
CRX.266	2.243519873727972	7.84692006133168e-09	1.402538831664607e-08	3.4660895769160356e-08	1.5887592807711247e-05	0.39922567440424633	0.001078949354834586	0.05508877329069442	2.6989292149037585	1.0	0.933663579813043
CRX.266_full_mutant	0.32879008640682456	7.846346311942265e-09	1.4025388351258415e-08	3.4660895660042634e-08	2.124245228001948e-06	0.39837425539228316	0.0011463527418068874	0.05508935243887126	0.7834022277576442	0.0	0.2689311811111007
CRX.267	3.0079692573585843	2.3029839585307543e-05	1.1361515164325486e-11	9.22783978482548e-11	1.441100768898964e-06	0.039309702986430856	0.0025488440763757197	0.0001977928802868268	3.0500500683456715	1.0	0.1099916460802847
CRX.267_full_mutant	0.08446512236913645	1.2640122796079005e-07	1.2027210526069542e-06	8.392067005689058e-11	1.4411007690053139e-06	0.039302922189986655	0.0011435314901456915	0.00013757478239055074	0.12505192113862956	0.0	0.007576235192097631
CRX.269	4.078342691040436	9.034794626064695e-05	0.9998766077256804	1.9854120771579775e-07	1.813789843290095e-12	0.0009636005875611055	0.7096419704666243	1.0479478947830566e-05	5.788925895788531	3.0	4.306612587681922
CRX.269_full_mutant	1.3821538588640805	5.4157896838112706e-11	0.9998766106736546	1.9840455925145353e-07	1.1451688132810178e-12	0.013635541349595045	0.7096419605034088	8.324623110319752e-06	3.1053164944737115	3.0	2.6283799124841813
CRX.273	3.370335801259658	0.00011784253838123602	0.2799590279903185	4.592925308605083e-07	2.466967430383638e-08	0.8118393154771072	0.000160353608677556	0.0011477551350926249	4.463560579971441	2.0	2.591817726221544
CRX.273_full_mutant	0.34317125194116926	1.2506500045922196e-05	0.28002883203173523	4.625194229334972e-08	3.021448965560839e-07	0.8132376032114265	0.00013044587818512838	0.001147646290146467	1.4377286342495474	1.0	0.7629743102576193
CRX.276	1.141874480691893	0.44370457011247544	3.18440896494439e-06	1.1377234846614604e-08	7.732459744075927e-10	0.3044049625446154	1.1757297586435316e-06	1.875035965085839e-07	1.8899885731417847	1.0	1.09357463017858
CRX.276_full_mutant	0.11341358765669945	0.4418717928896815	0.00017918371982617064	1.1377234654764765e-08	7.947137517210408e-10	0.3044275116081692	1.2063066446924653e-06	7.867343130562693e-08	0.8598933730264007	0.0	0.3361914771707913
CRX.277	3.5209214597042386	0.1395039822071747	1.0789388982430256e-11	1.2454306457206061e-08	8.041722311498124e-09	0.9572526113057368	6.798034101673132e-05	0.0016747797918663725	4.619420833856852	2.0	2.528711158413533
CRX.277_full_mutant	1.9486817943603632	0.1394989694455237	2.9483671499380466e-10	3.863414605868648e-08	8.041720346048047e-09	0.9572305601820773	7.920009930845369e-05	0.001673723274472247	3.047164294332448	2.0	1.8596484101581627
CRX.278	2.844638005692652	0.0051293463336341315	0.07248161555953625	4.31948919045566e-14	0.0034706191107602025	0.057472500912928465	0.0001577113167877732	0.020049071959572597	3.0033988708859143	1.0	0.4045446120549294
CRX.278_full_mutant	0.17904418058601546	0.003526217082879902	0.07248162545220327	5.085354637160277e-13	0.003470619110760238	0.07931990775693623	3.38045848843596e-05	0.01892199872986115	0.3567983533040491	0.0	0.08104519405086986
CRX.279	3.989451343719536	0.5340562564079203	6.34861443566737e-05	1.9836459680583616e-10	0.001235559844126155	0.001012543820372778	0.0340096268521907	0.01772538048278699	4.577554197469654	2.0	1.5439490542884777
CRX.279_full_mutant	2.059035926884744	0.03063915891030378	6.34861443566737e-05	1.9843423203908324e-10	0.0012355598440063186	0.00010757975153828693	0.8784931018892754	0.015528022209410169	2.985102835832069	2.0	1.5837286883382926
CRX.280	5.6512417065735585	0.0040514891066567	1.5529404221152693e-13	8.745015642076975e-09	0.00011104423293341605	0.025662984320120708	0.07232805053495713	0.19181753512709396	5.945212818640491	1.0	0.9788559015966516
CRX.280_full_mutant	2.5563314540676343	0.0008838615052977199	1.5529393378141954e-13	8.691887151894211e-09	0.0001110429790239873	0.006146000848798218	0.1206285869964673	0.19157783496292377	2.875678790052188	1.0	0.7494459816428711
CRX.285	1.2708719866502567	8.926338713290773e-09	0.25021225574353234	6.705913297207634e-08	0.00797323723451712	0.0006203767504209337	0.00045248605017191815	1.00019237041735	2.530322788831721	2.0	1.7327354595801159
CRX.285_full_mutant	0.3416432787295747	8.926261154473247e-09	0.2502122557435325	6.705913297167649e-08	0.007973237234515432	0.0006633263340712162	0.00045248604613782554	1.00019236931641	1.6011370293896359	1.0	0.8309198612387902
CRX.286	4.75285873849265	8.14353276025182e-05	2.148291121676944e-06	5.849227740886093e-10	3.7750989091028813e-06	0.014524998890195411	6.077434201204587e-05	2.124600657389215	6.892132528416628	2.0	4.521708162111716
CRX.286_full_mutant	1.9194216411285905	4.385336119198317e-05	2.1482911216538604e-06	5.219724417168042e-10	3.775098908457051e-06	0.014904216106442405	3.202227235220608e-05	1.950711155948426	3.8851188127290057	2.0	2.520009430562462
CRX.288	2.998835829156467	0.17967045679847476	5.480697240069387e-05	1.790589274721316e-12	1.3341895782127128e-06	0.6449510691391517	0.00029878410529794047	0.001028523937097654	3.824840804300259	2.0	1.8949604957046555
CRX.288_full_mutant	0.1647515189370087	3.5816655388369705e-11	5.481528274545027e-05	8.194645042627659e-15	1.3341895782903053e-06	0.05919131349740901	0.5673526009080307	0.0018670024904120803	0.7932185853410091	1.0	0.2165556546941526
CRX.289	3.1488803116293758	0.004874726621145011	2.1781233530796049e-10	0.009086484641609476	0.9879595022625824	0.9014709822951168	2.705731630911592e-05	0.0010643963632224035	5.053363461347173	3.0	4.254542642443675
CRX.289_full_mutant	2.175561055367366	1.7210161347620483e-10	2.1781236047544407e-10	0.009086484641603276	0.9879595022605363	0.9014208347135624	0.0031664522934891945	0.001063862906197475	4.078258192572669	3.0	3.5874355358941
CRX.290	4.53869229478166	0.0004995802069482035	0.5014209853351558	3.9094399049097604e-10	0.00030855123865222836	0.8438327350270042	0.003922026393198001	0.00514504839302923	5.893821221766591	3.0	3.672031022366876
CRX.290_full_mutant	1.4029225602451143	9.875372266322599e-09	0.5014209853356002	3.909439530371171e-10	0.0003086756420729556	0.8435575436034753	0.003922111298642421	0.009582574342807772	2.761714460734029	3.0	2.118616169718218
CRX.291	4.560846246724629	0.006611521532400943	4.540349023023968e-06	3.4207953759908575e-09	3.38252869613044e-10	0.0002537161668715844	0.00836823387066963	8.332903772138866e-05	4.576167591440363	1.0	0.04853571360504046
CRX.291_full_mutant	1.7390033180528794	0.006598246439500974	0.0001517309735586712	4.9601877541862373e-11	3.382426636648227e-10	0.00033134728563345353	0.008878667692098753	4.342395648792147e-06	1.7549676532271645	1.0	0.03197966096248822
CRX.300	0.9880712551567341	3.4399549335285303e-12	0.0005012215253698694	9.356447427523653e-14	0.05951756379900873	0.24775653179704496	0.00018183654373623163	6.771167411060268e-07	1.2960290859421684	1.0	0.41330835541819455
CRX.300_full_mutant	0.09124674938840373	3.435074800978203e-12	0.0005012215254807951	9.356446868471954e-14	0.059517563799008744	0.2510565997947373	0.00018183652843668197	2.1250827245881548e-07	0.4025041835478684	0.0	0.0819055017222825
CRX.306	3.056794499296584	0.6107310951933773	2.8302623569503625e-08	5.1889000421610784e-11	2.8825775213317685e-11	3.597085645921207e-05	0.0004762670821178766	3.4728441898028777e-06	3.668041333656067	2.0	1.3539986124590677
CRX.306_full_mutant	0.1057280001225433	1.5454622940624537e-10	2.831907933724905e-08	1.0863220094973885e-13	3.0222937593673e-11	3.587312357642807e-05	1.50814370934424e-05	3.143383285598452e-07	0.10577929752549886	0.0	1.1963335292095761e-05
CRX.312	3.705908624475607	0.00010637500704592131	8.518021474361258e-12	3.751505765423664e-13	0.08144019809617849	0.5084129136362487	0.02216546299855868	0.010400894405858351	4.328434468628391	2.0	1.6158805641597818
CRX.312_full_mutant	0.9723046557069583	8.723909406620666e-05	4.2733299560671146e-10	3.459559461502896e-13	0.08148043627055383	0.4874787744287916	0.7812577330009928	0.006945083855403765	2.3295539227844455	2.0	1.8359062087225466
CRX.313	1.7433283644711364	1.064138502455563e-12	1.304977873677667e-09	1.6011563867840485e-13	8.185109258872714e-10	0.00015242188857419276	4.5134397110661437e-07	7.212158992991144e-07	1.743481961044294	1.0	0.000308701775490082
CRX.313_full_mutant	0.7542948431554708	1.0641383513674075e-12	1.304977890304911e-09	1.6011557596837924e-13	8.185109258562355e-10	0.0001520144532496118	4.5131430190566226e-07	7.211954533143916e-07	0.7544480322431887	1.0	0.0001829699146240602
CRX.315	6.984271931785775	0.007356675865895467	9.311329134350998e-16	4.529432914298372e-11	2.8101172002214792e-11	0.0035870245825195893	0.014742021517449922	0.5711057720490017	7.581063425874039	2.0	1.9552644864212878
CRX.315_full_mutant	1.7500769206762272	2.6620996614038284e-08	6.874798243118258e-14	3.935179861259709e-11	5.821671600276552e-14	0.0019296704254212701	0.006721250565455694	0.08186169940497343	1.8405895677325528	1.0	0.1771562878420886
CRX.316	5.539621383005741	0.00042713134207161195	0.6508238099987744	4.1743474018010917e-10	1.514575475033976e-10	0.06577826597261693	3.469724406278433e-05	0.02346925601566531	6.280154544147825	2.0	2.2060359876077342
CRX.316_full_mutant	1.2724281038971395	0.04458784170667839	0.6508238099999745	9.57460346309246e-09	1.512660330445102e-10	0.18409839866172714	0.018530334235825736	0.02346927832301556	2.19393777655023	2.0	1.4064310573129029
CRX.324	4.738466500744175	0.34807238405756785	4.243664943679224e-10	9.51816857454167e-11	0.6437145445028282	0.2322452544812411	0.08463429670356228	0.004485165368337822	6.05161814637726	2.0	3.880324177241522
CRX.324_full_mutant	1.423240241851776	8.899463413310434e-10	9.88768632234422e-10	4.728880153144223e-14	0.6437147072750492	0.2322565968719502	0.0845717679387077	0.004484230954397067	2.3882675467706425	2.0	1.5778519137436058
CRX.325	2.8126571355042973	0.0003699094747701097	1.689577948915305e-08	2.6320899956749604e-13	1.2740519583564985e-05	0.012204944175631323	8.11953662082141e-06	9.956997494575008e-06	2.8252628231044405	1.0	0.03220625736258564
CRX.325_full_mutant	0.8241264475321185	5.733499382372765e-12	1.6895856287441383e-08	3.383836829922162e-14	1.2740498424359833e-05	0.012181540790742915	3.3816271989161044e-06	1.6685155547536407e-07	0.8363242942016639	1.0	0.015385673694033106
CRX.327	3.9347682363992385	0.14923035886283562	5.193415760406919e-07	4.78831677269722e-10	3.67740269128386e-07	1.0328550517496418	0.010710207973398979	0.01106872989534244	5.138633472441134	2.0	2.903624161724152
CRX.327_full_mutant	0.252640507908909	1.3694597449430127e-07	5.193416643979102e-07	6.548592783975823e-13	3.677402579556101e-07	0.9799203163080851	0.00018015672428068577	0.00012295786755656354	1.2328649628373831	1.0	0.32106567652687207
CRX.328	1.7382613638669295	9.379526410433539e-11	4.0575920779093665e-08	0.8125025950973653	1.1214807459281502	0.9376103702230587	7.546214639232947e-05	0.2644617769275087	4.874392354859121	4.0	6.127192347154458
CRX.328_full_mutant	1.0363471214602389	8.320088425895825e-11	4.057584937371724e-08	0.8124784853195912	1.1214807459281502	0.9374975079744687	8.22886466104918e-05	0.2644617769236842	4.1723479669117935	4.0	5.140592471449941
CRX.330	2.9188431010701614	0.16662935763522335	0.00019319003761077461	6.144325184382633e-14	0.9991531941337606	0.11170880647469818	2.200041060329306e-05	3.033405649429788e-06	4.196552683167768	2.0	2.7667644546191528
CRX.330_full_mutant	0.23366293564472485	9.609015854133116e-11	0.00019462281943841082	2.1936807460974667e-16	0.9991531941337609	0.11174694420528876	2.0251242474906842e-05	1.577274417721903e-06	1.344779525416196	1.0	0.477861523972791
CRX.331	4.7819399372682785	0.0015022758201000657	9.364689540438756e-07	2.2255115372527794e-10	9.996187943013826e-09	0.972226271883614	0.01390958295264299	0.05444716619603283	5.824026180808362	2.0	2.7144963836862264
CRX.331_full_mutant	1.5125596652711164	2.8999779057502918e-12	9.36472739639009e-07	2.224873709998028e-10	7.1116652211571856e-06	0.9708640822519561	0.053396240652110356	0.08064324651618861	2.6174712830547193	2.0	1.6176106406451105
CRX.332	3.7836173058161275	2.5689224214562634e-05	6.243271184168245e-09	1.8094283178856168e-12	0.06595071630519819	0.8261514014275981	0.0002728288825524291	8.948308377825335e-06	4.676026896209149	2.0	2.142689715541835
CRX.332_1_double	2.784533975689285	2.532748081455092e-05	0.00046785682768346544	1.8094240236184598e-12	0.06595071630519912	0.8261507046904794	0.0002728288800170502	8.947509209329966e-06	3.677410357384497	2.0	1.838842370754696
CRX.332_2_double	2.9332611417900263	2.4714937094087966e-05	6.243271184361133e-09	1.1946140721846902e-13	0.06595071630519819	0.8261510958962868	0.00026839441075133207	9.07680606113569e-06	3.8256651463888085	2.0	1.8877434330138292
CRX.332_full_mutant	1.934177811663184	2.4353193694076253e-05	0.0004678568276834656	1.1945711295131192e-13	0.06595071630519912	0.8261503991591681	0.00026839440821595315	9.076006892640319e-06	2.8270486075641568	2.0	1.5061486510195363
CRX.333	1.4785307968833465	2.1691752308543007e-11	0.25846623736257834	1.1988101499466447e-08	2.538897575652884e-09	0.005146753953816229	1.735978689166415e-06	2.004762618259759e-06	1.7421475434897393	1.0	0.43598776064536204
CRX.333_full_mutant	0.031876214088066845	2.1691752308461798e-11	0.2584662373655013	1.1988101499473062e-08	6.215637096056507e-11	0.0003724995610063556	1.8823844255614847e-06	9.383417960197121e-07	0.2907177838127457	0.0	0.0164357615594663
CRX.336	0.9924879468473111	4.748189969761999e-06	2.1655239467953738e-06	4.540449095424387e-10	7.356887601153044e-14	0.0009951846277695556	0.000273058358647821	0.10039367936783504	1.0941567833695987	1.0	0.1392839234848421
CRX.336_full_mutant	0.013456927041185852	9.138619958867375e-12	2.1655239467953738e-06	2.866114835441343e-13	7.236549575110603e-14	0.000928532429856913	0.00027969925750390894	0.1003929234863001	0.11506024774829118	0.0	0.0032655349668222937
CRX.337	1.6127124003176574	0.017495686769858444	0.07714617463558716	7.438676672453621e-08	3.5462516537014e-07	0.0040396076786123275	0.0018999349463274307	0.00401862650015037	1.717312859860125	1.0	0.1977394560672894
CRX.337_full_mutant	0.6150286953807604	0.015355029373993865	0.07714617470981125	7.438676309278852e-08	3.546251647743491e-07	0.004039482193617413	0.001899835838705658	0.004003403157349238	0.7174730496661658	1.0	0.10495344154256196
CRX.339	4.645435949016141	3.955567417974796e-05	2.731383112472513e-06	0.006706504688180541	1.5486223937603873e-08	0.8391023478488456	8.215345708456281e-05	0.2678728368043426	5.759242094358111	2.0	3.035562116599413
CRX.339_full_mutant	0.9600745772727688	1.1373961167258605e-08	6.807852302657891e-05	0.0067065046790032185	1.5486216984691686e-08	0.839101527305364	8.217393392846218e-05	0.2678728364327247	2.073905725006994	2.0	1.3622303738546035
CRX.340	3.3755072630951153	0.0003787575071651035	3.18251034334787e-11	0.001015585445015464	3.7605637956392404e-08	0.0008956506010412464	8.334180415300968e-05	0.0009133253379586067	3.3787939614279114	1.0	0.00917212264132219
CRX.340_full_mutant	0.616175679973043	0.0003463953595213423	7.831518147349384e-09	0.0010155854451072924	3.759158331543352e-08	0.0003532289726064893	0.00266712349492675	0.0009125872534354212	0.6214706459217417	1.0	0.0054837961469626955
CRX.341	3.5276801855137574	8.665208334187322e-05	6.224045666867893e-08	4.271049000100747e-13	0.0002521314640963553	0.7922460246058542	0.9685291832681582	0.001965618151223312	5.2907598573273145	3.0	4.1641985057735305
CRX.341_full_mutant	0.6884098990916415	5.520911732682625e-10	7.228376766920337e-08	4.2634636524435073e-13	0.00025213146224812194	0.7922191778569007	0.9678665981864575	0.0019654441708281205	2.450713323604361	3.0	1.9230887702527666
CRX.342	3.587721317158177	0.9741494371043171	4.313569964464678e-10	1.3822367889170154e-08	0.0026299602203844028	0.013483771596837979	1.5229806414256436e-05	0.00849738333734333	4.5864971134772	2.0	2.2305565161810383
CRX.342_full_mutant	0.7546632758068633	4.869855328435725e-09	4.264703546945177e-08	2.80906434675353e-09	0.00262996022036583	0.01348213573483904	0.0005072165220863072	0.008481670838318252	0.7797643094484278	1.0	0.0300295588802735
CRX.343	4.586427341957979	0.3015669818600992	6.042295548772531e-10	1.9164769917582926e-08	1.2721098310363115e-07	0.0013133015958747018	0.00023331118069843155	0.2149515662456173	5.104492649820251	1.0	1.5405677743497868
CRX.343_full_mutant	3.139993327595733	0.3015669818599817	6.042295548963698e-10	1.1573770181180511e-10	1.2721098311418846e-07	0.0010356264818117925	0.00023237241200258572	0.02752214379304411	3.4703505800735233	1.0	0.8176547699100567
CRX.348	4.4410648181657235	0.10892668327253163	0.0007039043790937833	8.460336471150179e-12	0.007409024273555283	0.34238700541950945	0.0009848220136392087	0.16624423973321242	5.067720497265725	1.0	1.858573321977425
CRX.348_full_mutant	0.6142712573926677	7.624361490762649e-11	0.0007039356242044131	2.2012645739891397e-12	0.007409024273210724	0.34172130394871847	0.0008569310603083455	0.05028604926056296	1.0152485016381174	1.0	0.380316179533929
CRX.353	0.9351836336223082	0.0015923189718548465	0.31128961381490045	1.1210526316586235e-14	1.2469313899512604e-14	0.00011019863110258324	7.249449896996707e-05	0.1278647584050425	1.3761130179442023	1.0	0.5765106847452683
CRX.353_full_mutant	0.010183133716359623	0.0015923189603930703	0.31128966201633607	5.9390833701705395e-15	1.2472552905573543e-14	0.0001055164164458516	7.249449923188989e-05	0.12786475840344716	0.451107884012232	0.0	0.08154629801555505
CRX.354	4.447190155144666	0.07918177745367776	1.000776871111374	5.3600882258398925e-11	8.205527755750576e-07	0.0018904932315285399	0.003195051130588024	0.0144865497639277	5.5467217184421385	2.0	2.7772215209100835
CRX.354_full_mutant	0.7353390446678252	2.1347368023365107e-08	1.0007768711113865	4.08599931712518e-12	8.190537075519709e-07	0.0021177208730002116	0.004396900780373607	0.025104651839802337	1.7677360296775495	2.0	0.8586135553620161
CRX.359	1.4099740696209444	5.456963695254747e-10	5.312011494116929e-07	2.781634432821903e-13	1.4035903589172674	0.8006393222753652	0.00016291321005457957	8.986463044547508e-09	3.614367204757219	3.0	3.235361119135376
CRX.359_full_mutant	0.6116069275164328	5.45696369525468e-10	5.312011494138872e-07	2.781642990560424e-13	1.4035903589058722	0.8006338355335213	0.0018582847778495922	4.719644751826151e-08	2.8176899856772475	3.0	2.2093342843783668
CRX.364	3.9086666721078847	6.353043725551536e-06	2.2661264912917537e-07	1.2442491187738707e-09	0.31580536047905433	0.015145748160249545	0.03523489519647164	0.0019043827526722189	4.276763639596957	1.0	1.0120136951591079
CRX.364_full_mutant	1.9040401577177293	4.681740100199412e-06	2.2665756129872701e-07	6.43745573251041e-10	0.31580536048147057	0.014965315967469481	0.03727921314082065	0.0019523981831257098	2.274047354532023	1.0	0.7135694165547304
CRX.367	2.7792389744377592	3.071235181637341e-08	8.361124935800279e-08	4.0053424033626995e-05	6.830445273544944e-07	0.028070958842350717	8.294470163441138e-06	0.003941042802001834	2.8113001213444373	1.0	0.08109041621655103
CRX.367_full_mutant	0.9902102472382983	1.1006872430994478e-09	8.361125289877477e-08	4.005341748988166e-05	6.828307205361534e-07	0.11041917753600122	0.0015492280030579798	0.0024972220405803346	1.1047166957780883	1.0	0.15639385512163306
CRX.369	2.088396467800682	1.5778995714664161e-07	0.0008085931640283488	1.1810646171830523e-08	7.568732147046276e-07	0.010215855412013069	0.002583299242583285	1.0516515123156396	3.1536566544087643	2.0	1.7267689042125356
CRX.369_full_mutant	1.2462373105905808	6.105664360924222e-09	0.0008085931650628383	1.181064614480958e-08	7.568667651408721e-07	0.0022263460690966582	0.002583709915794227	1.051651511516395	2.303508246040005	2.0	1.2242056960459895
CRX.370	3.51201501329013	1.0763877115540098e-07	5.5281790320431926e-08	1.0053277066045111e-10	6.324781663964017e-06	0.40823278420805964	0.0004806518277023618	1.9992152686244227	5.919950205753073	2.0	4.886882513810436
CRX.370_full_mutant	1.1151389100756177	4.491723488509436e-08	5.710191205963634e-08	9.992532990418758e-11	6.324781733281139e-06	0.4082289754826869	2.510575533125633e-05	1.999753198902723	3.523152617117165	2.0	2.6838264643279244
CRX.371	2.126541954211448	3.374975357323941e-06	4.537792016806045e-09	0.00011199210591714176	0.015555973821334394	0.00017582749605032151	0.27907770680930877	0.02479546516632799	2.446262299123536	1.0	0.6582875889768856
CRX.371_full_mutant	0.19980759944976423	6.340222818120203e-11	4.537798272362806e-09	0.00011199209923026824	0.01555597382133442	0.00017124639510937779	0.2793420976243464	0.024795115017034956	0.5197840290080202	0.0	0.1336418348424239
CRX.377	2.506212356817081	8.948531871541368e-07	6.951453346060839e-12	2.1478231441161798e-05	2.0593074555976574e-07	0.0023866777762215257	0.9281822917466195	0.09258879599284563	3.5293927013550928	2.0	1.9672392207514633
CRX.377_full_mutant	0.5965199263377693	2.010127581744329e-10	6.96944325729685e-12	2.1478231441170983e-05	1.6101977682539203e-07	0.0023770461301912877	0.9305271805357883	0.09256308915917608	1.6220088816221252	2.0	0.8121412920996512
CRX.379	3.3422186689688083	1.602008016516868e-08	0.09531278427091906	1.8690780866198984e-14	7.596152032054973e-05	0.008607160709406796	8.916875114405854e-06	0.011581786811470287	3.4578052951761387	1.0	0.31309716703991036
CRX.379_full_mutant	0.5859665224146552	1.407149145782132e-09	0.09531278427152852	1.7819802445556333e-13	7.596152551501364e-05	0.013551376154599446	0.019647367138021378	0.011581786754942524	0.7261357996665895	1.0	0.1404836673888108
CRX.381	3.699518024027037	0.0003354913003054362	6.299558417327495e-08	1.2723651860832587e-12	4.214069122037729e-09	0.0010256531703442136	0.3388201374994159	0.0012118882062470795	4.0409112614142755	1.0	0.8937870745195338
CRX.381_full_mutant	0.9178116010305936	0.00015045768180126546	6.29955848190947e-08	1.1671035842424587e-12	4.009845234315703e-09	0.000726836734728479	0.33886383293614086	0.0012115089789549616	1.2587643043688161	1.0	0.4004223484696024
CRX.385	4.48554907882062	0.3143301021511549	0.0003932256785191742	2.5410115696187543e-05	2.018842544480197e-05	0.14499166818360634	3.958482336214937e-06	0.00046189439712529485	4.945775526254503	1.0	1.3549977841280967
CRX.385_full_mutant	1.362814890431043	0.3143295904618815	0.00039322567851918846	2.541010562952965e-05	2.020238359817251e-05	0.14498293263781517	1.0595880885533888e-05	0.00046081977669968564	1.8230376673560718	1.0	0.7527417859141579
CRX.394	3.5807565534598234	0.06349570033602059	6.223142961709758e-12	3.6354377356524192e-06	3.790977341540716e-08	0.058722629881439475	0.9823753955670477	1.9859396543096288	6.6712936069076925	3.0	6.773332279113516
CRX.394_full_mutant	1.8384684402067673	0.062210293706656115	6.2137100602910225e-12	3.6354333622602408e-06	3.790977341540808e-08	0.0587233813494865	0.9824351696767782	1.886707748039174	4.8285487063282115	3.0	4.946171985690104
CRX.395	4.430487507328644	0.0004289560149796468	2.4022946189825777e-07	8.809423359397253e-09	5.34151587669543e-09	0.007063694286482232	0.19137175116757402	5.6920846031117956e-05	4.629409084024113	1.0	0.5897767028683605
CRX.395_full_mutant	1.462830530075945	5.2907523475134823e-08	6.133918257241131e-07	8.807923729772706e-09	5.458331883117242e-09	0.0070614360776337865	0.19142743997826128	4.567050830012416e-05	1.661365757205745	1.0	0.33527775216011463
CRX.400	2.2978559341311318	2.9168326723076344e-06	1.528813814157975e-08	5.023246340419522e-07	2.8051908540474065e-09	0.0012060109899850752	1.0000666372265055	0.001088010600263197	3.3002200301985205	2.0	1.7279599156452896
CRX.400_full_mutant	1.0901656607838612	2.9168324578711544e-06	1.5288138157010056e-08	5.023246340209378e-07	1.0068610846222792e-08	0.001179456015731285	1.0000666446633895	0.001087233587349407	2.0925024395641723	2.0	1.0686944649393388
CRX.402	2.5511887517701703	0.029877584528675883	1.479357192019838e-08	3.017078333210533e-10	0.0441847861059095	0.004355761952212377	0.00043009901306094607	1.0752592366408866e-06	2.6300380737245455	1.0	0.1911694250444382
CRX.402_full_mutant	0.6066042880052268	0.02987756991574168	2.2979462532597207e-06	3.017075105888594e-10	0.044184786105947435	0.004423577850771131	0.019776569808370843	1.1377273393899063e-06	0.704870227661358	1.0	0.10250075980206107
CRX.403	1.3512830728951453	1.0686706191509686e-08	0.9940465993547324	5.661151166134485e-14	9.456170876095697e-07	0.0025433081364579515	6.3695781504137685e-06	0.0037019476790250095	2.3515822539473614	2.0	1.2427003481732384
CRX.403_full_mutant	0.37489271326618234	1.0686696471828454e-08	0.9940465993547509	5.654480265555328e-14	9.456170873584608e-07	0.002543345699128901	1.2201897499310646e-05	0.00014407253461013538	1.371639889056012	1.0	0.46217612391252405
CRX.405	2.111622047797164	1.7093637148284056e-07	0.16226320460179525	4.008146169594915e-10	7.112871776397415e-05	0.068351950119642	1.9557066902385112	0.00038895212056450307	4.298404144932627	2.0	3.311620983518527
CRX.405_full_mutant	1.4094564834124432	1.0755954315963796e-10	0.1622632048045385	3.563979150037948e-10	7.112871769398645e-05	0.06835129077723444	1.9557076638284232	0.0003889518949785969	3.5962387238992695	2.0	2.629125543019166
CRX.416	2.6275137249852003	0.12660825399187134	6.698276424104068e-09	3.2221321396550206e-15	3.4770781115095867e-07	0.16259534476230939	0.3817835801457627	9.600537391974852e-06	3.2985108588286263	1.0	1.5687536012342866
CRX.416_full_mutant	1.6483564908108153	0.12660825399186382	6.698276691887451e-09	3.2221063715687095e-15	3.477078111509571e-07	0.16259529555022967	0.38178310440507635	9.600545160343761e-06	2.3193530997092364	1.0	1.2487350485909983
CRX.420	1.9668137091100628	0.2568983232382894	4.182224537992592e-08	5.661098275962691e-12	0.000582016501552431	0.05969292915938081	9.509340193566115e-05	0.000824225695380592	2.2849063389345083	1.0	0.6363195012079139
CRX.420_full_mutant	0.6071829812476448	0.25689832323829537	4.182225983334473e-08	5.606280295262653e-12	0.0005820165015514795	0.05903023570975844	9.3629800337022e-05	0.00082421894972905	0.9246114472751822	1.0	0.30818466626906665
CRX.423	2.981134817480815	0.8546027461997234	9.71188273733048e-10	1.6111804092596105e-09	1.8895624552683732e-06	0.017442077017977405	0.9786477727727647	0.28192765546375126	5.113756961079856	3.0	4.894625268951744
CRX.423_full_mutant	0.25575583683696584	0.8546016261799247	2.5979821396211903e-09	1.6111762144006537e-09	1.8895720509811995e-06	0.017300351035779146	0.9786501000915153	0.2819271657930812	2.3882369737184757	2.0	1.9582020509854727
CRX.431	5.798161561109117	0.9482680578543281	4.343168696636886e-09	1.017601974880829e-09	1.343058161059066e-06	0.13820297920184665	0.04996126250864405	0.00691052825031282	6.94150573734318	2.0	3.346893718480934
CRX.431_1_double	4.823099284900885	1.1438661345508674e-06	4.348262223772837e-09	1.0176010383000263e-09	1.3430581610591198e-06	0.13816211724014907	0.049961019381269005	0.006402104267229713	5.017627018079692	1.0	0.6125125281173556
CRX.431_2_double	4.592133827990123	0.9482680572073999	4.343168857143511e-09	9.807590346651236e-10	1.3430581680223077e-06	1.0500931035432577	0.0004256361099938749	0.00409057436448479	6.595012547597356	3.0	5.214612088892143
CRX.431_full_mutant	3.6170715517818905	1.143219206432561e-06	4.348262384279462e-09	9.807580980843209e-10	1.3430581680223614e-06	1.0500522415815599	0.00042539298261883116	0.003582150381401683	4.671133828333866	2.0	2.3064856887213936
CRX.434	5.594238214680386	0.34700391793292606	5.186983824032912e-06	4.5412209863403045e-07	3.7580728648320827e-10	0.002885984341777401	0.4187329037115051	0.09531884403763079	6.458185506185956	1.0	2.7495504034376625
CRX.434_full_mutant	1.7179654069242423	9.248094173612955e-11	5.187167778286036e-06	1.0069759916082413e-10	3.761349591727231e-10	0.001284062420741134	0.4710138505013394	0.059030963071602445	2.249299470655017	1.0	0.9223957698455502
CRX.435	1.4780420939527683	7.058046010488093e-06	1.1149905931658232e-11	2.5560678869097094e-10	3.917523193474985e-06	0.22139566110890124	0.00012799524496527563	1.0651058523939338	2.7646825785365294	2.0	1.8716456470317564
CRX.435_full_mutant	0.5433998167690806	6.832361927705531e-06	1.1149910599000205e-11	2.5560665467480986e-10	7.682068793736467e-06	0.22139272461122236	0.022645774307850954	1.0650866369465635	1.8525394673321953	2.0	1.0890152741338879
CRX.437	3.672478513011672	1.358415735985223	0.8337923102755186	1.1727139112654483e-08	4.8601340854726254e-11	0.003451965838511061	9.203436560590783e-06	0.00018977484022679426	5.868337515163452	3.0	5.063941276645343
CRX.437_full_mutant	1.7206789982201631	0.9998767136348352	0.8337923102755186	1.1726227030582963e-08	4.851213423701454e-11	0.003051475160190102	6.362818578300038e-06	0.00017916068704808464	3.5575850325710725	3.0	3.095563962238988
CRX.443	2.259698871769525	8.99752162047785e-10	1.5931391382873025e-07	5.334584087813793e-12	4.382453052034929e-08	0.006928471391729741	0.000515286405574562	0.0011627567838723082	2.2683055903942333	1.0	0.019798765153651587
CRX.443_full_mutant	0.5616361392620629	8.503027249309114e-10	1.9550284230457403e-07	5.3270221041207214e-12	4.320032331700863e-08	0.002516485275321673	0.00315426049247058	0.0011617580194884973	0.568468882608139	1.0	0.006611512431534674
CRX.444	2.120445302039436	0.00013579775116815166	1.9722915011900033	8.000741741056174e-12	0.0011561822563559592	0.0017371908791423113	0.007287454263867119	0.008888498662012754	4.111941927049986	2.0	2.718264342489594
CRX.444_full_mutant	0.31289539410285233	0.00013493866857733876	1.9722915011900033	8.002636319268277e-12	0.001156237562908741	0.005049774505635075	0.008330220216998753	0.008888524110065476	2.3087465903650437	1.0	0.652316066778726
CRX.446	1.4702320201626125	0.005998517718887673	1.0223804888850933e-12	1.288391581958428e-12	0.0014637324158650886	0.21463342983255124	0.00319806405293444	0.022343651514942282	1.717869415700104	1.0	0.42304656196420726
CRX.446_full_mutant	0.5262979408419127	0.0037775009893497905	1.0226904055781752e-12	1.2454410916480489e-12	0.0016085530681762914	0.2121594500267734	0.0031941858292096276	0.02136427524279591	0.768401906000486	1.0	0.2098682441692269
CRX.449	5.6956301555948805	1.8731259728927345e-05	4.069460783887489e-15	2.1218794849366954e-11	3.4272458888308956e-10	0.07215607121674389	0.003760341865282392	0.0009201567908647491	5.772485457091448	1.0	0.2610413047489565
CRX.449_full_mutant	1.1979086160791674	8.242162008708239e-09	4.213239728435968e-15	2.1204007993469337e-11	3.65615084943508e-10	0.0956084997293772	0.878390348437055	0.0009108137275816173	2.1728182866021664	2.0	1.2372879727768078
CRX.451	2.0199276023580826	1.113717721319532e-06	6.741094794528074e-09	1.716096299116552e-11	0.5364812872426994	0.0011128003953501946	0.003336021202160081	0.0005157567928730181	2.5613745884671424	2.0	0.980130476385525
CRX.451_full_mutant	0.07604929518947542	2.0869686418138231e-13	0.00014415357371454725	1.2634543828813985e-11	0.5364812872427002	0.0002614544025829445	0.10562709903409379	0.0006053553861204763	0.7191686448415305	1.0	0.1721074142760415
CRX.458	2.0287108397043596	0.3295803796907311	1.9797573339503453e-06	1.7690087941171362e-11	0.0008564016005819477	0.14337374349993748	1.917224880136605e-05	0.000520610359663665	2.5030631268790993	1.0	0.9593551843750753
CRX.458_full_mutant	1.0328074975005053	8.077627408700386e-08	0.00020712686351679618	1.7682763557563935e-11	0.0008564016005819863	0.14337356062589215	1.9172143769516778e-05	0.0005206102267882735	1.177784449755011	1.0	0.20000909305320994
CRX.461	1.155831128306576	9.604694191685062e-12	0.9098465618784926	2.355875970215979e-11	3.935313065417591e-11	0.017325174046111814	4.864778202837884e-05	0.13813309483326935	2.2211846069189947	2.0	1.3610534151617222
CRX.461_full_mutant	0.2732536586190729	9.604694175234324e-12	0.9098465618784926	2.3558759715617052e-11	3.9353336360717786e-11	0.017695822850512084	4.866071523169127e-05	0.1381330948278159	1.3389777989636418	1.0	0.5650518321177876
CRX.462	3.707489357732353	0.024256511437334226	6.794453493605039e-09	1.7794184093960792e-08	2.485418194022761e-07	0.007870214526529007	0.0001737152174837766	0.0012348402073209073	3.741024912251478	1.0	0.09698355816801096
CRX.462_full_mutant	0.9453950369411035	1.8440039247335514e-08	6.7944539926632325e-09	1.779463576032874e-08	2.4852356095560743e-07	0.002441454304062208	0.2969133469821037	0.0012326531070168886	1.2459827828869763	1.0	0.36709603753593795
CRX.471	1.106556899600133	0.0055386626703978524	1.4459531952544031	6.364330498263157e-14	1.2671218397214902e-10	0.00036353036656342386	3.480362520988665e-05	5.960551931341032e-07	2.5584476876986764	2.0	1.4042879278149574
CRX.471_full_mutant	0.12987453470792049	1.5163443155385048e-12	1.4459531952637492	6.364314482528197e-14	1.2671218415559773e-10	0.0003635503998726233	3.4293857766399405e-05	1.7586901879479733e-06	1.576227333047789	1.0	0.22277974442987752
CRX.476	3.9213955649169066	2.5130950331642052e-09	2.678868307897679e-08	1.1896232492063364e-11	6.5427864482676605e-09	0.28643731411761275	0.11960088628380752	8.440478510119724e-05	4.327518205959889	1.0	1.1343980562012712
CRX.476_full_mutant	1.8610170807686321	2.8689135983914643e-09	2.678868307897809e-08	1.1880931136646566e-11	4.455373699713305e-09	0.28892102562884314	0.1195717361588453	4.048499393197502e-06	2.269513925180565	1.0	0.7950134305110039
CRX.477	2.979054221366436	2.849361858364555e-07	0.02010247901668134	1.3539809871318484e-09	1.9849817681778732e-11	0.029050368467300997	0.004717332789892907	0.00028635804146568577	3.0332110459917936	1.0	0.14188793004146016
CRX.477_full_mutant	0.2974507425120857	3.642942412077362e-09	0.020102479016682193	1.3539754928069058e-09	1.9849817667921192e-11	0.01696871139403867	0.004737528594468257	0.0002858044236665605	0.3395452709577091	0.0	0.025195477589176285
CRX.478	3.7411371125940835	0.16666010333410614	9.806191731215073e-05	4.760345402268288e-13	8.543492222251203e-13	0.0064702142642341105	9.323270484739767e-06	2.885640956501632e-07	3.9143751039456465	1.0	0.4803583471147934
CRX.478_full_mutant	0.9154249533897937	2.935180367766347e-11	0.009523237704087757	3.5296722461366735e-13	2.8905372337267316e-12	0.006556934138272145	1.567507715202628e-05	4.863794756968888e-07	0.9315212867213767	1.0	0.021889531456696556
CRX.479	3.7770460585330543	0.0003975691996293985	6.65062899597503e-06	9.85253223528934e-09	1.586862678533474e-06	0.574120130802619	0.03023388864024485	0.4236701395404493	4.805476034060203	2.0	2.689933930322347
CRX.479_full_mutant	0.9891019805091528	3.707904389126326e-12	6.651879048125391e-06	3.478692119142224e-08	0.008886841877396624	0.5740118808915524	0.03023897262585823	0.42365848243803333	2.025904845011671	2.0	1.4136837320254463
CRX.481	1.8557964893619885	7.537771836467423e-05	0.9969646179367633	8.237207704367717e-08	3.048479060411193e-09	0.006213864431848328	3.943378945794756e-06	0.0004346098330485138	2.859488988081515	2.0	1.5277688684040631
CRX.481_full_mutant	0.9047476095210344	7.854704466295779e-11	0.9969646179367633	1.708222115243906e-09	3.0484764059150688e-09	0.006149927521075678	0.012854342037975487	0.0004248863927213931	1.9211413882448156	2.0	0.9683843884500747
CRX.482	3.4146631473998026	0.8918414552164313	1.0741534907401939e-11	2.2644774798848232e-12	9.514554443955058e-08	0.1826366006734032	0.0009602498517952435	3.716847337992359e-06	4.49010526514732	2.0	2.493469878836915
CRX.482_full_mutant	0.6904250558506825	8.287620994196969e-10	4.160427690920698e-06	1.0541089984317573e-13	9.51452090975364e-08	0.06977838017221213	0.0009628882067248417	1.8681611206790627e-06	0.7611724487925077	1.0	0.07666563276461083
CRX.483	2.9912940625103257	0.31721234288079964	1.8717759693610209e-06	5.247065145716086e-14	0.0004953713901946908	0.014006097507195763	8.680877852109335e-06	0.012954631660513064	3.335973058602903	1.0	0.8294897336252516
CRX.483_full_mutant	2.0286461509164715	0.31721234288079775	1.8717772123300302e-06	5.244483456041218e-14	0.0004953713615309854	0.012426286929712156	8.708725299629404e-06	3.8105363822089705e-06	2.3587945431274586	1.0	0.6449783389567589
CRX.487	2.2908991988685465	1.0392597325331136e-05	2.6289562883352624e-09	6.176608487720977e-12	0.46046172180839523	0.01046124246433179	1.0029785025175824	0.00014678347394429922	3.7649578443652585	2.0	2.854865674051788
CRX.487_full_mutant	0.4781019838605141	2.5781513587101778e-09	2.629773207011999e-09	3.4816701779717655e-13	0.46046172180838457	0.01040999889156495	1.0105431107974046	0.00014668226065681983	1.959663502826798	1.0	1.2992928351299526
CRX.488	3.132126401589803	6.430364078678808e-07	6.9426269840813234e-09	5.228458270886369e-13	1.351083606700213e-07	0.010988967078287185	0.023903998958775503	0.001838817239498686	3.1688589699542824	1.0	0.09855530301277914
CRX.488_full_mutant	0.43190090181683527	3.6108015393118683e-09	5.003764133210017e-08	4.2459072134178115e-13	1.3510963721382249e-07	0.0002904889022992478	0.025661824766817574	0.0018371519278138392	0.4596905561722706	0.0	0.021745782943575858
CRX.489	2.4727876143478356	0.016015968686231338	1.4614337384895669e-09	1.6130548803899962e-10	6.764747089791239e-05	0.904333946670907	5.387389518456372e-06	1.096746501095414	4.489957067283544	3.0	4.0009062262054185
CRX.489_full_mutant	0.554741290637063	0.26669518767660916	4.395893852966257e-08	1.1624495519172009e-10	6.764744661537095e-05	0.8521947704037026	5.252901478971412e-06	0.9997625727211421	2.6734667658617948	3.0	2.4120167834793516
CRX.493	3.8004322717883525	0.002373558430329176	7.307401742177434e-10	1.417839743921524e-09	0.03449150807126217	0.010462751525051384	0.0001537307202785108	1.9884449865914697	5.836358809275323	2.0	3.9482880113011833
CRX.493_full_mutant	0.9567809662536231	4.574300492792354e-05	7.359273818644092e-10	1.4178397121762337e-09	0.03449150807111792	0.010325066162045309	0.00020361520717773773	1.9870465717593333	2.9888934726119922	2.0	1.6435561641461
CRX.495	2.9681731386927677	0.0853986103311891	0.005454850823749989	8.829322920991817e-12	4.41852610938827e-07	0.00012382522255044288	0.00023842049150515378	6.589960060206241e-06	3.059395877383263	1.0	0.23344069879266674
CRX.495_full_mutant	0.05712099541183539	1.0709527648444962e-08	0.0054548508239210996	2.69411773988511e-12	4.4185260743775614e-07	0.000287429305223857	0.014712396290551008	6.584942827787426e-06	0.07758270933918834	0.0	0.002827339613468429
CRX.496	3.6325566580139563	0.06153887587362571	2.9776986054263777e-08	1.0066612394759088e-08	0.03327741926474795	0.059913313503250576	0.4707060486020574	0.8569008996274969	5.114893254728734	2.0	3.7544086364821756
CRX.496_full_mutant	0.5238750928461491	7.905406671683788e-11	3.0990568222354954e-08	9.772415769557182e-11	0.03327741926475534	0.059719631953684155	0.750059593596588	0.8568997487911205	2.2238315176196437	3.0	1.7557133262036735
CRX.497	3.7433469992854054	0.26163340565068377	2.6535476285551206e-05	8.956252224578811e-12	1.6470555042091605e-10	0.28139874114479047	0.00012134447394531796	0.0006361655337292035	4.287163191738501	1.0	1.4811841711923126
CRX.497_full_mutant	0.8956457120177128	0.2612603115233472	2.6535976077371106e-05	8.756197157253283e-12	1.6471128217100028e-10	0.3034468267895269	0.3536066441433229	0.0006127312240561805	1.8145987618475108	1.0	1.2913132515423538
CRX.503	4.392548834745819	0.019709749672185174	2.8805128567586753e-09	1.3766652716283556e-05	2.8832709488628057e-09	0.10591205538856331	0.0008434316383843535	0.12905716913482826	4.6480850129962805	1.0	0.7764487887628099
CRX.503_full_mutant	1.4765637241207714	4.617677657187163e-09	3.1135704206007637e-09	1.3766652406254911e-05	2.8832555948480347e-09	0.10569088314812526	0.0008433163781173972	0.12901328970335843	1.7121249906172824	1.0	0.4191055245519142
CRX.506	3.8903530578682917	0.0008726299134496051	5.294306121422107e-05	2.8510720653302323e-12	5.863520858853635e-07	0.005721824393235084	9.759584639447468e-06	0.012443763086406913	3.9094545642621736	1.0	0.05657213130120199
CRX.506_full_mutant	1.177403052778359	1.3530812506463927e-07	5.295110724668734e-05	2.7033776867750577e-10	5.863552196051945e-07	0.00012841477201044576	0.01936404567905857	1.1346124369417879e-06	1.196950320882794	1.0	0.03097851018288459
CRX.507	2.0357025054744806	5.984346996510435e-06	6.777155483054688e-10	1.2037111212059328e-10	1.490773243697098	0.46477378146455817	1.3159845772245315e-06	6.024576273092518e-06	3.99126285634207	2.0	3.2919891123023173
CRX.507_full_mutant	0.10617487659957277	2.2938278096355355e-10	2.1062893520398394e-09	1.2037111177626606e-10	1.490773243697098	0.457482460303698	9.089251303546187e-05	6.023624143068073e-06	2.0545274991935902	1.0	0.9230753677652294
CRX.516	6.73033682597763	0.011088775287619191	1.4455972594876347e-13	0.008883552468850796	8.833352629638174e-09	0.017229641548039888	5.9487135926109196e-05	1.886691413785793	8.654289705037355	2.0	5.0107078464952775
CRX.516_full_mutant	2.463013636074807	0.006598246361390421	3.228847732068512e-14	0.008883552420327083	8.913047934993627e-09	0.014944483494444253	0.1276991966188472	1.886559506732024	4.50769863061492	2.0	3.314051405592152
CRX.521	2.098492470048524	0.010232314744459514	0.24958974420923866	1.002120264245801e-13	2.7009426507693212e-08	0.0013617822528258546	8.598715059312898e-05	1.1770942491113366e-05	2.359774096357659	1.0	0.531626305380344
CRX.521_full_mutant	0.32197297324023183	9.449166621185457e-06	0.24958974420924704	9.913281006783945e-14	2.7009426097265026e-08	0.005882505910306418	0.25385250597835657	2.6080410781308464e-07	0.8313074663183961	0.0	0.3614067869729615
CRX.522	5.354277648004917	0.0036494202960278784	1.213591245799377e-06	5.095856391835435e-08	0.8039043727196789	0.004599991293965279	3.478573169415121e-05	3.1156718629768636	9.282139345572956	3.0	8.907184898177542
CRX.522_full_mutant	2.8833221978492416	6.7809344168919054e-06	1.213591246387475e-06	6.009764036852432e-06	0.8039043722560635	0.0034191573044337125	0.0007141010435973634	3.114486320281189	6.805860153024225	3.0	6.671260302425387
CRX.527	1.0714596483806769	4.193005909451929e-09	0.999143265661276	4.866152807641263e-13	3.8616947092649754e-10	6.927040811847797e-05	2.560593573039305e-05	0.004199120424652467	2.0748969153901164	2.0	1.0594421951110378
CRX.527_full_mutant	0.38418258279662004	4.193005909456245e-09	0.9991432656612775	4.866254377515439e-13	3.861693913845557e-10	2.658943031984735e-06	2.538917998547927e-05	0.0041991323286027175	1.3875530334891797	1.0	0.4761949959611542
CRX.535	3.3841381833867827	0.019665524283845073	3.7573214891458336e-06	6.401939362393843e-12	0.9993065934633956	0.05280369696669232	0.02403512392202943	0.0652222167627785	4.5451750961134145	2.0	2.630791994576451
CRX.535_full_mutant	0.7842028600693153	0.002198287980664972	3.7573214893125953e-06	7.2296439117148615e-12	1.001258376327279	0.007205167359254087	0.00041644275001368543	2.799814083351183e-06	1.7952876916293294	2.0	0.8559986412710059
CRX.541	3.7003040655366375	0.0011327091206143403	6.744124240234836e-13	0.0006447418330129764	1.3643655757083433e-06	1.297492773033266	0.9775662956493484	0.001213590807127931	5.978355540346257	3.0	5.2806520525803275
CRX.541_full_mutant	0.9418901995976727	0.0011327091200649753	7.861276151589321e-11	0.0006447416806414843	1.3205898076181882e-06	1.305217400633643	0.9775635556479393	0.0010363247811546483	3.227486252129536	3.0	2.830256158347069
CRX.544	2.351269101460574	3.909205354048559e-05	0.5723689375353792	0.005580642738430989	3.3243246065704722e-06	0.0011373889800777013	0.09444613943253065	0.00017076780796260218	3.025015394333102	2.0	1.3703740107652072
CRX.544_full_mutant	1.4971417668186353	3.909205354048517e-05	0.5723689375353819	0.005580642738430989	3.3243246218396798e-06	1.3047829534182518e-06	0.09509191316850035	0.00017076780765255996	2.170397749229717	2.0	1.0678282166143636
CRX.550	2.243241459734122	0.00016056591942391918	0.0005396437038437437	6.292584649099815e-12	1.8318948739503812e-08	0.3195145154648889	3.770390563032432e-06	1.0025066101169855	3.5659665836550687	2.0	2.492347175543154
CRX.550_1_double	1.2475492419972796	0.0001598327144516847	0.0005396437353303765	2.5755165144482448e-14	2.2655741186843174e-08	0.31951012630815223	4.422938049842519e-06	1.0025066063715362	2.570269896720567	2.0	1.8270825923534155
CRX.550_2_double	1.3023208817672849	7.334221660340847e-07	0.0005396437038437438	6.293369053190921e-12	1.8320236201928867e-08	0.31958003404657603	2.878099900531249e-05	1.0024950999867284	2.6249651922521338	2.0	1.8702150222256495
CRX.550_full_mutant	0.3066286640304422	2.1719379957786538e-10	0.0005396437353303766	2.6539569235914794e-14	2.2657028649268232e-08	0.31957564488983936	2.9433546492122576e-05	1.0024950962412793	1.6292685053176323	1.0	0.8647617712067883
CRX.555	1.9900904758481215	6.414372770409514e-05	4.414243682861308e-09	7.168273624551683e-09	4.459637846709825e-06	5.564401238227833e-05	4.1355405039059814e-05	0.0007757172382819044	1.991031807451893	1.0	0.0020312855035975953
CRX.555_full_mutant	0.9541088058589237	1.4654825597925783e-11	4.414243702926937e-09	1.3614056877207128e-10	4.459637517004403e-06	5.4915911018565225e-05	4.00693601779178e-05	0.0003430867201939939	0.9545513420528703	1.0	0.0006192206301688294
CRX.561	1.4747398973378059	0.0006577795922829186	9.163287584757354e-05	3.3727614815183426e-13	6.979228796357038e-07	0.07987135262365065	1.0325541293927196e-06	4.699862966682489e-06	1.5553670927699	1.0	0.14249109369075622
CRX.561_full_mutant	0.6354551889699893	0.0027993705822791483	9.163287584557801e-05	3.210192645848584e-13	2.461914044199324e-06	0.07986959364131628	2.7512530826531718e-06	4.699695241852084e-06	0.7182256989321202	1.0	0.08429641761710005
CRX.564	2.612770816899816	6.264145361894027e-11	1.0791221757678846	1.3635376669365164e-14	1.7539151613151447	0.0008173608490322105	1.1103690431290548e-05	1.199278428169903e-07	5.446636738512807	3.0	5.375895794070236
CRX.564_full_mutant	1.1115484347135003	6.263906146145035e-11	1.0791221757682234	1.3635374547560265e-14	1.7539151613151447	0.0007368220098777707	9.102838617311709e-07	1.1992712226218675e-07	3.945323624080383	3.0	3.6522077000718816
CRX.566	2.3647826559140843	0.7377890408508404	0.0002163312476303066	8.827465557430841e-07	1.4456923254479299e-06	0.23660481891934812	0.00017283469025223614	0.5293263256675773	3.868894335728614	3.0	3.2167238674149936
CRX.566_full_mutant	0.8202994257059655	0.7308228551471477	0.00021633124762837912	3.439874217482008e-10	2.7803166604728013e-08	0.23649112119844914	0.00017281278334163597	0.5293269317671904	2.3173295059968764	3.0	1.9820687790145506
CRX.581	1.1150149605322712	7.52405853066798e-11	1.1969650647323886e-06	1.2983614933557584e-14	1.8506149063004492e-05	0.9766402588276191	0.002480946510731787	7.604279470880376e-08	2.094155945102798	2.0	1.0677484494277276
CRX.581_full_mutant	0.18505330741619352	7.552187793478555e-11	1.1969650647334037e-06	1.2983614903959094e-14	1.850693875515035e-05	0.9726490187211105	3.2700951038706554e-06	7.445371279738884e-08	1.1577253746654754	1.0	0.2404964833728435
CRX.586	2.9597221278355037	9.681698229812518e-07	0.02861278790119688	8.38963877364353e-14	0.9999711331688701	0.021301450048482287	0.059580151985242635	8.639804568354324e-06	4.069197258913771	2.0	2.3093961475317037
CRX.586_full_mutant	0.06979614466975473	1.4318655931657249e-11	0.028612792506752777	1.9829114832557065e-13	0.9999711331703636	0.02127598864340511	0.05943940530968001	8.165797713847856e-06	1.1791036301121869	1.0	0.26166958054252554
CRX.588	1.048758461290418	5.207996097734866e-13	0.9994501372447794	3.198124242058628e-12	1.3474867117304917e-09	5.927250180564846e-06	0.8403818654156755	0.9128629084590996	3.8014593010113584	4.0	4.264092962450189
CRX.588_full_mutant	0.054768018612339986	5.175641053242054e-13	0.9994501384056604	3.198096785783368e-12	1.347486711691223e-09	5.081261723692627e-06	0.8403818645534615	0.9128629039644536	2.8074680081488417	3.0	2.420908372382921
CRX.589	2.974531404383087	0.0012351810472093262	0.30032467021913756	2.034539183640298e-12	7.531819674239585e-10	7.216473549017265e-05	0.01681344430807939	0.03694192361118452	3.3299187890594046	1.0	0.8655921449772528
CRX.589_full_mutant	0.11937666229107455	3.9080182990683813e-07	0.3003278859580319	1.318412935364056e-15	7.531821282121006e-10	6.451066239746075e-06	2.417043025019484e-05	2.2731617930577675e-08	0.4197355840322277	0.0	0.06555426132592101
CRX.592	1.2299350862028002	0.3530018986511255	3.5511633711737904e-05	6.821887640173089e-09	1.1173727688422947e-09	0.02829527067995319	1.727576372335567e-05	0.043744440760758195	1.6550294916313324	1.0	0.6361533998646516
CRX.592_full_mutant	0.30798351999191426	1.2889669884614002e-05	3.551163371559513e-05	4.171193577407602e-11	1.4163430722282743e-08	0.028130172655996002	8.370129236396314e-07	3.0933575609686805e-06	0.3361660385271377	0.0	0.016668262832623466
CRX.594	5.299108123361751	0.001740462143245983	7.228565318341516e-11	0.0002148328672707186	0.06088891768878873	0.10262515899710975	0.00036999961013328545	0.06080066503214518	5.52574815977273	1.0	0.749698720480904
CRX.594_full_mutant	2.258550588075442	0.0017357139533964404	2.3175045850845812e-10	2.53421141576426e-06	0.060890563478804054	0.1026314783118074	0.0003721882941858748	0.05678869957428708	2.480971766131089	1.0	0.5051044121751089
CRX.603	5.593590552839583	0.006217570335775803	3.6361744815592565e-11	5.385156832115619e-10	2.5348651708140318e-08	0.03712136751342751	0.0008121469302076474	0.01583192921608179	5.653573592758604	1.0	0.20491633057917805
CRX.603_full_mutant	2.8191676179384797	0.006217570333621629	3.540589568440861e-08	5.384654224293963e-10	2.535201887548283e-08	4.5205060500909185e-05	0.1826052276979085	0.005334601051608952	3.0133702833785	1.0	0.4703729310538489
CRX.606	5.021875802028438	0.01170859409274088	1.2841958347637945e-12	2.853527751833082e-10	1.5492084714973927e-07	0.00020105174064603864	0.00011211833091688981	0.005161668671101529	5.039059390071328	1.0	0.05654860464489006
CRX.606_full_mutant	1.9182971175546952	0.008726293333650475	1.7167978215395263e-12	2.8515244600180903e-12	1.5492031060761096e-07	0.0001291897266414098	0.01104460239435983	0.005161042641824985	1.943358400576051	1.0	0.05296674724266501
CRX.610	1.6564956481676598	0.00010364728692265293	0.18130509847400536	1.7796095694535923e-14	1.5417237764317557e-07	0.0010852925077368394	1.1225922080296364e-05	1.2224116816007188e-06	1.8390022889424822	1.0	0.3313395823110899
CRX.610_full_mutant	0.669439170384305	0.00010364728691941744	0.1813051486120191	1.7795910325457578e-14	1.5417237764317555e-07	0.0010677984927106514	1.122524417735032e-05	2.6756885339544736e-09	0.8519271468682155	1.0	0.1831263348811023
CRX.614	6.696898115126246	0.02157523866928338	1.0747089865534488e-08	6.573117415366823e-07	1.0168850134923708	0.0006910879559627541	3.999559451705624e-07	0.0004211779741419337	7.736471701232782	2.0	3.07247407938436
CRX.614_full_mutant	1.6697479671980358	1.974741134838321e-09	1.0967901308621612e-08	9.006905289581773e-12	1.0168849845718042	0.00018216933079739212	0.00045059340458901084	6.652344129729353e-05	2.687332250898173	2.0	1.4362943162386965
CRX.615	4.043557558378654	0.8689778148603902	1.1815190165802753e-05	6.759987689708649e-12	0.00999002097397277	0.2108384447224359	3.416250243338314e-06	1.587266648479e-05	5.133394943049106	2.0	2.7651409127806232
CRX.615_full_mutant	1.3021066584415166	1.0175176323724516e-08	2.5934050002230698e-05	2.3371003595537353e-12	0.009990020973972771	0.21036175839353174	0.0023287906892738154	1.5132840672905399e-05	1.5248283055664835	1.0	0.34940101440690047
CRX.620	4.830345619573286	0.005293549935800173	2.9177667390495805e-05	0.0009749465874914586	8.626997103347871e-06	0.30361981206134486	3.388342467736084e-06	0.07542214001966632	5.215697261184551	1.0	1.1691613578404048
CRX.620_full_mutant	2.5953296094661247	0.002299030459212221	2.9198667526359584e-05	0.0009749465877147331	8.628113271123408e-06	0.30335474135033347	8.602098170319855e-06	0.07542201780830696	2.97742677455066	1.0	0.8735832994246496
CRX.626	3.6090739520960713	0.0320743237736284	3.0141631684686215e-06	0.0003840477775189856	0.0030901639357684644	0.3197826419609961	4.162080740853488e-06	0.0001555834088159561	3.964567889196709	1.0	0.936610537799334
CRX.626_full_mutant	0.8939382897603557	3.4511842556685454e-05	3.0141631687731303e-06	0.00038404777583322936	0.0030901639184511913	0.3184863249509509	0.00297521954668781	0.00033229183552802586	1.2192438637935323	1.0	0.38042281984044507
CRX.639	4.033653416824734	0.00010535033663492648	2.0938109638661407e-14	4.0344343668309e-12	2.324056779439328e-06	0.005324442309664638	0.0011855137804426062	0.09514933586104717	4.135420383173358	1.0	0.2982814139825902
CRX.639_full_mutant	2.471280572393951	9.976884568121775e-05	3.2069641551041467e-13	4.000445879373742e-12	2.323359758530656e-06	0.005325482446098766	0.0012570102128570944	0.16213389519883362	2.6400990524615016	1.0	0.3846672730901956
CRX.641	1.8746861575150413	0.010846650912758611	0.013160771426616223	0.00021947177724861473	0.0004060596238755107	0.00024360770869513135	0.9975402156679202	0.2588012325465473	3.155904167178703	2.0	2.2011452465797796
CRX.641_full_mutant	0.05492498695892231	0.010846650912758313	0.013160771426616296	0.00021947177724691966	0.00040605957278542994	0.00019132871833673522	0.99754007710522	0.2588012245389503	1.3360905710108362	1.0	0.4628731899866917
CRX.646	2.792136447223462	0.009386601803765562	6.931667777683539e-10	7.275796233535996e-08	1.5757862369753916e-08	0.023767771667894965	2.0044627490166083e-05	0.02435449535997286	2.849665449891577	1.0	0.14636829984798128
CRX.646_1_double	1.7945397736952118	0.00938660139672186	2.0826834966529286e-09	7.275783050691834e-08	1.5757862416451987e-08	0.023767679365642197	2.003383679075486e-05	0.024354495082918166	1.852068673975661	1.0	0.11702963302882766
CRX.646_2_double	1.7941715940644964	0.009381020312811853	6.931714381936983e-10	7.275783299233831e-08	1.5759683481721357e-08	0.023755234354479682	2.0046825951512016e-05	0.02435445253921115	1.8516824373076386	1.0	0.11697998143522986
CRX.646_full_mutant	0.7965749206250589	0.009381019905768152	2.0827415862341453e-09	7.275783019282395e-08	1.5759683528419425e-08	0.023755142052334904	2.0057566068439865e-05	0.02435445226215646	0.854085683011642	1.0	0.07160555533519893
CRX.647	2.8665325405522646	0.0006959624742168285	4.4957580821406335e-05	1.4325021119234914e-05	0.0011816639849166913	0.47457616076234077	0.00017374966563356946	0.5550012106628677	3.8982205707041806	2.0	2.3649438696409466
CRX.647_full_mutant	0.889548527549352	0.0006958922019060295	4.4957580821407195e-05	1.4325019923334759e-05	0.0011816591330720194	0.47457554257564716	0.0004226587935399266	0.5549976475693829	1.9214812104236447	2.0	1.3052645456528729
CRX.653	4.787941497660051	0.38475715759003243	2.9951062840203044e-08	1.0183921792268297e-10	1.0798536017529906e-06	0.005182255539054103	0.0003408362901025781	0.05158188622559345	5.2298047432113375	1.0	1.3039456352592569
CRX.653_full_mutant	2.4230445431813714	1.607471561062844e-06	2.995106285875728e-08	1.017542614259393e-10	1.0798519477439208e-06	0.005147470837768162	0.0005898190635931419	0.004208469085741804	2.4329930195448006	1.0	0.023719601689524174
CRX.654	2.1828394554285335	1.0350622632594138e-05	8.627402664160993e-11	9.238197991004482e-11	0.9514610118839841	0.10365879288811987	0.0010332119947010574	0.03479597944286037	3.273798802439488	2.0	1.9744921632224859
CRX.654_full_mutant	0.6109149714439958	5.476832533725686e-12	7.899865492330048e-11	1.0287297130958947e-08	0.9514610118751148	0.33293453834330167	0.028788189584014044	0.0037608898723698716	1.9278596114905688	2.0	1.2836760399400102
CRX.659	2.0306483579163	0.0011442343031859731	0.00011977416651960709	7.821682749370068e-06	2.2677863473930473e-06	0.0026353501432918383	0.015975062069435036	0.02169996413702826	2.072232832204857	1.0	0.09033346534838278
CRX.659_full_mutant	1.3298303897946735	0.0011442196902689318	0.000119774166520432	7.820646864430403e-06	2.2677927751751574e-06	0.0026238587914667825	0.022217420250078754	0.021699965725701702	1.3776457168583496	1.0	0.08204965913050323
CRX.663	2.02034169376258	0.8585401858638342	4.957744567698518e-09	3.406410334303606e-10	7.591096342694951e-09	0.011294740354501114	0.23616242321175573	1.0112758031984894	4.137614859280642	3.0	4.075850349941364
CRX.663_full_mutant	1.2313556717655256	0.8585401858638342	4.958773403530357e-09	3.406423002481882e-10	5.114354867312779e-09	0.0029763468241072854	0.23616010763767736	1.0112665657292381	3.340298888234153	3.0	3.2690353090631112
CRX.671	1.7620420109017285	1.0602212233267594	1.52467209791505e-09	5.510206576362381e-07	4.698132245005182e-08	0.00215849614465034	0.03788507763533131	0.6474122031107841	3.509719610645906	3.0	3.005333606616803
CRX.671_full_mutant	0.7899152384076416	0.08407529352376543	1.5294157177571906e-09	5.510206572871707e-07	4.698132245003385e-08	0.0018826753212914662	0.037885077649286426	0.6474122031104137	1.5611710875437939	2.0	0.8265513033398049
CRX.673	2.245853158542861	2.4082715547326145e-05	8.177769541338282e-08	0.00039966037487805696	1.5775272179740784e-12	0.03405483860930878	0.0005045185855891978	0.705153344622304	2.9859896852297614	2.0	1.3800497873263318
CRX.673_1_double	1.528458767940252	3.7454471171652016e-11	8.176627146257795e-08	0.00039966037487805696	1.577529046255399e-12	0.01765189476814555	0.0005535459173377708	0.70515334327455	2.2522172940804666	2.0	1.0652477243803737
CRX.673_2_double	1.2699478128367168	2.408271573431959e-05	8.177769542634037e-08	0.000399660375259535	1.6033826969257093e-12	0.03405551230352623	5.24436894334502e-05	0.7051533442772195	2.0096329379771887	2.0	0.9801202064822662
CRX.673_full_mutant	0.5525534222341077	3.764146462096066e-11	8.17662714755355e-08	0.00039966037525953496	1.6033845252070296e-12	0.017652568462363	0.00010147102118202324	0.7051533429294657	1.2758605468278943	2.0	0.5228380286240129
CRX.674	4.777546759254183	0.002571873837664071	9.794579709853585e-13	4.1629470619076315e-07	8.75508597254999e-06	0.08119551514987922	0.2292906573305185	1.96021644799937	7.050830424953274	2.0	5.330709893285214
CRX.674_1_double	3.7795988395335733	7.53982773955738e-10	9.995838465289699e-13	4.1629470511687244e-07	8.755085972549988e-06	0.0811942791461187	0.22929065735898846	1.9602164479976851	6.050309396172025	2.0	4.761328306617322
CRX.674_2_double	3.7963649477787325	0.0025718738350632288	9.786797486389988e-13	4.162947061890503e-07	8.754325016559032e-06	0.08237399067161835	0.2292906573408593	1.9602164479532727	6.0708270882002475	2.0	4.78467010937487
CRX.674_full_mutant	2.7984170278593217	7.513819307477783e-10	9.988056241826104e-13	4.162947051150846e-07	8.754325016559032e-06	0.08237275475433056	0.22929065736914125	1.960216447951587	5.070306059306483	2.0	4.100425544644657
CRX.680	2.267186664059218	0.5263624296238539	0.013271641095380838	1.3551760276161136e-09	0.0002130761877974552	0.019277435588519166	0.09525270323504491	0.0014222173245807322	2.922986168469571	2.0	1.340496056517067
CRX.680_full_mutant	1.2714864476807037	0.5263624169123129	0.013271641116918377	1.3551709390728085e-09	0.00021307618779853888	0.019276989911518553	0.09525345512125259	0.0014065080767483255	1.927270536362424	2.0	0.9758434258876366
CRX.685	2.3039851669205973	0.36779081694013344	0.007050036787314	7.671630661852714e-09	4.2518506029194135e-08	0.04256615322951842	6.799619179868855e-05	0.3936800323060608	3.1151402525655594	1.0	1.7463903313546125
CRX.685_1_double	1.2919540592336245	0.3677748925615158	0.007050036787574286	3.4444274589124485e-10	4.25185060291925e-08	0.0425652431952676	6.773097740703803e-05	0.3936800318559484	2.1030920374742865	1.0	1.304844160363715
CRX.685_2_double	1.3384700467264345	0.018859547916530706	0.007050036787315382	7.336894727071866e-09	4.251850602919251e-08	0.042566153231662365	5.2348696259018926e-05	0.39368001895866367	1.8006782021722665	1.0	0.7163995761445416
CRX.685_full_mutant	0.3265542774042017	0.01884362353791311	0.007050036787575668	9.706811110291478e-12	4.251850602919414e-08	0.042565243198135996	5.2082972954924886e-05	0.3936800185085512	0.7887453249375456	0.0	0.2813062415010004
CRX.688	1.3276702341425732	7.430276697524691e-05	6.3190038164969185e-09	3.2991924549137687e-15	1.0509029937054594e-10	0.004113448797087284	3.885986839902434e-05	2.913671456891299e-06	1.331899765670589	1.0	0.007261309278339116
CRX.688_full_mutant	0.23357983655022407	7.43027669752094e-05	6.319003806418741e-09	3.296207626983241e-15	1.0506669600963188e-10	0.0041289688998660205	7.244465663311965e-05	2.913476239460059e-06	0.23785847277401168	0.0	0.002032400970249205
CRX.689	3.334475503287792	0.00031235751201938634	6.259963901740266e-09	2.380239516021903e-08	2.894818776873846e-07	0.005689424305571572	0.15896485084885179	1.1974473613111164e-06	3.499443652945833	1.0	0.4350188161101804
CRX.689_full_mutant	0.5088703294406706	3.0929480501791354e-11	6.2778692581339595e-09	5.009918147329951e-10	2.894818809072575e-07	0.001516521933581871	0.15907364423765386	2.1442321268920616e-07	0.6694610063267904	1.0	0.1326672902479627
CRX.690	5.754702519309156	0.8813566366267205	0.00021862412855056394	4.3565039533505636e-11	7.397500370250241e-07	0.006011686047711036	0.25914930180991513	0.15620995805477966	7.057649465770435	2.0	3.949951255935064
CRX.690_full_mutant	1.5060260797065428	0.864561274138627	0.0002186251575974015	4.356506929003645e-11	6.999844730699247e-07	0.0001806079515178391	0.2588711056194722	0.15620765788368524	2.7860660504854806	2.0	2.1119016912544093
CRX.707	4.261370542341757	0.11320370248615771	6.864731043350009e-06	1.0610534093645345e-10	1.3160255595559068e-11	8.678779917954624e-06	0.007467200864272731	0.004839346887227364	4.386896336209642	1.0	0.3753053108439278
CRX.707_full_mutant	1.3313183886883901	3.9094371218437546e-07	6.898545664643182e-06	1.0609265889316113e-10	6.481396623414522e-08	8.76749058295844e-06	0.007466747614226818	1.8326909343794233e-06	1.3388030908935702	1.0	0.01284976217176044
CRX.709	3.544493528020807	0.09216380710634532	8.402904929379599e-11	3.696894908317791e-10	0.003603331414533095	0.0010755729557453393	0.014648767953494629	0.00020600963164342888	3.6561910175362877	1.0	0.3108712936625485
CRX.709_full_mutant	1.358001608704253	0.006765011165921456	4.05658323758549e-10	3.867958293171498e-10	0.003603331397216514	0.0008395630930555487	0.002693637072605104	0.00020564011380427353	1.37210879233931	1.0	0.024587097256416775
CRX.714	3.821226273925002	3.180943153785006e-05	0.9877591620931944	3.3533036776459606e-10	3.4788599611333656e-09	0.003187979876382064	0.019005553288999666	0.001124709205552605	4.832335491634859	2.0	2.322635847558871
CRX.714_full_mutant	1.34985004611217	1.8786409097299937e-08	0.9877591620931946	5.060536150042808e-09	1.935329127766066e-07	0.0008936592113280373	0.041648065924787966	0.0074533659517742774	2.387604516673113	2.0	1.3371864828196576
CRX.715	5.4672003408922265	0.9984270118501131	1.9177872181637896e-06	0.02203376830308357	2.0166636788468661e-07	1.0134022259871347	0.002997133626424507	0.4601175326495801	7.964180132762149	3.0	7.2922875014868245
CRX.715_full_mutant	1.1923147878106102	6.397506129639328e-08	1.9177881524902367e-06	0.022033768293415596	2.0358830463237953e-07	1.1136781147104542	0.00299660463414168	0.4601175230530334	2.7911429838531734	2.0	2.2020485445318405
CRX.717	2.8225871475596107	0.0002610321422027682	0.00016987298153337075	2.0667581147119597e-05	1.4009518738206479e-05	0.0020386676000475053	2.1468164505236627e-05	0.04986934397422654	2.8749822095220114	1.0	0.13237907798254495
CRX.717_full_mutant	0.7952069836122988	2.731288481876286e-11	0.00016987298153349923	2.0667581146138096e-05	1.400951860387828e-05	0.15824916163068511	2.6401417264084786e-05	0.04984785247834705	1.0035349492471914	1.0	0.24963527379600284
CRX.721	2.543972176422625	0.43115512019982255	0.009014005111422531	0.0021057480997791166	7.004663415288479e-10	0.1255901500430898	0.0018097496324947918	0.0814504195548279	3.195097369764528	1.0	1.4755432851697323
CRX.721_full_mutant	1.556890837755424	0.4311461211129648	0.009014005111422998	0.0021057480496805524	7.004662473381072e-10	0.12559014042474473	0.0018097477135659015	0.08145041334033983	2.2080070142086092	1.0	1.1518189295209311
CRX.722	3.2670952777269235	3.258027843820983e-05	1.6226978389000867e-12	6.762015315484766e-07	1.0135426016813849	0.4971259421264433	0.0450200503153878	0.047821128953865207	4.870638257285597	2.0	3.7458284606730636
CRX.722_full_mutant	0.9986715397155954	3.577128241167467e-09	2.151592949243723e-06	7.9787675153579e-05	1.0135426016813849	0.47362357014506784	0.04502005895262373	0.002593311477075009	2.533533024816978	2.0	1.991262201039168
CRX.724	2.2526014786656496	0.005612641967430904	4.203817609750889e-07	1.01794205271014e-12	0.9514668885420641	0.0004620651337759261	2.8849781010691383e-05	2.7426042342925107e-06	3.2101750870769443	2.0	1.6543589401934498
CRX.724_full_mutant	1.2549074582445594	0.005135172947687755	4.2038176097503105e-07	1.0519174546189984e-13	0.9514668885420641	0.0004599226435673139	2.8807841072116955e-05	8.168521939898604e-07	2.211999487453011	2.0	1.143632038858654
CRX.726	1.4124330102255649	8.93866956993886e-06	2.0129786366868168e-07	1.1161568353262606e-15	4.834596330066156e-05	0.002990437617583507	0.0031450677376439486	6.388910726232361e-05	1.41868989061879	1.0	0.011153736256657101
CRX.726_full_mutant	0.31079301309197527	1.663208028489577e-10	2.0129800777731417e-07	8.854337819480293e-16	4.834596330066188e-05	0.00299003400885919	0.009393870326936619	6.388609060544696e-05	0.32328935094600664	0.0	0.007586436394509421
CRX.730	5.1663894510782695	0.6831666468272425	5.1069076333166135e-06	1.0430300080375248e-12	1.1662977308119005e-08	0.29080037832257777	0.0006937171268567865	0.018388223813534506	6.1594435357401345	2.0	2.9177793602851434
CRX.730_full_mutant	1.730701520964126	0.6829987513076445	1.4929532608401724e-05	1.234420712508369e-12	1.1069743165084173e-05	0.29078192673926956	0.0007733385372474488	0.033846068339788295	2.739127605165084	2.0	1.7880173267816248
CRX.732	2.9806558460107486	0.9642692299349108	1.0136322887878422e-08	6.782690842361587e-12	2.1013823272678234e-05	0.03227842533732505	0.008834891051027513	0.017402315367040396	4.00346173166743	2.0	2.110778310497275
CRX.732_full_mutant	1.226418163458156	0.9641825782983438	1.0136428485031295e-08	6.785680839986282e-12	2.101382959833994e-05	0.032300802515015915	0.29714976662268855	0.01738824137669284	2.5374605762437095	2.0	1.8481209367581908
CRX.739	0.9953731806497106	0.7553815979576614	0.0013634298746864786	1.717086460310346e-16	0.48675607914780117	0.006651362861464688	0.034693964505613406	0.0001497875473320958	2.2803694025442702	2.0	1.7265749451194097
CRX.739_full_mutant	0.12438847293026452	1.174443440896334e-07	0.001363429874687506	2.1583106440654544e-17	0.48675607914781566	0.006651362070696623	0.02269955677306485	0.00014978274837948043	0.6420088009892527	0.0	0.13240929331611662
CRX.740	4.755522546442586	9.450700701981887e-05	1.486219821024242e-07	2.5703144197439367e-11	0.0009734948970548613	0.5317096928857549	0.001648727153590875	1.1397723264320525	6.429721443465745	3.0	4.439930393417049
CRX.740_full_mutant	1.0088670332556386	5.760832321238035e-07	1.486220639754437e-07	2.026990550765594e-11	0.0010228217344709044	0.6938499145061978	0.005096697939978759	0.9920440426732644	2.7008812348351166	3.0	2.2062498042870673
CRX.743	3.9604430695820696	0.330834343960144	0.996317244931033	7.147102385080099e-11	5.8099144609787e-06	0.11380430161174425	0.019077910204276526	0.0008517742539526047	5.421334454529152	2.0	3.728783079420809
CRX.743_full_mutant	0.1923328636911116	8.903737609722655e-10	0.9963174662211339	7.119632851290711e-11	6.167763171907022e-06	0.08272165538470831	0.01929216264451245	3.925263091328143e-05	1.2907095692971216	1.0	0.4133396490975542
CRX.753	4.006494329672877	2.1822601505149107e-05	8.043665516678728e-10	4.9265134165751133e-11	2.114846193388237e-11	0.03483596731959794	0.030173708765415485	6.768404982681056e-05	4.071593513284004	1.0	0.1939895368090897
CRX.753_1_double	3.1892467377974483	1.0581351931792432e-05	9.32923843096817e-08	4.846317143285027e-11	2.1148460526056974e-11	0.03479556862381612	0.030373735989785305	6.771348831973253e-05	3.2544944306132972	1.0	0.17583308160930836
CRX.753_2_double	3.167227047145769	2.1796302350071252e-05	9.32923843988755e-08	4.849570114725802e-11	2.1148461933880584e-11	0.034789021076872755	0.03172395147626831	6.7672559839516e-05	3.233829581923128	1.0	0.17888977818202353
CRX.753_full_mutant	2.349979462278675	1.0555052781515142e-05	8.043666902826855e-10	4.846311214632245e-11	2.1148460526057914e-11	0.034784876748810034	0.03192397870055093	6.770203680680412e-05	2.416766575691603	1.0	0.15551960543928975
CRX.758	3.7241102100449477	5.512723802309188e-05	0.011308482530401148	1.2574202265943378e-13	1.3846249851321794e-05	0.19234628313478125	0.00013172173549159412	1.0134103220645532	4.941375992998175	2.0	2.886241665132796
CRX.758_full_mutant	0.8778585341465169	3.68444876756803e-11	0.011308552089693563	3.480019550787087e-14	1.384624977101592e-05	0.19234398938954111	0.32326593622621497	1.0134112768931152	2.418202135031732	2.0	1.9536799736775488
CRX.771	2.3646403500073836	1.037344516059378	4.180561608030946e-09	3.387017698046019e-12	6.671309767976359e-05	0.002651229100968846	0.00029863861391053867	0.006873277851290019	3.4118747289145595	2.0	1.8279249786339717
CRX.771_full_mutant	0.42842434598182527	0.9652353169270568	4.180561608095682e-09	1.9738083951165086e-12	6.671308117380689e-05	0.00013062131601297562	0.0026909672215146966	0.000176155456455187	1.396724124166574	1.0	0.5074517582618857
CRX.773	3.186831786734902	0.7172739602979756	2.947437318249912e-10	3.747245116276779e-09	6.285508908746704e-10	0.8949593566899853	0.0034983957872833766	0.0185864577116868	4.821149961892373	3.0	3.7499796149877156
CRX.773_full_mutant	0.23402907132553916	0.7172738113489325	3.4600815936284614e-08	3.743618648038442e-09	6.308917828428128e-10	0.8949171374416929	0.003220705003821736	0.018586612861801577	1.8680273769571143	2.0	1.1751054462023023
CRX.780	5.186540408278942	0.19593243134847807	2.2545002033364934e-10	1.9620028959560602e-05	1.306198387420682	0.5730578835264171	0.01096964618384162	1.333936476327735e-05	7.272731716377534	3.0	5.798345763272542
CRX.780_full_mutant	1.4626005699309061	0.1952988194902926	2.0934180054065063e-08	1.961925127275725e-05	1.3061983874206817	0.5730582761948234	3.351491382649908e-05	1.4035079560585855e-05	3.5372232432155437	3.0	3.3018544635168774
CRX.785	1.0362523747115857	0.014823048527158817	6.078774514099843e-10	1.0968091558035862e-13	8.925984023695123e-05	0.002812699240574582	0.00830958893520765	2.474095369366321e-08	1.0622869966037045	1.0	0.03838521276365838
CRX.785_full_mutant	0.3217502267656756	8.970900348684161e-09	6.987292355349559e-10	1.7014265605401035e-17	8.925984023695123e-05	0.002812666286997265	0.008309598022279574	2.4720973433569952e-08	0.3329617853057924	0.0	0.0070034221984478645
CRX.792	3.054994091974613	0.0011721650280712792	0.9919334325633471	6.67838610447437e-13	1.435689477338258e-06	0.002214261672150739	4.51080617920425e-05	0.2445929098063745	4.294953404796494	2.0	2.7019344109322203
CRX.792_full_mutant	0.5273765518910051	3.749779285573076e-10	0.991933432565188	1.0227589489956965e-12	1.7380597419715938e-05	0.0026894339186777317	0.00010690970728775648	1.537752855687048e-08	1.5221237244331076	2.0	0.6128600896847609
CRX.799	3.494676668217623	0.0025902685980551967	0.001443935689326873	7.585372376707134e-09	1.0532898106225738e-08	0.043584102502592294	0.0003671383346404862	4.970886849308383e-05	3.542711840329001	1.0	0.13435301733274652
CRX.799_full_mutant	0.5446075122314185	1.7864050135195389e-09	0.0014439362973220455	1.0075329546260376e-11	1.0532897041838967e-08	0.04359269139088333	1.0809266993421564e-05	9.999121035506538e-08	0.589655061507205	1.0	0.041631233847120676
CRX.800	3.57187347500305	0.3578318322925741	1.0512070202955632	4.8915322516839824e-09	1.1818441808153059e-07	0.0006013405657646308	0.024522675323468107	0.00011818435474648964	5.0061546509111166	2.0	3.3924868973730957
CRX.800_full_mutant	1.6360989426054833	0.3376916767261559	1.6289100523457396	4.8915268275483724e-09	1.1818441920401771e-07	0.0006012756577452839	0.02451392889977	0.00011818426995309108	3.627934183580793	2.0	2.881237638384105
CRX.803	1.3466101527721297	0.9729974913999662	0.00012102544591604919	1.7295719398403136e-08	8.015099842159936e-09	0.1438108185720939	6.515069970035618e-05	0.03748178359862724	2.5010864477992527	2.0	1.6133733488121478
CRX.803_full_mutant	0.3979865864329759	0.9729974229955388	0.00012102544591605281	1.7295693036623282e-08	8.01509984215601e-09	0.13898775948683156	6.515047536942371e-05	0.008390262371963084	1.518548232519388	1.0	0.7194596703866243
CRX.811	1.3887949786866793	7.064410067897764e-11	2.4965135888185612	2.7106349113405614e-15	1.8063225627530156e-08	4.677187928191581e-05	4.07938149713329e-07	0.3164309912370238	4.2017867566935685	2.0	3.160271456972739
CRX.811_full_mutant	0.6369421259463505	7.289037856809899e-11	2.5437641372384916	1.0587009362628756e-13	1.806322562747331e-08	4.56038144580652e-05	5.247918655815079e-07	0.04240649157619203	3.223158901503579	2.0	1.384756253687077
CRX.814	3.5488522070423136	0.011715163438271687	0.004083920749880203	7.956804940026268e-12	5.585010152233006e-06	0.005364073294316566	4.346641260254286e-05	1.2395434900230868e-05	3.570076811390394	1.0	0.06043663252764453
CRX.814_full_mutant	0.502657552019121	3.6845550802226817e-10	0.004083920979206057	8.092709654621235e-13	5.586947925070211e-06	0.0028579770958781776	0.0014374861642994139	7.663351578011115e-06	0.5110501869272724	1.0	0.007476188426591221
CRX.817	4.959210902275739	0.0017305861621262225	2.0124853262745603e-08	1.187531615923644e-12	0.051886608893112675	0.02714382671052657	0.7608288516094766	0.037196151255886004	5.837996947032908	2.0	2.460832389756511
CRX.817_full_mutant	2.5387331565433646	8.126973429539433e-07	2.0145726471081383e-08	1.1506812738291715e-12	0.05188661000503898	0.026829142892721317	0.7616117921670073	0.037196150444022934	3.416257684896375	2.0	1.7873243142037734
CRX.826	3.1995927580175434	1.9252589525122272e-07	0.5017118327667308	6.39582921408871e-11	1.2045052264063813e-07	1.1650493831213604	3.144507375799879e-05	3.6948265656933124e-05	4.866422680285426	3.0	3.687072760278048
CRX.826_full_mutant	1.6489829198714272	3.285278753993856e-09	0.5017118336735201	1.1858265832224554e-14	1.204505220505063e-07	1.1652971484202574	3.179842004365159e-05	2.6757231827169544e-05	3.316050581352888	3.0	2.669154214556693
CRX.829	4.585681997478532	2.4846229373774503e-05	0.0008085990444831656	1.7111648250578142e-10	0.03845815953966097	0.1296022586691782	0.027833633441018774	0.03498042754324658	4.81738992211661	1.0	0.7218259453133665
CRX.829_full_mutant	0.7860978298789679	3.6082348181097964e-09	0.0953127901381578	1.7111277042192301e-10	0.03845815953220347	0.10042750272948155	0.027832256302004522	2.555806515385972e-05	1.0481541004253168	1.0	0.3324736936688813
CRX.843	5.617049574741108	0.002377583927501027	3.39930478159218e-06	3.6379777227097577e-07	1.6937119637852271e-06	0.0004128261627703739	4.616864277206482e-05	0.058752161485973085	5.6786437717746425	1.0	0.20878133236705942
CRX.843_full_mutant	2.487016031520715	2.568215843337138e-09	3.399304786238854e-06	3.6379789512204776e-07	1.6954094283131434e-06	0.000540661182002929	0.28204908831422976	0.058752180474661096	2.8283634225719343	1.0	0.7648532914835988
CRX.846	4.502975978086765	3.1506682346933244e-09	4.883900192967196e-09	2.14259514820318e-13	0.003957406281484717	0.380006746479798	0.12431741572695243	0.010997957563678685	5.022255512173461	1.0	1.5138998393654906
CRX.846_full_mutant	0.14985311993298095	2.991102771107872e-09	4.883779508188715e-09	2.1555520897805327e-13	0.003957406264657143	0.4027356197698994	0.0475950952761256	0.010997857050161082	0.615139106168922	0.0	0.16247282671315597
CRX.851	3.3110351958122597	2.276287834212257e-05	4.113074343061509e-14	1.1402688182017573e-11	0.9659140890409859	0.8767636796968715	0.0002125957367981518	0.0033597699982573603	5.157308093174959	3.0	4.22056601243514
CRX.851_full_mutant	0.5235801446106451	1.0300466755039623e-08	5.777064099336517e-13	1.139881600759945e-11	0.9659140890409859	0.8733528667567445	0.0002188290542919336	0.0033595845600684878	2.3664255243351793	3.0	1.7897995642963918
CRX.858	1.9694355971831978	1.112709494863032	1.5989724911541865e-11	7.35831632473554e-13	0.00016979336229185543	0.0631388054338817	0.00042240429828521855	0.001239610276120414	3.147115705433535	2.0	1.8713477863112629
CRX.858_full_mutant	0.971750237764291	0.9883146083827764	1.6184133726216088e-11	7.358229468884826e-13	0.00016979336228861188	0.06313624129074126	0.0004013184449092313	0.001238561571920757	2.0250107608338475	2.0	1.106886706439252
CRX.859	4.751214429457544	0.00022980178030857518	2.4050736444348733e-07	1.9152466044982342e-11	0.00015947106117866387	0.09185621915565961	0.6873366691781004	0.02057253045121448	5.551369361610523	2.0	2.2255925872936397
CRX.859_full_mutant	2.3195446205067425	0.00018841032956872918	2.405079725004507e-07	2.502112581478597e-12	0.00015947063705602554	0.09004777145341182	0.6874396488416955	0.02055948489087955	3.1179396471698286	2.0	1.5727380598196476
CRX.860	4.334408721260562	0.3380037191443873	5.72361968854407e-09	0.00014286445838590766	1.553380781897335e-05	0.008193564868382743	5.349806013814383e-05	0.2920729712057019	4.972890878528997	1.0	1.8364117565704574
CRX.860_full_mutant	1.218595019253577	5.543033465510066e-10	5.723776339440484e-09	0.0001428644486532937	1.553126892417712e-05	0.033348053063609606	0.0148825744888946	0.29109200291149767	1.558076051713236	1.0	0.5087575492270542
CRX.863	3.7483759269060357	1.3046661617925512	0.000399181643614412	6.932117430599045e-10	1.370645594206636e-07	1.0349945843453863	4.441250089094979e-06	0.0035197239196700916	6.091960157615118	3.0	5.447577234171048
CRX.863_full_mutant	0.821807085430587	0.9750835202614061	0.00039922387277430246	5.796667301075763e-09	1.3705413292432037e-07	0.974351834147897	4.926245509082908e-06	0.00017542754148181598	2.7718221603504554	3.0	2.3064167016144306
CRX.867	6.1717781340957485	3.193497510832408e-05	2.4627665780130075e-06	2.087225724977517e-08	1.1339775058972014e-05	0.0031553827070624684	1.0591675992573801	1.971465910199844	9.205612784649038	3.0	8.183766863702775
CRX.867_full_mutant	0.19629740175378052	1.1013179382204199e-10	2.464148782770903e-06	1.3472723622639922e-10	6.248221560667268e-07	0.011961096691536229	1.155621126601563	1.6376920185292576	3.0015747327919353	2.0	2.056431903540359
CRX.868	2.9908253506531417	0.028967382273907223	1.7678488433813828	1.1233288543051193e-05	8.982747031769707e-06	0.43059734301807295	2.215506496710836e-05	0.0007166934100340513	5.218997983837081	2.0	4.375355995335255
CRX.868_full_mutant	0.0172307217368285	3.929438926381986e-12	1.7678507699069	1.0553112692564264e-11	8.982747031773229e-06	0.43056449742591635	1.988835924340659e-05	0.007971730509491685	2.2236465906998943	1.0	0.7999864631496447
CRX.872	1.7057356104403383	0.29794455295126676	0.00018304908206559628	1.6530735086289696e-07	0.999965632900533	0.009259242992032162	0.00011720804063538112	0.017777524090152107	3.030982985804374	2.0	2.185259302489909
CRX.872_full_mutant	0.7351992214214644	2.8966986212076694e-09	0.0001830490820655963	1.6530735764476641e-07	0.999965632900533	0.008992249656927367	0.0001686619191476083	0.009880711583585442	1.7543896947677795	2.0	0.8335296733698647
CRX.874	1.2577685766370834	0.41191016931079	0.502376897866569	4.4165841041126456e-14	6.514126085161159e-08	0.45992938732608263	3.9862910173264054e-05	0.08695576002356643	2.7189807192155695	2.0	2.4924572455881115
CRX.874_full_mutant	0.40719546721236954	0.41190826499194566	0.502376897866569	4.412500127615563e-14	6.514126085165596e-08	0.45992921486900157	4.008125814826066e-05	0.08695576002386142	1.8684057513632004	1.0	1.5897293933462366
CRX.877	1.714834816518294	0.7568038419429864	0.3106736093817425	1.1786635762306714e-10	0.00025851529553580705	0.011327273684921597	0.15739066827273393	0.000855943697988265	2.9521446689120694	2.0	2.2460806622030405
CRX.877_full_mutant	0.7557586386820891	0.7567822824435005	0.3106736093817432	1.1786082385451142e-10	0.00025851529553580705	0.011327269764538904	0.1573906666563554	0.00085594368679544	1.9930469260284192	2.0	1.5022633615170164
CRX.890	2.1303834686276093	7.544926098797536e-05	8.463125490489904e-10	4.2943679387578526e-11	6.497348568492673e-08	0.10404761384601706	0.015176842089459922	5.889656739447651e-05	2.2497423362542106	1.0	0.2582442554238194
CRX.890_full_mutant	1.1302275476841204	0.0003560402820113184	8.463136602979292e-10	4.2913261417173555e-11	6.497348568492676e-08	0.09885247319269566	0.015041460457803999	1.969345974971492e-05	1.2444972809390937	1.0	0.17232302127014965
CRX.893	2.5190458382025427	0.628136737586419	2.248241903277942e-09	7.682372271685593e-08	5.829152228723795e-07	0.056084317262598056	0.041611640613468	0.0136837434636279	3.2585629391158433	2.0	1.547573806247537
CRX.893_full_mutant	0.6448478804126868	0.6258056776905478	2.2482419548408064e-09	7.680970703411934e-08	5.82913500315553e-07	0.056001744062126546	0.041599220294087615	0.015846618416580947	1.384101802847479	2.0	0.6969054944403341
CRX.898	3.252995192538287	0.000447167453275608	5.063742428124497e-09	3.825985014119487e-10	0.40042930587626957	0.0020959690720946545	0.00013290069343655333	1.7304319677344026e-06	3.6561022715116716	1.0	0.9756800565967509
CRX.898_full_mutant	0.30970457713100236	8.119668250003111e-07	5.063744262179615e-09	3.2657362576245565e-10	0.4004293058762696	0.0020875814993225584	0.0001239390514712853	1.6990311574174593e-06	0.7123479199463661	0.0	0.19837746528169664
CRX.900	1.286869079624446	0.002793076829698026	0.9856098989819654	1.6075805673679155e-10	2.0626572732051185e-09	0.03558688499734838	2.5870500133008327e-06	0.01541812085069168	2.326279650557578	2.0	1.3040590895387703
CRX.900_full_mutant	0.3101845657458231	0.002000364508134475	0.985609908848054	2.771532435062295e-11	2.0626573006211696e-09	0.035586356787120244	2.6319817656752074e-06	0.015418120027306569	1.3488019499885766	1.0	0.47514417757949456
CRX.904	4.155341225673105	9.166606026350075e-05	0.18075421806142333	1.71587063411199e-12	4.376369529527702e-09	1.672316802681782	0.0008731835817219451	0.0001947390803643993	6.009571839516745	2.0	4.111444563228263
CRX.904_full_mutant	1.5295069977314015	5.094784536263545e-11	0.1807542384138041	2.0048478552532804e-10	3.732992023763649e-09	1.6719836227050944	0.7968435423424153	0.0015231982656431933	4.180611603442783	3.0	4.166147943882854
CRX.907	1.4800560759379116	0.010472306456195948	0.04237024550850156	1.0461542406260346e-12	0.001063398624712321	1.3374278447562951e-05	0.014201558568207545	2.0861054549418465e-05	1.5481978204295723	1.0	0.1240888857613858
CRX.907_full_mutant	0.6722107500823542	2.2144465649080467e-06	0.04237024550853512	1.046153951228158e-12	0.0010600642063253655	1.3374584395747827e-05	0.014201520565185729	2.0413451109689198e-05	0.7298785828455169	1.0	0.06310877942644601
CRX.910	2.511224977829266	0.413506842018268	4.942249595925898e-06	1.9469541065805157e-08	1.6934673373133551e-06	0.001907109665255626	0.11692888309252945	0.005152307801388676	3.048726775593182	1.0	1.1846966861562538
CRX.910_full_mutant	0.6785134945988752	8.587687605635938e-11	0.0004972297593965866	1.9467905153435693e-08	1.6934673344258457e-06	0.0019074878094443885	0.11692898004481919	0.005152153612271397	0.8030010588459232	1.0	0.13137111398436876
CRX.916	2.1357784475878328	1.547222550916397e-06	0.9517050879042618	4.160040576965688e-12	1.1586632081525639	0.018106018386186952	0.01165777134378389	7.296941492497934e-09	4.275912087898282	3.0	3.9549593827692755
CRX.916_full_mutant	0.49632492472083656	3.847591974296921e-10	0.9517050879042926	5.405768254333153e-16	1.1586632081525805	0.018131633292079844	0.01123089822124934	6.4876835419626946e-09	2.636055759163482	2.0	2.0721169697959225
CRX.919	3.2181492724302085	1.2748839012538777e-12	1.817968914077165e-08	1.082271997190465e-09	7.071852411232563e-06	0.09725617544277879	0.0009393250858280571	0.0335417078999108	3.349893571974374	1.0	0.3511463527285996
CRX.919_full_mutant	0.5293926010937657	5.746677788045241e-13	7.82973941831447e-06	1.8075587293863697e-10	7.071852443834027e-06	0.09421674198044813	0.0006334475377826006	0.029569037010152448	0.6538267293953416	1.0	0.11376860433464056
CRX.923	4.768746609425866	0.006688205683089804	1.5640580397731947e-06	6.930284766342695e-11	5.083216808294001e-05	0.0013389281679143696	0.02759267979840849	0.006522713182861759	4.810941532553566	1.0	0.1356346531659188
CRX.923_full_mutant	0.7057033743349058	0.006548865653461026	1.5640633560802107e-06	6.833533462727147e-11	5.083216808704258e-05	0.0002105300633439915	0.0004295815922498929	0.005707101448580702	0.7186518493923199	1.0	0.014768611167535924
CRX.924	1.4211270965872393	5.627369879701546e-13	4.987564918725106e-12	8.20688172012276e-14	1.69499931170483e-06	1.0560968813093352	1.3449084781295038e-05	3.877132730297494e-06	2.4772429991190306	2.0	1.3279691294252516
CRX.924_full_mutant	0.4446679708628802	5.627365649339765e-13	9.72379180958124e-12	8.203878296224834e-14	1.6949993117048098e-06	1.0560966291385765	1.3579905221560692e-05	3.062019973694393e-06	1.5007829369363321	1.0	0.5509228512965619
CRX.925	1.8572623220508808	2.173424323192776e-06	5.038672263862703e-07	1.1905205910562222e-11	0.00552313041574844	0.037380099376676905	1.6025473545714304e-07	0.002420745225442582	1.902589134626939	1.0	0.09324065757662359
CRX.925_1_double	0.907508119528987	1.427503387929645e-06	5.038672263862743e-07	1.5721070174807707e-12	0.005523130201998969	0.12345955966515605	1.599933900784835e-07	0.0006496629347786712	1.0371425636964973	1.0	0.16648318238045576
CRX.925_2_double	0.9820419613432491	1.4275033979475663e-06	0.23188280190877483	1.1905205910562223e-11	0.005523130415748439	0.037380034892928536	1.6024555479838024e-07	0.0024207452210027983	1.2592502615425616	1.0	0.370248728078047
CRX.925_full_mutant	0.03228760872423793	2.173424308089002e-06	0.2318828019087748	1.5721070174807662e-12	0.005523130201998969	0.12345950002662504	1.5998420870980966e-07	0.0006496629303387651	0.3938050372020644	0.0	0.08006241167618182
CRX.935	1.797842856112326	6.45661056914814e-08	5.221216102073781e-08	2.7247849959098404e-12	0.5354817215483981	0.02595603235582348	1.7144209078804905e-06	5.37274739091235e-07	2.3592829784931864	2.0	0.9630188314901393
CRX.935_full_mutant	1.097024820293457	1.8467140906633676e-09	8.045020430403624e-08	2.7247857649882022e-12	0.5354817215488163	0.02445104153775222	4.536954543442218e-06	5.374566546178141e-07	1.6569627400908666	2.0	0.7061779189725511
CRX.953	3.0679513983314743	6.083716468167871e-12	1.2693590631828366	1.1753458819169434e-08	0.0026855665997526047	1.2795088555377538	0.0002302730398926534	2.43187853761759e-07	5.619735411639106	3.0	5.37297848696585
CRX.953_full_mutant	0.5850742014224517	1.529262298688856e-11	1.269359063184382	1.1713490336201806e-08	0.002685560394039996	1.024911462648778	0.00040195123626677676	7.659537267941002e-08	2.8824323272100743	3.0	2.3305677439483343
CRX.954	1.5872450525203925	2.958193670962101e-08	9.760894364693172e-09	1.879877528320146e-12	0.0012320191794943738	0.03741098447544384	0.7797180610344615	0.2057945008999215	2.6114006574544244	2.0	1.6777589297291926
CRX.954_full_mutant	0.5892933945112815	3.063179056144967e-10	9.76115674960332e-09	1.8792528061836344e-12	0.0012320191793708077	0.03740535750204921	0.7797180598023428	0.20579446600017612	1.6134433070645744	2.0	0.9613435199979501
CRX.955	2.841979526793714	0.0008210887374239076	0.00031382884648652854	1.3416529120665024e-07	4.47089352476915e-06	0.03324055692494493	0.00026814265026486953	2.0524470964540172e-05	2.876648273482614	1.0	0.08836740822239059
CRX.955_full_mutant	1.9676405025776373	0.00044928185469644355	0.0003138306753049625	1.3416529119618528e-07	4.470893524600791e-06	0.033240201699483454	0.0006947271060730001	1.0384295520500224e-05	2.0023535332675313	1.0	0.07353126044020983
CRX.957	2.9067637718195027	0.006378806286358912	0.057590526810508934	2.331600719619748e-13	4.640300070425172e-12	0.00040140835970757185	0.0030318323837832126	0.0034623379246619727	2.9776286835893964	1.0	0.18183805206731493
CRX.957_full_mutant	0.33913388347985024	1.440205573777103e-12	0.05760161626422432	1.6527592644355555e-13	3.941649512677117e-07	0.00013122087863913444	0.0027590870456140146	6.41550354163249e-06	0.39963261733842603	0.0	0.038387512508924616
CRX.967	2.845170025523755	0.018432930335962994	2.0592752886693046e-07	3.3299717685201664e-12	0.43897088874080065	0.10154137135135446	0.06961998565704024	0.0014959037163591198	3.475231311256132	1.0	1.4975147817653207
CRX.967_1_double	1.999084575228214	0.018432846053695436	2.059275244464064e-07	3.4288711142695166e-12	0.43897088874080226	0.1021959907038664	0.0696206878667339	0.0014959029169839082	2.6298010974412493	1.0	1.261197125581277
CRX.967_2_double	1.848053563052535	8.428559877681242e-08	2.0592753407395415e-07	3.0912711223839277e-12	0.43897088874069945	0.10153521109009314	0.06960985489804646	0.0014958146758524932	2.459665622673451	1.0	1.1658504357363861
CRX.967_full_mutant	1.0019681127570084	3.3312193075779454e-12	2.059275296534301e-07	3.190313706652335e-12	0.43897088874070106	0.10218983044252333	0.06961055710403341	0.0014958138764894716	1.6142354088548068	1.0	0.8317657486627181
CRX.975	4.978903013661952	0.0021620982910385404	0.501420803635682	1.479642859726711e-08	2.7047123451128903e-07	0.9902411017367954	0.0008267749161565817	0.0008973887494957493	6.474451466258784	3.0	4.126394524309338
CRX.975_full_mutant	2.1408097419607848	0.0005309475603202344	0.5014208036356835	2.5903395088088247e-10	2.7047123451154807e-07	0.9840291974303377	0.015648396753452705	0.0008973601566099111	3.6433367182274576	3.0	2.8355651332420573
CRX.978	2.006821744396984	0.009891570089314015	5.923738041366631e-08	5.989085323680801e-11	0.08143968588798874	0.006060665663038891	0.01850048114889142	1.5923015901133817e-07	2.122714365713647	1.0	0.24687118155164434
CRX.978_1_double	1.4798532466938437	7.370933772285642e-08	5.964657179081529e-08	5.685758165961197e-11	0.08143968588798874	0.006060646970608276	0.018500656529999708	2.610780969826169e-07	1.5858546305733043	1.0	0.1902126242309376
CRX.978_2_double	1.2922331362924222	0.009891496384619558	5.9233773139006905e-08	5.989070883043435e-11	0.08143968588798874	0.016714900527900606	0.0209494230712294	1.5788230370609e-07	1.4212288593401279	1.0	0.21616360680928975
CRX.978_full_mutant	0.765264638589282	4.64326491810839e-12	5.964296451615587e-08	5.6857437253238306e-11	0.08143968588798874	0.016714881835469993	0.020949598452337688	2.5973024167736874e-07	0.8843691241997853	1.0	0.14280000252261102
CRX.979	1.933834569030398	0.3480686961195608	4.796326474160316e-05	2.637151414155668e-07	5.046158859515921e-08	0.059515299111184514	0.0015704278046552121	0.0004947166512465714	2.3435319861585167	1.0	0.7895503700106193
CRX.979_full_mutant	0.942396891616235	5.4442249181026093e-11	4.796329939451822e-05	2.6371510244521704e-07	5.0461588595159667e-08	0.05951529159098146	0.0015704276366706686	0.0004947151316928832	1.0040256035061077	1.0	0.08326745183697233
CRX.980	1.5570303439742732	2.580651156100842e-10	4.445598753947885e-09	3.945093648109228e-15	1.676576713788998e-05	0.050626554498268084	0.5992644650567953	0.14335807374594745	2.35029620774609	2.0	1.3284307757156246
CRX.980_full_mutant	0.6109247923380057	2.515833783840956e-10	4.445602293805297e-09	4.018328723813375e-15	1.676576713788905e-05	0.34131263206187457	0.6041407960641652	0.1433580892322476	1.6997530801606207	2.0	1.2104111399337294
CRX.982	3.7538450124207987	0.003114633635715151	0.5967922924128523	5.215379383710172e-07	0.7705712111013616	0.7985981722140705	0.7017034509475915	0.0981744668658724	6.7227997611362005	5.0	8.03208999679297
CRX.982_full_mutant	1.050922306765917	3.071766207035283e-10	0.5967922924128789	1.8012695106602076e-09	0.7705712111013586	0.7985426212062664	0.0022025473802992556	0.029839370558174254	3.2488703515333404	4.0	3.422091207289308
CRX.983	3.4852033085854845	1.1049378954722237e-12	2.6075523942324566e-08	3.0386945475092474e-07	3.3374844181226684e-07	0.0011061181416823892	0.0012061072250248112	1.0006470353045336	4.488163232951251	2.0	2.173569851390226
CRX.983_full_mutant	1.6989617145912872	3.1074675362135993e-12	2.6075523942354622e-08	2.9599101911647196e-11	3.336661548161303e-07	0.0010300579886440195	0.0012624506535023725	1.000242902680725	2.701497485688544	2.0	1.4384326653309083
CRX.986	2.1051012908009126	2.8373637897626927e-11	0.060851589643377724	1.4897323912810127e-11	0.00011859116399751835	1.005295117275513	2.846644957905243e-06	0.0041144499629165165	3.1754838855349465	2.0	1.8128208507612158
CRX.986_full_mutant	0.3463921851088067	1.842377077892996e-11	0.060851589643173776	1.4769964919418852e-14	0.00011859202832164564	1.00745463703451	2.8812768106286325e-06	4.5748700507818246e-06	1.414824459980112	1.0	0.5344988871893922
CRX.1003	1.4913451937083497	5.244723138323048e-05	0.0014546154632157676	2.4430665855759364e-10	1.0141967557096587	0.031604088621630735	0.0013032954318013146	0.025916274307576377	2.5658726707179227	2.0	1.4760741137250775
CRX.1003_full_mutant	0.8594705245838616	5.244723138323048e-05	0.0015535722338287403	2.443066584513702e-10	1.0141967557096587	0.03160408731087894	0.005191126116019211	0.025916274693024228	1.9379847881229613	2.0	1.0376086794633148
CRX.1004	3.1975612302229264	0.66599189892893	1.537422107466569	1.7019535957573253e-13	9.421198595297568e-06	0.0020368534950680945	0.00019451511337428886	9.62631633142362e-07	5.403216989057267	3.0	4.669792295062339
CRX.1004_full_mutant	0.4387584752192167	4.937887285023111e-09	1.5374221074677517	6.184311052070638e-14	5.44462425594262e-10	0.0005815067647195026	0.00019609509073327153	9.514924982660082e-08	1.9769582851740826	1.0	0.6958579478029068
CRX.1007	4.0818299249820065	6.176518891585558e-05	0.00010321917612185521	2.1937304071429443e-05	7.74066985677144e-07	0.9102170739314825	0.35708998021116806	0.0006152258602544788	5.349939900721006	2.0	3.2390865152098494
CRX.1007_full_mutant	1.5448129277257285	1.2146526370558205e-11	0.00010321917613032303	2.1786907155510603e-05	7.704254565355533e-07	0.11639699580956925	0.35723373105037637	2.1067213479593984e-05	2.0185904983200427	1.0	0.8171989158532161
CRX.1011	2.085872281471503	9.851468440632819e-12	0.0064028673691986365	2.6616062617140335e-05	0.08144614614776274	0.023415234076321567	0.07395837790424527	0.01737406748341969	2.28849559052492	1.0	0.44438594460370595
CRX.1011_full_mutant	1.0946099987747002	9.845350438821652e-12	0.006402867369201603	2.661606261688352e-05	0.08144614614776274	0.023315863929789873	0.07395778594847492	0.016009193201937236	1.2957684714443292	1.0	0.3096842161039035
CRX.1012	4.2266575218293685	9.689889590423531e-05	8.647829634141568e-06	6.894924290638527e-11	4.430517034350381e-12	0.022158572865956554	0.0007118595066068518	2.0150440933816536	6.264677594382503	2.0	4.127565965078854
CRX.1012_full_mutant	0.48725341241600495	4.208161869215831e-11	8.801185115203444e-06	7.094546442072065e-12	5.18512143762674e-13	0.021672665648646054	0.012123058665555592	2.015042134666616	2.536100072631632	1.0	0.9725507434793427
CRX.1013	4.478235759099691	0.4460394034027383	4.4840968162499005e-11	7.911499746874215e-09	0.9762974461942344	0.020410340342250373	0.00012805371826094715	0.9825743304235418	6.903685341137058	3.0	6.577016740167533
CRX.1013_full_mutant	1.6584499885791621	0.09756456990415872	6.819826689860862e-08	7.908161577465743e-09	0.9763034210648687	0.020353630113897802	0.00014534581972664188	0.9825743303130059	3.7353913619012484	3.0	3.5530111244452955
CRX.1015	2.974441038821477	0.9284257820639762	1.1435415489689188e-08	2.137330560101819e-12	3.566107312956802e-05	0.0029766857916443106	0.0001777740076951704	0.05824213693632242	3.964299090131797	2.0	2.057283139446228
CRX.1015_full_mutant	0.2051086788774949	0.04480791457740821	1.224703202377538e-08	1.301534113917342e-12	3.566420419147138e-05	0.011280388381471856	0.011733870328987041	0.04755880501932641	0.32052533363721347	0.0	0.05538892995544656
CRX.1016	1.40151898497519	2.097253311982375e-10	1.0353037121396604	5.595251273452097e-14	0.0009739428687639552	0.09736214446130087	2.617128388381727e-06	7.06884332180378e-06	2.535168470626407	2.0	1.5236498335395656
CRX.1016_full_mutant	0.5079380286650105	2.0972528704251813e-10	1.0353037121396602	5.5951937610206985e-14	0.0009735163856265784	0.004418177085957355	2.616966574184975e-06	7.06874311387771e-06	1.5486431201957238	2.0	0.6170429485610858
CRX.1024	3.358797298479425	3.693875990967532e-05	0.0473085619324495	2.1488882917889206e-10	1.549498157111132e-09	0.12020107138302988	7.819751758155328e-05	0.008600486897374459	3.535022556734157	1.0	0.47755788061212856
CRX.1024_full_mutant	1.1509949236452535	2.324357746843844e-07	0.04730856973212482	2.148885854827399e-10	1.5495133187737354e-09	0.07452274057371382	7.816483320655568e-05	0.008598653069411802	1.281503286053887	1.0	0.2038191485670729
CRX.1027	1.8225531266239487	1.1269564668520518e-08	1.0522658536069503e-08	2.0385882404408925e-07	0.00023365433232551855	0.1857727389115322	0.608870461593229	8.848597726975724e-05	2.6175186930893526	2.0	1.4280634406211004
CRX.1027_full_mutant	1.009097651260059	1.1269564668520222e-08	1.0758600975614212e-08	2.038588240419376e-07	0.00023365433232551855	0.24186872723499886	0.6088708723411864	8.84859775220673e-05	1.8601596170330814	2.0	1.114011609474372
CRX.1030	3.0721723049864305	0.6258232849017129	3.787051301796059e-10	2.1150107863432716e-09	0.6526701031158898	0.15445683475572486	2.1423881664199423e-05	0.13134622736170898	4.636490181496847	3.0	3.8138778904705632
CRX.1030_full_mutant	0.2855705570852295	0.6253588885777571	3.7873638517899506e-10	2.8410600369917583e-11	0.6526701031158898	0.1543844787277527	2.1429941286282437e-05	0.13134622326251413	1.8493516811175765	2.0	1.4593410446971067
CRX.1032	4.5724741173599215	0.0009156319563001623	1.957993914753497e-09	2.1421083629690955e-05	5.339024598555353e-11	0.0013329633957061319	3.324618105240637e-05	0.006651306941245567	4.581428688929239	1.0	0.0284113800773277
CRX.1032_full_mutant	0.7855531203977582	2.41268035253176e-10	1.2288889033377263e-07	2.1421080348437678e-05	5.517206206990229e-11	0.0005088376975989137	0.5793887834115411	0.007369774166093244	1.3728420599386704	2.0	0.5683705014831985
CRX.1034	1.9931524133239413	0.001416615405523497	1.2855033851721252e-12	6.39192542949837e-08	0.003602422259403971	0.8313468911822058	0.7105429186940942	0.00556013076663462	3.545621455552343	3.0	2.873767537988875
CRX.1034_full_mutant	1.0697830120267227	0.0014166154052301615	1.2855126005562427e-12	9.4419035423973e-10	0.00360242225086395	0.8903147345039845	0.7105407503229497	0.004343499058171664	2.6800010345133987	3.0	2.1858057901291197
CRX.1037	1.653847661331708	3.6127103702591545e-11	2.722427073506851e-11	3.0857913637022245e-12	0.9999409744429785	0.0006276287417655994	0.004134828711395722	0.463156967692011	3.121708060986296	2.0	2.412814563453199
CRX.1037_full_mutant	0.6091441901458088	3.6125511637183975e-11	2.725564688289837e-11	3.026551843575562e-12	0.9999409744429785	0.0004552870570788751	0.004138584564063144	0.4631569676902788	2.0768360039666156	2.0	1.4437849523714443
CRX.1039	2.0331141094814216	9.812064853211473e-12	9.734428300806449e-06	6.061191854828735e-08	0.00023238180719092482	0.004018790258951729	0.01250123905013588	4.633317665573335e-06	2.0498809489653973	1.0	0.036473862605572824
CRX.1039_full_mutant	1.1027362525417668	9.613816080407289e-12	9.734428525434677e-06	9.146482447147777e-07	0.00023238180719479173	0.004015898913094534	0.9824591524318622	6.034902643788222e-06	2.0894603696829464	2.0	1.06796800678434
CRX.1042	1.008327453370576	0.0021386328547804063	0.2712332088457831	1.5418440589115757e-16	6.208397361969825e-07	0.004843552984112217	0.005390696904120804	3.8605537583673097e-07	1.2919345518544847	1.0	0.3689745167315665
CRX.1042_full_mutant	0.2938251629944354	3.249925203896657e-12	0.2715109494075671	6.372412899810973e-17	6.208397365605423e-07	0.004839676797242518	0.00542634252093497	2.0137838240864438e-07	0.5756029539415489	0.0	0.14494931212082396
CRX.1050	3.5055304209820055	1.0041969781181153	2.402935738343524e-10	7.27070408772012e-10	0.9999291666065092	0.18969442774227432	3.5779356247400534e-05	8.735953839049843e-07	5.6993876473678995	3.0	5.2550070557990995
CRX.1050_full_mutant	1.7889200211477652	0.005912521475501242	2.4029696014999125e-10	7.27073357371921e-10	0.999929169737501	0.1511279826378487	0.0002819423620476545	8.547135391299043e-07	2.946172493041573	2.0	1.8616903936637528
CRX.1058	2.7955487056941277	0.00337066395642681	0.001954723231520763	2.6377107549465573e-11	6.826226219536144e-07	0.042902253520494954	0.0005367045516728829	1.0844959354013815	3.9288096690046235	2.0	2.1915527681797995
CRX.1058_full_mutant	1.2039018725159873	0.00337066395642681	0.003837033410193648	2.6392703540495873e-11	6.826226205927296e-07	0.00716177200102899	0.8123312055866376	1.0844950995315497	3.115098329650837	3.0	2.7077654911501807
CRX.1063	1.7888631841046003	0.9982845218153646	2.68056589118088e-10	5.38306168206766e-11	0.9500108097737737	0.1455670770097049	1.4040083140212852e-05	4.621486774455265e-07	3.882740095257149	3.0	3.7284842482196567
CRX.1063_full_mutant	0.9706009751506411	6.555097090338122e-08	2.681872021954405e-10	5.383044330566477e-11	0.9500108129048171	0.14551641570972582	1.4040209907082509e-05	3.795516984298592e-07	2.0661426893997783	2.0	1.233822848352637
CRX.1069	3.4949456520521	0.33541336603634136	0.0009910547776917828	3.612538837303911e-14	0.9659147810944392	0.00021747369886251862	0.017773248365067364	2.6395256120783965e-05	4.815281971280659	2.0	3.1262628130458467
CRX.1069_full_mutant	0.7600134236327943	2.498554799372959e-10	0.0009910547778631405	2.5565046527888398e-14	0.9659147325965726	0.0001616903975310721	0.0006385342409332098	5.744688736051151e-09	1.7277194416402641	2.0	0.7992950160469531
CRX.1071	1.2073589671812697	0.0038423641551819767	0.08699989327331557	2.0801005929217003e-14	1.0168849843727943	0.624504085133784	8.033168498002427e-05	2.3077486998209211e-07	2.9396708565762166	3.0	2.5449729252222175
CRX.1071_full_mutant	0.21144693866765998	2.4573475510973448e-12	0.08700002935493543	2.0800823983947855e-14	1.0168849843727943	0.6245025304328916	1.5220652529431329e-05	2.3065125024054047e-07	1.9398499341345392	2.0	1.2598039046599374
CRX.1076	1.3498483097508016	9.41698366077728e-06	0.9105831434228394	4.15664986026979e-16	0.00011026919064450391	0.0004940201289029756	4.8625244207741675e-06	0.0007611165139867435	2.2618111385152573	2.0	1.1527741801201954
CRX.1076_full_mutant	0.49571976399244927	9.41698366077728e-06	0.9578336918427697	4.156823483828648e-16	0.00011026919064450456	0.0004818620383254534	5.468412203004139e-06	0.0007611165139459919	1.454921588973999	1.0	0.5661932054283999
CRX.1077	3.8216246798622735	1.9984978686047285e-06	0.996397294700135	3.007305368224767e-07	2.7596755681457812e-09	0.0012994544800061674	0.1248415309490528	1.534802753997105e-05	4.944180610007088	2.0	2.657173752950588
CRX.1077_full_mutant	1.8330655504323974	1.1109768018814614e-09	0.9963972947008054	3.5730805636571505e-05	2.7595440348096236e-09	0.0013260081154767064	0.1887587496085692	1.3519868482389448e-05	3.019596857401888	2.0	1.9563762210420914
CRX.1081	2.10974691014862	0.00038138487392968233	0.0001552043125882335	1.1173259638672089e-10	0.00033119727751517	0.01652628172757213	0.00023243834073323352	2.5746813526094633e-06	2.1273759914740435	1.0	0.0389923033149172
CRX.1081_full_mutant	0.9760823260433428	0.0003422023300967006	0.00015520431901164722	5.066996562152794e-13	0.0003311996230217405	0.36347234350909585	0.00023243787600943724	2.5743400010907645e-06	1.340618288041086	1.0	0.4417895470070141
CRX.1084	1.110272840200621	0.0012144539428839835	0.07837458360510424	6.808179028428575e-12	1.2430326496974516e-05	0.0456676368489151	1.8292683218681298e-06	0.18366993477699944	1.419213708976151	1.0	0.4692904330636811
CRX.1084_full_mutant	0.583304232780165	3.091740183737408e-10	0.07837458360510424	1.1073995978858386e-13	1.2430326496974516e-05	0.04566762351044701	2.001658903504374e-05	0.268538623587689	0.975917510708222	1.0	0.392322502541649
CRX.1085	5.039868625798384	0.038878177548357575	4.340540414156787e-12	7.790456821891741e-10	2.5723180754941333e-07	0.05368898619519771	3.793178200488974e-05	8.997203763446489e-05	5.132563951376772	1.0	0.3023312416858812
CRX.1085_full_mutant	2.1330880994501302	0.03887251155102181	2.429444129587297e-06	1.5928850963917924e-09	2.572318729104034e-07	0.03158872492185189	3.634780129573612e-05	1.102886822756927e-05	2.2035994008614153	1.0	0.1562107906958266
CRX.1087	1.1151438274457204	1.304913795920083e-11	1.894744881673412	3.244613377742222e-11	1.0638409579219844e-08	5.672604477791815e-05	2.8859806907991734e-08	0.09429460278606155	3.1042400774936834	2.0	1.9052142814430975
CRX.1087_full_mutant	0.12808756673912336	1.23069916942776e-11	1.8947454827296542	3.244613311056147e-11	1.0638409579219845e-08	5.622051051446229e-05	2.88622720685427e-08	0.09429460278405274	2.1171839123087794	1.0	0.4535769744557975
CRX.1091	3.6393774541701855	0.0008210592169000306	7.106791242472583e-07	0.05343111331616308	2.0610628057961936e-11	0.964624538469764	2.732030170462593e-05	0.04052344966635928	4.698805645840811	2.0	2.449626900022761
CRX.1091_full_mutant	0.876054963694424	3.587103331784163e-05	7.11680125555166e-07	0.053431113316158865	2.084905795320408e-11	0.034625370408770915	2.6973927566733695e-05	0.040466185786261245	1.0046411898674743	1.0	0.17157418587416567
CRX.1098	5.162817204431056	1.3091156414771222e-08	0.015411739140209595	1.967640368093051e-08	3.3791356933438307e-06	0.02808966004154273	7.2388843926685745e-06	0.2001223326246337	5.406451587025088	1.0	0.7755977551042184
CRX.1098_full_mutant	2.4761473208341256	2.615944122126478e-10	0.015411739140230163	5.698624576323237e-10	3.3791355763700177e-06	0.016311310301812817	0.00020864958064950486	0.1653310494010017	2.673413449224853	1.0	0.4544499138394458
CRX.1112	2.3002794126609114	0.34806869617498076	1.4956455358802648e-05	3.097544385643981e-08	2.2086155244484897e-13	0.008641280167401885	0.8123952634744203	0.01319907489215226	3.48259871480089	2.0	2.3618993289667074
CRX.1112_full_mutant	0.3661435465394345	1.0739970695110241e-10	1.5057142405664697e-05	3.09709502765231e-08	2.207031513288274e-13	0.007490847468259894	0.8123952672988916	0.013199074225851181	1.1992438237534135	1.0	0.4223263458027441
CRX.1120	2.5832618706316044	3.836259568314143e-06	1.635230035449717e-09	1.2159882073395327e-06	0.00011362700394634874	1.3282687453724038	0.9924338246535731	0.001553100398994916	4.905636221943528	3.0	4.567752062041115
CRX.1120_full_mutant	1.650913241707674	4.455699341695145e-11	1.6391507703059739e-09	1.2159882073184958e-06	0.00011362700394632223	1.328253419336051	0.992438344965409	0.0015530992074399461	3.9732729498924355	3.0	3.7140861570358075
CRX.1122	3.132949794646884	4.1738624978946484e-07	6.071031422693157e-13	1.4123374597573375e-08	0.11024750964402974	1.0027952264457212	0.001708417174132896	6.621204773631009e-05	4.247767591468736	2.0	2.381361652295365
CRX.1122_full_mutant	1.7254859839775145	1.1874979204469633e-08	5.0484136006743444e-12	1.083492525314524e-08	0.11024750964402948	1.0027948386796952	0.001715077750067258	6.620636375324185e-05	2.8403096391300124	2.0	1.7219338364597747
CRX.1123	3.8349344266268774	0.025418193691264586	3.653957435386449e-07	1.1044568357326938e-10	3.0393274925950486e-07	0.3397512561841325	7.378386730262208e-05	0.0011457234180481989	4.201324053226564	1.0	0.9840051877278887
CRX.1123_full_mutant	1.0478568923744518	6.287610782462886e-05	3.655537152942946e-07	1.1026468497518418e-10	2.961468229701949e-08	0.33974280557169534	7.35942826739917e-05	0.0011374060095347424	1.3888739696248429	1.0	0.43773181308203757
CRX.1132	3.2788655724436935	3.029626418051818e-05	1.0800597223843992e-05	3.905132436030492e-12	2.5748806053884234e-05	0.2217152715508433	0.4216307107718846	0.0002284608836102473	3.922506861321395	1.0	1.6178826556342747
CRX.1132_full_mutant	0.5971126282621196	3.029626418136218e-05	1.080059731641154e-05	3.905192698576202e-12	2.5748806005701426e-05	0.43843095061255666	0.4216503519022944	0.00022846088029166578	1.4574892373286712	1.0	0.8804581128289184
CRX.1133	4.280630017214017	0.00010099315700271374	1.7791331172452542e-12	2.2255383238849654e-05	9.646165709293925e-07	0.005284929137956056	0.9996129748323997	0.031123773423872687	5.316775907766837	2.0	2.521923721897817
CRX.1133_full_mutant	0.4873472928750862	9.975758257729772e-05	5.383188907289204e-10	2.2255329400892674e-05	9.646165718648102e-07	0.0029057660457424083	0.9977749337184404	0.0292651444009964	1.5174161151071344	1.0	0.6305302769434783
CRX.1135	2.5399841528777904	0.01482303978608423	0.53316909328907	2.2136702360935436e-05	6.815014747354191e-05	0.4497557747684408	0.0012436469136338382	0.15560838751896724	3.6946743820038206	2.0	2.6030634850583665
CRX.1135_full_mutant	1.7227524093789386	2.2982576019349867e-10	0.5331690933052776	2.2136707114970286e-05	6.815014747354189e-05	0.44975573633549676	0.0012437152942120343	0.15560730571397166	2.8626185471123105	2.0	2.1371540280193146
CRX.1137	3.3249175696357876	2.930142376845887e-11	0.03644518681014705	3.348767288249726e-11	3.410561983594013e-07	0.04668705809315061	0.6923630438133043	0.0008835209545549415	4.101296720425932	2.0	1.818304842237152
CRX.1137_full_mutant	1.929462739676918	2.924936748686295e-11	0.036445186822397516	3.3487549650223556e-11	9.213522207117436e-06	0.04668161982047	0.016318302514198874	0.002190141449061563	2.0311072038679896	1.0	0.21441023542584142
CRX.1146	1.1424399728855024	6.283507416631149e-08	6.7233270781822695e-06	5.142231691759575e-13	0.0002554763056982025	0.010642388307377649	1.0949057014997561e-05	3.703321284118781e-06	1.1533592760395441	1.0	0.017056358409234317
CRX.1146_full_mutant	0.08855071512407783	1.156825654929166e-10	0.00015093663649262844	5.14223111403534e-13	0.00025547630569896547	0.01063950782861003	1.0948715724726872e-05	3.7025219121849416e-06	0.09961128724871315	0.0	0.002178994776247066
CRX.1147	2.2249142142638436	2.8914307115906597e-10	1.4719095531537946e-05	2.1972652603899225e-12	7.696841549919338e-12	0.002271938990994547	0.6014198152574942	0.14392152663688262	2.9725422145437834	2.0	1.4828426168852165
CRX.1147_full_mutant	1.4114616356845213	2.8914307107915355e-10	1.4719095536199268e-05	2.200061043784603e-12	7.56135535341561e-12	5.021715734686401e-05	0.6052327551097569	0.14392152636868955	2.1606808537147555	2.0	1.1557789243436265
CRX.1150	3.9927157740153802	0.0006068220821455136	0.004926716167841074	1.383368886745571e-10	1.9469283690503408e-07	0.07662862135843344	0.0016848695305973554	0.03209759311873048	4.108660591104302	1.0	0.3423907389401799
CRX.1150_full_mutant	0.4714944823730479	1.170723196892975e-11	0.010568689853541646	1.3833150362680205e-10	1.9469313053517143e-07	0.000197045091213806	0.3856999269531491	1.1103350698400367e-05	0.8679714424648202	0.0	0.2830011745689962
CRX.1153	5.510229662339056	1.2178224344908087e-09	0.0018881419015431592	0.000591773230429266	7.722187880570542e-06	0.0011480911554480723	0.007981781962561347	0.0029427089046091203	5.52478988289935	1.0	0.04975608742345989
CRX.1153_full_mutant	2.0516840074330687	8.105238353528151e-10	0.0020134805020361143	0.0005917723869899584	7.87401459638624e-06	0.007617829463233252	0.007813098443013294	0.002942289657130013	2.0726703527105914	1.0	0.04599361899055772
CRX.1154	4.65966499091769	4.484726683808894e-05	1.5347354124284207e-08	1.6928219248535013e-06	4.1898510252485635e-06	0.005881211094188034	0.00013940679250582376	0.01493154951230076	4.680667903603827	1.0	0.06701474000348531
CRX.1154_full_mutant	2.2662977180108017	4.379592326532792e-05	1.5347383946786854e-08	1.6971150254511778e-06	4.189851025249235e-06	0.005758208319920669	0.0149348829064016	0.015094910305487496	2.3021354177793114	1.0	0.08248698826856866
CRX.1155	4.0781691275996135	2.9315860674092445e-08	0.0006779525775006193	5.953954681669955e-11	0.0001416277376191258	0.0020852345091605592	0.0006064014159940613	0.02250220121596054	4.104182574431249	1.0	0.07833566635981876
CRX.1155_full_mutant	0.5607362597619818	3.937814133562639e-11	0.000679119344111602	5.945284364766959e-11	0.00014162773762070818	0.001142060612007847	0.000605707977939773	0.002704376193361847	0.5660091517258546	1.0	0.0050957735851840675
CRX.1157	0.9056370781811037	3.120294884775723e-08	0.002353403163874413	1.0738504886746107e-16	4.013409732419895e-09	0.05939503991499625	4.532181281640704e-05	1.6116751474441978e-06	0.967432489964297	1.0	0.08134614084745283
CRX.1157_full_mutant	0.05506449627004357	4.9209532727359205e-12	0.0023534031638744245	1.0688706178812722e-16	4.103753987011086e-09	0.0593950368906508	4.532191272317289e-05	1.6116750806303092e-06	0.11685987402104764	0.0	0.007767632430792995
CRX.1158	3.2421194810656377	0.00010502242041781354	1.3826226523980237e-06	0.0009682980987072691	0.023503682336881482	0.020585005338738305	0.030835750359746318	0.0077077653734176155	3.3258263876161993	1.0	0.2284315787581508
CRX.1158_full_mutant	0.8277246595794782	2.6026401552568547e-10	1.5089703863911526e-06	0.0009682981194935029	0.023503682336881503	0.02058456786259479	0.030766697938606077	0.007707764455410234	0.9112571795231147	1.0	0.10758964996854699
CRX.1160	5.373225983136324	4.839625733738325e-07	3.802611532929307e-09	3.86945440107621e-14	3.8621687509927054e-10	0.023652444402335368	0.01019150715717211	0.09121048999478615	5.498280912842058	1.0	0.41543102709105906
CRX.1160_full_mutant	0.722405814751208	6.446028347338301e-12	0.0001073750866811447	2.2925935242524273e-16	3.8714878093272767e-10	0.019309955764581513	0.01025051511643033	0.15819326112265786	0.9102669222351539	1.0	0.208534421215626
CRX.1161	2.9943475825206662	0.03874170278540877	2.0139609873054454	7.47549919868324e-09	1.4425904126714277e-05	0.0022688857789756782	0.018433625648751405	0.053958495594014826	5.121725713012888	2.0	3.703990452188498
CRX.1161_full_mutant	0.0196583760266293	0.00337066069229601	2.017875860133592	7.463557477089552e-09	1.4425904127767478e-05	0.020837839097184292	0.9883282545151976	0.05391766367737391	3.104003087509958	2.0	1.8358982212359343
CRX.1162	3.4184175373215036	0.7625454271821345	4.3988066018785333e-07	3.693778745586962e-11	3.2057713919356834e-07	0.10414927425711915	0.02448495708619865	0.05263845172984351	4.362236408071537	2.0	2.2667237559385516
CRX.1162_full_mutant	0.7652318421618319	0.02882746641415097	4.3988139185487013e-07	3.636972918441388e-11	3.20577139522528e-07	0.4628804910693632	1.3360750262754646	0.052720564494642484	2.6457361509103543	2.0	2.070566233808001
CRX.1182	2.021410942192104	1.3806946790626959e-08	1.35841430126537	2.1788693516763397e-12	0.9873891198434724	0.029283519740674543	0.00010194167538313458	6.365406022979457e-07	4.396600475066732	3.0	4.199246630368759
CRX.1182_full_mutant	0.07525618375721185	1.6047066991431886e-12	1.3584829048322846	2.178164220807502e-12	0.9873891200125683	0.029236927948405805	0.00010138086961747454	2.958894442106461e-07	2.450466813313315	2.0	1.4672261391986379
CRX.1183	2.5973317766772586	0.0001466915698684994	0.0025610115803199967	1.5516971231336462e-13	0.05164691836491957	0.0017485810792584066	0.0005371440866816516	0.00096793731673933	2.654940060675201	1.0	0.139949213241246
CRX.1183_1_double	1.5998579189284945	1.5868870019436144e-05	0.0025610116656654865	3.2401939363438005e-14	0.05164691836491957	0.0017485661484058033	0.0005317746018034632	0.0009676855067091109	1.6573297440860497	1.0	0.10813055553936671
CRX.1183_2_double	2.385819507836651	0.00013082460532203022	0.0025610115803199967	1.3591168574528576e-13	0.051646877076326314	0.0012698891558255503	0.0002632207212093141	1.669651969184737e-05	2.441708027495482	1.0	0.13005937591299743
CRX.1183_full_mutant	1.3883456500878872	1.9054729669677484e-09	0.0025610116656654865	1.3143912795359184e-14	0.051646877076326314	0.001269874224972947	0.00025785123633112586	1.644470966162825e-05	1.4440977109063309	1.0	0.0965111493167383
CRX.1190	2.326479782628838	0.023461189587796645	4.6053891893133783e-07	6.214349024731045e-12	0.00027186554912124895	0.5792744602050401	3.42868164267483e-05	7.332977301821914e-07	2.929522778630086	2.0	1.179559032949867
CRX.1190_full_mutant	1.3784358182966856	0.02346118958761609	4.6053892189878795e-07	6.127503072544025e-12	0.0002718655491964264	0.001495112332887451	3.428558923285504e-05	1.0066726859941092e-06	1.4036997385733538	1.0	0.04401860185748886
CRX.1196	2.9397349574849625	0.00257196117285245	5.724675153869203e-09	1.0555838818863412e-08	0.9899569561506602	0.2791425707470189	1.5933069273639577e-05	0.0009594212322554707	4.212381816137537	2.0	2.736670695896253
CRX.1196_full_mutant	1.415148535052904	3.803346143405178e-09	7.1167873618498745e-09	9.068146659795185e-09	0.9899569561506653	0.2791423015682083	1.596754724216287e-05	0.0009594065822484377	2.6852231868895484	2.0	1.8657273688729956
CRX.1201	2.3627678904026266	8.761939242343713e-05	4.91114475040433e-07	5.799243070934608e-13	0.8800709206517519	0.01321668171451189	0.022743790208722792	0.0019982398081524523	3.2808856332932437	2.0	1.6880874370562786
CRX.1201_full_mutant	0.3596308747966151	2.782794593179143e-11	4.911405307492455e-07	5.82001731434494e-13	0.8800709206963608	0.013215047690604815	0.02253122291505471	0.001996987600432455	1.2774455448680087	1.0	0.46780180639432034
CRX.1206	4.510400043577068	7.297131119575241e-05	5.4020815146311836e-09	1.736909996287775e-11	2.885221534133238e-06	0.8321506296936246	3.415117914972689e-06	4.8658271211618465e-05	5.342678608611999	2.0	2.1202012592966755
CRX.1206_full_mutant	0.8578610980756887	4.197658417084449e-11	5.40208144605252e-09	3.5441167676742536e-12	2.8852218744389484e-06	0.8321408579424341	0.00022127590601825472	3.0635249348539337e-06	1.6902291861185526	2.0	0.7821007389931032
CRX.1208	3.3658253716390676	0.1727219346994428	8.451047835667792e-06	2.300188180726159e-09	0.00022147288255452188	0.14523543815925016	4.71842381637354e-06	0.0020746218275223987	3.6860920109796775	1.0	0.8551316809577416
CRX.1208_full_mutant	2.780718904770077	0.0782710140173945	8.451047835667792e-06	2.800600029859342e-10	0.00022147287470360426	0.054699980973453605	0.0003274616399669602	0.0016079973079142582	2.9158552829114055	1.0	0.33836672806908297
CRX.1210	2.873644391274162	0.34893126907800487	0.005398724098100507	1.7735041408482787e-14	1.65704920779182e-06	0.00022681471395484407	0.00015084028286053893	5.07527220965594e-06	3.228358771768518	1.0	0.8208198110065301
CRX.1210_full_mutant	0.9346003022921783	0.3489312690779004	0.42198454825502185	1.7671579360693413e-14	1.1839435586797392e-05	0.00020720593212424616	0.00015084189991814608	5.074883447533892e-06	1.705891081776195	1.0	1.012519460364077
CRX.1212	3.4389199044270202	2.2010843989332738e-05	5.0936851356954056e-11	9.86555376555178e-08	4.397705572778252e-05	0.03240859777844712	0.05079391380511808	0.0049095222511416625	3.5270980248679185	1.0	0.24532902560359002
CRX.1212_full_mutant	0.45848955134430547	1.0657520893736983e-08	0.00021652452816384033	9.865451049949464e-08	4.397705572780791e-05	0.031493055779885565	0.050768568798942385	0.004909521625395534	0.5459213084444521	0.0	0.07346488255162746
CRX.1213	2.4470344449052917	5.926912227148364e-06	3.0153082828161326e-05	3.374047889943375e-13	2.0242509107426238e-08	0.9991744993368739	0.016216637184518073	2.86309357752076e-05	3.4624903126003606	2.0	1.8298244184591506
CRX.1213_full_mutant	1.569577360494172	7.227941064596729e-10	3.0153082828177088e-05	3.3676993023387203e-13	2.0242509078658775e-08	0.9984578237539972	0.016304857203972043	2.863198244107873e-05	2.5843988474830506	2.0	1.3999101875948032
CRX.1214	1.8991791390490236	0.009114950244441344	1.4892311325566207e-07	1.7830690054016826e-09	0.06806793843209795	0.11773567512047128	0.0001906975676290885	0.0011936537105806636	2.095482204830426	1.0	0.4034427510398846
CRX.1214_full_mutant	0.903099493136758	9.908173502058309e-09	9.818854265680904e-05	1.7830690043876547e-09	0.06806793843213822	0.10054488947975265	0.000190697573147754	0.0011936528354734638	1.0731948716911694	1.0	0.22662158298378068
CRX.1224	4.1420780325987625	0.010126502439105184	0.13009051718832967	1.5690649940461545e-12	1.707230037327525e-06	0.7222443178793322	0.24572964748645792	0.0029726723091568607	5.253243397132751	2.0	3.013426720030859
CRX.1224_full_mutant	0.2545212046486897	3.0178399713687345e-05	0.13012014618842482	2.5721897825798117e-14	1.7115475008066803e-06	0.020416468893143344	0.2453904722718422	6.473320176436904e-05	0.6505449151511047	0.0	0.2378352010824515
CRX.1232	4.854350025890891	4.004659581011754e-06	1.0345408433852295e-11	3.302547278947749e-05	2.0723123459117032e-05	0.06613002545755743	0.8046317395919761	1.0139783893809171	6.7391479335875175	3.0	5.138195766699972
CRX.1232_full_mutant	1.959672750917842	7.367273389927621e-06	2.1515764917501926e-09	6.77263748884686e-05	2.0723123459151717e-05	0.06216357264176113	0.8045317449627594	1.01397205217621	3.8404359396218863	3.0	3.4350455711399333
CRX.1233	4.435050819695968	0.0002839935891213428	1.759843322068797e-13	1.7487132594118665e-10	0.9904271034796102	0.17624764501287576	0.8107406288318433	0.00010328644128986962	6.412853477225757	3.0	5.283188630196481
CRX.1233_full_mutant	0.16521496548777614	9.629007864087815e-05	1.411493386145844e-09	1.7253664365161108e-10	0.9904271034247096	1.025238167104618	0.8103476454441448	0.00014225715230699922	2.9914664302762266	3.0	2.7656021960186377
CRX.1237	2.49552250509464	0.004096307582687783	1.0868391375045209e-06	4.852870466557709e-11	1.0024440064435085	0.033997296888518345	7.869722971830132e-05	0.9988091219271195	4.534949022053858	3.0	4.095460800449611
CRX.1237_full_mutant	0.6718301511522178	0.002366534117916953	2.8991089999756655e-06	4.8525177133283516e-11	1.0024440212992805	0.02567285006219547	0.0005631717063533611	0.9988091213637014	2.7016887488591905	3.0	2.2316303655351484
CRX.1240	1.0850952137573449	1.378321621490639e-08	0.09841640534583863	3.4900533815423895e-06	0.9992218379391932	0.01155371881839758	2.3839889726109208e-05	0.011915281068200929	2.206229800655299	2.0	1.3218383886292375
CRX.1240_full_mutant	0.271707091830413	1.3783216214977416e-08	0.09841640534585129	3.4900534221841967e-06	0.9992218379391924	0.06743503731946861	1.432624441038575e-05	0.011915281068165664	1.4487134835841398	1.0	0.6402713087334451
CRX.1250	5.354430095641538	0.006967395292417895	0.0030295785902076946	1.0867355626275766e-07	1.4178896957150237e-06	0.2138552003363029	6.6717161310429405e-06	6.542534634261144e-06	5.578297010674484	1.0	0.7142699901721181
CRX.1250_full_mutant	0.9832297369247058	1.1127815686631803e-12	0.0030295786040398305	2.1113643645789716e-09	2.177662168771519e-09	0.2128726773656011	0.0034996366009874785	9.057434853277226e-07	1.2026325395289588	1.0	0.28583184744136303
CRX.1252	3.3425609042633324	0.011684545663481491	0.025917250653397738	1.1748913631006376e-07	6.264776634198934e-05	0.8849366862483339	0.00021820347732506905	0.006857981905737453	4.272238337467086	2.0	2.059190490302803
CRX.1252_1_double	2.346638984973871	0.010470092053558708	0.0259172551647452	1.1745896571025293e-07	6.264776634266153e-05	0.8849363810993481	0.00021817534590926377	0.006857928149123392	3.275101582011864	2.0	1.7034901149043646
CRX.1252_2_double	2.448383620300011	0.013041965112085305	0.025917250656593175	1.174617549511771e-07	6.264776634185461e-05	0.8849364451742796	0.00017892301358526426	0.006857981891497947	3.379378951376149	2.0	1.7509932432040851
CRX.1252_full_mutant	1.452461701010549	0.010470092052241243	0.025917255167940634	1.1745892948627897e-07	6.264776634252682e-05	0.8849363786715069	0.00017892293113041228	0.006857928134884603	2.380885043193525	2.0	1.2823111329818964
CRX.1257	3.005339299325682	0.6787696592042946	4.355312043238843e-10	3.3288128088477892e-09	1.6035884729218858e-07	1.0340906526770413	3.389066129657772e-05	0.1736285827309731	4.891862248722479	3.0	4.282192019677982
CRX.1257_full_mutant	0.502157662231364	1.055112412574442e-09	4.425598969442645e-10	3.4183697492984768e-09	1.6040132073038495e-07	1.034044500866265	0.01951604723367408	0.17997600096329744	1.7356943766119635	2.0	0.9518417008779864
CRX.1261	1.0937096639734938	4.2417349548775354e-13	0.14114000723969136	1.887365969133347e-17	3.8156676876995287e-08	0.007102689047024609	9.29324875770065e-06	7.464504720911593e-08	1.2419617663111155	1.0	0.21361752620267493
CRX.1261_full_mutant	0.4586772231854528	4.241734954831222e-13	0.1411400072396934	1.9241902511336777e-17	3.815668572288457e-08	0.007102441186472068	4.898728692683708e-05	5.280049487891543e-07	0.6069692250606038	0.0	0.11540164288115204
CRX.1264	2.9365308655602376	2.703721651581203e-09	3.6118891856500906e-10	2.0006419932535054e-12	8.563937388673962e-06	0.0025463011323062536	0.02074666779156144	0.0242211264503899	2.984053527938795	1.0	0.12371571394293603
CRX.1264_1_double	1.970280637319008	2.716956521284196e-09	3.6118891856938495e-10	1.3002485025327107e-12	8.563937388673967e-06	0.00254635217298992	0.02074666733257994	0.024220516139320542	2.017802739980733	1.0	0.10147601418750014
CRX.1264_2_double	2.1425468981019367	2.6947267157613736e-09	3.611889189945977e-10	2.0005697474615e-12	8.56394626440232e-06	0.00048126054045847307	0.020746536973111532	0.024221126254468203	2.1880043888741554	1.0	0.10132548622465744
CRX.1264_full_mutant	1.1762966698607074	2.707961585464367e-09	3.611889189989736e-10	1.300176256740705e-12	8.563946264402326e-06	0.00048131158114213973	0.02074653651413003	0.02422051594339884	1.2217536009160936	1.0	0.07231675893441515
CRX.1281	3.6984342621862565	6.521108415458457e-08	0.24927844609617655	7.861438267381684e-14	9.114486122505799e-11	0.003879831753983342	0.0002913254592374524	0.002025211931126197	3.9539091427290876	1.0	0.6872781908356718
CRX.1281_full_mutant	1.9825188493468628	2.0677876547426566e-09	0.24927844617498993	5.5370669199364577e-14	9.114321262934538e-11	0.0038713107506608115	0.00029173798226515564	0.006138723488476068	2.242099069902241	1.0	0.5117414496128032
CRX.1282	2.170211068238825	0.000937132548997742	1.0228758680383359	5.76653470174773e-11	0.0006129834161075579	0.5908815641340701	0.17812132914447182	0.003801995258289326	3.9674419408367627	3.0	3.547598854632694
CRX.1282_full_mutant	0.47734454267851867	0.0018976155593645333	1.0228758680383359	5.8011473624589455e-11	0.0006129829695402392	0.6472372306830959	0.8046795339172482	0.001362494813601477	2.9560102687177165	3.0	2.922859591010572
CRX.1283	4.177866601367141	0.007893579562783122	0.9730576070089562	0.8528678209748238	4.472382282043098e-12	0.03079795706588651	0.00013180368514272182	0.5228812906474647	6.56549666031667	4.0	6.377038838211008
CRX.1283_full_mutant	0.37709270359150554	9.37292865582282e-12	0.9730576117640195	0.8528677407128209	4.596670511219043e-12	0.030797022652623726	0.00012840011434957644	0.7674517346214071	3.0013952134706963	3.0	2.993089670065119
CRX.1287	3.6154150572867665	1.2690984455020836e-05	3.0786378738023453e-06	8.468108369843639e-05	0.09685047796309514	0.17849158178904295	5.486217218224732e-05	0.002298569986225342	3.893210999903339	1.0	0.7669644306578114
CRX.1287_full_mutant	2.3530646006253235	1.269098443282898e-05	3.078650615130696e-06	8.468108369835266e-05	0.09685047796309514	0.7152750011366564	5.486209799467931e-05	0.0022985698375416388	3.1676439623793575	2.0	1.5959582909916412
CRX.1295	2.1629338838698993	0.0007734133653597086	3.1701644194213e-08	3.6430920610772745e-08	8.826285337951516e-07	0.00032112112226858654	0.0010031235531468238	0.9962304534561717	3.1612629461279447	2.0	1.6621650855607581
CRX.1295_full_mutant	1.240063770411321	5.958980723445743e-09	3.1701645070944255e-08	3.642747302541681e-08	8.826283108103597e-07	0.0003211099811032565	0.0010031081781532683	0.9962304534458749	2.2376193987328623	2.0	1.1633624224800414
CRX.1299	2.6603902847497234	0.0007158727487584017	0.005007033953645005	0.11966909963938725	5.6445434243031454e-08	0.2119109601275715	0.03727572269866294	0.02003610239962884	3.055005132762812	1.0	0.953285997106761
CRX.1299_full_mutant	0.37142747580553703	0.0006631920716181709	0.005007033953645001	0.11966909963862019	5.628219520706796e-08	0.21187610676931615	0.1065805662374009	0.020033259796130937	0.8352567905544637	0.0	0.3904275029928579
CRX.1301	3.662591859587965	2.7725439260601806e-05	0.2666193148040759	0.9677370404602416	3.6346521781938508e-06	0.0004001065326815616	4.915494389345693e-05	0.00013893463254069756	4.897567771052837	2.0	2.952381336076576
CRX.1301_full_mutant	0.7293906744048513	4.3118693372532735e-11	0.266665146949602	0.967737041871128	3.6427810587731384e-06	0.00042361485224951	2.8929503285762468e-05	0.0001388199119371501	1.964387870317231	2.0	1.2485335022689037
CRX.1306	4.795813891121389	0.08558320375971369	3.093844378173663e-05	1.545970270422522e-06	4.0229704043698727e-07	0.0015441413311603506	0.00019789673977957772	0.006195454810545246	4.88936747447368	1.0	0.29587341419126617
CRX.1306_full_mutant	1.1043885608129869	8.103899130665573e-05	3.0938444681033804e-05	1.5459701125416681e-06	4.0229703977503345e-07	0.0015126327009970233	0.00020300786233656097	0.0013586229758512493	1.1075767500553118	1.0	0.004899005848896795
CRX.1307	1.5641083929175978	5.890027927902678e-10	1.015807227841271e-09	9.20400680341791e-11	0.028530382286024492	1.0726473807385266	0.008026579061718601	0.15123816499207046	2.8245509016927883	2.0	1.8795426546941327
CRX.1307_full_mutant	0.7247972425655679	5.890027854427996e-10	1.0158072303853438e-09	9.204004700609651e-11	0.028530382286024492	1.0668422783417904	0.00786522358502002	0.15123816498967219	1.9792732934649249	2.0	1.1900213774657853
CRX.1313	1.6936742710246013	0.006949577945804317	1.2920039322990193	1.1133279913572467e-15	0.09958408419337718	0.003024479240210254	1.4455079148499412e-07	3.25272350326978e-07	3.0952368145261553	2.0	2.0037189936230266
CRX.1313_full_mutant	0.839546677186018	0.006949577945804317	1.2920039323081949	1.1133280564782684e-15	0.09958408419337718	0.003014026956593139	1.344093130553543e-07	3.2527235026442013e-07	2.2410987582716517	2.0	1.2868807080216538
CRX.1317	1.8047682406700192	2.7739234901493753e-10	0.047011882030007994	2.8438955650677122e-11	1.417030730230347e-10	0.7223997532697906	0.00024938494385716556	0.0046487253485973734	2.5790779867098066	2.0	1.2805707623157985
CRX.1317_full_mutant	0.8566902883896801	3.768830688531326e-09	0.047011882030055595	2.763768872851635e-11	1.7981519028369765e-10	0.7224020730793198	0.0002159151232365389	0.004648725328765959	1.6309688879273416	2.0	0.7988777807100282
CRX.1323	1.5994624208670845	0.0022270570329892382	8.518155006647258e-10	5.5992268548909486e-08	0.91826006112839	0.7053019412579857	0.049019987166580445	2.034474782119907	5.308746306417021	4.0	6.340985256284197
CRX.1323_full_mutant	0.9564131019114679	0.0005454360626625933	1.105735575992504e-07	5.5992267931573405e-08	0.91826006112839	0.7053019244550116	0.049020003782230835	2.034475036725932	4.664015730631521	4.0	5.296224399623803
CRX.1329	3.140604461375054	1.1279763342560985e-08	8.267203295354038e-10	3.5648691426391134e-11	8.364572760542189e-08	0.007580384860070264	9.048990174899453e-05	2.628762357229102e-06	3.1482780606870904	1.0	0.020673121483547375
CRX.1329_full_mutant	0.352536066757635	8.475771873487967e-09	9.724354778205013e-08	3.564863102559298e-11	8.36457280027307e-08	0.007588513173371617	0.13095131312624564	2.6750469316444437e-06	0.49107875750488017	0.0	0.08815049707069005
CRX.1330	1.7301851902560308	0.027802797157139618	5.428658714369728e-10	1.0810465263786838e-14	1.0608823474148866e-07	0.08135372191566254	0.00041128256933144685	0.94456031760718	2.7843134161364556	2.0	1.6566631717043914
CRX.1330_full_mutant	0.7535003087079306	0.00011043436860730552	9.936443853752725e-07	1.116216426705277e-14	1.0608830229012488e-07	0.0813537898005656	0.0004106968016062869	0.9445603175612255	1.7799366469726343	2.0	0.9347403115863829
CRX.1333	4.121981117640424	0.6725716916890131	1.74129932741674e-07	2.9174779850137762e-06	0.5916653592315262	0.8353576870630167	0.726973023983709	0.040121375206568596	6.988673346422177	5.0	7.972453237040847
CRX.1333_full_mutant	0.3888686970756853	0.0003972602654694559	0.0953128509471136	2.917477882119764e-06	0.5916653592294406	0.6121659809940232	0.004137167719728361	0.012627354406843648	1.7051775881161861	2.0	1.2119488131097473
CRX.1335	3.0462550782675812	2.256883687533098e-07	3.0995155511998804e-05	9.002671930859614e-11	0.08143969016488262	0.1654067300464246	0.00882344707286139	1.3762655643903526e-05	3.3019699291413014	1.0	0.6563017807377122
CRX.1335_full_mutant	0.07377496155852767	4.28597021565476e-12	3.099515551276117e-05	2.245800817726931e-10	0.08143968855586056	0.1651733845120458	0.09468764336827161	1.0745883929929746e-05	0.4151174192630144	0.0	0.11793867847727099
CRX.1338	5.642046033805175	0.0008853885046529955	1.7828442397854173e-13	0.2229142349174103	1.3910913308633165e-09	0.027285254822802515	0.0002821044599752802	0.012238472962215568	5.905651490863502	1.0	0.8638403647913011
CRX.1338_1_double	4.2371007886694	0.000885388455504989	9.311236727737706e-09	0.22291423491712437	1.3910911828966942e-09	0.0416724839818852	0.0002840618743375119	0.012238472954588676	4.515095441555169	1.0	0.8119824716594201
CRX.1338_2_double	4.65467395897562	0.0008853885042673734	9.162996320047974e-09	0.22291423491736934	1.391091355802095e-09	0.02702271760643186	0.0020174386100927726	0.012238472962117955	4.919752222129987	1.0	0.8037016815112006
CRX.1338_full_mutant	3.2497287138398447	0.0008853884551193669	1.847694954779947e-08	0.2229142349170834	1.3910912078354727e-09	0.04140994676551455	0.0020193960242253562	0.012238472954491065	3.5291961728243195	1.0	0.725814349398703
CRX.1344	5.811999087929964	0.032039626197421206	6.053987009752692e-13	8.315439203499744e-12	3.1197644899353984e-05	1.4321352212471077	0.0007036968562170517	1.0156765469809588	8.292585376865489	3.0	6.895021863130392
CRX.1344_full_mutant	3.0471153046204025	1.0581411320427306e-08	5.616534105950026e-09	8.15856892036337e-12	3.119764516716817e-05	1.4321266081485255	0.0011706792647144988	1.3633632024156124	5.8438070083005265	3.0	5.780409314998564
CRX.1350	3.750854698708574	4.1640979766631956e-05	8.395834625241762e-11	5.461603008008169e-13	1.4809910401888005e-06	0.8903758533850261	0.00011401352111263367	0.00036689473929399146	4.641754582409318	2.0	2.050142685404461
CRX.1350_full_mutant	1.154712294344274	3.5210582829630394e-10	2.024321137875619e-10	9.53412293148934e-15	3.681767320923223e-08	0.17753653831267246	0.00011601932446065224	0.0011010967768806134	1.3334659861305085	1.0	0.26104469940226754
CRX.1351	2.9818698535516983	0.0006858324340940492	0.0018332425152451893	3.729583475617255e-11	1.5187770253926293e-07	0.0010446985688661733	2.4147148824835006e-07	4.851302492860694e-09	2.985434025307693	1.0	0.009397273056967215
CRX.1351_full_mutant	0.341708936948859	2.468314741230047e-10	0.0018332434102859084	3.7295814311779466e-11	1.518777025921624e-07	9.375023745398706e-05	2.825435936410786e-07	2.2817870352979601e-10	0.34363636553020116	0.0	0.0012622355450402061
CRX.1354	2.8713688993641187	2.9875888415783374e-09	1.1569177449931585e-10	2.64974711795895e-13	0.0018769510916824142	0.03959123381365448	0.4440471471372265	0.08342513025183695	3.440309364762064	1.0	1.335031284920417
CRX.1354_full_mutant	0.9539547057538973	2.2548529889066862e-09	1.1571334979426748e-10	1.5742723392404168e-13	0.0018769510916824147	0.010621328383477954	0.44404698517245017	0.08342454968590565	1.4939245224581372	1.0	0.6785021371441826
CRX.1356	3.2077179000807416	0.04756505862287522	0.00013990775532074807	2.7710736558389564e-12	7.935497192210126e-07	0.011385841518645749	0.017263651231231445	1.9240696978069132	5.208142850568218	2.0	3.614641338368337
CRX.1356_full_mutant	0.32511649905150275	0.047565058624080066	0.00013990883828288812	2.7181621187678292e-12	7.934338119323755e-07	0.010058436162286521	0.01726017919527844	1.918992799257727	2.3191336745656876	1.0	0.7797600838937027
CRX.1358	1.0991068569232427	4.980778470481263e-12	1.0286766132404297	1.1661671507310354e-12	5.808898919333659e-13	0.00014313265322842653	1.3858745344977068e-05	4.686937281585506e-05	2.1279873309417896	2.0	1.0923502609892197
CRX.1358_full_mutant	0.26071313141835023	3.638302303090768e-12	1.0286766132616283	1.1661671259558993e-12	6.075981043983772e-13	0.00014310377117173265	0.00031533241763174953	4.6869372814177765e-05	1.2898950502470083	1.0	0.3414829003202309
CRX.1364	1.9985508376596615	0.0033704552891747476	0.00011145453760628411	5.138484600901524e-11	6.337185234277204e-08	0.06640109961038612	0.9679315211545156	4.03235613402204e-05	3.036405755235922	2.0	1.7253596563151627
CRX.1364_full_mutant	1.0603997155816887	0.003082838651857824	0.00011145453760647309	5.131497015987687e-11	6.337185234085473e-08	0.0663957789656234	0.9679461995584627	3.927483238092872e-05	2.097975325550787	2.0	1.1665911592874934
CRX.1366	2.7841667471872062	3.5421835432045237e-10	2.8200555500503586e-13	0.01833927425030367	0.005070645965288119	0.026614024735517647	2.802377901722912e-05	0.05737066085863406	2.891589377130467	1.0	0.2717645851862722
CRX.1366_full_mutant	0.6804967557443712	3.9433162678892937e-10	5.3329244213494426e-11	0.018339274244435155	0.005070645824498103	0.7594022631545528	0.08852104500301312	0.28126447716021447	1.833094461578746	2.0	1.2832092743315238
CRX.1369	2.535691144863285	3.966921117543024e-08	9.952969539355055e-09	4.2736186340878233e-10	0.0036419527769568673	1.8257720694824624	7.395271036959551e-06	0.00013026024658369177	4.365242872689867	2.0	2.8358212737476407
CRX.1369_1_double	1.5379184909435126	1.0393592371423718e-08	1.0736061239652564e-08	6.016559126382576e-13	0.0036419527769567406	1.8253105007160426	7.397079936193384e-06	0.0001302601748115992	3.367008622821515	2.0	2.0538401338876584
CRX.1369_2_double	1.6759777582410738	3.964897126971098e-08	7.19734949186223e-08	4.273618634044013e-10	0.0036419527780062076	1.8257725324009477	0.0059931487549027464	0.00013026023795375424	3.5115157644627124	2.0	2.1943770954462205
CRX.1369_full_mutant	0.678205104321302	1.0373352465704458e-08	7.275658661891982e-08	6.016559082572616e-13	0.003641952778006081	1.825310963634528	0.00599315056380198	0.00013026016618166168	2.5132815145943606	2.0	1.1300625351225557
CRX.1372	3.671252143367348	0.00022177756178358264	1.1862159074655987	5.843073360744366e-07	3.902492832875002e-06	0.0838459345695621	0.029683084360252555	0.004898693409415434	4.976122027534129	2.0	2.920478384582932
CRX.1372_full_mutant	0.646787848219613	0.026573200011554717	1.186215907465636	5.843078365136574e-07	3.902492832879747e-06	0.0837223372962922	0.04180030410912279	0.004737457354298991	1.9898415412571873	2.0	1.1296980021327023
CRX.1374	1.4896590985556384	5.434084250639163e-07	1.310832469382844	3.187574399926096e-17	1.0182443160180114e-05	0.014458491709583483	0.0002915359674951492	1.965997188206174e-06	2.8152542874643345	2.0	1.6371970595830723
CRX.1374_full_mutant	0.6831745689883885	5.434084269462784e-07	1.3109149882990594	6.437035771266084e-18	1.0182443161980098e-05	0.014453920551365662	0.0002915361752676888	3.1969773116567685e-07	2.008846059563401	2.0	0.9350183166703875
CRX.1377	3.393351130678642	1.5870080996156487e-05	2.8060959226239535e-09	1.0943987041201419e-10	0.007292414977027836	1.1300370361581014	0.00014545185743393318	0.8092459700817193	5.340087876749457	3.0	4.448326663452327
CRX.1377_full_mutant	2.1208675321045165	1.91021946607462e-09	2.8060959477875628e-09	1.0948743250172931e-10	0.007292414333664187	1.1695862626952127	5.8160676610100364e-05	0.8092359277799047	4.107040302415712	3.0	3.6427538194929645
CRX.1381	3.119473072645629	0.12959888370897854	0.8265371915892645	6.746605166583295e-08	1.1132367062099122e-09	1.6032718914461404	0.000168980948853163	1.219807190933498	6.898857279851652	4.0	8.707511104670871
CRX.1381_full_mutant	0.12173956680261724	0.1776438939681225	0.8265372415134364	2.2969177201271457e-11	3.870441451654942e-10	1.1638317358887953	1.3487562884049249e-06	1.1413353091395375	3.4310890964788108	3.0	3.4849393021566306
CRX.1387	2.3561780121214246	0.002559048370881809	9.67040796138213e-12	0.004475542688856962	3.2371681231199995e-10	0.31867744968249784	0.006843939579809785	0.016740655611088836	2.705474648387947	1.0	0.7461662240445566
CRX.1387_full_mutant	0.73390192557184	0.0004135757437901428	3.093708212314042e-05	0.004475542695190093	3.2995268994470036e-10	0.3181285078901026	0.006843933177407796	0.01674212588639184	1.0805365483767984	1.0	0.36301045433383067
CRX.1398	1.8794622738386173	6.296530313941134e-05	7.76963702317879e-11	8.905284383418158e-11	2.8529372824801862e-08	0.13866847152633735	0.001036818507298507	0.012284602723682118	2.031515160595197	1.0	0.3035401522781645
CRX.1398_full_mutant	1.0845235929706898	6.296530313941134e-05	8.246409486635404e-11	8.905284196823265e-11	6.28267057510699e-11	0.1386632627741315	0.0010574577695866068	0.012284463212524173	1.2365917422644153	1.0	0.21937814375273618
CRX.1399	4.752490120346461	0.8836311855272512	1.9368663789122302e-12	9.162156250764496e-09	1.3010698362377653e-05	0.04671193078465508	0.0023364271625208872	0.0035788325462216553	5.688761516229565	2.0	2.4618349563253754
CRX.1399_full_mutant	1.1140646650111323	1.559018282178572e-08	2.0249625387731636e-12	9.162112719719307e-09	1.3014568362366924e-05	0.0467092375209013	0.002332557726243018	0.00014941686570240037	1.163268916446662	1.0	0.07453339130814404
CRX.1402	2.4708261241650336	0.00020634049182212562	2.7559926373720525e-09	6.365778394494578e-07	1.1978022871353165e-05	0.12632534423782193	0.02667716097287889	0.03913757751025152	2.6631851647345117	1.0	0.45188327221782454
CRX.1402_full_mutant	1.4744899244309129	0.00020341784151090055	2.755995570185444e-09	1.1322993844431885e-09	1.1978022870291335e-05	0.11293782626810117	0.026677160959502504	0.039131558135471194	1.653451869546664	1.0	0.3214987853578757
CRX.1403	3.108692319691315	0.024585518321888728	1.0815462495368242	3.661530455982687e-13	5.8468656561727474e-05	0.009648502768425991	0.0004986397176768287	1.4609509284093656e-07	4.225029844788151	2.0	2.2729202364454633
CRX.1403_full_mutant	0.13424456902507678	3.803748614280197e-09	1.900214523089268	3.482745440615048e-13	5.846865642336366e-05	0.009643993290042296	0.00019805349510773913	6.292374557620322e-09	2.0443596176523897	1.0	0.2894090433613812
CRX.1404	2.0657913099597964	2.1026288467466424e-05	1.1447667122326924e-06	1.2363402085322467e-13	0.00017172235800408722	0.10356630450931817	0.0015225368466816253	0.06824684652912325	2.2393208912582274	1.0	0.3726533529080423
CRX.1404_full_mutant	0.24994149730682058	3.622188841203331e-09	1.7563439139384777e-06	9.64306293762169e-12	0.0001717223580032017	0.10355893193063259	4.253954130713676e-05	0.06824741055617334	0.4219638616686827	0.0	0.0933763802140483
CRX.1406	4.540672964321535	0.9782847240187327	0.05129182644275227	1.7460617013606857e-07	2.988131856329187e-10	0.001727727097251741	0.2775135952895361	0.06612242923553309	5.915613441310325	2.0	3.714272034076581
CRX.1406_full_mutant	2.1900815038515087	5.065874866199417e-09	0.051291837840227214	1.7457797576647557e-07	3.0806601378925536e-10	0.0017638203821229211	0.27756006284181184	0.06612242792008174	2.5868198327876692	1.0	0.8508290557223749
CRX.1407	1.7738176157140204	0.00019332363282468544	0.613005605271541	0.013448962787363005	0.006161210504564353	0.5742787390014227	0.0002836929676426885	0.13832656992723033	3.119515719806609	3.0	2.5275566994858405
CRX.1407_full_mutant	0.9323235212565183	0.00019329734554843542	0.6130056052715463	0.013448962787363076	0.006161210504589351	0.5744009805333613	0.0018339214732059827	0.13832656912788266	2.2796940683000155	3.0	1.8712819388284838
CRX.1409	4.003866004313041	0.009114960624646338	5.099600550744051e-10	2.8085524797203183e-07	2.4258174241291527e-08	0.0909313758180249	0.05453468688554042	0.7369719721907104	4.895419305455345	2.0	2.299660835259925
CRX.1409_full_mutant	1.2100020222517325	2.0290127967396765e-08	0.0002165596885452458	1.0707479367542156e-08	2.4258174239354832e-08	0.036553074922084206	0.05432321271551372	0.7369719720408446	2.038066896874502	2.0	1.100537908059283
CRX.1411	3.0105319238323007	2.709807932967015e-05	2.4965752430283366	3.210989073562625e-12	4.5629552037917e-07	3.007793213548648e-05	0.2977386857345342	4.023467166364854e-06	5.804907508372534	2.0	4.793295893100784
CRX.1411_full_mutant	2.0130618537273084	2.7083466398704767e-05	2.4965752430283894	3.2108525640576963e-12	4.562955244061923e-07	1.2168183174982618e-06	0.2977342331364736	4.023247614467396e-06	4.807404109723238	2.0	3.8486473103314562
CRX.1416	5.978995521885442	0.16306055346635137	4.2230063194399475e-09	4.028999395918181e-10	1.3900878796813943e-08	0.16377980113866447	0.0729107370187993	0.011134202037827398	6.389880834073869	1.0	1.4037103898801562
CRX.1416_full_mutant	1.3639107912526902	1.9718181323806854e-10	0.0009347586559714263	3.921005968511936e-10	1.3165315113791293e-08	0.3218447377309317	0.0636151753642901	2.37881977591977e-05	1.75032926495624	1.0	0.6167450257611209
CRX.1417	2.329832167530066	0.0023685876925142956	7.817331537751847e-06	0.6580063353500014	1.1913021033354537e-10	0.0009024438539237308	1.6120068291028606e-06	0.010162869130550938	3.0012818330145534	2.0	1.2793412629466574
CRX.1417_full_mutant	0.6555733358197576	4.1662481937035754e-11	7.817336662008257e-06	0.6580063353498841	1.1946214390905321e-10	0.0009024589674968632	1.4929613843991203e-06	0.0032042063401131293	1.3176956469364227	2.0	0.5415852966279069
CRX.1421	1.2973110154759977	0.0006321735587276052	1.2507712863022427e-06	1.4376324186439902e-10	1.4143620032421526e-10	0.5442195231902952	2.7125275724678124e-05	0.11501122451371061	1.9572023130709415	2.0	0.9754932878310562
CRX.1421_full_mutant	0.328841553218803	0.0006321735587273792	1.2507712981368723e-06	1.4374740306596078e-10	1.414362003241691e-10	0.5442195231261387	2.6071331927328256e-05	0.05616451757962579	0.9298850898717039	1.0	0.3362818751356582
CRX.1423	3.023916092575185	0.0943986136159868	6.939192285881155e-05	0.999824824153528	1.880009783785773e-07	0.009511567454283788	0.0005530901003863191	0.005070305352242029	4.13334407317545	2.0	2.33021746419022
CRX.1423_full_mutant	0.7801365993560706	1.3064641911911193e-11	6.939192287144074e-05	0.9998248241527073	1.8800097892733081e-07	0.009489930144559901	0.55739645204175	0.005071122703162157	2.351988508335165	3.0	1.7940905517317478
CRX.1426	1.3037573019684785	7.288302657623633e-05	7.889843217018918e-07	1.1169908659651757e-11	5.633105187746573e-06	0.016603719995798405	6.420529156307859e-07	0.0003652011129106997	1.3208061702573588	1.0	0.02879476177943909
CRX.1426_full_mutant	0.42171308754392245	7.288302657623632e-05	7.889843220385014e-07	1.1169903552280157e-11	5.63310518774605e-06	0.01649417159763103	6.493323368235957e-07	0.0003652011125478678	0.4386524147136941	0.0	0.013030846377346778
CRX.1427	2.4318546986220886	8.775477413418138e-08	0.0860861988855722	0.000601210712924243	0.9972747540503133	0.8483781137138173	0.3539082823953956	0.005061610665791864	4.723164956800677	3.0	4.92828938814457
CRX.1427_1_double	1.4316340126933997	1.4267624328400444e-08	0.08608619894415832	0.000601210712924243	0.9972747540503146	0.8482497169384848	0.3537079366148142	0.005061605837216992	3.7226154500589375	3.0	3.9696891627509845
CRX.1427_2_double	1.571407448473268	8.77547977194053e-08	0.0860862007903932	0.0006012107142185182	0.9972747540501966	0.8483187951725395	0.3539096358626449	0.0007510497373900277	3.8583491825554486	3.0	4.109852553088282
CRX.1427_full_mutant	0.5711867625445788	1.4267647913624366e-08	0.08608620084897932	0.0006012107142185182	0.9972747540501979	0.848190398397207	0.3537092900820635	0.0007510449088151555	2.857799675813708	3.0	2.8130225705366936
CRX.1428	5.818098512231327	0.07911421102103276	1.0861013164034461e-05	5.329054782688421e-09	0.00016979364480699643	0.1910582420677593	0.003414326361909732	0.0003025774630297264	6.092168529132084	1.0	0.9190605997391051
CRX.1428_full_mutant	0.3883877216464612	1.1433231153142346e-11	1.719600132732769e-05	4.2421193350226615e-11	0.00016979398557754317	0.19098611902096785	0.001884426283917836	0.0001304247088829146	0.5815756817009891	0.0	0.12702651969688145
CRX.1431	1.514144485459243	0.0004298859281084086	0.0034490562945449763	8.822099282294672e-05	0.013277439741264784	0.7792421900238464	2.9105845244581414e-06	0.0009050697831777264	2.3115392588075325	2.0	1.1419637682377966
CRX.1431_full_mutant	0.5912583739223227	5.143666536446918e-11	0.0034490562945667384	8.822099281931884e-05	0.013277439741264784	0.7792416442010279	2.8840296278907016e-06	0.0009050697831255361	1.3882226890161915	2.0	0.5911904534183605
CRX.1433	3.5535802963923184	0.020764376391366066	1.0022811410337595e-11	2.124479575156609e-08	0.01201166706876058	1.0670885745042455	0.021213071778908098	0.06192249086497178	4.736580498255389	2.0	2.6677813090774496
CRX.1433_full_mutant	2.6386884848437733	0.020022751341079132	1.002281141140653e-11	2.124477465863878e-08	0.012011667068760582	1.0651472826541797	0.0207352550477179	0.03306612329244741	3.789671585502756	2.0	2.2046126565948145
CRX.1434	4.878255176532677	0.1412075417747039	2.1485843659852458e-12	1.332224638788061e-06	3.8786396396306265e-07	0.006897187209621073	0.00044197591523059465	0.0015786751525083027	5.028382276675492	1.0	0.4704622478969853
CRX.1434_full_mutant	2.0065521690470947	0.14120680856972953	1.2531700128862053e-07	1.332211103312006e-06	3.9216726276099845e-07	0.0037119258501636565	0.06224091281438799	0.001619618720760952	2.2153332846975036	1.0	0.43799900629990746
CRX.1435	2.823178137726697	5.213758029111282e-08	0.9553801237747735	0.00617115677986012	7.912478917252851e-05	0.06844011857824848	3.8064005464991613e-06	0.0072429293345292476	3.8604954495214083	2.0	2.1029655287777076
CRX.1435_full_mutant	1.9836651717610727	3.6241651576243665e-09	0.9553801237747775	0.006171156779848265	7.912478917252851e-05	0.06843936266339459	3.903567391173147e-06	0.007242934343544357	3.0209817813033664	2.0	1.7337712652319368
CRX.1437	1.0471743004042828	8.95852922732967e-09	0.9254492582207857	4.157455409896864e-12	1.4489638881875833e-09	1.8912188117067816e-05	3.140582119541066e-05	1.936775849125137e-06	1.9726758238218807	2.0	0.9769265598924957
CRX.1437_full_mutant	0.30666272684351237	8.958529227329536e-09	0.9254492582207857	4.155387568778786e-12	1.4489638881870878e-09	2.4335306488913864e-06	0.00015163879161453025	2.011424703750471e-06	1.2322680792229137	1.0	0.36626049366603436
CRX.1439	4.882519471545294	5.004613907243356e-06	1.5604962099781503e-11	0.02681755403194398	0.007978670565534089	0.025186356691844332	0.03572086999229892	0.012981293077850892	4.9912092205342775	1.0	0.3528844301939987
CRX.1439_full_mutant	2.9831625013797147	4.9112477544307636e-06	1.560496597346532e-11	0.026817554031946165	0.007978670565534089	0.02378219930668033	0.03572086941880519	0.012981292879418722	3.0904479988454585	1.0	0.2820983848309151
CRX.1445	3.19312053440065	0.05754843132013491	7.447768985666009e-10	4.306118058533736e-08	0.07447776164411117	0.9809512156177587	0.0054119153263925066	0.0637193315625571	4.375229233677562	2.0	2.6438094634201192
CRX.1445_full_mutant	2.346792132646505	0.05754843132013599	7.447768586503853e-10	4.562966087730231e-08	0.07447776128985156	0.9807962178896195	0.005412889812615865	0.06371889071102181	3.5287463700441877	2.0	2.2674138231958896
CRX.1447	5.600793725568865	0.2597078862593059	1.1743188436274301e-05	2.1236101995162058e-10	0.001402086073684969	0.0031110517540869926	0.00023152962186354193	0.06146177688433765	5.9267197995629415	1.0	1.058836381700322
CRX.1447_full_mutant	1.65990533336695	0.25734244298761716	1.8909950644599845e-05	2.1125698890519196e-10	0.0014020860906317938	0.003012947704695214	0.0002170335095601989	0.16409858387297346	2.0859973376943297	1.0	0.7898280057533569
CRX.1451	5.566862493341334	0.003351121876812115	0.9138309519115247	3.999034708196819e-07	6.9719706454251034e-06	0.13559845600275303	0.027189482170399504	0.04404509604523563	6.690884973222176	2.0	3.267235460580247
CRX.1451_full_mutant	1.73779070018259	0.0033509947517469073	0.9138309519195259	9.679344804299596e-09	6.97552179188824e-06	0.029201731180507	0.0275148895812982	0.013318601887996806	2.7250148547048014	2.0	1.5393728195434568
CRX.1453	2.7081386965940792	0.0017104987128861273	6.237677809798372e-09	6.411276428186142e-11	2.12500027287825e-09	0.006870345559156132	2.6115547796740786e-05	0.9992719681216445	3.7160176329623535	2.0	1.9146186962163425
CRX.1453_full_mutant	0.932339535657589	0.0017102337499477515	6.237677803678385e-09	6.348912640850128e-11	2.1248861561014237e-09	0.006850753173648786	0.00032619984118044913	0.9959366867248686	1.9371634175732875	2.0	0.966401378893149
CRX.1470	3.6720995085492025	0.010662537212693342	2.2416584911264046e-07	0.0001770958664877397	2.4954571929494013e-08	0.0026190189391692128	0.00013995285829328287	0.1231843213737935	3.8088826839200607	1.0	0.382288477190936
CRX.1470_full_mutant	0.8304103408370924	0.009784233864380442	2.2416751962023125e-07	0.00017709561594234996	2.49406001346123e-08	0.0013281581026889885	0.8439100635108063	0.018842383492064414	1.7044525245310946	2.0	0.8300426815137328
CRX.1473	3.16216503112002	0.2022416839779005	1.8025379247110497e-06	2.0598152346558886e-12	0.5364816145218481	0.25217661178422607	1.0216392956286066e-05	0.0034608178164353565	4.15653777815337	2.0	2.4857321707187516
CRX.1473_full_mutant	0.41854932308849224	2.6594714931074067e-11	1.8027046164400996e-06	3.675882349830636e-15	0.5364816145213339	0.2521674008253489	0.006085883319848326	0.0075986907330314775	1.2208847152192697	1.0	0.6556117231506029
CRX.1475	4.919878719909963	0.012691829826441351	3.670658045754175e-07	8.802677918813229e-12	2.036076706249437e-07	0.1086949751440055	0.00021681536689839906	0.0001557861923968847	5.041638697121983	1.0	0.3869617006654604
CRX.1475_full_mutant	1.1495427450303184	0.012617985926455652	3.670669205231272e-07	6.282795349791839e-11	2.0360767026951813e-07	0.07903300278885936	1.323606404466762e-06	0.00015112656578386606	1.2413467546552404	1.0	0.14084903528297607
CRX.1478	2.060931218883654	1.5171727420599253e-08	2.089485288561197e-09	5.430873457955481e-07	0.0012281730389145967	0.0005890945152639351	0.28158109013773486	0.37547508310208527	2.7198052200262115	1.0	1.334286670725282
CRX.1478_full_mutant	0.30461065517565505	1.5227090002162598e-08	2.091932850474507e-09	4.834681932319161e-09	0.0012281730351024196	8.732597106039912e-05	0.836996066872455	0.37547487857987677	1.5183971217878542	1.0	0.8443222153513403
CRX.1484	3.179904684514028	1.29566634773104e-07	3.2385927966255355e-09	1.200825433614453e-07	4.086419975205941e-07	0.0020371781117804804	0.0003641358939907906	0.13945197572908366	3.3217586357786515	1.0	0.36761461579148597
CRX.1484_full_mutant	2.2549013858805385	1.295666191794945e-07	3.238592797107859e-09	1.1873534982072711e-08	4.086419975205759e-07	0.001733119144871644	0.0003585871775683722	0.13945197570160037	2.3964456212253236	1.0	0.3093662548180559
CRX.1485	3.6545642485223016	2.0363014350775418e-05	6.40016748006686e-10	7.851074891338478e-10	0.9572725158439606	0.002554741934580356	9.057249783433548e-05	0.00043023302963452094	4.614932676267786	2.0	2.152789054401524
CRX.1485_full_mutant	0.6736572135690173	2.079648746005646e-05	1.0561894718247085e-09	1.2444959331084485e-12	0.9572725201813208	0.002274032450928517	9.044092074078638e-05	0.0004302312150367969	1.6337452358819382	2.0	0.7258728047179914
CRX.1490	2.469511096239577	0.01687545504795749	6.274882443593822e-08	3.315569062806958e-06	0.9948537240665465	0.04072208864810782	4.99539731895758e-06	0.12231847561960682	3.644289213337002	2.0	2.282380667576789
CRX.1490_full_mutant	1.4706863321030825	0.016875400489421353	6.275475189763502e-08	3.3155689540201013e-06	0.9948537240665467	0.04064678650022643	4.991878912432282e-06	0.12231847521456468	2.64538908857646	2.0	1.7215704547103754
CRX.1496	1.2350412070339827	6.077008298795582e-08	1.5660349358851839e-12	3.1299197653510204e-11	7.553505313300406e-05	0.03289445552961339	1.1827872897269993e-05	4.529770058495044e-07	1.2680235392695804	1.0	0.053485813738869036
CRX.1496_full_mutant	0.11381672469378576	6.076985362495243e-08	1.834690377973274e-12	3.2265455635105826e-12	7.553505428420739e-05	0.032894298990668216	9.871141657248195e-06	4.332088620960433e-07	0.14679692386417237	0.0	0.008061323856520777
CRX.1505	4.599790975288517	0.002619509624008766	3.971507099689451e-10	1.3741626708865215e-10	0.00036673011527458855	0.011008176407668664	0.006330291444866314	0.00013944495980444568	4.6202551283747075	1.0	0.06504838708852777
CRX.1505_full_mutant	2.6583320074019525	6.569706893570546e-10	3.971513443105506e-10	1.3741398869827743e-10	0.0003667301152745885	0.011003410148285432	0.006429491824062576	0.00013943864469639043	2.676271079325807	1.0	0.04468962544539095
CRX.1511	4.949685535025089	1.5235432924465006e-08	0.6522896865811055	4.9703891951710584e-08	4.151782711895176e-08	0.014173620107626184	0.034633756090666566	0.0011483331470254186	5.651931037408665	2.0	1.9729259989591854
CRX.1511_full_mutant	1.9725409494341024	1.0682894791685207e-08	0.6522896865934462	4.9703785314028803e-08	4.151783191782718e-08	0.011598230700970786	0.034634559299031795	0.0011482325644396323	2.672211760496503	2.0	1.2391491686751996
CRX.1512	5.446324111922635	0.024042312131594707	1.4596916371135018e-06	0.0003681545735006781	1.833179006392476e-10	0.6444278333625854	7.231738561031725e-06	0.03519452402767328	6.150365627631505	2.0	2.0704158415026623
CRX.1512_full_mutant	2.6363186449544695	2.696512122145465e-06	1.4596916378116255e-06	0.0003681545656318652	7.236425901772708e-11	0.6555978964242409	0.14189171835743922	0.03519062876148237	3.469371199339388	2.0	1.7992230526239434
CRX.1520	0.9618227873600874	1.60105501321205e-11	1.0095583406656299	3.9136951485471184e-12	2.8143926499065327e-10	0.0007414568963103094	4.08437015776843e-06	4.252906300046894e-06	1.9721309224998491	2.0	0.9804739050336307
CRX.1520_full_mutant	0.006631559556294539	6.163640304103937e-11	1.009558347834866	3.913695096269052e-12	2.81439267459874e-10	0.0007428286862004765	1.0718558522463176e-06	4.193017778544641e-06	1.0169380012979812	1.0	0.01068450175329782
CRX.1521	2.638395526452083	8.362221347802891e-05	6.840876605154312e-11	6.043624935500141e-06	2.892343570460583e-07	0.018613863422868412	0.09772970786351602	0.0493498025578843	2.8041788554375313	1.0	0.4047001367864661
CRX.1521_full_mutant	1.6469677492099726	7.48378115806007e-05	5.412855179391772e-10	3.0055131168141376e-06	2.892343570460583e-07	0.01861373041575647	0.09773383099469364	0.049349797652850566	1.8127432413736133	1.0	0.3176727234027448
CRX.1525	3.5298984497371597	5.469559868187995e-06	5.93229192490167e-08	6.1598353881297505e-09	1.6084972521927822e-07	3.823799812874304e-05	0.5027612344983212	0.009660518474997678	4.0423641366009555	2.0	1.259310788888076
CRX.1525_full_mutant	0.536765381854062	7.773959261186165e-11	6.825335065791526e-08	3.6511533270836824e-09	1.6085079187370683e-07	5.225021315869097e-07	0.5027578515140885	0.009660518203262289	1.0491845069065797	2.0	0.38456560745273444
CRX.1528	2.113000866626534	0.00040340449273823536	4.163780870081856e-09	0.00013238183172012785	2.569600880907742e-07	0.0033236339828514577	0.01792833741275731	1.0461960852490015	3.180984970719472	2.0	1.754106241233591
CRX.1528_full_mutant	0.13412340959275934	1.6965885748469136e-10	1.2692406552793881e-06	0.00013238183165817347	2.5696008809079753e-07	0.0032982161541686107	0.01779037177560588	0.993545988074158	1.1488918937987522	1.0	0.2136534741049631
CRX.1529	1.6080078808983653	0.413506845721462	0.003626516415445327	2.672066542631798e-14	2.831114021342489e-12	0.0071066759443379176	0.0044160451837048035	0.12786900971732298	2.164532973883496	1.0	0.9765983283917877
CRX.1529_full_mutant	0.6313233208148125	3.789071026378079e-09	0.26664473023030927	8.389729029100354e-15	2.831209788560128e-12	0.00710520846483732	0.004415713882790352	0.12786900895329747	1.0373579861379576	1.0	0.4242743268571687
CRX.1530	4.254732527713819	0.03066323805618572	1.3274854315833236e-05	3.524106771979791e-08	1.742686159655114e-06	0.1429149134010978	0.017710986189013657	1.0669946367391712e-05	4.446047388088027	1.0	0.5714556735814673
CRX.1530_full_mutant	0.7904766991721417	8.589707648901921e-06	1.327487231573503e-05	3.523686585627417e-08	1.443375455893583e-08	0.14251129296090306	0.17230522643220383	1.2492333359615084e-05	1.1053276251491932	1.0	0.38276009816247514
CRX.1531	2.025157853971611	0.0011183445781210422	7.24579537631257e-09	2.5246842729434247e-06	1.4363519873608512e-09	0.00206860932685983	0.1118276996262079	1.69836812713522	3.83854316800444	2.0	2.6609265525366563
CRX.1531_full_mutant	1.032314598449224	4.026670210911674e-09	3.554739171973679e-08	2.524684272941255e-06	1.436351987360853e-09	0.0020646985054568975	0.11182778522395909	1.6983679470292814	2.844577594902608	2.0	1.7434494386635142
CRX.1536	1.8431873606872873	3.0130473970317236e-05	8.767073678117786e-10	1.8835248308367397e-10	0.0009538399578855809	0.08830879477079187	1.0248921406852236	0.001853871360518915	2.9592261390007373	2.0	1.7645749787000342
CRX.1536_full_mutant	0.0328590082962004	1.7037318441131665e-05	8.767109505814476e-10	1.8792661006201263e-10	0.0009538413400670096	0.0883078638220204	1.0248622043069828	2.8660361191491998e-06	1.1470028221844684	1.0	0.17554391315507062
CRX.1538	2.5629901030456805	0.34810455995643114	0.0006677639457317347	2.269394429926229e-11	0.07864883961376512	0.0009079858267821562	0.00010776616124674249	1.7707216730993714e-06	2.991428789294005	1.0	0.9613841786515652
CRX.1538_full_mutant	0.8436795982441465	1.4045208134432068e-08	0.0006677655749646893	1.6436102615933422e-13	0.07864883961376512	0.0009536339646983123	0.0001077576158902946	1.3477019990000616e-06	0.9240589567608364	1.0	0.09985710374869003
CRX.1543	4.386758757304072	0.0034269790219876796	1.731543110266185e-07	0.00013636646990563853	4.3809016353069105e-08	0.8559833860446995	0.00105118541086386	0.6871124567874762	5.934469348002333	3.0	4.090428891577649
CRX.1543_full_mutant	0.5567236108469227	2.919522406567302e-11	1.7315696784103117e-07	0.00013636637031645246	6.874492452583976e-08	0.855959952706315	0.004836163915461334	0.6870321492224424	2.1046884849925456	3.0	1.5356243480953813
CRX.1550	3.7436020133095815	0.0015722411335110991	6.504988008023699e-05	3.3966840525813527e-09	6.105525334933859e-08	0.0019087906123073418	0.0005115148880399206	0.006751689090065794	3.754411363365523	1.0	0.031536084929964556
CRX.1550_full_mutant	1.0824411081848877	2.3994356888092342e-05	6.504988024630515e-05	3.39661015170932e-09	6.105525292556774e-08	0.0018677266909730384	0.0005332799853266332	0.006688549287967289	1.091619772838152	1.0	0.013908292710809445
CRX.1554	1.557329306138108	5.063060324860241e-12	6.843315937671933e-05	8.730950556692043e-14	0.0005611643972807372	0.01200765817260891	3.0558917583079927e-05	5.8190409002372235e-09	1.5699971266091486	1.0	0.023791285243388652
CRX.1554_full_mutant	0.4395850745892814	5.0630607053733895e-12	6.843315937703254e-05	1.2657459134076318e-12	0.0005611643972828263	0.011973504683387244	3.57393403102578e-05	5.458157620491555e-09	0.45222392163412517	0.0	0.010075809938418305
CRX.1557	5.082083415631571	0.8325706776805125	0.0009259063264017737	2.176283119545097e-06	0.9586805842528101	0.0019143430198751393	5.7173069191892575e-05	0.07144376299691316	6.947678039260394	3.0	5.206564346372731
CRX.1557_full_mutant	2.9143416730563705	0.8321795069734572	0.0009259063264021352	3.817683098925074e-09	0.9586805842508689	0.0018412003015923436	0.1436948521200166	0.07141090096919368	4.923074627815584	3.0	4.55289517207159
CRX.1561	3.580169776456493	4.888646210641286e-06	2.7929555884938367e-09	1.2044434582760592e-09	0.0004857429230250298	1.0925520729294889	0.013737827168169237	0.021809160213559352	4.708759472334345	2.0	2.468413462116457
CRX.1561_full_mutant	0.7107088635087201	4.9381872090480805e-11	2.7953866986757256e-09	1.445992776301991e-12	0.00048574291539337937	1.0924960605398624	0.009247925232904299	0.003881350266410146	1.8168199453095046	2.0	0.8517578007202096
CRX.1562	4.404430862127068	0.0029995936782241154	7.139337041294826e-06	0.01409892856284962	2.682847556874529e-08	0.0006575452316561422	0.9192042923428401	0.006011981026765649	5.34741036913492	2.0	2.3540697095162235
CRX.1562_full_mutant	0.6619969713018039	2.4191302151001754e-10	7.139337161347488e-06	0.014098927466291631	2.6828029332047867e-08	0.0006517439039790038	0.9165086470094469	0.006011071143414296	1.5992745272320392	2.0	0.7283134186795913
CRX.1565	1.4741553932279665	6.869997574930202e-11	4.79518178490527e-09	1.7145540979389324e-09	1.0168866184695393	0.4069819140871632	0.0013819248078462743	3.46583309523502e-06	2.899409323004046	2.0	2.183900631490318
CRX.1565_full_mutant	0.5291041674530272	6.866070241561156e-11	4.8052780608903506e-09	1.7145540943063369e-09	1.0168866184303424	0.4106973621729509	0.001381924807976973	2.6506928058934338e-06	1.9580727301455962	2.0	1.2809859066034268
CRX.1566	3.065824086899985	1.040698148615239	3.6440238203379966e-12	1.6536967759522418e-06	0.20983951222036815	0.3832059009819976	0.0827292555891851	0.24936888538387003	5.031667443391065	2.0	4.754953265719546
CRX.1566_full_mutant	2.0686418491753913	1.0390165276449121	1.0111902186925962e-09	1.653696775950402e-06	0.20983951222285843	0.3832055474065	0.0827292037567391	0.24936888439833027	4.0328031793126975	2.0	4.0399004653283
CRX.1572	2.4462043238711386	1.1979584642264254e-05	0.00032025921911035013	1.1489147969272621e-07	9.47512455741545e-09	0.001513833391875225	0.9805708568848818	4.277322097652368e-05	3.4286641505392286	2.0	1.763504225719798
CRX.1572_full_mutant	2.138402680874357	9.236242283061744e-11	0.0003202592191104648	1.1489162123093806e-07	9.48451654977847e-09	0.0015135295871826061	0.980570793739058	4.221016858568838e-05	3.120849598056794	2.0	1.6305398192327973
CRX.1579	5.001587565277417	0.000470836554564827	1.4027464702149647e-08	1.3194763505810169e-08	0.9999368934864491	0.16889370999675374	0.0010152945855281766	0.004571017236906812	6.176475344359847	2.0	3.1756428097548435
CRX.1579_full_mutant	3.078121060683136	1.5953514549331895e-07	2.6250485115234464e-08	1.3194656356847125e-08	0.999936954193259	0.16867917956944478	0.0001946562171686568	0.0027989151437953917	4.249730964787091	2.0	2.5213227438843497
CRX.1580	1.439340910516137	1.5986817155921046e-10	0.09863352823600914	4.497372241837394e-12	0.0003912073941317332	1.0935624842763574	5.383561166177849e-06	1.9793436190306162	4.611277133178783	3.0	4.657597384401242
CRX.1580_full_mutant	0.6502411980355036	1.5986817155921276e-10	0.09863352823600914	2.3909431557419563e-12	0.00039120739411527305	0.776735081828145	6.397474929419106e-06	1.9793393347182757	3.505346747849237	3.0	2.9131257698654904
CRX.1581	4.045932898633487	0.06414356422494288	1.0553908627429002e-09	1.1679828272441556e-12	3.1892501961955763e-12	0.46191213021780897	5.172092890427032e-05	0.04481639841530321	4.616856713480195	1.0	1.5573529332344966
CRX.1581_full_mutant	1.094842385447049	0.04741476724177771	1.055391064676443e-09	1.166076439916372e-12	3.1776338396329154e-12	0.8636855300974807	4.412761515759519e-05	0.04481495862903795	2.0508017700902377	2.0	1.1525531137448461
CRX.1585	3.749508330863166	0.014898418914820926	4.245956785162193e-07	1.1563036545275706e-06	2.026387657073367e-05	0.0011443735874853895	0.054457619096291744	0.86142042664108	4.681451013878748	2.0	2.2158197556324106
CRX.1585_full_mutant	1.51083869347781	1.6874926975734158e-09	4.252563817928067e-07	1.1563059096175664e-06	2.026387656998256e-05	0.0011389649941870147	0.09241070012128552	0.9846664134184752	2.589076619138112	2.0	1.531990577019933
CRX.1588	1.8303770946457307	1.4619727599267187e-06	2.248160007131657e-09	8.917762537413251e-11	4.591657664921839e-06	1.1651449221622774	0.08600169929028052	0.006986626374078201	3.088516398440129	2.0	1.9203504273591165
CRX.1588_full_mutant	0.7625776479110786	1.4619727568790756e-06	2.248165531702432e-09	7.770579918431269e-15	4.5916576601862225e-06	1.1650836677348873	0.08600581093873565	0.006945783724523625	2.0206189661878153	2.0	1.1007273070193244
CRX.1591	2.9620721812641264	0.010222869291769174	2.6917182687022426e-12	4.542292741045423e-14	6.850209082467844e-05	0.01617259899672166	0.000572869610005596	6.686165760893043e-05	2.989175882913793	1.0	0.07098440637746099
CRX.1591_full_mutant	0.1240252562936065	3.37514681493682e-11	2.6917510068678608e-12	1.705085720854648e-13	6.850207407060391e-05	0.014427977731470207	5.4242064876416834e-05	6.577440272821824e-05	0.1386417526033657	0.0	0.003918661677266314
CRX.1593	3.366731781941364	8.619449313405382e-05	0.151610864511521	4.182201242479572e-13	1.2113319072597234e-05	0.5863004759788619	8.602542369743247e-06	3.312950469776165e-06	4.104753345737211	2.0	1.8038429933996696
CRX.1593_full_mutant	0.3368287276270581	7.120584120690198e-11	0.15345719399883825	8.367427306429738e-15	1.2113301757076265e-05	0.5861400293680494	3.5977163604308484e-05	1.5953815873929403e-06	1.0764756369121087	1.0	0.4799031737513678
CRX.1594	4.915660026854603	1.6883172372761773e-05	1.721001428461242e-10	0.013278335310114086	0.46969732817627513	0.529176808324347	0.014590833807445266	0.025261349536206935	5.967681565353464	2.0	3.094839234535278
CRX.1594_full_mutant	2.0670446199261177	6.094910098523136e-10	3.6826574411580677e-10	0.013278335270878683	0.4696973281762626	0.5250119401944492	0.016691167165685535	0.02525443062706415	3.1169778223382147	2.0	2.1016374865551612
CRX.1595	1.7471192781222626	5.847004700895557e-07	6.707038296053871e-07	4.232712115796093e-07	2.2532328890926578e-07	0.003469383138247952	0.0005136985133236426	0.0024505852803208164	1.7535548490529553	1.0	0.012942015645308969
CRX.1595_full_mutant	0.7514213708424914	5.004182025320497e-07	6.707159687571448e-07	4.2327121148961755e-07	2.253232939780559e-07	0.0034693614849536465	0.0005136953787452226	0.0024504021959603287	0.7578566496308274	1.0	0.007667680953297036
CRX.1601	1.060678989597755	1.5630665798942477e-07	9.600905226658586e-08	4.1107415419376e-14	1.359226473776116e-05	0.12256456529118992	0.9766680613719575	0.007815755168330095	2.1677412160097216	2.0	1.2981058299178048
CRX.1601_full_mutant	0.34617698160541316	8.324666988697504e-12	9.942323659900931e-08	4.031761376395392e-14	1.3592418189148994e-05	0.12256449006462877	0.9766727778949598	0.007815754669209	1.4532436960840016	1.0	0.6353218680876089
CRX.1605	4.0181832534946205	2.224439182239291e-08	1.574004041198144e-07	5.220790101844251e-13	4.349964606903764e-05	0.021012562309689283	0.49203654149053455	1.1969268820705642e-05	4.531288005855052	1.0	1.3499113945009686
CRX.1605_full_mutant	0.9673290908718104	2.2244385904905793e-08	1.57400129501203e-07	3.716289672052552e-13	4.356550151219141e-05	0.021116332528246462	0.4920373902961956	9.731012649487295e-06	1.4805362898553012	1.0	0.602261412943667
CRX.1608	4.500921128299108	9.039212533755624e-06	1.4980462029640834e-06	3.141000670010704e-06	4.301159729760396e-05	0.05200628677888698	0.005421246538056164	0.002427387073490479	4.560832738546246	1.0	0.18650210096521613
CRX.1608_full_mutant	0.6716133708817411	5.316308477183378e-11	1.4981573895263637e-06	3.140985577912864e-06	4.154547076529077e-05	0.3609958431983892	0.00039813484636262286	0.0024130015174233924	1.035466535110812	1.0	0.33885475700230067
CRX.1609	3.416308151925374	0.00013803724701477501	0.0011698052270947721	2.1494427155412702e-07	0.00020064491664472468	0.0028471466551962155	0.04850461198255296	1.7532071844523087	5.222375797350457	2.0	3.4389649914420395
CRX.1609_full_mutant	0.5007087274566416	1.18312365785532e-10	0.0011702178103676084	2.1494423831039524e-07	0.00020061866691959833	0.024602912290481706	0.13100015301107698	1.748905997672106	2.406588841970144	2.0	1.1868309059920472
CRX.1610	2.6040504781099996	0.0002418291769646137	6.898091897676334e-10	4.407960719093258e-09	0.004621399329156907	1.0087220363599259	2.1716288415660912e-05	0.017924230993803254	3.635581695356036	2.0	1.9273703457849314
CRX.1610_full_mutant	1.6790375962584245	0.00024182917695595	6.898097256977374e-10	4.407960719093157e-09	0.00462139932915432	1.0079642699652227	1.2221037653129818e-05	0.017924230992456526	2.7098015518576375	2.0	1.4871353973172994
CRX.1611	5.422241453732425	0.6643986117503011	1.154418877081953e-05	8.488951022350812e-08	1.2828652941072396e-06	0.13227365165495789	0.0022035847505614326	0.08589630764943594	6.307026521481256	2.0	2.6665104810531233
CRX.1611_full_mutant	2.742428423933794	2.8329690196882727e-07	1.1546838705206445e-05	1.5084518079465763e-08	1.2828587912013289e-06	0.13418161770186185	0.05612589308433903	0.044835728932276664	2.977584791731188	1.0	0.5820976046672213
CRX.1620	2.656193479919672	0.0019025013697527274	9.570748299416017e-13	5.841754310484153e-08	8.608942176642094e-08	0.08454126579357207	0.01833411892675371	0.012266155545569573	2.7732376660632423	1.0	0.28658488672337984
CRX.1620_full_mutant	0.8056221452805162	0.0018976157318692701	4.842095008658804e-11	2.259859151140597e-09	8.608942117138e-08	0.06379743083449622	0.018332594557355315	0.012263234400353358	0.9019131092022917	1.0	0.11988994093679868
CRX.1627	5.588102811827376	4.3073412490077904e-06	1.9370169257909396e-06	1.6203128302641899e-09	1.2000681620685612e-08	0.0001685899931001779	1.0040863172744278e-05	9.165739510331773e-07	5.588288617236769	1.0	0.0006392064382733826
CRX.1627_full_mutant	0.9056809992689395	2.6459383631981683e-07	0.0002275904342832523	1.2789316626968747e-11	1.186607156675587e-08	0.0002208980949856252	0.002754857556501157	2.596248197424829e-07	0.9088848814522265	1.0	0.004328374077352475
CRX.1630	3.2401437964991056	0.01613286497498759	6.006465772505072e-09	3.4976787827220973e-09	3.979536586977049e-05	0.025105565737673682	0.9767712374951857	0.8791857317010207	5.137379001277988	3.0	4.329753078886345
CRX.1630_full_mutant	0.6055463406448108	0.012001664782773522	6.007657718472014e-09	1.8918331670146277e-11	3.979536581812453e-05	0.015359762203499983	0.9767772100807431	0.8789778797657128	2.4887026588699346	3.0	1.9792048399369084
CRX.1633	1.222586433450053	4.9432969207060735e-05	1.6246764911589446e-10	2.92930136973299e-13	0.11271435014132024	0.22803892370921536	0.00045153346626407325	0.0005350219014841351	1.5643756958003043	1.0	0.5342247033529282
CRX.1633_full_mutant	0.2513270619636552	3.967399503086368e-05	1.6246764911622422e-10	9.572553787767101e-14	0.11271435014132024	0.22796822226114144	0.0004542965877538573	0.0005326367106341121	0.593036241822099	0.0	0.19307408802345144
CRX.1635	1.1242888604164807	0.00013493835849980187	5.0213109724551485e-09	8.65304383281457e-15	0.018604008184859005	0.01316791866016189	0.04461637445737053	0.00022729144128042362	1.201039396539972	1.0	0.11885560336827317
CRX.1635_full_mutant	0.30943803306326334	0.00013493835849980187	5.0213109675467844e-09	8.677192224370811e-15	0.018604008184850793	0.013088076258219523	0.04462288363278511	0.00022729144125219062	0.3861152359601904	0.0	0.048033011100700525
CRX.1643	2.724261171206888	3.128834429160152e-09	1.666390103277699e-07	1.1609359986036725e-10	0.3757671348044214	0.011372811579182239	1.1776020357944771e-06	8.714896782486954e-06	3.1114111799732482	1.0	0.8674276139026675
CRX.1643_full_mutant	1.8588151362295386	3.0799909597095615e-09	3.495991241367794e-07	1.1609359352629135e-10	0.37576713862556027	0.011276517763113968	1.261514977154126e-06	8.714891594387086e-06	2.245869121819993	1.0	0.7054235727466219
CRX.1653	3.42036463793105	0.1553645684606629	5.413638765466241e-05	5.860876884267015e-06	1.606632727125536e-08	0.38412310833124624	4.88223003888311e-05	0.007750936261294239	3.9677120866155082	1.0	1.413547552392021
CRX.1653_full_mutant	0.7899053961556475	2.4731886919948874e-10	5.413638767002629e-05	7.851667694273344e-10	1.6066328786668497e-08	0.3841217365078339	7.867817255360947e-05	0.007750933807588366	1.1819108981301076	1.0	0.4099108698737774
CRX.1657	4.071971484133018	0.0030799154975540426	8.211891962479149e-12	3.467945701370637e-05	2.927342907286993e-11	0.005330567728621394	0.0014642703445591114	1.8727828929679706	5.954663810166222	2.0	3.8002991358240923
CRX.1657_full_mutant	1.7506233475091058	0.0013434735306785493	1.1368921658962846e-11	3.467945701338881e-05	2.927342907266813e-11	0.2672814355362648	0.0014715157693546087	1.8719632242795463	3.892717676122606	2.0	2.9826419389110796
CRX.1659	2.623110381964951	0.8378622604795917	1.1255431294792711e-10	1.523433012439553e-11	1.021149499158477	0.015160506072517108	0.0004633514524442356	0.008304954040962396	4.506050953296731	3.0	3.8845494482342393
CRX.1659_full_mutant	0.9235441754156404	0.514705758805451	1.820856071732905e-10	2.8185956923088327e-12	1.021149499158477	0.0151450056397801	0.00044585597431153417	0.008304954569053629	2.483295249747618	3.0	1.929762083734808
CRX.1661	1.3729882084373384	6.518137489769613e-06	2.1604667829255267e-13	1.395999129023148e-13	9.630362337448002e-05	0.0020665517146593263	5.238196744952256e-06	8.251942134236323e-07	1.375163645304176	1.0	0.0038134473022907564
CRX.1661_full_mutant	1.0712802752665187	5.8284542791525404e-08	2.1684061587711925e-13	1.3959990083342327e-13	9.630362337611371e-05	0.0020665499452418496	5.263200825498292e-06	4.594262887683954e-07	1.07344890974715	1.0	0.003266405369978241
CRX.1665	1.9079000897229164	2.281285128143691e-08	9.91086727594733e-06	1.4695163370602456e-07	3.789343805173953e-05	0.02343403403899251	6.018644133382129e-06	0.007493059633589911	1.938881176109445	1.0	0.06496049501322003
CRX.1665_full_mutant	0.9403620495294375	2.2812851249764965e-08	9.910867294334291e-06	1.4695162171002162e-07	3.789343805173953e-05	0.0003413786832168119	5.933695299140625e-06	0.0074929011941360455	0.9482502371719085	1.0	0.010897655920575391
CRX.1668	2.9428652391652514	0.017361279550252712	5.1741075600683104e-11	7.49485574885771e-09	0.11973958478579966	0.9574333801098545	0.0016669714464619268	2.040430574818349	6.079497037422566	3.0	6.295176100616869
CRX.1668_full_mutant	1.1421409470017736	0.7705221623182031	5.174107559773741e-11	1.7346348882024608e-10	0.11973958478557123	0.4456650860431088	0.0001131162948788321	2.0017995325068156	4.479980429175556	3.0	4.938226484772319
CRX.1671	2.1704468711375298	1.5006686051039604e-11	1.170070649473464	7.685172259706553e-08	1.75594131768949e-09	0.0017427657867163245	8.094725994378775e-05	0.187418888083158	3.5297602003634823	2.0	2.367325312529902
CRX.1671_1_double	1.1730869751348825	1.5004291034002844e-11	1.1700708578241268	7.685171940515638e-08	2.5099285669810127e-09	0.0017411980154375067	8.094747791618813e-05	0.18741888790646272	2.5323989457354776	2.0	1.6679732533624803
CRX.1671_2_double	2.1093372066510208	6.867771315482479e-13	1.1700706494734643	8.010142538067978e-09	1.7559383788727524e-09	0.0011842448262096175	8.089328399231348e-05	0.0001610713004757768	3.2808340753019305	2.0	1.8451568737272988
CRX.1671_full_mutant	0.13429493831289827	6.837896748782587e-13	1.1700708578241268	1.5047532901432007e-09	2.5099256282096073e-09	0.0011719841550659458	8.089342026240372e-05	1.6044580864202015e-05	1.3056347223085802	1.0	0.20337616613085613
CRX.1672	3.185968498506035	0.961185671916992	9.834548736384019e-09	9.032816737345051e-10	2.1717799053239956e-06	0.10249984443022864	0.06113030499831854	0.0854427293601109	4.3962292317294205	2.0	2.747220024537738
CRX.1672_full_mutant	1.4729855491493085	0.9611856719169926	9.834549264215265e-09	9.028889268467193e-10	2.1717799053223714e-06	0.028528284799366033	0.061131233471493775	0.085442729354646	2.60927565120915	2.0	1.6810041653714016
CRX.1684	2.6871230257400986	0.00154838010638329	0.020869898272171106	8.249040227451453e-08	0.00046434575260806063	0.44210925165541903	0.00835885922925234	2.2170568833276174e-06	3.160476060303218	1.0	1.0427647447799346
CRX.1684_full_mutant	1.7621235876510744	0.0015483801063333206	0.02086989827217127	8.249040227433787e-08	0.00046434575260583476	0.4419424825281638	0.008358856719382577	9.973161293988853e-07	2.235308630836263	1.0	0.8290336102930973
CRX.1685	2.58596781132306	1.6967466013078207e-08	5.961144711574142e-12	8.88795783336751e-12	1.1579217006294114e-10	0.013879815368037986	0.0013710133769668114	0.0042262061883926085	2.6054448633545646	1.0	0.047841834222027986
CRX.1685_full_mutant	1.5883716135206103	2.3545354115318194e-09	4.640660354767694e-08	8.862669152453804e-12	1.1579632347531488e-10	0.013878477275411352	0.001367950988081165	0.004226206075110422	1.607844296745011	1.0	0.037039729086988785
CRX.1692	3.116515961992226	0.03776948513229373	9.342419801829052e-09	5.115753114714424e-13	6.412456843469018e-09	0.052288754229956075	1.9908224439852452e-05	1.008357080210746	4.21495120554505	2.0	2.3254799716902346
CRX.1692_full_mutant	2.2423179182691237	0.03776948513056505	9.342419801829249e-09	5.115750548007747e-13	2.0341638431919763e-09	0.05188916464107697	1.9905250566324274e-05	1.008357048402093	3.34035353307052	2.0	1.9506911177856074
CRX.1695	2.706774457286885	1.0725869239212935e-08	6.846175998486567e-05	3.1906766281655164e-11	9.522802398641289e-05	0.0029452944493064295	0.018333050872191118	0.0001888342623865511	2.728405337412516	1.0	0.0542001625761799
CRX.1695_1_double	1.845498163805711	1.0725869239208244e-08	6.846175998497433e-05	3.19108906234074e-11	9.522802398531416e-05	0.002930177426984797	0.02257269542789491	0.00018883422861338894	1.8713535714309546	1.0	0.05319833740851652
CRX.1695_2_double	1.84959986458226	1.0725869239214637e-08	6.84617599848662e-05	4.687288237618877e-09	9.522802398641285e-05	0.002576510292977643	0.018345865400029717	0.0001766354139377678	1.870862580886334	1.0	0.04386838061152393
CRX.1695_full_mutant	0.988323571101086	1.0725869239209947e-08	6.846175998497494e-05	4.687292427985785e-09	9.522802398530936e-05	0.0025613923561631675	0.022585509955733534	0.0001766353801635764	1.0138108139902782	1.0	0.03618867316016933
CRX.1697	4.577407049414916	0.003482744812501027	0.008010872274433164	2.5360218454866183e-13	6.391909556203691e-06	0.012929712693657763	7.341683236176238e-05	0.03280398876832149	4.634714176706001	1.0	0.18110729832648945
CRX.1697_full_mutant	2.2594925115450457	1.485436400252043e-07	0.008010872448116687	6.027107244535904e-15	6.404078818653502e-06	0.010793031645917814	6.87991573215145e-05	5.187421419356802e-05	2.27842364163306	1.0	0.043512983888248806
CRX.1699	2.8075837306742155	0.00018547631353592724	1.2801392237285809e-08	0.920463344344235	0.4888403759725317	0.6242824615704817	4.36617984313642e-05	0.010621961003084372	4.852021024477907	3.0	4.688391750900386
CRX.1699_full_mutant	0.9338893911709187	9.635725633836568e-10	1.2824550540325053e-08	0.9204633443420132	0.488840374744175	0.6242759958151282	0.02519849911118722	0.010619384642131493	3.0032870036136767	3.0	3.0360671188070216
CRX.1703	2.9471268393967947	2.5695001776156546e-12	0.0009259255326758636	6.167374695509607e-09	3.321142590033555e-14	0.0163577218975464	0.00013006229433741066	1.230482846133476e-05	2.964552860119793	1.0	0.04545765799089307
CRX.1703_full_mutant	0.0949065400845574	2.632313123037367e-12	0.0009259255550983142	6.167369640341084e-09	3.321141236674741e-14	0.01634137095706676	0.00013070812486411058	3.315475297824952e-06	0.11230786636691957	0.0	0.0036661072140223225
CRX.1704	5.2777152207652644	0.029228906880932916	8.602949827180923e-09	1.023164893249513e-07	0.02290660245388545	0.24630618043495017	0.003227487163843558	0.0003515642305494106	5.579736072848865	1.0	0.9612935199045753
CRX.1704_full_mutant	1.100497215730647	4.866793231304709e-10	2.4701035572127213e-06	1.0388393939268192e-11	0.02290487414452697	0.2896874822494661	0.0031110237974229966	0.00017459869522278685	1.4163776652179108	1.0	0.4371306054519297
CRX.1707	2.6895237796025997	0.0021626241872169313	1.0064463778316037e-08	2.048785793249813e-06	0.046713187628597816	1.5777660222998697	0.9999015236075998	0.05914070979963764	5.375209905975778	3.0	5.397515790404359
CRX.1707_full_mutant	1.6691430640634393	0.0021467560164402408	1.0064467663160747e-08	2.048785892271436e-06	0.04671318698523415	0.8730312690743991	0.9998141470376803	0.05913066804815602	3.649981150075709	3.0	3.4055587614618834
CRX.1709	3.6780446480021576	2.2825477458473558e-05	0.9382495907308565	2.4707013472104364e-07	3.849417871121136e-06	0.00081833837808773	0.0005465522370025512	0.06952255541167783	4.687208606725246	2.0	2.3370486342405705
CRX.1709_full_mutant	0.9295099885806517	2.232462224894553e-11	0.9382495916523113	2.507675573371792e-07	3.8494181744286664e-06	0.0008171863622111133	0.01918226525579797	0.06952254668399802	1.9572856787430264	2.0	1.088743084553419
CRX.1710	4.713514733054382	1.867393047024077e-05	6.072832131852208e-10	2.613257243577894e-12	0.0010034957488989221	0.006641201879353913	0.00019238350136263345	0.16762088238770337	4.888991371112067	1.0	0.5378013731355493
CRX.1710_full_mutant	3.0778159370073235	1.7758817143475635e-05	6.072839438590225e-10	1.5656267382693547e-11	0.001003495748898919	0.006639035542747706	0.00019381926642151503	0.16763539051773374	3.2533054375232093	1.0	0.44481485997081804
CRX.1711	2.8183977217619933	0.08536208400064746	1.691584670601059e-07	1.646222521261324e-08	7.329647023453706e-06	0.011861137697706185	0.9912865387895832	0.009244428298559166	3.916159425816205	2.0	2.2265562143593707
CRX.1711_full_mutant	0.8742075773259796	0.0001110205727572733	1.6915897027815848e-07	1.5348779162460668e-08	7.411758363709951e-06	0.011859128269151722	0.9912873930680661	0.009250342702880096	1.886723058204948	2.0	0.944759093739986
CRX.1716	4.111321887125411	0.021405724396235584	1.515607122100863e-09	6.499092787394635e-09	1.638658492817184e-10	0.3528327907379961	0.00021376390845680482	0.0755510875459873	4.5613252618926525	1.0	1.2647451521201158
CRX.1716_full_mutant	1.4622937414618375	0.7872509187364116	1.5168790383375542e-09	6.49880215378341e-09	5.773924581891209e-10	0.8060979647029536	0.0001476434573887114	0.07555086746412233	3.1313411444157873	3.0	2.717736376538636
CRX.1719	3.192741914636742	0.31980269101333364	1.4290870223882772e-07	6.715949066591305e-10	1.0607944205800157e-11	0.010554931888863731	0.0004505003823531386	0.00808828475454486	3.5316384662667426	1.0	0.8381168146393038
CRX.1719_full_mutant	0.27346241937627697	5.862257464923746e-10	1.4290916697596237e-07	6.655451815349649e-14	1.0595558323860864e-11	0.008425082573821133	0.021168635207886692	7.130109065864411e-05	0.3031275817546983	0.0	0.016278690786147798
CRX.1722	3.475695842052499	0.07552804780603876	5.797714553812794e-07	9.646727245577463e-09	1.2371812925493557e-05	0.8846862000439343	0.00031751568962091765	0.0020186678570850254	4.438259234680286	2.0	2.19787294089833
CRX.1722_full_mutant	0.7567251277568281	3.263251325380969e-08	1.2191868987946402e-06	1.7920713259915395e-10	4.653599938269637e-06	0.8846849505108442	0.48745158014319906	0.00604147280437389	2.134909036813803	2.0	1.5478335883193444
CRX.1726	2.404195379474785	7.468295666940116e-10	1.6936432937556194	1.4725536385302698e-09	0.005558827914823342	0.026921886458713837	0.0006980884115207687	0.0018919795072541404	4.1329094577421	2.0	2.702471378548186
CRX.1726_1_double	1.7022832428388615	7.468295666714757e-10	1.693643293747701	1.4725690985938225e-09	0.005558827914823179	0.026916345396517355	0.00074707928918418	0.0018919793114049385	3.4310407707178907	2.0	2.181068933481488
CRX.1726_2_double	1.432667260228102	7.161294517417489e-10	1.6936432937477441	1.4725680084616358e-09	0.005558827914821106	0.026919521032390283	0.17331614483201094	0.0018976316145995886	3.3340026815583657	2.0	2.3874694865405144
CRX.1726_full_mutant	0.7307535510362062	7.161294517613548e-10	1.6936432937555763	1.4725834685251887e-09	0.005558827914820943	0.026913979947729372	0.17336513646805002	0.0018976314165444117	2.63213242272764	2.0	1.5945830367998444
CRX.1727	1.3322091077865654	5.581490980709181e-06	1.5527317611760103	4.2793964405460106e-16	1.3064931385995456e-09	0.1273283976733594	9.614865173122877e-09	1.8003225656919475e-10	3.012274859228307	2.0	1.9792233249565523
CRX.1727_full_mutant	0.30522244876264826	2.7000452927308363e-14	1.552731761177868	3.45831773924828e-15	1.3064931329792812e-09	0.12731591267203432	7.558109365220531e-06	1.1001936906498703e-10	1.9852776821384586	1.0	0.7604927884749405
CRX.1728	3.165576246723591	7.454289584259565e-11	1.0015158828360461e-13	0.9992202413353406	0.8670943386919788	1.090054921190428	2.7605293410738493e-05	0.3066520609412513	6.428625414250645	4.0	7.951434939953431
CRX.1728_full_mutant	0.5248134704780915	6.486989180462363e-11	2.026747806215606e-13	0.9992202413353402	0.8670943386919744	1.0900085079377955	0.01629509783891651	0.04432809743023441	3.541759753777425	4.0	3.858886942239698
CRX.1730	1.496865926785999	8.628968247740277e-10	0.0018530638035991111	1.6678292178130627e-09	0.00025257175605909743	0.005852684648159565	0.00010393330313578088	0.027986724579795813	1.5329149074074744	1.0	0.06600529027318483
CRX.1730_full_mutant	0.6294711063716331	8.628968248450154e-10	0.0018530638035991111	2.0606146507124033e-09	0.0002525717560590974	0.0045733145261789235	0.7968381383385537	0.02357545591705316	1.4565636536365885	2.0	0.6522221563144062
CRX.1744	1.3368765230169828	6.42121263182127e-06	3.0704645359396336e-07	1.8634561269398668e-10	0.010282029103995975	0.10400627359042186	0.0019080381557366494	9.252097520608788e-05	1.4531721132877744	1.0	0.19357594273622733
CRX.1744_full_mutant	0.6223742220477115	8.101091570403979e-07	3.0704639494848736e-07	1.8634547904275926e-10	0.010282029103995975	0.10400493472851079	0.10028896740958018	9.233732609198974e-05	0.8370436079577881	1.0	0.22648547188757961
CRX.1745	4.452335863910329	1.0038692157603977	1.1531739103973742e-05	2.3388838983103952e-06	0.0018877414028366504	0.7125061673439107	0.00022705248394928938	3.779564751232183	9.950404662756608	4.0	12.043398840377725
CRX.1745_1_double	3.4002565304365024	0.999378977863612	1.1531739103974033e-05	2.76221561638813e-05	0.0018874674237106708	0.7124791821301327	0.0010272321470947846	3.7795563569722774	8.8946249008686	4.0	10.809078274964614
CRX.1745_2_double	3.6340790028842713	1.0038692157603977	1.1531739103973742e-05	2.338880751361573e-06	0.0018877414034068607	0.7125043296417093	0.00022705248390852558	3.779564668629874	9.132145881423423	4.0	11.107798722251006
CRX.1745_full_mutant	2.5819996687048086	0.999378977863612	1.1531739103974033e-05	2.7622156163680617e-05	0.0018874674231404605	0.7124773401870959	0.0010272321470334007	3.7795563527981955	8.076366193019155	4.0	9.69416804277417
CRX.1754	2.1556846326390984	0.0008306625628801555	1.5062411496399973e-09	3.7188708289849563e-07	2.3036744305480758e-05	0.7502523026632819	0.4667240825092828	0.012808325860570017	3.3863234163727434	2.0	2.408634436904808
CRX.1754_full_mutant	1.4411820280483714	0.0001048827510562226	1.5062558812005298e-09	3.718869896659621e-07	2.3036744305480772e-05	0.7502421839361282	0.7337135528719141	0.012808325817594762	2.9380743835626157	3.0	2.3809433213674622
CRX.1763	2.671545367113695	0.35392614155924274	2.3001579890055426e-10	1.6155337079361908e-08	2.580539494917454e-09	0.0752864056390758	0.00014168013375890612	0.03170201376146273	3.132601627173128	1.0	1.0647148728897406
CRX.1763_full_mutant	0.8940949272007742	0.0018976155883476805	2.3001579935836171e-10	1.6153730386614316e-08	2.2449244935224602e-09	0.00042657884397696773	0.6908762923543862	0.0004057633512949276	1.5877011959674507	2.0	0.7048081194044873
CRX.1768	2.3353640639900886	1.8656469549474588	3.844309858768987e-12	6.879518994804037e-10	3.477423994409452e-05	0.001241694053852169	1.001833487553411	0.024523801082356717	5.228644776558908	3.0	5.192515250737593
CRX.1768_full_mutant	0.6069723107702485	1.8648542299022957	3.843723289312302e-12	6.87949584145018e-10	3.4774239730498585e-05	0.0012415960538654373	1.00007385725888	0.02451942880144967	3.497696197718263	3.0	2.8918673918755804
CRX.1770	2.6018569437077117	0.0003714654476245107	1.9991988102344478e-10	9.023283723429419e-11	2.3573090929584505e-08	7.494629018083895e-05	9.027041457267093e-05	0.007109640105366999	2.6095032898287003	1.0	0.018855426583043833
CRX.1770_full_mutant	1.6103505821113968	1.0827054974510634e-08	2.3784079189931968e-07	9.023282878059529e-11	2.3573090984492052e-08	7.408475874080635e-05	8.689661397958319e-06	0.00648588331498859	1.616919512177695	1.0	0.012598392555050677
CRX.1773	1.480380959741876	1.3597043025724992e-06	6.280211872582809e-05	2.2337160726406148e-11	0.002340262872891285	0.042639441670398605	0.00024910002888455727	0.01831374738280594	1.5439876735422218	1.0	0.11552173934860796
CRX.1773_full_mutant	0.9534124546633945	3.680812641582865e-12	6.280211872580963e-05	6.503490700359382e-11	0.002340262872891285	0.042639421960847	0.0002491029645746764	0.01831380050656704	1.0170178451557161	1.0	0.08836295947513785
CRX.1777	4.24194778375314	0.7648403246326995	7.814730718661882e-08	2.2860501793976787e-05	2.4892819007434804e-07	0.022834568393210703	0.00023715288542701323	0.5572782154096022	5.587161232651371	3.0	3.57987016243596
CRX.1777_full_mutant	1.6567707085490606	0.026872425779063465	7.819139406348676e-08	2.28605017485763e-05	2.4892813058471106e-07	0.022800452100222697	0.3831511018957768	0.5574348499281784	2.6470527258735754	2.0	1.7733514982645997
CRX.1780	2.3446857529846232	1.1618608368576232e-05	1.52205092658508e-07	0.885974479590132	0.8846803035161654	0.006603964909876893	0.0007890020373233399	0.001642806094185404	4.124388079945768	3.0	3.5012160413020386
CRX.1780_full_mutant	0.36893994669836094	1.1128879570746882e-05	0.0004680028231964689	0.8859744807641389	0.884680303681785	0.006591914684157561	0.000788828487003069	0.0016399604273885412	2.149094566445601	2.0	1.5090008392915457
CRX.1781	1.8412755267944185	0.00039955626771491655	1.3330231586925463e-10	3.1263790762176e-11	0.9958773618532175	0.6233232887985611	0.0019811950160942577	4.987617756812579e-05	3.4629068050721408	3.0	2.8322816285343664
CRX.1781_full_mutant	0.938571754910609	0.00039936702709841924	1.3330232702008862e-10	3.123907321208547e-11	0.9958773618532174	0.6233232704949787	0.0016128267502400152	4.996837039522504e-05	2.55983454957108	3.0	2.0264839966920905
CRX.1782	0.9718195785804447	0.000854528289579411	1.3414900578791034	2.8025074422142343e-14	0.00010768305781225132	0.003129595377567406	0.1440087727097601	9.765040351843981e-05	2.4615078662978136	2.0	1.5298816409705056
CRX.1782_full_mutant	0.11928293641287564	0.0008545282895783763	1.3415015075584624	2.2197968384167012e-14	0.00010768305791675297	0.0019553816497688576	0.14400877246484217	9.76491039406783e-05	1.607808458537407	1.0	0.44782700539033904
CRX.1787	1.9620541567392076	9.804554896115107e-11	1.669844073783427	1.6487395996638685e-10	1.5362280212724954e-12	0.0007742545298316593	0.0001063997228375929	0.03103345602520026	3.6638123410649595	2.0	2.3555892611757048
CRX.1787_full_mutant	0.9917132205582057	9.804291874034012e-11	1.6698440737839921	1.6487395997851988e-10	1.8534082130463314e-12	0.0007784978227888875	0.000492201138886655	0.031033456025492498	2.693861449594136	2.0	1.4877983191507593
CRX.1789	1.4458023097581714	0.002233138981568736	9.930388764700951e-10	8.674019697909483e-11	4.3017018261413166e-05	0.007438989963274	2.4862385733048655e-05	0.0034840151553560033	1.4590263343421437	1.0	0.023891138522379687
CRX.1789_full_mutant	0.4983854335032393	0.00222945176866344	9.947232762317103e-10	8.663556007495291e-11	4.301701826141317e-05	0.0074395616326000495	2.5308323300612805e-05	0.003482349851176731	0.5116051231786004	0.0	0.011707634274840702
CRX.1792	1.3425507472570077	0.0009450161985042889	1.095313457671008	4.957718379581976e-16	4.5746491991008955e-12	0.018194819801345526	0.0022839409190302117	2.0205683322674376e-06	2.4592900024198032	2.0	1.3634225747694597
CRX.1792_full_mutant	0.6406374461686626	0.0009450161985042889	1.1959878052444333	4.958979973212518e-16	4.574649199574026e-12	0.018194588704851834	0.002283955425660761	9.284210986831109e-07	1.8580497401677865	2.0	0.8516286790703019
CRX.1793	2.581937568238543	0.7555425624827514	0.9105036930508817	1.728851683932875e-11	1.0611121971049372e-08	0.02269153273599627	0.056026713891968886	0.004920162944414882	4.331622243972967	3.0	3.693998411762879
CRX.1793_full_mutant	1.8013024626932113	0.7555425624827514	0.9105036930883394	1.728851683932875e-11	1.0611121971795954e-08	0.02269527632439859	0.05602671443948485	0.004920162944095856	3.5509908826006917	3.0	3.1315574244960622
CRX.1794	2.3808401593204644	0.004685135750857064	5.53525297151978	9.259441597842893e-13	2.368795162407967e-09	1.21287244440374e-05	1.3625530776023235e-06	1.9683869776251367e-06	7.9207937286253225	2.0	5.251910428595122
CRX.1794_full_mutant	0.5416732008773227	0.002210775712854781	6.240156178613036	9.259421711329424e-13	2.366570786107078e-09	1.214727639733813e-06	1.3913238625765347e-06	4.617922554497803e-10	6.784042764084005	2.0	1.7014431971012414
CRX.1795	2.634014284087455	0.0007927133817912287	8.674261816463331e-08	2.939291628907324e-08	0.00010893267347450062	0.5955746608012737	0.40537001031479764	0.018498161356562542	3.654358878750889	2.0	2.255362592527086
CRX.1795_full_mutant	1.6573294839293309	1.0602276785273581e-09	1.0818085396646321e-06	2.9392915625810083e-08	0.0001089326734783641	0.5955746592124865	0.4053700012229764	0.018498161353543117	2.676882350653498	2.0	1.793952852506006
CRX.1796	3.46210626116277	0.007062359532857021	1.2275770427843649	1.2711149611326014e-07	5.2128497039110236e-08	0.0018124620573967468	0.036809025007534794	0.15884809768907426	4.894215427473991	2.0	3.1626636720198644
CRX.1796_full_mutant	0.6028777799124908	9.239358747126003e-12	1.2275776244259826	1.2711125207551573e-07	1.7007691516623051e-09	0.0018034688891224837	0.03680776733112506	0.15884079458368452	2.027907563963666	2.0	1.1724493842788126
CRX.1804	4.135974180639245	0.12281581332391095	3.0962954211641534e-06	4.017993357009951e-12	0.36857709854489024	0.004244898024972627	2.0727001097965082e-05	0.08090763072610768	4.712543444559663	1.0	1.6448464014864022
CRX.1804_full_mutant	1.1844595468329016	0.0001145221529946793	3.0962955871788714e-06	4.012443150159572e-12	0.36857709854488774	0.0035808170607566307	4.290290570201767e-06	0.009736813857046743	1.5664761850387572	1.0	0.5320397170038187
CRX.1807	2.9560718137787934	0.00020902894218747636	3.8983871869097195e-07	5.242485754503918e-11	7.58857178246191e-05	1.1721890809827853	3.2791543087395305e-05	1.0326703151694312	5.161249306025253	3.0	4.662902335229013
CRX.1807_full_mutant	0.15605938681518852	6.726935880682426e-11	7.267060428360513e-07	5.242498762074655e-11	0.03032275372406444	1.140981778686129	7.391905447818288e-05	0.7880773267386938	2.115515891844291	2.0	1.2972206247776974
CRX.1812	0.9590726008919602	0.009928772655967262	0.11957785839701714	2.4671513691299544e-12	1.5045237120119687e-08	0.003246207210664311	8.46909617121108e-05	1.4771958580912258e-08	1.0919101599369838	1.0	0.17853438251521073
CRX.1812_full_mutant	0.2221209905608782	4.516443425744988e-12	0.11957785839705339	3.8359449375897574e-15	1.5045237120119757e-08	0.0032469172575578776	1.3487514703233868e-07	1.450712301999179e-08	0.3449459306475169	0.0	0.05276087013838536
CRX.1814	3.561726316872204	0.0019006470992521218	2.743172905019495e-13	5.476025303365565e-09	2.633050318547018e-06	0.03798902059363208	0.00012878677129753974	0.10697413753445284	3.7087215473974564	1.0	0.40934756377321113
CRX.1814_1_double	2.649823541948466	0.0019005148431923088	2.74325938401218e-13	5.476024322009311e-09	8.353232385575951e-06	0.03799732650902014	0.3460624269975694	0.10697408332229724	3.142766252329229	1.0	1.1447590165403498
CRX.1814_2_double	2.715225463625521	0.0019006470992521218	2.743174532162718e-13	5.476025303254065e-09	2.63293936804137e-06	0.0696186225650132	0.0001724819563297561	0.10697413746701034	2.8938939911287935	1.0	0.43934259364044703
CRX.1814_full_mutant	1.803322688701783	0.0019005148431923088	2.7432610111554027e-13	5.4760243218898915e-09	8.353121435070303e-06	0.06962692848040127	0.3461061221826016	0.10697408325485475	2.327938696060567	1.0	1.0122847642091481
CRX.1818	3.7782862827102752	0.006655328118841432	0.008774204877509892	4.1547735060590694e-09	2.1022079818468818e-06	0.014887973894114531	0.00012522188678701056	0.22812468790947688	4.03685580575976	1.0	0.7132044800894732
CRX.1818_full_mutant	1.25386161060088	0.006657674586975645	0.008774204877613078	4.154206463789286e-09	2.102260219993249e-06	0.004309551801226969	0.002875093823881977	0.2281246877945592	1.5046049298995634	1.0	0.3848836830553156
CRX.1819	2.670630832049255	2.0861976917402545e-06	6.983966284030326e-09	6.164744017504094e-12	0.0007978249414188891	0.003344087705979931	0.0004320836052392018	1.2227489342459548e-05	2.6752191489790587	1.0	0.01147690138343187
CRX.1819_full_mutant	0.6212125563152548	3.610368160468884e-09	7.051639983840457e-09	6.170335271683666e-12	0.0007978249415699428	0.0015562439296623216	0.0007683529341516939	1.2227331247548161e-05	0.6243472161200648	1.0	0.003263698295741531
CRX.1822	1.8377882488348862	0.4258534257326539	0.4413224369552134	0.002337674590212486	3.109473009672375e-05	0.00787856152774697	7.206557972423003e-05	3.537746884894863e-05	2.715318885419383	1.0	1.6522976442040171
CRX.1822_full_mutant	0.1743391380420292	0.42585342490763106	0.44303451608514005	0.0023376745902123877	3.109473218378257e-05	0.007762086707094	8.746872536911164e-05	3.5368558218333676e-05	1.053480772347878	0.0	0.5036468142508431
CRX.1823	2.543864409423394	0.00014495502009662572	7.958219720120254e-10	0.01083298815573031	0.4397913192605058	0.0011982735696829871	0.0025193242912399886	0.014417149439029187	3.012768419955501	1.0	1.0040119343150182
CRX.1823_full_mutant	0.6134536073957413	6.399073245789446e-11	7.958224824760879e-10	0.010832988155119056	0.4397913192605071	0.0011860360830809116	0.0025217563787185665	0.01459520649370367	1.0823809146266838	1.0	0.4120264581054833
CRX.1826	3.36075119940256	6.852288402937585e-05	1.8421227279387118e-10	8.54259236696031e-08	2.245637254882576e-05	0.7009704276917648	0.9168423562063617	1.378752536185272e-05	4.978668835692762	3.0	3.7754110871924844
CRX.1826_full_mutant	0.5341431391247318	3.266506200176984e-11	2.204098092119206e-09	8.542370603212209e-08	2.2456372293369174e-05	0.700743183534709	0.9169121791074986	8.246590796254856e-06	2.1518292923904982	3.0	1.565680642161726
CRX.1829	2.080843767561857	0.0011721197049243512	3.314101717849164e-09	3.16032418112085e-13	0.003089909719697931	0.05174688403222135	0.00034156158123317725	0.06711730636353663	2.204311552277888	1.0	0.2686438286773117
CRX.1829_1_double	1.2412160819368385	0.0011721197049243512	3.3141378759338675e-09	3.1578440673193935e-13	0.003089909719697679	0.05173528085078039	0.00034172489580432537	0.23629361241036348	1.5338487328328623	1.0	0.45344391272376816
CRX.1829_2_double	1.164924503599305	1.39722122012691e-08	3.31410444679331e-09	2.1408145354519418e-13	0.0030899095787042126	0.0424853069889537	0.00034116870786356907	0.035031853135590624	1.2458727592969479	1.0	0.12778240694492227
CRX.1829_full_mutant	0.32529681797428667	1.3972212201269096e-08	3.3141406048780136e-09	2.138334421650485e-13	0.0030899095787039607	0.04247370380751274	0.0003413320224347172	0.20420815918241744	0.5754099398519221	0.0	0.1562143453190753
CRX.1831	3.355134865075013	0.2892294329064424	0.08826845914551248	2.8123076701809315e-08	1.0016452906084814	3.24162645031896e-05	0.02864908405939914	1.951402649784189	6.714362225966617	3.0	7.526900883149542
CRX.1831_full_mutant	0.9571325609614773	0.010846650929130822	0.926492443969921	2.8123076424383588e-08	1.001645290992676	7.77783840296659e-06	0.9933334436648308	1.950313767296071	5.839771963775586	5.0	8.206753999041563
CRX.1835	1.061607538794964	0.005706181162625793	7.323306512184253e-06	1.6622194857102932e-13	6.250861836273173e-08	0.023109078602839492	0.00030592598187012196	0.001854385081743218	1.0925904954393393	1.0	0.0461994890310532
CRX.1835_full_mutant	0.1872072186230271	1.510081328827712e-10	7.323306512184253e-06	1.8833125041004799e-13	6.250863239343026e-08	0.023100983937404788	0.5789117425438522	0.001848121380468806	0.791075452451094	1.0	0.1976502001345535
CRX.1836	3.354674201416123	7.97438821456988e-11	6.202625206433004e-09	8.81488355081025e-11	1.122073551678436e-09	0.006841790532558586	0.000268483449195411	0.0006083616336692653	3.3623928445241376	1.0	0.02143891840762123
CRX.1836_full_mutant	1.4816820999112081	7.958283507807404e-12	6.207297205536042e-09	7.048484835755513e-13	1.122073551655202e-09	0.006829589756638291	0.00046322688327609583	0.0006192323754062184	1.4895941562645627	1.0	0.014478500398698892
CRX.1839	1.9334577695072226	0.0028274284431755244	2.5967021894447994e-11	8.56256895420907e-10	0.20563539172278036	1.6030013305055146	0.9984701571636028	4.696233394085918e-05	4.743439040558461	3.0	4.981364834945585
CRX.1839_full_mutant	1.0796013661459614	0.0028274284431964113	2.5967022029777767e-11	8.562568211848171e-10	0.20563539168242265	1.7255954967498577	1.1403547669297098	4.696212609548889e-05	4.154061412959467	3.0	4.248423405935173
CRX.1841	1.0872325466237518	2.561912462261936e-10	0.9525318794265225	3.4376370812240113e-13	0.05489004402040439	0.007392806594094286	0.001059352762139314	1.0187395438572973	3.1218461735407446	3.0	2.8175928137425705
CRX.1841_full_mutant	0.29823919866013215	2.5619124622620286e-10	0.9525318794265225	3.4377748657369977e-13	0.054890016961924026	0.005851774945009012	0.0012491143047010107	1.0187393608870778	2.3315013454419016	2.0	1.6913937144403546
CRX.1852	3.7288720711119625	0.3745897062854929	2.956902159068808e-10	1.1012494806344469e-10	9.391326160306473e-06	0.0032708164543708102	0.00019818452206315612	0.025176148337047063	4.132116318442911	1.0	1.0599190319737988
CRX.1852_full_mutant	0.9856932517289522	0.0215987941461116	2.9569138318869346e-10	1.0852775525189104e-10	9.391126427883635e-06	0.003242166164228067	5.432697576224231e-05	0.02051363673287461	1.0311115672785758	1.0	0.0648220161121324
CRX.1857	2.945152993327357	0.004262399122232392	6.081018908201189e-06	0.5902666561257411	1.8708741969857806e-08	0.014358292436134214	0.1757214744893805	1.9424878148875846	5.67225573011608	3.0	5.4997593433744925
CRX.1857_full_mutant	0.9728688225501024	1.3315056034854306e-08	6.081020769995228e-06	0.5902669500104544	1.8708741969821556e-08	0.014001730679858711	0.09527286781564212	1.9574788477642735	3.6298953318648994	3.0	3.120175225453458
CRX.1858	1.8809530512755717	1.6457463515062685e-08	1.0001681557508302	6.248912535997068e-11	0.00030993785516717604	0.004078972857885288	8.676752989052628e-05	1.7494075763887715e-06	2.885598651196874	2.0	1.5383452776936413
CRX.1858_full_mutant	0.9782501652303172	1.8445325497816121e-09	1.000168155750832	6.086068267959919e-11	0.0003099379072835715	0.004076165386545998	0.01943138231831358	1.549213841643299e-06	2.002237357712527	2.0	1.0352942224320507
CRX.1864	1.6189981096365285	5.226140009165657e-13	0.9854665909232605	3.061020775183934e-14	0.0001126644071774957	0.7896666263389138	0.000101068605845368	0.3416336612622617	3.7359787211745408	3.0	3.7668032674797978
CRX.1864_full_mutant	0.5833784112114638	5.193784148881933e-13	0.9854688740759401	3.0610207748076944e-14	0.00011266440717749566	0.7896463299911671	0.00010108758678517177	0.34163366126221917	2.700341028535303	3.0	2.506656141367913
CRX.1868	4.016963243774765	0.003416549302743358	4.944636555831672e-10	5.017870037129227e-09	0.9999291751824845	0.009530513356169269	0.999805891437974	1.3138727165970643	7.343518095163534	4.0	8.463729819054716
CRX.1868_full_mutant	0.578095113140966	1.4885919860344028e-08	0.00029067450549115256	2.3650493129975915e-09	0.9999291751914098	0.009484871426077155	0.9998056206224968	0.5066728823864606	3.094278354523871	4.0	3.105803746084146
CRX.1874	2.3950990224636	0.07205278021563054	0.00010212400961650063	3.718668137667324e-14	6.526347499986724e-07	0.006295634367780965	0.006293819422336539	0.00010108218175941328	2.479945115295511	1.0	0.1970848596787642
CRX.1874_full_mutant	0.536602775283335	1.3909408179902008e-09	0.00010212401041292512	3.57929886754747e-14	6.526341687730122e-07	0.0062980839819164365	0.006292330336163057	9.399408549585164e-05	0.5493899617224687	1.0	0.011955454167998047
CRX.1884	3.8605616087168038	2.4857391928591136e-05	0.9997511692125701	3.901250542278523e-11	1.731819728255375e-06	0.0015853941786223365	1.4405810505242259e-05	1.0009620412569875	5.862901208426158	3.0	4.83932668102052
CRX.1884_full_mutant	0.9727480420292921	2.4366945151409333e-05	0.9997511692253539	3.90175876102538e-11	1.7318207542370356e-06	0.0012905987483906674	0.013353966399074305	1.0009600537034147	2.988129928910449	3.0	2.5913257730775827
CRX.1890	2.9530039574678084	0.6188589060358263	4.274507739642658e-14	4.356639794149072e-12	2.048331222948956e-10	0.06068156329492701	0.0011442533441568383	0.03270294775798889	3.66639162810994	2.0	1.6100547525251858
CRX.1890_full_mutant	0.6098245175583664	0.047696256910756345	3.5792996708027187e-13	2.063407291788987e-12	2.048147151973469e-10	0.06088921748820332	0.0011622510172441792	0.032702884084970796	0.752275127266777	1.0	0.15010140760259857
CRX.1894	3.3698624669162087	0.0069438123104719985	5.424265052027055e-13	5.255279093449428e-10	1.4560937482866178e-05	0.010464127290636841	1.0866900121684065e-05	0.019097490453641414	3.406393325334634	1.0	0.1015160175634836
CRX.1894_full_mutant	0.6228684054836653	4.753991917259883e-09	1.8902397757475997e-12	3.3572631651574836e-10	1.4560937482867568e-05	0.007896847409190458	1.0855125916267207e-05	0.019089562135788916	0.6498802361836523	1.0	0.028102148511965862
CRX.1896	5.461504670368486	0.02429029088706323	6.951664876419087e-09	2.303035311782883e-07	4.975646093075867e-09	0.08464346710800688	0.00017918754772157993	0.09659612906294546	5.6672139872050655	1.0	0.6870977466684689
CRX.1896_full_mutant	3.5921733087575727	1.6330919617511686e-07	6.951674063336901e-09	2.3030351900870604e-07	4.325140349951658e-09	0.06717778408442893	0.00017533686463197382	0.08533103666205488	3.7448578712582186	1.0	0.4286300857985095
CRX.1899	3.8299630559132645	0.006224598576194152	1.680900855974169e-10	0.00021116587865331165	8.97850919916183e-07	0.9712278871631587	0.09981997914559718	1.7635629139222355	6.671010498618113	3.0	6.525546853276154
CRX.1899_full_mutant	2.8342302699499653	0.006217804853974368	1.6809684967685336e-10	2.6721593283635863e-05	8.99772840733802e-07	0.9712278826633752	0.09981963226708764	1.7635601810353314	5.675083392303955	3.0	5.728085230885715
CRX.1907	3.2953146465421597	0.09127030336004671	4.71904559596824e-10	1.907495889227565e-09	0.9921423248184337	0.03661763024811656	0.6603269269512374	0.9581854163481718	6.033857250647566	4.0	6.720108873810405
CRX.1907_1_double	1.9311537165475183	0.0912661498385608	1.501858450431545e-09	1.9074325281830666e-09	0.9921423248187078	0.03661754940987701	0.6603413137204053	0.9581854149297633	4.6697064726741235	4.0	5.472912264674376
CRX.1907_2_double	2.2952587273603235	0.0008284689648508908	4.719085811967164e-10	1.9069432048906258e-09	0.9921423248184933	0.03661750675033704	0.660319245925271	0.9581713349068681	4.943337611104996	4.0	5.559158163143754
CRX.1907_full_mutant	0.9310977973656821	0.0008243154433649678	1.5018624967287509e-09	1.9069429883524745e-09	0.9921423248187674	0.036617425523650146	0.6603336326922854	0.9581713334884597	3.579186832741015	4.0	3.9478828655853677
CRX.1914	1.6178549620229892	1.1245292485840745e-05	9.855282981908351e-07	4.11619646305115e-12	5.5432626717461294e-05	0.006405903860151749	0.0001479105440048733	0.006775724542733814	1.6312521644214972	1.0	0.025790638547804952
CRX.1914_full_mutant	1.088628090541294	4.0429148843545086e-09	9.855282981683009e-07	7.1831063569131955e-12	5.5432626717461294e-05	0.006405559669644992	0.00021517652880619878	0.010769642435976114	1.106074891380835	1.0	0.026518760374390098
CRX.1917	2.7110546767734713	7.090958139860879e-11	2.934585291530011e-13	1.5278841492927994e-08	1.001645270148289	0.530369405816449	0.0018440096412406098	0.09162447619909175	4.336537853928586	3.0	3.4942719199597407
CRX.1917_full_mutant	0.8590717820786298	9.841607206846759e-12	3.494032398456467e-08	1.5278811043977477e-08	1.001645270148289	0.5303885941858445	0.0018572869775658847	0.03897441318114725	2.431937396800453	3.0	1.9051225613231992
CRX.1920	2.0061039675480767	0.0073686185536014385	1.990091534878421	3.481149556538943e-09	6.363902883697493e-12	4.3867926062462715e-05	0.4794571441356912	5.219883817851843e-06	4.483070356413184	2.0	3.856796254439714
CRX.1920_1_double	0.9243307275596467	1.1870087440008533e-12	1.9900915351865816	3.474056076181943e-09	6.3639028836975614e-12	4.3867733169492516e-05	0.4794571391471738	4.6878707576851905e-06	3.3939279609789366	2.0	2.5611899012949872
CRX.1920_2_double	1.0281727989991363	0.0073686185533436525	1.9900915348784243	3.4740558882983493e-09	4.164719813266782e-09	4.3916517759620386e-05	0.0017988316063749996	4.688059008062081e-06	3.0274803962528227	2.0	1.638135184560764
CRX.1920_full_mutant	0.030480373713668546	9.292227303999008e-13	1.9900915489112736	3.4740557832556246e-09	4.164719813266782e-09	4.386767124898651e-05	0.001798830855188776	4.684305303029759e-06	2.0224193130963877	1.0	0.0689832429584005
CRX.1922	2.293490756047748	6.905950996287027e-09	0.8108447050526837	1.2019647816758024e-08	3.775137935510092e-06	0.020770997362335147	7.981971415242845e-06	1.9880015197889587	5.113119754286675	3.0	4.903375167634315
CRX.1922_full_mutant	0.3777458466132805	3.2219498860279694e-09	0.8108447050526861	1.201964782306841e-08	1.339763847276321e-05	0.036962619367213206	0.00022055959152789652	1.9880015197735545	3.213788663278333	2.0	2.295135501378893
CRX.1923	3.6858829258631456	0.0004338837623818581	0.04608531258751305	6.5893820789760725e-12	0.00015933934736475245	0.03676003122675312	0.0001931177792850441	0.0008751073018601653	3.770389717874893	1.0	0.24238631789477696
CRX.1923_full_mutant	2.7325270806631456	0.00043388376238851623	0.046085312587520244	6.58892124687867e-12	0.00015930990151274616	0.03675288924690073	0.00019311737374857007	0.0008750155293447436	2.81702660907115	1.0	0.21140061129638266
CRX.1925	2.7044955770250314	0.2120875897695828	6.931717258961178e-09	5.5070469394059226e-12	0.00045570704624645514	0.9241683841980194	0.00015324582413967538	0.014525025724004825	3.855885536524249	2.0	2.3912899596376795
CRX.1925_full_mutant	0.7463260059633181	1.542478021456644e-08	1.6112276999002574e-08	5.504288461797306e-12	0.00045570704624628503	0.7527470822356082	0.0001532419084834954	3.7115659138004675e-05	1.4997191843553557	2.0	0.6548129677063663
CRX.1928	1.4949637099114277	1.2813099598940068	1.2572594514758756e-07	8.674903904068064e-08	0.0016061761088849282	3.555593266435996e-05	0.0121412753484052	0.007975073452022642	2.798031963122396	2.0	1.6333221025098372
CRX.1928_full_mutant	0.5847229700778415	1.2813088398771286	1.2572594690599686e-07	2.4015960247961898e-09	0.001606176109151476	3.553976278935224e-05	0.012141271218905268	0.007971565306950963	1.8877864904803103	2.0	0.8307788594532519
CRX.1929	2.2139631646105222	5.832764298749618e-05	9.716296359851914e-08	0.00015380633644715294	0.3696219640102633	0.00045104561414027484	0.16284602489307146	1.9680993913596758	4.715193821630072	2.0	4.237431829757634
CRX.1929_full_mutant	0.5530529133031444	2.369464298678257e-09	9.718876898817855e-08	0.00015380633644626154	0.3696219640102633	0.0004444972207777708	0.16286826065513432	1.9680993908788507	3.05424093196285	2.0	2.171714503327515
CRX.1932	4.599479883389304	0.2740006290809459	2.611224379932434e-05	3.137112256915127e-11	9.385883614869025e-07	0.702231700660279	5.43236880635774e-06	0.0004177956104556166	5.576162491973323	2.0	2.7115724054880705
CRX.1932_full_mutant	2.221223612895527	0.235466367400059	3.278861812833627e-05	1.299859153347119e-11	2.5913252645461205e-09	0.7017947447552546	5.317692673910343e-06	0.00039628324339347013	3.1589191172093605	2.0	1.8448431626716035
CRX.1936	1.5270297228972893	0.0002736887834393981	0.00034913537740357284	4.0266995782428475e-08	0.012084683383716665	0.024554586058404212	0.03628983350786719	0.0045793112366498264	1.605161001511766	1.0	0.1454729948105392
CRX.1936_full_mutant	0.5500678218938507	0.000273682497000112	0.00034913537740357284	4.053817749281304e-08	0.012129347377105904	0.024552714390272363	0.03606933125160173	0.0045789846990922705	0.6280210580245041	1.0	0.07558533618008108
CRX.1938	1.4378006087405861	0.0025742154091330243	2.5995788686881363e-10	1.3152895002926402e-12	0.0063401589961304015	1.8071826230315688	0.9854287091171013	0.01770931929735919	4.257035634853152	3.0	4.081190319234572
CRX.1938_full_mutant	0.5307324062058244	0.0025132457522544006	2.5995788726314153e-10	3.3622732171175e-13	0.006340157966403574	1.7995257260916597	0.9854287090920337	0.017709433035858337	3.3422496784043285	3.0	2.6860487981729455
CRX.1940	1.8647549441237292	0.00045958977290272754	1.4030775716552124e-11	1.7012555490898315e-11	0.868538672239843	0.002827801897632777	0.0002370968122780554	0.08796727775291469	2.8247853826303437	2.0	1.5878611390747914
CRX.1940_full_mutant	0.9411002347729595	0.0004595897726700223	3.6283195301252404e-09	1.7012554860665736e-11	0.8685386825795364	0.0029092035895507415	0.0002370922862113142	0.08796727775239725	1.901212084398657	2.0	1.0449434272777616
CRX.1941	3.2465992086525555	0.10684297029695959	3.794723038191574e-09	7.969306402728219e-07	0.0010257838481170288	0.09511264875635664	0.005570631713212171	3.840588607235747	7.295740651228311	2.0	6.031273038036229
CRX.1941_1_double	2.283917466956033	0.10684297024355287	6.448269844740797e-09	2.4136454600900407e-08	0.0010257838481172344	0.09444718959887999	0.005570631711508081	3.8388299563556245	6.330634029298441	2.0	4.908056221625302
CRX.1941_2_double	2.325146271177519	0.10682141079717575	1.640065681131619e-08	7.969306366038792e-07	0.0010257838481170668	0.09511264746182392	0.005570634717428958	3.840588607235486	6.374266168568844	2.0	4.964287219242737
CRX.1941_full_mutant	1.362464529480996	0.10682141074376902	1.9054203617865412e-08	2.4136450931957797e-08	0.0010257838481172723	0.09444718830434726	0.005570634715724868	3.8388299563553634	5.409159546638972	2.0	3.568436241336754
CRX.1942	3.279718887908436	1.0514193092627668e-06	8.300309956618408e-11	2.1054392881799115e-09	5.295671017237522e-09	0.006146674854854852	0.45410576589262974	0.002928666650832501	3.7429010542101757	1.0	1.1123287286319596
CRX.1942_full_mutant	2.580555549926119	4.211882409174805e-10	8.300309953901293e-11	2.7775124225768954e-11	5.295671017243961e-09	0.006145015180075652	0.48862189834552383	0.003018265158761563	3.0783407344381173	1.0	1.0481397974278326
CRX.1944	1.2811939534556331	1.2831686045153264e-07	1.2187901439045548	1.432567989253341e-10	1.1376158924553386e-08	0.3183107513536426	7.964580608402989e-05	0.000375048417696751	2.8187496827738876	2.0	2.0629105693834076
CRX.1944_full_mutant	0.4316378942250714	3.314626339612742e-10	1.2187901439046078	7.472393186750498e-12	1.1541777543233745e-08	0.3183107474718374	7.978803072336462e-05	0.0003750484209729715	1.9691936339339255	1.0	1.1397656977653923
CRX.1946	2.683519813916604	0.0007416783561895638	6.993776555111828e-13	3.0431922179505087e-09	6.414314217455158e-07	0.5457420966918877	0.9904376909101128	0.9710064534203378	5.191448377770445	4.0	5.544429333523501
CRX.1946_full_mutant	0.7282457844727558	9.847123748188482e-13	9.915082274163574e-13	3.042307862708375e-09	6.433533482603822e-07	0.5456516466205251	0.9904034125357745	0.9511679932667517	3.215469483293439	4.0	3.318960335076203
CRX.1947	3.730051480951424	0.3533585898718891	7.53479068932843e-07	2.0659027786878577e-11	0.0007932466609744169	1.369762706951949	0.0005496671522014019	0.011551155078333597	5.4660676001665	2.0	3.9641049417681504
CRX.1947_full_mutant	0.8781151729162745	0.01535487128180164	9.053958727965184e-07	2.5069219054401493e-13	0.0007932468492955669	1.3643125475725726	0.0006172893097039051	0.00044118644446520616	2.259635219770237	2.0	1.1658148561514274
CRX.1949	4.316016589836119	0.01926049300795933	0.719873436227181	8.779432235345587e-07	0.12137021132634997	0.9479462952423059	1.0047436096864615	0.04705282781971191	7.176264341089311	4.0	7.823881441472643
CRX.1949_full_mutant	1.2171183399332324	4.1168810293195755e-09	0.7198734362272106	3.1022222770076376e-06	0.12137021132638451	0.9478816372772418	1.0047482560953402	0.08373187304207509	4.094726860240643	4.0	4.944687738789196
CRX.1950	2.6005833022064015	0.9722252473673464	1.968164415546218e-08	2.213363841071773e-12	1.26182143825276e-05	0.1337705480467396	0.01663969424519816	0.00016255281372920104	3.7233939825776554	2.0	2.2229922902001236
CRX.1950_full_mutant	1.6031242617717472	0.9722247778373072	1.9681697748900627e-08	2.212643776507826e-12	1.2618214382527608e-05	0.13377010346997664	0.01663967613157383	0.0001622646911813207	2.725933721800079	2.0	1.7067570941853474
CRX.1953	1.565894018190938	1.4167144581015041e-11	0.018278933591332033	7.38785791003121e-13	7.805026629410451e-10	0.007979028092942568	3.033218121772135e-05	4.908152084833424e-07	1.5921828036670473	1.0	0.04953446398401893
CRX.1953_full_mutant	0.7872213476991133	1.4166729380089162e-11	0.018278933591332033	7.387591004187473e-13	7.805026627250147e-10	0.00010755190438685745	2.9780490544605844e-05	2.002244607062115e-07	0.8056378147052458	1.0	0.022445096691960664
CRX.1954	4.469773375987581	0.025539320467533513	2.6859562897502074e-12	5.8907453450429005e-09	0.001880030618410627	0.003486388414909105	0.01904605267402128	0.05325288399225389	4.5729780580481405	1.0	0.3219638846980876
CRX.1954_full_mutant	1.7803080058781202	0.025452668831136564	3.001825348740017e-11	5.086438974890542e-10	0.0018800073370688012	0.003963113614749357	0.30472146716248066	0.052785667995409825	2.169110931357628	1.0	0.734635160907785
CRX.1956	3.743151874786358	0.19895183298659036	5.440361065053676e-06	4.923922106725969e-09	5.73545674569484e-11	0.0023173738039820578	0.00037140443120497633	0.11022939167254665	4.055027323023024	1.0	0.8704734215477137
CRX.1956_full_mutant	1.131037336567791	0.0008784029619382229	5.4404025466127675e-06	4.923955982401416e-09	1.73335200037918e-11	0.0023151716224790253	0.0005549680848572825	0.09395724464940738	1.228748569230309	1.0	0.1464132795857406
CRX.1957	1.0011397710900654	0.0027476195725023734	0.9870728555382532	3.018879432579701e-15	0.00044289729527294264	0.007844111887028157	0.0009320436343576618	2.936087016425704e-06	2.000182235104499	2.0	1.0172384593278014
CRX.1957_full_mutant	0.20042486562912484	6.21177673667893e-12	0.9870728555382687	2.2600378951042783e-16	0.00044289729527294264	0.007844094360529992	0.0009316197996659652	1.469171382329954e-06	1.1967178018004567	1.0	0.27604945456719254
CRX.1963	3.5648437279991927	5.215656963544801e-06	5.255545011941173e-06	3.4645669147551774e-07	3.0804430309610386e-11	0.00040666352979751806	1.6389693090245472	1.9897835429905548	7.194014061233563	3.0	7.651852786500671
CRX.1963_full_mutant	0.7634492493781768	3.006108081488356e-09	5.935018482243361e-06	3.4582745140915824e-07	3.0804430320241266e-11	0.0003999326779341772	1.6389685130063842	1.9660960785246657	4.368920057470007	3.0	4.011379697374587
CRX.1966	5.719600621828896	1.1350460344788803e-06	9.082884200155449e-08	1.1059807470309943e-08	1.990550547025901e-09	0.014243694130316138	0.005809245366858365	0.01987466408626913	5.759529464337573	1.0	0.13803850099784923
CRX.1966_full_mutant	2.0346654226811163	9.922207720805559e-11	9.082913879644226e-08	4.483203799137207e-10	1.9905493011726655e-09	0.015633492501783988	0.9613673325060017	0.00024761736634287525	3.0119139584224754	2.0	1.5958922456675952
CRX.1972	3.483398133849392	0.43897402029244514	4.380320027106729e-08	1.3465897393025718e-08	7.638587022624037e-08	0.9527443797132499	0.00037723432430295336	0.09597449620828137	4.971468398042639	2.0	3.6024597638862024
CRX.1972_1_double	2.4902409096646907	0.4389739575730536	1.3516609524540978e-07	1.346587043043936e-08	7.638587098916163e-08	0.9527423494670935	0.00037722867119805424	0.09057394183131028	3.972908612225183	2.0	3.078176480901874
CRX.1972_2_double	2.5065502407383495	0.4389740202924446	4.3803200271067434e-08	1.5802460158547404e-06	7.638587022618109e-08	0.952722565888585	0.00038468068402586013	0.06339514212095748	3.9620283501594487	2.0	3.010791746337744
CRX.1972_full_mutant	1.5133930165536487	0.438973957573053	1.3516609524540994e-07	1.580245988892154e-06	7.638587098910234e-08	0.9527205356424286	0.00038467503092096095	0.05799458774398639	2.9634685643419925	2.0	2.3421028862204825
CRX.1973	5.918959381333251	0.085903889152059	2.769233989255636e-08	8.163437391807734e-12	0.0022020983976681245	0.192394153525906	7.242863726655766e-05	0.027601030515314682	6.227133009261968	1.0	1.0446108736152542
CRX.1973_full_mutant	1.0566755713717035	1.601351460544966e-08	4.272623684230905e-08	6.00784545782184e-12	0.002205859291282112	0.1923858372539715	0.02271982260811801	0.022583034879386947	1.2965701841502213	1.0	0.34173082404413374
CRX.1974	5.487086900456543	9.085551196242734e-06	5.910791266408961e-08	3.571400971358358e-11	8.998194560685005e-11	0.019215328618267767	0.0007331487241784951	0.0009618971033042841	5.508006419687098	1.0	0.0710834545275571
CRX.1974_full_mutant	3.2425491350708318	4.218950386453106e-06	5.910791266470258e-08	8.32757582538271e-10	8.998912857189678e-11	0.01920899276433249	0.7560472664207343	0.00106071163021665	4.018870384867161	2.0	1.7257683201553662
CRX.1975	2.6141258359052717	2.983109353110105e-05	1.1070131408870398e-09	5.4609906715186946e-11	2.8638621839971534e-06	2.3252557284525577	0.028317401826422582	0.0014025169241539284	4.969134179225744	2.0	3.4755901009205226
CRX.1975_1_double	1.7014160915910255	2.983109353109466e-05	1.1070132284573882e-09	5.460990103866419e-11	2.863862183997203e-06	2.3251815983316018	0.001030680491869112	0.0014025169243071216	4.029063583456141	2.0	2.5595184688763513
CRX.1975_2_double	1.7015697269132708	2.98310935310937e-05	1.1070138493702369e-09	5.460038385759865e-11	2.863165188538269e-06	1.9558704959463795	0.028158462256855865	0.001402516923357763	3.6870338974601977	2.0	2.3737245607751856
CRX.1975_full_mutant	0.7888599825990239	2.983109353108731e-05	1.1070139369405853e-09	5.46003781810759e-11	2.8631651885383186e-06	1.9557963658254236	0.0008717409223023982	0.0014025169235109562	2.7469633016905948	2.0	1.307115375205565
CRX.1976	4.229715878154803	0.07971230603485835	3.997939626319943e-08	4.4062728103650553e-10	6.536566286643952e-07	0.3424531642965326	0.8025035574533868	0.016215765625744425	5.470601365641977	2.0	3.339825479067404
CRX.1976_full_mutant	1.5333867457866335	0.0011721104498882634	3.7244938802947483e-06	4.3986676384411654e-10	6.536566888786628e-07	0.34266494277131315	0.8025151896111813	0.012282692323116105	2.6920260595325685	2.0	1.8794418883347639
CRX.1987	2.8942075496626303	2.848664131663424e-07	1.6369167217466738e-09	0.009630128614583316	9.595368852378326e-07	0.004759408106083364	0.0016584119758295333	1.436296584493943e-06	2.910258180695926	1.0	0.04166177079488902
CRX.1987_full_mutant	2.032933005825078	2.848664131662612e-07	1.6369178076047399e-09	0.009630128614855505	9.595368852359158e-07	0.0047538944040530755	0.0021524239490194113	1.4361689917783203e-06	2.049472135002214	1.0	0.03603474792232365
CRX.1989	3.6367654939635257	0.9042376299084085	5.7064577090809216e-05	1.578218207238773e-09	8.861174868334698e-05	0.11134866903564561	0.03524007179512934	0.00034599874344823394	4.688083541350149	2.0	2.495875746192113
CRX.1989_full_mutant	1.6535165167903647	0.8699105288027638	5.754318781592461e-05	1.576778348875109e-09	8.861174850848573e-05	0.11133070861242501	0.035238062554106	0.000348059044750417	2.6704900323175123	2.0	1.6145008666672984
CRX.1991	3.0514992371936573	0.005027320840508419	9.357742137315335e-07	4.800226448136545e-10	1.094331583322629e-09	0.0009535326301556192	0.00017488847645914812	0.2455021282344208	3.3031580447237694	1.0	0.619194735408719
CRX.1991_1_double	2.081941295295236	0.005011396461890823	9.357742137315334e-07	4.830769338926781e-10	1.0943422944215352e-09	0.0009368958818442987	0.0006546284341576214	0.24550212820582776	2.3340472816305895	1.0	0.5099769620075483
CRX.1991_2_double	2.131184812985789	1.592441012048726e-05	9.357742152928477e-07	4.800226448017867e-10	1.0943310203325188e-09	0.0010279402826382119	0.00017488635689586336	0.0009092424928555069	2.1333137438768683	1.0	0.0047612413509677915
CRX.1991_full_mutant	1.1616268710873678	3.150289111176868e-11	9.357742152928476e-07	4.830769338808104e-10	1.0943417314314253e-09	0.0010113035343268914	0.0006546263145943366	0.0009092424642624408	1.1642029807836882	1.0	0.004085635075459325
CRX.1992	2.578463233985622	3.623812347828475e-07	1.3475804658406222e-09	5.76966625052316e-10	1.2842421190365634e-06	0.004552527918397353	0.02258807601772173	0.0007091722120751619	2.6063146586817174	1.0	0.06810330258721156
CRX.1992_full_mutant	0.6585483932632086	4.603703406942596e-08	3.744972085516602e-07	2.1472194210008827e-10	1.284242118893452e-06	0.004525495752878627	0.022588478688260506	0.0006791751495884048	0.6863432478450195	1.0	0.029998473465090793
CRX.1994	3.664809905002675	0.13737564449401715	1.070325052460821e-05	0.9945258300924579	1.876412277976094e-09	0.07929403567926377	0.14142770923007061	0.002342750926720115	5.019786580552141	2.0	3.333646261266502
CRX.1994_full_mutant	0.06079378475859834	0.0013520442062649744	1.088196932423579e-05	0.9945258300498003	1.876387617362279e-09	0.07929088459559552	0.12990801352716858	0.0023407622693307198	1.2682222032524701	1.0	0.39626700915657537
CRX.1999	4.329182310733602	0.006539694066952929	4.778282539593593e-07	2.0623439856855112e-12	0.6735405406482943	1.771503437262285	2.5454753699873125e-06	3.31231083269636e-05	6.7808021291251475	3.0	5.789386082073227
CRX.1999_full_mutant	0.9781238835066646	6.560435768618142e-10	4.77828319579047e-07	1.3063916786235e-12	0.6735404848233322	1.77150043338646	2.370695406150385e-06	2.5795362236023352e-05	3.4231934462597686	3.0	2.834946101478374
CRX.2000	2.562904150948276	0.022709278963221457	4.81473394692804e-12	2.0704459111576026e-12	0.12232525001850048	0.003113027670978056	0.6984240373586389	0.17741931922847845	3.5868950641949784	2.0	2.239715499400123
CRX.2000_full_mutant	0.9991119140938356	0.022709278366611817	5.626798210195352e-12	1.9738747267830255e-13	0.12232525001849587	0.00311551536532537	1.6702480670088198	0.17741897986904048	2.994929004727953	2.0	2.2021793363200173
CRX.2001	0.9355804350899376	0.2841785138337003	0.10657627499200883	1.3378727257655748e-11	0.00011503770940538649	0.06146032082224699	0.00018391996833698983	0.19087101362215342	1.5789655160511684	1.0	0.9246141305565287
CRX.2001_full_mutant	0.014004604550154067	0.2841270993107996	0.10657627499200883	1.90190175516717e-11	0.0001150377094053865	0.061460320669373604	0.0001839199686484182	0.19087106734001333	0.6573383245594222	0.0	0.2556972160486508
CRX.2003	2.1841282513740206	9.530154004267785e-05	1.5666540239474065	2.052795174896008e-17	8.868544281372684e-05	0.0015389020870930628	3.0052318385393506e-05	0.058758185162924484	3.8112934018726863	2.0	2.4926509353103192
CRX.2003_1_double	1.2278430112998173	9.530154004081548e-05	1.566654023947497	2.0266107515761372e-17	8.868544281372684e-05	0.0005934089814548275	2.5097549621221725e-05	0.05875818516292399	2.8540577139241687	2.0	1.7285929446966668
CRX.2003_2_double	1.3193895733594005	9.530154004267777e-05	1.706571792495525	2.0538151273013495e-17	8.868544281372697e-05	0.0015342222942004873	3.0110329235312042e-05	0.05875818512339419	3.086467870584612	2.0	1.9153156694599545
CRX.2003_full_mutant	0.36310433328519726	9.53015400408154e-05	1.7065717924956154	2.0276307039814788e-17	8.868544281372697e-05	0.0005887291885622523	2.515556047114026e-05	0.058758185123393696	2.1292321826360943	1.0	0.7557336895122772
CRX.2004	3.5856108240030973	1.4730791745973254e-08	6.045018466633878e-16	3.1681004580772527e-08	0.00024791671367311056	1.2862937802049934	0.0006444357201365212	0.08147359314760085	4.954270596201298	2.0	2.9321194321888258
CRX.2004_full_mutant	0.45221204167002627	3.12575701697702e-11	6.046349152687592e-16	3.168100477759638e-08	0.00024798774099687407	1.2883590189867624	4.196925470170874e-05	0.081473531621516	1.822334580986266	1.0	0.7959718893788781
CRX.2005	2.8480149259965932	0.026768756802257924	3.952983097370705e-11	5.2715451492859785e-12	0.0009777391654887243	0.0007144986657776513	0.39169256126656127	0.005773589652614236	3.2739420715940946	1.0	0.9814539342874535
CRX.2005_full_mutant	1.9410570253184516	3.755381859281916e-10	5.178737858779294e-11	5.271414969625688e-12	0.000977739165488901	0.0006700312240265409	0.3915858172503601	0.004113411540961169	2.3384040249318856	1.0	0.7358076057880065
CRX.2013	2.5339443466442964	0.030004122583229573	1.7602162429110164	1.020281139150069e-10	0.5377132768453128	0.009912294113670657	6.429390229908178e-06	0.0007401019818946122	4.872536814571678	3.0	4.314675914187675
CRX.2013_full_mutant	1.2594386630745928	7.394364351849518e-10	1.7602162429262753	1.3558268799630472e-12	0.537713276845939	0.009533999270419232	0.005902204981259753	0.0007358272792868558	3.573540215118565	3.0	2.9872714012271566
CRX.2018	2.90758869413797	0.0855021645789921	0.49987864216016836	2.355511740832007e-09	2.304466898973748e-08	0.9228614327262903	4.012160591438734e-06	0.17088431114218916	4.586719282306382	2.0	3.884908662491718
CRX.2018_full_mutant	0.4131448510034	2.2779605376810073e-10	1.355776450496487	1.0352723624410793e-09	2.4679497214303675e-08	0.4553242378130699	0.007816741708065834	0.07390599713105189	2.30596830409464	1.0	1.5716281965745516
CRX.2022	3.349690500036175	1.0909450157328451e-05	2.8312135565109066e-09	5.5920237619440516e-11	0.32393026942842906	0.00010505880188607842	2.82814603872357e-05	0.0010474218515800862	3.674812443915749	1.0	0.8151839481444068
CRX.2022_full_mutant	2.352220182009117	5.19003553876531e-11	2.83123394275383e-09	5.5322647570947814e-11	0.32393026942842906	3.0070341497570302e-05	2.8291670884296376e-05	0.0010474218521667389	2.6772562382405516	1.0	0.6817164958202988
CRX.2024	3.5256730725292647	0.755589050866466	2.6001645484012955e-11	1.7821051844155308e-11	0.2640888512515983	0.9870309521414306	0.016612166739936884	0.5421489571144016	6.091143050686921	4.0	6.605643248093966
CRX.2024_full_mutant	0.9712900061281526	0.7555890508659349	2.6001656386008887e-11	1.7326900096857347e-11	0.2640888512515983	0.9702978367881808	0.016639160671888253	0.5207823637643425	3.498687269513426	4.0	4.02457329592259
CRX.2041	5.420359228832281	0.9435235694787331	8.830388149290414e-06	3.065555556782917e-10	5.480927992032088e-06	0.0020157943356860415	0.07958429227607271	0.2573616089911696	6.70285880553664	2.0	3.7174261864222213
CRX.2041_full_mutant	0.5001302442318565	3.009564521925434e-10	8.93042653171089e-06	9.42488147995637e-12	0.0005611720519365706	0.0007934749099362306	0.12879442155376525	0.23877547731314688	0.8690637207975546	1.0	0.3304093919766865
CRX.2044	3.283037251024531	0.053547347050026374	6.723768328262032e-11	0.00047326206126867683	1.2445570619167914e-08	0.09599936018690267	0.0005318182711458109	0.013296268412113111	3.4468853195187963	1.0	0.44267605809200217
CRX.2044_full_mutant	2.285553862408761	0.05243230367995827	6.724483806414321e-11	0.00046959838450257523	1.244557061921418e-08	0.09599930097632174	0.0005313223144601755	0.01326151760426509	2.4482479178810843	1.0	0.3699863478777479
CRX.2050	4.375371713391384	2.016155200921112	5.725152147948809e-10	3.0841858486364386e-08	0.9993066452572713	0.019664482017673714	0.0006932301955855255	0.008786668507341371	7.419977971704741	3.0	7.117187614808013
CRX.2050_full_mutant	0.9965908281420107	0.7853522225828882	5.727972161993715e-10	2.203929539774486e-09	0.9993065585798321	0.015499799084526505	0.0036955978539932734	0.00870460628206336	2.809149615302041	3.0	2.3805013035112
CRX.2054	3.7521462217829717	1.48101764854655e-08	5.737416685900336e-11	4.271836883001641e-06	0.0001918473935738475	0.00043575082163458415	0.993603470125791	2.1049409128731217e-06	4.746383681769318	2.0	2.2391922541917277
CRX.2054_full_mutant	1.113189613418883	2.4594089987664143e-10	5.7374168646041823e-11	4.271836650535678e-06	0.00019184238597729126	0.0003801347239422098	1.5880111006246362	6.037856708170444e-06	2.7017830011501127	2.0	1.4862019870664325
CRX.2055	2.119608749175596	8.950771927731227e-12	0.0007206429275237263	0.007332540599320172	1.838696083056436e-12	4.822973622961074e-05	0.001902961433243029	0.03384124271543539	2.1634543665981374	1.0	0.09691911321619959
CRX.2055_full_mutant	1.1545507248865978	3.4926302507620866e-13	0.0007206429275237305	0.007332540599320122	1.842456850469662e-12	4.819791256461166e-05	0.001903008668889702	0.0021385027656062746	1.1666936177626939	1.0	0.019173557778062796
CRX.2061	2.8048932116697376	0.8675343668966462	6.140718122592141e-07	1.159889843530304e-09	1.5481459098561366e-05	0.19007104255432433	0.014324173817864565	5.7079606599011075e-06	3.8768445995900334	2.0	2.283515358961682
CRX.2061_1_double	1.808989893571929	0.8675340856037779	6.160923963556188e-07	1.1598898434361134e-09	1.5481459098561366e-05	0.19007097337092077	0.014324308063017774	5.7075055042925e-06	2.8809410668265345	2.0	1.8188100150380908
CRX.2061_2_double	1.8144289620661354	0.00028569638220143467	6.144828028845844e-07	1.1598448889698754e-09	1.5481459098766243e-05	0.19007070136883156	0.014324175192107018	5.7054821172837426e-06	2.019131337593139	1.0	0.3934478200732232
CRX.2061_full_mutant	0.8185256439683266	0.00028541508933313325	6.165033869809891e-07	1.1598448888756848e-09	1.5481459098766243e-05	0.19007063218542794	0.014324309437260227	5.705026961675135e-06	1.0232278048296402	1.0	0.24005158644628377
CRX.2064	4.627776974676089	0.046000277568609145	2.7546893675954084e-06	1.2871389800368237e-07	1.1112206325123913e-09	0.06093775589154216	0.0031221397757664766	0.002828603220133938	4.740668635646627	1.0	0.35551920435414475
CRX.2064_full_mutant	0.8751049283290169	0.04556138258916101	2.754894819963521e-06	1.886883228371217e-09	1.1115485880873904e-09	0.2459348302223384	0.003125157933416721	0.002824517802401519	1.1725535747695863	1.0	0.36824697842125376
CRX.2068	4.508524640039161	0.007718681733132899	1.3615928134602675e-09	2.5573591607155352e-11	2.0077626499685585e-06	0.15522653100582617	6.569685436465334e-05	0.38116182126278986	5.052699380045091	1.0	1.5869035857953178
CRX.2068_full_mutant	1.6997502690866668	0.007718677590078399	9.021744554737121e-09	2.5570302879491975e-11	2.007793397494577e-06	0.15497925963310424	6.335033922102943e-05	0.3811617589197458	2.243675332409529	1.0	0.9933344916655742
CRX.2070	2.0147513816100773	4.393041316353586e-06	1.193587289226837e-05	6.248033236027203e-11	7.454677872920467e-08	0.006526166305730166	0.00019633003620947667	0.00039477704026626674	2.021885058515751	1.0	0.015461159774493685
CRX.2070_full_mutant	0.34675044891942985	4.8732940148422954e-08	1.1935872895441675e-05	6.088616797753827e-11	7.45467787157999e-08	0.006428074917450684	0.00019164890072075513	0.0003763115591795095	0.3537585435102813	0.0	0.0046377506895929
CRX.2071	1.061914259219233	7.623630035946918e-13	0.00047949569698957513	1.157524697555062e-15	1.5456198616371534e-05	0.8186514880912344	6.540612229438404e-06	3.781079139033365e-10	1.8810672401971742	2.0	0.9013503898724728
CRX.2071_full_mutant	0.19645165727828118	7.623630035946999e-13	0.0004794956969894576	1.15770955598132e-15	1.5456198616371534e-05	0.8184985654200907	6.611152321895281e-06	3.780836293502571e-10	1.0154517861251469	1.0	0.2263959585040977
CRX.2072	1.1962302277966383	3.058550665790132e-11	0.00017894756266598362	0.950850175417081	0.0009731093845369403	0.02028663524854504	0.0005617423904909709	0.02346924647377859	2.1925500843043224	2.0	1.1953137748736686
CRX.2072_full_mutant	0.20893127081441482	3.0371238587417e-11	0.0001835522378833527	0.9508501650788276	0.0009731093845369403	0.01763274826481604	0.0005668711089531246	0.02346924647375206	1.2026069633935552	1.0	0.33222854725726375
CRX.2075	4.952306725476714	0.07312425346524742	2.048094423912285e-13	3.5986751491572154e-07	8.757431879449297e-05	0.9411003474137499	0.0396804082709393	0.04417885848709174	6.050478527300257	2.0	2.9935862856489504
CRX.2075_full_mutant	1.7212108002001782	7.574535095389043e-05	3.090052250779979e-13	3.598673025048383e-07	8.757434421188257e-05	0.9165811208279734	0.12468373849515679	0.042602092502708425	2.805241431588794	2.0	1.7556004715820128
CRX.2076	2.9658014755790996	0.4231949424956981	5.153145079939024e-11	7.419917011822507e-08	0.0009882256504608793	1.060515528152727	0.0008786705062970969	0.002647516889958841	4.454026433524943	2.0	3.2195171971972263
CRX.2076_full_mutant	2.119473914503013	0.423194942495719	5.1532374296213406e-11	7.419917012064453e-08	0.0009882255397009054	1.1828489382570753	0.14276328024447377	0.002646494884727963	3.871915870175412	2.0	3.293196029794463
CRX.2077	1.3508318260227343	0.7999223153552929	0.0005811647648999358	3.797547756434248e-09	0.0013678543296957208	0.004043732803944459	9.027654952258519e-05	0.1931417104624897	2.349978884086127	2.0	1.4597699091097667
CRX.2077_full_mutant	0.40233008525180086	0.7981858775314697	0.0005811647648999357	3.797427496207977e-09	0.0013678543296957134	0.0013296411511874507	9.325967517897112e-05	0.17537913595343196	1.379267022455092	1.0	0.6847024145178244
CRX.2081	3.9835599424526316	0.5833822657755183	6.6345807892242014e-09	6.843130590253997e-09	2.4351020571294327e-09	0.005853289601643359	0.024529704175955576	0.20325408960001323	4.800579307518576	2.0	2.186373654621433
CRX.2081_full_mutant	2.231494305218836	3.038117904049702e-09	6.634586051089915e-09	6.843129872106253e-09	1.2473667395349648e-12	0.005819262564308393	0.02452972448201617	0.20325285451399497	2.4650961632962365	1.0	0.5034087196440784
CRX.2082	2.012757640282373	4.2684484596146776e-07	7.672767244243124e-10	2.920496524228053e-09	1.2721525396518022e-08	0.6983593354291138	1.2754719984268612	0.0003348722549256248	3.986924289647418	3.0	3.4770884365578847
CRX.2082_full_mutant	1.1008220922354897	2.99682408686168e-09	7.672770481172971e-10	2.9204966124174175e-09	1.2721525396518022e-08	0.7201186945016137	1.27571037400633	0.0003350795547552314	3.0969862597043116	3.0	2.6270635574941297
CRX.2084	5.543107385299647	0.19854065143948738	3.407598313398604e-11	4.3216187084424105e-11	0.9732619539107256	0.04390808660334867	0.011543293654263384	0.0018645454339724903	6.772225916418737	2.0	3.5446703027886612
CRX.2084_full_mutant	1.969375837301322	4.533178077520192e-11	3.409119606253442e-11	3.70165879607503e-11	0.9732620739243065	0.033908505272975224	0.011713279798070115	0.0009424066765044096	2.989202103089618	2.0	1.6591653504048596
CRX.2088	4.265915990287479	0.004243717014164257	0.00020860044952811853	1.4808158004272003e-10	1.4182708130999301e-06	0.8906569782326049	6.247966401004889e-05	0.004054843957420924	5.165144028024102	2.0	2.2111685203967544
CRX.2088_full_mutant	2.380340054965376	0.0005545613405340463	0.00020909286209959998	1.6423245597437935e-10	3.816554006012327e-10	0.18590987481814583	1.0303232378739057e-05	0.0063996421741193245	2.5734235299385415	1.0	0.4281485249024925
CRX.2092	3.009002498375184	0.5080484627085429	1.0019750234338517e-10	2.945187314171658e-12	4.837612143896534e-05	1.36844360124388	2.219066264110476e-06	2.529438963726311	7.414984121344764	4.0	9.031532917307363
CRX.2092_full_mutant	0.9625179481400176	0.508048462733902	1.241985805481819e-10	2.9421432931911324e-12	4.837612184334166e-05	1.3684353469888646	2.0979807136995763e-06	2.2238872223066313	5.062939454399113	4.0	5.662912843891301
CRX.2100	2.471182160125401	0.4135068526168801	0.3820988163758525	1.525037275950983e-15	5.833372803074379e-10	0.000527754812321835	1.0057470271607807	2.4448410482195187e-07	4.273062856158679	2.0	3.844277894478167
CRX.2100_full_mutant	1.4944976500697744	1.0684489001296836e-08	0.9842035077052943	1.525033533637444e-15	5.833373171924781e-10	0.0005277552996825404	1.0057470272590086	2.444807674020305e-07	3.4849761960823553	3.0	3.1112284088581896
CRX.2104	1.5853325343602727	0.3588091935499693	2.1638802300996013e-05	2.863997579419159e-14	0.041570836858262926	0.00571630013892352	0.00041065278588916425	4.4315983939530303e-07	1.9918615996554865	1.0	0.6947026377883514
CRX.2104_full_mutant	0.8708305368419699	0.02922889463551231	2.163880789464937e-05	2.857987065124853e-14	0.041570836858265736	0.005715653137184456	0.00041067566787628617	4.428652923315485e-07	0.9477786788140242	1.0	0.1012666937031139
CRX.2106	5.668871376165168	0.00024101682612793574	4.8867410717217573e-11	1.3555231697961496e-10	4.475208061554734e-07	0.11976651808245636	0.0001098199648941889	2.3653609485712904e-07	5.788989415279967	1.0	0.40109930542761446
CRX.2106_full_mutant	1.2403891557999953	6.580999301080719e-10	2.5903347599839573e-10	8.462933182998984e-12	4.4237451219587464e-07	0.7077602464368027	0.027670365827249167	2.2656032787069927e-07	1.975820437924484	2.0	0.953725112805963
CRX.2108	1.2383530880128477	6.756860100092044e-08	0.0005636951435487646	1.2214959767130327e-13	0.001249910264851409	0.0065952627727841	0.01043970547191131	8.219138527948891e-05	1.257283920619946	1.0	0.03118593183553872
CRX.2108_full_mutant	0.44479058252641823	6.756031153013498e-08	0.0005636951435487647	1.0932867635994726e-13	0.0012499102648513825	0.038181602179248195	0.5565403537504547	8.199809167408896e-05	1.0414082095166162	1.0	0.40194487216254604
CRX.2114	4.769826352506334	6.937370885686511e-06	2.3422158582390566e-14	0.00027944625010720657	8.619019534137907e-08	0.8638824232879351	0.7937962005973349	0.020169168969782755	6.447960615172598	3.0	4.572333518446002
CRX.2114_full_mutant	2.151468329762587	1.7226060183903063e-10	1.862599265897298e-13	0.00027935256260665795	8.619001938759027e-08	0.8637771287105123	0.7931264180278219	0.015030004006185076	3.823681319432179	3.0	3.190849558960366
CRX.2116	1.0749740965849723	2.5685330148383103e-10	0.004047766644288294	4.966142675287037e-07	0.9852141127153389	0.28309728796564554	0.00046008350738037184	9.799738432332978e-05	2.3478918416730696	2.0	1.612292946419084
CRX.2116_full_mutant	0.38769952079671954	2.568533014838485e-10	0.0040477666442885266	4.96614629263369e-07	0.9852141127153389	0.28309204989046005	0.006706357260618672	9.804516677614323e-05	1.6668583493456843	1.0	0.9305183749838712
CRX.2118	2.208670810849229	0.03335346320627535	0.0005034333468639881	1.2297580312392121e-13	0.7705720070525872	0.0009167952635662309	6.635736021312148e-07	0.034791356830595636	3.0488085301228427	2.0	1.553420753396637
CRX.2118_full_mutant	0.21372998620642578	0.03335346155858223	0.000503446908314867	1.2297493947678807e-13	0.7705720070525872	0.0009152501851530017	2.7251118926345236e-07	0.03479135666303046	1.0538657810854057	1.0	0.3323173747862589
CRX.2122	3.0581036969896624	0.009901594775581387	9.791326239994466e-06	2.734022746978699e-10	1.7789571540724942e-06	0.10696968617835569	0.03424372376363375	1.6664505056026616e-06	3.2092319387145354	1.0	0.39342788944297746
CRX.2122_full_mutant	0.2986665960476948	3.7724243063853225e-11	9.822004175499368e-06	2.734524884740608e-10	1.7789572122560064e-06	0.10695656384193698	0.03416063173750463	1.6652445194213735e-06	0.4397970581442203	0.0	0.08405347475727845
CRX.2123	2.281615157929677	0.0013885021687870256	9.815854523398581e-05	2.5651591563988053e-09	0.004604879546680824	0.06666018706546185	0.010980334809676012	0.00023170428744621188	2.3655789269181215	1.0	0.19099629104004806
CRX.2123_full_mutant	0.49018954328351805	9.289646462533599e-11	9.815854523559188e-05	6.010560340958558e-11	0.004604879546680825	0.06665853970895624	0.011028647551856893	0.0002662008587544754	0.5728459696480042	0.0	0.0713444211947929
CRX.2124	1.4180584316427103	1.773221075989294e-05	2.405822817898027e-07	2.8315054767537162e-11	5.143237401357591e-07	0.6525383498213109	0.0020646691355457195	5.184252333004747e-09	2.072679942928916	2.0	0.921182861110764
CRX.2124_full_mutant	0.3910720953857714	1.6999005787658816e-05	2.4084743360217287e-07	3.362749820823541e-09	5.143237272799737e-07	0.6525377956442542	0.002064665221796591	5.189984132806144e-09	1.0456923189815046	1.0	0.3534729044543851
CRX.2131	2.1268546278469183	3.1544585638686815e-07	0.0003566034823799418	0.00015739021342500392	2.5202490066765838e-05	0.0061420933063948795	9.805905112226495e-05	0.12045221264738311	2.254086504483547	1.0	0.27231162446340434
CRX.2131_full_mutant	1.1792945271027473	3.60698072321002e-11	0.00035660357406239553	0.00015739187288221364	5.01501160062778e-05	0.006141742241248319	0.003107702051912786	0.19766825339983674	1.3867763703947658	1.0	0.30699407629655484
CRX.2137	1.0096421173249341	0.001127658196864338	0.0010056600700232643	3.2838310326460497e-16	2.7897812186865653e-06	0.027571587021248487	0.0003953237014918347	4.7454450838521963e-07	1.0397456106402896	1.0	0.04322286599194385
CRX.2137_full_mutant	0.013714693842703667	0.001104906442864257	0.0010080273651659353	4.790208132216929e-18	2.789781218686579e-06	0.02756227259265457	0.00039532199308883764	4.7442579310142635e-07	0.04378848644348906	0.0	0.0011139442006162556
CRX.2139	2.9882816527013896	0.0022017590155383356	2.160068815277662e-06	7.214000807634184e-12	0.003602427951304399	0.05785036207165121	1.3200078013346773e-05	1.9861625199424142	5.038114081836341	2.0	3.5046433123988447
CRX.2139_full_mutant	1.567736178080128	0.002132014217486224	7.208197028479189e-05	6.244807208143543e-12	0.0036024279513044806	0.0582882287157782	3.410407253306812e-05	1.9861758051702747	3.618040840184034	2.0	2.3657701605622696
CRX.2140	2.829469726610141	0.01069744805178343	8.77178045347907e-12	3.464978525118279e-14	1.0029037200921778	0.00013938640197046697	0.00021824634961994347	4.140621403362031e-05	3.8434699337285325	2.0	1.974151057763691
CRX.2140_full_mutant	0.8355253009853175	0.010028981407527457	1.8053099985923455e-07	3.3437810298361416e-14	1.0029037200921778	8.042226290622188e-05	0.00019897930748453236	4.140576631378429e-05	1.848778990352761	2.0	0.8993323299286958
CRX.2141	1.742741745941155	2.1559560293793205e-05	2.9314147841178696e-05	0.15475124374834445	0.9862895370943969	0.00793379699206897	0.0001243217768450161	0.003598060917618288	2.8954895801785634	2.0	1.8411252055733929
CRX.2141_full_mutant	0.8211568188060689	6.05099428154307e-11	2.9314147841179987e-05	0.15475124374834448	0.9862895370943969	0.007933796192686918	0.00012432481582158315	0.0035980609175224093	1.9738830957831925	2.0	1.1793533695454492
CRX.2149	4.964012434234803	0.0008668442177335036	1.1063388871825327e-07	2.6856647041252225e-08	4.74822091437034e-05	0.03402707355677901	0.027264821310052374	0.008738942850540471	5.034957735869587	1.0	0.23138118777696612
CRX.2149_full_mutant	2.291528887850406	0.13621154600207017	1.1063403617408991e-07	6.812137492498417e-11	4.748220914470359e-05	0.0284746679831872	0.846289946497378	0.008738132832722935	3.311290774077067	2.0	1.9620471096044763
CRX.2152	2.98901158518889	1.0350643817778392e-05	0.9570964784967146	9.20752332588174e-13	0.48675602021666364	0.0006814679103567318	0.1148359465569522	3.2841562980410473e-07	4.548392177429945	2.0	3.539164492269708
CRX.2152_full_mutant	0.5915171515541292	2.4866474866865844e-11	0.9570964785457136	9.207520511438137e-13	0.48675602021665854	0.0006493624674851394	0.11483414700608434	8.915060068462793e-08	2.1508532489664587	2.0	1.6525923738848136
CRX.2156	4.416322684504895	0.9891287452524433	9.73086584478313e-06	5.0606553898601866e-08	9.78923919334507e-05	0.0008576717862225538	0.00032614837188277935	4.4161279513407855e-05	5.406787085059289	2.0	2.420539555533989
CRX.2156_full_mutant	2.6814974731848884	0.01498232173330194	9.731019297168446e-06	5.0406988700518176e-08	9.789239197414196e-05	0.0008573714117760915	0.00023235809045511204	4.415884817009736e-05	2.6977213570868517	1.0	0.04048798757406184
CRX.2158	4.281642094716926	7.073373326341958e-12	0.00430091189035909	4.119965506174568e-07	0.003952937424007151	0.0003386756827670268	1.0796329369977682e-05	1.043167731648988	5.333413559696042	2.0	2.512405017805738
CRX.2158_full_mutant	0.36816965176299427	2.0008726145828507e-10	0.004648900233917953	4.119965143200301e-07	0.003952937424081699	0.0002985634878494799	1.1046530970483588e-05	1.0314826422302084	1.4085641538666238	1.0	0.4776611181144964
CRX.2161	2.9351490104696127	5.868394393481493e-06	7.418332662626486e-07	1.253241413973479e-15	0.001075261661013146	0.0026400913933369513	0.000389883496085819	2.640950419678848e-05	2.9392872667519065	1.0	0.010828294441381494
CRX.2161_full_mutant	0.9545239094633732	3.15528013367401e-10	7.422098698315009e-07	4.091748526062125e-16	0.0010752616571280532	0.01691951723447964	0.0003897933091031321	9.34868089173631e-07	0.9729101590575715	1.0	0.025559263251241294
CRX.2162	1.4103092754097761	3.381277104377395e-06	0.018889953486746568	0.00013644920855394776	0.0005611621446858401	0.5074016384022753	0.005659170947983282	0.0020323548256539355	1.9449933857027792	2.0	0.8011081762573985
CRX.2162_full_mutant	0.5488858895668997	3.3804499359958755e-06	0.018889953486746575	0.00013644920852668251	0.0005611621466846873	0.0074298600017607365	0.005659158017453042	0.002032354826945857	0.5835982077049532	1.0	0.033217355746959644
CRX.2165	2.876855584017769	1.3416588821701698e-09	0.996317614646788	8.530312064290118e-14	0.0009751188865954247	0.0027743139747985752	7.329205774806295e-05	1.664554350890468e-07	3.8769960913808785	2.0	1.960599698887903
CRX.2165_full_mutant	0.08733637170167988	5.256588408253054e-10	0.9963201195989676	1.2326344068454741e-14	0.0009751188865985887	0.0027237655775570577	3.6734695931330373e-06	5.749784159412096e-09	1.0873590555098516	1.0	0.12612555478088217
CRX.2173	3.098662730737756	0.005156221529574761	3.4591172007672525e-09	6.436928278488838e-09	0.08307703141443046	0.749115176332339	0.02361564051025847	0.00769663025778169	3.967323440678186	2.0	1.9613986073525336
CRX.2173_full_mutant	0.8828449055409034	0.005120105734436283	3.459128171187713e-09	6.382202299429179e-09	0.08307703143314117	0.7484266961573978	0.027143090489889783	2.956881552926409e-05	1.746641408012628	2.0	0.9561665233889871
CRX.2175	2.0370566909629497	0.40404961449141785	3.620484541035632e-10	5.07178813490891e-12	1.965118856615439e-15	0.06526935315970092	9.465633349731575e-05	0.14485412871751968	2.6513244440322077	1.0	1.2488941360164865
CRX.2175_full_mutant	0.33830457375850576	0.39508242729736587	3.621002665183693e-10	2.5602033136103925e-12	1.992535917621501e-15	0.0652688084957601	0.009795681869536098	0.14485412842858503	0.9533056202144155	0.0	0.46371021866676565
CRX.2180	3.129467808290693	3.0033851048567608e-06	6.58067536571895e-05	2.3604235775320308e-12	1.450065746917931	0.14593731588582295	0.0004029208612360214	0.0016828582416817867	4.727625460338488	2.0	3.1620998481080704
CRX.2180_full_mutant	1.2150463925568598	7.044515938407821e-10	6.892948937077763e-05	2.3235334332677165e-12	1.450065751254167	0.14593408955498055	0.00040458588951217	0.0016828582295413713	2.8132026076812067	2.0	1.8406888578249363
CRX.2181	0.9672378434818898	0.00581078445953677	0.7517020278263735	7.61148200430047e-16	5.757196827426712e-11	0.004902833412807829	4.824362065753561e-07	4.728927987175034e-05	1.7297012609542588	2.0	0.8112682024159336
CRX.2181_full_mutant	0.0864756836144179	0.005791701169580895	0.7517020278263731	7.61122112216532e-16	5.75631475329019e-11	0.004902866278343131	4.823951505810354e-07	4.7289279779991906e-05	0.8489200506212095	1.0	0.11234487496879338
CRX.2184	3.28158151417553	0.9722379429581133	1.5836389082814557e-07	1.7019330019346765e-10	0.000247829197653557	0.03223266599149757	1.2684754090528542e-05	0.06771565400357954	4.354028449614549	2.0	2.356204255068353
CRX.2184_full_mutant	1.0346129225529972	0.9722339046508632	2.1351444690032275e-07	1.804543890458117e-10	0.0002478292015157157	0.03222266206118559	1.5080702221014096e-05	0.06378281348998094	2.103115426353665	2.0	1.2094468552925635
CRX.2185	2.5739308349697287	2.0744221055410764e-10	6.971797946422028e-09	3.628987129396242e-11	9.207104441296322e-06	0.0007937054833899794	0.0004617969688407531	2.5257852430963062e-05	2.5752208095943616	1.0	0.0031715377958238954
CRX.2185_full_mutant	1.1830731169592728	2.0744221055265814e-10	6.971850490920519e-09	3.62898698862683e-11	9.20710443856585e-06	0.0007772108710907403	0.006708081870824356	2.5529725459281077e-05	1.1905931537466683	1.0	0.012031295143564274
CRX.2197	2.467528766027433	0.01331157161333533	5.549004293346088e-05	1.5894798295341148e-13	3.351628794621354e-06	0.07555059922125613	3.770558718189808e-07	2.1412216383776986e-06	2.556452296811422	1.0	0.20933236593014046
CRX.2197_full_mutant	0.945180819483472	0.0036470503765605833	5.549004683440222e-05	1.4300814101304575e-13	1.7210407698000876e-08	0.07489315060793696	2.2182583150081884e-06	1.693332926308208e-06	1.023780439316596	1.0	0.10580274237883124
CRX.2198	4.83262804563031	0.004991921329603517	3.360628764441446e-10	1.2171654422339e-07	1.4294694747250539e-05	0.13098970278864783	0.00031562944398755207	0.5415416714416261	5.510481387381529	2.0	1.9630871944309964
CRX.2198_full_mutant	2.119085062800605	0.00011722059746048542	3.553584486595624e-10	1.2171652776728427e-07	1.4294694468387372e-05	0.13143005038028044	0.0003138616336794262	0.5415366495928221	2.792497261771202	2.0	1.316847790085021
CRX.2200	4.121479967851046	0.1461810617544079	0.006590022227249494	1.2922585509464424e-05	0.00011362167833277343	0.005320674299277957	0.002848174540962565	0.0007570465578938037	4.283303491494681	1.0	0.4727933042753587
CRX.2200_full_mutant	0.8587113117981496	0.1461788240706345	0.0065912344153165985	1.2922534413758629e-05	0.00011362167830078528	0.0048185263698903	0.0027710546471725983	0.0007536518873464598	1.0199511474012246	1.0	0.19943249647596026
CRX.2201	5.349749386592492	0.011532960473037826	1.7590806854791073e-09	4.502706447456239e-06	2.0783733883865126e-10	0.25635188119319424	1.3040485811931286	0.09514138846922396	7.016828702594443	2.0	4.561006482116248
CRX.2201_full_mutant	1.620044479297188	3.1587702481244815e-06	1.7590808662971955e-09	8.610168911242058e-09	2.0786427618997333e-10	0.25453305318300645	1.3040665389243256	0.044114901789640185	3.222762142541522	2.0	2.4128628594101316
CRX.2202	1.2500272058136113	0.002427983241598981	0.0013970062651068019	7.388828269099389e-12	9.316735322810531e-11	0.00015014095930512722	4.617573052012088e-06	5.74909432809709e-08	1.2540070114441737	1.0	0.006598649371551125
CRX.2202_full_mutant	0.2632651246155042	0.0020003651242156677	0.0013970062654218044	7.388795397425404e-12	2.1003930464494385e-10	0.00015014245427628684	2.3314929639941156e-05	1.5723309412041117e-08	0.2668359693297954	0.0	0.001886828374758336
CRX.2206	3.9302293520229576	0.9751590298691325	1.7540515097697253e-06	7.38011644480834e-11	2.2522965557274582e-07	0.0428769917658616	0.010104635160367827	0.00015538041208931332	4.958527368585375	2.0	2.4277505387598066
CRX.2206_full_mutant	1.2807441054346411	0.0003442913610512397	1.7540552900370944e-06	7.278820578649822e-11	2.2522965833917707e-07	0.04278128460288915	0.4185505865980079	0.0001670907496827318	1.7425893381040087	1.0	0.6788077565830868
CRX.2207	4.2772585814905195	0.6588760703724182	4.912742303373395e-10	1.5402092223827496e-10	2.1045647329902022e-05	0.08701484971847187	0.013784511029358482	0.05283401228034171	5.089789071183735	2.0	2.1950012273169737
CRX.2207_full_mutant	0.3180675567153036	0.658874998147875	4.921159609281936e-10	3.821618179743667e-13	2.1045647322404486e-05	0.003112076467724076	0.020386996518551696	0.00019668539360608874	1.000659359382881	1.0	0.3294771919307791
CRX.2208	4.183692184944853	0.010790756834982946	0.00034812205900003747	7.2328544999752415e-12	1.9338876401276306e-10	0.002293118643041997	0.0064455031099178	0.012726512780540489	4.216296198572958	1.0	0.09964849355040636
CRX.2208_full_mutant	1.0305452782476812	2.2642318597415173e-11	0.00034812343727787026	5.540877992004091e-12	1.2831769162494105e-10	0.002241094227982272	0.0014226316962020699	0.010874244430210685	1.0454313721958548	1.0	0.021847944429186097
CRX.2209	3.239856066289837	0.3049371818919065	6.50483967686877e-07	8.984693403441883e-09	1.1088244418708295e-05	0.04545921841646768	0.0006379494092879799	0.02175985233247791	3.612662016053057	1.0	0.9476528998891911
CRX.2209_full_mutant	1.368155846630041	0.33131314455045374	6.507192333263484e-07	8.984677891486049e-09	1.108824666455745e-05	0.04463700442207103	0.00022823829195356708	0.021763081336939744	1.7661090631820349	1.0	0.6369944450667415
CRX.2210	2.323563764411967	1.1200352411720886e-06	9.658167319004114e-08	5.908233824232587e-13	0.00029774640637716677	0.00063889169533729	1.0097592620814522	1.5660801953367625e-06	3.3342624472928337	2.0	1.7482818817769887
CRX.2210_full_mutant	0.5301946869604354	1.4533150738260244e-11	9.658837091025252e-08	4.256781188238949e-13	0.00029774640664445356	0.0006378682882846877	1.0097832159951308	1.5660038491939792e-06	1.5409151802576742	2.0	0.619626101839645
CRX.2211	3.132661984516725	0.09687582134825976	1.0671059659765873e-11	2.8381986987853834e-08	7.804140692923233e-13	0.9659000600849305	0.021524124278892606	0.44326615293034505	4.660228171552592	2.0	3.5397577111609095
CRX.2211_1_double	2.1351268809299433	0.006433986953063917	1.0671059659777835e-11	2.8379522547586548e-08	7.80416472015292e-13	0.9658999303284729	0.02164245677552148	0.4431327914829501	3.5722360748609256	2.0	2.718721793562914
CRX.2211_2_double	2.285107722859425	0.09388151326443496	7.197712949869325e-10	2.838198635695108e-08	1.5052630499184853e-07	0.9659000565944746	0.02152445933371846	0.44326615293202776	3.8096800846121432	2.0	3.0562192181436454
CRX.2211_full_mutant	1.2875726192726429	0.003439678869239117	7.197712949869445e-10	2.837952191668379e-08	1.5052630499425127e-07	0.9658999268380171	0.02164279183034733	0.4431327914846328	2.721687987920477	2.0	2.1007515096909133
CRX.2212	3.311149933841275	0.026777837387434045	0.0009439834167314033	0.33425219716118987	0.9659141776557265	0.00355584911234282	0.0017553553640703248	0.09275200012383128	4.737101334062602	2.0	3.3787196675215325
CRX.2212_full_mutant	0.6845683036793174	9.051596949995932e-06	0.0009439834264193696	0.33425219716040533	0.9659141776557265	0.003433411558561281	0.0017759058542774536	0.0038090240683601164	1.9947060550000175	2.0	1.3276768907422973
CRX.2213	3.558385534965993	0.0003835257403746197	3.3446658302331817e-06	3.119815361899128e-11	0.007353870264564901	0.21686429584947206	0.0049641137330599504	2.6599189384304176	6.447873623680911	2.0	5.21336498468058
CRX.2213_full_mutant	1.113240700769467	1.6322387500990575e-10	3.344992418041787e-06	3.120304577728666e-11	0.007353870264890207	0.21688549421209466	0.7507437238766729	2.659918938737938	4.7481460730479075	3.0	4.484870189705001
CRX.2220	2.35443034130315	0.011855751384973487	1.1222907050421664e-05	3.560164037699553e-11	1.029148553330545e-09	0.1838565428470622	0.0007382164746139626	5.0426173233007666e-05	2.5509425021548333	1.0	0.4348054983053889
CRX.2220_full_mutant	1.3783107629126286	0.011769099748406455	1.1222928063851938e-05	3.5642507018820594e-11	1.0319032730575828e-09	0.1836543254163099	0.7518970117710423	4.773225418303441e-05	2.32569015609818	2.0	1.4168753009682664
CRX.2222	1.8981934217221008	5.586915924805322e-06	1.6077380084375605e-10	3.5028648059664524e-09	2.676653011929425e-07	0.002746561634275393	0.00023806932969454138	0.06803728670658264	1.9692211976375178	1.0	0.14565788993410747
CRX.2222_full_mutant	0.9314851878804999	1.2992763860869577e-10	5.403294199779319e-10	3.5028648431579714e-09	2.676650874003653e-07	0.0027468350470653924	0.00023801535789539575	0.068008656235723	1.002478966359393	1.0	0.09488621966126307
CRX.2224	5.327260266140108	1.5935073973580827e-05	4.109683588653369e-10	0.0004108750791800538	6.975605391062041e-08	0.0019102735412404117	0.0011114635646118306	0.007182743925351384	5.337891627491487	1.0	0.03585251773239027
CRX.2224_full_mutant	1.5224299579276277	6.65624304543627e-08	4.1107919365322756e-10	5.437800729382032e-07	2.387221522545227e-10	0.0007562145981363688	0.5529915169377126	0.006835392307565806	2.0830136927633474	2.0	0.8546806008984295
CRX.2230	1.989214268613082	2.8827072175705634e-13	0.031446977903678355	1.349017041554412e-14	1.5768477063926057e-07	0.02968033881786063	0.00013778203092715605	1.6373981977706597e-06	2.050481162448818	1.0	0.13108595339867812
CRX.2230_full_mutant	0.022728523299283786	9.404879765638041e-15	0.03144698113590545	1.6251693112132338e-15	1.5768477063609208e-07	0.029676222782408775	1.0389732063995969e-05	1.6373560203592395e-06	0.08386391199046403	0.0	0.005230250246298263
CRX.2235	2.836122907554127	0.003439676082329634	8.321841650708202e-17	0.007488045525352803	1.4519287596634505e-07	0.0014734034006221404	0.9942661586174516	1.7864197750867317	5.629210111459491	3.0	5.496679055085122
CRX.2235_full_mutant	1.9406324208658765	0.0034396760777148493	8.264692765360477e-17	0.007488045525370464	1.4519287596634552e-07	0.0015106654566515102	0.9942662924084622	1.7864197750867172	4.733757020613669	3.0	4.623729641875567
CRX.2242	2.3325370434062003	1.0965045803920486e-08	1.0095940748648208e-08	3.1236214416742613e-13	0.131172361109537	0.025216934062544362	6.856114445475635e-05	1.1680172967267018e-07	2.488995037585765	1.0	0.35255381376651923
CRX.2242_full_mutant	1.5192368132143679	1.0965045803920562e-08	1.0180690528439777e-08	3.123620528350014e-13	0.13117244314066842	0.025209476108659545	6.867552052503734e-05	1.1679766767987136e-07	1.6756875459279372	1.0	0.2795236517154486
CRX.2245	2.3633392827681288	0.000554054825136418	0.04942003900146317	4.1915233023411314e-10	1.2339233981485423e-07	0.0015860140444743393	0.0061242465288277766	3.5296551622833934e-05	2.4210590575311457	1.0	0.1340293149523283
CRX.2245_full_mutant	0.4034582425007615	5.485406451734013e-10	0.04942003900677159	4.195921903168124e-10	1.2339228159472553e-07	0.0015859391074871955	0.006124285536057494	3.497671856902458e-05	0.4606236072300613	0.0	0.04232182954095519
CRX.2258	2.206872018775824	1.0352598996494929e-05	3.206625628988447e-11	1.5295879052794622e-08	1.0020789182750571	0.0036451347367595388	6.970157014581848e-06	9.96531308999203e-06	3.2126233751846867	2.0	1.6938416802680503
CRX.2258_full_mutant	1.201471795993191	1.980045191456088e-09	3.093709870033361e-05	1.5295879052621202e-08	1.0020789182750605	0.0036376656983733	6.9678226068247124e-06	9.964436264985314e-06	2.2072362666001215	2.0	1.1485717418094534
CRX.2265	1.1848055820767913	0.030295260704421005	0.16226779601531993	2.435153177347134e-11	0.8802399908283466	0.010881729591834139	4.475606149380308e-05	0.00013690804908540134	2.2686720233516438	2.0	1.4550763767962778
CRX.2265_full_mutant	0.338452093226354	0.030295260704421005	0.16226779601531996	1.3048599054490754e-11	0.880239990218536	0.0030726352465486996	0.0053968994300610225	0.00013695050045656917	1.4198616253547458	1.0	0.6995633569409656
CRX.2268	3.242969173138424	1.278887488033367e-07	2.4713032312982985	1.1377123628982922e-14	0.052256045139963965	1.1799595607152935	1.990987960943937e-06	5.356554252765017e-05	6.946543694711229	3.0	7.335887601197786
CRX.2268_full_mutant	0.3648176629557934	7.648961077920646e-10	2.4713032327608544	8.403680170294333e-15	0.05225604869359642	1.6988590361685199	5.740352244013604e-06	5.356537630785319e-05	4.58729528707222	2.0	3.809671653976492
CRX.2269	4.168676507951501	0.028762717550816563	0.0004007172789645123	9.503432163072434e-09	0.9129436899570923	0.000195440618963883	0.005108230198609071	1.9518714051644006	7.06795871822378	3.0	6.681930406600682
CRX.2269_full_mutant	0.7055271364176243	0.028717051442939907	0.000400717276670478	1.8322431456778707e-12	0.9129436899589072	4.557013796421374e-05	0.003026386529237009	1.951868923112419	3.6025294748775947	3.0	3.022595393410414
CRX.2273	1.3908338467101102	3.1790545842166306e-05	0.7533396434176703	1.630548296638064e-07	0.9875870485750935	0.6675244928671812	0.9995988140340893	0.04018895369060337	4.83910475289542	5.0	6.517330118725844
CRX.2273_full_mutant	0.4317839687728831	8.285389818906946e-12	0.7533396434176703	1.630064004519452e-07	0.9875870486593241	0.22765933086119747	0.9996394606373309	0.04012119475330003	3.4401308101163917	3.0	3.8891526745969305
CRX.2275	1.0685339269485048	2.6383523046385085e-06	1.2192472731904516	8.962900756610561e-07	0.9514459257169303	0.6939754950691098	1.6610108506241464e-06	0.009771244558405412	3.942979061136633	4.0	4.43904510719031
CRX.2275_full_mutant	0.075091346796827	5.497502343568198e-11	1.2192472731904536	6.51447288243649e-07	0.9514459257168355	0.6939735567034633	3.0502084192611913e-06	0.009765224865892787	2.9495270289841544	3.0	2.5715054804089865
CRX.2281	2.3615665609448238	0.0056337866890763455	0.9997534130196507	2.444026054012898e-12	0.0002448062301266152	1.2936733972580001	6.796775948424242e-06	1.7332772425654601	6.394156003485531	4.0	8.17882540619858
CRX.2281_full_mutant	1.4808959981772132	4.605529375443161e-08	0.9997534130196507	2.4440767071552762e-12	0.0002448062301266153	1.2916136196906378	0.0002879355620897243	1.733278571096033	5.506074389833489	4.0	6.913061235493785
CRX.2285	1.7765388890172145	0.2697688583453653	0.09281734403952964	1.9850174009029046e-11	9.420308493977118e-06	0.09941788799855081	1.767939555474672e-05	0.19324397223510953	2.4318140513596687	1.0	1.315431879027535
CRX.2285_full_mutant	0.8722248222246662	0.012870535444393304	0.09281734403952965	5.892321367226994e-12	1.0502535149263543e-11	0.09941788628782723	1.6449576914160277e-06	0.19324328542829244	1.270575518398795	1.0	0.5373807703407832
CRX.2288	1.5073331892129118	1.3754490329291808e-11	4.5046955988308955e-11	1.7791986858413797e-16	8.595581772864815e-13	0.06168120996440931	0.0009405777008006889	3.6070272621840445e-05	1.5699910472104048	1.0	0.11305020898794725
CRX.2288_full_mutant	0.6468968382087064	1.375449033253133e-11	4.504695599053896e-11	1.7700088721776734e-16	5.349631940217427e-13	0.06161495204052855	0.0009413150141364088	3.599442071857259e-05	0.7094890997434264	1.0	0.06499541009472916
CRX.2297	3.272275379036411	0.00024170720494158082	8.150919656406287e-07	8.336910069937374e-07	2.0300625345564413e-05	0.16344370991259108	0.005620243087814407	0.008272920025408753	3.4498759086754855	1.0	0.4651858985899785
CRX.2297_full_mutant	2.380282991736329	0.00020423612856606448	8.150919662453321e-07	8.337691913169118e-07	2.0300625346004558e-05	0.16343588742595494	0.005620241896185162	0.007292961100359531	2.556858267773898	1.0	0.3958507278651865
CRX.2298	4.499038362747847	1.7692700741490194e-06	1.223285599357011e-11	1.114334179564676e-06	0.48884036733328085	0.226899439347732	3.0024759851165637e-05	0.0016809788132734324	5.216492056618471	1.0	2.048044119902221
CRX.2298_full_mutant	2.0417501640802778	2.0240752743207628e-09	1.224851567356476e-11	1.1143340685151366e-06	0.48884036733328085	0.2253742091439687	0.0008298676610952124	0.0016810382355839123	2.7584767628245985	1.0	1.4134329478035648
CRX.2299	2.7779378972511117	0.0004349577650682835	5.220229636686912e-11	3.2999777689420315e-05	0.9152859534740057	0.24494682117431565	0.540172474535355	0.05783589974446148	4.53664700377421	3.0	4.006554565503269
CRX.2299_full_mutant	1.780318318987903	0.0004349574196174577	9.39757870458539e-11	3.2999777689420295e-05	0.9152859534740057	0.24492493207690438	0.540168267207996	0.05783589895525304	3.539001327993345	3.0	3.3008289931535884
CRX.2301	0.9992922605828928	0.004435080731917582	0.0031666016749964743	5.734475356543991e-13	1.1957315164786273e-12	1.7008926401526716e-05	0.00017085569144086637	0.0004553516350971345	1.0075371592445155	1.0	0.011885578240548911
CRX.2301_full_mutant	0.12029403759546589	0.004435066048510062	0.003166601675006878	9.799302674945709e-15	1.1957316638723693e-12	1.699842685926974e-05	0.00017085695107571633	9.66506049120308e-09	0.12808357036318385	0.0	0.002072939073081803
CRX.2313	5.964226477403231	0.010705487067959981	1.9043544826116097e-06	3.676974991927368e-10	5.100045879962813e-08	0.03139408080664044	0.0002180453118037885	1.607843093905352	7.614389140217625	2.0	4.235586531543519
CRX.2313_full_mutant	2.6925688433005766	4.058329075890668e-05	2.0594428018363797e-06	3.6494735402611624e-10	5.0999783013632235e-08	0.03138840984789882	0.012620628586439317	1.6077405867914556	4.344361162624661	2.0	2.8152129485309074
CRX.2315	4.9152979337615506	0.0004313326172398486	0.0017114795151688044	6.883962434907097e-10	0.002197724801635546	1.0863090844501102	4.5089805210736736e-06	4.748595966717135e-05	6.00599955077429	2.0	2.7563191264069182
CRX.2315_full_mutant	1.2959814741229552	6.880934737682689e-10	0.0017114799247974683	6.88395475632148e-10	0.0021977940596992584	1.0484427426919196	8.90858237205744e-06	3.393305658924044e-05	2.348376333814822	2.0	1.250575798033878
CRX.2325	1.4271259861979115	1.586850730663012e-05	3.646387308228376e-05	2.317271017617042e-09	0.010758327838375948	0.18061939188312956	8.454462850325166e-05	0.984795914845841	2.603436500091421	2.0	1.6939393134792677
CRX.2325_full_mutant	0.4300016197854031	3.3631595593125814e-10	3.646387308228376e-05	2.317270968297847e-09	0.010758325564417123	0.011570181295947326	4.777810215460801e-05	0.9847774859586206	1.4371918572332119	1.0	0.5505139158526735
CRX.2330	2.404634702331017	3.196210985194901e-05	4.7325209613411614e-07	1.484631032454134e-08	9.532116736528057e-06	0.0007122984363057823	2.4523050102306517e-06	8.977245536053199e-06	2.4054004126428645	1.0	0.0018204677061823182
CRX.2330_full_mutant	1.4979506064662358	1.0136543715531402e-06	4.7325209613421974e-07	1.484631032454134e-08	7.521321916813379e-07	0.0005121644660097871	2.3436468409589086e-06	8.977245536051757e-06	1.4984763457095922	1.0	0.0009701625542576177
CRX.2334	2.104303612172276	0.013032354996085767	0.19078036066525847	3.7674276180933625e-13	0.9296067734435306	0.13457883044303406	5.764504316479272e-05	0.006502893572712063	3.3788624703364385	2.0	2.4257911973209243
CRX.2334_full_mutant	1.3895633349873644	0.012987931161055535	0.19078036066373533	3.767427615073155e-13	0.9296067734435306	0.13457874585823615	5.763846566931631e-05	0.006502893282762972	2.664077677862731	2.0	1.9647479888364485
CRX.2337	4.301091514492964	1.2567978401093018e-05	0.8594513304111844	7.194239637209043e-08	1.95416936939056e-11	0.0031670798854446427	0.10139884973833496	1.4505906071756658	6.715712021643933	3.0	6.017251817101532
CRX.2337_full_mutant	1.6311219701124222	2.820376688226028e-12	0.8594513320231735	7.194239422120628e-08	1.9323372252066363e-11	0.0029577295529619983	0.10149391042420144	1.4447108578117362	4.039735871889033	3.0	3.9177273803254318
CRX.2345	3.1810693980943627	1.178601032167329e-05	0.0012632037575321974	5.43362757833156e-10	0.0012601238127051824	0.022708888144432563	0.001211803727135026	2.5947084176211493e-05	3.2075511511740284	1.0	0.07148312171711171
CRX.2345_full_mutant	0.6883720182230476	4.170471492343105e-12	0.0012632078029656802	5.420144318227876e-10	0.0012603518683953754	0.01996701646578378	0.0003660174206407184	2.9920976104383086e-07	0.711228911536779	1.0	0.025432855351731183
CRX.2353	5.762845439055409	0.05643807321513661	3.842584972291245e-13	1.8485631800718642e-10	0.9948039300873451	0.022149184065192017	0.0004151787190846766	0.292867020426555	7.129518825753964	2.0	4.039013888100245
CRX.2353_full_mutant	0.09632973494195232	2.411441166634274e-10	3.7160959684300403e-10	1.8484503823737528e-10	0.9948039300843475	0.019322080784313942	0.6401173201334579	0.1324667926827183	1.883039859424389	2.0	1.1816293680271572
CRX.2355	3.9862211881381455	6.81205080862446e-06	8.226489395646755e-06	6.7933547193244195e-09	0.08143874983475897	1.13428382914854	0.0030334544935987735	2.8923558520778934	8.097348119026496	3.0	8.626010260889903
CRX.2355_full_mutant	1.9951646908114677	1.2009482872859434e-06	8.226489395765512e-06	6.216077414939012e-10	0.08143873958048568	1.1342793899590493	0.4515340122892945	2.5338640602349574	6.196290320934546	3.0	7.391433584506448
CRX.2356	2.181482429380429	0.01965657257220551	1.1283144021180414e-09	3.437230624427976e-09	1.4625729647038553e-07	0.10672526486635533	4.259333369767011e-05	0.08083606961971135	2.38874308059524	1.0	0.45959960194872596
CRX.2356_full_mutant	1.193212546468802	0.019656572688384163	1.1285774169068496e-09	3.4477668341766625e-09	1.4625729647041298e-07	0.10672697761237261	4.2560047634817144e-05	0.03255193667706283	1.352190744327897	1.0	0.25196666602487633
CRX.2360	2.0173364917052554	9.778078933003702e-05	1.707020374769928e-08	3.8829225701660086e-11	0.0003671050614603663	0.7552922379331832	0.0021049924014753703	0.00046809268906750925	2.7756667176888046	2.0	1.2881735937960201
CRX.2360_full_mutant	0.9919357649636347	1.1129152763004654e-05	1.7070853985041e-08	3.882921641528885e-11	0.0003671050614598726	0.755184395822261	0.006387883051992184	0.00044660263624616864	1.7543328977980401	2.0	0.8214602491987734
CRX.2363	3.150638945348072	0.0003234441538412771	1.9720111005101935	4.893067211311463e-12	5.126160711276642e-10	0.0007593227193368047	0.0002988418277256379	2.2418207397682757	7.3658523948449535	3.0	8.2133042856185
CRX.2363_1_double	2.2767675716043017	8.003135724651376e-13	1.9720111005101935	5.716238644563505e-12	5.126151545752268e-10	0.0007591054513148731	0.0003124872254446969	2.2418201912896216	6.4916704566000085	3.0	7.156703515682773
CRX.2363_2_double	2.2247229199473715	0.00032344415385858786	1.9720111005101935	5.773454981774953e-12	5.126160711275946e-10	0.0007592060723226105	0.00029809019827756135	2.2341818867263177	6.432296648126732	3.0	7.078209506749141
CRX.2363_full_mutant	1.350851546203601	8.176243399115852e-13	1.9720111005101935	6.596626415026994e-12	5.126151545751572e-10	0.0007589888043006787	0.0003117355959966203	2.234181338247664	5.558114709881785	3.0	5.763598432617643
CRX.2370	2.7707473634186686	7.340449626481658e-07	1.876340157453899e-08	3.354120527724428e-12	1.4023666670333905e-06	0.5424596165000968	0.9862438033440812	0.0013449611188428622	4.300797899560075	3.0	3.2524187768302024
CRX.2370_full_mutant	1.0325979030375305	8.399885516242744e-10	1.9393445753242792e-08	2.7175510249473105e-12	1.4023693334723642e-06	0.5423731764683309	0.986243682869247	0.0004065237697212608	2.561622708750315	3.0	1.9907044564285097
CRX.2376	3.469597361446756	0.1961610301091979	1.4566056222017963e-09	3.850686753828674e-10	0.003506063917234102	1.3778216896029152	0.7941537555068664	0.00017523415502987197	5.841415136579673	3.0	5.524334873072256
CRX.2376_full_mutant	2.5880301176399314	0.17426652971821463	1.456605673161874e-09	3.8506496212063056e-10	0.0035060639149300968	1.3778216372933472	0.7941537555077242	0.0001752341928885285	4.937953340108707	3.0	4.8077651153034875
CRX.2380	3.348952617448315	0.0006710969403192012	1.010261257398567e-11	1.2955726475723716e-08	3.877330659840306e-05	0.1696152090198288	0.004159367890088766	0.026712065094057044	3.5501491426650365	1.0	0.5345314778179601
CRX.2380_full_mutant	0.6289898997757271	2.78193101653342e-06	3.440758893992082e-11	1.2090554870022416e-08	3.877330662803137e-05	0.37176614941035563	0.18450995726503858	0.03208175945349936	1.2173893332672276	1.0	0.6217990095550059
CRX.2381	0.7951524440323733	0.015199209511613807	1.2280422372101878	9.823250147793058e-12	3.918474263055153e-06	0.00023724377071742916	1.0730603849511832e-05	0.029184575201872644	2.067830358814701	2.0	1.0698269569652425
CRX.2381_full_mutant	0.07308484786190762	0.01519920948082122	1.2280422372101878	9.82324627441338e-12	3.918474263066067e-06	0.00023716249389484095	0.02654341047480007	0.029185837585267462	1.3722966235909653	1.0	0.23675475143651037
CRX.2382	0.9671570967315752	7.118670601251983e-08	0.005105422846444952	1.893650876985749e-07	1.4907732439615036	0.0018226968686385842	0.0002403115558126605	1.926043430693294e-05	2.4651182929500752	2.0	1.3015121889948182
CRX.2382_full_mutant	0.2450895005611095	7.115591342666678e-08	0.005105422846444952	1.8935467319087014e-07	1.4907732439615036	0.0018226155918099804	0.026772991426764006	2.052281803867968e-05	1.7695845577162572	1.0	0.47481887636778464
CRX.2386	1.6599581790675253	0.3380768823117715	1.9312666234232934e-08	5.844400228259602e-13	0.0034737729687599997	1.916565702851434	0.8440107020124682	0.01554800146209395	4.7776332599873035	3.0	5.15654322435655
CRX.2386_full_mutant	0.5780731085541921	7.316372169421129e-05	1.931267214117899e-08	1.8283221726164236e-13	0.0034737729687599993	1.9165623424137008	0.945258792980237	0.010606636438306533	3.4540478363897456	3.0	2.767115509224756
CRX.2388	1.178759673509069	0.0004995701539334044	0.2826310502729896	4.038456927898129e-15	0.00037052112775959426	0.0007940798960960111	0.0733963573544402	0.10006824138820483	1.6365194937024967	1.0	0.7121787161044846
CRX.2388_full_mutant	0.18088782924591829	2.1423128530251045e-10	0.2826310502730139	8.440686938283145e-16	0.00037052112775945613	0.0007939860657407358	0.07339629332018445	0.10006715909615159	0.6381468393430005	0.0	0.23973796119614246
CRX.2393	3.007092036746727	2.0493777456847183e-05	1.732461710229481e-08	3.837483372423847e-14	1.514895942234951e-08	0.00011344751144200379	0.9283660338399773	0.0012128272680560592	3.9368048716172743	2.0	1.8928524906030217
CRX.2393_full_mutant	0.2970283036521667	2.041842506927375e-05	1.7325118833206444e-08	3.32256665538974e-14	1.5146802717149967e-08	0.00011083648441246066	0.9463066069846287	0.0012128032611200253	1.2446790012793518	1.0	0.36360989711863373
CRX.2399	2.108780087049904	0.16502022710325132	0.9874289695883923	9.177332078889963e-12	6.6784358883289234e-12	1.8117070217214983e-05	2.688630356526721e-06	3.7386856549321726e-07	3.261250463326543	2.0	2.0389585487968103
CRX.2399_full_mutant	0.15527891208143738	1.6812166401316082e-10	0.9875067133370082	2.839716415472121e-16	1.9281492126379317e-09	1.2210695060226634e-05	2.1099497274419154e-05	3.835204002956159e-08	1.1428189760590914	1.0	0.2065646785037358
CRX.2400	4.294697861532401	1.8150323972951674e-09	3.0583254547512564e-11	0.013924987736449717	0.0013634259415801204	0.0073713983427889885	0.8997474388345029	2.0012260402076696	7.2183311544410085	3.0	6.773077672216525
CRX.2400_full_mutant	0.554874959893171	1.7842470109553382e-09	6.738395267424816e-11	0.013924987736098684	0.001363425941585413	0.006621195679927205	0.8997660765818397	1.9984011585210135	3.474951806205266	3.0	2.7357345831514883
CRX.2407	3.224601237877658	0.14217909001733012	2.7971560374063707e-10	0.0057191300569250985	0.002518907493437691	0.1930423726717136	0.993027641713737	0.20191566658954466	4.763004046700061	2.0	3.680062142507108
CRX.2407_full_mutant	2.1569979753731	0.1421790899958028	2.797156037406097e-10	0.005719130056919199	0.0025189074934376774	0.6087873066448409	0.9930276128989295	0.2019156715893322	4.1111456943320785	3.0	4.004258745069289
CRX.2408	3.63937511498086	8.698190342263874e-05	3.4376330677428762e-12	7.551370397181495e-06	0.9991538241826112	0.01599067891520233	0.1561204415722968	0.8183479043127433	5.6290824972409705	3.0	4.894034937361157
CRX.2408_full_mutant	2.7837260694361308	8.69818935383679e-05	3.437633189932694e-12	7.551370375188034e-06	0.9991538241826056	0.014909694692868316	0.15612044183776427	0.8183479043117615	4.772352467728481	3.0	4.361280435766464
CRX.2409	5.000627331179413	1.016533963624163	1.0743120599483161e-06	6.400912803860736e-09	7.545173986820062e-06	0.006032634018136206	0.3008573085398375	0.09515020526872911	6.419210068517239	2.0	3.9551339666328067
CRX.2409_full_mutant	0.3283800966436255	3.99990936151925e-09	2.7581209198503138e-05	5.874677871726838e-09	7.545173938562587e-06	0.005497264730681335	0.15041903808977308	0.018089221101476385	0.5024207568232806	0.0	0.10766945721087974
CRX.2413	1.6289390385558855	0.0034270265272474776	5.951841060053778e-10	4.104703763067008e-07	0.846966304984643	0.004693565923852741	0.034679520593099436	6.81254421356453e-05	2.5187739930924242	2.0	1.3316648635879549
CRX.2413_full_mutant	0.6318707205571752	5.885589269854842e-08	5.951841061572734e-10	2.009255103354202e-09	0.8469663049846453	0.0010495747476051815	0.034679334089842806	6.352261437108526e-07	1.514566631065744	2.0	0.692009799149964
CRX.2417	2.0114881397001083	0.21588698338359183	1.1821277208635243e-10	4.414549647849608e-05	0.09480039429828106	0.9972750335920813	0.0005391915025465822	0.003574609175356008	3.3236084972666564	2.0	2.3803025166862577
CRX.2417_full_mutant	0.8361535710643684	0.21588698142708737	1.1821277260207077e-10	4.414549616122516e-05	0.09480039429829472	0.9972692378072966	0.0005192266613212369	0.0035746083877158355	2.1482481652604584	2.0	1.4939053057838283
CRX.2419	0.9849314452298457	8.195633836596659e-12	0.9992590054312516	4.34738772165798e-15	1.490774135606812	0.002758340710660494	0.0005715411984115394	7.052569523226115e-10	3.4782944688904385	3.0	3.1075052280258033
CRX.2419_full_mutant	0.027886794477467565	9.683797843535291e-14	0.9992590054312516	4.347424333617872e-15	1.4907741356068414	0.0027017456080996884	0.7196781847551464	7.153144704755578e-10	3.2402998665942224	3.0	2.7877001654559352
CRX.2425	4.519460333238279	0.31984627898425116	2.4592925307142796e-08	3.358205371655871e-09	6.971071198990815e-06	0.9425411713612806	8.944841891265961e-06	0.008872476454861422	5.790736203902893	2.0	3.3775389355524728
CRX.2425_full_mutant	1.3478697726322144	3.390956197500148e-07	2.4828125299054252e-08	3.3581175168138836e-09	6.9710711989908015e-06	0.9425389407144769	0.000305634160776536	0.008051100541399632	2.298772786401929	2.0	1.1978550675113229
CRX.2426	1.2631014851527285	0.03829766381262043	0.00015475806225456092	2.3253255631472717e-12	7.058546247849352e-10	0.003921670362705105	2.2141979412451304e-06	3.1771301421539206e-06	1.305480969426572	1.0	0.06972665042572523
CRX.2426_full_mutant	0.38806518769390475	6.152468807940542e-12	0.00015475806225456192	2.8355643996299705e-15	7.058550631020354e-10	0.003921650338890732	2.342042896550784e-06	8.346046000041595e-11	0.3921439389334174	0.0	0.0029571153965314676
CRX.2427	3.91339747545301	0.3480686978124725	2.348321853079699e-10	1.9104547201129624e-10	5.557714189421149e-08	0.01161049256017552	0.00045933144682451423	1.155351668295993	5.4288877215714955	2.0	3.658219361751767
CRX.2427_full_mutant	1.1873047634722713	1.747354121759682e-09	2.6986746361869047e-10	1.9077774509940258e-10	5.557713673895838e-08	0.011338995976095669	0.9243232513464358	1.0129743022718054	3.135941370851744	3.0	2.7498379245311018
CRX.2431	2.47415047284758	0.1194561126177314	4.984753833712556e-09	6.396837971432344e-09	0.004672912729603449	0.005526065987933542	0.09909501573378977	0.003762282359039244	2.7066628736572693	1.0	0.5462448433582825
CRX.2431_full_mutant	0.44245466061192407	0.11945575428600075	5.655079307161975e-09	8.650693853544203e-10	0.004672912726246868	0.0055239301256180765	0.09909081371422454	0.003716811640662851	0.6749148896248258	0.0	0.19596228346536207
CRX.2435	1.7988148065431444	0.00044315930463899203	3.800313399541e-11	6.272413891830839e-11	3.558750188958084e-05	7.832984128560902e-05	3.8790649744583154e-07	1.3444686886429149e-06	1.7993736156668718	1.0	0.0011424330946740355
CRX.2435_full_mutant	0.8291853498970376	0.00044315930449998354	3.810535060957435e-11	4.100732301346985e-11	3.558750188958109e-05	7.843928114008385e-05	3.878907320760042e-07	6.198283891221688e-07	0.8297435437828012	1.0	0.0007114027606294665
CRX.2438	0.9174286014962946	1.1069914868771108e-08	1.191098723701117e-15	0.032092032338071126	7.046508067881398e-06	0.1273947508440222	0.806965820178728	5.108369908121622e-05	1.8839393461341811	2.0	1.109685624932323
CRX.2438_full_mutant	0.07847074566982573	8.725797516640417e-09	1.1941442026366522e-15	0.03209203233807114	7.046508067881495e-06	0.12739461180024614	0.8069653454143202	5.107867773527197e-05	1.044980869134065	1.0	0.29983753957497045
CRX.2440	1.0848282335539086	1.144228837545639e-13	1.084586566900059	2.2761637984808828e-18	5.500144812585976e-10	0.00043929052977167743	0.9249112799852027	4.197812853073814e-11	3.094765371561049	3.0	2.6921234785614345
CRX.2440_full_mutant	0.2235036815866974	1.144228837567872e-13	1.0846659634999076	2.2757752583232772e-18	5.500144812585977e-10	0.0006184696252724729	0.9249114107077016	4.182649798236222e-11	2.2336995260115344	2.0	1.4474292990277164
CRX.2443	3.7567743761942594	2.6275687602590044e-09	5.852781758706684e-14	5.314275891466403e-16	1.4651417647093323e-13	8.366736390788139e-05	1.1411864335219848e-07	4.062490143654123e-06	3.756862222794729	1.0	0.00025701395172435894
CRX.2443_full_mutant	1.8099406493753747	2.6865468736685823e-09	1.3835899199566604e-08	5.314275652326883e-16	1.4651408406418076e-13	5.61597832667981e-07	3.079673501780135e-08	4.06243673901348e-06	1.8099453207292744	1.0	9.583405401021895e-06
CRX.2444	6.4131469560598715	0.34895881886058044	2.647122857526921e-11	1.8697650227848537e-10	6.052718561143617e-11	0.8361093134079461	0.0033117739356776335	0.004558501848876501	7.606085364386928	2.0	3.72902964765441
CRX.2444_full_mutant	3.0257808121781893	0.0002021745107460618	2.7380148356872094e-11	1.352832850408944e-10	6.035205523075619e-11	0.8359881146784492	0.00012711900175776968	0.004549738735084851	3.8666479593272425	2.0	1.7573665519182091
CRX.2449	5.491654571632726	0.015420973255183292	2.8574446712805425e-07	7.60961660189268e-07	4.84234633156633e-07	0.14432421276480736	1.1715401301014802e-05	0.00030574363537843615	5.651718747630156	1.0	0.5266379120038036
CRX.2449_full_mutant	1.823104938787399	0.015354870664752317	2.85744490003723e-07	7.607517907430923e-07	4.836237014862152e-07	0.1569306566013649	7.807564598686201e-05	0.00028304615412021297	1.9957531179736057	1.0	0.3370190436251901
CRX.2453	1.9158858514655996	0.0004014111762965405	1.0832654474551154e-06	3.191183255340203e-08	8.668131471676347e-06	0.012116381417891965	0.0004357775579767843	0.0006210687789405003	1.929470273705457	1.0	0.028615509336277857
CRX.2453_full_mutant	0.9312187970150292	0.00039936859821977167	1.0832654474551184e-06	3.190982165977286e-08	8.668131471676347e-06	0.012220619644201198	0.659845588070368	6.248104489399683e-05	1.603756637679453	2.0	0.7191948591660253
CRX.2454	1.060896226217167	0.9874263139225351	0.030615188468268897	6.776299627359392e-14	5.2993576405894286e-08	0.21869592019425135	0.05263562717480363	0.025588604508932848	2.375857933479603	2.0	1.7237499179485944
CRX.2454_full_mutant	0.39076092018786435	0.9874490444643983	0.030615188468268897	6.77044567544692e-14	5.2993217222214855e-08	0.21324277193865696	0.05259039126529061	0.025571504537956907	1.7002298738557209	1.0	1.0208954646470636
CRX.2456	1.7432443141549765	0.0012144747314387359	6.380130507957051e-08	2.3983924090974336e-11	8.026896103928104e-05	0.00012873260843699076	0.006066801455964284	7.836387467685162e-07	1.7507354393758916	1.0	0.01502883462473619
CRX.2456_full_mutant	0.9260097724060931	2.109767871715152e-08	6.380130508502481e-08	2.3960024989863485e-11	8.02689610392806e-05	0.00012808269573687342	0.006123881645760592	7.653819184100643e-07	0.932342856013492	1.0	0.008665438014129247
CRX.2460	3.0076091569012893	5.288202238901987e-13	2.3528780386942687e-10	1.270608473425924e-13	5.792993781844195e-06	0.937620332961004	0.0003058279101857894	9.976564945658617e-05	3.9456408766516615	2.0	1.9051138422245089
CRX.2460_full_mutant	0.4786066190355973	5.08851521127261e-13	2.3528838857987335e-10	1.2706055461491077e-13	5.792714980426856e-06	0.9968205722741365	0.006609998280299628	9.916692234655354e-05	1.4821421494632847	1.0	0.5752502902990317
CRX.2471	4.883912814025903	0.9898316880786912	0.9669201489138919	3.816210025287709e-12	0.9992093837617572	0.6445632098558735	0.033818497345262696	0.010253808547373669	8.52850955053257	5.0	10.546333601919992
CRX.2471_full_mutant	0.2733358227611063	1.0000505971774287e-08	0.966920148922234	3.559058987370246e-15	0.9992093809621239	0.6151514841263305	0.033168657994197256	1.5071643384963405e-07	2.8877856554829355	3.0	2.739202946914888
CRX.2474	3.699618274825694	0.07857009978757704	0.9264738069278675	3.057787530199203e-11	8.511084372306079e-10	0.04200528658027055	8.379550471980546e-06	0.7427803407315998	5.489456189285167	3.0	4.452995748088396
CRX.2474_full_mutant	1.4211187551436608	2.9920956484190538e-05	0.926473869496041	3.0672629139221756e-11	8.511086339068388e-10	0.9573544857026851	8.291716736506536e-06	0.8489284672498317	4.153913791147221	4.0	4.738876631582897
CRX.2479	2.171594091997032	0.06923647119706366	2.8677409514610177e-06	1.633124244527343e-11	6.739548658530324e-10	0.04699167824759216	0.00026778337775385067	1.68445897320007	3.9725518664507495	2.0	2.7682123956726183
CRX.2479_full_mutant	1.4826526257518036	0.06923647120634346	2.8677409518431824e-06	1.633123931052086e-11	6.739545071828311e-10	0.046169411606165826	0.0002686218253764259	1.7427267058658518	3.3410567046867783	2.0	2.2442272366210836
CRX.2480	1.4491786628551435	9.902481790400364e-06	4.271991416350753e-10	4.180131299564623e-09	1.964245163127286e-10	0.21366016823241915	0.0004971574055694303	0.0020891506767556503	1.665435046455433	1.0	0.35874328089083835
CRX.2480_full_mutant	0.47304727080859515	2.305158287551122e-13	4.271991432382264e-10	4.1801312908540605e-09	1.964188883319566e-10	0.2136429132577064	0.0005150416755739213	0.002088771073026454	0.6892940016188818	0.0	0.16465176443007648
CRX.2486	3.1340535118479527	1.8380096752111958e-05	0.006671389408355763	3.4392128354655355e-14	1.0539399453292429e-08	0.005862050470774337	0.002401919033092476	1.2420419031503174e-06	3.1490085034382647	1.0	0.04030474766970238
CRX.2486_full_mutant	0.35322567109072206	9.438052451809176e-06	0.006671389408386524	1.648705429244517e-12	1.0500044457684572e-08	0.0023956892592404424	0.002491382521653021	1.4750905291527799e-06	0.3647950559246762	0.0	0.007827149970203581
CRX.2491	3.886232705920662	0.002159309206643813	2.2012394850450075e-11	4.819007873891276e-06	0.14266659912518928	0.022743326404228097	3.473217520243842e-05	0.07585434700753288	4.1296958388693445	1.0	0.7025144510245035
CRX.2491_full_mutant	1.051424154378397	1.8431722059066604e-05	2.702588270286029e-10	4.819007873997359e-06	0.1426665991251887	0.017919210017230597	1.7823852099487715e-05	0.05676336015347417	1.2688143985265818	1.0	0.3175645371226357
CRX.2492	1.3214496553805293	1.0383626130441888e-08	4.036241803557423e-07	2.112649447867349e-18	2.5860288496466625e-06	0.008547851605112731	8.884075305743017e-06	9.324576666456421e-12	1.3300093911069284	1.0	0.014622899792161973
CRX.2492_full_mutant	0.45597274626652945	1.0383626115682733e-08	4.0362418797534113e-07	2.048829038496955e-18	2.5860301293676146e-06	0.008517658286656281	8.896939074447443e-06	8.554189739032791e-12	0.4645023015387578	0.0	0.0070005729412065286
CRX.2494	1.8609924696699616	2.2646317311902507e-07	1.96416057763183e-10	2.0646030892267257e-15	1.8026929774201136e-09	0.04544575168078159	0.0006580679639547764	2.6399652579911355e-06	1.9070991577422403	1.0	0.09426015373194657
CRX.2494_full_mutant	0.022283285224111243	1.008055101337016e-11	2.0256469359584051e-10	1.8277722459995638e-15	5.483637991435147e-09	0.32942866506741864	0.06906906944206617	2.091700403840691e-06	0.420783117130285	0.0	0.05847069402533971
CRX.2499	2.7568721364367885	1.4700927927948085e-07	5.974479915310204e-06	5.991233446635716e-10	4.5080937245719466e-10	0.5521530778486899	0.7389639524673608	0.002504063782752837	4.05049935307472	3.0	2.835761387605919
CRX.2499_1_double	1.7592758634805015	8.42898876786627e-08	6.389504491474965e-06	5.991233442248013e-10	4.5081109799370285e-10	0.5521529563839452	0.7389639513385016	0.002504063669128063	3.05290330971639	3.0	2.2822491856893303
CRX.2499_2_double	1.7592758543831197	6.272701172186638e-08	6.031119116905356e-06	5.991233441390485e-10	4.5081445596395463e-10	0.5521527709437174	0.7389639521813536	0.00250406366913011	3.0529027360733876	3.0	2.2822478504295227
CRX.2499_full_mutant	0.7616795814268327	7.620121048231287e-12	2.3467064988998907e-05	5.991233437001377e-10	4.5081618150046277e-10	0.5521526831317972	0.7389639511065441	0.002504063555505336	2.0553237473432278	3.0	1.48947351450909
CRX.2506	2.0479204512575118	0.00043456926005292206	0.21016773186837162	9.493482599164547e-09	4.7918739516797376e-11	0.0016435960432188961	0.0022270128900576157	0.0017237272648539116	2.2641170981254684	1.0	0.4387169441864627
CRX.2506_full_mutant	0.07917232636252891	1.0168327963875543e-11	0.21016773545720585	9.493481539729709e-09	4.791873937587417e-11	0.0016331814233650664	0.0022306250131082727	0.0009414162763674973	0.2941452940841442	0.0	0.035465039674578175
CRX.2508	1.6812716429015118	0.0003714546219476585	0.006990950520739353	4.2830950635504746e-11	1.5321599399442543e-07	0.0018470586551545356	0.012946831435106023	0.3016306951145241	2.0050587865078087	1.0	0.5754938095806594
CRX.2508_full_mutant	0.9667537673012341	1.5330740029232845e-12	0.006990992704132504	3.609008337973776e-11	1.5321599597367104e-07	0.0018278679253869476	0.14926503735452307	0.30163084425689607	1.4264686627957919	1.0	0.6211664588146306
CRX.2509	3.761014352904908	0.687283068296288	7.976870545430028e-07	8.783440549226983e-12	6.125264175974898e-05	0.1955805034041812	0.000132695550883381	0.009981017064732648	4.654053687558591	2.0	2.268024224801799
CRX.2509_full_mutant	0.8448242584416832	0.6862344795827388	7.976873961048729e-07	2.1215793159208946e-13	6.125264175979234e-05	0.16378635107608142	6.084653349656696e-05	0.009894309862897079	1.704862295826265	2.0	0.9733079705281169
CRX.2513	3.605143507736699	2.892158581628104e-09	2.824791993660499e-12	3.2147164639404997e-14	1.2090727897145668e-05	0.218032969812456	0.004877634449819668	2.1108517880524568e-06	3.8280683164736753	1.0	0.5979584853333216
CRX.2513_full_mutant	0.8586957174599196	2.8409038193046613e-09	1.6706584710348982e-09	3.1242716338692064e-14	1.2090727731735895e-05	0.21759229335937252	0.004873664636220672	2.1105087568364734e-06	1.081175881203595	1.0	0.26340664232338334
CRX.2520	1.0526768166421099	0.0013574899469574408	0.8340489087314656	2.0786613648126805e-18	0.01602830619764008	0.0006343227580235015	0.0002501977085187943	2.1402845339656318e-08	1.9049960633875607	2.0	0.9455690476901091
CRX.2520_full_mutant	0.05549814991177562	2.539420708073224e-12	0.8340489087321192	9.866822335505236e-20	0.01602830619764008	0.0006342677779448437	0.0002501804866200061	1.7847549218689634e-08	0.9064598309561884	1.0	0.09147674491247254
CRX.2521	3.059650272169496	0.08935885892094868	1.894932217579259e-05	8.201488661214617e-06	3.279911232559759e-07	0.05234951111252329	0.0001500964061636461	0.003331500532336581	3.2048677179434284	1.0	0.3795287196666943
CRX.2521_full_mutant	0.19508280524087462	5.519579492676159e-10	1.8949323794618435e-05	8.201488656214357e-06	3.2800273397156515e-07	7.893377001240308e-05	0.0001988928225904949	0.0033314900817510346	0.19871960128237132	0.0	0.0014781464581979959
CRX.2525	1.0659153389953204	7.20878371224684e-07	0.9832955123706311	5.700979009770803e-12	7.305082485267952e-07	0.001766723895198462	9.976546187490542e-07	0.001629171609693959	2.0526091959177837	2.0	1.0415042825786895
CRX.2525_full_mutant	0.5366884521623414	4.3958550292327663e-07	0.9832955123706311	2.8687496435386657e-16	7.305082485436454e-07	0.0017667227545341837	7.5731576834024775e-06	0.003046000860644854	1.5248054313995865	2.0	0.6215725068223472
CRX.2527	1.1396571557787412	0.02945464046595317	1.4050171596405032	4.002619384601253e-13	1.8655715867346045e-09	0.0055418559605539775	7.319180761109592e-05	0.003017205417469013	2.5827612109368037	2.0	1.4850263683578766
CRX.2527_full_mutant	0.18261360004871818	0.11524577606197613	1.4050171596405323	4.367868551523853e-14	2.1083747232144323e-09	0.00552341464013374	7.356371226360076e-05	0.003017205460702329	1.7114907216727446	1.0	0.5267671475858322
CRX.2530	3.2161099376344398	0.00044492006235139457	0.04945094687955028	0.005978543968606047	1.700404252334302e-11	3.12896666814988e-05	0.038083565828417376	1.2297342480425325e-06	3.3101004337912987	1.0	0.25379731450541987
CRX.2530_full_mutant	1.194968245372813	1.9351559391859118e-10	0.04945299479539988	0.0059785439686217195	1.7004043082010063e-11	3.070224781606044e-05	0.03808357590970152	1.2279762383721218e-06	1.2885152904811104	1.0	0.14996777174891399
CRX.2532	3.2172444858492417	1.0951254528050005e-10	1.086113240751301e-05	1.9464055135198244e-15	0.200997668810675	0.00021256003223051278	0.00033668084636580666	0.013008063625800785	3.431810320406236	1.0	0.5507599742227054
CRX.2532_full_mutant	0.40108316270447314	1.0951235609575596e-10	1.0893137199771937e-05	1.8157238283664816e-15	0.20099766881067466	1.2844882769549992e-05	0.000362910847266271	0.01300743009108663	0.6154749105829842	0.0	0.14772428400421336
CRX.2533	4.383001370721409	1.010091633224068e-05	1.0573056062880872	2.0308213237245637e-10	0.978228964034728	0.04072127513811834	0.0005728503627175771	0.20448294116806714	6.664323108832542	3.0	6.028180124838323
CRX.2533_full_mutant	1.456788029082306	2.5584538041669376e-09	1.0573062257920078	2.030770490758552e-10	0.9782289640347328	0.04079491615907301	2.5951263227738217e-05	0.20448294096291783	3.7376270300557968	3.0	3.7922000654571626
CRX.2539	2.0034453946522945	1.1447463657593748e-05	1.3165982510257405e-07	2.0041144380305055e-15	2.5474035112222143e-08	0.004691997009683333	0.00043072248254239415	0.7724059273527785	2.7809856460948184	2.0	1.3112444858173982
CRX.2539_full_mutant	1.0075402168714211	1.1131119680727148e-05	1.1984653032821122e-06	4.428616913650744e-17	2.5474035112225005e-08	0.004691973942151538	3.36616477069503e-05	0.7724057099017099	1.7846839174220084	2.0	0.8397284583866349
CRX.2540	1.7249624460128001	6.234614198002651e-07	1.9539712875649335e-11	7.416485140527552e-11	0.34954032994252265	0.049520884445780476	0.20421642012219143	0.0023664899016927446	2.3306071939801116	1.0	1.1452598293438887
CRX.2540_full_mutant	0.8638032812388897	6.234614198002653e-07	1.9539713323017286e-11	7.415898249029501e-11	0.3495403299425296	0.046847873466106464	0.22385878260320852	0.002366490261114957	1.4864173810669679	1.0	0.8083986539451367
CRX.2544	2.690246372335522	2.1812280541114015e-11	2.811539885558985e-12	7.689118261461579e-11	4.048036588517579e-08	0.05346750427020442	5.796105796618028e-06	0.007793984723479981	2.7515136980168844	1.0	0.15137533344682946
CRX.2544_full_mutant	1.2241576374242251	2.2185319288486188e-11	3.614505089624777e-10	2.7775538556132104e-10	4.048036588517578e-08	0.05346750418810598	5.7816364985951794e-06	2.4310095199235475e-07	1.2776312074915388	1.0	0.08542843004119564
CRX.2545	5.6075376447272145	0.00022210702568774287	2.377471255024231e-13	1.1339596577758037e-13	1.2854818659655128e-09	0.07329515631238744	0.9422860930460133	0.007192717153233724	6.630533719550369	2.0	2.8838835682466635
CRX.2545_full_mutant	0.8317906446460482	2.5746767957659296e-08	3.3687809333152245e-07	6.51676530970121e-14	1.2865585125342958e-09	0.07326439863439124	0.9369456392749191	0.0002325099162486265	1.8422335563830923	2.0	0.9777927595197026
CRX.2548	1.8260952305205298	4.4044462572697755e-11	0.9515852393617023	1.0170560304554174e-15	0.4696972824934133	0.006040601932637449	9.727094787013028e-05	9.141049273992409e-08	3.2535157167106914	2.0	2.488658597427529
CRX.2548_1_double	0.9500788111904261	4.433209153846776e-11	0.9515852393617021	1.012898791668935e-15	0.4696972824965793	0.006041126922036483	9.607932812017154e-05	9.010778184962589e-08	2.3774986294509795	2.0	1.7792969273690256
CRX.2548_2_double	0.951894597618729	4.404646915699556e-11	0.9515852393617021	9.553700529132018e-16	0.4696972781151203	0.006041134614137631	9.643902084388391e-05	7.261892024870821e-08	2.3793147613935006	2.0	1.7810567932159354
CRX.2548_full_mutant	0.07659118302282321	4.433409812276556e-11	0.9515852393617023	9.40880283174729e-16	0.4696972781182863	0.006040619836945228	9.52474009739299e-05	7.131620741710623e-08	1.5040096391012734	1.0	0.6805689112760472
CRX.2549	0.9834859570981395	5.8780511293264e-10	1.091902211917161	3.40312005016402e-16	2.585653761742736e-10	0.10229739288940608	5.1850240965478516e-08	1.8037534774330527e-09	2.1776856164050717	2.0	1.2687293041783625
CRX.2549_full_mutant	0.2028271591460569	5.878051129277652e-10	1.0919022119171655	3.403120222127064e-16	2.585653761008279e-10	0.1022913027622132	0.0005952596554014186	1.803708364984246e-09	1.3976159361309164	1.0	0.448888558372068
CRX.2556	1.0270388534647326	4.494304629001421e-05	1.0265900697171363e-05	1.0296975334440048e-12	1.870977888794624	0.5014875601644017	5.485033244253962e-06	0.0061513685973082575	3.4057163650023274	3.0	2.6820958523523757
CRX.2556_full_mutant	0.03815676375734073	4.4943046290012743e-05	1.0265924695487286e-05	1.0296967919885713e-12	1.8709778887946236	0.5014823397174791	2.2917606501859525e-06	0.006151368596370103	2.416825861598479	2.0	0.9782485569162406
CRX.2557	1.0066290977822996	0.9889199799615574	1.846700939049485e-06	3.4480510271019086e-13	0.0006131450770332678	0.000498286537209167	0.04947312400842314	0.12789273237716672	2.1740282124449735	2.0	1.370255759370275
CRX.2557_full_mutant	0.03510018590368136	0.9889199799615574	1.8467014247912748e-06	3.448046108001443e-13	0.0006131450770344091	0.0028822416354472827	0.049566828211332604	0.12789273249534172	1.2049769599861644	1.0	0.3078166721209222
CRX.2558	4.321561130628624	0.00013663724590910374	0.7183084256529197	1.8259522342001972e-09	9.317691267245521e-07	0.03330848360645471	0.00222723647565432	0.004349471342891407	5.079892318547532	2.0	1.9690920200958177
CRX.2558_1_double	2.854390737240221	0.0001324837244231808	0.718308425675663	1.8259517196402377e-09	9.317694006185833e-07	0.0333073959467822	0.0022272356840968197	0.004349321398507314	3.6127165332650453	2.0	1.6071350555610642
CRX.2558_2_double	3.326732199860426	6.853242611521531e-05	0.7183084256531657	1.825952086297752e-09	8.813806508160638e-07	0.03308966221431706	0.0022270940740219606	0.004347795895647389	4.0847745933302955	2.0	1.736331049172422
CRX.2558_full_mutant	1.8595349927237401	6.437890462929237e-05	0.718308425675909	1.8259516561050597e-09	8.813809251264022e-07	0.03308857456154745	0.002227093282457558	0.004347645951263295	2.6175719943064237	2.0	1.26858219172489
CRX.2566	1.935415295082364	0.002783494681218854	3.189255730727477e-13	1.2057267888297812e-08	2.9342405172819324e-08	0.9411722989283638	0.0004043779191583123	0.04363496966917962	2.9234104776802763	2.0	1.6031814189356253
CRX.2566_full_mutant	1.0781276164758546	0.002783494681218854	3.190270861595922e-13	1.2057267843905269e-08	8.758590504882826e-10	0.9400062918358222	0.0018841102931084726	0.0436348301591351	2.0664363563785852	2.0	1.1121399003616683
CRX.2567	3.6687033495043493	0.0026121054588201646	1.154692949523332	1.1197551292959518e-10	9.438800952227695e-06	0.1612601200730092	8.74146082570962e-05	0.057064903362197855	5.044430281442893	2.0	3.179930198905129
CRX.2567_full_mutant	0.9547281499596674	7.453431036189246e-13	1.154692950010072	9.513485986818815e-15	3.2717477589871776e-05	0.16120761897878974	0.0010475001163275874	0.10178226074121746	2.373491197284419	2.0	1.636203012098086
CRX.2572	2.7557971407789683	0.0017357060695174815	1.7361508243303343	0.9441242617212356	1.0823036281339946e-09	0.01864067969082792	0.0001471220510157373	7.433334637613576e-05	5.4566700690705785	3.0	5.282642120999891
CRX.2572_full_mutant	1.0690595287170204	1.705564830520896e-09	1.7361508243303343	0.9441242617211972	1.0823032001883226e-09	0.000204409649742605	7.582903874441745e-05	7.433329027777403e-05	3.749689189535185	3.0	3.370570151653537
CRX.2574	1.3432503308845403	5.1566367696409243e-05	0.03074755039221632	1.4792009074626951e-05	0.03633428751876397	0.019342774017258427	9.099719049166965e-05	0.05202568429842218	1.481857982678464	1.0	0.24101513379032863
CRX.2574_full_mutant	0.3711235555138947	1.5184484042730985e-07	0.030747550392050422	1.4792009074626057e-05	0.03633428751876397	0.01940592003838809	9.097823836829814e-05	0.05202568429724225	0.5097429198526228	0.0	0.1049242303387995
CRX.2576	3.7263315745592718	6.901904263103005e-05	6.488397949936994e-06	3.02087047765677e-06	0.9659202015727341	0.712705730903755	0.004068452993696597	0.00018518403075183898	5.409289672371268	3.0	4.0913238390056526
CRX.2576_full_mutant	1.9339282886223597	4.5264765418651203e-07	6.488398253141907e-06	3.0155649438121754e-06	0.9659140930986566	0.7126393883400346	2.861357069869296e-05	0.00018349559188470893	3.612703835834485	3.0	3.009543313353198
CRX.2584	4.326785155188105	3.7151443932336015e-07	2.735512897083548e-08	1.3804679659098357e-11	1.0308134860363097e-08	0.3988197883350166	3.926966547087695e-06	0.00016016624122609847	4.7257694459224036	1.0	1.1028195621313794
CRX.2584_full_mutant	0.4135178170307259	2.443847267115511e-07	2.73807482423611e-08	1.3674139175751567e-11	1.4885680623150107e-05	0.25138607847584465	1.0326125382118364e-05	0.00015887341396316875	0.665088252505688	0.0	0.1679889245847105
CRX.2586	2.271013695451556	0.0061194477849418095	7.214886828694119e-08	2.387323555936876e-12	3.4350238249091052e-09	0.00040276653614338906	0.003243403976169773	0.0036413554673168443	2.284420744802407	1.0	0.030954861714957364
CRX.2586_full_mutant	1.1281068524625173	0.006119447784865119	7.214886854856467e-08	2.2311032347870977e-13	3.4350238418523375e-09	0.00041675152081757427	0.003243471566276617	0.0036421346130370955	1.141528733531629	1.0	0.020907162082100177
CRX.2597	1.6199783488684334	0.0005963217866531088	0.4991696347104232	9.909858525313529e-14	0.00026177308382322785	0.026741480693675827	0.004946714754837047	4.888171232892717e-05	2.1517431556102737	1.0	0.8716028151880257
CRX.2597_full_mutant	0.7119076122735722	0.0005603354898917966	0.4991696347104232	1.0174295723781643e-13	0.0002617730838232256	0.02673914505651026	0.004946714555923513	4.8881750061634136e-05	1.2436340969203075	1.0	0.510007396671245
CRX.2598	2.294841129119848	0.001205578955691769	1.0983093965768221e-09	6.563041721270311e-13	2.4637031072242786e-05	0.8432791651614229	0.0023633947998726174	1.9859406724768926e-08	3.1417139260262803	2.0	1.5162029307381752
CRX.2598_full_mutant	1.2970332963772215	0.001204551462976991	1.0983099180105605e-09	6.563039886810094e-13	2.4637032901140604e-05	0.13170492856760455	0.0022874767486917164	1.8735635378246906e-08	1.4322549100239976	1.0	0.21697368675555517
CRX.2604	1.318510963855079	8.746174196582824e-05	0.00011893802989481584	8.11131404160764e-11	1.0227893894502351	0.001354981900526974	0.0013490740232573752	2.2852151631970666e-05	2.3442336612337042	2.0	1.2403075115861628
CRX.2604_full_mutant	0.3424158216211846	8.101053987148337e-07	0.00011920783315514137	8.111313557526027e-11	1.0227893903031882	0.0011526853458610528	0.7525079302307759	2.2609968207187215e-05	2.119008455488884	2.0	1.435177842083396
CRX.2605	1.5354770279628691	9.203678134691089e-07	0.07782303883458801	0.03546336613383906	3.747811567472618e-09	0.2533893316844166	0.02637610155157825	0.005760892455586641	1.9342906827385027	1.0	0.7213507921938052
CRX.2605_full_mutant	0.5765665492810907	2.5721234035323594e-08	0.07782303884220143	0.03546336613383905	9.761019631696964e-10	0.2533866809836072	0.026369210694499202	0.0057398141872289365	0.9753486868198026	1.0	0.4063098834158168
CRX.2607	3.4238216188153228	0.1650351576616354	0.00041314641915866414	4.2697170927034626e-07	5.029090711073835e-10	0.026083632580353667	0.05832776428181012	0.1037136196545276	3.7773953668874265	1.0	0.9684902716169039
CRX.2607_full_mutant	0.48749875756495076	6.03363524793271e-11	0.0004131464283905195	2.1651318431658682e-10	5.029092482939261e-10	0.026044568740426474	0.11169772052953912	0.05161224957445455	0.6772664436175202	0.0	0.17013533414617313
CRX.2611	2.695329065080568	0.001252391252605214	7.106513952444725e-08	1.2758259248223087e-08	1.0352145673011963e-08	0.6562128434954771	0.7956875100140544	0.07848525548828014	4.226967159506529	3.0	3.3477675099456516
CRX.2611_full_mutant	1.776347062028549	0.0004280763994292164	7.106513952616232e-08	1.2758251062538112e-08	1.035214567287373e-08	0.6549517852653292	0.7956875086858004	0.013268462413785967	3.2406829889684303	3.0	2.5819059865243763
CRX.2613	2.6412434156939453	1.5236316290997302e-08	7.040048744032389e-12	9.9877508362076e-06	1.022789389912969	0.9895583068455209	0.4529362640402665	0.0017290503843687766	5.108266429871263	3.0	5.381625678875379
CRX.2613_full_mutant	0.6626602355895181	6.233848376580421e-10	3.802629816714325e-10	9.987750835750354e-06	1.022789389459515	0.9880648455433519	0.45293420462252576	0.0017285254386534502	3.128187189408048	3.0	3.1389687859964046
CRX.2623	2.282452027495632	6.715568446515818e-06	2.3176642281858422e-11	3.4674505270873956e-06	0.7705854027621201	0.00892708592470906	0.807120081603088	0.030080544721774623	3.899175325549474	3.0	3.214676558758263
CRX.2623_full_mutant	1.2643026425267259	4.816512812348289e-10	2.476871103809933e-11	3.4674502611562345e-06	0.77058540276212	0.008927082746393521	0.8071198193354536	0.030080544691048684	2.881018960018423	3.0	2.425344204496461
CRX.2626	4.8151031891132225	0.5150171844963493	7.040582716031236e-10	4.662607422009807e-12	5.5856378959764114e-08	0.9417715034465052	0.018458485339402426	0.9903454972379387	7.280695916198518	4.0	6.894672794846355
CRX.2626_full_mutant	1.979064261304861	0.5148387156317703	7.043929953360751e-10	4.627381018373593e-12	5.632822178430104e-08	1.0070935536625325	0.01869211415761103	0.7916447081521547	4.311333409946172	4.0	4.594406168682795
CRX.2628	2.2366341284545297	0.0020586730006659	2.7209084553302433e-06	1.485901761174166e-08	0.0001852946041293327	1.0598401175295773	0.00011697784003104607	0.0007843301277663783	3.299622257324173	2.0	1.7797772904500473
CRX.2628_full_mutant	1.2905310441496118	0.0020586730006645444	2.720914257518199e-06	1.4859017611637994e-08	0.0001852946041292677	1.059858140767892	0.13097787739104566	0.0007843407787609819	2.4843981064653793	2.0	1.5478509737348034
CRX.2629	4.72466710860441	0.007049019007108514	4.478281061512975e-11	1.438376217376135e-13	1.929310547485663e-09	0.34587092410707615	1.842727112176511e-05	0.03275783957166448	5.110363320535618	1.0	1.1382716545422498
CRX.2629_full_mutant	0.7135194367064974	1.6775831512572603e-11	3.391357281126307e-10	4.2191048199870305e-15	1.9292796842042025e-09	0.23906804846332275	2.675778971678406e-05	2.427262682818152e-06	0.9526166725074152	1.0	0.24431272804951823
CRX.2631	2.999540790395384	1.3261940934858225e-07	5.624010230641785e-05	0.0008797119881105253	2.079245466930431e-07	0.019118936113805315	0.9279841150163539	0.0018325621681752648	3.9494126963280913	2.0	1.9505911123833535
CRX.2631_full_mutant	0.17230517175899276	3.632540787530682e-10	5.6240102306421124e-05	0.0008797119881110756	2.0792424017831783e-07	0.019067148294509128	1.7280543302790041	0.0018325603125375282	1.9221953710229553	1.0	0.36700873638996045
CRX.2633	4.589887979463544	0.9920165692797038	7.421719551282586e-05	6.475538250963609e-06	2.7172573988976826e-06	0.0007496401011366665	0.03405126801082808	2.0007478051996346	7.61753667204601	3.0	7.2421766827112295
CRX.2633_full_mutant	1.3052250302604542	0.0002418390668193518	7.421719551984063e-05	6.089952448626772e-07	2.7168327527411227e-06	0.0007172797182835647	0.03405149510304335	1.6592964095205076	2.9996095966926255	2.0	1.804076398604829
CRX.2634	3.8279638497055783	0.07944498370199153	1.5832453214849546e-09	5.231921725954582e-09	1.3048890135007996e-06	0.0005799129633601609	0.6641002611383997	1.0658388104928367	5.637929129706347	3.0	4.47800700125414
CRX.2634_full_mutant	1.2081576767664373	0.00040493947712967653	2.276259632927661e-08	4.301670716063159e-09	1.3048893220724317e-06	0.00030373936575408487	0.7549112625598208	1.0777332212498696	3.0415121713726005	3.0	2.584652695346551
CRX.2642	2.3027412530920013	9.361067762644276e-05	0.24127997691108155	5.986823562011441e-09	5.4994663684014984e-08	0.07847376893117927	2.2614311236478675e-05	0.00010492810600604687	2.6227162130106185	1.0	0.7006488921887176
CRX.2642_full_mutant	0.3444249393794252	2.2660395018972777e-10	0.24127997691108155	8.432009462847779e-12	5.4819416113525056e-08	0.07988538544333676	2.251223441340061e-05	0.00010486406110148188	0.6657177330838104	0.0	0.2156462589061361
CRX.2648	2.835876371786635	0.000506029252405967	1.765688524917455e-05	3.238362006833766e-10	1.0235875378014934	0.34884210129265947	0.0004540642190129198	3.491401668270193e-08	4.209283796475309	2.0	2.90569076302536
CRX.2648_full_mutant	0.876892575061061	1.242879771810735e-06	2.0872567344390803e-05	3.238271631199439e-10	1.0235875378014934	0.34884080359024133	0.0004539025652452516	4.962303203151296e-08	2.2497969844120163	2.0	1.5694464519477416
CRX.2651	4.878745747341098	0.09520921295005837	8.114764647966845e-11	4.605500906520397e-05	2.1458016650943283e-10	0.3823839540417717	0.08517558581787468	0.10861651469066577	5.550177070146261	1.0	2.0686804601945585
CRX.2651_full_mutant	1.1818761682092187	4.398362075283406e-10	8.332303713472887e-11	4.6054584294004425e-05	1.8653208849024034e-10	0.8415796409176581	0.00094556327830061	0.0037654499352159144	2.028212877634379	2.0	1.0005055731485983
CRX.2654	1.3398476578224132	0.015354870465461929	1.481511282167684e-10	3.019680535449411e-11	0.8877530144183142	0.11841083154649129	0.01331432282145292	0.0032709118879862492	2.3779516091404678	2.0	1.4558520162895299
CRX.2654_full_mutant	0.47432131596751836	0.015354870465461929	3.780537679113841e-10	3.019681131577065e-11	0.8877530144183142	0.11837106418238527	0.013314390552972104	0.0032709118879528337	1.5123855678828555	1.0	0.7698802960277757
CRX.2655	3.484084241059306	0.13441134411330968	1.5395914941254522e-07	0.007028849396354916	1.5837967056074506e-05	0.021817980877386865	2.6858519087205802e-05	0.05727768148776181	3.704662947379412	1.0	0.60845492173914
CRX.2655_full_mutant	0.953336027538471	0.0007295933377491164	2.1216644197192153e-07	0.007028849394805534	1.5834464550631464e-05	0.024926912112942543	2.3999408185672605e-05	0.0325532115392589	1.0186146399624054	1.0	0.09128922749093
CRX.2661	4.79680792975844	4.922273135862176e-05	5.81777531105642e-06	2.3749406021002757e-12	0.016714648336188218	0.0009774662951698562	0.003844547456225665	0.004991979464513675	4.8233916118195825	1.0	0.08584992538123631
CRX.2661_full_mutant	3.439483231152238	8.076789635011155e-08	5.817890662868317e-06	4.784209645204615e-14	0.016714648425046184	0.0012146562610091294	0.0038758460684565977	0.004991791910141726	3.4662860724754982	1.0	0.07519152712256996
CRX.2666	5.937120163505629	2.979344819869424e-09	6.666190845041317e-08	1.3155437682645724e-10	7.57565014180608e-08	0.07758418065522063	0.0007072993714006034	0.003620800462737764	6.019032589524297	1.0	0.28222679727540795
CRX.2666_full_mutant	1.6235610218992396	1.5040461607281036e-11	1.4606840716584556e-07	1.268208359933402e-10	7.575632727263901e-08	0.0753213978054774	0.0019912413322770994	0.0036171815854680075	1.7044910645890576	1.0	0.15200774516227517
CRX.2668	4.792993859930837	7.743488337203868e-05	2.825171165065613e-07	4.130636289784127e-06	8.389410169528554e-08	0.002160540884164	0.006015965033295574	7.034943286705869e-05	4.801322647212044	1.0	0.026937687313872454
CRX.2668_full_mutant	0.9692221780158281	3.5339078499962045e-09	2.825171166837704e-07	3.5332877486242793e-07	0.007292412477750502	0.0021380188403509223	2.6931329517592113	3.4077459958694493e-06	3.671789608218936	2.0	1.866829999390865
CRX.2669	2.4021630458152328	2.938677779276918e-10	3.1963546391594244e-07	1.4531086484180871e-11	4.8028477431052193e-11	0.09088749799431442	0.0007649330005938976	2.7496237519693125e-05	2.4938432930395518	1.0	0.21056712178367046
CRX.2669_full_mutant	1.4848428504653546	2.93830627950757e-10	3.19638540384003e-07	1.4530978553361662e-11	4.802847741708506e-11	0.0908874579168451	0.018847276478170485	2.7495779696802734e-05	1.5946054006349974	1.0	0.19597900215548306
CRX.2670	2.299122489735316	5.301778785344892e-06	0.9997539918504571	3.0844983988029056e-09	3.763657399042761e-07	0.5425198774979227	0.0027245443589924813	0.9983041510768664	4.842430735748579	4.0	5.273812097562437
CRX.2670_full_mutant	0.6363348169075139	3.7118457531593e-09	0.9997539918518474	2.9117090548466156e-09	3.7636573990393125e-07	0.5425090044089163	0.9242604856816555	0.9997410752360075	4.102599757075236	5.0	5.179189149769317
CRX.2672	6.265191023533587	0.0009655921878829852	1.340689970200428e-10	3.5964768175303297e-09	0.02853036949217653	0.040705340680426756	0.0014161079329306696	0.04789232151311802	6.384700759070667	1.0	0.4252680714504055
CRX.2672_full_mutant	1.4250744756917009	8.236174278709735e-09	2.726108815266052e-10	3.183400689583956e-07	0.09684901667623053	0.012678606970276299	0.012064220540646856	0.09045819808291634	1.6371248448106248	1.0	0.3758920786098276
CRX.2675	5.83436436321862	0.3568783275670909	3.869952993769353e-12	1.6484400343664895e-07	0.04144218622658181	0.00035429553191195764	0.001662675235954944	0.06463786107439538	6.299339873702428	1.0	1.5135682419511434
CRX.2675_full_mutant	2.0166456628235006	0.03707039777385535	1.354525332723714e-11	1.611248634027849e-07	0.0024338616494898845	0.00021746751214424186	0.0025347051774382264	0.019151066853841506	2.0780533229286786	1.0	0.132480532554335
CRX.2676	1.452300245116014	1.972607723712055e-08	1.968903187991528e-08	2.8203399442262765e-05	1.5359945605374835e-05	0.830577477433261	0.9966173877526514	0.011078733878768295	3.2906174469408516	3.0	2.865984327220626
CRX.2676_full_mutant	0.6287816588417836	1.0940310727799728e-08	1.968903253364086e-08	2.820339944202128e-05	1.5359945605374815e-05	0.8305774509976924	0.9966174286857769	0.02052792533395673	2.4765480578336003	3.0	1.9603189937018495
CRX.2683	1.1137701305584047	2.543499240060122e-05	0.9502851232328481	4.631974598869638e-14	1.1246042578379496e-10	0.00022041200586875943	0.0002567232461982088	0.000789052215594156	2.0653468763638214	2.0	1.0431613537341977
CRX.2683_full_mutant	0.11659146494687442	6.897007177005401e-13	0.952134187658302	4.3399471987322176e-14	1.124604255049592e-10	0.00014582394203703207	0.0002567108058214411	0.0007890486530568741	1.0699172361192852	1.0	0.1558093755521273
CRX.2685	3.520127593364367	8.631908465374844e-07	8.390314100024661e-05	2.948614777604618e-10	1.8624393231787288e-06	0.8623983975420061	4.188793626900236e-05	0.001792649168552888	4.3844471570772265	2.0	1.939328986302754
CRX.2685_full_mutant	0.7192417066623176	4.0932783105793026e-09	8.390577228200467e-05	6.591323956820228e-12	1.8632914624442973e-06	0.862348192022862	0.4873076256838228	0.00016834299907768192	2.069151640531694	2.0	1.4755362589180643
CRX.2693	2.482029427596401	3.4584478271484407e-09	9.55134077335837e-05	7.572438593998765e-13	6.675109011636679e-05	0.011846542163940047	0.16396490322691396	0.00024994623764997	2.65825308718196	1.0	0.4032345813282163
CRX.2693_full_mutant	1.4937793951677638	3.458447824187302e-09	9.551340801768701e-05	7.571812572874006e-13	6.67510904412629e-05	0.011839918482246525	0.16396465848524958	0.00024994501884582855	1.6699961851117695	1.0	0.305676967221378
CRX.2698	1.954516459628104	2.2860100357272067e-13	0.0008811815892530697	4.010611375434491e-07	1.1956249196821533e-07	0.0014532615340012963	0.03765649516038367	1.3984503175929971e-05	1.994521903038776	1.0	0.08433327401536533
CRX.2698_full_mutant	0.9674599764433935	2.2857248264817023e-13	0.0008811816890265974	4.0106113754344905e-07	1.1956249196819543e-07	0.0014510607487091117	0.03765661939035978	8.84397555715579e-10	1.0074493597797447	1.0	0.05556638558872828
CRX.2704	4.051859719044391	0.01250510220805803	1.2415152616072853e-05	2.0921168229126825e-11	0.8045982501405654	0.007134372105892248	0.0008452596089922131	0.006136994295582811	4.883092112577018	2.0	2.0453984289224585
CRX.2704_full_mutant	1.1792915254678156	0.009928772658634928	1.2415152622318225e-05	1.9750013114552735e-11	0.8045982500212334	0.006659304789126862	0.6602548432777692	0.006058476687365226	2.666803588074318	3.0	2.149413988279078
CRX.2715	2.3544567594256107	0.00043267109576413537	3.536370827771908e-14	5.139856801535497e-08	1.9072826468842352	0.26156737606554414	0.004925369084733607	0.02704478767964569	4.555709661634137	2.0	3.626226089826974
CRX.2715_full_mutant	1.3665020876342326	0.0004326710957641563	8.362062317307911e-14	5.139856801535483e-08	1.9072826468842352	0.2610804171664529	0.004925402739358874	0.027044787679527282	3.5672680645982227	2.0	2.68621854245944
CRX.2717	2.0968716066990005	7.315560212560082e-05	2.6769010772015048e-11	3.590606027352314e-05	1.0060600636207846	0.02485086575807068	0.0112133481951652	0.0005972919897615339	3.1397022379519504	2.0	1.7365035852327277
CRX.2717_full_mutant	1.0933471519574833	7.315560212560082e-05	2.6769010852636177e-11	3.590606027352314e-05	1.0060600636207857	0.0023916502133563824	0.011213235879941313	0.0005972914713503838	2.1137184548320853	2.0	1.1021584446745138
CRX.2718	2.7325635789860003	0.04396261818428501	1.38035619075197e-11	1.4731125106445403e-09	0.4867721079505864	0.04087261512056602	0.0009289226232597046	3.4981951346418826e-06	3.305103342546748	1.0	1.2831239837272617
CRX.2718_full_mutant	1.3706889955332267	0.04396216075309273	1.3803565595251405e-11	1.4679798008018733e-09	0.48677210795056375	0.040871141770291226	0.0009237337426739759	3.2200652237578192e-06	1.9432213612968554	1.0	0.8818186160840737
CRX.2720	2.2375854858434123	0.7167561682490939	2.1994008273677235e-05	4.30319295605176e-11	2.120954046241188e-06	0.6796979806206281	8.729047827930661e-06	0.00305779815678569	3.6371302769231	3.0	2.76587305805591
CRX.2720_full_mutant	1.3983189463129342	0.7167551172509729	2.199400885896903e-05	1.730527698719445e-13	2.120954046241188e-06	0.6796636600693876	0.014834858909259643	0.0035873662172947853	2.813184063722927	3.0	2.2346191831231716
CRX.2721	3.9070965966411535	0.00024774200702520877	9.70439384316623e-11	2.1685125793226365e-11	0.000932709184097257	0.013726363383899048	3.125058378983153e-06	0.0010123303787242207	3.923018866772007	1.0	0.04719585140618709
CRX.2721_full_mutant	0.8414972031467285	2.5767985317347314e-05	1.366774881372381e-10	1.7299350342012444e-10	0.0009327091842445486	0.013613347245279394	0.0008334560129355025	0.0010129170943765056	0.8579154009785528	1.0	0.02105367129489089
CRX.2727	1.3892132746867207	1.2507819615826763e-10	1.1596995580517313	2.2332171913930696e-13	7.310673641618352e-07	0.00012275325028075418	1.2621780152713647e-05	0.006314914146828567	2.5553638531083798	2.0	1.4151613700836891
CRX.2727_full_mutant	0.45363950723038315	7.492245462524706e-11	1.1596995585919965	2.2331480717286702e-13	7.31067982666505e-07	0.00012276495558978672	6.4488027325023136e-06	1.6013900575688308e-06	1.613470612113888	1.0	0.5967297125608986
CRX.2730	3.08149140643454	0.000395091192510441	8.043286306355272e-05	0.00022513352862897938	7.667137520418278e-07	0.9692088447888179	0.9962741975771301	0.004424171213318047	5.052100044311761	3.0	4.326341917975169
CRX.2730_1_double	2.143465391155128	0.00039267730484540355	8.0432863147704e-05	0.0002251335286613008	8.025378035868035e-07	0.969208260377608	0.9962914876778259	0.004422227744187393	4.114086413189207	3.0	3.6630003285061608
CRX.2730_2_double	2.164776984849539	2.4139219789128963e-06	8.043381969380157e-05	0.00022513352844587265	7.659295614099087e-07	0.9691037682406758	0.9962742442120549	0.004414161039544058	4.134877905541494	3.0	3.6785431717163966
CRX.2730_full_mutant	1.2267509695701273	3.431387545681513e-11	8.043381977795286e-05	0.0002251335284781941	8.017536129548845e-07	0.969103183829466	0.9962915343127507	0.004412217570413404	3.1968642744189406	3.0	2.8129048203895137
CRX.2734	2.679676151376516	0.011497235084265945	6.909012828471298e-07	3.95745361372826e-08	4.135867283395465e-07	0.0012532150064549774	0.0003210823872266911	0.994319022099313	3.687067850016324	2.0	1.909043666645784
CRX.2734_full_mutant	1.8603887506300762	0.00033013357599090827	6.909012828471304e-07	3.9572508304513554e-08	4.135867283395453e-07	0.0012532727547824919	0.0003314526276350573	0.9943189693243434	2.8566237229733478	2.0	1.5146544059840108
CRX.2735	5.18074898829498	0.011946664429491083	5.570256085348956e-09	3.02487022846822e-06	0.006754023325820874	0.5499637268839431	0.004893491458191635	0.06794373312421625	5.822253657957128	2.0	1.8997627455012784
CRX.2735_full_mutant	1.4420487208656658	0.010350157222134834	5.570519048947119e-09	3.024869665766843e-06	0.006754023329353583	0.8993003722941251	0.004946694428068341	0.0357982644491657	2.399201263028698	2.0	1.3246161429937973
CRX.2738	3.187144045595273	1.373610788972203e-11	6.41577148573361e-14	7.656120729656313e-13	3.268318842419374e-13	0.027945618467797535	0.17174937944340735	7.943211040160765e-06	3.3868469867324102	1.0	0.51744898293715
CRX.2738_full_mutant	1.2319663117548652	1.3781031602431938e-11	8.566634356170341e-14	5.88340310872059e-13	3.204154192547764e-13	0.049316258179033394	0.17174935845160724	7.943210140676654e-06	1.4530398716104218	1.0	0.34737770335609025
CRX.2739	4.986708077325662	0.0007625983590114228	0.019025083851576054	4.2295675779052353e-07	8.757087462852226e-07	0.03918833136180958	0.24493479396427006	1.0311643014547927	6.321784484982626	2.0	3.6658893302331075
CRX.2739_full_mutant	0.331094569090625	1.0148127245891189e-09	0.019025089052614106	4.174443286163452e-07	8.757087706015797e-07	0.1933495583640013	0.24513972749368595	1.0311468353847517	1.81975707355359	1.0	1.1888821103569576
CRX.2742	4.978609464129002	0.04081527381908836	0.5014244698493352	5.98488260149647e-08	7.746043960358453e-10	0.00037694852321864137	0.00013865236001266002	0.026941658039607696	5.548306527343695	2.0	1.6685210242706705
CRX.2742_full_mutant	1.1398154501306645	2.467131864636925e-08	0.5014244698493927	2.7672951148157945e-11	7.608042261183128e-10	0.0007928048600811669	6.211004319364691e-06	0.02691150709916937	1.668950468403423	2.0	0.6942165645404006
CRX.2743	8.317099403631747	0.0348606861334534	1.0477251778138355e-08	1.7007672226333666e-09	2.1301044039717467e-10	0.23590588507741694	5.719216477775465e-05	0.05416071944441281	8.642083898842838	1.0	1.235676987564649
CRX.2743_full_mutant	2.890191885944208	0.13413436694751843	1.0477019388616785e-08	1.7072710830167024e-09	1.624007087306511e-08	0.004571221091573306	0.11548117895809827	0.04985829209443498	3.1942369734601943	1.0	0.7713027367227203
CRX.2746	2.5261986933039657	0.0004338702826693914	0.0025438846274269695	3.1852111817186897e-11	1.0016868049214407	0.02968273839768265	0.0003578371949195304	0.006772263985691385	3.567676092745648	2.0	1.9329294257535294
CRX.2746_full_mutant	0.5959885281967751	1.1476953951252857e-07	0.0025438846277930573	3.2521975123198895e-11	1.0016882544765529	0.017065333590337628	0.009847426939246421	0.006750548295333026	1.6338840909280998	2.0	0.7444929840794925
CRX.2751	5.459361138087169	7.204569186133314e-05	3.4577489795007496e-07	5.496075940246435e-06	3.4813089868682964e-05	0.001162678762978362	0.012848874825842762	0.11885860474686981	5.592343997055428	1.0	0.4394766249460651
CRX.2751_full_mutant	0.9375619066564213	3.2188996772153857e-12	3.7679378537668454e-07	5.495172049981548e-06	3.482059006782866e-05	0.0010637271994512962	0.07804252499215852	0.04503362437357583	1.061742475780729	1.0	0.16974559134763617
CRX.2755	3.0930480663459	0.07400547005392688	3.381561825316622e-11	7.753478715515179e-08	1.1488232985545862e-07	0.47248713126351427	0.0036625651649345226	0.007218338018118346	3.6504217632973264	1.0	1.3295871776551071
CRX.2755_full_mutant	0.2662782623690536	1.178018383047451e-10	2.978548828030158e-09	7.755520065920465e-08	1.1478481419876629e-07	0.0014244534000197129	0.0036610111771210227	0.007094967249241349	0.2784588896318012	0.0	0.006533302339697386
CRX.2758	3.076087294785827	0.001608520423334301	5.594735081577064e-05	0.8346608040607396	0.018604096285861463	0.20984243536382263	0.010592313379915555	0.0002088052165825822	4.151660216866899	2.0	2.4342909451569446
CRX.2758_full_mutant	2.1158588563151146	0.0006887220855351683	5.594735081577624e-05	0.8346608040607396	0.01860409628586119	0.2097608627355781	0.0011257763407245117	0.00020880521577731193	3.1809638703901464	2.0	1.9931224621409114
CRX.2762	0.9033589987425888	0.0016541608229728767	0.08017349906172551	4.581159048976056e-17	2.496928679723322e-08	0.002222077382260513	1.1051035737444526e-05	2.4672224871212818e-06	0.9874222792370592	1.0	0.10956274294602432
CRX.2762_full_mutant	0.021773117314329675	8.207003956294782e-11	0.08017349906179297	3.934297477474279e-18	2.496928678900216e-08	0.002222057872569268	1.1047037864518664e-05	2.4672224758760914e-06	0.10418221356038913	0.0	0.004361072667980959
CRX.2766	4.622327285845612	0.12451337618022171	1.1108079401624791e-07	4.453994779582651e-09	6.737747598216485e-07	0.015290645767352137	2.102928536089223e-05	1.9737837590423524e-05	4.762172864225686	1.0	0.4314418336806295
CRX.2766_full_mutant	0.36299423621162424	8.572442441734121e-10	1.1142209491455607e-07	3.820364360331263e-09	6.716886022088337e-07	0.01480233909797797	2.0182440493479458e-05	1.2074121607640548e-05	0.37782961966000905	0.0	0.010123194235803809
CRX.2773	1.3282671796884014	3.569719865423233e-10	0.018997547699687495	6.31921877010078e-10	1.3918703455705238e-08	0.006820137365209268	4.030085395743179e-05	0.00011753850075638174	1.3542427190156092	1.0	0.044467462873753395
CRX.2773_full_mutant	0.38216409204594803	3.5692393912579186e-10	0.01899754769970078	6.319183111281122e-10	1.3918703457554011e-08	0.006819998430379525	0.13090120038619465	0.00011758494307506137	0.5390004384128437	0.0	0.1105498927852007
CRX.2774	2.9851630137949536	3.654148742356452e-11	5.113261194670892e-07	2.735240857857957e-06	4.009808263215935e-10	0.0009690552416134238	0.0008342748935695041	2.929579722135474e-05	2.9869988867318575	1.0	0.004843351074334609
CRX.2774_full_mutant	2.03644909957639	3.654146074994264e-11	5.113261212982212e-07	2.735240857704038e-06	4.0098082631762996e-10	0.0006516938382321082	0.0008342761388497041	2.9295797199463686e-05	2.0379676123551724	1.0	0.0033167571545096486
CRX.2777	4.812453542946123	0.005125451848331201	1.1891853102362098e-12	2.0876197962072794e-08	0.0003892926552433566	0.002975848969354782	0.0015816795664623097	0.5353954203648539	5.357921257227755	2.0	1.5342660193559485
CRX.2777_full_mutant	2.140506778789657	1.224902938690748e-11	8.798337884795404e-08	1.1096552067960338e-10	0.0003892926552433571	0.002221132863848781	0.0015445523867436053	0.5209926426972861	2.665654487499372	2.0	0.9864274461191335
CRX.2779	1.3039158534217554	8.78519826400453e-06	0.00625487186259963	1.4626347785138565e-12	6.548525999504924e-06	2.6219610336570893	0.1966960943914535	0.013055565836727545	4.141898752895352	2.0	2.8780142305362295
CRX.2779_full_mutant	0.5894138139493716	7.963665760527368e-10	0.0062548718634414125	6.481638327425994e-14	6.548525999504929e-06	2.621958315791855	0.19877584739594847	0.013055565557909526	3.429464963880957	2.0	1.7721103023036116
CRX.2783	2.636205063679033	0.3482076612011316	9.139567569699152e-11	9.010753632513892e-09	6.172730937482345e-05	0.0017367153940620274	0.03935251934452195	0.011411515457573242	3.036975211487846	1.0	0.906250660572203
CRX.2783_1_double	1.9217030922705565	0.00013896513672745074	1.4883433100490874e-10	9.009225691926893e-09	6.172730937482345e-05	0.0017365581538744072	0.03935260933461104	0.011411515418166504	1.9744044767813707	1.0	0.11051027867194307
CRX.2783_2_double	1.6602810456044934	0.3482076612011275	3.49329503100802e-05	9.010753737714972e-09	6.172730937488414e-05	0.0017385428133332634	0.03928712121598277	0.011411515349307602	2.061022555454683	1.0	0.7078769806535496
CRX.2783_full_mutant	0.9457790741960165	0.00013896513672334812	3.4933007748735504e-05	9.009225797127973e-09	6.172730937488414e-05	0.001738385573145643	0.039287211206071856	0.011411515309900866	0.9984518207482076	1.0	0.07265378746440425
CRX.2784	1.649716773086751	1.035144594460045e-05	0.014559790891576291	4.929410991987498e-13	2.129195895033176	0.038193160007125734	3.575937069596224e-05	9.29966767657145e-09	3.8317117391354305	2.0	2.518882558847669
CRX.2784_full_mutant	0.7081866165811743	8.269932969994217e-10	0.014559813562636659	7.839453995484527e-13	2.129195895033176	0.03819183146873253	8.662685755435604e-05	9.139541391684623e-09	2.8902207934705926	2.0	1.3896108420778814
CRX.2787	1.965840437586586	0.17467737964608376	0.8904935537788748	6.179072429791965e-07	3.5821049943304716e-09	6.142442088128752e-05	0.008961596674032056	0.16266472018081676	3.2026997337766225	2.0	2.292518727857996
CRX.2787_full_mutant	0.09230059061078412	2.5654856042221178e-11	0.8904935537819485	6.179075217460752e-07	3.5821049223810355e-09	3.256487441071588e-05	0.008723953335378265	0.1626385118512997	1.1541897959691028	1.0	0.34652936651304656
CRX.2788	1.5024649195946376	0.00694854750615145	0.0036505649599050485	8.703689598835422e-13	6.519449565548994e-06	0.013547884962633433	0.1341954558213259	0.15830651801321494	1.8191204103083043	1.0	0.5711867012693304
CRX.2788_full_mutant	0.7017409542496669	0.006948430093985163	0.0036505649599053057	8.692920319556854e-13	6.519449565548843e-06	0.013680181868124537	0.13419572104515676	0.15830651691256847	1.018528888579842	1.0	0.36491881404682613
CRX.2796	1.7702316981698376	0.00010517341580199808	0.02595424814742232	1.632532859635259e-13	4.2518944529108023e-07	0.032162211651123186	0.6785113359086313	0.5060814691559636	3.0130465616383884	3.0	2.2638333920315565
CRX.2796_full_mutant	1.0557265380257936	0.00010501711746867564	0.02595424814899068	1.6325328493076083e-13	4.2518955673053086e-07	0.032162157774099774	0.0009519740879200256	0.5060814689656242	1.620981829309617	2.0	0.7242850129671927
CRX.2799	2.939815834542772	2.5802411280544158e-08	0.0031587060709774902	1.27921710504371e-10	0.005080387405711339	0.23940746355584525	2.7326536864652032e-06	0.07847205355788123	3.265937203717207	1.0	0.8077100036967803
CRX.2799_full_mutant	0.04185024143653707	1.2560591899464652e-12	0.0031587064674353255	1.2791651443925408e-10	0.005080387403686908	0.196114570813696	2.6320295521793613e-05	0.07847086013100053	0.3247010866770502	0.0	0.05789650616458249
CRX.2802	3.6704490100658944	4.035705768806939e-11	8.777385071717398e-12	1.3117633581732398e-09	6.372057128610688e-09	0.7542966290231641	1.7628610591795303e-05	0.014817214362843967	4.439580489795449	2.0	1.8156615151026272
CRX.2802_full_mutant	2.7528971650236915	4.0359082529248616e-11	8.777385071384353e-12	1.1206996413705544e-09	6.372057128593514e-09	0.7541961650959096	0.13421172360079256	0.05024155824878243	3.6915466195110693	2.0	2.031158983435957
CRX.2803	3.4663682328984136	0.07908341393653642	3.976464103487141e-10	2.995005688593029e-09	0.9261836898793763	0.007153494905668476	0.0008177552033968357	0.025722274472512997	4.505328864688557	2.0	2.3778777092946
CRX.2803_full_mutant	0.9782660355701315	4.30138876553195e-05	7.547325079019265e-10	3.0102765066977077e-09	0.9261836898793763	0.006901957790066302	0.2062654502742378	0.05132069755180072	2.168980848718277	2.0	1.4595704158688712
CRX.2811	2.4488860235803656	0.00037145815161854136	4.393249187884893e-11	0.0004970832830006409	3.6124510758491253e-14	0.000405569801613648	0.014953512965294046	0.03553433197988251	2.5006479798057435	1.0	0.12312168518626852
CRX.2811_full_mutant	0.5381988632588736	3.500006877594343e-09	2.0479578587511953e-06	0.0004970832830006406	3.720229836049643e-14	0.0003861142955934379	0.9855227564681867	0.035534615720600835	1.560141484484158	2.0	0.6818433921587033
CRX.2813	2.9207577961252698	4.383221916427422e-09	2.5700175056082758e-06	4.758687761017683e-09	1.3400610492928554e-06	0.14412928467260597	0.0002013189009482827	0.0029353185435399736	3.0680276374628286	1.0	0.3660860072089175
CRX.2813_full_mutant	1.1537330183834043	4.383216644634281e-09	2.570282819940539e-06	4.6398262856967665e-09	1.3400609348592072e-06	0.1426278062396333	0.00020145779242048212	8.338387668689086e-05	1.2966495856589426	1.0	0.2115321207237279
CRX.2814	1.934949905079823	3.3781583686946345e-05	1.533769796191396e-10	1.1804259944308764e-09	0.6283331258158347	1.8764281361679191	7.87693155113332e-06	0.0002507948136762047	4.440003621726294	3.0	3.9734952159089816
[truncated: 1,985 more rows]
