# Supplementary material for: Pathogenic variants in CRX have distinct cis-regulatory effects on enhancers and silencers in photoreceptors
Source: Genome Res. 2024 Feb;34(2):243–55. doi: 10.1101/gr.278133.123 (PMC10984388; doi:10.1101/gr.278133.123)
Supplement: Supplement 2 [file Supplemental_Code_S1.zip › retinopathy-manuscript-main/Library_Details/library_metadata.tsv]

library_id	variant_type	chip_peak_id	CRE_sequence
basal	basal		ACTAGTTCAATCAAGAGTGTGCATGTTTGTCGGATGAGCCTAAACTAGGGAGGTCAGCCAGGGTTATTGGGGCCAGCGGATTATACCCCTTACTCCTAGAACCCCAAGATATTCCCCCCTCTCTCTCTTTCTCTCTCAGGCAACAATCCTTTGTCATCCCCCTG
Scramble.1	scrambled		CGCCCCTCCCCCAGAAGCCGCGCCCCCGTCAGCGGGCTCGCCCGCGCATCCCGCCCCTCGCCGACAACACGTTCCTGCGGGGGCGCGCGCGCGCACCTAATCCCCTGCCTTCCGGCTCGGCCGCGCAGCTCCGTTGCGCGCTCGCTCTGCGGTGGCTGGCGGGG
Scramble.2	scrambled		AACCTGGCAAGAAGAGCTGGCAGCCTCGGCTGAGGGGGAGAAGCGCAAGCAGAAGGAAGTCGCATTTCCATCTTAGTAGACGGTGCTGATGGGGTTATGAGCCTGTCTCCCACTGTGAGCAGCTGTGACCCTCCCTTTCCTGAGGGATAGGAGCGCTAGGATGC
Scramble.3	scrambled		GCTTCTGAAAGGGCATCTGGCCTGTTTACTCTTGGACAGCTGTCACCCTTGTTATTGACCTTTGCCACTGGGATAATTTAAGAGCTCTCATCTAATCCCCCTTTGCTTGCCGCACCTCCAACTGCCTTGTGGTTTACTGTAGCATGTGTGTCCCTGACACAGCA
Scramble.4	scrambled		GGGGGGGGGGGGGAGGGTTGGAGGGGGCACACGAGGTGCTCTGTCCGGCTTAGCTCGGCTTGACTGTCCTTTGGTGACTGTCCTTAGCCTGGTGATGGCTGTCTGGAAGGGCAGAGAGACCTTCTGTGGGAGACCTACGCTGCAGCTCAGTAGTCGAAGGCTTT
Scramble.5	scrambled		CAAGCGGCGCGCGGCCGACCCAAACCCGCGAGCGGGCGGGCGCGCGGAAAGGCGCGGGCACAGGGCGCGCGGTGCTTCACGGCTTAAGAGCACCCAGCGCCTCCGCCGGTCACGACCGCACATGCGCCGGAGGCGCCGCACGCCCCCGGCCCGCTGCAAGTGGT
Scramble.6	scrambled		GTGCGTTTGCGGCTCCGATGCTTTTGTTCCTGCAGGTTCCCCCTCCTTCTGAGTAGGCTCATAAGTAGGAGCCCCAGCTCGGATTTCAGGGGATTATTTGATTTGCTCGGTCTGTTCCCAGGTACAAACGGCAGCAGTAACTGACTTCCCAGAGCTGGTGACCA
Scramble.7	scrambled		ATCGACTTGCTGTACCTAATGTAGCATGAGGATTGCTGAACCTCATGTAGCATTAGGAGGATCAAGCATCATTTAAGACGATCAGCACAGTACATCTAAGACAGCGAATGCCATCTACAGCAAAGACATTTTACCCCGAATGGCTCTACATAGGGAATACTCAG
Scramble.8	scrambled		AACCTCTCCTACTGACGTTCCCATGGGCCAATTAGGTTTCGAGGCTTAGAGGGCGGCTCCTCCAATTAAAAAAGAGAATTTTCAGATTGGCACCAGTTTAGACCAATAGCTGATACGCTCCGAGTTTTTTTACCCTATAGAAGCGTTAGTGGTGATGACGAACA
Scramble.9	scrambled		TCCAAGGAGGACAGAAGGGCAGCAGAGGATTACCTTAGGCTCCCCGCCCCCGCCCGCCCCTCACCATCAGTGTTCATCCATCCATCCTGAGCTGCCCTTGATCCCTTGATCCACATTATATCCTGGGAAGGACAGAGGAGCTGTTGGAGAGCTCGGGGTCTCCT
Scramble.10	scrambled		GCCAAACCAACCAGCAAAAGCATAGTATCAGGTGAAGCTGCCTAACAAAGTTATTAAGGGGGTTAGGGAGTAGGGGAAGGGATCATTACATACAGCGGAATCAGCAAAGTAAGGATAAGCGTTACTAGAGGAGATGAGGGAGTGTGCTGGGCCAGCTTCAGGAG
Scramble.11	scrambled		GGAAAAGGACATCCATCCATTTCCTGAAATCAAATGCTTTCTTTCCTGGCGCTCCCCTTTAGAAAGCTAAAGTGGCTGGGTTATAGGCTTTGGACTGCAACTCCCAGAAGGCAATGCGGCCTAGGCCTAGCCCCGAAGCGTGACAATAACCTATCCAATGGTCA
Scramble.12	scrambled		AGAGAATAATTACCCTGGCATGAGGTCACATGTTATTAGTGATGTGTTAGTTCCAGGGTCAGCCAGCTTAGAACAGGTTATGTCTCTTATATAAGAAGGGCTATCATCCTCTGGCACCCACAGCTGAGAATCAGATCCACAAAACACAGAAAACCCTATCCACT
Scramble.13	scrambled		CTGGCGTCCGCAGGTGACAGACAGCTATGCCTCAGACAGGACCTCCTGCTCCTCAGCTTACCTGCTACTCCCTCCGCAACCACAGTCCTAACAGATGACTGCGCAGCTTCAGCTCTGCGCTATACTTAAGTAAACTCTGCCACTCTGAGCCATTCCTTTGCCAC
Scramble.14	scrambled		CAGGGAGGATCAAGTACATTCCAGTTTCTGAAGGATTTGCATGTGTAAGCCCGGCATTATCACTGTGGCTTGTGAGTATTAAAAGAGAAGGCAGAATCCTGGGTCATCTCCCGTGAGGAGCTTTGCAGGATAGAGACTACAAAAGACTACATGATACCCAGGGC
Scramble.15	scrambled		CCTAGAGTGAAACCAGTGTCTGCAGCCAGAACAGAACGGATGGAGAAGCCCGGTGGAGGCTGGGGTTAGGGACAACAGGAAGTTCCTTCCAGATCCCATTCCCCAACTCAGCTGTAGCTTTACAGAGTTCCCAGATTTGAGGGTTCCGGTCCTGGGGTCCCTTG
Scramble.16	scrambled		GGTACATGTGCTGGAGGTGGGGCCATGAGAAGGAGGAGTCGGATTTCTGGGCGGGGGTCAAGATGGAAGGCGGGACTTGGTTATGCGGGCGGGGCTTTATATGGGGGCGGGGCCTCAATAGAAGTGAAGGTGAATGGTCTGAAGAAGCTTGGCTGGCGACAAGG
Scramble.17	scrambled		CAGCGTTTCCCTTCGGGCTGCGTGTTATCCTCTTAGCCCTACTGTGTTGGAATAGACCGTGAGCAGCTGGAGGACTGTAAGACGCCTGATAATGCCGCTCTTTTCCGCTGTCCCGTCTTAATCTTGTTACACAAATGGTTGTGAAGAGATTCATGAATTTTAAT
Scramble.18	scrambled		TGAAGAGCAAAACCAACTCCCCAAACAGCACTGCATCACTGCATCTCTGACCGTGTTTGGCCGGCATCACCAGGGAGATTATGCTAATTCCAATCTGCAAAGCAGATTACATTAGCAAGCTAAAGCAAGAAGCAATCAGTGTTTGTAATGTGGTGTTTTCTCCT
Scramble.19	scrambled		TGAAGAATCCAGATCACTTCACAATGCTGGTGGAAGTGACCCTGCCCTGTGTCTTGTAGCACTGTGCTTTGTGAAGGTTAAAACCTCTCATAATTGGCTAACACTGCAAAGCAGATTACATGGGGTCATTCTTGATTCTATTTTGGACTCAGATGCCCAGCACT
Scramble.20	scrambled		CCAGGCACCCCCATGGCGCTGGATGGGATGATCCTACCCCAACTCGTGCCCCCCGAGTCTACCTTGGTAGCGTCCTAGGGAGGCGAGGCTTAGGGCTTCAGCAGTGCGCGTGCGCAGTGGATAGTGTTTGCTCAGCGCGCGACACTGTCGTGGGTGATTTCTCC
Scramble.21	scrambled		CAGCCTTCTCTTCCCTCCATCCTGACCTGCTCCCGAGTCTGTGGGTCAGTGGAGCGCCACTGAACTGCACAGAGCTGTGAGCAATGCATCACAGGGGGTTTAACTTATCTGAACACATCACTTGTGAAAGGGCTTTTTGTAAACCCTTTATCTGGGTCAAGGAT
Scramble.22	scrambled		TGGGGAACTCCTGGGCTGCACTTGGCAGACGGTGCCTTGAACCCATTCGCAGTAGATAATTTTTCATGGTCCCTAAAGGAGGCGGAGGGAAAGGGATTAGTTTAGATGGACGGGCGTTGCTGCCAATTGGCAGCGAGCGAAGGCGCACGTTCGGTGACGCTATT
Scramble.23	scrambled		CAGGACAACACCTAAATTCCCCACCCCACTAAAGGGCATTTGAGATACACGTGACATCCTCCTGCATCAATTCACTCCACACATGTACTCCCTTAATCCAAACAGGCTCCACAATCCCAGGTCCAAAAAACGCTGTTCACAACTTCACCTTGCTGTTCTCCAGG
Scramble.24	scrambled		GGGGGGGGGGGGGAGGGTTGGAGGGGGCACACGAGGTGCTCTGTCCGGCTTAGCTCGGCTTGACTGTCCTTTGGTGACTGTCCTTAGCCTGGTGATGGCTGTCTGGAAGGGCAGAGAGACCTTCTGTGGGAGACCTAAGCTGCAGCTCAGTAGTCGAAGGCTTT
Scramble.25	scrambled		ATTTCTGGAGATTATAAGGATACAGAAATTGCAAATAAATCCCTGACCTTTTCTGAGCCTTGGCTCAGTGAATGGGCTGAATCACCTGCTCAAGGGGATTAAGGACAGCCGCATCCATCTGGCAGGCTACTTTCTCAGTCATTTGCAAACTCTGCTCCATGGTG
Scramble.26	scrambled		CTGTCAGCTCTACCCAGAGAAGCTGCCTTTTTGCCATGGTCAGCCAGGTACAGTCCTCATCAGTACTCCCATCACTTAGGAGGTGGACACAAGAGGATTAGCGGTGCAAAATCATCCTTGGTTACATAGATCAAGGCCAGCATGGGACACAGGAGGCTAGTCTT
Scramble.27	scrambled		TTTGCTATTTGTGGCTAAGGATGACCTTAAACTCCTGATCCTCCTGCCTCCACCTTCCAAGTAATGGGGTTAAGCGTATGGGGCCCCAGGCCTGGCCTGTAGCAAATGTTTCAAGGTTATGTAGAGTGAAGCAGAGCCTAACCAGCTATGAGGTTCAGAACCCT
Scramble.28	scrambled		CAGCTGTGGCCTCAGATGAGCTGGGGCTGGGTTCTTGCCCACACCAAGTGGCCCTGCTGTTGACACTGAGCCGAGGGCATTAGCTGTAGAGGGTGTCCACTGATTACCAGTGTTAGAACAGAAAGAGGAAGCCACACAGATAATCTGCTTCTCCAGGAGAACAG
Scramble.29	scrambled		CTGTCTCTGACATAACATCTTAATAGCTCTGCCTTCCCTGCTCTCTCCCACTATGGGTTGACAACTGACTAATAGGATTAGTAGCTTCATTCTAATAACCTGGGTTAGTTAAAGGCCAGAAAAAATGACAGCCTCAATCTGAATTACATGGCCTGGGAATCCAT
Scramble.30	scrambled		CCTCCGGTTACTTGATCTGCTTTTACAGACTTGGCACCTCGCCCATCCTTGCGCCCATAATCATGTGATAATTTGAAATGTAATCCACAGCGGAGCTGCTGTTAGTATTAACGATGGCTTCTAAGGAGACAGACTCCAGGGTGGATGGACAGACTTTTGTTTCC
Scramble.31	scrambled		CTCTCCCACGCGTCAGAGGTGAGCTCACTCCTAGCTGGGCGGGCGCAGCTTCATACTCCGGCTCCTCGGATCACCGAGAGCACCTCCCAGCCGTCGGACCCACCCCTTTCCTGTGTCAGAGCCTGACACCCCAACTCTTGAGTTTCTCCAGAGCAGGACGGATG
Scramble.32	scrambled		AATCTAAGACCAGCTGGGGTGCCTATAAAAATAATACCAGGTCAGGTCAAAGGCTCCTCAAGTCAGAGTTAAGTCCCTCCACTGAGCCCTGGGTTATCACTCACAGAATGTGATCTGTCTGAACGAATCCTGTTGTAAAGCTGCCTGATAAAGAAACATAGGAT
Scramble.33	scrambled		GAATTGTTAAATACTAAATGTGTTAGTTAAGAAAGGCTTTGGAGCCAGATGTGGCAGCTCACCTTGTACTCCTCCTGTTTGGAAGGGGAGGCTAAGGCAAGAGGATTAAGTGGAGGAAGGGTAAATATTCTCCTGAGGCAGCGGACTCTCTCACAAACTCCAAG
Scramble.34	scrambled		GGGGAGAATGGCAGGACGGGTTAAGCAAAGGGAATGAGTTACAGCTCATCTCTAAGCTCTAACGTCTTAAGCAAGAACTGCACACTAAGACTCTACAGGGTTCAGAGAGAGGTTAGACCGAAAAATTTTTCCCTTCGCACCCTCGTTTCTGCTGCACGTCCCTA
Scramble.35	scrambled		ACTTGAATTGGGGCAGTCTTTCCCCTTAGGGCTGTAACACTTGCATAAACAACAGCCCGAGGGATAATGCATGGAGGATGTATTAAGCTAATAAGTTTTAGATGGGTTTGCTATGTGGCTGAAGCTAACTGCTGCATGTTCTGAGGTGAGAGAAGTACAGATCC
Scramble.36	scrambled		CCTAGAGTGAAACCAGTGTCTGCAGCCAGAACAGAACGGATGGAGAAGCCCGGTGGAGGCTGGGATTAGGGACAACAGGAAGTTCCTTCCAGATCCCATTCCCCAACTCAGCTGTAGCTTTACAGAGTTCCCAGATTTGAGGGTTCCGGTCCTGGGGTCCCTTG
Scramble.37	scrambled		TTAAGTATTGGAACAAAGTATACAACTTTAAATTAGCATGGTTCAGTCGCCAGAATTAATTACCTCGAACAGTGGTTAGGGTAATTGGATTTTCAAAACTTGTACTCAGTGCAGTGTTAGGATTGTGTAGCTGGTGATGTGGGGGGATGGGAGTGTAGCAAACC
Scramble.38	scrambled		GAACATTTAACACAGTGCCAGACCCAGGGTCTAGGCTACTTAGCAGCAAATGACAGTGTCATCTGAATCCTACCTTCCTTTTCCCTCTCTCCCTGCTTCCAGAGGCTTTCAGCGCTAATGCAAATTTACTCCAAGGCCAGGTGTGACCTTGTAAGTCCCAGAAG
Scramble.39	scrambled		AGAGGGACACGCCCGCGGAGGGACACGCCGCACGCCCCGCCCAGGCCGCGCCCGCCAGCCGGATTTACTTCCCTTAAAGGGAAGCAGCCCGGATGGAGGTGTGGCGCCCGAGTTCGGAGGGTCACGGTGTGAAAGGCAGGCGGCACTCCGCGCCCCTGGAGACC
Scramble.40	scrambled		CCCTGTACCTCAGGACACTCACATTATAAGGCTCTCTCGGAAAGCAAAGGCAGGAAGGGCTTTACTCTTAATCCCTGTCCTTAGCGAGAGCGTAATGACCCTCCCGCAGCCAGCCAACCAAGCAGATCATTTTCAGGCTGGAAAGCCACTCTGCGAATGGAAAG
Scramble.41	scrambled		CGGACGCAGCCATCGCGACTGCCAGCCTAGTCGTCCTGCGGTTAAAATAGACGCCCCGCAAAGAATCATGGGAAGGTTAAGCTCCACTTCCGGCTCTTACCAGCCAGAAGGGACTCAGCGCAGCCGCTGAATGGTGGAGGTTGGAGATGACTTGAACCACACCC
Scramble.42	scrambled		GTTTGTCCATCAGCCTTCACCCTGACAACATAATCCAGAACTAATCCAGAGCTTCAGTTTGCCTTGTTGGCTCTCAGGCAGCCTGCTTAGACAACTCCTGCTACCTGTCAGCTCTCCTGTGGGTGCCAAGCTGGCTGCCAGGTTAACCTCTGGGGAAGCTGGAA
Scramble.43	scrambled		GCATGAAAGAGAGATAATCTTGGCAGTGTTCTATTTCTGTTTGACCCACATCAGACTACCAGGCACAATGCCCCAGACTTAGAAACAGGTTAGTAAATGCCCACTGAGTAGAGAATGGCAGGACTTATGTGCCAAAAGGGCATTTGGAGTCAGTGACAAATGTC
Scramble.44	scrambled		AGATCAATAGTACTTGAAGGCTGGAAGAGAGTGATAAGAAATCCAGACCTGCAGGGATAAAAGAGGCCACCTGAGCCTAAGAGGATTAGGGACTGATGGCTTGCACTGGAGAAGCCTCACACCTGTACAAGCTACCACTCTGAGACTCTGGGGTTTGAAAACTT
Scramble.45	scrambled		CCAGGACCTCGGACCATGGAATGGTGATGCTCATAGTTAAGGTTTGTCTTCCCACCTCAATTAGCTCAACTAAATAAAGTCTTACAGACGTGCTAAGAGGCTTATCTCTTAAGTGATTATAGATCACATCAGATTGATGATCAGTGTTAACCATCACAGTGGGC
Scramble.46	scrambled		GCTCCTGAAAGCAGGTGGGAGGCCTAGTCAGCTCTGGCCTTTTTCTGCCCTTCTAACTCAAACAGGTTCCTAATCCCTGGGTGGAGGATAAACAGCTTCCAGCTTAGCCAGGATTTAGCATAGAAAGGCCACTAAGGGACCTGAAGGCATGTTCCCCACACTGC
Scramble.47	scrambled		TTATCATGGTGGGGAGGGGAGCATGGTGGGGAGGGAGGCACTGGAGGAGTAGCTGAGAATACATCGTACTCTGGGACTGGGGGGAGCCGTGCAATGCAAACCTCACATCTCCTAATCCTAATCCTTTCAAATAGCTTTACTGGTCACCAAGCATTCAAATAAAT
Scramble.48	scrambled		AGAATGAACAGATTTTTAGACTGGGGAAAGCTGGATCCGAATCCCTGTGCTAAGCATTAGTGATATAAATGTAAGCAGGTTAGTGCTTGTCTCTCTGAGCCTGCTTCCATATGTATAGCTAAGACATAGCAATCCGCCCCATAGACACTCAATGAGATGACATG
Scramble.49	scrambled		GGACTGTCAGCAGAAGGGAGGGTTGATGAATGTAATGACAGGCGCATCTAGAAGAGAATGGCCAGGTGGGAAGGTCTGAGCTCCCTGCAGGGTCAGCGAAGCTCAGAGTGTCTTAGGCTTAATCCTGCTCCGCCTCCTCCCACCCCCACCCCCGCCCCCGCCCC
Scramble.50	scrambled		AGCCTTTGCAGAGGTTAAAGTCACTTGGAAAGTAGGTGACAGGGTGCTGAGATGAATGCTATCCTAAAGCCTGTGGGGCCAATTTACTGTGAGGGATTACCAAGGGACTGAAGAATCTCCATGCTCTTTGGGATTCCACTTTGTTTTCAGATCGTGGGAGCTAA
Scramble.51	scrambled		GAGCAGGACAACTGCCTGCATCCCTTGCCTGGGCAAGGCAGGAGGGCTAATCCTGGTGACCTAGCACAGGGTTACTGGTGGACTGACCTACATAGCTTCCACCTAGGTTCAGATCCAGGTTCGGGATTAAGGGCACACATTACCACATCTGAATGCAGATCCCT
Scramble.52	scrambled		TTCTGGCCCAGTAAACAGTGCAGTGGCAGATGGGCCTACGCTGATTCTCTCCAGCCCTTCTGTACTCGTTCCAGGCTAGAGAGCCGACTCCTGACAACTTAATCCCCGCTCCTAATGCTTCCGAACTGAGTCCAAGGTCCCTGTTACTTTAGGGTAGACATGTA
Scramble.53	scrambled		TTTTAAACAACTATAAACCTATCTTTGAAATAAACAACTAGGCTCTGTGGGCTTAGCAGCACAACATCTATGCTAATCCCTGATCAGCCAGGTGCTCGCCCCCTAGACGACCTTGAGATAGCCTTCTGCTCCTTCTCAGTCTCCAGTTACTTCCTCAGCTGCTA
Scramble.54	scrambled		GCTCAAGCAGTCAGAGAGGCTGGAAAACATCCAGCTGTGGAAAGAAAAATATTCTAGGATCAGTGTTTTGTGGCTAAGGAGGTTAGAGTCGGGAACAAGCGGCTAAGCATAAGGTGGTAGCTGTGCTCTGAGAGACTGGCTCCTGGCCCTTTCTGAGGGCTGAG
Scramble.55	scrambled		GAGCAAAACATTTCAGGGGCTAAGCAGCAGCCACCCAGGAAGGCAGTCAGTAATCCTGGGTGACAGCTGAGCTGTAAGAGGGCTGTCTGGGTAAAGGAGGGCAAGGTTAGAGTCACCCCATCCGCCAGTGTCTCCTCTAGCCAAGCTTCTCTTGTTTTGTTTGA
Scramble.56	scrambled		CACAGCCTGCCTTTCCGGAAGGCACGCTCTCAGTACACAGTCCAATCTAATCCTCTTACTACTACCGTGTAGCATGGCCTTTCTTTTCAGTGCCTGGGACCGAAGCCAGTGTTTTACAGGCTAAGCACATACTCCAGCACTGAGCTACATCCGCAATCCCAGCA
Scramble.57	scrambled		GGGGGCAGGGGCGATTATAAAGAGCTTTCCAAATAAGCAACTTAATACCATTCACCTCCCAATGCTCTCATGACCCATAGTGATTAAAAATAGCCTGGGTTAATTCTGATTTAACCTGGGTCCTCCCACCCCTTAAGCTATAAAGGTACAAAGATAGGGGCTCA
Scramble.58	scrambled		AAATTCATCCTGCTGGACTAACAAAACAACTGGAAGGAAGCTTATTACTGGAATAGCCTTCCTAAGAGGGTCATATATGAGCATGGGGGTGTTATTGCAGGAGCTTACAACCATCTATAATGTGATCTAATGCCCTCTTCTGGCATGTAGGTGTACATGCAGAT
Scramble.59	scrambled		GACTGAAACGGGATGATCACCGCCACTATCTTGCATCTTATTTTCCATGATCACACTGTCACCTAGCCAACTGCCCCGCCCCCTAATCCCACGACTCTTGGCTTTCCAGCTCGTATTGTCTTCCCCTCCCCCCCCCTCCAGGAAGACGGCTTCCAAGCAGCAAG
Scramble.60	scrambled		GAGGGATGGATTGGAGGAGGTGGCAGCCGCTGGCGAGGGGCGGGCACGTCCAGACAGAGCTGAGCCGCGATGGAATTAACTCCCTGGCAGCCACATACGCCTATCCAGAGTGGAGCGAGGGCAGCCAAGGGGCTTGGCATCTGGGGACCAGCACCATGGCGGCC
Scramble.61	scrambled		GTCAACAAAAGTCAGCACTCTGAATCCTGTTAAGAGGGTTATAGACTATGCCACGTGGGACTTATACCACAGGGAGAGCAGAGAGCCCTGAAGCCTCTTGATCGTTCACTTGATGAGACCCACTGCCCCTTCAAGGCAGAGACACTGGGAGAACAAAGAACTGT
Scramble.62	scrambled		AAAGGACAGAGAACTAGGAATCAAAGGGGTCCAAAGAAAGTGCTGTGTGTGCTCAGGGGTGCTTAAGATAAGGTCTAATCCTTGAGGTTAGAAGCAATCTGGGTGGGGTCAAGAAAGAACAAACCATCTTGCAGGAACTGTCCGCTGCCTGGCTGGCTGGGCTC
Scramble.63	scrambled		GGAGCTCTGGCCTTGGCGACCTAGGAACCACACAGCCCGACGTACGTGCTACGCTCAGGCGTCCCCACACGTCACACCTCCAGCCTTACTCCGCCCTCGGCGCCAGACCCGCTTCGCGCTTCCTGCGGGTTCCCGTAGTCCCGCCAGGTCTCGCGAGACTGAGG
Scramble.64	scrambled		CACTTCAAAGTAATATGGAACTAAATTGAAAATCCAAAGCACAATGGCCCATATGATGTCATACTTTGATTATCCACTTGCTCCCACAGAGAAACACCTATGAGATTAGTGAAGGTGGTCTAGGTATGCTAATGATGTTATTGCTAATTAGGTTAATGCTAATG
Scramble.65	scrambled		CGCCTCAACCTCTCTTAAGTCCACACTTCTATGGCTTTTTGCCCTTCAGCCCCGCCCCCTCAGCTCTAGGTACCGCCCCGCTCCTTGGTCTCAGCCCCGCTATCTAAGCCTCCAAGTCCCACCCCTTCGGGGCTCAGCCACGCCCCCTCGGTGCCTCAGCCCTT
Scramble.66	scrambled		AGCACTTTACACGAGAAAGTGTAAAGCAGGAAAGTAGAGACTGCTGTAAAGAACCCCAGCACCCGCCATCTGCTTTCAGCTGTTATCAGGTTATGTCTGCTCCTCTTCCTAATCCTTTGGACTGTTTTGAAGCTCTCTCTCTCTCTCTCTCTGTGTGTTGTATA
Scramble.67	scrambled		ACCCGGTCCCTACGCTCCTCACCTCGCAGTAGATGGGGCAAAGAGAGAACGTCTTTCGTCATCACGTTCTTGTAATCCGTCAGGGCCCTGCGTGTCGCGTCACGACCCGAGCGACGGCTTTAAGGCGGAACTACTCGATTGCCGAGCTAGTCGAGTCGCGCCGG
Scramble.68	scrambled		GGAGAAGGGAAAGAGAGAAGAGAGGTGGACAGGCATCGCTTCGGACAGTCCCGGTCCTTAGGACGGGAAAGACTCAAGGTCACACGGGATAAATTACGAACAGGTTACAGTCTCCTTGCGTCAGTTGCGCAGAAGGAGGTGCGTTCTGCGCCTGCGTTCTCCGC
Scramble.69	scrambled		CACACACACACACACACACACACGTATGCCCCACCTCTCCTCTTGCCCGTTGGTTTTTATGCTCATCTGCTTAAGGGATAAGGAGCTGCAGAGTTAAACTCCTGCTTCCCTTCTGCCCACTTCCAACAGCTCAGACCAACCCAGAGTGCTCTTAATCTACATAC
Scramble.70	scrambled		GAGAAAAGCCAATGGCCCTGTGGGCCGCCGGGGCCGGCTCCAGGTTAGTTAAACTGTTTTTATCTCCCATAAATCCTCTTGAGCGGCTCTAAGGCTCGGCAGAGCCCTGGATCGCCAGTTAAGTGTTTTCTCTGCACTGACTGCCTCTGTTAAATTGCCTGGCA
Scramble.71	scrambled		TGCAAGTTTCCCGGTCAAAGCGGCTCCCCCCACCCCCACCCCTCCCAACAGGCTGCAAAGCAGTCTGGGAAAGTGGGAAGCAGATTAAATGAATCTCAGTGTGCTGAGCATGGCAGGGGGTGAGACTGTTGGGTCATTCCAGAAATAGCCCAAACTCTTTGTTA
Scramble.72	scrambled		AAAACAAGAATGCCAGAGCCTCATCTAGTCTTGAGGGATGCAGGGAGATAAAACTATAATCCAGGACGAAATAAGTAGGCATTAGAAAGGGTTAGAGAAGAGGAAAATAAGAAGCTTTAAGCAGCTAGAACTGTGGCCCCACCCCCCATGGTCCCACAGCAGCT
Scramble.73	scrambled		TAGTCCATAGGGAGAGCCGAGAAAAACCGAGCCTAAAAATAGACTGAGTGGCATTAATGGGCGGTGGGGGATGGGCTCTGGGAAAGGGAGAAGCTGATTATCTTCTAGCTGTTCCTGAGCTTGGAGGGTGCCTGCTCTCTGTTAGCTTGGAGGAAGTGCTGCCT
Scramble.74	scrambled		TCAGGATCTGCTGGGAGGGCCTAACGGGAAACGCCTCGGCTGCGCCTGACGTCAGCTCGCTGACGCGCCCAGGGGAGGGGTTAATCCCGGAGGAGAGTGGAACTGATCCTGACCTTGATCTGCAGGAAGTAGGAAGGGGACGAAAGAGAAGAGGCCTTTAGTAA
Scramble.75	scrambled		GAGGTGCTTGCTGGGGAAGCTCGCCTCAATCCCTGGAATCTGCACAAGGCTGAGGAGACTCAGCTCTGTTAAGCTGTCCTCTGAATACGCGTGCTGTGTCACTATGCAAATCATGTGACCCACACAGCACGCCTGCACATTCAATAACTACGCTTTGGCTAGCA
Scramble.76	scrambled		TCACCTTTACTTTAAAAGCCTGTTAAAGTGGCCTGGGCAGGCCCTTCTGGCCTGGCTGCAGGGGGGTTAAGCAGAGAAGTGCTTGGAAGAGCTTAACGCTGAGCTTGGCCTGCATCCGGGGCCTTGAGTGCTCCGCTGAATTGGCAGCAACATATTTGTGAGGG
Scramble.77	scrambled		TGCTTTATGCCACAGAGCTTTGCTTGTTTGTTGTGAAAGCAACAGGTAGCTGAACAGAGGGTAATGGGAGTGGCCGACTGAAAGCTAGCTGGAGCTGATGCTATACACTGTGTGACCTGGCTTAGAAGGCTTATAAGTACAAGCCTGTTTATCTCCACCTGTAA
Scramble.78	scrambled		CGGACGCAGCCATCGCGACTGCCAGCCTAGTCGTCCTGCGGTTAAAATAGACGCCCCGCAAAGAATCATGGGAAGCTTAAGCTCCACTTCCGGCTCTTACCAGCCAGAAGGGACTCAGCGCAGCCGCTGAATGGTGGAGGTTGGAGATGACTTGAACCACACCC
Scramble.79	scrambled		GGGTTGAGAGGAGAGAGGGGATGGAGCGGGGAGTGGCTTGGGATTTTTGTTGACTTAGCTTCTTCAAGAACGCTGTGGCTTAGGCTTATAGCTCAGCTTCCTGCCTGTCACCAGGATACGCCAAAGGCTGAGAATCCCAATATCTCTCTCTCTCTCTCTCTCTC
Scramble.80	scrambled		AGCTGTATGCTTAAGAGGCTCTGGAAATGGGAGCATTTGAAAACCCTTGAACGCCAAGTGCAGTTAAGCAGATAAAGGGATAAAGGTCGGAGCTTTGTTTCTTGAATGGCTGTATGCTTGTTCTCCTTGCTTAGCCTTGTGCGTTTTGGTTTACTGACTGGACT
Scramble.81	scrambled		ATCTTTGCTTGCTGAGAGGCGGCGGCGGAAGTGACGTAGCAGCGTGAAGGGGTTGGGCCTTGACACAGGAAGCGTCATGAAGGAGGTGGGACTGGGATTAACAGTGAATTTTTGGGATGTCTAGGGAGCAGTCCAGGTAGATAGTATGTTGGAAACACGGTAAT
Scramble.82	scrambled		TTCACACTGAACGCTAGGTGGCAGGGTGGCCACACCACTGGCTGTGGTCCCAGGGACAGGAATGAGGAGGCCTAGACCATCTGTGGCTTGGGGAGGTTAGGCTAACCAACCTGGCTGATCTCTGCTTGACAGGGAACTGCCCGCAGTGAGTCTGAAACATATGC
Scramble.83	scrambled		TCTTCCTGGACAGTTCTCTGTTTGCTGAGGCATTTCTCAATGAAATCTAACACTTGCCCATCCACTAATCCAGTTAGACAGCTTGCCCTGGGAATCCCTGTCTGGGCCTCTCTAGAGCTGGGGTTACAAGTGGCCACGATGCCTACCAAGCTGTTGTGTAGATT
Scramble.84	scrambled		GGAACCGTAAGTGGCGAGCCAGACATGCGCAGTGAGCTCGGGGTGTGCTGGCGGCGGGGCAGGGCGGGGCTGGCGTGAGCGGGCTAATGTGTTTCTCCGGTTTTCTGGGTGGGCGGTCAAAGCGCACGCGTAAGGGCGAAAGGCGGTAGGGTCGGGGTGGGTGT
Scramble.85	scrambled		CAGGCAGATGGCCGTAGTTGGAAACAGGCAGGAGGAAAGCTCCACTCTAGATAATCTCCTTAGTGGCAGCAAGGTCAAGTTCTGACTCAGCCTGCTTCAGGGTTAAGGGAGGCTACACATGTTCAAGGGACACATACCCAGGTTACCTCAAATACCATGCTATA
Scramble.86	scrambled		GAAGTTGTATCTTCCTCTTAAACAAATGCTCCAGAGAGACTGGGTGATACCTGCAGCTAGTAGTGGCTTCTGCCTCCAGGTTAGCCTACACAGGGCAGAGGATTAAGTTTGTCCTGATGGTTGAGTTTAGAAGTGCTCTGAGAGCTGCTGAGGTCAGGATGCAG
Scramble.87	scrambled		AAAGACCTGCCCTCGCTGCCCCGTGCCTAACTAAGCCTTGGGCTTTCCAAAGCTGACCGGTGTCCCCAGGACTCGCGTAGCTCCGCCCTGCACTGGGATAGCTCCGGAGCCCTAACTCCAGGAGGTTAATGGAAGGGCGAGCTTTGGCCCCTCCCATTTGGAGG
Scramble.88	scrambled		GAGCTGAGGCCTGTCTCCTCTGTGGAGAGTCCAGCAACACATGAAGGAGAGAATGCTATGGAAGCAGGTTAAGGTTGCTGGCTGTCAGATGATAATTAACCAGCCTGTATTTCACATGATAGGATTAGCATTCCCTCCGTTGATTGATAGCTAATTATATGACA
Scramble.89	scrambled		GGGGGAGGGCAGCTAATTGCCCCAGGAACTCCTCGGCCACCCTCAGAGCTAAATGCCCACCTCCTGAAAATGCTGTTAATCCTGCCAAGAGGTTAGCTGGAGCCCAGGAGCTCAGGCCAGTGCTTGGCAAGAACTGCAGGGAGAGTAGGGGGGGGGGGGAAGCC
Scramble.90	scrambled		ATCAGCCAACACCTTGGGAGCAACTAGAGAGTACCCAGCATTATGGTGAGCCTGCAGGGGTAAGGGATTCTGTTGCCAGGCAACTGACCCAGGAATTACTGCAGCCTTCCTGTCTCCCGGGCTGATATTATCCAGGAGAAAGGCTTTCTTAGCACCCACTCTGG
Scramble.91	scrambled		ATCTGTTGAGAAAGTCTTTGAGCTCTGTTGAGACTTACTCTTCAGGCAGAAGCTTTGCCCTATTGGCTGCTTTTCTTCCTCCTGAGGATTATGCAGGGAGGTCAGGCTTCTAAAAGAGGACACTGCAGGTGAGCCTGCCAGCTTGTCCAGGCTTTCAGAGTGCA
Scramble.92	scrambled		AGGGGTTTGGGGGCAAGATCCTACCCAGCTAAATTTAGATCCAAGCATGGTGATTGATACCTTTAATCCCAGCAGATAAAGCCAAGCAGAGTTCAAGCCTGCCTGGGACAGCAAGTTCTAGATGAAGAAAAGTTAAGTCCAGGTGTGGTGGTACATACTTTTAA
Scramble.93	scrambled		TGTAAGCTTGGCCCCTCACCAAAGATTTGCATATGCCATCTTCAATCCTGCTCACCCTCTACGCTGCTCTATCCCTGGTCAAATCCTCTCTCCCTGGATCTGTACCCAGAGGACAGTCCCAGACTATCCCTCCAAAGATTTTTTTACCCCATGCTATAAATGAT
Scramble.94	scrambled		TCACCTGCTTTTCCTAAACCCTCTTCTGTATGACTCATCAAGGTGACCCTTATCTACCTATTGACACAAGCTGAGAAGCAGGTAGGCTATCTTACTTCCTTCTCTCTAATCTAGTCTATCATCAAGTCTCATTAGAGATGGGCTTCTTCCTACCCATCTCCATT
Scramble.95	scrambled		AAGAAACATGTTTATCAGTCTGAGCTGTAATCATTTACCTGAAGGCTTAGCTGGGGCTAAGTAATCTGCTTTTAAGGAGGCTCACACACTTGGAGGCATTAGTGTCTCATCACTGTGGGCTTCTCTATAAAGCTGCCCAAGTGCCTTCAAATGAGCCAGCTGAA
Scramble.96	scrambled		ATCAGCCAACACCTTGGGAGCAACTAGAGAGTACCCAGCATTATGGTGAGCCTGCAGGGATAAGGGATTCTGTTGCCAGGCAACTGACCCAGGAATTACTGCAGCCTTCCTGTCTCCCGGGCTGATATTATCCAGGAGAAAGGCTTTCTTAGCACCCACTCTGG
Scramble.97	scrambled		AACGTGCCGCCCAGCTGCTGCGTGGTCACGTCCATCTGGAGCTCTCCAGCTAGACAACTCTCTATGCTGTCAGATCTCTTCGGCAAGCCTTGTTATGCAAATCCAATTACTCAAGTGTGCCCTGTAACTGCTGGCTAAGTGCTCCTAGAACCCGTCTCATACTG
Scramble.98	scrambled		AAATATGTCTGTCAGCTATAAGGCAAGTAGGGGAAAAAAGGCTCTGACTATACATACAACATAATGCTAACCCCCACCAACCACAAACTCCTCCCAGGCTAAGACAGTAAGATTAAGATCTATCTGAGCTTGAGTCAGACACTTCCCACCCGCTTGTCTGTCTC
Scramble.99	scrambled		GCGCCAATCACGAGGCGCGGACGGATCCCGAGAGGGGCCACGGCACGCCGCCGGCGGGCCGCTTCTTAACGCGCGGTGCGTGACGTGAGGGGCTCCTTTGCAATGGCGCGCTACGCCGGAGGATGTGCAGCTGCAGAGGCGGCGCAGGGCACCGAGAGGGCGGG
Scramble.100	scrambled		ACCGGAACTTAACCGTTGACCAAATGAAGGTTTAAATCCTCTGAGTAGTGACACAGAGCTGCGATGGCGCCCTCGGTTCTTTAAAGAACCTTGGGATAGGGCGAGCGCTAATCCCAGGCTGGGCTCCGATTGGTCGTCACAGCAGTCTGCAGTTGAGACGTTGC
CRX.3	wildtype	CRX.3	TTGCAGCTCATTGACCTTGTTCCTGTGTGTTTGTTTCCCTGCACACACAGGCTCAGCAGCACATAAACAGATGGCTCTGAGATTATCTGGGTTTGTGAGTGATTACCAAGTAAATTGCTGGCATGGGGGAGGTAACAAGCGAGTTAATACTACTAGGAAGCCAG
CRX.3_full_mutant	allCrxSites	CRX.3	TTGCAGCTCATTGACCTTGTTCCTGTGTGTTTGTTTCCCTGCACACACAGGCTCAGCAGCACATAAACAGATGGCTCTGAGGTTATCTGGGTTTGTGAGTGGTTACCAAGTAAATTGCTGGCATGGGGGAGGTAACAAGCGAGTTACTACTACTAGGAAGCCAG
CRX.4	wildtype	CRX.4	TGCTGGGGGCGGGAATAGATTAAAAGAACAGCGCACGCCTGAGCGAGCCACTTCTACTTTCCAGTCTCCTGCGATCGATTCGTAGTGCCTGTGTGGCGCGCGCGGTGCTTGACTGGCACGGCCTAGGGGGCGGAGCGCTTATCCCTGCCGCCGCGGGCCGGGTC
CRX.4_full_mutant	allCrxSites	CRX.4	TGCTGGGGGCGGGAATAGGTTAAAAGAACAGCGCACGCCTGAGCGAGCCACTTCTACTTTCCAGTCTCCTGCGATCGATTCGTAGTGCCTGTGTGGCGCGCGCGGTGCTTGACTGGCACGGCCTAGGGGGCGGAGCGCTTCTCCCTGCCGCCGCGGGCCGGGTC
CRX.6	wildtype	CRX.6	GCTGGCCCATGTCTGAGTCTGCTGTGGACCTTCTTGCAAAGTTACTCAAAGCAAAGCCAAAGGCTGATCCCTTCTGTGGATCAGTAGTGGCTTATCCACCTATCTTAACGGTCTGTTCCAGCTAGATCTGCTTACTGAGTGAGTATGCCAAGACTGCCCTCTGA
CRX.6_full_mutant	allCrxSites	CRX.6	GCTGGCCCATGTCTGAGTCTGCTGTGGACCTTCTTGCAAAGTTACTCAAAGCAAAGCCAAAGGCTGCTCCCTTCTGTGGGTCAGTAGTGGGTTATCCACCTATCTTAACGGTCTGTTCCAGCTAGATCTGCTTACTGAGTGAGTATGCCAAGACTGCCCTCTGA
CRX.8	wildtype	CRX.8	TCAGTGTCCTTGTGCCAGGCTCCTCCAAAGCCAGCGGCGGTTGCCAGGCGACCAAATGCTCCAAACGCCCAGGCAGATTAAGTCTCGTGACGTCAGGGAAGCCCGCAGGGCCCGCCTTGAGTCTGGCTCTTTGTGACAGGGACGCCAGAGAGTTGGTGTTGTGC
CRX.8_full_mutant	allCrxSites	CRX.8	TCAGTGTCCTTGTGCCAGGCTCCTCCAAAGCCAGCGGCGGTTGCCAGGCGACCAAATGCTCCAAACGCCCAGGCAGGTTAAGTCTCGTGACGTCAGGGAAGCCCGCAGGGCCCGCCTTGAGTCTGGCTCTTTGTGACAGGGACGCCAGAGAGTTGGTGTTGTGC
CRX.12	wildtype	CRX.12	AGGCCCGGCGCGGATCACGTGGGACTTCGCTCAGTGGCCCGGAGCGGATTGGCGGCCACTATCTTACGACTTGCTGGCACGCCCGTCAGCCAAGTGACGGGGGTGGGGTGGAGGGATGAGTTCGCGGTGACTGTGGCATGAGGTGGCCTGACCCGCCCGCACTG
CRX.12_full_mutant	allCrxSites	CRX.12	AGGCCCGGCGCGGGTCACGTGGGACTTCGCTCAGTGGCCCGGAGCGGATTGGCGGCCACTATCTTACGACTTGCTGGCACGCCCGTCAGCCAAGTGACGGGGGTGGGGTGGAGGGATGAGTTCGCGGTGACTGTGGCATGAGGTGGCCTGACCCGCCCGCACTG
CRX.16	wildtype	CRX.16	GAAGTGCGTTGTGGGCAGTAAAACAGGCCCATTTAAGAGACATCGCTACCAAATCCCAACCAATGAGATGCTAGGACTTCTTGGTTCCCAGAATGCAGCGCCATCCGGATCCAATTTCTGCCGAGAAAAGCTGAGCCGGCGAGGCAGCAGTGCATTCTGGGATA
CRX.16_full_mutant	allCrxSites	CRX.16	GAAGTGCGTTGTGGGCAGTAAAACAGGCCCATTTAAGAGACATCGCTACCAACTCCCAACCAATGAGATGCTAGGACTTCTTGGTTCCCAGAATGCAGCGCCATCCGGATCCAATTTCTGCCGAGAAAAGCTGAGCCGGCGAGGCAGCAGTGCATTCTGGGATA
CRX.21	wildtype	CRX.21	TCTTAACCTGGTCTGAACTGCCCTGGTCTTGTGACATTGATCATTCGCCATGCAGATGACCAGCTTGTCTCTCCTTTAATCCCTTGCGATAATCTGCTGAGAGGCATTCCTGGCTAACGCTCCCCTTCCACACCTCGTACGCACACATGTGTATTAGGACAGAT
CRX.21_full_mutant	allCrxSites	CRX.21	TCTTAACCTGGTCTGAACTGCCCTGGTCTTGTGACATTGATCATTCGCCATGCAGATGACCAGCTTGTCTCTCCTTTACTCCCTTGCGATACTCTGCTGAGAGGCATTCCTGGCTAACGCTCCCCTTCCACACCTCGTACGCACACATGTGTGTTAGGACAGAT
CRX.22	wildtype	CRX.22	GAGTAAAAATAATCGGGATAAAGAGCAGAGCTGATAAGGAGGCGGAGCTCCAGTTCTTAGCCTAATAGCCTAATACCCTTATGCCCGAGCTTCCTCGGCGTGCTCAGGTAGTGAGCACAGCTCCTGGCACCTGGCATTCTGATGAGATGCAGAGACGGCTTAGC
CRX.22_full_mutant	allCrxSites	CRX.22	GAGTAAAAATAATCGGGGTAAAGAGCAGAGCTGATAAGGAGGCGGAGCTCCAGTTCTTAGCCTAATAGCCTACTACCCTTATGCCCGAGCTTCCTCGGCGTGCTCAGGTAGTGAGCACAGCTCCTGGCACCTGGCATTCTGATGAGATGCAGAGACGGGTTAGC
CRX.30	wildtype	CRX.30	TGGCTCAGGCCTCTCCCACCCCTAAGAGCTGGGAAGGGCGGCTGCTCCTCCTGCTGGCTGAGGTCAGCACTATTAATAGCCAGCTTAATCCTGCTCAGGCCTGGGGAGAGGGAGGAAAAGGAGCCGGTTGCCAGGAAGTCAGAGTGTCCAGCCATCTGTAGGTG
CRX.30_1_double	singleCrxSite	CRX.30	TGGCTCAGGCCTCTCCCACCCCTAAGAGCTGGGAAGGGCGGCTGCTCCTCCTGCTGGCTGAGGTCAGCACTATTAATAGCCAGCTTACTCCTGCTCAGGCCTGGGGAGAGGGAGGAAAAGGAGCCGGTTGCCAGGAAGTCAGAGTGTCCAGCCATCTGTAGGTG
CRX.30_2_double	singleCrxSite	CRX.30	TGGCTCAGGCCTCTCCCACCCCTAAGAGCTGGGAAGGGCGGCTGCTCCTCCTGCTGGCTGAGGTCAGCACTATTAATAGCCAGGTTAATCCTGCTCAGGCCTGGGGAGAGGGAGGAAAAGGAGCCGGTTGCCAGGAAGTCAGAGTGTCCAGCCATCTGTAGGTG
CRX.30_full_mutant	allCrxSites	CRX.30	TGGCTCAGGCCTCTCCCACCCCTAAGAGCTGGGAAGGGCGGCTGCTCCTCCTGCTGGCTGAGGTCAGCACTATTAATAGCCAGGTTACTCCTGCTCAGGCCTGGGGAGAGGGAGGAAAAGGAGCCGGTTGCCAGGAAGTCAGAGTGTCCAGCCATCTGTAGGTG
CRX.33	wildtype	CRX.33	AGGGTTGCTGGGGGAAGTGGGAGGGGCCTCTTGGAGCCGGCTAACCAATTGAAGCTTTCCGGAAGAACAGCCAGGCGTTGCCAAGGTAGGCTGCGCGGCCGTAAGATGATGTCATGGCTGGGTTCTTAAAGGGGGCAAGAATTAAAAAGGAGGTGGTAGGTCTA
CRX.33_full_mutant	allCrxSites	CRX.33	AGGGTTGCTGGGGGAAGTGGGAGGGGCCTCTTGGAGCCGGCTAACCAATTGAAGCTTTCCGGAAGAACAGCCAGGCGTTGCCAAGGTAGGCTGCGCGGCCGTAAGATGATGTCATGGCTGGGTTCTTAAAGGGGGCAAGAGTTAAAAAGGAGGTGGTAGGTCTA
CRX.34	wildtype	CRX.34	TGGGATTTAAATCCCATCCCGCACCTCCACTGCTCAAGGCAGATTGCAAGAAGACTGACAAGATCGACCCCGCCCTGGGCCCGCCCTGGGTCCGCCCCATGCCGCTCGCTCCGCCCCTGACGCGCGCTGTATTTACGCCCCAGCCTAACTCCTAACTTCCCTCG
CRX.34_full_mutant	allCrxSites	CRX.34	TGGGGTTTAACTCCCATCCCGCACCTCCACTGCTCAAGGCAGATTGCAAGAAGACTGACAAGATCGACCCCGCCCTGGGCCCGCCCTGGGTCCGCCCCATGCCGCTCGCTCCGCCCCTGACGCGCGCTGTATTTACGCCCCAGCCTAACTCCTAACTTCCCTCG
CRX.35	wildtype	CRX.35	ACAGTACATTTAAGTAAAGAGAGGAAAACTCTAAGAAAGGGTTTAAAAGCCAACCTGCAAATCCACACCAACAGATTATCCTTCAAAACTGAAAAGAACTGCACAGGGCAGCATGAGCCTGTAATCCGCTCTGGTAGGGACACACGCTCATGAGAAAGAAAACA
CRX.35_full_mutant	allCrxSites	CRX.35	ACAGTACATTTAAGTAAAGAGAGGAAAACTCTAAGAAAGGGTTTAAAAGCCAACCTGCAACTCCACACCAACAGGTTATCCTTCAAAACTGAAAAGAACTGCACAGGGCAGCATGAGCCTGTACTCCGCTCTGGTAGGGACACACGCTCATGAGAAAGAAAACA
CRX.38	wildtype	CRX.38	TTCTGTACAACCAAGAGGGGGCCTTGGGGATCAGTCAATACTATCTGCCTCAGAGAACATAAGACACAGGTAAGCCGCCTACAATCCAGGATGACAACGGATGGAGCACCTGATCGTCTCTGTCAGGTAATACAGGGCAGCTGGCCTCTGTAAGAATGAGAGTC
CRX.38_full_mutant	allCrxSites	CRX.38	TTCTGTACAACCAAGAGGGGGCCTTGGGGGTCAGTCAATACTATCTGCCTCAGAGAACATAAGACACAGGTACGCCGCCTACAATCCAGGATGACAACGGATGGAGCACCTGATCGTCTCTGTCAGGTAATACAGGGCAGCTGGCCTCTGTAAGAATGAGAGTC
CRX.40	wildtype	CRX.40	TGTAACAGAGTTAAAACTCTGGCTCCAAAGACTGGATAAACAAGGCTTAGGCCTCCTGCCCCACATTGGTACCCAGCTGACTTAATTCCAACGCCAAAGCCGATATTATCCATTATTTTCCACTCTCCCCTACTCCCTTCCCTGATCCTCTTCAGATAATTACA
CRX.40_full_mutant	allCrxSites	CRX.40	TGTAACAGAGTTAAAACTCTGGCTCCAAAGACTGGATAAACAAGGGTTAGGCCTCCTGCCCCACATTGGTACCCAGCTGACTTACTTCCAACGCCAAAGCCGATATTATCCATTATTTTCCACTCTCCCCTACTCCCTTCCCTGCTCCTCTTCAGATAATTACA
CRX.42	wildtype	CRX.42	GCATTGATTGGCCATTGGGATCAAGTGTGTATCCAGGCTCCAGTCACAGCCACTGTAATCCGCTTCCACAGATGTGTAGTGCGCCCCCATGCGGCAGGGCCACGTGAGTGCTTCGTGGCGATTTTGTTGGAAAGATGCTGTCACCCTTTGTTTCTGTTCTGTCA
CRX.42_full_mutant	allCrxSites	CRX.42	GCATTGATTGGCCATTGGGGTCAAGTGTGTATCCAGGCTCCAGTCACAGCCACTGTACTCCGCTTCCACAGATGTGTAGTGCGCCCCCATGCGGCAGGGCCACGTGAGTGCTTCGTGGCGATTTTGTTGGAAAGATGCTGTCACCCTTTGTTTCTGTTCTGTCA
CRX.43	wildtype	CRX.43	ACCAGTCCGTATAAGGCCATGCAAAAGCTGTCTGGAGGTCAAGGTCATCAGGGCTGACGCCCATTCAGGCAGTGTAGTGATTTAGGCTTTGCGCTGAGATCTTCTTTGCAAACAGATTGACTGCAAGCTGATTAGGAAAGCTGGGCCTTGCACCAGGTGGCAAC
CRX.43_full_mutant	allCrxSites	CRX.43	ACCAGTCCGTATAAGGCCATGCAAAAGCTGTCTGGAGGTCAAGGTCATCAGGGCTGACGCCCATTCAGGCAGTGTAGTGATTTAGGCTTTGCGCTGAGATCTTCTTTGCAAACAGATTGACTGCAAGCTGGTTAGGAAAGCTGGGCCTTGCACCAGGTGGCAAC
CRX.47	wildtype	CRX.47	TTAGAGAACTCTTCCGAGGAGTCCAGCTGCTACTCAGCTGTGATCACTCATTGTTCCCGAAATAAGCAGCTTAGACTTAACTAGCCACACTTTGGACTGTCCCTATACAAAGCTGTGTCTGTCCAACATAGACTGGGGACTCGCTGTGCTCCAGGCTCAGCTGG
CRX.47_full_mutant	allCrxSites	CRX.47	TTAGAGAACTCTTCCGAGGAGTCCAGCTGCTACTCAGCTGTGATCACTCATTGTTCCCGAAATAAGCAGGTTAGACTTAACTAGCCACACTTTGGACTGTCCCTATACAAAGCTGTGTCTGTCCAACATAGACTGGGGACTCGCTGTGCTCCAGGCTCAGCTGG
CRX.49	wildtype	CRX.49	AGGCTGTTCACCAACCGCGCAGCCCGCGTCCCAAGCAGCAACTGGCGAACGCTCCCTCAGGCCGGCTTTATTAAGCCGCGCCCCGCCCCTTGTGGCGTCACGCGACGTCACCACGCCCACTAGCACGCCTCTGGGGCGGAACACAGCGCCACTGAGCTCGCAGC
CRX.49_full_mutant	allCrxSites	CRX.49	AGGCTGTTCACCAACCGCGCAGCCCGCGTCCCAAGCAGCAACTGGCGAACGCTCCCTCAGGCCGGCTTTATTACGCCGCGCCCCGCCCCTTGTGGCGTCACGCGACGTCACCACGCCCACTAGCACGCCTCTGGGGCGGAACACAGCGCCACTGAGCTCGCAGC
CRX.50	wildtype	CRX.50	TAAACAGAGTTCTTCAGTGTGCTCCAGTTCTGACACCTAATCAGCAGTACAGCTGCATTTAAATACAGCCGACTTAAAGGATTGCAGCTTTGGAAGCCAGGGATTTTCTAGATAATCTTGCCTATAAGGTCCTTGACTTGCACTGTGAGTGCTGCCAACCGTGA
CRX.50_full_mutant	allCrxSites	CRX.50	TAAACAGAGTTCTTCAGTGTGCTCCAGTTCTGACACCTACTCAGCAGTACAGCTGCATTTAAATACAGCCGACTTAAAGGATTGCAGCTTTGGAAGCCAGGGGTTTTCTAGATACTCTTGCCTATAAGGTCCTTGACTTGCACTGTGAGTGCTGCCAACCGTGA
CRX.55	wildtype	CRX.55	AGTGCGGGTGATTGCTGAGGCCAGAGGCAAGGGATTTCCTGTAGCTAGAATGACAAGGCTTTTGTGAGCCTCCCAGTGTGGATGCTAGGAATTGAACTCTGAAAGAGCAGCAAATCCTCTTAGCTGCTGAGATAACCCCCTATCCCTAGGTGCTGTACTTGAAA
CRX.55_1_double	singleCrxSite	CRX.55	CAGTGCGGGTGATTGCTGAGGCCAGAGGCAAGGGATTTCCTGTAGCTAGAATGACAAGGCTTTTGTGAGCCTCCCAGTGTGGATGCTAGGAATTGAACTCTGAAAGAGCAGCAACTCCTCTTAGCTGCTGAGATAACCCCCTATCCCTAGGTGCTGTACTTGAA
CRX.55_2_double	singleCrxSite	CRX.55	CAGTGCGGGTGATTGCTGAGGCCAGAGGCAAGGGGTTTCCTGTAGCTAGAATGACAAGGCTTTTGTGAGCCTCCCAGTGTGGATGCTAGGAATTGAACTCTGAAAGAGCAGCAAATCCTCTTAGCTGCTGAGATAACCCCCTATCCCTAGGTGCTGTACTTGAA
CRX.55_full_mutant	allCrxSites	CRX.55	AGTGCGGGTGATTGCTGAGGCCAGAGGCAAGGGGTTTCCTGTAGCTAGAATGACAAGGCTTTTGTGAGCCTCCCAGTGTGGATGCTAGGAATTGAACTCTGAAAGAGCAGCAACTCCTCTTAGCTGCTGAGATAACCCCCTATCCCTAGGTGCTGTACTTGAAA
CRX.59	wildtype	CRX.59	CCAGGAGTAGAATACAGCACAGTTCTGAATCTCACCCAGCTCCTCTGGCCCTAGAGAGGATTAGCTAGCCAAAGCTCTCAGTGTGCCTTGGGAAGGGGAGGGGGAGGGGAGAGGTGACCTTGGCTTTGGATGGACTCTGGCTCAGTTGTGTCACATGGTGGATT
CRX.59_full_mutant	allCrxSites	CRX.59	CCAGGAGTAGAATACAGCACAGTTCTGAATCTCACCCAGCTCCTCTGGCCCTAGAGAGGGTTAGCTAGCCAAAGCTCTCAGTGTGCCTTGGGAAGGGGAGGGGGAGGGGAGAGGTGACCTTGGCTTTGGATGGACTCTGGCTCAGTTGTGTCACATGGTGGATT
CRX.66	wildtype	CRX.66	CTACAGCGTCTAGCGTAGGAAGTACACGCATTTACACCTTGGCACTGACTTCAAAGCTTTCCACCCTTAATCCTCTTTAATCCTCACATTAGCCCCAGGATGTGGACATCATTGTCACCATTTTATAGACAAGGCTACTGAGGCTTAGTAGTTGATTATCATAC
CRX.66_full_mutant	allCrxSites	CRX.66	CTACAGCGTCTAGCGTAGGAAGTACACGCATTTACACCTTGGCACTGACTTCAAAGCTTTCCACCCTTACTCCTCTTTACTCCTCACATTAGCCCCAGGATGTGGACATCATTGTCACCATTTTATAGACAAGGCTACTGAGGGTTAGTAGTTGATTATCATAC
CRX.68	wildtype	CRX.68	GAAAGCACAAATACACATTCCCTACTGTCTATTAATCAGAGGGACTAAGCAGATTAAGAACTTTCTTTGTCACCGGTTATAATCGGTTTAAGCTCTGATGGAATATTCCACAAACAGGAGGGCCTTGGAGAATCCTGGTAAATAGAATCAGCACACCCAGGACA
CRX.68_full_mutant	allCrxSites	CRX.68	GAAAGCACAAATACACATTCCCTACTGTCTATTACTCAGAGGGACTAAGCAGGTTAAGAACTTTCTTTGTCACCGGTTATAATCGGTTTACGCTCTGATGGAATATTCCACAAACAGGAGGGCCTTGGAGAATCCTGGTAAATAGAATCAGCACACCCAGGACA
CRX.69	wildtype	CRX.69	TGATGTCCCAAGCATTGCCTAGTAATCACCCTGTTACCCCAAAAGTGGCCGGCCTTACCTCTTCAGAAGGTGGTTAGAAGGGATTAGCCCAGCACAGATGGTGAGGTCTGAGATTTTCCGGGCCTGCCACCAGAGGGCATCATTCTGGTCCACAATCTGTAGAA
CRX.69_full_mutant	allCrxSites	CRX.69	TGATGTCCCAAGCATTGCCTAGTACTCACCCTGTTACCCCAAAAGTGGCCGGCCTTACCTCTTCAGAAGGTGGTTAGAAGGGGTTAGCCCAGCACAGATGGTGAGGTCTGAGATTTTCCGGGCCTGCCACCAGAGGGCATCATTCTGGTCCACAATCTGTAGAA
CRX.70	wildtype	CRX.70	AGAAGCAAGCAGGAAGCACCAGGAGGCTGCTAGCTGCCAGTCACCTGATGCTCTAGAGAAAAGCTCTGTGCATCCTCTTTGGCATAATCCTGCCCTTGCAGGCTAACCCTGGACCTCTTCTAAGCCTCCGCAGCAGCCCTAGCTGTCCCTGCAAGGGAACATCT
CRX.70_full_mutant	allCrxSites	CRX.70	AGAAGCAAGCAGGAAGCACCAGGAGGCTGCTAGCTGCCAGTCACCTGATGCTCTAGAGAAAAGCTCTGTGCATCCTCTTTGGCATACTCCTGCCCTTGCAGGCTAACCCTGGACCTCTTCTACGCCTCCGCAGCAGCCCTAGCTGTCCCTGCAAGGGAACATCT
CRX.78	wildtype	CRX.78	TAGTCCGGTCTGGGGCTTCTGACACACTGACTGGGCTCATAAGCTGGGTCAAGAGGATAAAGAGTCGTGACAAGAGGCGACGAAGCTTTCCTTTCGAGGAACTCGGCATAATCTGTTTCTAATCCCCCGGCACCAGCTTGAGGTAGAAGCCTTGCATACCAATT
CRX.78_full_mutant	allCrxSites	CRX.78	TAGTCCGGTCTGGGGCTTCTGACACACTGACTGGGCTCATACGCTGGGTCAAGAGGATAAAGAGTCGTGACAAGAGGCGACGAAGCTTTCCTTTCGAGGAACTCGGCATACTCTGTTTCTACTCCCCCGGCACCAGCTTGAGGTAGAAGCCTTGCATACCAATT
CRX.83	wildtype	CRX.83	TTGTCCCATGGGGGAAGACAAAGACGTTCTGAAATCCTCGTCTAATTACCAAGTCCTGTCGGCCACCCAAATTCAACCTTTTAAATCACCTTAAAGCTCATAGGTGCCACAGCAGCAGAACCATAAGTAAGGAGTCTGAAGCTAAGCCCTGAGCCACCCAGCTC
CRX.83_1_double	singleCrxSite	CRX.83	TTGTCCCATGGGGGAAGACAAAGACGTTCTGAAATCCTCGTCTAATTACCAAGTCCTGTCGGCCACCCAAATTCAACCTTTTAAATCACCTTAAAGCTCATAGGTGCCACAGCAGCAGAACCATAAGTAAGGAGTCTGAAGCTACGCCCTGAGCCACCCAGCTC
CRX.83_2_double	singleCrxSite	CRX.83	TTGTCCCATGGGGGAAGACAAAGACGTTCTGAACTCCTCGTCTAATTACCAAGTCCTGTCGGCCACCCAAATTCAACCTTTTAAATCACCTTAAAGCTCATAGGTGCCACAGCAGCAGAACCATAAGTAAGGAGTCTGAAGCTAAGCCCTGAGCCACCCAGCTC
CRX.83_full_mutant	allCrxSites	CRX.83	TTGTCCCATGGGGGAAGACAAAGACGTTCTGAACTCCTCGTCTAATTACCAAGTCCTGTCGGCCACCCAAATTCAACCTTTTAAATCACCTTAAAGCTCATAGGTGCCACAGCAGCAGAACCATAAGTAAGGAGTCTGAAGCTACGCCCTGAGCCACCCAGCTC
CRX.87	wildtype	CRX.87	CTCCTCCCAGGCCCCACCCCCTCAGCCCACCTCCCGAAGCCCCGCCCCCTCCACGACGCCATTCGCCGCCTCCGACTTTGTGGGGTGGGCCGAGGCATAGATTGAGATTAAGTCTGGGATGCAGCGGTCCGCTGTTCCCGGTGGGGGATGGGACTGCCACGCCG
CRX.87_full_mutant	allCrxSites	CRX.87	CTCCTCCCAGGCCCCACCCCCTCAGCCCACCTCCCGAAGCCCCGCCCCCTCCACGACGCCATTCGCCGCCTCCGACTTTGTGGGGTGGGCCGAGGCATAGATTGAGGTTAAGTCTGGGATGCAGCGGTCCGCTGTTCCCGGTGGGGGATGGGACTGCCACGCCG
CRX.92	wildtype	CRX.92	ACACCACGGGGTGGCTGTGTTCCAATGTAACTATTTTCAAGACAGGAACTAAATCCCATTTGGTTCATGAGTCTGCTTGCCAACACCTGCTGAAGATTATTTTCTCATATGCACCTTCTGCTTTGCAAAGGATTATGCAGAGTTCCGTTAATAACATGCCTGTG
CRX.92_full_mutant	allCrxSites	CRX.92	ACACCACGGGGTGGCTGTGTTCCAATGTAACTATTTTCAAGACAGGAACTAACTCCCATTTGGTTCATGAGTCTGCTTGCCAACACCTGCTGAAGGTTATTTTCTCATATGCACCTTCTGCTTTGCAAAGGGTTATGCAGAGTTCCGTTAATAACATGCCTGTG
CRX.99	wildtype	CRX.99	GGAGTCAGTTTTCTCCTTTGACCTATAAGTGGATTCTGGGGATCAAGTTCAGGTCATCAGGCTTACACAGCAAGTGATTTTATCCTCTGAGCCATCTTAGCATCTTAGCAGAGGATCTTAGCAGGGCATCTTCTACGTTAGCTTTCATCACACCCTGAATGCTT
CRX.99_full_mutant	allCrxSites	CRX.99	GGAGTCAGTTTTCTCCTTTGACCTATAAGTGGATTCTGGGGGTCAAGTTCAGGTCATCAGGGTTACACAGCAAGTGATTTTATCCTCTGAGCCATCTTAGCATCTTAGCAGAGGATCTTAGCAGGGCATCTTCTACGTTAGCTTTCATCACACCCTGAATGCTT
CRX.101	wildtype	CRX.101	CACCGCCCACAGGACACCAGCCCTTGGGTTTTATAATCTCTCACAGCAGCCTTTATCTGGGGCCTCCCCTGCCCTGGCCACAGGAGAGTAGGGGTGGGGATTAGTCAGACGACCAGCGTCACAGCTGAGGATCAGAACAACACAAGAGACTGGCAGCCTGGGAA
CRX.101_full_mutant	allCrxSites	CRX.101	CACCGCCCACAGGACACCAGCCCTTGGGTTTTATACTCTCTCACAGCAGCCTTTATCTGGGGCCTCCCCTGCCCTGGCCACAGGAGAGTAGGGGTGGGGGTTAGTCAGACGACCAGCGTCACAGCTGAGGGTCAGAACAACACAAGAGACTGGCAGCCTGGGAA
CRX.103	wildtype	CRX.103	TATAACAATGTGTGCTGGCAGATGGTGGAGTCAGAGTTTCTCAGCAGTCAAAGCCCCGAGGCACACGTCAGCAGTTCAGAGCTTTAGAAGAGGTGATTAGTGAGAATATACCCAGGTTCTAAGAGTCAGGCTGGAGCTCTCTGAATACACTCTTCCAGAAAAGA
CRX.103_full_mutant	allCrxSites	CRX.103	TATAACAATGTGTGCTGGCAGATGGTGGAGTCAGAGTTTCTCAGCAGTCAAAGCCCCGAGGCACACGTCAGCAGTTCAGAGCTTTAGAAGAGGTGGTTAGTGAGAATATACCCAGGTTCTAAGAGTCAGGCTGGAGCTCTCTGAATACACTCTTCCAGAAAAGA
CRX.105	wildtype	CRX.105	TGTTCAGAGAGGAGGAGGAGGGATTTGGGCAAGAGTGCTGATAGATTAGCCAACCCTAAGAAAGCAAGGACTTCTACATTTGCATATAGCCCCGCCATTGGCTGAATTTCTACCCTCTCAGCCCTCTCACCCGCCTTCGCGGCTTTGGACCCAGGGGTGGGGCA
CRX.105_full_mutant	allCrxSites	CRX.105	TGTTCAGAGAGGAGGAGGAGGGGTTTGGGCAAGAGTGCTGATAGGTTAGCCAACCCTAAGAAAGCAAGGACTTCTACATTTGCATATAGCCCCGCCATTGGCTGAATTTCTACCCTCTCAGCCCTCTCACCCGCCTTCGCGGCTTTGGACCCAGGGGTGGGGCA
CRX.110	wildtype	CRX.110	CACTGAAGAACTCGGATGAGAAGACGGGCGAAAAGCATCATTGAGTGGTGTCAGCTTGCCCTGTTACATCCCAAAGCTGGACACACTGCTATAATCCGATTAGAGTTAGCGGTGGGGTTCTGGAAGATGATCATCAGGATTGCTTGGAACAATTAGCTTTCTGG
CRX.110_full_mutant	allCrxSites	CRX.110	CACTGAAGAACTCGGATGAGAAGACGGGCGAAAAGCATCATTGAGTGGTGTCAGCTTGCCCTGTTACATCCCAAAGCTGGACACACTGCTATACTCCGATTAGAGTTAGCGGTGGGGTTCTGGAAGATGATCATCAGGATTGCTTGGAACAATTAGCTTTCTGG
CRX.112	wildtype	CRX.112	CTCCACCCAGTTTTGTCCCTGGAGTACAGGATCGGAAAGGCCCGCCCCCTAATCAGATAATCCACGCCCCGCCCAGCTAGGAAATCCCGCCTCCAAGAGGACCTCAAAGCTGGAAAGGCCACTAGCCGGCGCGCCACCGTGTCCGGAATCAAAGCACCACTACA
CRX.112_full_mutant	allCrxSites	CRX.112	CTCCACCCAGTTTTGTCCCTGGAGTACAGGATCGGAAAGGCCCGCCCCCTACTCAGATACTCCACGCCCCGCCCAGCTAGGAACTCCCGCCTCCAAGAGGACCTCAAAGCTGGAAAGGCCACTAGCCGGCGCGCCACCGTGTCCGGAATCAAAGCACCACTACA
CRX.113	wildtype	CRX.113	TCTTTGGATAAGTCACTTCCCCTGTGTGAGCTTTATTGTATCCCTCTGTGAATGGGGATGGTGCTAATACCTACCAGGCAGGAGGGATTGGCAGGATTAGTGAGATCACCTCTACAGAGAACAAAGCCCTGTACAAGTCAAAGGCTGGCAACTCAGGATGCCAG
CRX.113_full_mutant	allCrxSites	CRX.113	TCTTTGGATAAGTCACTTCCCCTGTGTGAGCTTTATTGTATCCCTCTGTGAATGGGGATGGTGCTACTACCTACCAGGCAGGAGGGATTGGCAGGGTTAGTGAGATCACCTCTACAGAGAACAAAGCCCTGTACAAGTCAAAGGCTGGCAACTCAGGATGCCAG
CRX.125	wildtype	CRX.125	TTTTCTTTTTATTATATTTATTTTGTGCATGTGTACTTGTATCCCATGGTGAACTCAGGTCATCAAGCTTCGCACTAAGCACCTATAATCCTCTGAGTCACCTTGCCAGTCTCTCTCTCTCTCTCTCTCTCTCTCTCTCTCTCTCTCTCTCTCTCAACAAAACA
CRX.125_full_mutant	allCrxSites	CRX.125	TTTTCTTTTTATTATATTTATTTTGTGCATGTGTACTTGTATCCCATGGTGAACTCAGGTCATCAAGCTTCGCACTAAGCACCTATACTCCTCTGAGTCACCTTGCCAGTCTCTCTCTCTCTCTCTCTCTCTCTCTCTCTCTCTCTCTCTCTCTCAACAAAACA
CRX.127	wildtype	CRX.127	GACCTCCTTGACTAAGACACGGAAAAGCTGTGCCTGGCCCTCCAAGAAGTGGAGGGGCGATTCTGAACCGGAGTGGGTCAAGCGCTTAGGAAGCTTTGCAGGATCAAGGATGCTATAAATACTATGCTCCTAGTGTTTTGCCAGTGGGCATTTCTAGCATCTCT
CRX.127_full_mutant	allCrxSites	CRX.127	GACCTCCTTGACTAAGACACGGAAAAGCTGTGCCTGGCCCTCCAAGAAGTGGAGGGGCGATTCTGAACCGGAGTGGGTCAAGCGCTTAGGAAGCTTTGCAGGGTCAAGGATGCTATAAATACTATGCTCCTAGTGTTTTGCCAGTGGGCATTTCTAGCATCTCT
CRX.129	wildtype	CRX.129	TAATTCCTGTGAGGGTTGGGACCCACAGGTTGAGAACGGCTGCTTTAGGCTTCTAAGCCTCAGGGTTTTCAGAACCTAGATCCACGAGCCTCTGCTTCTTAGGATTTGTTGCTATAAGCTTCTGGCTTTGAAAAGTCAGCTTGAAAGCCTCTGGCACTCACATC
CRX.129_full_mutant	allCrxSites	CRX.129	TAATTCCTGTGAGGGTTGGGACCCACAGGTTGAGAACGGCTGCTTTAGGCTTCTACGCCTCAGGGTTTTCAGAACCTAGATCCACGAGCCTCTGCTTCTTAGGGTTTGTTGCTATAAGCTTCTGGCTTTGAAAAGTCAGCTTGAAAGCCTCTGGCACTCACATC
CRX.130	wildtype	CRX.130	GGGAGACAATGCTTAGCCGACAGAAAAGCACCCAGACTATGGATCAGGCTAAGCCTGGGCTGCATTGGCAGAGGATTAAGTAGGGTGATGCTTAAGCTCAAATCCTGCTTTGTCTTTTGTTTTAGCATTGTAACTGTGCTGCTCAGTGGGTCACTCACTGTGAC
CRX.130_full_mutant	allCrxSites	CRX.130	GGGAGACAATGCTTAGCCGACAGAAAAGCACCCAGACTATGGGTCAGGCTACGCCTGGGCTGCATTGGCAGAGGGTTAAGTAGGGTGATGCTTACGCTCAACTCCTGCTTTGTCTTTTGTTTTAGCATTGTAACTGTGCTGCTCAGTGGGTCACTCACTGTGAC
CRX.131	wildtype	CRX.131	CAGGTGCAAGCTAGGGCCATGATAGCTCTGAGCTCCAGCAGGACAGCAGGTGCTCATGCAGGTAAGCAGGATTAGACTGGATTAGGGCCAGAGGGATAGCATTTCATTTTATGCTATTTTTGAAGCTTAATCCACAGAGCAATTTTCAAGGAAATGTGATAATA
CRX.131_full_mutant	allCrxSites	CRX.131	CAGGTGCAAGCTAGGGCCATGATAGCTCTGAGCTCCAGCAGGACAGCAGGTGCTCATGCAGGTAAGCAGGGTTAGACTGGGTTAGGGCCAGAGGGATAGCATTTCATTTTATGCTATTTTTGAAGGTTACTCCACAGAGCAATTTTCAAGGAAATGTGATAATA
CRX.132	wildtype	CRX.132	GGACTTCAGAGCTCAAGGAAGCTGTGCACAGCTGGTAGGCATTTGGAGCCAGGTGCCTGCTGATAATCCTCTTAGGGCCTCTGCTGAATCAATCCTCATTCCCTGTTCCTCCTAAGAGAACTAGACAGTAATTCCCACATCTCAAAGCTGAGAGGCTTAGAATT
CRX.132_full_mutant	allCrxSites	CRX.132	GGACTTCAGAGCTCAAGGAAGCTGTGCACAGCTGGTAGGCATTTGGAGCCAGGTGCCTGCTGATACTCCTCTTAGGGCCTCTGCTGAATCAATCCTCATTCCCTGTTCCTCCTAAGAGAACTAGACAGTACTTCCCACATCTCAAAGCTGAGAGGGTTAGAATT
CRX.134	wildtype	CRX.134	CAGGCTCCACACACGCACTCACAGAGTGACTGCATGTCTGTAGTCTCACCATCTGTTTGCAGCTCAGTGTTGGGATGAGACACAGCTGCTTTAAGACATTAAAGCTTATCTGACTAATCAGATTAATGAAGCTAGAGGGAAGGGATTGTGGGCAGTGGGTATTC
CRX.134_full_mutant	allCrxSites	CRX.134	CAGGCTCCACACACGCACTCACAGAGTGACTGCATGTCTGTAGTCTCACCATCTGTTTGCAGCTCAGTGTTGGGATGAGACACAGCTGCTTTAAGACATTAAAGCTTATCTGACTACTCAGGTTAATGAAGCTAGAGGGAAGGGATTGTGGGCAGTGGGTATTC
CRX.143	wildtype	CRX.143	GGCTTTAAAGGAGGGGTGCGGGACACTATTTATAAACAGCACTCTCTGGGTCAGCCAGGTCATCTCCTTGCAAAGACTTCCTGGTGCTGTGAGGAGGATGAACAGAGAGAGGCTCCCCTTGGAGGCCAGCACTTCTTGGTATTAGGACTCCTGCATTAGGGACA
CRX.143_full_mutant	allCrxSites	CRX.143	GGCTTTAAAGGAGGGGTGCGGGACACTATTTATAAACAGCACTCTCTGGGTCAGCCAGGTCATCTCCTTGCAAAGACTTCCTGGTGCTGTGAGGAGGATGAACAGAGAGAGGCTCCCCTTGGAGGCCAGCACTTCTTGGTGTTAGGACTCCTGCATTAGGGACA
CRX.155	wildtype	CRX.155	TCCTGGAAGTCTCTGAATGAAGAGTCAGGGGTCACTTGGGGGTCACTCACATGTACCAGGAAGTGAAGCAAAACTAATCCAGATTTACTCCTGGAAGAATCTGTTTGCCTAAGTATTTAAAAACAGATTAGGACTAACCTGACACTAGGTCACCAGGCGCAATG
CRX.155_full_mutant	allCrxSites	CRX.155	TCCTGGAAGTCTCTGAATGAAGAGTCAGGGGTCACTTGGGGGTCACTCACATGTACCAGGAAGTGAAGCAAAACTACTCCAGGTTTACTCCTGGAAGAATCTGTTTGCCTAAGTATTTAAAAACAGGTTAGGACTAACCTGACACTAGGTCACCAGGCGCAATG
CRX.157	wildtype	CRX.157	GAAGAGGAGGTAGGAGGGATCAGGAGTTGGCTGGGCAAGACCGCGGGGGCCGGGGCGGACTTAATAGGATCAGATCAGTGTAATCGCATTTCAGCCATTGTCATTCGAACTGCCGGGAGCCCGAGGTGGGGGGTCCGGCTCTTTAAGGCGACGCACGGCCACTA
CRX.157_full_mutant	allCrxSites	CRX.157	GAAGAGGAGGTAGGAGGGGTCAGGAGTTGGCTGGGCAAGACCGCGGGGGCCGGGGCGGACTTAATAGGGTCAGGTCAGTGTAATCGCATTTCAGCCATTGTCATTCGAACTGCCGGGAGCCCGAGGTGGGGGGTCCGGCTCTTTAAGGCGACGCACGGCCACTA
CRX.160	wildtype	CRX.160	GGGTCAAGGTCAAGAGTGGATTGTGAATATGCTCTGTGCTCTTGCTGCTGTGCTCCACTGCGATCCTAATAGGCTTAAGCTGACAGTGCTAATTCATAGTGGGGCTTAGGCTGACAGTGCCGATCCAGGCTCACATTCACACACACCTCGTCTCTCTCTGGTTC
CRX.160_full_mutant	allCrxSites	CRX.160	GGGTCAAGGTCAAGAGTGGATTGTGAATATGCTCTGTGCTCTTGCTGCTGTGCTCCACTGCGATCCTAATAGGGTTACGCTGACAGTGCTAATTCATAGTGGGGGTTAGGCTGACAGTGCCGATCCAGGCTCACATTCACACACACCTCGTCTCTCTCTGGTTC
CRX.168	wildtype	CRX.168	TTAGTTTGAGTTACAGTAGGAGAACTTGTCTCAGCAAAACAAAGCCCATGGCTTATCTAGTGGCCCAAGCCTATAATCCTAGCTTCTTAGGGGACTAAGGCTGTCGCAACCCACCAGTTTCCTAATAGTCATAGAGAGACTTATATTTATTTAGTAAGCTTAGG
CRX.168_full_mutant	allCrxSites	CRX.168	TTAGTTTGAGTTACAGTAGGAGAACTTGTCTCAGCAAAACAAAGCCCATGGGTTATCTAGTGGCCCAAGCCTATACTCCTAGCTTCTTAGGGGACTAAGGCTGTCGCAACCCACCAGTTTCCTAATAGTCATAGAGAGACTTATATTTATTTAGTAAGGTTAGG
CRX.175	wildtype	CRX.175	CCCTGATCTTGTGAGACTTTTCTCAGCTGGGCATTTCCTCAGGTGAAAATGGGGTTAATCTCAGCATGACCTCAGGATGCTTCAGGGATTACACGGGAAAACACAAGCTAAGTACAAGCACAGATCCTGCTGCCCTGCACAGTAAGAACTCGGTATTTGCTGGA
CRX.175_full_mutant	allCrxSites	CRX.175	CCCTGATCTTGTGAGACTTTTCTCAGCTGGGCATTTCCTCAGGTGAAAATGGGGTTACTCTCAGCATGACCTCAGGATGCTTCAGGGGTTACACGGGAAAACACAAGCTAAGTACAAGCACAGATCCTGCTGCCCTGCACAGTAAGAACTCGGTATTTGCTGGA
CRX.178	wildtype	CRX.178	CATAGAGAGGAAGCCACCTCTCTGGGCTGAGATTACAGTCTCTATGGTTCAGCCCGGCCGGTGGCGGTAAGAGGACACAGGGAGACCTCTCTGCGCAGGCGCATTTTGGTTTTTCATTTTTTTTTTTTTTTTTTTTAATCCCCGCACCAAGCGCTTAACCTCAT
CRX.178_full_mutant	allCrxSites	CRX.178	CATAGAGAGGAAGCCACCTCTCTGGGCTGAGGTTACAGTCTCTATGGTTCAGCCCGGCCGGTGGCGGTAAGAGGACACAGGGAGACCTCTCTGCGCAGGCGCATTTTGGTTTTTCATTTTTTTTTTTTTTTTTTTTACTCCCCGCACCAAGCGCTTAACCTCAT
CRX.179	wildtype	CRX.179	ATTCTGTACACTATAGCCTCCACTCCCCAGCCCCTGCCCTTAGGCTTTAGTGGCTGGTCTTGTTAGACCTTTCTGGTGGCTTGGATTAAAGCAGTGAAATGTAAGAAGGGTGCTGGAGGGCCATTAATAGGATCTGCAGCTGTCAATCTCGGAGGGGAGCCTGG
CRX.179_full_mutant	allCrxSites	CRX.179	ATTCTGTACACTATAGCCTCCACTCCCCAGCCCCTGCCCTTAGGCTTTAGTGGCTGGTCTTGTTAGACCTTTCTGGTGGCTTGGGTTAAAGCAGTGAAATGTAAGAAGGGTGCTGGAGGGCCATTAATAGGATCTGCAGCTGTCAATCTCGGAGGGGAGCCTGG
CRX.180	wildtype	CRX.180	TTATTTTGGAATGAGGTGGCAGTTGTCACAGGGCTTCTCCTGCAGAAGGTGTGGGAGGAGAGTCTGCTGATGCCTAAGCTGCTGTGAGAAGGGCATTTTTATCTGGTGCCGGATCCCTGACAACATGACCACTGGCAAAGGTAAGCCCTGTGTTTTGGAAAGTG
CRX.180_1_double	singleCrxSite	CRX.180	TTATTTTGGAATGAGGTGGCAGTTGTCACAGGGCTTCTCCTGCAGAAGGTGTGGGAGGAGAGTCTGCTGATGCCTAAGCTGCTGTGAGAAGGGCATTTTTATCTGGTGCCGGATCCCTGACAACATGACCACTGGCAAAGGTACGCCCTGTGTTTTGGAAAGTG
CRX.180_2_double	singleCrxSite	CRX.180	TTATTTTGGAATGAGGTGGCAGTTGTCACAGGGCTTCTCCTGCAGAAGGTGTGGGAGGAGAGTCTGCTGATGCCTACGCTGCTGTGAGAAGGGCATTTTTATCTGGTGCCGGATCCCTGACAACATGACCACTGGCAAAGGTAAGCCCTGTGTTTTGGAAAGTG
CRX.180_full_mutant	allCrxSites	CRX.180	TTATTTTGGAATGAGGTGGCAGTTGTCACAGGGCTTCTCCTGCAGAAGGTGTGGGAGGAGAGTCTGCTGATGCCTACGCTGCTGTGAGAAGGGCATTTTTATCTGGTGCCGGATCCCTGACAACATGACCACTGGCAAAGGTACGCCCTGTGTTTTGGAAAGTG
CRX.182	wildtype	CRX.182	AATGACAGGAGCAGTGCTCCGGATCATCCCTGTATCGGCAGGCACACTTACCCTTGGGGAACCTCTACTCAGATTAAACTAGCACTCATGTCTTCACTGAGAAGGATAATCCCAGGGCAAAGCACAGCTGGAGATTACTAAAATCTTTTGGGAAGTGAGATCGC
CRX.182_full_mutant	allCrxSites	CRX.182	AATGACAGGAGCAGTGCTCCGGGTCATCCCTGTATCGGCAGGCACACTTACCCTTGGGGAACCTCTACTCAGGTTAAACTAGCACTCATGTCTTCACTGAGAAGGATACTCCCAGGGCAAAGCACAGCTGGAGGTTACTAAAATCTTTTGGGAAGTGAGATCGC
CRX.185	wildtype	CRX.185	GTCAGGCAGTGGGAAGGGCCATGCATCCTATGACTCCATCAGTGTGAAGACACCACGAGTAAGCAGATCTGCAGATAGAAATCGGATTAGTGGTGGCAGGCGGAGGAGGGGGGGCTTCAGGGAAAGTGGAGAGTGAGCTCACCAGCACCAGGTTTCTTTTTGCA
CRX.185_full_mutant	allCrxSites	CRX.185	GTCAGGCAGTGGGAAGGGCCATGCATCCTATGACTCCATCAGTGTGAAGACACCACGAGTAAGCAGATCTGCAGATAGAAATCGGGTTAGTGGTGGCAGGCGGAGGAGGGGGGGCTTCAGGGAAAGTGGAGAGTGAGCTCACCAGCACCAGGTTTCTTTTTGCA
CRX.191	wildtype	CRX.191	TTGAGCCCACAGTTTACCTTTCCGCAAATTAACAAGCCTCGGAAGACTACAATTCCCAGGAAGCCTCACTGCAGGCGACGTCAACGTGCCGTAGCGGTTAGTCATCCTTCCTGATACTTCCTTCCACTTCCTGGAGTCGGAACCCGAGGCTTCGCGGGGGCGCG
CRX.191_full_mutant	allCrxSites	CRX.191	TTGCGCCCACAGTTTACCTTTCCGCAAATTAACAAGCCTCGGAAGACTACAATTCCCAGGAAGCCTCACTGCAGGCGACGTCAACGTGCCGTAGCGGTTAGTCATCCTTCCTGATACTTCCTTCCACTTCCTGGAGTCGGAACCCGAGGCTTCGCGGGGGCGCG
CRX.194	wildtype	CRX.194	AGCCGGCCCAGGGGAGCTTGGTGGCATTGTTGCCTGGAAACAAATGGAGCTGGAGGCGGGGTGAATTAAAAGCCTTCCCTTCCCCCCCCCCCTTCCCTTATTCTCGCGAGACCTGTTTGGCTGACATCTTGCGTGGGAGTGACTGGTGAAAAGTGAGGCTTAAC
CRX.194_full_mutant	allCrxSites	CRX.194	AGCCGGCCCAGGGGAGCTTGGTGGCATTGTTGCCTGGAAACAAATGGAGCTGGAGGCGGGGTGAGTTAAAAGCCTTCCCTTCCCCCCCCCCCTTCCCTTATTCTCGCGAGACCTGTTTGGCTGACATCTTGCGTGGGAGTGACTGGTGAAAAGTGAGGGTTAAC
CRX.199	wildtype	CRX.199	TATCCACCAATAAGAAACTCGGGGTGTGTCTTCCAAGTTCACAGGGGGGAGGGTTTAAGCCGAGCAGATGCTGGCCAATGATCTTAGGGGCTGAGCTAATATTAACCAATCAGAGAGCCGATCTGATATCGGCACCGTTACTGGGGCGTGGCCTCTGAGCTCAC
CRX.199_full_mutant	allCrxSites	CRX.199	TATCCACCAATAAGAAACTCGGGGTGTGTCTTCCAAGTTCACAGGGGGGAGGGTTTACGCCGAGCAGATGCTGGCCAATGATCTTAGGGGCTGAGCTAATATTAACCAATCAGAGAGCCGATCTGATATCGGCACCGTTACTGGGGCGTGGCCTCTGAGCTCAC
CRX.204	wildtype	CRX.204	CTGTGCAGCTAATAACCCGCATCTGACCAAACCATCCCTAGAGGGACGGCTGGCTGATCCTTTTCTCTCTTAATCCCTTCCCTACCCCCCTTAGCCCCAGGGCTTAGACTACAGGCCACTTGGCTGTGTCTGTCTGATTTGAAAGACTCACCCAAACACTCACA
CRX.204_full_mutant	allCrxSites	CRX.204	CTGTGCAGCTAATAACCCGCATCTGACCAAACCATCCCTAGAGGGACGGCTGGCTGCTCCTTTTCTCTCTTACTCCCTTCCCTACCCCCCTTAGCCCCAGGGGTTAGACTACAGGCCACTTGGCTGTGTCTGTCTGATTTGAAAGACTCACCCAAACACTCACA
CRX.205	wildtype	CRX.205	TGAAAGGGCGCAGCAACGAGAGGGTTAATCCCAGGGTGTACAAGGGTGCCCTCCCTCCTCACTGCAGCATCTGCTGGGAAGCCACAGGTAATTAGGACAGCTTAGAGGATTTCCTGGGTCAGGAGGTTGCAGGAGATAGTCCAACTGGTCTCTATCAGGCCAAG
CRX.205_full_mutant	allCrxSites	CRX.205	TGAAAGGGCGCAGCAACGAGAGGGTTACTCCCAGGGTGTACAAGGGTGCCCTCCCTCCTCACTGCAGCATCTGCTGGGAAGCCACAGGTAATTAGGACAGGTTAGAGGGTTTCCTGGGTCAGGAGGTTGCAGGAGATAGTCCAACTGGTCTCTATCAGGCCAAG
CRX.210	wildtype	CRX.210	CGGCTTCTGGCCAGCCGTAAGCAGAGCCGGGGCCTCTGGGAAGAGAGACCGCGCTCTGGGGCAGCTCACTAAGCCGCAATCGTTGGGGCTTTGTGTTCTCAGGCTGTCACTGAGGGGAAAATCCCTTGACCTGCATTGTTTTTCCTCTTCAGAAATAGGTTAAA
CRX.210_full_mutant	allCrxSites	CRX.210	CGGCTTCTGGCCAGCCGTAAGCAGAGCCGGGGCCTCTGGGAAGAGAGACCGCGCTCTGGGGCAGCTCACTACGCCGCAATCGTTGGGGCTTTGTGTTCTCAGGCTGTCACTGAGGGGAAACTCCCTTGACCTGCATTGTTTTTCCTCTTCAGAAATAGGTTAAA
CRX.218	wildtype	CRX.218	GCATTGATCTGGAAACTAAGTTTACATCCTCTAAGGCGGAAGCAAATGCCCTTAATCTGCTGAGCCGGCTCTCTCTGTCTTTGATGCGGAAGCTCATTATGCAGGTCTGGCTGGCCTGGAACTTTGTGTAGGATTAAAGGTGTGCGCCACCACATCTAACTTCT
CRX.218_full_mutant	allCrxSites	CRX.218	GCATTGCTCTGGAAACTAAGTTTACATCCTCTAAGGCGGAAGCAAATGCCCTTACTCTGCTGAGCCGGCTCTCTCTGTCTTTGATGCGGAAGCTCATTATGCAGGTCTGGCTGGCCTGGAACTTTGTGTAGGGTTAAAGGTGTGCGCCACCACATCTAACTTCT
CRX.220	wildtype	CRX.220	AGTCTGTTTACCCCAGTGTGTATACCTTCTCATCTGCTCTAAAGGGATCTGACACTGACCGAGGGCTACTGTCTGGGTTAATTAATGGATTGCAGGAGCTTAAATCTTCAAGTCTCCCTTCCCCCCATCCCCACCCCCTTCCTTTGCTAAGAAGAGTCTGGGAA
CRX.220_full_mutant	allCrxSites	CRX.220	AGTCTGTTTACCCCAGTGTGTATACCTTCTCATCTGCTCTAAAGGGATCTGACACTGACCGAGGGCTACTGTCTGGGTTAATTAATGGATTGCAGGAGGTTAAATCTTCAAGTCTCCCTTCCCCCCATCCCCACCCCCTTCCTTTGCTAAGAAGAGTCTGGGAA
CRX.223	wildtype	CRX.223	AAATATGTCTGTCAGCTATAAGGCAAGTAGGGGAAAAAAGGCTCTGACTATACATACAACATAATGCTAACCCCCACCAACCACAAAATCCTCCCAGGCTAAGACAGTAAGATTAAGATCTATCTGAGCTTGAGTCAGACACTTCCCACCCGCTTGTCTGTCTC
CRX.223_1_double	singleCrxSite	CRX.223	AAATATGTCTGTCAGCTATAAGGCAAGTAGGGGAAAAAAGGCTCTGACTATACATACAACATAATGCTAACCCCCACCAACCACAAAATCCTCCCAGGCTAAGACAGTAAGGTTAAGATCTATCTGAGCTTGAGTCAGACACTTCCCACCCGCTTGTCTGTCTC
CRX.223_2_double	singleCrxSite	CRX.223	AAATATGTCTGTCAGCTATAAGGCAAGTAGGGGAAAAAAGGCTCTGACTATACATACAACATAATGCTAACCCCCACCAACCACAAACTCCTCCCAGGCTAAGACAGTAAGATTAAGATCTATCTGAGCTTGAGTCAGACACTTCCCACCCGCTTGTCTGTCTC
CRX.223_full_mutant	allCrxSites	CRX.223	AAATATGTCTGTCAGCTATAAGGCAAGTAGGGGAAAAAAGGCTCTGACTATACATACAACATAATGCTAACCCCCACCAACCACAAACTCCTCCCAGGCTAAGACAGTAAGGTTAAGATCTATCTGAGCTTGAGTCAGACACTTCCCACCCGCTTGTCTGTCTC
CRX.228	wildtype	CRX.228	CTGAGCAGCCTGGATGGGCAGAGCCAGGGGCTCTAATCCTCTTGCCAAGAGAGCCATGTGGGATATAAGAGGATATAGTCCAGTTTCTGCGAGGCACCAGGACAAGGACAGCTTTGGCCCCTTGAGACAAAGCCCCTGTTGGTCCTTACCTAACCTAGGATTTC
CRX.228_full_mutant	allCrxSites	CRX.228	CTGAGCAGCCTGGATGGGCAGAGCCAGGGGCTCTACTCCTCTTGCCAAGAGAGCCATGTGGGATATAAGAGGATATAGTCCAGTTTCTGCGAGGCACCAGGACAAGGACAGCTTTGGCCCCTTGAGACAAAGCCCCTGTTGGTCCTTACCTAACCTAGGGTTTC
CRX.235	wildtype	CRX.235	CCAGCTCGGGGCATTAGAAGCAAAGTTGCATTTACTGGGCGGCTCTGGGCTTAGAGGGGTGCACTAATCCTTTAAGAGATATGTGGCAGGAGATGAGAGGCGGGGAGAGCTAGGGAGGAAATCCCCACGGGCTGTGGGCCTGGCCCTCGGCTCTAATTCTCCCC
CRX.235_full_mutant	allCrxSites	CRX.235	CCAGCTCGGGGCATTAGAAGCAAAGTTGCATTTACTGGGCGGCTCTGGGGTTAGAGGGGTGCACTACTCCTTTAAGAGATATGTGGCAGGAGATGAGAGGCGGGGAGAGCTAGGGAGGAACTCCCCACGGGCTGTGGGCCTGGCCCTCGGCTCTACTTCTCCCC
CRX.236	wildtype	CRX.236	CAAAGAAGCAGTGGTTATTGACGCTGGAGAGAGCTCAGAGAGGGCAGAGACTGTCTTAGTCTTTCCCTGAACTAATCTAAATCTCTCCAAATGGCAGCTTAAGCCTCCTTCTCAGCTTGGATCCCCACATGACCTCAGCCCCGTTAGTCCCTCACTCCTGAACA
CRX.236_full_mutant	allCrxSites	CRX.236	CAAAGAAGCAGTGGTTATTGACGCTGGAGAGAGCTCAGAGAGGGCAGAGACTGTCTTAGTCTTTCCCTGAACTACTCTAACTCTCTCCAAATGGCAGGTTACGCCTCCTTCTCAGCTTGGATCCCCACATGACCTCAGCCCCGTTAGTCCCTCACTCCTGAACA
CRX.237	wildtype	CRX.237	AGATAGGTTCTCTCTTCCTGCCCCAGAGCAGATGCCCACCCCCCAACTCTGTATAATCCAGAGAGAAGGCACGGAGGCTTAGTATATAATAGCTCAGGTGCTGAGGGAGGGAGATTGAGGGCTGCTGGTCCAGCAGCTCCTACAGCAGTCAGAACACCACCCGT
CRX.237_full_mutant	allCrxSites	CRX.237	AGATAGGTTCTCTCTTCCTGCCCCAGAGCAGATGCCCACCCCCCAACTCTGTATACTCCAGAGAGAAGGCACGGAGGGTTAGTATATAATAGCTCAGGTGCTGAGGGAGGGAGATTGAGGGCTGCTGGTCCAGCAGCTCCTACAGCAGTCAGAACACCACCCGT
CRX.240	wildtype	CRX.240	GTGTTAGGAGGGGTGATAGATCCAGATTACCATGGGGAAATTGGATTACCTCTCTACAATGGAGGTAAGAAGGATTATGTCTGGAGTGCAGGAGATCCCTTAGAAAGCCTGTTAGTACCATGTCCTGTGATTAAAGTCAATGAGGAACTACAACAGCCTAATCC
CRX.240_full_mutant	allCrxSites	CRX.240	GTGTTAGGAGGGGTGATAGATCCAGGTTACCATGGGGAAATTGGGTTACCTCTCTACAATGGAGGTAAGAAGGGTTATGTCTGGAGTGCAGGAGATCCCTTAGAAAGCCTGTTAGTACCATGTCCTGTGGTTAAAGTCAATGAGGAACTACAACAGCCTAATCC
CRX.241	wildtype	CRX.241	TTGCCTGGAACTTGAAGCTTGCAGGAGAGTAGTTCTTGTGCCTCTCACTCCTGAGTGCTGGGATTAGAGGTGAGCCACCGTGGCCTACTTTTCTTCTTACTGTAACTGCAAGTCTGAGCCGACCTAGACAAGAGCTTAGTGAAGAAAGCCAATTAAACACACAG
CRX.241_full_mutant	allCrxSites	CRX.241	TTGCCTGGAACTTGAAGCTTGCAGGAGAGTAGTTCTTGTGCCTCTCACTCCTGAGTGCTGGGGTTAGAGGTGAGCCACCGTGGCCTACTTTTCTTCTTACTGTAACTGCAAGTCTGAGCCGACCTAGACAAGAGGTTAGTGAAGAAAGCCAATTAAACACACAG
CRX.247	wildtype	CRX.247	TAGCAAGTCCTTTAACAAGATAAAGCATGGAAAAGGCAAGTAGGATTAGTGAAACTAGAACAGCGGTCCTGAGACTGCATGGGGATCAGCTTAACTAGACACACAGGAGCTGACTCCCTTAACATGGGATGCTATGTTCTGTCACATAACAAACACATTTCAGC
CRX.247_full_mutant	allCrxSites	CRX.247	TAGCAAGTCCTTTAACAAGATAAAGCATGGAAAAGGCAAGTAGGGTTAGTGAAACTAGAACAGCGGTCCTGAGACTGCATGGGGGTCAGGTTAACTAGACACACAGGAGCTGACTCCCTTAACATGGGATGCTATGTTCTGTCACATAACAAACACATTTCAGC
CRX.250	wildtype	CRX.250	TACTTTACAATATGTTGAATCAATTGCCCAAACAAATCTGTGGTGTGAATAAGATTGGCTACTACAAATGAAATAACAAATGCCCTAAGAAGATAATCCTCTTATCCTGAAGACAAGTGTTTGCCTGGAGTCGGATTAGAGACCAGGTCTTTTATAATTCATAG
CRX.250_full_mutant	allCrxSites	CRX.250	TACTTTACAATATGTTGAATCAATTGCCCAAACAACTCTGTGGTGTGAATAAGATTGGCTACTACAAATGAAATAACAAATGCCCTAAGAAGATACTCCTCTTATCCTGAAGACAAGTGTTTGCCTGGAGTCGGGTTAGAGACCAGGTCTTTTATAATTCATAG
CRX.251	wildtype	CRX.251	GTCCTGCTATTAACAAATATGCCTTGTTAATTCTCTTATGGAAATCCTATTACATGTTCAGAGCTATTTCTGCAAGGGTCATCAATATCCAGGGATCTTAAATCTGAGCTTAACACTGGTCCAAGTTCAAAGGAGTTCAGTGGACAGCGATTCTCACTCCCTGG
CRX.251_full_mutant	allCrxSites	CRX.251	GTCCTGCTATTAACAAATATGCCTTGTTACTTCTCTTATGGAACTCCTATTACATGTTCAGAGCTATTTCTGCAAGGGTCATCAATATCCAGGGATCTTAACTCTGAGGTTAACACTGGTCCAAGTTCAAAGGAGTTCAGTGGACAGCGATTCTCACTCCCTGG
CRX.257	wildtype	CRX.257	CTTCAGCAAAAGAGATTAGATTACCAAGTGAAAAGCCAAGCCAAGAACTGGCTGGGAGCATGGCTGATTAACCCAAGCCTCATGCTTACAAGACTTAATACAAGCCCTGATTCAGGCTAGTGGGTCACAACATGCCTGAAATCCTTTAGCCGAGCTAAAGGAAT
CRX.257_full_mutant	allCrxSites	CRX.257	CTTCAGCAAAAGAGGTTAGGTTACCAAGTGAAAAGCCAAGCCAAGAACTGGCTGGGAGCATGGCTGGTTAACCCAAGCCTCATGCTTACAAGACTTACTACAAGCCCTGATTCAGGCTAGTGGGTCACAACATGCCTGAACTCCTTTAGCCGAGCTAAAGGAAT
CRX.261	wildtype	CRX.261	GCTCCAGCTTGGGAACAAAGGTCCTGCAGGGGAGCACAGGCCGGGATGGACAGTGGGGGATTAAAAGCAAACAACACAGCTTAGACGGCTTTAATGGTATCAGGCTGCAGCTCTGCCAGGGAAAGCCTTCTACGGTCAGCCTTTCTCCTCTAACTCATACACAG
CRX.261_full_mutant	allCrxSites	CRX.261	GCTCCAGCTTGGGAACAAAGGTCCTGCAGGGGAGCACAGGCCGGGATGGACAGTGGGGGGTTAAAAGCAAACAACACAGGTTAGACGGCTTTAATGGTATCAGGCTGCAGCTCTGCCAGGGAAAGCCTTCTACGGTCAGCCTTTCTCCTCTAACTCATACACAG
CRX.262	wildtype	CRX.262	GAAACCAAGGGGGTGGGGAGAGAGAGAGGGAGAGAGAGAGAAAGAGAGAGAGAGAAGCTTCTCTGTAGCCATCATAATCCTGGATTACAATGATAAACTCCAGCAAGTCTGGAGTTAACCCCTTCATCTCAGGAGCACAAATCAAGGAATAAGGACTGGAGACA
CRX.262_1_double	singleCrxSite	CRX.262	GAAACCAAGGGGGTGGGGAGAGAGAGAGGGAGAGAGAGAGAAAGAGAGAGAGAGAAGCTTCTCTGTAGCCATCATACTCCTGGATTACAATGATAAACTCCAGCAAGTCTGGAGTTAACCCCTTCATCTCAGGAGCACAAATCAAGGAATAAGGACTGGAGACA
CRX.262_2_double	singleCrxSite	CRX.262	GAAACCAAGGGGGTGGGGAGAGAGAGAGGGAGAGAGAGAGAAAGAGAGAGAGAGAAGCTTCTCTGTAGCCATCATAATCCTGGGTTACAATGATAAACTCCAGCAAGTCTGGAGTTAACCCCTTCATCTCAGGAGCACAAATCAAGGAATAAGGACTGGAGACA
CRX.262_full_mutant	allCrxSites	CRX.262	GAAACCAAGGGGGTGGGGAGAGAGAGAGGGAGAGAGAGAGAAAGAGAGAGAGAGAAGCTTCTCTGTAGCCATCATACTCCTGGGTTACAATGATAAACTCCAGCAAGTCTGGAGTTAACCCCTTCATCTCAGGAGCACAAATCAAGGAATAAGGACTGGAGACA
CRX.266	wildtype	CRX.266	CGGCCCTCTCATTGGCCAGGGGTTTACAGTTCTGTTCAGCACGCACACTGATGGCTTAAGCTCTTTCCAAAACAAGCAAAAACTACGTTTCCTTTCCCTTCGGTGTTGTGGTTTGAGAAGCCCTCTGGGGTCAACATATTTTCTCTTAGCTTTGTCTTTGTCAC
CRX.266_full_mutant	allCrxSites	CRX.266	CGGCCCTCTCATTGGCCAGGGGTTTACAGTTCTGTTCAGCACGCACACTGATGGGTTACGCTCTTTCCAAAACAAGCAAAAACTACGTTTCCTTTCCCTTCGGTGTTGTGGTTTGAGAAGCCCTCTGGGGTCAACATATTTTCTCTTAGCTTTGTCTTTGTCAC
CRX.267	wildtype	CRX.267	TAATAAAGCAGGGTCCACGCACAGTCTTCTGCATCTTCTGTAACAGGATGACTGACAGCCTACCTTTTATACACAGTTAATCCCACAGAATCCTGGACTCTAATCCTCACCTAATACTGCATTTGGTACATTGACTTGTATGTATGTGGTTTGTGCTGCTAATT
CRX.267_full_mutant	allCrxSites	CRX.267	TAATAAAGCAGGGTCCACGCACAGTCTTCTGCATCTTCTGTAACAGGATGACTGACAGCCTACCTTTTATACACAGTTACTCCCACAGAATCCTGGACTCTACTCCTCACCTACTACTGCATTTGGTACATTGACTTGTATGTATGTGGTTTGTGCTGCTAATT
CRX.269	wildtype	CRX.269	GAGAGGGAGGGGGACAGAGAGAGAGAGAGAGAGAGAGAGTGTGTGTTTGTGTGTGTGAGTGAGTGAGTGCCTGGGCTTAGCATGAGCTTTTTAAACCTCAAAGCCCAACTCTAGTAGCATACTTCTAACAAGGTCACATCAACTAATCCTTCTAATCTTTTCAA
CRX.269_full_mutant	allCrxSites	CRX.269	GAGAGGGAGGGGGACAGAGAGAGAGAGAGAGAGAGAGAGTGTGTGTTTGTGTGTGTGAGTGAGTGAGTGCCTGGGGTTAGCATGAGCTTTTTAAACCTCAAAGCCCAACTCTAGTAGCATACTTCTAACAAGGTCACATCAACTACTCCTTCTACTCTTTTCAA
CRX.273	wildtype	CRX.273	ATGGATGATTTGCTTATCTATGAAATAACGCGAGAGTTATTTCAAATCCCGCACCTACCCTCTCCCTCTCTATAGGCTAAATCCTGCCCTGGACCCGCCCTTTGGGGCATAAGCCCCGCCTCCACAGAACCTGTTTCCGGTGTTGTACTGCGGCGGTGGTTGGC
CRX.273_full_mutant	allCrxSites	CRX.273	ATGGATGATTTGCTTATCTATGAAATAACGCGAGAGTTATTTCAACTCCCGCACCTACCCTCTCCCTCTCTATAGGCTAACTCCTGCCCTGGACCCGCCCTTTGGGGCATACGCCCCGCCTCCACAGAACCTGTTTCCGGTGTTGTACTGCGGCGGTGGTTGGC
CRX.276	wildtype	CRX.276	TCCTGCAGCGATTTCCTTTCCCTGCACCCGCCCAGATCCAGAAACAGGAAGCGGTCCGATGGCTAAATCCTTCCCACGGAACTGCACGTGTTCGGGCAAGTAGTTCCGTCATGGCTCCGGAAGTAGCTGTGCCTTTCGCTGAGCGTTTCCCAGGACTGGTACCA
CRX.276_full_mutant	allCrxSites	CRX.276	TCCTGCAGCGATTTCCTTTCCCTGCACCCGCCCAGATCCAGAAACAGGAAGCGGTCCGATGGCTAACTCCTTCCCACGGAACTGCACGTGTTCGGGCAAGTAGTTCCGTCATGGCTCCGGAAGTAGCTGTGCCTTTCGCTGAGCGTTTCCCAGGACTGGTACCA
CRX.277	wildtype	CRX.277	GTCCACTATGTGGCATGAAATCTTCACAAAGCCAGTTCAGGAAATAGCAGGATTAAAATCAGCACATGGGAGATTAAAGGGGTGTGTGTGTGTGTGTGTGTGTGTGTGTGTGTGTGTGTGTGTGTGTGTGTAATTCATAGATCTTCTCATCTTAGTGACTGTGT
CRX.277_full_mutant	allCrxSites	CRX.277	GTCCACTATGTGGCATGAAATCTTCACAAAGCCAGTTCAGGAAATAGCAGGGTTAAAATCAGCACATGGGAGGTTAAAGGGGTGTGTGTGTGTGTGTGTGTGTGTGTGTGTGTGTGTGTGTGTGTGTGTGTAATTCATAGATCTTCTCATCTTAGTGACTGTGT
CRX.278	wildtype	CRX.278	CCCTGTGAAGTAATTCCCACTGAGGGATTTGCTTCCCAGGCTTAGCATTCCACTAGGAGCAGATTGCCAGGAGAGGAGCAATCAGTAGAGGGCAGCAGTGACCTCGCGGTGTGGAGTCTCGGGGCGGGACGCTTTGGCCGCCGAGTGCTGCGGATCCGGAAGTG
CRX.278_full_mutant	allCrxSites	CRX.278	CCCTGTGAAGTACTTCCCACTGAGGGGTTTGCTTCCCAGGGTTAGCATTCCACTAGGAGCAGATTGCCAGGAGAGGAGCAATCAGTAGAGGGCAGCAGTGACCTCGCGGTGTGGAGTCTCGGGGCGGGACGCTTTGGCCGCCGAGTGCTGCGGATCCGGAAGTG
CRX.279	wildtype	CRX.279	TGCCCTTTCTAGAATGTAAATCAGATTATGTCATTGTCCTGATTAAAACCCTCCCTTTTGCACCTTATCACGGTGCTCTGGATAAACCCTAACCCTATCTGGGCTCCAATAAAGCCTACTAACTCCCTTCTGCCACCTTTCCCTGCCATGTTTCTCCCACCTCT
CRX.279_full_mutant	allCrxSites	CRX.279	TGCCCTTTCTAGAATGTAAATCAGGTTATGTCATTGTCCTGGTTAAAACCCTCCCTTTTGCACCTTATCACGGTGCTCTGGATAAACCCTAACCCTATCTGGGCTCCAATAAAGCCTACTAACTCCCTTCTGCCACCTTTCCCTGCCATGTTTCTCCCACCTCT
CRX.280	wildtype	CRX.280	CTAAGAGTGCCCCAAAATCTGCCAATCAGTTACTTGACCAGAGGAGTTAAGACGGTAGACACAGTTAAGGTTGCTAATCTGCGGATATTAAAACCAGATTAGCCTAGATTATCCATGTGGGTCCAGTGTAATAACTAGGATCTCTTTAAAGCAAAAGAACAAGA
CRX.280_full_mutant	allCrxSites	CRX.280	CTAAGAGTGCCCCAAAATCTGCCAATCAGTTACTTGACCAGAGGAGTTAAGACGGTAGACACAGTTAAGGTTGCTACTCTGCGGATATTAAAACCAGGTTAGCCTAGGTTATCCATGTGGGTCCAGTGTAATAACTAGGATCTCTTTAAAGCAAAAGAACAAGA
CRX.285	wildtype	CRX.285	TGTGAGGCCAGCCAATTAGAGCAGGCCGTTAAGCTTGCGCAACGCCTCGCCCGCCTAGCTCTAGCGGCCCCAGCACGGCGACCTCTGTAGCACCTGTTGCCATGACTCCTCCCCCTCGGTCTCCCCAACCCGCTCGCAGGAGGCGGGCCGGGGCGGGCTTTTGC
CRX.285_full_mutant	allCrxSites	CRX.285	TGTGAGGCCAGCCAATTAGAGCAGGCCGTTACGCTTGCGCAACGCCTCGCCCGCCTAGCTCTAGCGGCCCCAGCACGGCGACCTCTGTAGCACCTGTTGCCATGACTCCTCCCCCTCGGTCTCCCCAACCCGCTCGCAGGAGGCGGGCCGGGGCGGGCTTTTGC
CRX.286	wildtype	CRX.286	TGGACAAATTAGAAACAACTCTACAGACTTAAGCACCTTTAATCTTATTCCTGCTGGCAACAATGACTTCAGTAATAAGAGGATTTGCAAAAGGCTTTCTACACAATCCAAATAATCCCAAGGAAACAATTAGCAAGGTAGGAGCAGAACACAGGCTTGTCAAG
CRX.286_full_mutant	allCrxSites	CRX.286	TGGACAAATTAGAAACAACTCTACAGACTTAAGCACCTTTACTCTTATTCCTGCTGGCAACAATGACTTCAGTAATAAGAGGGTTTGCAAAAGGCTTTCTACACAATCCAAATACTCCCAAGGAAACAATTAGCAAGGTAGGAGCAGAACACAGGCTTGTCAAG
CRX.288	wildtype	CRX.288	CATCAGTGCCACAGCCTGGCCCCTGCTAAATCTCACACATGTCCTGACACGGCTCGTCTCCACATCCTCTAAGCAAATCCCATCTCATTCAGATTAACTGCCCGCCCTTCCAAGGTTTGACTGCCCGTTACCTTGGGCCATGCTCCCGCACTGTCCCCTCGGCT
CRX.288_full_mutant	allCrxSites	CRX.288	CATCAGTGCCACAGCCTGGCCCCTGCTAACTCTCACACATGTCCTGACACGGCTCGTCTCCACATCCTCTAAGCAACTCCCATCTCATTCAGGTTAACTGCCCGCCCTTCCAAGGTTTGACTGCCCGTTACCTTGGGCCATGCTCCCGCACTGTCCCCTCGGCT
CRX.289	wildtype	CRX.289	TCACTGCTAATGCGATCTCAAGTCCAGAGGGCTCTGTGTTCACAGATCCCGCAAACACAGACATGCTGATGTGTTCCAGGAAAGTCAGATTATGGCTCAGGAAGGATGAGTATTATGTCTGCTTGGCTTTTAATAGCATCACCTGGCAGATGGGACCAAGCCTG
CRX.289_full_mutant	allCrxSites	CRX.289	TCACTGCTAATGCGATCTCAAGTCCAGAGGGCTCTGTGTTCACAGATCCCGCAAACACAGACATGCTGATGTGTTCCAGGAAAGTCAGGTTATGGCTCAGGAAGGATGAGTATTATGTCTGCTTGGCTTTTAATAGCATCACCTGGCAGATGGGACCAAGCCTG
CRX.290	wildtype	CRX.290	ATGTCCTGAGTGCCCTTGAAGGGGAGATGGCCTAACCCTTTTCCTCTAATCTCCTCCCCCATCTCTGCAAAAGAGGAGCAGCAGAGGATTAACTGGTTTTATCAGCAAAGCATTAAGCTCCCTAGAGATAAAGCACAACTCCCAAAGAGACAGAGAGCGTATAC
CRX.290_full_mutant	allCrxSites	CRX.290	ATGTCCTGAGTGCCCTTGAAGGGGAGATGGCCTAACCCTTTTCCTCTACTCTCCTCCCCCATCTCTGCAAAAGAGGAGCAGCAGAGGGTTAACTGGTTTTATCAGCAAAGCATTACGCTCCCTAGAGATAAAGCACAACTCCCAAAGAGACAGAGAGCGTATAC
CRX.291	wildtype	CRX.291	CAGAGCCCCAGAGGAAATGCCCATGTCAATACCGCCGCTGCTCGCTGTGGTGAATTTCTTCCTGCTTGCATTGGGTGGGGATAAGGGGTTAAGACTAGATTAGCCTAAGGAGATTTTCTGTGGGAACAGTAATCCAGAGAAGCTTCTTAGTGGGAGACTCTCGG
CRX.291_full_mutant	allCrxSites	CRX.291	CAGAGCCCCAGAGGAAATGCCCATGTCAATACCGCCGCTGCTCGCTGTGGTGAATTTCTTCCTGCTTGCATTGGGTGGGGGTAAGGGGTTAAGACTAGGTTAGCCTAAGGAGATTTTCTGTGGGAACAGTACTCCAGAGAAGCTTCTTAGTGGGAGACTCTCGG
CRX.300	wildtype	CRX.300	CCTGCGTTGCCAGCTTGCCCCTAAGCAAGATGGCTGCCAGTCTCCAGCCTCTCTTGCCGACGTGAAGCTACCCACTCCCCGCTTAATGCCGCTGCCAGGCTGCCCTCACCTAGTATGGCTCCTCCGCTCATGCCTCGTTATGGTCTCGAAGCCGACACTAACCG
CRX.300_full_mutant	allCrxSites	CRX.300	CCTGCGTTGCCAGCTTGCCCCTAAGCAAGATGGCTGCCAGTCTCCAGCCTCTCTTGCCGACGTGAAGCTACCCACTCCCCGCTTACTGCCGCTGCCAGGCTGCCCTCACCTAGTATGGCTCCTCCGCTCATGCCTCGTTATGGTCTCGAAGCCGACACTAACCG
CRX.306	wildtype	CRX.306	CTACAGTAGAGGCATACTGTATGGGTCTCCCTGGAGTCTTCTACTGCACCCTAGCTTGTTCTTAATCCTGGATGGAGCCTTAATCTGAGCGACTTACTACTGTAACGTCTCAGAGTGCCTGTGGGAGGCCCTAAGGATGGATTTGGGCTGCGGGGCAAGAAAGA
CRX.306_full_mutant	allCrxSites	CRX.306	CTACAGTAGAGGCATACTGTATGGGTCTCCCTGGAGTCTTCTACTGCACCCTAGCTTGTTCTTACTCCTGGATGGAGCCTTACTCTGAGCGACTTACTACTGTAACGTCTCAGAGTGCCTGTGGGAGGCCCTAAGGATGGGTTTGGGCTGCGGGGCAAGAAAGA
CRX.312	wildtype	CRX.312	TGGCTTTGATGCTGAGAAAATGCAGGCACAGACAGTCCTGTATTCTGGTCGAGGTCACACAGCTGCTAAGTAGGCAAATCCTACAGGCTTTCTGAAATCTCCTAATCACCTAACGTGTGGCGAGAGGAGCCGAGCTGTACTTTGCAAACGGCCTTCTGGATCAT
CRX.312_full_mutant	allCrxSites	CRX.312	TGGCTTTGATGCTGAGAAAATGCAGGCACAGACAGTCCTGTATTCTGGTCGAGGTCACACAGCTGCTAAGTAGGCAACTCCTACAGGCTTTCTGAAATCTCCTACTCACCTAACGTGTGGCGAGAGGAGCCGAGCTGTACTTTGCAAACGGCCTTCTGGGTCAT
CRX.313	wildtype	CRX.313	GCGCGGCGCGCCAACCCGTCTCTTGGCAACAGCCTCAGGCCGCTAAACTGTCGGAGTGGCGCTCCGAGCGCATAGCCCTCTGGGAAGCGTAGTATAGCTGGAAGGCTCATAGGACTCTCGAGGCTGCAGGCTTTAAGCCTGAGAACTACAATTCCCGACGTTCA
CRX.313_full_mutant	allCrxSites	CRX.313	GCGCGGCGCGCCAACCCGTCTCTTGGCAACAGCCTCAGGCCGCTAAACTGTCGGAGTGGCGCTCCGAGCGCATAGCCCTCTGGGAAGCGTAGTATAGCTGGAAGGCTCATAGGACTCTCGAGGCTGCAGGCTTTACGCCTGAGAACTACAATTCCCGACGTTCA
CRX.315	wildtype	CRX.315	AGCCGTTCCTTACGTGTTTCCTTGAGTGAACTTGGCCAAGTAGCTTAGCTCTCTTAATCTCATTTCAGGGGAACTGAAAATTAAGCCAATACAAGTAATCCAATTTTCATTAATCCAAATCTGATACAATTCTTTCTCTAAAGGGACTTAAATGTTGCATTGTG
CRX.315_full_mutant	allCrxSites	CRX.315	AGCCGTTCCTTACGTGTTTCCTTGAGTGAACTTGGCCAAGTAGCTTAGCTCTCTTACTCTCATTTCAGGGGAACTGAAAATTACGCCAATACAAGTACTCCAATTTTCATTACTCCAACTCTGATACAATTCTTTCTCTAAAGGGACTTAAATGTTGCATTGTG
CRX.316	wildtype	CRX.316	AGCAACCACAGACTGAACCCCTGAAATCCTTGACCAGAACCAACCTTCCCTCCCTCTAAGCTGATTATCTAAAGTGTTTTCCACAGTGACCAGCAGAGATCCGGCTTAGGAAGAAAGCTTAGTTTTGAATGGCCACTGTGGATTTGGCTGCAGTTAAAAGCAAC
CRX.316_full_mutant	allCrxSites	CRX.316	AGCAACCACAGACTGAACCCCTGAACTCCTTGACCAGAACCAACCTTCCCTCCCTCTACGCTGATTATCTAAAGTGTTTTCCACAGTGACCAGCAGAGATCCGGGTTAGGAAGAAAGGTTAGTTTTGAATGGCCACTGTGGGTTTGGCTGCAGTTAAAAGCAAC
CRX.324	wildtype	CRX.324	AAGGGATTAGTGCCCACAATGAGGAAGCTGGGATTAGATCAGGGTAGTAGGTGCCCTTTTCTCATTGTCCTTTGTGTGGAGGTCACATCTGCTTAGTGAGGCTGGATTATGGCAAAGTAGGAACCAAGAAGGGCCAGATGAAAGATGTCAAGCTGTATTAAATA
CRX.324_full_mutant	allCrxSites	CRX.324	AAGGGGTTAGTGCCCACAATGAGGAAGCTGGGGTTAGATCAGGGTAGTAGGTGCCCTTTTCTCATTGTCCTTTGTGTGGAGGTCACATCTGCTTAGTGAGGCTGGGTTATGGCAAAGTAGGAACCAAGAAGGGCCAGATGAAAGATGTCAAGCTGTGTTAAATA
CRX.325	wildtype	CRX.325	AGACTACAAGTCCCATAGGGCTTTGTGCGCTGGGCGTAGTGTAGGGCGTGTCCGGCTTTGCGGAGCAAGGGCCGGCCTAATCTAGTGGCGGTTCCTGCTGGCAGCCAAGCGATAATCTTTCCGTCTATGACTGCTGCTCTTGCCTCCGTTTTTTCCGTTCTGTG
CRX.325_full_mutant	allCrxSites	CRX.325	AGACTACAAGTCCCATAGGGCTTTGTGCGCTGGGCGTAGTGTAGGGCGTGTCCGGCTTTGCGGAGCAAGGGCCGGCCTACTCTAGTGGCGGTTCCTGCTGGCAGCCAAGCGATACTCTTTCCGTCTATGACTGCTGCTCTTGCCTCCGTTTTTTCCGTTCTGTG
CRX.327	wildtype	CRX.327	CTAGTGCTCTGGCTCCGGCTGTACCCCTATTCCTCCCGGGGAACGTTGGAGCACTGATGTCAGCATAGACAGTGCTAATCTGATTAGGTGAGATTACAGAGCTAAGATAATGGAGTATACTGATCTGGGACAATTCCATCCAGTGTCTTTGGTCTGAGGGGGAA
CRX.327_full_mutant	allCrxSites	CRX.327	CTAGTGCTCTGGCTCCGGCTGTACCCCTATTCCTCCCGGGGAACGTTGGAGCACTGATGTCAGCATAGACAGTGCTACTCTGGTTAGGTGAGGTTACAGAGCTAAGATAATGGAGTATACTGCTCTGGGACAATTCCATCCAGTGTCTTTGGTCTGAGGGGGAA
CRX.328	wildtype	CRX.328	CCTCCCCTTGACCACGAGGCCATAGGCCTCTCTGGCTCTTTCCCTGGGAAGCCCAGCCCCACTTCCAGGCAGGCTCTCAAGGGCTTAGAATAGGCAGCTGCTGTCTCAGCAGATGGCCAGGCTAATTTTAGCCATGCGCTGTTACTCACCCAGGGACCAGGCTG
CRX.328_full_mutant	allCrxSites	CRX.328	CCTCCCCTTGACCACGAGGCCATAGGCCTCTCTGGCTCTTTCCCTGGGAAGCCCAGCCCCACTTCCAGGCAGGCTCTCAAGGGGTTAGAATAGGCAGCTGCTGTCTCAGCAGATGGCCAGGCTAATTTTAGCCATGCGCTGTTACTCACCCAGGGACCAGGCTG
CRX.330	wildtype	CRX.330	CCAGGGAGGCGTGGCTTATAGGGATGCACTGGAGCGATGGGGGACCGGAGTCAGGGCTGAGGTCAGGGCACCCGCAGGATTAGCCTTCCGACACACCACGCAGCGACCGGGATTTGCGGGAAGGAGCTGATGAGCAGCCATCTGCTGGCCAGCCTGGAGCCAGC
CRX.330_full_mutant	allCrxSites	CRX.330	CCAGGGAGGCGTGGGTTATAGGGATGCACTGGAGCGATGGGGGACCGGAGTCAGGGCTGAGGTCAGGGCACCCGCAGGGTTAGCCTTCCGACACACCACGCAGCGACCGGGGTTTGCGGGAAGGAGCTGATGAGCAGCCATCTGCTGGCCAGCCTGGAGCCAGC
CRX.331	wildtype	CRX.331	TATGATCTGCAATATGAGACACTAGGAGGTGGACCTTTCAAAGGTGATTAGGGCCCTGCATAAATGAACGGATTAACCTGTCTGAAGGCTTATGGATTAATGAGCCACCTCAGGAGTGGGTCAGCTCTAAAGGCCAGTGTAAGTGGAACACTTGGTTCTCTCGG
CRX.331_full_mutant	allCrxSites	CRX.331	TATGATCTGCAATATGAGACACTAGGAGGTGGACCTTTCAAAGGTGGTTAGGGCCCTGCATAAATGAACGGGTTAACCTGTCTGAAGGGTTATGGGTTAATGAGCCACCTCAGGAGTGGGTCAGCTCTAAAGGCCAGTGTAAGTGGAACACTTGGTTCTCTCGG
CRX.332	wildtype	CRX.332	CAGTTAAAGGATTTCAAGATTTTGTGCTTTCTCCTCAGCGATTAGTTCCATCGGCCTGCATCTTAACAGCCGAGAATATGGCTCTGCGGGCCAGGGCATCTGTGTTCAGGAGACTGAGTTATCCTCCCGATAATCCTCCCAGCTTCATGCTAGCAGCTTTTAAA
CRX.332_1_double	singleCrxSite	CRX.332	CAGTTAAAGGATTTCAAGATTTTGTGCTTTCTCCTCAGCGATTAGTTCCATCGGCCTGCATCTTAACAGCCGAGAATATGGCTCTGCGGGCCAGGGCATCTGTGTTCAGGAGACTGAGTTATCCTCCCGATACTCCTCCCAGCTTCATGCTAGCAGCTTTTAAA
CRX.332_2_double	singleCrxSite	CRX.332	CAGTTAAAGGGTTTCAAGATTTTGTGCTTTCTCCTCAGCGATTAGTTCCATCGGCCTGCATCTTAACAGCCGAGAATATGGCTCTGCGGGCCAGGGCATCTGTGTTCAGGAGACTGAGTTATCCTCCCGATAATCCTCCCAGCTTCATGCTAGCAGCTTTTAAA
CRX.332_full_mutant	allCrxSites	CRX.332	CAGTTAAAGGGTTTCAAGATTTTGTGCTTTCTCCTCAGCGATTAGTTCCATCGGCCTGCATCTTAACAGCCGAGAATATGGCTCTGCGGGCCAGGGCATCTGTGTTCAGGAGACTGAGTTATCCTCCCGATACTCCTCCCAGCTTCATGCTAGCAGCTTTTAAA
CRX.333	wildtype	CRX.333	GGCGCGCTGGCCTGCGGCGCTGGGCGGAGCCACGGGCAGCTTATCACCCCCAGCCAAAGCGCTGTAGCCCAAGCGCAGCAACCGCGCCCAGAGCTCGCCCTTTATAGCCAGTCCCTTGAGCCCCGCCCTAGCAACCGCCCCTAGCAACGCCTAGCTCCAGCGCT
CRX.333_full_mutant	allCrxSites	CRX.333	GGCGCGCTGGCCTGCGGCGCTGGGCGGAGCCACGGGCAGGTTATCACCCCCAGCCAAAGCGCTGTAGCCCAAGCGCAGCAACCGCGCCCAGAGCTCGCCCTTTATAGCCAGTCCCTTGCGCCCCGCCCTAGCAACCGCCCCTAGCAACGCCTAGCTCCAGCGCT
CRX.336	wildtype	CRX.336	TCCGCCTGTAGGGAGGACTACGCTGCTCACGGAGGTCGGGAGGACCTGGAAGCGCGCGAGTTTCCAGTCTGGTTCCTTGTCAAGATTACCCAGCCCTGCCTAAGAGGCTAGGCCCCCTTTGAAGGCGTTCAACTTTATTGGTTCCCAACTGAGCAAACAGACAC
CRX.336_full_mutant	allCrxSites	CRX.336	TCCGCCTGTAGGGAGGACTACGCTGCTCACGGAGGTCGGGAGGACCTGGAAGCGCGCGAGTTTCCAGTCTGGTTCCTTGTCAAGGTTACCCAGCCCTGCCTAAGAGGCTAGGCCCCCTTTGAAGGCGTTCAACTTTATTGGTTCCCAACTGAGCAAACAGACAC
CRX.337	wildtype	CRX.337	GCAGCCAAAACAGAGCACAGTGAAACGGTGGGGGGAGAGGAGGAGGAGGGACTAACACAACCAAGTATGAAGCAAGTGCAGGAGCTGTCACTAATCTCCCCTGAAAACCAAAGCTGATTTACAGAGGCCCTTCTTAAATATGGCACATTATATCCTGAGCTATT
CRX.337_full_mutant	allCrxSites	CRX.337	GCAGCCAAAACAGAGCACAGTGAAACGGTGGGGGGAGAGGAGGAGGAGGGACTAACACAACCAAGTATGAAGCAAGTGCAGGAGCTGTCACTACTCTCCCCTGAAAACCAAAGCTGATTTACAGAGGCCCTTCTTAAATATGGCACATTATATCCTGAGCTATT
CRX.339	wildtype	CRX.339	AGAATTAGAGGGCGTTAAGCCAGGATTACAGGAGGGAAATGTGTGCTACCCGTGGGGGAGGATTAGAACTGCCCAGCCTTTGAGGTAGTCAAGGCATTTAAAATTAGCTGATGCGCATGTGCATTCACGCGCGCATGTCTTTCTTTCGCAAAGTCAGAGGTCTC
CRX.339_full_mutant	allCrxSites	CRX.339	AGAGTTAGAGGGCGTTACGCCAGGGTTACAGGAGGGAAATGTGTGCTACCCGTGGGGGAGGGTTAGAACTGCCCAGCCTTTGAGGTAGTCAAGGCATTTAAAATTAGCTGATGCGCATGTGCATTCACGCGCGCATGTCTTTCTTTCGCAAAGTCAGAGGTCTC
CRX.340	wildtype	CRX.340	TTCATGGCACTAAGCTCTGTGACTACGTTTATGAAATAGATTGCTTGTCCTGGTCCTTACCAGGTTGAGGCTTTCCGGCTTATGTACAAAGGAAACCCCTAAGTAGACATTAGCTCCTTTAATCCCCTCTGCATCCCCGTGAGGCAGAAAAGTATTTTTAGAGA
CRX.340_full_mutant	allCrxSites	CRX.340	TTCATGGCACTACGCTCTGTGACTACGTTTATGAAATAGATTGCTTGTCCTGGTCCTTACCAGGTTGAGGCTTTCCGGGTTATGTACAAAGGAAACCCCTAAGTAGACATTAGCTCCTTTACTCCCCTCTGCATCCCCGTGAGGCAGAAAAGTATTTTTAGAGA
CRX.341	wildtype	CRX.341	ATGGCAAGATCCTAACCACTGAGCCATCTCCTTAGCTCTGCTCTCCGTGTCTGTAGCTCAGCTTCCTATACCATAATCTCCTTAAGTATCCTTCCCTAAGCCCCACCAGGACAACAGAATGACTAAGCTTCAGATGTGAATGTGGGTCAGCTAATGCAAAGAGA
CRX.341_full_mutant	allCrxSites	CRX.341	ATGGCAAGATCCTAACCACTGAGCCATCTCCTTAGCTCTGCTCTCCGTGTCTGTAGCTCAGCTTCCTATACCATACTCTCCTTAAGTATCCTTCCCTACGCCCCACCAGGACAACAGAATGACTACGCTTCAGATGTGAATGTGGGTCAGCTAATGCAAAGAGA
CRX.342	wildtype	CRX.342	TTTAGTATTTGGAGAAAGAAATCCCTGCTCTGAACAGAGCAGAGATAAGCGCCTTGACTTGCAATAGATTAAGAGGCCCGCAACGGTGAGAACAAGCTGGTCTAAGGCGCACCCTGAGTGCCACCACATTTAGATGTAAGATTAACGGCTGCCGAATGGTGCAG
CRX.342_full_mutant	allCrxSites	CRX.342	TTTAGTATTTGGAGAAAGAACTCCCTGCTCTGAACAGAGCAGAGATAAGCGCCTTGACTTGCAATAGGTTAAGAGGCCCGCAACGGTGAGAACAAGCTGGTCTAAGGCGCACCCTGAGTGCCACCACATTTAGATGTAAGGTTAACGGCTGCCGAATGGTGCAG
CRX.343	wildtype	CRX.343	GGCAGCGGCCCCCCAATCAGAGGCGCTCCTGGGCCGGTGGGACTGCATATGTAAAGCCCTACTTCATATTAATAAGCTCCAATCGGGGCTTTAAGTCCTTGATTAGGAGAGAGTGTGCGAGCCTCGGTCCCAACTGGCCGTGCCTATGGGCCTGTCACCAGGAG
CRX.343_full_mutant	allCrxSites	CRX.343	GGCAGCGGCCCCCCAATCAGAGGCGCTCCTGGGCCGGTGGGACTGCATATGTAAAGCCCTACTTCATATTACTACGCTCCAATCGGGGCTTTAAGTCCTTGATTAGGAGAGAGTGTGCGAGCCTCGGTCCCAACTGGCCGTGCCTATGGGCCTGTCACCAGGAG
CRX.348	wildtype	CRX.348	AGACGAATTAATGAAATAAGCCTCCAGATGGAGCTGACCTAAGCCGATCAACTTCTGAAAGCAAAATGCACAAATCCCTCTGCGGTAAAGCCATGCAGGGCTGTCAGGTCAGGAGGATGCGGGGTACTGTGGGGTGCTGCTTAGAGCTCTGCCCTCAGTGTGAA
CRX.348_full_mutant	allCrxSites	CRX.348	AGACGAGTTAATGAAATACGCCTCCAGATGGAGCTGACCTACGCCGATCAACTTCTGAAAGCAAAATGCACAACTCCCTCTGCGGTAAAGCCATGCAGGGCTGTCAGGTCAGGAGGATGCGGGGTACTGTGGGGTGCTGCTTAGAGCTCTGCCCTCAGTGTGAA
CRX.353	wildtype	CRX.353	CAACTCCCGCCACTAAGAGCCCCGGCCGCCAAACTCCGCGCCAAACTGACGTCACGCTTTCTGATTGGCTCTCGTCGCAGCGTCCTGGCGCCTCGAAGGCTCGCCCCCATCCTAAGCTCCGCCTCCCTCTCGCTCAGCCGCGGGAACCCAAGGTTCACAGGCTC
CRX.353_full_mutant	allCrxSites	CRX.353	CAACTCCCGCCACTAAGAGCCCCGGCCGCCAAACTCCGCGCCAAACTGACGTCACGCTTTCTGATTGGCTCTCGTCGCAGCGTCCTGGCGCCTCGAAGGCTCGCCCCCATCCTACGCTCCGCCTCCCTCTCGCTCAGCCGCGGGAACCCAAGGTTCACAGGCTC
CRX.354	wildtype	CRX.354	GAGGGGTGGGAAGGGAGGGGGGAAAGAGAGGGGAACACACCTGGAGCAGAGTGAGCCAGATCCACACTAAAATGCAAGGATCTCCTATCTCAGGGATTTTGGCTGGGAGGTAGCCAGATTAGCTCAGAGGATTAGACTAGATTAATAACTGCTCAGATATTGTA
CRX.354_full_mutant	allCrxSites	CRX.354	GAGGGGTGGGAAGGGAGGGGGGAAAGAGAGGGGAACACACCTGGAGCAGAGTGAGCCAGATCCACACTAAAATGCAAGGATCTCCTATCTCAGGGGTTTTGGCTGGGAGGTAGCCAGGTTAGCTCAGAGGGTTAGACTAGGTTAATAACTGCTCAGATATTGTA
CRX.359	wildtype	CRX.359	CAGGTCTTCCCTGCTAGGATGAACCGCACCCTCCAGCTGCCGCCACAACAGATGCTTCCTGCCTTAAGCGGCTTTTGTTGAGGATTCTGCTCCGGCAAGGAGAGGTTGCTGGCTGCTGGCTGCTGACCCTCCGAGGAACATGGCTTAAAGGCCAGTTCAAAGTA
CRX.359_full_mutant	allCrxSites	CRX.359	CAGGTCTTCCCTGCTAGGATGAACCGCACCCTCCAGCTGCCGCCACAACAGATGCTTCCTGCCTTAAGCGGCTTTTGTTGAGGATTCTGCTCCGGCAAGGAGAGGTTGCTGGCTGCTGGCTGCTGACCCTCCGAGGAACATGGGTTAAAGGCCAGTTCAAAGTA
CRX.364	wildtype	CRX.364	GCTTGGAGGGCAGTGTTCCATTACGGATTAAGATAAGACAACTTGCTTGATAAGCCTCCAGCTTGTTCAGCACTGGGACCTCATTGTCTCCGATTACAGAGGGTCAGGAGGATTAACTGTGGGCAACTAGGCAGCCATCTGGAGGCTGAGCTGAGGATTGGCAC
CRX.364_full_mutant	allCrxSites	CRX.364	GCTTGGAGGGCAGTGTTCCATTACGGGTTAAGATAAGACAACTTGCTTGATACGCCTCCAGCTTGTTCAGCACTGGGACCTCATTGTCTCCGATTACAGAGGGTCAGGAGGGTTAACTGTGGGCAACTAGGCAGCCATCTGGAGGCTGAGCTGAGGATTGGCAC
CRX.367	wildtype	CRX.367	GTTTTCTAGGGATCTTAGTTTGCCCTTCAGCTTGTCTTCATTAAGCTGTCCCTAAAATAAACAGGATTAGTTAGTAAGCTAAGGAAAAAACAACCAACCAACCAACCACAAAGAGGCTTGTTACATCTCTCCAGCCCTGTCCCACAGCCAAAGCTTGGTGCTGT
CRX.367_full_mutant	allCrxSites	CRX.367	GTTTTCTAGGGATCTTAGTTTGCCCTTCAGCTTGTCTTCATTACGCTGTCCCTAAAATAAACAGGGTTAGTTAGTAAGCTAAGGAAAAAACAACCAACCAACCAACCACAAAGAGGCTTGTTACATCTCTCCAGCCCTGTCCCACAGCCAAAGCTTGGTGCTGT
CRX.369	wildtype	CRX.369	ACCAGAGAAGAAACAGGCTGTCTTACCCAGGGGCTCACAAGAAAGGTGCTCCAGTCTGTGATCTTGGCCAGCAAGCCTGCTCCTACAGGTCTGTGAGGATTAGCTGCCCCAGTGCTTTAACAATAAACCCAATTAAAGGGGAGGAATACAGGGGTTTTCTTTCC
CRX.369_full_mutant	allCrxSites	CRX.369	ACCAGAGAAGAAACAGGCTGTCTTACCCAGGGGCTCACAAGAAAGGTGCTCCAGTCTGTGATCTTGGCCAGCAAGCCTGCTCCTACAGGTCTGTGAGGGTTAGCTGCCCCAGTGCTTTAACAATAAACCCAATTAAAGGGGAGGAATACAGGGGTTTTCTTTCC
CRX.370	wildtype	CRX.370	CTCCTGCCAGCCACCCTTGGGAGCTCAGGAGAGGCTTTCTTCTTGATCCTATTACTGCTGCCCAGTGCTGAGGAGGATTAATTAACCCACCAGGAAGGAAGAACAGCAGTGATGGTGGTGTTCAAGCTGGTGCAGTGTAGGATGCAGGGCTTAGCCACAGGGCC
CRX.370_full_mutant	allCrxSites	CRX.370	CTCCTGCCAGCCACCCTTGGGAGCTCAGGAGAGGCTTTCTTCTTGCTCCTATTACTGCTGCCCAGTGCTGAGGAGGGTTAATTAACCCACCAGGAAGGAAGAACAGCAGTGATGGTGGTGTTCAAGCTGGTGCAGTGTAGGATGCAGGGGTTAGCCACAGGGCC
CRX.371	wildtype	CRX.371	CCTCTAGAGGTTGCTATCAGGGTCATAAATCCTCGACCTTGGTAAAGCAGCTTGTCCCTTTAAGGCTATTAAAGGAACCTAGATGAGCTGCATTCCCAAACCAGCCTTGAGGATTACTCTGCCAGGTGGAAGGTGGCTGCCCATGAGGGAAAAGAGAAATTGCC
CRX.371_full_mutant	allCrxSites	CRX.371	CCTCTAGAGGTTGCTATCAGGGTCATAACTCCTCGACCTTGGTAAAGCAGCTTGTCCCTTTAAGGCTATTAAAGGAACCTAGATGAGCTGCATTCCCAAACCAGCCTTGAGGGTTACTCTGCCAGGTGGAAGGTGGCTGCCCATGAGGGAAAAGAGAAATTGCC
CRX.377	wildtype	CRX.377	TGGCTGTCTCAGGAACCCTTTCTTTTGAGCCGTAACCTGCTCTTGCTGGCAGATTACCCTTCTTACCCTCGTGGCCTACATTCCAGGAGATCAAGCCTGGCACATGCTCATGAGTGTGGGTTTTATTTAGAAGCATGACCACTTGTGACTGCCCAGTGTCATGT
CRX.377_full_mutant	allCrxSites	CRX.377	TGGCTGTCTCAGGAACCCTTTCTTTTGAGCCGTAACCTGCTCTTGCTGGCAGGTTACCCTTCTTACCCTCGTGGCCTACATTCCAGGAGGTCAAGCCTGGCACATGCTCATGAGTGTGGGTTTTATTTAGAAGCATGACCACTTGTGACTGCCCAGTGTCATGT
CRX.379	wildtype	CRX.379	ATGAACGTGACCACACAGCTATGTGTCCAGCAGTGCTCAGATGGTAAGACACAGGGCTAAGTGCCTGGCTTAGCACTGGGATCTGACAGCACAGGACAAACACAAGAGGATTACAGTTGTTCTGAAGGGGAGGAGTGTCACTTCTGGGGACTCCTAAGCCAGCT
CRX.379_full_mutant	allCrxSites	CRX.379	ATGAACGTGACCACACAGCTATGTGTCCAGCAGTGCTCAGATGGTAAGACACAGGGCTAAGTGCCTGGGTTAGCACTGGGATCTGACAGCACAGGACAAACACAAGAGGGTTACAGTTGTTCTGAAGGGGAGGAGTGTCACTTCTGGGGACTCCTACGCCAGCT
CRX.381	wildtype	CRX.381	ACATGGGTCCCAGGCTTCATAATCCTAAGTACCGGGCTCTAAAGCAAGATTTGTCATAAACGAATTGCTTGAGCACTGACACTCACCTGTAAGAGAGCCCCTGACCTCCTAACCTCAGAGCAGCTTAGTGTAAATCTCCTGCTAAGGCAGAGTGAAGAAGCCCT
CRX.381_full_mutant	allCrxSites	CRX.381	ACATGGGTCCCAGGCTTCATACTCCTAAGTACCGGGCTCTAAAGCAAGATTTGTCATAAACGAATTGCTTGAGCACTGACACTCACCTGTAAGAGAGCCCCTGACCTCCTAACCTCAGAGCAGGTTAGTGTAACTCTCCTGCTAAGGCAGAGTGAAGAAGCCCT
CRX.385	wildtype	CRX.385	TTATGAGTTGCTCAATCTATGCTGCTCAGGGTTGAAGGGAAATCCTGTGTCAGGCCCTTCGAGTTATCTTAAGCTATGGGGCTCCCTCTTCCCTGCTGCTGAGATAAGCCAGGCTCATCCTGGATTAGTAGCTAACTGCTTTACATCAGGGCAGAAACTCCTTA
CRX.385_full_mutant	allCrxSites	CRX.385	TTATGAGTTGCTCAATCTATGCTGCTCAGGGTTGAAGGGAACTCCTGTGTCAGGCCCTTCGAGTTATCTTAAGCTATGGGGCTCCCTCTTCCCTGCTGCTGAGATACGCCAGGCTCATCCTGGGTTAGTAGCTAACTGCTTTACATCAGGGCAGAAACTCCTTA
CRX.394	wildtype	CRX.394	AGCAAGGGGAGCCTCCTGTAAGAAAGGTCAGTTCATCTTCAGCAGCACAAACTATATTAGGAACATTTTTCTGGGTGTTAACCTAATTAATACCAAAGCCTTCTCAATCACGGGGATTAGTCTAATGCTCTTCTATGAGTGGTGGGTCACTGGTGAGTTTTCTT
CRX.394_full_mutant	allCrxSites	CRX.394	AGCAAGGGGAGCCTCCTGTAAGAAAGGTCAGTTCATCTTCAGCAGCACAAACTATATTAGGAACATTTTTCTGGGTGTTAACCTAATTACTACCAAAGCCTTCTCAATCACGGGGGTTAGTCTAATGCTCTTCTATGAGTGGTGGGTCACTGGTGAGTTTTCTT
CRX.395	wildtype	CRX.395	TCTACTTTCCTTCTGAACTTAAAACCTTTTAAATCCTTTCCATTCTGGCCAGTGAAGGGCAAGTTATAGATGATTCAACCAATGTAGGCATTAGGAAGATTAATCCCCCAACTGGGGCATAGGGTTTAGAAATGCATCCTACAAGCCTTCATGCGCTCTGTACC
CRX.395_full_mutant	allCrxSites	CRX.395	TCTACTTTCCTTCTGAACTTAAAACCTTTTAACTCCTTTCCATTCTGGCCAGTGAAGGGCAAGTTATAGATGATTCAACCAATGTAGGCATTAGGAAGGTTACTCCCCCAACTGGGGCATAGGGTTTAGAAATGCATCCTACAAGCCTTCATGCGCTCTGTACC
CRX.400	wildtype	CRX.400	AAATCATCTAACCTCCAAATGTCCTACTGACCTACTTCCACCAGATAAGCTCCCCATCCTATATCCGATAGCCTCCCAAAATAGTGCCATCACCTAGGAAACAAGGGTTTAAGACATGAGTCTGTGAGGACATGTATAGCTGTAGGTGCATTTTCGATTCAAAC
CRX.400_full_mutant	allCrxSites	CRX.400	AAATCATCTAACCTCCAAATGTCCTACTGACCTACTTCCACCAGATACGCTCCCCATCCTATATCCGATAGCCTCCCAAAATAGTGCCATCACCTAGGAAACAAGGGTTTAAGACATGAGTCTGTGAGGACATGTATAGCTGTAGGTGCATTTTCGATTCAAAC
CRX.402	wildtype	CRX.402	ACACACTTTCCCTTACCTCCAATGCAGTCAGAAGAGGTTGTGTTTGTAAAGAGGATTATCACCTGCTGGATCCTCTTCCACTGTGAGGCTAAGCCCCTCAAGGTCATCCAACTATGGCAGGTGTTGGCCATACTATCTGACCCTGCCAGAGCTGAAATCTTACC
CRX.402_full_mutant	allCrxSites	CRX.402	ACACACTTTCCCTTACCTCCAATGCAGTCAGAAGAGGTTGTGTTTGTAAAGAGGGTTATCACCTGCTGGATCCTCTTCCACTGTGAGGCTACGCCCCTCAAGGTCATCCAACTATGGCAGGTGTTGGCCATACTATCTGACCCTGCCAGAGCTGAAATCTTACC
CRX.403	wildtype	CRX.403	ACCCCCGCCCTGAGTCCGCCCCTGAAGAGCTGCCTTTTAACCCTTTGCCCCGTGAGGCTCCGCCTCCCACTTAAGCCACGCCCCTCAGTCCCAGGCTGGTCTCTCAAGCTTTGGTTTTGGCCCCACCCAGCTCCCCGGCAGGCCGCTTGCGGACTTGGCGACTA
CRX.403_full_mutant	allCrxSites	CRX.403	ACCCCCGCCCTGAGTCCGCCCCTGAAGAGCTGCCTTTTAACCCTTTGCCCCGTGAGGCTCCGCCTCCCACTTACGCCACGCCCCTCAGTCCCAGGCTGGTCTCTCAAGCTTTGGTTTTGGCCCCACCCAGCTCCCCGGCAGGCCGCTTGCGGACTTGGCGACTA
CRX.405	wildtype	CRX.405	AATGGTCAGACCCTCACTAAACTGGTTTCAAACAGCAAATGACCTATAAACTGTAAACCCCTAAGAGCTGGTGAACCCTAAAGCCTGGGGGTGGGGACAGGATTAACCCAGCTCAGACACACTTGGCCCGCCAATTCTAACTAGGTCAGTCTGCAGCGACTCTC
CRX.405_full_mutant	allCrxSites	CRX.405	AATGGTCAGACCCTCACTAAACTGGTTTCAAACAGCAAATGACCTATAAACTGTAAACCCCTAAGAGCTGGTGAACCCTAAAGCCTGGGGGTGGGGACAGGGTTAACCCAGCTCAGACACACTTGGCCCGCCAATTCTAACTAGGTCAGTCTGCAGCGACTCTC
CRX.416	wildtype	CRX.416	TCCAGCCAGGAGAGGGTGGCCTTGCCCGGGATCAAGCAGCGCTGTCAGCTTACGGGGTCACCTCTACGAGCGGAACCAACAGGCTGAGATACAGATTTCAGAGGGGCTGGTAACGGGTAAGCACCGGGCGGGCTCATTCGCCTGGCACCGAAGGAAGTAACAGA
CRX.416_full_mutant	allCrxSites	CRX.416	TCCAGCCAGGAGAGGGTGGCCTTGCCCGGGGTCAAGCAGCGCTGTCAGCTTACGGGGTCACCTCTACGAGCGGAACCAACAGGCTGAGATACAGATTTCAGAGGGGCTGGTAACGGGTAAGCACCGGGCGGGCTCATTCGCCTGGCACCGAAGGAAGTAACAGA
CRX.420	wildtype	CRX.420	TGTTTGCGTTTAGAACGCTTCATTTGCATGGGGAAGTCAGGGGCTCTGCCACACATCTCTGGAACACTGTCACAGACAGTTGAGTTGATGATGGAGATAAGCCATTGGAGACAGACAGATTTCCTTAGCCTACGTTGATAGGCAAGGCCCATAGCCGGCGTGTT
CRX.420_full_mutant	allCrxSites	CRX.420	TGTTTGCGTTTAGAACGCTTCATTTGCATGGGGAAGTCAGGGGCTCTGCCACACATCTCTGGAACACTGTCACAGACAGTTGAGTTGATGATGGAGATACGCCATTGGAGACAGACAGATTTCCTTAGCCTACGTTGATAGGCAAGGCCCATAGCCGGCGTGTT
CRX.423	wildtype	CRX.423	GTTTACATTGCAGCATTCCTGGGCTTACACAGAAGAGGATTTGAAAGCAGGCCCCAGCTTGGTGGACTTGTCATAGTCTGGGGCATTGATTGACTTTGACAAGCTTTTGTCTTATGACCTATTAAAATGCAGCGTCTGCAGCCTGTGTGTTTATCCCATGCAGT
CRX.423_full_mutant	allCrxSites	CRX.423	GTTTACATTGCAGCATTCCTGGGGTTACACAGAAGAGGGTTTGAAAGCAGGCCCCAGCTTGGTGGACTTGTCATAGTCTGGGGCATTGATTGACTTTGACAAGCTTTTGTCTTATGACCTATTAAAATGCAGCGTCTGCAGCCTGTGTGTTTCTCCCATGCAGT
CRX.431	wildtype	CRX.431	CCCTTGCACAAATGAACTAAAGCTTGTTCATCTCCTTAATCACAGTCTAATGCTGTCTCACTTGATTCTGAAATGGCAGTGTAAGCTGGCTGGCCTAAGAACTGCTTAATTCAGATCATCTTCCTACCTGAGACTCCAAAGTAGCTTAAGACTGAATGCTTGCA
CRX.431_1_double	singleCrxSite	CRX.431	CCCTTGCACAAATGAACTAAAGCTTGTTCATCTCCTTACTCACAGTCTAATGCTGTCTCACTTGATTCTGAAATGGCAGTGTAAGCTGGCTGGCCTAAGAACTGCTTAATTCAGATCATCTTCCTACCTGAGACTCCAAAGTAGCTTAAGACTGAATGCTTGCA
CRX.431_2_double	singleCrxSite	CRX.431	CCCTTGCACAAATGAACTAAAGCTTGTTCATCTCCTTAATCACAGTCTAATGCTGTCTCACTTGATTCTGAAATGGCAGTGTAAGCTGGCTGGCCTAAGAACTGCTTACTTCAGATCATCTTCCTACCTGAGACTCCAAAGTAGCTTAAGACTGAATGCTTGCA
CRX.431_full_mutant	allCrxSites	CRX.431	CCCTTGCACAAATGAACTAAAGCTTGTTCATCTCCTTACTCACAGTCTAATGCTGTCTCACTTGATTCTGAAATGGCAGTGTAAGCTGGCTGGCCTAAGAACTGCTTACTTCAGATCATCTTCCTACCTGAGACTCCAAAGTAGCTTAAGACTGAATGCTTGCA
CRX.434	wildtype	CRX.434	TTGTTATCTCGTGCTAATCACCTCTGGAAAGGGTGCTTTAGTGTAATATCTTGGGCACCTCCCAAACTAATCACGGTAAATAAGATTAGCCTCATAAATCCTCTCCTTGTCAACTTGACCTCCAAGTACACTTCCCCACAGCACGCTTAATATTCACACAAAGA
CRX.434_full_mutant	allCrxSites	CRX.434	TTGTTATCTCGTGCTACTCACCTCTGGAAAGGGTGCTTTAGTGTAATATCTTGGGCACCTCCCAAACTACTCACGGTAAATAAGGTTAGCCTCATAACTCCTCTCCTTGTCAACTTGACCTCCAAGTACACTTCCCCACAGCACGCTTAATATTCACACAAAGA
CRX.435	wildtype	CRX.435	GGCCGTAGAAGTTACACGGTTCCCCTAGCAAGAGCTGGGAAACCGCTGAATCTTCAGGTTTTGAAATACGGTTTTTGCATCGTAAAGAAAGAAGATTAACCTATCAGGAAGAACCGAGCACATCCAATTACCAATCAAGAGCGGGAAAACAGCCAAAGCCGGAG
CRX.435_full_mutant	allCrxSites	CRX.435	GGCCGTAGAAGTTACACGGTTCCCCTAGCAAGAGCTGGGAAACCGCTGAATCTTCAGGTTTTGAAATACGGTTTTTGCATCGTAAAGAAAGAAGGTTAACCTATCAGGAAGAACCGAGCACATCCAATTACCAATCAAGAGCGGGAAAACAGCCAAAGCCGGAG
CRX.437	wildtype	CRX.437	TTAGGTTCTGTAACTTAGACTCAAACGATTGTCAGACTATACAAAAGGGAGACTTAAGGATTGTGATGGGGCATTTTTGATAAGCCGGATTATCACCATACCTCAGATTTAAAGTGCTCCTTGGGGCCCCTCCTTCCCAGTGCTGTGATTTGATAATGTTGGTG
CRX.437_full_mutant	allCrxSites	CRX.437	TTAGGTTCTGTAACTTAGACTCAAACGATTGTCAGACTATACAAAAGGGAGACTTAAGGATTGTGATGGGGCATTTTTGATACGCCGGGTTATCACCATACCTCAGGTTTAAAGTGCTCCTTGGGGCCCCTCCTTCCCAGTGCTGTGATTTGATAATGTTGGTG
CRX.443	wildtype	CRX.443	TTATAGGGAGTTCCTCTTCACTCCTGCCTAAGCTGTTCCCATCCCAGGTCACTGTCCCAGGGGCAGTTTCTCTAAGAGGCTTAGATGGTGACTCCAGATAAGCGGCTGCTCCTCTCGGTCATTACTGCCCTGGGGACTGCAGCTGAGTTTACAGTCAAGGCCAG
CRX.443_full_mutant	allCrxSites	CRX.443	TTATAGGGAGTTCCTCTTCACTCCTGCCTACGCTGTTCCCATCCCAGGTCACTGTCCCAGGGGCAGTTTCTCTAAGAGGGTTAGATGGTGACTCCAGATAAGCGGCTGCTCCTCTCGGTCATTACTGCCCTGGGGACTGCAGCTGAGTTTACAGTCAAGGCCAG
CRX.444	wildtype	CRX.444	TGCTGGGGAAGGAGAAGCGTCTGTCTTAGGAGCTTCACCCATATCCAGTAAAATAGCTTGTCTTGCTTCCAGCAGCTTAGCTGGGCTTGACTGGATTATCACAACAGATTGGCATCCAGCTTCTTCTTCACCCCTCCCCCTCCCTGCAGGGCTAGATATCCTAA
CRX.444_full_mutant	allCrxSites	CRX.444	TGCTGGGGAAGGAGAAGCGTCTGTCTTAGGAGCTTCACCCATATCCAGTAAAATAGCTTGTCTTGCTTCCAGCAGGTTAGCTGGGCTTGACTGGGTTATCACAACAGATTGGCATCCAGCTTCTTCTTCACCCCTCCCCCTCCCTGCAGGGCTAGATATCCTAA
CRX.446	wildtype	CRX.446	TAGCCAGTCAATCATTCTTAAGGAGGCTGATGAAGGTCGTCGGAACATAAGCAAAGCATGTGATTAGACAGGGCTTTGGTCCACAAGCACTGTTCACACGGTGGCACAGGACGTACTGTTTCTGTGTGCTGTCAACGCCACTCAGAATGTCCATCTTCTGAGGA
CRX.446_full_mutant	allCrxSites	CRX.446	TAGCCAGTCAATCATTCTTAAGGAGGCTGATGAAGGTCGTCGGAACATAAGCAAAGCATGTGGTTAGACAGGGCTTTGGTCCACAAGCACTGTTCACACGGTGGCACAGGACGTACTGTTTCTGTGTGCTGTCAACGCCACTCAGAATGTCCATCTTCTGAGGA
CRX.449	wildtype	CRX.449	TAGCAAGGCTTAGCGATAATCCATTTACTCGGCTTACCAGTTATCAAGCAGTGCTCTATAGAATGTGGATGACAAGGAGCTGATCTTACAGACAGTGAGAACTAATCTCCAGCAACCTCTTCTGCATCACGTACATGTGCATTTGGATTAAAAAGAAACCAACC
CRX.449_full_mutant	allCrxSites	CRX.449	TAGCAAGGGTTAGCGATACTCCATTTACTCGGGTTACCAGTTATCAAGCAGTGCTCTATAGAATGTGGATGACAAGGAGCTGATCTTACAGACAGTGAGAACTACTCTCCAGCAACCTCTTCTGCATCACGTACATGTGCATTTGGGTTAAAAAGAAACCAACC
CRX.451	wildtype	CRX.451	ATATAGCCTTGGCTGGCCTTGACCCACAGTGTAGCCTAGGATGTGGACCTTGTAATCCTCCTCTGGCCTCCGTCTCCGGAGTAATAGGATTACAAGCAAGAGCCACCACGCCTGGTGTTAACGTATCTGCTACATGTATTCAGGTATCCGCTCCAGCTGCCTCC
CRX.451_full_mutant	allCrxSites	CRX.451	ATATAGCCTTGGCTGGCCTTGACCCACAGTGTAGCCTAGGATGTGGACCTTGTACTCCTCCTCTGGCCTCCGTCTCCGGAGTAATAGGGTTACAAGCAAGAGCCACCACGCCTGGTGTTAACGTATCTGCTACATGTATTCAGGTATCCGCTCCAGCTGCCTCC
CRX.458	wildtype	CRX.458	CTCTGTGTCCTGTCTCACACAGATGATTATGGCAGCTTCTTAACTCACCTTCCTGGTGGCTTTGCAGTGCAGCCTAGAGATACTGTTACGCATCCGGGAGCTAAGGAGCTCCTAATCCCTGCCTCAGAGTCAAAGTCTGAAGTGTTTCAGAGCTGACAACTGAC
CRX.458_full_mutant	allCrxSites	CRX.458	CTCTGTGTCCTGTCTCACACAGATGATTATGGCAGCTTCTTAACTCACCTTCCTGGTGGCTTTGCAGTGCAGCCTAGAGATACTGTTACGCATCCGGGAGCTAAGGAGCTCCTACTCCCTGCCTCAGAGTCAAAGTCTGAAGTGTTTCAGAGCTGACAACTGAC
CRX.461	wildtype	CRX.461	AGCGGAGCCCAGAGCAGGCGCAGCCCAGAGGGAGAAAGTGGGCGGGGCCGTACGAGAGCTTAGCCAATGAAAAGCCTTCGCCTCCACAAGCCTGTCTGCGACCATTTTGACGACCGGCAAAACCCTGAGAAGCAAAGGGTTGAGGTGGCCCCTTGCAAGTGGGG
CRX.461_full_mutant	allCrxSites	CRX.461	AGCGGAGCCCAGAGCAGGCGCAGCCCAGAGGGAGAAAGTGGGCGGGGCCGTACGAGAGGTTAGCCAATGAAAAGCCTTCGCCTCCACAAGCCTGTCTGCGACCATTTTGACGACCGGCAAAACCCTGAGAAGCAAAGGGTTGAGGTGGCCCCTTGCAAGTGGGG
CRX.462	wildtype	CRX.462	CAATGCTTGAAAATAAACGTTATAGGCTTGCAAACCACACCACTCACTAAATCTCTCAGCTTAGCTAGATCCAGATTATAGGTTTATCTTTCCTAGGGAGCTGGACAGGGTACCTCAGAGCCCTCTTTCCCCCGTTTTACTCCAGTCCCATAGAAGTGTTTTCA
CRX.462_full_mutant	allCrxSites	CRX.462	CAATGCTTGAAAATAAACGTTATAGGCTTGCAAACCACACCACTCACTAACTCTCTCAGGTTAGCTAGATCCAGGTTATAGGTTTATCTTTCCTAGGGAGCTGGACAGGGTACCTCAGAGCCCTCTTTCCCCCGTTTTACTCCAGTCCCATAGAAGTGTTTTCA
CRX.471	wildtype	CRX.471	CTCTAGAGCGCCCGCGCGTTCTAGCGCCTCCGAACCGAACGCCCCTTTCTTAGGAGACATACGGTAGGGCTTCCGCCCGGGTTCAACCCTCACTCAAATCCCGGGAAGGAGGGGCGGAGGGTTATGTCATCCTTCCGCGCCGGCCTGCCCCGCGACGCGCCGGC
CRX.471_full_mutant	allCrxSites	CRX.471	CTCTAGAGCGCCCGCGCGTTCTAGCGCCTCCGAACCGAACGCCCCTTTCTTAGGAGACATACGGTAGGGCTTCCGCCCGGGTTCAACCCTCACTCAACTCCCGGGAAGGAGGGGCGGAGGGTTATGTCATCCTTCCGCGCCGGCCTGCCCCGCGACGCGCCGGC
CRX.476	wildtype	CRX.476	TAGTCACTGAGGTCAGAGTCATCAGGGTCCGCCTTTGAGACCCACTTTTGTTGGAAGCAGTGCTCACTAATGCACTAATGCTTATAAGCTGCTTTGGGAGGCACATTAAGCTTTGAGGAACATAAGCTTGTCGCCACGGCTCTCACAGAACCGAAGTGCGTCCC
CRX.476_full_mutant	allCrxSites	CRX.476	TAGTCACTGAGGTCAGAGTCATCAGGGTCCGCCTTTGAGACCCACTTTTGTTGGAAGCAGTGCTCACTAATGCACTAATGCTTATACGCTGCTTTGGGAGGCACATTACGCTTTGAGGAACATAAGCTTGTCGCCACGGCTCTCACAGAACCGAAGTGCGTCCC
CRX.477	wildtype	CRX.477	ACACTCCTATCTCTGCCTCCCTTGGGCTAAAAGTCTAAGTGTGCCACCGTGCCAGCCTTTTCCCCGTGGGTTCTGGGGATTAAGCTTAGTGAGGCCCTCATACTGCAAGGCCAGCACTCTCCTGACTGAGCGTCTCCCTCCCCACACCGGCTACTTTTTAACAG
CRX.477_full_mutant	allCrxSites	CRX.477	ACACTCCTATCTCTGCCTCCCTTGGGCTAAAAGTCTAAGTGTGCCACCGTGCCAGCCTTTTCCCCGTGGGTTCTGGGGGTTACGGTTAGTGAGGCCCTCATACTGCAAGGCCAGCACTCTCCTGACTGAGCGTCTCCCTCCCCACACCGGCTACTTTTTAACAG
CRX.478	wildtype	CRX.478	GAAGATGGAGGAGTTGGGTGAGGCTTTACGGTGTTGCTGGGACCGGCTCGGTGCGTGAGAAGGGCCTTCCGCTTAGCATCCTCTCTGGGAGCACCAGGATTATCAGAGGCAGGCTTTGCTAGCAGAGTAATCCTTCCCTCCAGTGGGCACCGGGATTTCACATC
CRX.478_full_mutant	allCrxSites	CRX.478	GAAGATGGAGGAGTTGGGTGAGGCTTTACGGTGTTGCTGGGACCGGCTCGGTGCGTGAGAAGGGCCTTCCGCTTAGCATCCTCTCTGGGAGCACCAGGGTTATCAGAGGCAGGCTTTGCTAGCAGAGTACTCCTTCCCTCCAGTGGGCACCGGGGTTTCACATC
CRX.479	wildtype	CRX.479	GGGCGGAGTGGCCATAGGCCACTTCCCCAGGCAGAAGATTAAAAATGCAGCTAAATTAAGGGCAGATTAAGAGATGCTGAGCTAAGAGTATTGGGAAGGGCACACTAGCTATGGGAGATTAGAAGAGCCTAGCAATTGAGTCAATAAGGCAGGTTGAAAATAAA
CRX.479_full_mutant	allCrxSites	CRX.479	GGGCGGAGTGGCCATAGGCCACTTCCCCAGGCAGAAGGTTAAAAATGCAGCTAAATTAAGGGCAGGTTAAGAGATGCTGAGCTAAGAGTATTGGGAAGGGCACACTAGCTATGGGAGGTTAGAAGAGCCTAGCAATTGAGTCAATAAGGCAGGTTGAAAATAAA
CRX.481	wildtype	CRX.481	GCCCTGAGAAAAAGAGAGGGAGGAGGGTAGGGGTAGAGGGAGAGGGAGAACTAAAGCCATTAAGAGATTAGCCTGGGGAATAAACCCGGCAGGATCCCAGCTCTACTGAAACATAGGTATGAGCTGCCTCAGACAAAGAGCTTGCCATCCTGGGTGTAGCCACC
CRX.481_full_mutant	allCrxSites	CRX.481	GCCCTGAGAAAAAGAGAGGGAGGAGGGTAGGGGTAGAGGGAGAGGGAGAACTAAAGCCATTAAGAGGTTAGCCTGGGGAATAAACCCGGCAGGATCCCAGCTCTACTGAAACATAGGTATGAGCTGCCTCAGACAAAGAGCTTGCCATCCTGGGTGTAGCCACC
CRX.482	wildtype	CRX.482	TTTTTCCCCCAAGTAAGATAGGGCTCACACTGTAGTTCAGGCAGCCTGAAACTGACTCTATAGTCCAGGCTTGCCTCAGGCTTATGATGATCCTCCTGGCTGAGCCTCCCAAGTAGCTGAGATTATAGGCATGTGACTGAATGTGGCCCTTCTAGGAGATCTGC
CRX.482_full_mutant	allCrxSites	CRX.482	TTTTTCCCCCAAGTAAGATAGGGCTCACACTGTAGTTCAGGCAGCCTGAAACTGACTCTATAGTCCAGGCTTGCCTCAGGGTTATGATGCTCCTCCTGGCTGAGCCTCCCAAGTAGCTGAGGTTATAGGCATGTGACTGAATGTGGCCCTTCTAGGAGATCTGC
CRX.483	wildtype	CRX.483	TAGCTTGGCTGGGGTGAGAACAGATTTTCACTTCCAAGGAATTAGCTGTTCTCTAAAGTACTTCCTGCCCTGTTGAGAGTCCCTGGCTAATCGCATTAGCTGTCGGGAGCATTCTCAGTATGCGCACCTCTCCCGAGACACCTTTGAAGTCCTGGGTCCTTTGA
CRX.483_full_mutant	allCrxSites	CRX.483	TAGCTTGGCTGGGGTGAGAACAGATTTTCACTTCCAAGGAGTTAGCTGTTCTCTAAAGTACTTCCTGCCCTGTTGAGAGTCCCTGGCTAATCGCATTAGCTGTCGGGAGCATTCTCAGTATGCGCACCTCTCCCGAGACACCTTTGAAGTCCTGGGTCCTTTGA
CRX.487	wildtype	CRX.487	CTCTGACTGAAGGGACACGTGACCGCCGTCCCTGGAGAAACCAGGCTAAGCTTCCTGTGACCTACTTGAGACTGATACAAATCCATTGCTAAGTCAGTCCCTGAGCCTTCTATGCCATCTGCAGCTCGGGCTCTGGGCACTCCTGCTGTAAGTGAGCAGAAGGA
CRX.487_full_mutant	allCrxSites	CRX.487	CTCTGACTGAAGGGACACGTGACCGCCGTCCCTGGAGAAACCAGGCTACGCTTCCTGTGACCTACTTGAGACTGATACAACTCCATTGCTAAGTCAGTCCCTGAGCCTTCTATGCCATCTGCAGCTCGGGCTCTGGGCACTCCTGCTGTAAGTGAGCAGAAGGA
CRX.488	wildtype	CRX.488	GCCAGGGACAAAGAGAAATGACTTCAGGTAAGTGCCACAGGGCATTTGGTAAGCTCTGTTGGATGCCTGGCATTTACTTAGGTTAAACTCAGTATCCTCCTCTCCTGCCTAAGCCTCTTATGTAGCTGGATTATAGGCACACACCAGCCTGCCTGTTTACTTTC
CRX.488_full_mutant	allCrxSites	CRX.488	GCCAGGGACAAAGAGAAATGACTTCAGGTAAGTGCCACAGGGCATTTGGTACGCTCTGTTGGATGCCTGGCATTTACTTAGGTTAAACTCAGTATCCTCCTCTCCTGCCTACGCCTCTTATGTAGCTGGGTTATAGGCACACACCAGCCTGCCTGTTTACTTTC
CRX.489	wildtype	CRX.489	AGCACTTCTGTCACATCCCCTAACCCTCTCTGAGTGCTAATCCGCACTGTCCCTTCATAGATCTCTCTTAATTGGCTGACGCCCAGCAGAACACCGGGGCCCTAAAGCTAATCAGATTCTCGTGTTCCCGTAAGACTTACTGAGCAGCCTGCAAGTCACGGAGG
CRX.489_full_mutant	allCrxSites	CRX.489	AGCACTTCTGTCACATCCCCTAACCCTCTCTGAGTGCTACTCCGCACTGTCCCTTCATAGATCTCTCTTAATTGGCTGACGCCCAGCAGAACACCGGGGCCCTAAAGCTACTCAGATTCTCGTGTTCCCGTAAGACTTACTGAGCAGCCTGCAAGTCACGGAGG
CRX.493	wildtype	CRX.493	CTGTAATCCCATCTCAGCTATGCACTCATTATGTAACCTTGCAGCCAACCATTGCCTTCCACCAGATGCGGAGAGTAAAGGAATTACCAGGCTTTATCTACTCATGCAAGAGCTTGGGAAGATTAGTGGGAGAATAATTAGCAACCAGATTCCAGATTCCAAAT
CRX.493_full_mutant	allCrxSites	CRX.493	CTGTACTCCCATCTCAGCTATGCACTCATTATGTAACCTTGCAGCCAACCATTGCCTTCCACCAGATGCGGAGAGTAAAGGAGTTACCAGGCTTTATCTACTCATGCAAGAGCTTGGGAAGGTTAGTGGGAGAATAATTAGCAACCAGATTCCAGATTCCAAAT
CRX.495	wildtype	CRX.495	CGCTGGAATGCCTGGGTTCCGCCCCTAGCATAAATCCCTAAAGGTGGCACAGACTTGTAATCCCAGTATTGAGGATCATCCTGTGCTACACAGTGAGCTCTAGGCCAGCGTAGGCTATGCGAGACCAGTCTCCAAAACAACCAAACCACACAGAGAAATGACAA
CRX.495_full_mutant	allCrxSites	CRX.495	CGCTGGAATGCCTGGGTTCCGCCCCTAGCATAACTCCCTAAAGGTGGCACAGACTTGTACTCCCAGTATTGAGGGTCATCCTGTGCTACACAGTGAGCTCTAGGCCAGCGTAGGCTATGCGAGACCAGTCTCCAAAACAACCAAACCACACAGAGAAATGACAA
CRX.496	wildtype	CRX.496	ACATCCTGGCACACGGATGACTCTCAAGATAATCTCAACTCCCTTGGCGATGAAAAGCTCATTATCTCTCGGGCAGCTCACTTCGCAATTAGGCTAATACGAGTTAGATGTCTCACAAGGCTGACTTGAGTGAAATTGAGGTAAGACAGAAAGATGGGGATTTT
CRX.496_full_mutant	allCrxSites	CRX.496	ACATCCTGGCACACGGATGACTCTCAAGATACTCTCAACTCCCTTGGCGATGAAAAGCTCATTATCTCTCGGGCAGCTCACTTCGCAATTAGGCTACTACGAGTTAGATGTCTCACAAGGCTGACTTGAGTGAAATTGAGGTAAGACAGAAAGATGGGGGTTTT
CRX.497	wildtype	CRX.497	CAGAGGATAACACTAACACTAAGATTCTCTAATCTCCCTCCTCAAGAGGCTGAGGTTAGGAGATTAGCAAGGTTCCTTTTGTCAACACCTAATAGCAGAGTGTCTGCAAACAGAACTGGATTAGACAGGCTCCAACATCCCAGAGAAATCAAACTCAAATCATA
CRX.497_full_mutant	allCrxSites	CRX.497	CAGAGGATAACACTAACACTAAGATTCTCTACTCTCCCTCCTCAAGAGGCTGAGGTTAGGAGGTTAGCAAGGTTCCTTTTGTCAACACCTAATAGCAGAGTGTCTGCAAACAGAACTGGGTTAGACAGGCTCCAACATCCCAGAGAAATCAAACTCAAATCATA
CRX.503	wildtype	CRX.503	GCCGCCAGTGATATAAATAATGACACGGAGACTTATTAATATTTTAAAGCTCAGGCCTTTTGCTGGGAAATCCCCTGACTAATCTGACTAATCCCGGCACTAACTACATGCTGCCAAGTCCTCAGGTCTCTATCTCTGGTCATCCACTCACTTCCACGTCCTTT
CRX.503_full_mutant	allCrxSites	CRX.503	GCCGCCAGTGATATAAATAATGACACGGAGACTTATTAATATTTTAAAGCTCAGGCCTTTTGCTGGGAACTCCCCTGACTACTCTGACTACTCCCGGCACTAACTACATGCTGCCAAGTCCTCAGGTCTCTATCTCTGGTCATCCACTCACTTCCACGTCCTTT
CRX.506	wildtype	CRX.506	CCTTGTCACTAACCAGAGAGAAGGCCTCTGAGTGGAGCAGTTCAGATCAATCCTATGGCTCCTGAAAGGTTGGCATTCAGGGTGGCTTAGACAAAGCTGCTTGTGAAGGCTGATTAAACCCCGTGCCCTGCCCTATCCCAGCTCTGGAGCCCGGAACAGGTCTT
CRX.506_full_mutant	allCrxSites	CRX.506	CCTTGTCACTAACCAGAGAGAAGGCCTCTGAGTGGAGCAGTTCAGGTCAATCCTATGGCTCCTGAAAGGTTGGCATTCAGGGTGGGTTAGACAAAGCTGCTTGTGAAGGCTGGTTAAACCCCGTGCCCTGCCCTATCCCAGCTCTGGAGCCCGGAACAGGTCTT
CRX.507	wildtype	CRX.507	TGTGCTCCATGTCAGCCTTTAGAAGGGTTTTATAAACGTAGCACATCCCTAGTTGAAGGCATTCACATCCTAATCCGCCAGCTGTCTCGTCTCGTTGCAGGACTAGAGTGAGCGGATTACACAGCCCAGTCTAACAGGCAGTTGAGAAGGCGGACTGAAAGTTC
CRX.507_full_mutant	allCrxSites	CRX.507	TGTGCTCCATGTCAGCCTTTAGAAGGGTTTTATAAACGTAGCACATCCCTAGTTGAAGGCATTCACATCCTACTCCGCCAGCTGTCTCGTCTCGTTGCAGGACTAGAGTGAGCGGGTTACACAGCCCAGTCTAACAGGCAGTTGAGAAGGCGGACTGAAAGTTC
CRX.516	wildtype	CRX.516	CCACTCGTTTTGAGGCACCATGGCAGATCAGACATAGGATTATGTACTTTGTAAAATCTCCTTCAAAAATAGAAAGGTGATGTCATCCTAATTACTTTGAGACGTGGCATTATGGATTATTTCCCTGTGTGATTATGGGATTAGCTTCAGTTTGAGGTTTAAGT
CRX.516_full_mutant	allCrxSites	CRX.516	CCACTCGTTTTGAGGCACCATGGCAGGTCAGACATAGGGTTATGTACTTTGTAAAATCTCCTTCAAAAATAGAAAGGTGATGTCATCCTAATTACTTTGAGACGTGGCATTATGGGTTATTTCCCTGTGTGGTTATGGGGTTAGCTTCAGTTTGAGGTTTAAGT
CRX.521	wildtype	CRX.521	ACAGACTTAGATGAGGAGGAGACTGACGAGCTATGCGGTCGCCCTGAGTTGAGCAGGATCACCCCACCCCACCCCACCCCACCTCCCTGTGATAGAGATTAGCAGGGAGATGAGCAAAGGAGGGAGTGGGGGTGGGGAGGCAGTTGGAGATTGTGCCACAGCAG
CRX.521_full_mutant	allCrxSites	CRX.521	ACAGACTTAGATGAGGAGGAGACTGACGAGCTATGCGGTCGCCCTGAGTTGAGCAGGGTCACCCCACCCCACCCCACCCCACCTCCCTGTGATAGAGGTTAGCAGGGAGATGAGCAAAGGAGGGAGTGGGGGTGGGGAGGCAGTTGGAGATTGTGCCACAGCAG
CRX.522	wildtype	CRX.522	ACCCAGCTGCCCCGGCCAGGGGGTAATTAATTTCCTGAGCGCATTAGCTCTGCTCATTATGCGTACATCAAAACAGCTCTGGGGCTTAAGACGCAGATTATTATTGTTTTAAGGGATTCGTATAATCCAAGAACAAAAACCAATTTTCCCACTTAACAAGAACA
CRX.522_full_mutant	allCrxSites	CRX.522	ACCCAGCTGCCCCGGCCAGGGGGTAATTAATTTCCTGAGCGCATTAGCTCTGCTCATTATGCGTACATCAAAACAGCTCTGGGGGTTAAGACGCAGGTTATTATTGTTTTAAGGGATTCGTATACTCCAAGAACAAAAACCAATTTTCCCACTTAACAAGAACA
CRX.527	wildtype	CRX.527	GGCCCTCTCCGGTGCCGGAACTATTGTGCTAGAGCCCTGGTTTCCCCAGCCGGCTAAGTGAGAGTGAAGGGCAAGTAGGCTTAAAGGAAAGGGAGGGGCCTGCGCAAGGCATTCTGGGAGCGCGTGGTATTCGTGAGAGTCGGGCCGGTCGTTCTCTCGCCTTC
CRX.527_full_mutant	allCrxSites	CRX.527	GGCCCTCTCCGGTGCCGGAACTATTGTGCTAGAGCCCTGGTTTCCCCAGCCGGCTAAGTGAGAGTGAAGGGCAAGTAGGGTTAAAGGAAAGGGAGGGGCCTGCGCAAGGCATTCTGGGAGCGCGTGGTATTCGTGAGAGTCGGGCCGGTCGTTCTCTCGCCTTC
CRX.535	wildtype	CRX.535	GTCTGAGCAGGCTTAGACTGGAGTCTGAAGGCTCCCCTGGCAGGACCCGGCTGCAGCACAATCTGATTAGTGCACAACACGGGAGCCGTGATCCGATTAGGCCTTCAGTCCCATCCTGCTTTCCCTGGATGGAGGTGGCTGGAGACAGGCAGATGGCGGATGGA
CRX.535_full_mutant	allCrxSites	CRX.535	GTCTGAGCAGGGTTAGACTGGAGTCTGAAGGCTCCCCTGGCAGGACCCGGCTGCAGCACAATCTGGTTAGTGCACAACACGGGAGCCGTGCTCCGATTAGGCCTTCAGTCCCATCCTGCTTTCCCTGGATGGAGGTGGCTGGAGACAGGCAGATGGCGGATGGA
CRX.541	wildtype	CRX.541	GGTATCTCTCAGTGAACAAGAACGATTCCAGAGGGACCAGAAACATCCAGTTAAGCCCAGATGAAACTGCTGACCCATATAGCCTTGGTGAAGTGGATGTGGTCTTAGATTGCTTAGGCACACCATAAGCCTTTTCAATACATAAGCTGTCTATAAATATTACT
CRX.541_full_mutant	allCrxSites	CRX.541	GGTATCTCTCAGTGAACAAGAACGATTCCAGAGGGACCAGAAACATCCAGTTACGCCCAGATGAAACTGCTGACCCATATAGCCTTGGTGAAGTGGATGTGGTCTTAGATTGCTTAGGCACACCATACGCCTTTTCAATACATACGCTGTCTATAAATATTACT
CRX.544	wildtype	CRX.544	CAGGAAAGGTGACCTTGGCAGAGGCCACCCCGTCACCACCCCTCCTGTCCAGTTAGACCAACGGTCTTAATGCGATTGGTGCCTCCCTGAAGGTGCCAGGTCACCTACTTCCACAAAGTCACCTACTAAAAATACAGGGCTTACGGGGAGGGAGGGCGGGCAAG
CRX.544_full_mutant	allCrxSites	CRX.544	CAGGAAAGGTGACCTTGGCAGAGGCCACCCCGTCACCACCCCTCCTGTCCAGTTAGACCAACGGTCTTAATGCGATTGGTGCCTCCCTGAAGGTGCCAGGTCACCTACTTCCACAAAGTCACCTACTAAAAATACAGGGGTTACGGGGAGGGAGGGCGGGCAAG
CRX.550	wildtype	CRX.550	GGGGGAGGGCAGCTAATTGCCCCAGGAACTCCTCGGCCACCCTCAGAGCTAAATGCCCACCTCCTGAAAATGCTGTTAATCCTGCCAAGAGATTAGCTGGAGCCCAGGAGCTCAGGCCAGTGCTTGGCAAGAACTGCAGGGAGAGTAGGGGGGGGGGGGAAGCC
CRX.550_1_double	singleCrxSite	CRX.550	GGGGGAGGGCAGCTAATTGCCCCAGGAACTCCTCGGCCACCCTCAGAGCTAAATGCCCACCTCCTGAAAATGCTGTTACTCCTGCCAAGAGATTAGCTGGAGCCCAGGAGCTCAGGCCAGTGCTTGGCAAGAACTGCAGGGAGAGTAGGGGGGGGGGGGAAGCC
CRX.550_2_double	singleCrxSite	CRX.550	GGGGGAGGGCAGCTAATTGCCCCAGGAACTCCTCGGCCACCCTCAGAGCTAAATGCCCACCTCCTGAAAATGCTGTTAATCCTGCCAAGAGGTTAGCTGGAGCCCAGGAGCTCAGGCCAGTGCTTGGCAAGAACTGCAGGGAGAGTAGGGGGGGGGGGGAAGCC
CRX.550_full_mutant	allCrxSites	CRX.550	GGGGGAGGGCAGCTAATTGCCCCAGGAACTCCTCGGCCACCCTCAGAGCTAAATGCCCACCTCCTGAAAATGCTGTTACTCCTGCCAAGAGGTTAGCTGGAGCCCAGGAGCTCAGGCCAGTGCTTGGCAAGAACTGCAGGGAGAGTAGGGGGGGGGGGGAAGCC
CRX.555	wildtype	CRX.555	ATTCTCTGTCCTCCGTTTAGCGGCCCGGCCTACTGTCCCTAGGTGGCTGCTCTACCCGGAGCACTCCCTTAGTTAAATTCCACTTTGCATAACTTAATCTTTCTTAAGTCCTTCTAGCAGGTTGTCCACGACCGCGGCTTCTCATTCCCAGGGTCCCCTGTTGG
CRX.555_full_mutant	allCrxSites	CRX.555	ATTCTCTGTCCTCCGTTTAGCGGCCCGGCCTACTGTCCCTAGGTGGCTGCTCTACCCGGAGCACTCCCTTAGTTAAATTCCACTTTGCATAACTTACTCTTTCTTAAGTCCTTCTAGCAGGTTGTCCACGACCGCGGCTTCTCATTCCCAGGGTCCCCTGTTGG
CRX.561	wildtype	CRX.561	ATGCACGCGTACGCACGCACGTGGCTGTCTCCCTCCGCGCGCCTTCTGAAGGCCAGATAATGCAGAGGACTGCATTTCCCAGAAGGATTAGATTCGACAGGGCGGAAACGCATGTCTCGGTTGTCCGTGTTGCGCAGGCGCAGAGCTCTGCGTCCCTCTCGCAA
CRX.561_full_mutant	allCrxSites	CRX.561	ATGCACGCGTACGCACGCACGTGGCTGTCTCCCTCCGCGCGCCTTCTGAAGGCCAGATAATGCAGAGGACTGCATTTCCCAGAAGGGTTAGATTCGACAGGGCGGAAACGCATGTCTCGGTTGTCCGTGTTGCGCAGGCGCAGAGCTCTGCGTCCCTCTCGCAA
CRX.564	wildtype	CRX.564	AGAGGATAAGACCCAGAGCAGATGGAAGGAGGGGCCGGGACTCTGACCTTAGGCTCCGACGCCTGTGTCCCTGCAGATAACAGTCTGTGGGGGAGGAAGGAGGAGCCATCCTAGTCCCAGCTGCCCCAAGGGCAAAGGTCCCCTCAAGTGGATAAGCCTTCCCA
CRX.564_full_mutant	allCrxSites	CRX.564	AGAGGATAAGACCCAGAGCAGATGGAAGGAGGGGCCGGGACTCTGACCTTAGGCTCCGACGCCTGTGTCCCTGCAGATAACAGTCTGTGGGGGAGGAAGGAGGAGCCATCCTAGTCCCAGCTGCCCCAAGGGCAAAGGTCCCCTCAAGTGGATACGCCTTCCCA
CRX.566	wildtype	CRX.566	ACTTCAGCTCCTCGGCTTAAAATGCACAGTTGGCTACGTCCCGCCTTGCGGGAGACGCCCACAGGGCATGGAGACCAATCAGCGCTCAGAACCTCGTTCTGTGCTTAACTTCTCATATAAATCTGCTCTGAGACAAGGACAGCCAATCAGCGTGGCCGGGGTGG
CRX.566_full_mutant	allCrxSites	CRX.566	ACTTCAGCTCCTCGGGTTAAAATGCACAGTTGGCTACGTCCCGCCTTGCGGGAGACGCCCACAGGGCATGGAGACCAATCAGCGCTCAGAACCTCGTTCTGTGCTTAACTTCTCATATAACTCTGCTCTGAGACAAGGACAGCCAATCAGCGTGGCCGGGGTGG
CRX.581	wildtype	CRX.581	GAGAGAGAGCGGACTCGAGGACTACATTTCCCAGCAGGCCGTTTGAGAGTGTGTATGCGCAATAGTCCTGGATGGTGCAGTGACCGATGATCCGGTTCCAAAGCTGGGATCCCAGAGAGCTGCTGACTCTTCTGGAAGGACGGGCGGACCGTCCGGACAATCCT
CRX.581_full_mutant	allCrxSites	CRX.581	GAGAGAGAGCGGACTCGAGGACTACATTTCCCAGCAGGCCGTTTGAGAGTGTGTATGCGCAATAGTCCTGGATGGTGCAGTGACCGATGCTCCGGTTCCAAAGCTGGGATCCCAGAGAGCTGCTGACTCTTCTGGAAGGACGGGCGGACCGTCCGGACAATCCT
CRX.586	wildtype	CRX.586	AACTCTGCCTTTGAAGGTCCTGGGGTCAATGTGGATGTGCACGTCACTTCTGGTGAGGGGAACACTGATCCGGACAGATGGCCTGGAGGAGCCGTTCTAATCCTTTTAGCTCATTCCCTAATACTCCCGTGTGTGGGTCACCTCCCTCAGGCTCCTGCTGAAGG
CRX.586_full_mutant	allCrxSites	CRX.586	AACTCTGCCTTTGAAGGTCCTGGGGTCAATGTGGATGTGCACGTCACTTCTGGTGAGGGGAACACTGCTCCGGACAGATGGCCTGGAGGAGCCGTTCTACTCCTTTTAGCTCATTCCCTACTACTCCCGTGTGTGGGTCACCTCCCTCAGGCTCCTGCTGAAGG
CRX.588	wildtype	CRX.588	AGGGCTAGGGGGTGCAGTCCCGGGACGCGGCCCCTTTAAGCCCCTCCCCCACGCGGCCGGCGGCTCCTTATGTAATTGGGCCGTTGTCCTTGCATAACCCAGTTACATAAGGAAGCCTGGAACGGGCGGCTCCATCCGGCGGGGACCAGTACGAACACTGCAGG
CRX.588_full_mutant	allCrxSites	CRX.588	AGGGCTAGGGGGTGCAGTCCCGGGACGCGGCCCCTTTACGCCCCTCCCCCACGCGGCCGGCGGCTCCTTATGTAATTGGGCCGTTGTCCTTGCATAACCCAGTTACATAAGGAAGCCTGGAACGGGCGGCTCCATCCGGCGGGGACCAGTACGAACACTGCAGG
CRX.589	wildtype	CRX.589	TGAAGATGAGACTGGAGCTTGGTCAGTGTGGAGCCCCCACCCCGGTCCAGAATCCCCAGTGAGGATTTGAGTCAAGGTGGAGCCCCGCCTCTAATCCCCCAATGATTAGCCGGGGGTGTGGTCAGGGGTAGAGCCCCACCTAGAACCCCCCCCCACACACACAC
CRX.589_full_mutant	allCrxSites	CRX.589	TGAAGATGAGACTGGAGCTTGGTCAGTGTGGAGCCCCCACCCCGGTCCAGAATCCCCAGTGAGGGTTTGAGTCAAGGTGGAGCCCCGCCTCTACTCCCCCAATGGTTAGCCGGGGGTGTGGTCAGGGGTAGAGCCCCACCTAGAACCCCCCCCCACACACACAC
CRX.592	wildtype	CRX.592	TCTGTTCTGTGCCTGGGGTGGAGGATAGGGCTGAGAATGACTGTGCTGCGTCCCTTCACAGCCTCAGTCGCTAAGGGATCTGCTCCTGTCACTCAGGCCTCACCAGCTAATCAGGGCCTCGAGGCGGAACACCAATCGGAATGGAGGCGGGCACTTCCGGTGTG
CRX.592_full_mutant	allCrxSites	CRX.592	TCTGTTCTGTGCCTGGGGTGGAGGATAGGGCTGAGAATGACTGTGCTGCGTCCCTTCACAGCCTCAGTCGCTAAGGGATCTGCTCCTGTCACTCAGGCCTCACCAGCTACTCAGGGCCTCGAGGCGGAACACCAATCGGAATGGAGGCGGGCACTTCCGGTGTG
CRX.594	wildtype	CRX.594	AGGTCATGGACATATGTTGCAAGTGGGTAGAAAATCCAACTCCTAATAATACCTGTTATTTGTATCGCATTAACAGCTTTTCTGTTCATTATCTCATTTAATCTTGACAGCAATCCTGTGAGGTATTATCTGTGTTTTGCAATGGAGCCTCCAGATGGGCTAAG
CRX.594_full_mutant	allCrxSites	CRX.594	AGGTCATGGACATATGTTGCAAGTGGGTAGAAAATCCAACTCCTACTACTACCTGTTATTTGTATCGCATTAACAGCTTTTCTGTTCATTATCTCATTTACTCTTGACAGCAATCCTGTGAGGTGTTATCTGTGTTTTGCAATGGAGCCTCCAGATGGGCTAAG
CRX.603	wildtype	CRX.603	TGTATGCCCAAAAGAAAATCTAATTCAGTCGATAAGTGCCTTAGGGCATTATCCTTTAATTCTCTTGTATAAGTCCATTTGGGAAGACCTCTTAAGAGCAGGCGTGTAATGGCTTACTCTGCCACATAGATAACTCCCACATACTTAGAGTTAAGCCCTTAGGA
CRX.603_full_mutant	allCrxSites	CRX.603	TGTATGCCCAAAAGAAAATCTAATTCAGTCGATAAGTGCCTTAGGGCATTATCCTTTACTTCTCTTGTATAAGTCCATTTGGGAAGACCTCTTAAGAGCAGGCGTGTAATGGGTTACTCTGCCACATAGATAACTCCCACATACTTAGAGTTACGCCCTTAGGA
CRX.606	wildtype	CRX.606	CAGTGAAAGGTCAAGACATATAGCTACAAGTGTCTCCCAGTTTAGATGGTGAATCCGCCAGGATTTGCCACTGGAGGATTTAGACTTAATAAGGCTTAACAAGATTAGGATTCTAGTTGATGCGCCCAGCGATTGAGTTACCATTGATTCTGAACTAAGTTTGT
CRX.606_full_mutant	allCrxSites	CRX.606	CAGTGAAAGGTCAAGACATATAGCTACAAGTGTCTCCCAGTTTAGATGGTGAATCCGCCAGGGTTTGCCACTGGAGGGTTTAGACTTAATAAGGGTTAACAAGGTTAGGATTCTAGTTGATGCGCCCAGCGATTGAGTTACCATTGATTCTGAACTAAGTTTGT
CRX.610	wildtype	CRX.610	CCTCCCCGCACCTCCCCCCAATCCCATGCTGTCTAGCGCTAGCCTGATCGCGCTGCATCATGGGATTGGTAGTTCCATTCTGCCCTCCACTAAGCCCCTCGGAGGCTCGGTGCCTCCCTTTCCCGGGGTGCACCGCGCCATCTACCCTCTGAGCTTCCCTCCGC
CRX.610_full_mutant	allCrxSites	CRX.610	CCTCCCCGCACCTCCCCCCAATCCCATGCTGTCTAGCGCTAGCCTGATCGCGCTGCATCATGGGATTGGTAGTTCCATTCTGCCCTCCACTACGCCCCTCGGAGGCTCGGTGCCTCCCTTTCCCGGGGTGCACCGCGCCATCTACCCTCTGAGCTTCCCTCCGC
CRX.614	wildtype	CRX.614	CCAAAGGCTTATGGACTGGGTTCGCAGGCTCAGAGGCTTATAGAGCCAAGCCCTGAGGCTTATGGCTAAGGCTTTAGAAGCTAGAGATTTATAGCTCTGGGAGCTTAGGGTAGAGGCTTATTTCTCTGGCTCTGATCACCAGCTGCCTGGTGCTTGGCAGCTTA
CRX.614_full_mutant	allCrxSites	CRX.614	CCAAAGGGTTATGGACTGGGTTCGCAGGCTCAGAGGGTTATAGAGCCAAGCCCTGAGGGTTATGGCTAAGGCTTTAGAAGCTAGAGGTTTATAGCTCTGGGAGGTTAGGGTAGAGGGTTATTTCTCTGGCTCTGATCACCAGCTGCCTGGTGCTTGGCAGCTTA
CRX.615	wildtype	CRX.615	AAGGGCTCCCAGAACTCAGCTCTGCCTCTTCCTAACTGTAAATCCCTGTGCAAGTCACTGGACAGCTCAGCTATAAAGTGGGATTACTGGAGGGGCTTACTGGCGATTATGTCGTTACAAGGCTCAGCTGCATCTGGTGTGCTATAAGACTTGATGCTCAGCGG
CRX.615_full_mutant	allCrxSites	CRX.615	AAGGGCTCCCAGAACTCAGCTCTGCCTCTTCCTAACTGTAACTCCCTGTGCAAGTCACTGGACAGCTCAGCTATAAAGTGGGGTTACTGGAGGGGGTTACTGGCGATTATGTCGTTACAAGGCTCAGCTGCATCTGGTGTGCTATAAGACTTGATGCTCAGCGG
CRX.620	wildtype	CRX.620	TCTTATCTGGAATGAAGAGACAGCTTTGTCATGCAGCTACCCAAGGCTAATCCTCTCCACTCCCTGCAATCTCCTCAGTCTACTGCCTGAGGACCTTTGAAGCCAGGATTTAAACCCCTAAAATTAGAAGCAGGATTATACTGGTTGCAGACTGCTGAAAAGCT
CRX.620_full_mutant	allCrxSites	CRX.620	TCTTATCTGGAATGAAGAGACAGCTTTGTCATGCAGCTACCCAAGGCTACTCCTCTCCACTCCCTGCAATCTCCTCAGTCTACTGCCTGAGGACCTTTGAAGCCAGGGTTTAAACCCCTAAAATTAGAAGCAGGGTTATACTGGTTGCAGACTGCTGAAAAGCT
CRX.626	wildtype	CRX.626	AGAATAGCTGAGCTGGCTGAGGCTGATGCCAGGGAGAAGGACAAAGAATTGGTTGAGGCTCTGAAGAGATTAAAAGATTATGAATCTGTAAGTATTTTTATCTTGTCAGTCAGAGAGCTTAGTTATTCTGACAGCAAGCTGGCTCTGTGGCTCGTACTGTGTCC
CRX.626_full_mutant	allCrxSites	CRX.626	AGAATAGCTGAGCTGGCTGAGGCTGATGCCAGGGAGAAGGACAAAGAATTGGTTGAGGCTCTGAAGAGGTTAAAAGGTTATGAATCTGTAAGTATTTTTATCTTGTCAGTCAGAGAGGTTAGTTATTCTGACAGCAAGCTGGCTCTGTGGCTCGTACTGTGTCC
CRX.639	wildtype	CRX.639	ATACAAGAGAAGATTTGACGTTACGCGCACTTAACAGTGTTACTCACAGAGGGTCATGCTTCTCTAAGGGATAGTGTGAAAGGATTAAGTAGCTTTGGTGGCTTATGCTCTCTACAGGGCTTTGGTTTCATATGCATATCTGTCACAAGGATAAATGGGCAAGC
CRX.639_full_mutant	allCrxSites	CRX.639	ATACAAGAGAAGATTTGACGTTACGCGCACTTAACAGTGTTACTCACAGAGGGTCATGCTTCTCTAAGGGATAGTGTGAAAGGGTTAAGTAGCTTTGGTGGGTTATGCTCTCTACAGGGCTTTGGTTTCATATGCATATCTGTCACAAGGATAAATGGGCAAGC
CRX.641	wildtype	CRX.641	TCTCCCTCCTCTTCCTAGCTGAACCCTTCTGCTCGGAAGTAAGAAGCTTTTCCCTCGTGAGAGCAGCCGTGACCTGATTGTCTCTAAGCTCCTGGGCAATTTATAGCTTGGTAATACCGAGAGATGCCAAACAGGGAGGCTGAGAGGCTTGGACGGGAGGGCAG
CRX.641_full_mutant	allCrxSites	CRX.641	TCTCCCTCCTCTTCCTAGCTGAACCCTTCTGCTCGGAAGTAAGAAGCTTTTCCCTCGTGAGAGCAGCCGTGACCTGATTGTCTCTACGCTCCTGGGCAATTTATAGCTTGGTACTACCGAGAGATGCCAAACAGGGAGGCTGAGAGGCTTGGACGGGAGGGCAG
CRX.646	wildtype	CRX.646	GATGAAATTCAGAGAACATTATCTGTTCTCTCTAGTTAGAGGATTCAGATTGCCCTTATCTGGTAACGCTATAATCCTTTCTAATCCTCTGAAGGGGGAAGACAGCAAGGCTGTCTGCGCGGGTGAAATTGCTTTTATTGTTCTCTGTTTCCGAGAGTGGACAT
CRX.646_1_double	singleCrxSite	CRX.646	TGATGAAATTCAGAGAACATTATCTGTTCTCTCTAGTTAGAGGATTCAGATTGCCCTTATCTGGTAACGCTATAATCCTTTCTACTCCTCTGAAGGGGGAAGACAGCAAGGCTGTCTGCGCGGGTGAAATTGCTTTTATTGTTCTCTGTTTCCGAGAGTGGACA
CRX.646_2_double	singleCrxSite	CRX.646	TGATGAAATTCAGAGAACATTATCTGTTCTCTCTAGTTAGAGGATTCAGATTGCCCTTATCTGGTAACGCTATACTCCTTTCTAATCCTCTGAAGGGGGAAGACAGCAAGGCTGTCTGCGCGGGTGAAATTGCTTTTATTGTTCTCTGTTTCCGAGAGTGGACA
CRX.646_full_mutant	allCrxSites	CRX.646	GATGAAATTCAGAGAACATTATCTGTTCTCTCTAGTTAGAGGATTCAGATTGCCCTTATCTGGTAACGCTATACTCCTTTCTACTCCTCTGAAGGGGGAAGACAGCAAGGCTGTCTGCGCGGGTGAAATTGCTTTTATTGTTCTCTGTTTCCGAGAGTGGACAT
CRX.647	wildtype	CRX.647	GGACAGAAGTCATTGGTAGATTATGTATTTTGAACAAACACAGGGGAGAGGAAGTGAAGCAGCTAATGCTCCAAGGGTGTGCGGCGTCTTTATGCTGTCGTTTAATCTTCTGTGTTGATTGGCTCACATTCACGGTGCCCTAAGACTCCTGTATTCCTCTTAGA
CRX.647_full_mutant	allCrxSites	CRX.647	GGACAGAAGTCATTGGTAGGTTATGTATTTTGAACAAACACAGGGGAGAGGAAGTGAAGCAGCTAATGCTCCAAGGGTGTGCGGCGTCTTTATGCTGTCGTTTACTCTTCTGTGTTGATTGGCTCACATTCACGGTGCCCTAAGACTCCTGTATTCCTCTTAGA
CRX.653	wildtype	CRX.653	GAGGCATCCATTACACTTACTGGCCTAAGATGGTTCTACAATCCTGGATTAATCAGTGGATAAAGAGATTTAAGAGCCACGGGATTCACTTCAATCCATTAAGACCTAGCTGCTGCTGCTGCTAAGTAAACTACTACACATCAAAACCGGCTTCCCTCCTAATG
CRX.653_full_mutant	allCrxSites	CRX.653	GAGGCATCCATTACACTTACTGGCCTAAGATGGTTCTACAATCCTGGGTTACTCAGTGGATAAAGAGGTTTAAGAGCCACGGGATTCACTTCAATCCATTAAGACCTAGCTGCTGCTGCTGCTAAGTAAACTACTACACATCAAAACCGGCTTCCCTCCTAATG
CRX.654	wildtype	CRX.654	TCCCCCAAAAGGCTTATTGCTGGTCCCCAGCTGGCGGCTGAGAGGCGCCTGGACTACAGAAGCACCTTACCAAGGGATTAGCATACTGATCAGCTCACAGCTGAATGGCCTAGGAGATGGGGACAGTGGGAACACACAGGCCACTTGGGTTGGGCCTCTCAAGG
CRX.654_full_mutant	allCrxSites	CRX.654	TCCCCCAAAAGGGTTATTGCTGGTCCCCAGCTGGCGGCTGAGAGGCGCCTGGACTACAGAAGCACCTTACCAAGGGGTTAGCATACTGATCAGCTCACAGCTGAATGGCCTAGGAGATGGGGACAGTGGGAACACACAGGCCACTTGGGTTGGGCCTCTCAAGG
CRX.659	wildtype	CRX.659	TGGCAAATCTTTTTCTATAAGGGGCTTGTTCTACATCTCAAAGTGAACAGGCAAACCTACCAGGTTATGTCCAGTGTCAACACCCTCTTAACGGAAGGAAGCGGAGAACCCAAGGTGAGGAGGCAAGAGGATTAAGATAATAGGCTGCTGTTCCAATTCTCCAT
CRX.659_full_mutant	allCrxSites	CRX.659	TGGCAAATCTTTTTCTATAAGGGGCTTGTTCTACATCTCAAAGTGAACAGGCAAACCTACCAGGTTATGTCCAGTGTCAACACCCTCTTAACGGAAGGAAGCGGAGAACCCAAGGTGAGGAGGCAAGAGGGTTAAGATAATAGGCTGCTGTTCCAATTCTCCAT
CRX.663	wildtype	CRX.663	GCATCGGAGATATACAGGAAGGACAAATTGCATCTTAATGCAATCTCTGTCTTAGGGTTTCTCTGCTGTGACCAAGGCAACTCTTATAAGGACAACATTTAATTGGGGCAGCTTATAGGTTCAGAGGTTCAATCCTATTATCAAAGTGGGAGCATGGCAGCATC
CRX.663_full_mutant	allCrxSites	CRX.663	GCATCGGAGATATACAGGAAGGACAAATTGCATCTTAATGCAATCTCTGTCTTAGGGTTTCTCTGCTGTGACCAAGGCAACTCTTATAAGGACAACATTTAATTGGGGCAGGTTATAGGTTCAGAGGTTCAATCCTATTATCAAAGTGGGAGCATGGCAGCATC
CRX.671	wildtype	CRX.671	GTTGCCACGTGAGAACTACGACTCCCACAATTCAATTGGGGACACACGAAGGACGTGATTGGCTCTTTGAACCTGGAGTTTCTTTATTGGTTCCCGTGGTCGGAGAGAATGCTGGGATTTGCAGGCAGGCAACGCGGGTTATGCTAAATAAAATCTTTCCATCG
CRX.671_full_mutant	allCrxSites	CRX.671	GTTGCCACGTGAGAACTACGACTCCCACAATTCAATTGGGGACACACGAAGGACGTGATTGGCTCTTTGAACCTGGAGTTTCTTTATTGGTTCCCGTGGTCGGAGAGAATGCTGGGGTTTGCAGGCAGGCAACGCGGGTTATGCTAAATAAAATCTTTCCATCG
CRX.673	wildtype	CRX.673	GCCCCTTGGCATCACAATTTCTGGAACTGAAGAGCCGTTTGATCCTATTATCATCTCGAGCCTCACTAAAGGGGGATTAGCTGAAAGGTAAGAATAGAAGAGGCCGCTATAAATTACCTGTGTCTGAGGGCTCTGCTCCCCACACACCCATGTGAACCACCATG
CRX.673_1_double	singleCrxSite	CRX.673	GCCCCTTGGCATCACAATTTCTGGAACTGAAGAGCCGTTTGATCCTATTATCATCTCGAGCCTCACTAAAGGGGGGTTAGCTGAAAGGTAAGAATAGAAGAGGCCGCTATAAATTACCTGTGTCTGAGGGCTCTGCTCCCCACACACCCATGTGAACCACCATG
CRX.673_2_double	singleCrxSite	CRX.673	GCCCCTTGGCATCACAATTTCTGGAACTGAAGAGCCGTTTGCTCCTATTATCATCTCGAGCCTCACTAAAGGGGGATTAGCTGAAAGGTAAGAATAGAAGAGGCCGCTATAAATTACCTGTGTCTGAGGGCTCTGCTCCCCACACACCCATGTGAACCACCATG
CRX.673_full_mutant	allCrxSites	CRX.673	GCCCCTTGGCATCACAATTTCTGGAACTGAAGAGCCGTTTGCTCCTATTATCATCTCGAGCCTCACTAAAGGGGGGTTAGCTGAAAGGTAAGAATAGAAGAGGCCGCTATAAATTACCTGTGTCTGAGGGCTCTGCTCCCCACACACCCATGTGAACCACCATG
CRX.674	wildtype	CRX.674	TAGAAATATTAACTGAATTATATAGGACATAATGCACAGCACAGTGTAATCCCAGGATGAGCCGTCAGATCTAATTAAACCAATACTGCAGAGCAGCCTAGGGCTAAGCTGTCCCAGTAAGGACTAGCCACATGTGTCTACTGAGCTTGGAAAGATCGCTAGTC
CRX.674_1_double	singleCrxSite	CRX.674	TTAGAAATATTAACTGAATTATATAGGACATAATGCACAGCACAGTGTACTCCCAGGATGAGCCGTCAGATCTAATTAAACCAATACTGCAGAGCAGCCTAGGGCTAAGCTGTCCCAGTAAGGACTAGCCACATGTGTCTACTGAGCTTGGAAAGATCGCTAGT
CRX.674_2_double	singleCrxSite	CRX.674	TTAGAAATATTAACTGAATTATATAGGACATAATGCACAGCACAGTGTAATCCCAGGATGAGCCGTCAGATCTAATTAAACCAATACTGCAGAGCAGCCTAGGGCTACGCTGTCCCAGTAAGGACTAGCCACATGTGTCTACTGAGCTTGGAAAGATCGCTAGT
CRX.674_full_mutant	allCrxSites	CRX.674	TAGAAATATTAACTGAATTATATAGGACATAATGCACAGCACAGTGTACTCCCAGGATGAGCCGTCAGATCTAATTAAACCAATACTGCAGAGCAGCCTAGGGCTACGCTGTCCCAGTAAGGACTAGCCACATGTGTCTACTGAGCTTGGAAAGATCGCTAGTC
CRX.680	wildtype	CRX.680	GCACTCGAAGGCATCGTCTGAGTCTCTGGAATGTAGTCCCTGAAGAGGAGGGAGGATGGCTGTGACACAGATTGCCTGCTCTTTAATCCTTTATGTGCAGGCTGAAGCATTATTGAATTAGGTACAGGGTGGACTTGGTGGTGCTGAAACTTGCAGTTTGCAAA
CRX.680_full_mutant	allCrxSites	CRX.680	GCACTCGAAGGCATCGTCTGAGTCTCTGGAATGTAGTCCCTGAAGAGGAGGGAGGATGGCTGTGACACAGATTGCCTGCTCTTTACTCCTTTATGTGCAGGCTGAAGCATTATTGAATTAGGTACAGGGTGGACTTGGTGGTGCTGAAACTTGCAGTTTGCAAA
CRX.685	wildtype	CRX.685	ATCGCTTTAAATCCAAGCCACCCAAACCAATTCTCTGCGCCTGCACCGTCCCACCCCTGCTTCTGGATTGGTGAAACTCGTGGCTAATCCAAGACATCCAGGACTTCAATGCCAATCAATCTGCATTACGTCACCAGCCTGCCTCCCAGTCTTGCCCTTAGTTT
CRX.685_1_double	singleCrxSite	CRX.685	TATCGCTTTAAATCCAAGCCACCCAAACCAATTCTCTGCGCCTGCACCGTCCCACCCCTGCTTCTGGATTGGTGAAACTCGTGGCTACTCCAAGACATCCAGGACTTCAATGCCAATCAATCTGCATTACGTCACCAGCCTGCCTCCCAGTCTTGCCCTTAGTT
CRX.685_2_double	singleCrxSite	CRX.685	TATCGCTTTAACTCCAAGCCACCCAAACCAATTCTCTGCGCCTGCACCGTCCCACCCCTGCTTCTGGATTGGTGAAACTCGTGGCTAATCCAAGACATCCAGGACTTCAATGCCAATCAATCTGCATTACGTCACCAGCCTGCCTCCCAGTCTTGCCCTTAGTT
CRX.685_full_mutant	allCrxSites	CRX.685	ATCGCTTTAACTCCAAGCCACCCAAACCAATTCTCTGCGCCTGCACCGTCCCACCCCTGCTTCTGGATTGGTGAAACTCGTGGCTACTCCAAGACATCCAGGACTTCAATGCCAATCAATCTGCATTACGTCACCAGCCTGCCTCCCAGTCTTGCCCTTAGTTT
CRX.688	wildtype	CRX.688	GAGCCCACGCTGATGCAATCGGAACCGGCCTCCCGCTCCTGGGTTAAGCTGCAAGGCACGTCGGGAAATGGAGTTCTGTGTCGGCCGGACGCTCGCGGTAGGCTCCAGGAAAGCCGACTACTCATCCCATCACGCACCATTACGAAACAGGAAATGGTTACCAA
CRX.688_full_mutant	allCrxSites	CRX.688	GAGCCCACGCTGATGCAATCGGAACCGGCCTCCCGCTCCTGGGTTACGCTGCAAGGCACGTCGGGAAATGGAGTTCTGTGTCGGCCGGACGCTCGCGGTAGGCTCCAGGAAAGCCGACTACTCATCCCATCACGCACCATTACGAAACAGGAAATGGTTACCAA
CRX.689	wildtype	CRX.689	CCAGCACAGGGACTAAGGGCCTGGGAGTTTTCTGGCCACCTTCAGGCTCCCTTCTTTCTTGAGATTAAGATCTTGGTCATAAGCCCTTTGTCTAAGCCTGTTCACAAAGGCGTCTCTTCAGTGAGCAGGCTTGTGACGTAAGTCATGAGTTTATACATGCTAAA
CRX.689_full_mutant	allCrxSites	CRX.689	CCAGCACAGGGACTAAGGGCCTGGGAGTTTTCTGGCCACCTTCAGGCTCCCTTCTTTCTTGAGGTTAAGATCTTGGTCATACGCCCTTTGTCTACGCCTGTTCACAAAGGCGTCTCTTCAGTGAGCAGGCTTGTGACGTAAGTCATGAGTTTATACATGCTAAA
CRX.690	wildtype	CRX.690	GAGATTACTCCTTCCATGGTGCCCTCCTGCCTCCAGTGCCCCATATCACATTCCTAGGTGGATAATCCTCTCTTAAGACTCTCTTTATTCCTGCCCACTGTAAGAGGGATCTCGGATTTCACACCCCTGCACCTGTAATCTGCTTTGATTGACAATAATTCTCC
CRX.690_full_mutant	allCrxSites	CRX.690	GAGGTTACTCCTTCCATGGTGCCCTCCTGCCTCCAGTGCCCCATATCACATTCCTAGGTGGATACTCCTCTCTTAAGACTCTCTTTATTCCTGCCCACTGTAAGAGGGATCTCGGGTTTCACACCCCTGCACCTGTACTCTGCTTTGATTGACAATAATTCTCC
CRX.707	wildtype	CRX.707	ACCCTGGCTTTGTCAAGAGATACCAATCCTCTCCCAGACCCACTTCCCACACCTGAAGCCCTCTGATTAAGTCCCTTCCCGGGTATCACTGTCTAATCCCTAAGTCCTTTCTCACCAGTCTCCGGTTGTCTCAGAGAGTCAAATCCCTTTAGAATGAGGTGGCC
CRX.707_full_mutant	allCrxSites	CRX.707	ACCCTGGCTTTGTCAAGAGATACCAATCCTCTCCCAGACCCACTTCCCACACCTGAAGCCCTCTGGTTAAGTCCCTTCCCGGGTATCACTGTCTACTCCCTAAGTCCTTTCTCACCAGTCTCCGGTTGTCTCAGAGAGTCAACTCCCTTTAGAATGAGGTGGCC
CRX.709	wildtype	CRX.709	AGGTCACAGTTCCTTGATTTGGAATTGGGAGGTTTAGTATAAAAGATTATACTGGGATTAGGGATTTAGCTCAGTGACAGAGCACTTGTCTAGCAAGCATATGTCCTTGGGTTTGGTCCTCCACTCCAAGGAAACAAATGCACAAACAAACCATAAGGAAATCA
CRX.709_full_mutant	allCrxSites	CRX.709	AGGTCACAGTTCCTTGATTTGGAATTGGGAGGTTTAGTATAAAAGGTTATACTGGGGTTAGGGGTTTAGCTCAGTGACAGAGCACTTGTCTAGCAAGCATATGTCCTTGGGTTTGGTCCTCCACTCCAAGGAAACAAATGCACAAACAAACCATAAGGAAATCA
CRX.714	wildtype	CRX.714	GAACGAAGGATCCAGAGCTGTGTGCACTTCATGACTCTAAAGAAGCTTAACCGATTAGCCCACATCAGATTAAAGAAAGGAAGAGACCAGACCCACGAGGTAGAGTTGAAAGGCTTAATAACATGGGCTCTCACCCCTCCCTCTGCCCACTTTAACTCTCCCTT
CRX.714_full_mutant	allCrxSites	CRX.714	GAACGAAGGATCCAGAGCTGTGTGCACTTCATGACTCTAAAGAAGGTTAACCGATTAGCCCACATCAGGTTAAAGAAAGGAAGAGACCAGACCCACGAGGTAGAGTTGAAAGGGTTAATAACATGGGCTCTCACCCCTCCCTCTGCCCACTTTAACTCTCCCTT
CRX.715	wildtype	CRX.715	GTAGCATATAAATAGCTTCTTAAGTAGTAGATGCAGGGAGTGTGTCTTTAAAGTGATGTCATCTAAGCTGAGATTTGAAGGATAATTTGGAGCAGCCATACTAGGGCAGGAGAGGATAATCCTGGTAGGATCAGCAAGTACAGAGACACTGAGGGCCTGGTGGT
CRX.715_full_mutant	allCrxSites	CRX.715	GTAGCATATAAATAGCTTCTTAAGTAGTAGATGCAGGGAGTGTGTCTTTAAAGTGATGTCATCTACGCTGAGGTTTGAAGGATAATTTGGAGCAGCCATACTAGGGCAGGAGAGGATACTCCTGGTAGGGTCAGCAAGTACAGAGACACTGAGGGCCTGGTGGT
CRX.717	wildtype	CRX.717	GAATACAACCCAAAGTGCCATTTAAAGTTTAACCAGCCTAGCAGATAGGCCGTGAAAGCAGACGTGACTCACCCTGGCCTGCCCTCCCCTCGGAGATTAGCCAGGTTGGATAGATCATTGGTTGCTTAAGCTGTAGCGCCGCCTGTCTTTGCCAAAGGCTCACT
CRX.717_full_mutant	allCrxSites	CRX.717	GAATACAACCCAAAGTGCCATTTAAAGTTTAACCAGCCTAGCAGATAGGCCGTGAAAGCAGACGTGACTCACCCTGGCCTGCCCTCCCCTCGGAGGTTAGCCAGGTTGGATAGATCATTGGTTGCTTACGCTGTAGCGCCGCCTGTCTTTGCCAAAGGCTCACT
CRX.721	wildtype	CRX.721	CCAAAGCCCCTGGGCCCCCACCCAGCCCAGGGTCCTGCAGCAGCCCTGATTCACAGACAGCTAAATATAGTGCTGCTTAGCAGGGGCTGCCAAGAGTAAAGGGAGATGAGATCATCGCTTCTAAATCCGGCAGGAAGTGAGAGGCGGAGTTGGCCCCGAACGCC
CRX.721_full_mutant	allCrxSites	CRX.721	CCAAAGCCCCTGGGCCCCCACCCAGCCCAGGGTCCTGCAGCAGCCCTGATTCACAGACAGCTAAATATAGTGCTGCTTAGCAGGGGCTGCCAAGAGTAAAGGGAGATGAGATCATCGCTTCTAACTCCGGCAGGAAGTGAGAGGCGGAGTTGGCCCCGAACGCC
CRX.722	wildtype	CRX.722	TTCCTGATAAGTAGGACAGAGTAACACGTGGTACATGGGAAATGGAGTTACGGAACTAATAATCCCTCAGCGCCGTGACAGGGGCCTTGCAATTTCTGCTGTCTCCATCTGCAGGATTATTCTTAGTGAGGATTTAAACTGAACAGATGGTTCTGCTTGCCTAA
CRX.722_full_mutant	allCrxSites	CRX.722	TTCCTGATAAGTAGGACAGAGTAACACGTGGTACATGGGAAATGGAGTTACGGAACTACTACTCCCTCAGCGCCGTGACAGGGGCCTTGCAATTTCTGCTGTCTCCATCTGCAGGGTTATTCTTAGTGAGGGTTTAAACTGAACAGATGGTTCTGCTTGCCTAA
CRX.724	wildtype	CRX.724	GCCTCGAGCGCGGGTTTAACCCGCTCCCCCAGCTGGCCGGTCCTGGTAGTGGCGGTTGATCGAATGCGGACCTCAGACTCAGGGATTGCCTTCTGCATCCTATCCTTTTAGTAATCCGGGTGCCAAAGCTGGGGCCTGGAACCGGAGGTAGCCCTGGCTGAGAA
CRX.724_full_mutant	allCrxSites	CRX.724	GCCTCGAGCGCGGGTTTAACCCGCTCCCCCAGCTGGCCGGTCCTGGTAGTGGCGGTTGATCGAATGCGGACCTCAGACTCAGGGATTGCCTTCTGCATCCTATCCTTTTAGTACTCCGGGTGCCAAAGCTGGGGCCTGGAACCGGAGGTAGCCCTGGCTGAGAA
CRX.726	wildtype	CRX.726	TCAACCTGTACTGCATAACTCCCTTCATTTCTCCAGCTTGCTTCCCAGTTTGACACTGAGGTTAATCCGGCTCATCCCCAGACCAAACCTGCAGTCTTCCGGTTAGAACCCCTTCTCCATTCCCGCCACGCTGGACTGGCTCTCCCACCCGACTGCACTTCCCC
CRX.726_full_mutant	allCrxSites	CRX.726	TCAACCTGTACTGCATAACTCCCTTCATTTCTCCAGCTTGCTTCCCAGTTTGACACTGAGGTTACTCCGGCTCATCCCCAGACCAAACCTGCAGTCTTCCGGTTAGAACCCCTTCTCCATTCCCGCCACGCTGGACTGGCTCTCCCACCCGACTGCACTTCCCC
CRX.730	wildtype	CRX.730	ACATACACAGAAACCTCCTTTTGTAACTGTGCACACGATCCAGGGATTGGAACTGCTGCAAGAGATTAATGGGCGCCCCGGGCAGGAGATTAGTGAGATTTCAGCAGGTAAGCAGGGCTGGGCTTAGTAATGCTTGTTAGGGGATTTCCAAACAGGGTAGAGAG
CRX.730_full_mutant	allCrxSites	CRX.730	ACATACACAGAAACCTCCTTTTGTAACTGTGCACACGATCCAGGGATTGGAACTGCTGCAAGAGGTTAATGGGCGCCCCGGGCAGGAGGTTAGTGAGATTTCAGCAGGTAAGCAGGGCTGGGGTTAGTAATGCTTGTTAGGGGGTTTCCAAACAGGGTAGAGAG
CRX.732	wildtype	CRX.732	AGGCTCCTGCAGGAAGCAAATCTTTTGTCCTGTTTGGGCAGGCCAGGGCACTTAATGACATGCAAGAGGCTTAGCTAAGGAGATTAGTGGGCTCTGATTCACACAGCAACCAAACCAAAGGACTTACTTATATGATGCAGCTGTACAGACCCACAGACACACAT
CRX.732_full_mutant	allCrxSites	CRX.732	AGGCTCCTGCAGGAAGCAAATCTTTTGTCCTGTTTGGGCAGGCCAGGGCACTTAATGACATGCAAGAGGGTTAGCTAAGGAGGTTAGTGGGCTCTGATTCACACAGCAACCAAACCAAAGGACTTACTTATATGATGCAGCTGTACAGACCCACAGACACACAT
CRX.739	wildtype	CRX.739	AGCAGCTGGAAACCTCACATCCCAGGCAGGGCTCTCAGCTCGCTGGGCTCGGAGAGGATTCCCCTCACCCCCCAGCTGAAACCTCGCAGAAAACTCCCCCTGCGGTCGACTGGAAAATGAGCTCACCCAAATCTCGGTAGGCAGCCGTGGAGAGAGCTCCACCA
CRX.739_full_mutant	allCrxSites	CRX.739	AGCAGCTGGAAACCTCACATCCCAGGCAGGGCTCTCAGCTCGCTGGGCTCGGAGAGGATTCCCCTCACCCCCCAGCTGAAACCTCGCAGAAAACTCCCCCTGCGGTCGACTGGAAAATGAGCTCACCCAACTCTCGGTAGGCAGCCGTGGAGAGAGCTCCACCA
CRX.740	wildtype	CRX.740	AACACAACTAAGCTGAGGGCAGTTTTGGATTGTTGAACAAGGAGAAGGTAACAGGAACACTAAGCTAAGAGCAGATTAAGAGGTGCTGAGCTAAGAGTGTTGGGAAGGGTGCGCTAGCCTAACAGGAGATTAGAAGCACCTGGCAATTAAGCCAATAAAGCAGG
CRX.740_full_mutant	allCrxSites	CRX.740	AACACAACTACGCTGAGGGCAGTTTTGGATTGTTGAACAAGGAGAAGGTAACAGGAACACTAAGCTAAGAGCAGGTTAAGAGGTGCTGAGCTAAGAGTGTTGGGAAGGGTGCGCTAGCCTAACAGGAGGTTAGAAGCACCTGGCAATTACGCCAATAAAGCAGG
CRX.743	wildtype	CRX.743	CTCCTGCTTCCTTCTTTGCTTAGAGTTAGACAGTAGGTCAAGCTCCTTCTGGACAGTAGGCCAGGGTTCTTAATCCCTGCCAGGGGACAGCCCCAGATTAAAGCAGGAGGATCAGAATGCTATGTGATTATCAGGAAGCTGCCCCGCCCCCCTGTCTGTTGGCT
CRX.743_full_mutant	allCrxSites	CRX.743	CTCCTGCTTCCTTCTTTGCTTAGAGTTAGACAGTAGGTCAAGCTCCTTCTGGACAGTAGGCCAGGGTTCTTACTCCCTGCCAGGGGACAGCCCCAGGTTAAAGCAGGAGGGTCAGAATGCTATGTGGTTATCAGGAAGCTGCCCCGCCCCCCTGTCTGTTGGCT
CRX.753	wildtype	CRX.753	CAATGATCATGATTATAGAAACCTTGGAAGTTTACCTAAGGACAGAGTCCTGGCTCTGTACTGGCTTCCACTGCCTTACTGGTTGACCTTGGGCTTTAGCTTCATCATCCTTTAAGTCTAGACGATGACACCTATTTCATGGGATTATGAGGATTAGTGTGGGG
CRX.753_1_double	singleCrxSite	CRX.753	AATGATCATGATTATAGAAACCTTGGAAGTTTACCTAAGGACAGAGTCCTGGCTCTGTACTGGCTTCCACTGCCTTACTGGTTGACCTTGGGCTTTAGCTTCATCATCCTTTAAGTCTAGACGATGACACCTATTTCATGGGGTTATGAGGATTAGTGTGGGGG
CRX.753_2_double	singleCrxSite	CRX.753	AATGATCATGATTATAGAAACCTTGGAAGTTTACCTAAGGACAGAGTCCTGGCTCTGTACTGGCTTCCACTGCCTTACTGGTTGACCTTGGGCTTTAGCTTCATCATCCTTTAAGTCTAGACGATGACACCTATTTCATGGGATTATGAGGGTTAGTGTGGGGG
CRX.753_full_mutant	allCrxSites	CRX.753	CAATGATCATGATTATAGAAACCTTGGAAGTTTACCTAAGGACAGAGTCCTGGCTCTGTACTGGCTTCCACTGCCTTACTGGTTGACCTTGGGCTTTAGCTTCATCATCCTTTAAGTCTAGACGATGACACCTATTTCATGGGGTTATGAGGGTTAGTGTGGGG
CRX.758	wildtype	CRX.758	AGTCACTGTCTTGGCCTTCCTCGTGTTCCTTCATGAGCCTTACCCAGGTCTGCCTGTATCCCTCCCACCAAGGTATGGGGATTATCTGCAATGTCTCTCTTCCCTATCTGCTAATTGGCTTTAAGGGTGAAGGCTTAATCTTTGAGTTCCCAGCACCTACAATA
CRX.758_full_mutant	allCrxSites	CRX.758	AGTCACTGTCTTGGCCTTCCTCGTGTTCCTTCATGAGCCTTACCCAGGTCTGCCTGTATCCCTCCCACCAAGGTATGGGGGTTATCTGCAATGTCTCTCTTCCCTATCTGCTAATTGGCTTTAAGGGTGAAGGGTTACTCTTTGAGTTCCCAGCACCTACAATA
CRX.771	wildtype	CRX.771	TACAACTCCCGGCAGGCTGTTGGCTCGCTCGCGCTAGTTTGCGGGACAGCTTGGGCATTGTAGGCTCAGAACCTACCCAGTCACGGCAGCCCTCCCAAATCAGACCTCCGGGTCACCTGCAGAACTGATTAAAAGATTACGAGTGTATCCTTTAACGACTGTGA
CRX.771_full_mutant	allCrxSites	CRX.771	TACAACTCCCGGCAGGCTGTTGGCTCGCTCGCGCTAGTTTGCGGGACAGCTTGGGCATTGTAGGCTCAGAACCTACCCAGTCACGGCAGCCCTCCCAAATCAGACCTCCGGGTCACCTGCAGAACTGGTTAAAAGGTTACGAGTGTATCCTTTAACGACTGTGA
CRX.773	wildtype	CRX.773	TCTGTCTGGCCTTTCTGTCCAGCCATGCTGCCTGTAGTAGAAATGAGTCAGCTAAAATAATGAACAGAGTAGCTCTAAGCCGGGTTCAGGCCTGATCACTGCCTTTAATCCAGTTTTGTTCAGTTGATCCTCACGGGTCAAGTCAGTTCTGGAAGAAGAGATTT
CRX.773_full_mutant	allCrxSites	CRX.773	TCTGTCTGGCCTTTCTGTCCAGCCATGCTGCCTGTAGTAGAAATGAGTCAGCTAAAATAATGAACAGAGTAGCTCTACGCCGGGTTCAGGCCTGATCACTGCCTTTACTCCAGTTTTGTTCAGTTGCTCCTCACGGGTCAAGTCAGTTCTGGAAGAAGAGATTT
CRX.780	wildtype	CRX.780	AGAGGGAAGCCTTGGCGAACAGATGGAGCGGAGTTCAGCATAAAGGTTTAATCCTATCAGACCGATTCCTGTATGGCCATCTGGATAATCCCACACACACATTCACGTCCCGTTAAAAATACGACTCCAGCCAAGATTAATGTCACAGATTTTCCACTGGACAT
CRX.780_full_mutant	allCrxSites	CRX.780	AGAGGGAAGCCTTGGCGAACAGATGGAGCGGAGTTCAGCATAAAGGTTTACTCCTATCAGACCGATTCCTGTATGGCCATCTGGATACTCCCACACACACATTCACGTCCCGTTAAAAATACGACTCCAGCCAAGGTTAATGTCACAGATTTTCCACTGGACAT
CRX.785	wildtype	CRX.785	CTTCCTCTCCGGGCAGACCAGCCGGGATTAGGAGGCCAGCAGAGCACCCACAAACTGCGGGTCACGTGCGCGATCAGAGCCCGACCATCGAGTCAGTCCTCCAGCTTCCCAGAGCGGCCTCGGAAGTGCCCCTGCGGCTCGGGTCTTTCCGGCCAGGCAGTCCG
CRX.785_full_mutant	allCrxSites	CRX.785	CTTCCTCTCCGGGCAGACCAGCCGGGGTTAGGAGGCCAGCAGAGCACCCACAAACTGCGGGTCACGTGCGCGATCAGAGCCCGACCATCGAGTCAGTCCTCCAGCTTCCCAGAGCGGCCTCGGAAGTGCCCCTGCGGCTCGGGTCTTTCCGGCCAGGCAGTCCG
CRX.792	wildtype	CRX.792	TTTCTTCGTGGTGTCTTTCAAAACCGACAGGAGCGCGGATGAAAAGCTGCGGATTAAGGGTAGAACTACCGCCCCTGCAAACCTGAACGAACTCTGGATTACTACCCAGTCCCTGCGGGGAGCTGATTAGCGCCATTCCCCTCCCCCACTCCGGCGGGTAGGTC
CRX.792_full_mutant	allCrxSites	CRX.792	TTTCTTCGTGGTGTCTTTCAAAACCGACAGGAGCGCGGATGAAAAGCTGCGGGTTAAGGGTAGAACTACCGCCCCTGCAAACCTGAACGAACTCTGGGTTACTACCCAGTCCCTGCGGGGAGCTGGTTAGCGCCATTCCCCTCCCCCACTCCGGCGGGTAGGTC
CRX.799	wildtype	CRX.799	ATGAGCCGGAGGAAGTCCCCTAAATCCAAGGTCGCCCGGAGAAAGGAGCCTAATCTTGGAGTGCTCTAATCTACGGAGTGCTGCGGTCATCGGAGGCCTTCAGCACAGCCTGCTCCTAAACCTCGGCATCCTGAGATGCCAGGGCTCCTGCCCTCTTCAGTGAG
CRX.799_full_mutant	allCrxSites	CRX.799	ATGAGCCGGAGGAAGTCCCCTAACTCCAAGGTCGCCCGGAGAAAGGAGCCTACTCTTGGAGTGCTCTACTCTACGGAGTGCTGCGGTCATCGGAGGCCTTCAGCACAGCCTGCTCCTAAACCTCGGCATCCTGAGATGCCAGGGCTCCTGCCCTCTTCAGTGAG
CRX.800	wildtype	CRX.800	TTTGGGCCCCACCTCTCGGCCCCAGGCCCCGCCCCTTTCCCTCTGGAAACCCGGTTCTAAATTCGGCCTCCCTGGGATTCCCGCGGTGAAAATCCAAATCCCGTGCTTAGATTGACCTTTAACTCCGCCCCCATATCCAAAATCCCGCCCCTAGAGATCTACTT
CRX.800_full_mutant	allCrxSites	CRX.800	TTTGGGCCCCACCTCTCGGCCCCAGGCCCCGCCCCTTTCCCTCTGGAAACCCGGTTCTAAATTCGGCCTCCCTGGGATTCCCGCGGTGAAAATCCAACTCCCGTGCTTAGATTGACCTTTAACTCCGCCCCCATATCCAAACTCCCGCCCCTAGAGATCTACTT
CRX.803	wildtype	CRX.803	GACGGTGCTGGCCGTATGCGTGGGCGGAAATGCGTAATGGGAGGGTGGTTTAGGGCGCAAATCACTGGTGTTAGGTGCTGTTAATCATCAAGGACTCTGCTCTTTCAAGTGTATGTCTGCATTGTTCACAGGTTTTCCTTATGTGTTTATTATAGTGAGACTTA
CRX.803_full_mutant	allCrxSites	CRX.803	GACGGTGCTGGCCGTATGCGTGGGCGGAAATGCGTAATGGGAGGGTGGTTTAGGGCGCAAATCACTGGTGTTAGGTGCTGTTACTCATCAAGGACTCTGCTCTTTCAAGTGTATGTCTGCATTGTTCACAGGTTTTCCTTATGTGTTTATTATAGTGAGACTTA
CRX.811	wildtype	CRX.811	AAGTAGTGAACGCACGGGAGAGGTTGATGTTGCCAAGGGGCGGGGCTTGAAGAGGAATGGTGGCTTGGTGGGAGGGGTGCCAAGCAAGTGGGCGGGGCTTATTAGCCACCCTGGGGATCTTAGGTGGATACGTCCGTAAGGTCCCCCGTCGAGAGGTGCACGGG
CRX.811_full_mutant	allCrxSites	CRX.811	AAGTAGTGAACGCACGGGAGAGGTTGATGTTGCCAAGGGGCGGGGCTTGAAGAGGAATGGTGGCTTGGTGGGAGGGGTGCCAAGCAAGTGGGCGGGGGTTATTAGCCACCCTGGGGATCTTAGGTGGATACGTCCGTAAGGTCCCCCGTCGAGAGGTGCACGGG
CRX.814	wildtype	CRX.814	TGGCCAGGCAAAGAAGTCCCTATCAGTCCCTTGGGATGTGAAAGCCAGTTCAACACAAACTGCAGTGGCTTATCTGGGTGTAAACAAGGCAGGGTGGAGGACAGCTTTAATCCTGGTTCAGATTACTCCCCAGGGACAAGAGCTCATCTGGGCCTGCGCTTCAT
CRX.814_full_mutant	allCrxSites	CRX.814	TGGCCAGGCAAAGAAGTCCCTATCAGTCCCTTGGGATGTGAAAGCCAGTTCAACACAAACTGCAGTGGGTTATCTGGGTGTAAACAAGGCAGGGTGGAGGACAGCTTTACTCCTGGTTCAGGTTACTCCCCAGGGACAAGAGCTCATCTGGGCCTGCGCTTCAT
CRX.817	wildtype	CRX.817	AGGCTAAAGGGTTTATCAGAGCTCCCCATGAAAGCTGCTCTAGCTGGATTAGCTGCGAACATGGGCTGAGGCTTTGAGTGGGATTAACCTCAATTGCTGTGAATTAGTTCTTCTCCTTGATCCTTTTTCCTGTATCTTGCCTAGTGCAAAGCCAGGTGGGACTG
CRX.817_full_mutant	allCrxSites	CRX.817	AGGCTAAAGGGTTTATCAGAGCTCCCCATGAAAGCTGCTCTAGCTGGGTTAGCTGCGAACATGGGCTGAGGCTTTGAGTGGGGTTAACCTCAATTGCTGTGAATTAGTTCTTCTCCTTGCTCCTTTTTCCTGTATCTTGCCTAGTGCAAAGCCAGGTGGGACTG
CRX.826	wildtype	CRX.826	TCCACTCATCTCCTCCCCCAGCCCTCTGCTGGCGGGGAGCTTATCAGCAAGGAGTGGCCCCCTGCTAATCGCCTGAGCTCCAGGCCCAGGATTAACCTTGCAGACCTGGGGCCAGGGTCAGCAGCCCTGGCTACCAGTCAAGCCCCATGGTCTTAGCTGTAGAA
CRX.826_full_mutant	allCrxSites	CRX.826	TCCACTCATCTCCTCCCCCAGCCCTCTGCTGGCGGGGAGGTTATCAGCAAGGAGTGGCCCCCTGCTAATCGCCTGAGCTCCAGGCCCAGGGTTAACCTTGCAGACCTGGGGCCAGGGTCAGCAGCCCTGGCTACCAGTCAAGCCCCATGGTCTTAGCTGTAGAA
CRX.829	wildtype	CRX.829	ACCAGTGTTTTGGTAGCTGACCAGTGTTCAGCTACCAAAGCCAGGGGAGGAATTAACGTTTATAACTACTGGAAGCTAATCTGTAAGCCTTATCCAGTCTCCATCAGCTATCCCACCATCCTTTGCTGTAAGCCTGTTGGTGAGCTATATCCACACCTTCTGTT
CRX.829_full_mutant	allCrxSites	CRX.829	ACCAGTGTTTTGGTAGCTGACCAGTGTTCAGCTACCAAAGCCAGGGGAGGAGTTAACGTTTATAACTACTGGAAGCTACTCTGTACGCCTTATCCAGTCTCCATCAGCTATCCCACCATCCTTTGCTGTACGCCTGTTGGTGAGCTATATCCACACCTTCTGTT
CRX.843	wildtype	CRX.843	GAGAGTCTTTTAAGTAGCCATGGATTTGAGATAAGCCATGAGCCTCTTGCAGGATAAAGATAAAGCCACACATGGAAGAGGTGGCTCTAGGGAAATGCCTGACAAAGCAGCTTAAGGAGGAAGGACTTATTTCGGCTCAGGGCTTCTGAGGCTCTGTCTGTGGT
CRX.843_full_mutant	allCrxSites	CRX.843	GAGAGTCTTTTAAGTAGCCATGGGTTTGAGATACGCCATGAGCCTCTTGCAGGATAAAGATAAAGCCACACATGGAAGAGGTGGCTCTAGGGAAATGCCTGACAAAGCAGGTTAAGGAGGAAGGACTTATTTCGGCTCAGGGCTTCTGAGGCTCTGTCTGTGGT
CRX.846	wildtype	CRX.846	CTGCCTTCCGGCAATGAGGCTTACCGGACAATGAGGCTTACCGATCACTCCCAGCTTAGCAGCAAACATCAGCGCGATCCCGATGGGGAGGCCAATGACATAATACCCGATGGCATTAACGATGGCTCCAACCTTCTGGTTCCCAGTGCCCCTCAGGATACCAC
CRX.846_full_mutant	allCrxSites	CRX.846	CTGCCTTCCGGCAATGAGGGTTACCGGACAATGAGGGTTACCGATCACTCCCAGGTTAGCAGCAAACATCAGCGCGATCCCGATGGGGAGGCCAATGACATACTACCCGATGGCGTTAACGATGGCTCCAACCTTCTGGTTCCCAGTGCCCCTCAGGATACCAC
CRX.851	wildtype	CRX.851	CTTCTAAAGTTTCCATAAACCTGGGATCATAGATCTCTGTTGCATGGAACACCACTGTAATCCCACAGCACTAAGTACTTTTAAAGCTGACACCTACTTACTGTAAGCTCAGCTTCTCTTACCCAGCTGTCATGTATGCAGGATACCAGACAGCACTAGATGCC
CRX.851_full_mutant	allCrxSites	CRX.851	CTTCTAAAGTTTCCATAAACCTGGGGTCATAGATCTCTGTTGCATGGAACACCACTGTACTCCCACAGCACTAAGTACTTTTAAAGCTGACACCTACTTACTGTACGCTCAGCTTCTCTTACCCAGCTGTCATGTATGCAGGATACCAGACAGCACTAGATGCC
CRX.858	wildtype	CRX.858	CTCCGACCTCCAGAGAGCTAACCTGAAGCACCTGAAATGCTCAGAGCACTGAGCCGATTTTCCAGAGCAGCCTAATGTCTTAATGACCGTAAACTGACTCTAATCTCTCCGAGCATATGTGCAATCACAGTGTCCTGTCAGCCCAGTACTGTCCCATCAGACAG
CRX.858_full_mutant	allCrxSites	CRX.858	CTCCGACCTCCAGAGAGCTAACCTGAAGCACCTGAAATGCTCAGAGCACTGAGCCGATTTTCCAGAGCAGCCTAATGTCTTAATGACCGTAAACTGACTCTACTCTCTCCGAGCATATGTGCAATCACAGTGTCCTGTCAGCCCAGTACTGTCCCATCAGACAG
CRX.859	wildtype	CRX.859	TTTGCCAGGCTTAGAGGAAGCTCCTCACAGGCCCGCTGGGTGCTAAAGCCAGATTAACCCACTTTGTTCACTTAGTATACGGTAGCAGCTAGGCCATCAGGCTAAGGTAATCAAGGATTAAGGAGTTCCAGCTCTCAGCTTACTTAGCATGTCTCTAGAAAACG
CRX.859_full_mutant	allCrxSites	CRX.859	TTTGCCAGGGTTAGAGGAAGCTCCTCACAGGCCCGCTGGGTGCTAAAGCCAGGTTAACCCACTTTGTTCACTTAGTATACGGTAGCAGCTAGGCCATCAGGCTAAGGTAATCAAGGGTTAAGGAGTTCCAGCTCTCAGCTTACTTAGCATGTCTCTAGAAAACG
CRX.860	wildtype	CRX.860	ATTGAAACTAGGCTGGTCAAATAGTCACCTTACAGGGAGACATTCTACTATTAGGCTGGATAAGCTGCCTGTGATTAGACAATAGGCTTAGTGGGGAGATGTTTTTTTTATCCTATCTGGTCCTAAGGCAGAGGCTTGGTATTTTGAAGCAGAGTAAGTTCCAA
CRX.860_full_mutant	allCrxSites	CRX.860	ATTGAAACTAGGCTGGTCAAATAGTCACCTTACAGGGAGACATTCTACTATTAGGCTGGATACGCTGCCTGTGGTTAGACAATAGGGTTAGTGGGGAGATGTTTTTTTTATCCTATCTGGTCCTAAGGCAGAGGCTTGGTATTTTGAAGCAGAGTAAGTTCCAA
CRX.863	wildtype	CRX.863	TATTAGAAGGTAGAAAGACCGCTCAAGCACACAGACTGGCAGAATTAACGTTGTGAAGATTAGATATACAGGACCCAAAGCAAATCACAGGCTCAGCATAATCCCTGCTCTGCCTGGCTTTACCTTGGCACATGCTAGCATCATCAGAGAGGAGGGAAGTCTCA
CRX.863_full_mutant	allCrxSites	CRX.863	TATTAGAAGGTAGAAAGACCGCTCAAGCACACAGACTGGCAGAGTTAACGTTGTGAAGGTTAGATATACAGGACCCAAAGCAAATCACAGGCTCAGCATACTCCCTGCTCTGCCTGGCTTTACCTTGGCACATGCTAGCATCATCAGAGAGGAGGGAAGTCTCA
CRX.867	wildtype	CRX.867	CCTAGCCCACCTAGGAAGATTAGCAGCCTCCTTCAGGGCCAGTGTCCTGGTTTTTCTCTCCTCTGTTAATCTTCTAATTAAGCCCCCTTCTTCACCTCATTTTCAGGTTAATCACCTGGCAGTGACCTAGTTACCCACAGAATAACAGCTTAATCCTCTAAAGT
CRX.867_full_mutant	allCrxSites	CRX.867	CCTAGCCCACCTAGGAAGGTTAGCAGCCTCCTTCAGGGCCAGTGTCCTGGTTTTTCTCTCCTCTGTTACTCTTCTAATTACGCCCCCTTCTTCACCTCATTTTCAGGTTACTCACCTGGCAGTGACCTAGTTACCCACAGAATAACAGGTTACTCCTCTAAAGT
CRX.868	wildtype	CRX.868	CTGCTCTTGGCTCTTTATTTTAATCTCAGAAGGGTGCCCCTCCTCCCTCCAAGGACTGGGCAGACCTGGCCGCAAATCCCCCCTAATCCATCAGCACCTGGGTCTCCACCCCATAGCAGCACACAGCCTTGTTAGCCAGGCGACCACACTTGTCCCTCCCGCCC
CRX.868_full_mutant	allCrxSites	CRX.868	CTGCTCTTGGCTCTTTATTTTACTCTCAGAAGGGTGCCCCTCCTCCCTCCAAGGACTGGGCAGACCTGGCCGCAACTCCCCCCTACTCCATCAGCACCTGGGTCTCCACCCCATAGCAGCACACAGCCTTGTTAGCCAGGCGACCACACTTGTCCCTCCCGCCC
CRX.872	wildtype	CRX.872	TTTTTTCTCTCCAGGGGCACACTGCCAAGAAAGCAGACCGATGAGACAGATGGCAGTTGCCCCAGGCTCTAAGGCCAGGGGGAGGGCTTTGCCCAGCCCTGAAGTGATTAACTACATTCTCATTAAGTATCCTAATGGCTCTATTGATATCTAACACTGAGCTG
CRX.872_full_mutant	allCrxSites	CRX.872	TTTTTTCTCTCCAGGGGCACACTGCCAAGAAAGCAGACCGATGAGACAGATGGCAGTTGCCCCAGGCTCTAAGGCCAGGGGGAGGGCTTTGCCCAGCCCTGAAGTGGTTAACTACATTCTCATTAAGTATCCTAATGGCTCTATTGATATCTAACACTGAGCTG
CRX.874	wildtype	CRX.874	TGCTTACACAAGTGTCTGCACAAAGCTTCTGGGAACCTGACCCTGCTTCGTTCTGATTGGTAAAGATGCGGGCAGCCAATGGCTGGGCAGGGCAGACAGAGGCGGGACTTTAGGATTTCCGGGTTTGGGATTGGCAAGAGAGAGAAGGGGGAGGAGATCCACCA
CRX.874_full_mutant	allCrxSites	CRX.874	TGCTTACACAAGTGTCTGCACAAAGCTTCTGGGAACCTGACCCTGCTTCGTTCTGATTGGTAAAGATGCGGGCAGCCAATGGCTGGGCAGGGCAGACAGAGGCGGGACTTTAGGGTTTCCGGGTTTGGGATTGGCAAGAGAGAGAAGGGGGAGGAGATCCACCA
CRX.877	wildtype	CRX.877	GGTAAGTGTCGTCAAGGAAAATCCCCAGCTTCTGGGTAAACAAGTTGCCGCGTGAGCCAGCCTGCACGTGTTCCCTACAGCTCTGAGCCCTCTCAGCCTATGAGAAAGTTTTTAGGGCAGGGCTGGCATTTGCGTCACTGATTTAGGCAGGGCGGGGTTGTCTC
CRX.877_full_mutant	allCrxSites	CRX.877	GGTAAGTGTCGTCAAGGAAACTCCCCAGCTTCTGGGTAAACAAGTTGCCGCGTGAGCCAGCCTGCACGTGTTCCCTACAGCTCTGAGCCCTCTCAGCCTATGAGAAAGTTTTTAGGGCAGGGCTGGCATTTGCGTCACTGATTTAGGCAGGGCGGGGTTGTCTC
CRX.890	wildtype	CRX.890	TCCCTTGGTTGTTGAGAGTTGGGCCACTCCTGAGCCCTGAGTCACAGGAGGATAGGCCAGGCTCCGTGAAGCTGGAGCTGTTCCTGGTAGAAGCTGAGAGTCTGAGCAGGCTGTTTAATCCGATTATCTGGGGCCTGGGGCACAGGCTGGGCCTTCAGCAGAGA
CRX.890_full_mutant	allCrxSites	CRX.890	TCCCTTGGTTGTTGAGAGTTGGGCCACTCCTGAGCCCTGAGTCACAGGAGGATAGGCCAGGCTCCGTGAAGCTGGAGCTGTTCCTGGTAGAAGCTGAGAGTCTGAGCAGGCTGTTTACTCCGATTATCTGGGGCCTGGGGCACAGGCTGGGCCTTCAGCAGAGA
CRX.893	wildtype	CRX.893	TGCAGGCTGAGGCTGCCCTGAACCTGTGGGATTGAAATGTGTTGCTGTGCTATTCCGAGGCGAATTGGGGCTATGCAAATCATCTTGTTGTACTTCCTGTAGCTGACTGAGCAAGCCTAGTGATAATCTTGTGGCCTCCCTGGTCTGATTGGATTTGGCCACAT
CRX.893_full_mutant	allCrxSites	CRX.893	TGCAGGCTGAGGCTGCCCTGAACCTGTGGGATTGAAATGTGTTGCTGTGCTATTCCGAGGCGAATTGGGGCTATGCAAATCATCTTGTTGTACTTCCTGTAGCTGACTGAGCAAGCCTAGTGATACTCTTGTGGCCTCCCTGGTCTGATTGGGTTTGGCCACAT
CRX.898	wildtype	CRX.898	CTTATGCCTCTTGAGTGCTGGTGTTAGAGTTGTTATAAGTCCTCATCCTGAATGGTGACACATACCTTTGATCCTTTAAATCCAAAGCACAGCTGTTTCTGCACACAGTTTTAATCCGATCATCCAGGAGTCAGAGGCTGGTGGGTCTCTTTTGAGTTTGAGTC
CRX.898_full_mutant	allCrxSites	CRX.898	CTTATGCCTCTTGAGTGCTGGTGTTAGAGTTGTTATAAGTCCTCATCCTGAATGGTGACACATACCTTTGCTCCTTTAACTCCAAAGCACAGCTGTTTCTGCACACAGTTTTACTCCGATCATCCAGGAGTCAGAGGCTGGTGGGTCTCTTTTGAGTTTGAGTC
CRX.900	wildtype	CRX.900	CTCCCCTGGTGGTGGGGGGAAGTTGTTTATTGCGCCTGCGCCAATCCGTGGCTTCCTGGGAACTGAAGTTCCGGAGGATCTTGCATACCCCTTTCCGCTGCCCCTGCACAGACTACAAATCCCTTGGTGCACTGCGCGATAGTGCCGGCGGGGAGGGGCAGAAG
CRX.900_full_mutant	allCrxSites	CRX.900	CTCCCCTGGTGGTGGGGGGAAGTTGTTTATTGCGCCTGCGCCAATCCGTGGCTTCCTGGGAACTGAAGTTCCGGAGGATCTTGCATACCCCTTTCCGCTGCCCCTGCACAGACTACAACTCCCTTGGTGCACTGCGCGATAGTGCCGGCGGGGAGGGGCAGAAG
CRX.904	wildtype	CRX.904	AGCCCAGAGACATGTTGTATGTTTCCCAAAGCCTCAAACCCGCTGATGCACTGCTGATGCAATGTAAGCACCTCCCCCCCCCCAACTCCCCCTTAATCTGCTCTCTTGGACTTCGGCTTAACTGGATTATCTACAGGTTCCAACAACCTTCCCTCTAAAGCCCC
CRX.904_full_mutant	allCrxSites	CRX.904	AGCCCAGAGACATGTTGTATGTTTCCCAAAGCCTCAAACCCGCTGATGCACTGCTGATGCAATGTAAGCACCTCCCCCCCCCCAACTCCCCCTTACTCTGCTCTCTTGGACTTCGGGTTAACTGGGTTATCTACAGGTTCCAACAACCTTCCCTCTAAAGCCCC
CRX.907	wildtype	CRX.907	GGCAAATCTGGCTCCAGCTGGAAGCTGGGGCGGGCGCAGGCTCGGAGCGCAAAGGCAGCCGGGGAATAAGGCGGGGCTAAGATGCACGATGAAGGGGCGTGGCCGATTTAGGAAGCTACCCTAAATTCCCGCCCCTCCGGAATTGGAATCGCGGGGAAAAAAAA
CRX.907_full_mutant	allCrxSites	CRX.907	GGCAACTCTGGCTCCAGCTGGAAGCTGGGGCGGGCGCAGGCTCGGAGCGCAAAGGCAGCCGGGGAATAAGGCGGGGCTAAGATGCACGATGAAGGGGCGTGGCCGATTTAGGAAGCTACCCTAAATTCCCGCCCCTCCGGAATTGGAATCGCGGGGAAAAAAAA
CRX.910	wildtype	CRX.910	CAGGGGGGATAGCGAGGCGACCTCGTTCAAAGGGCAGCTCACTGTGGGGGATAAGGAAAGGATATCACAAAGCGGTTTAAATCCCTCCTATCCTAGCAAGAGGTGGCTATTAAGGACGATCCTCAGCCAGAGTCTGTAAAGAGTGGCTCTAGAGTTCACCAGCC
CRX.910_full_mutant	allCrxSites	CRX.910	CAGGGGGGATAGCGAGGCGACCTCGTTCAAAGGGCAGCTCACTGTGGGGGGTAAGGAAAGGATATCACAAAGCGGTTTAACTCCCTCCTATCCTAGCAAGAGGTGGCTATTAAGGACGATCCTCAGCCAGAGTCTGTAAAGAGTGGCTCTAGAGTTCACCAGCC
CRX.916	wildtype	CRX.916	AAGGTCACCTTCCCCACCCCAACTGGTCTGGATTAGCCCAGATGTCCTGGGCTGACTTCTGAGAGGCAAGGCCAGATGGCAGGTGCCTGAGGATTAAGGCTAGGGTAAGGGAGGGAGCACCGAGCTCCCACCAACTTGCTTCCAGGAGAGATCCACGGGTGCCA
CRX.916_full_mutant	allCrxSites	CRX.916	AAGGTCACCTTCCCCACCCCAACTGGTCTGGGTTAGCCCAGATGTCCTGGGCTGACTTCTGAGAGGCAAGGCCAGATGGCAGGTGCCTGAGGGTTAAGGCTAGGGTAAGGGAGGGAGCACCGAGCTCCCACCAACTTGCTTCCAGGAGAGATCCACGGGTGCCA
CRX.919	wildtype	CRX.919	GCACATGTGCACTAAGCCTGGTCTCCAGTAGGTGGTGCCATTGAGAGGTGACGAGCTGGTGTGTGCTAACTTCGTCAATGGGGCTGATCCATTAATGAGTTAGTTCATAGCTAGATGGACTTAGGGAAGGCTTAGTTAGAGGAAGCTATCCTCTGGCTTGCTCT
CRX.919_full_mutant	allCrxSites	CRX.919	GCACATGTGCACTACGCCTGGTCTCCAGTAGGTGGTGCCATTGAGAGGTGACGAGCTGGTGTGTGCTAACTTCGTCAATGGGGCTGCTCCATTAATGAGTTAGTTCATAGCTAGATGGACTTAGGGAAGGGTTAGTTAGAGGAAGCTATCCTCTGGCTTGCTCT
CRX.923	wildtype	CRX.923	TGGGAATCAAACTCAAGTGCTCTGGACGAGCAGCCAATCCTCTTAACAATGGAGTAAGATTACTCCATTAATCCTCTTAACAATGGAGTAAGATTACTCCATTAATGATTTGGGGGTTGGGGATGGATACAAGGTCTCATGTATACGAAGCTGGCCTTAATCTT
CRX.923_full_mutant	allCrxSites	CRX.923	TGGGAATCAAACTCAAGTGCTCTGGACGAGCAGCCAATCCTCTTAACAATGGAGTAAGGTTACTCCATTACTCCTCTTAACAATGGAGTAAGGTTACTCCATTAATGATTTGGGGGTTGGGGATGGATACAAGGTCTCATGTATACGAAGCTGGCCTTACTCTT
CRX.924	wildtype	CRX.924	CGGCCAGGCTCAGCACCACACCAAGCCCGCATATCCTCAGCATCTATACAGCAACACACCAGACACGCTTCGGAGGTAGCCACCTCTTAAGCCACCACTAAGACAGCAGAGACGCCGGCCGTGACGTCGGCAGCGCGACACTGACAGACTTCACAGCAAAGTTG
CRX.924_full_mutant	allCrxSites	CRX.924	CGGCCAGGCTCAGCACCACACCAAGCCCGCATATCCTCAGCATCTATACAGCAACACACCAGACACGCTTCGGAGGTAGCCACCTCTTACGCCACCACTAAGACAGCAGAGACGCCGGCCGTGACGTCGGCAGCGCGACACTGACAGACTTCACAGCAAAGTTG
CRX.925	wildtype	CRX.925	GTTTATCCGCCCTCAACAAAGATGGCGGCAGAGGCGGCTAGACGGATACGTTAACGGGTGGGTTCCCGGGCTTCATTAAGCTGTCGTGAGCAAATGGAATCCGCTTGACGGCTCCGTTGCGACATCAGGCCTCGCTCGACAGCCAGGAAGCCGGAAGTCACTGC
CRX.925_1_double	singleCrxSite	CRX.925	AGTTTATCCGCCCTCAACAAAGATGGCGGCAGAGGCGGCTAGACGGATACGTTAACGGGTGGGTTCCCGGGCTTCATTACGCTGTCGTGAGCAAATGGAATCCGCTTGACGGCTCCGTTGCGACATCAGGCCTCGCTCGACAGCCAGGAAGCCGGAAGTCACTG
CRX.925_2_double	singleCrxSite	CRX.925	AGTTTCTCCGCCCTCAACAAAGATGGCGGCAGAGGCGGCTAGACGGATACGTTAACGGGTGGGTTCCCGGGCTTCATTAAGCTGTCGTGAGCAAATGGAATCCGCTTGACGGCTCCGTTGCGACATCAGGCCTCGCTCGACAGCCAGGAAGCCGGAAGTCACTG
CRX.925_full_mutant	allCrxSites	CRX.925	GTTTCTCCGCCCTCAACAAAGATGGCGGCAGAGGCGGCTAGACGGATACGTTAACGGGTGGGTTCCCGGGCTTCATTACGCTGTCGTGAGCAAATGGAATCCGCTTGACGGCTCCGTTGCGACATCAGGCCTCGCTCGACAGCCAGGAAGCCGGAAGTCACTGC
CRX.935	wildtype	CRX.935	ATGGTTCTTTTTCACCCAGGCCTGTGTGCGTGCTAGCTAGGCAAGCACTATATCCCCAGCCCAACCCATGTTCTTAAGCAGCTTCTGGGGATGGAAGAGGAGGATTAAGCAGATGCCAGTTTTGTAGTCAGTGCCAGAACCTTAGTACTCTCTCTCCAAGGCCC
CRX.935_full_mutant	allCrxSites	CRX.935	ATGGTTCTTTTTCACCCAGGCCTGTGTGCGTGCTAGCTAGGCAAGCACTATATCCCCAGCCCAACCCATGTTCTTAAGCAGCTTCTGGGGATGGAAGAGGAGGGTTAAGCAGATGCCAGTTTTGTAGTCAGTGCCAGAACCTTAGTACTCTCTCTCCAAGGCCC
CRX.953	wildtype	CRX.953	CATTGGGAGATCAGCAGAGGATCTGTTGAGCAAAGTCGGCCCCTTCTGTCCCAGTAGCCTGGGCTTCCTGGCTTGAGTTAGCAGAGCTCCCATAAGCTGCTTAAGAGAGCTGGGCTAGCATAAGCTGCTTACGGTGGGAGGAGGGGCCAGGGGCAAGAGAACAG
CRX.953_full_mutant	allCrxSites	CRX.953	CATTGGGAGGTCAGCAGAGGATCTGTTGAGCAAAGTCGGCCCCTTCTGTCCCAGTAGCCTGGGCTTCCTGGCTTGAGTTAGCAGAGCTCCCATACGCTGCTTAAGAGAGCTGGGCTAGCATACGCTGCTTACGGTGGGAGGAGGGGCCAGGGGCAAGAGAACAG
CRX.954	wildtype	CRX.954	CACTGTTTCTCAGGGTGGACATCTTGTGAGCCCTGTCCTGTTTAAGTACTGGTCAGCCTGCCCTCTGCTGGCCTACCTAGGAACTGCAATTCCCTAAGACCTCCCATAATCCTATGCACATCTCAGGGAACCCCAGAAAATTGGTGACTTTGTTGACCTAGAAC
CRX.954_full_mutant	allCrxSites	CRX.954	CACTGTTTCTCAGGGTGGACATCTTGTGAGCCCTGTCCTGTTTAAGTACTGGTCAGCCTGCCCTCTGCTGGCCTACCTAGGAACTGCAATTCCCTAAGACCTCCCATACTCCTATGCACATCTCAGGGAACCCCAGAAAATTGGTGACTTTGTTGACCTAGAAC
CRX.955	wildtype	CRX.955	TCTAGCTCACGGAATCTCTCAACACCTGATGAGGCAAGGCACCATGGTCCCACTTTATAAAAAGTAAGGCTCAGGGAGATTAACGGGACTGGCTCAGAGGGTGACAACACATGCTTTCTTTCCACCTCCCCAGCTAAGCTAAGCGTGTTATCCCTCCTGCCCGT
CRX.955_full_mutant	allCrxSites	CRX.955	TCTAGCTCACGGAATCTCTCAACACCTGATGAGGCAAGGCACCATGGTCCCACTTTATAAAAAGTAAGGCTCAGGGAGGTTAACGGGACTGGCTCAGAGGGTGACAACACATGCTTTCTTTCCACCTCCCCAGCTAAGCTAAGCGTGTTATCCCTCCTGCCCGT
CRX.957	wildtype	CRX.957	ATCCTAACTACAGGATACTGGGAGGGAGGGCCTTTGGGAGGTGATTAGGGCAGAGCCCTCATGCATGGGATTAGTTCCCCATAAAGAGGCCTTGGGGAGCTCGTTAGCTGCACAGTCCCACTGTTGCAGGTTAGTGAAGGCCTTTGACAGGCACCAAATCCATC
CRX.957_full_mutant	allCrxSites	CRX.957	ATCCTAACTACAGGATACTGGGAGGGAGGGCCTTTGGGAGGTGGTTAGGGCAGAGCCCTCATGCATGGGGTTAGTTCCCCATAAAGAGGCCTTGGGGAGCTCGTTAGCTGCACAGTCCCACTGTTGCAGGTTAGTGAAGGCCTTTGACAGGCACCAACTCCATC
CRX.967	wildtype	CRX.967	CTTTCTGTATATGAGCAGAGACAGCAATGACCTAGAGCTGTCATCGTCTCTACTGTTATCCCATAATCTCAGAGAGGATTAGCCATAACCCAGAAAGCACCTAGTGAGGGACTGGGGGCCAGATGCCTGCAGGCTGACAGTCAGGGGTAACATGTGGGGCTCAC
CRX.967_1_double	singleCrxSite	CRX.967	TTTCTGTATATGAGCAGAGACAGCAATGACCTAGAGCTGTCATCGTCTCTACTGTTATCCCATAATCTCAGAGAGGGTTAGCCATAACCCAGAAAGCACCTAGTGAGGGACTGGGGGCCAGATGCCTGCAGGCTGACAGTCAGGGGTAACATGTGGGGCTCACT
CRX.967_2_double	singleCrxSite	CRX.967	TTTCTGTATATGAGCAGAGACAGCAATGACCTAGAGCTGTCATCGTCTCTACTGTTATCCCATACTCTCAGAGAGGATTAGCCATAACCCAGAAAGCACCTAGTGAGGGACTGGGGGCCAGATGCCTGCAGGCTGACAGTCAGGGGTAACATGTGGGGCTCACT
CRX.967_full_mutant	allCrxSites	CRX.967	CTTTCTGTATATGAGCAGAGACAGCAATGACCTAGAGCTGTCATCGTCTCTACTGTTATCCCATACTCTCAGAGAGGGTTAGCCATAACCCAGAAAGCACCTAGTGAGGGACTGGGGGCCAGATGCCTGCAGGCTGACAGTCAGGGGTAACATGTGGGGCTCAC
CRX.975	wildtype	CRX.975	TAAATGCCTTCACCTGCTGAGCAGTCACACAGGCCCTACTTTTTGAGTTAATGTAAATACTTGTCAGCCTTTAGCCTAGCTGTAGCATTTTAAATCCTAGATTTAGGGCTTACACTTGTAATCCTAGCACTCAAGTGGGGAGCCAGGGGGGAGGAGATCACCAC
CRX.975_full_mutant	allCrxSites	CRX.975	TAAATGCCTTCACCTGCTGAGCAGTCACACAGGCCCTACTTTTTGAGTTAATGTAAATACTTGTCAGCCTTTAGCCTAGCTGTAGCATTTTAACTCCTAGATTTAGGGGTTACACTTGTACTCCTAGCACTCAAGTGGGGAGCCAGGGGGGAGGAGATCACCAC
CRX.978	wildtype	CRX.978	TGTGTGTGTGTGTGTGTGTGTGGCCTCAGGCTGGGAAGAACAGCAGCCACCTAGGGGATTAGCAGCTGTGAGCAGGTCACTGGTGGGATTAAAAGTCCCTTTGGAGCCTCTTGAAGCTCTTTTCAAGGCTGAGGCAAGAGGACTGTGTGTGGGCTGTGTGGTCT
CRX.978_1_double	singleCrxSite	CRX.978	TGTGTGTGTGTGTGTGTGTGTGGCCTCAGGCTGGGAAGAACAGCAGCCACCTAGGGGATTAGCAGCTGTGAGCAGGTCACTGGTGGGGTTAAAAGTCCCTTTGGAGCCTCTTGAAGCTCTTTTCAAGGCTGAGGCAAGAGGACTGTGTGTGGGCTGTGTGGTCT
CRX.978_2_double	singleCrxSite	CRX.978	TGTGTGTGTGTGTGTGTGTGTGGCCTCAGGCTGGGAAGAACAGCAGCCACCTAGGGGGTTAGCAGCTGTGAGCAGGTCACTGGTGGGATTAAAAGTCCCTTTGGAGCCTCTTGAAGCTCTTTTCAAGGCTGAGGCAAGAGGACTGTGTGTGGGCTGTGTGGTCT
CRX.978_full_mutant	allCrxSites	CRX.978	TGTGTGTGTGTGTGTGTGTGTGGCCTCAGGCTGGGAAGAACAGCAGCCACCTAGGGGGTTAGCAGCTGTGAGCAGGTCACTGGTGGGGTTAAAAGTCCCTTTGGAGCCTCTTGAAGCTCTTTTCAAGGCTGAGGCAAGAGGACTGTGTGTGGGCTGTGTGGTCT
CRX.979	wildtype	CRX.979	ATTTGTACTGGCTGAGAAGCCTAAACATAAAGACTAGCTGTATTCAGCAACTGACCAAGTGTAAGAGGATATGTAAGCTTTGTGGTTCACACCTTTAATCCCAGCACATGATAGGCTAAGGGAAGTGGAACTCTGTAAATACAAGGCTACTGTGGTCCACATAA
CRX.979_full_mutant	allCrxSites	CRX.979	ATTTGTACTGGCTGAGAAGCCTAAACATAAAGACTAGCTGTATTCAGCAACTGACCAAGTGTAAGAGGATATGTAAGCTTTGTGGTTCACACCTTTACTCCCAGCACATGATAGGCTAAGGGAAGTGGAACTCTGTAAATACAAGGCTACTGTGGTCCACATAA
CRX.980	wildtype	CRX.980	GACGTACTGGATGACCCAAGCTCTAAAGGATCAGCGTCCTCAGCCCGGGAGCGCCACCACCACTTAACCCCATTAAGATGGCGGCAGCGCCCGCTCAGCCACTCAGGGCCGAAGCCTGCGTCACGTGACCCGCACAGCTCTCACCGCGGTGGCTGATGGGAGGT
CRX.980_full_mutant	allCrxSites	CRX.980	GACGTACTGGATGACCCAAGCTCTAAAGGGTCAGCGTCCTCAGCCCGGGAGCGCCACCACCACTTAACCCCATTAAGATGGCGGCAGCGCCCGCTCAGCCACTCAGGGCCGAAGCCTGCGTCACGTGACCCGCACAGCTCTCACCGCGGTGGCTGATGGGAGGT
CRX.982	wildtype	CRX.982	CCAGGACCCTCTCAGTTATCCTACCCAGCTGCTGCAGGGCGGGGAGCCACAGCCGTGTTTACATGCAGGCTTATTAAAGCAAATAGGATTTGGCCTAGATTACACACAGCCCTTCCCTGGCTAAGCACATTTGCTGTGTTCCTCCAGGCAGTTCCAGCAGAGAG
CRX.982_full_mutant	allCrxSites	CRX.982	CCAGGACCCTCTCAGTTATCCTACCCAGCTGCTGCAGGGCGGGGAGCCACAGCCGTGTTTACATGCAGGGTTATTAAAGCAAATAGGGTTTGGCCTAGGTTACACACAGCCCTTCCCTGGCTAAGCACATTTGCTGTGTTCCTCCAGGCAGTTCCAGCAGAGAG
CRX.983	wildtype	CRX.983	GACCATCGAGAGAGAGAGAGAGAGAGAAGATAATGGGTTTAGACTAAGACCAGCTTAACAGAATTAGATGTGACCACTGTCCAGTGCACAGCAACTGTTAAGTCCTGGGGACAGGGCGGACTACAGGCTACACAAGAGGCCAATTACCTATGTGAGATGGCATT
CRX.983_full_mutant	allCrxSites	CRX.983	GACCATCGAGAGAGAGAGAGAGAGAGAAGATAATGGGTTTAGACTAAGACCAGGTTAACAGAGTTAGATGTGACCACTGTCCAGTGCACAGCAACTGTTAAGTCCTGGGGACAGGGCGGACTACAGGCTACACAAGAGGCCAATTACCTATGTGAGATGGCATT
CRX.986	wildtype	CRX.986	CAGTTAGCATCCCTCCCTACAAGTCAAGTTCTTAGAAGCTCACTTGGTTCGCACTCACCCCACCCCCGACCTTCCCTCAAGCTTAGCTGTCTTATCAGCATCTTCCTGCTTAGCAGCTTCTTAGCTGCTTGTCTAGCCAGTCTAAGAATTAGTTGGCAGGTGAG
CRX.986_full_mutant	allCrxSites	CRX.986	CAGTTAGCATCCCTCCCTACAAGTCAAGTTCTTAGAAGCTCACTTGGTTCGCACTCACCCCACCCCCGACCTTCCCTCAAGGTTAGCTGTCTTATCAGCATCTTCCTGCTTAGCAGCTTCTTAGCTGCTTGTCTAGCCAGTCTAAGAGTTAGTTGGCAGGTGAG
CRX.1003	wildtype	CRX.1003	CCAGCGTTCCTCCCATCTGTAGCAGTCAGGGTTCTTAAGTAGCAAAGCCGACATGGGATTGGAGGGGCTCAAAGGATCTGGTCCAGCTAGCCCTACATTGGCCATCTACTCACAGATGGGCCAAGAATCCAGGAGACATTCAGAGGCAAATGTCTCGGCTGACC
CRX.1003_full_mutant	allCrxSites	CRX.1003	CCAGCGTTCCTCCCATCTGTAGCAGTCAGGGTTCTTAAGTAGCAAAGCCGACATGGGATTGGAGGGGGTCAAAGGATCTGGTCCAGCTAGCCCTACATTGGCCATCTACTCACAGATGGGCCAAGAATCCAGGAGACATTCAGAGGCAAATGTCTCGGCTGACC
CRX.1004	wildtype	CRX.1004	CTAACTTCCGTATCCACTGCCCCCACCCCCACCCCTGTGTCCTCACACAGGAGCTAAGCTGGCTGAGCTCCAGGGATCATAAATCTGTCCCTGCCAGCCCTTAGGTCACCAATGCTCACTGCCGTGCCCGGCCTTACAGTGGGTGCTGGGATCTGACTTGAGAC
CRX.1004_full_mutant	allCrxSites	CRX.1004	CTAACTTCCGTATCCACTGCCCCCACCCCCACCCCTGTGTCCTCACACAGGAGCTACGCTGGCTGAGCTCCAGGGGTCATAACTCTGTCCCTGCCAGCCCTTAGGTCACCAATGCTCACTGCCGTGCCCGGCCTTACAGTGGGTGCTGGGATCTGACTTGAGAC
CRX.1007	wildtype	CRX.1007	CCTGCTAACCTGACCTTCTTATTCATAGATGAGGAAATAGAGGCTTAAAGAAGTCAGCTCCCTGCCCACGGCAGCACAGAGCAGAGCTGGCAAATCTGCAGATTAGGATCTTCGAGTCTGCTCATGCTTAGTCCTCTTACTCATAATAATTCCACTATAGTGGT
CRX.1007_full_mutant	allCrxSites	CRX.1007	CCTGCTAACCTGACCTTCTTATTCATAGATGAGGAAATAGAGGGTTAAAGAAGTCAGCTCCCTGCCCACGGCAGCACAGAGCAGAGCTGGCAACTCTGCAGGTTAGGATCTTCGAGTCTGCTCATGCTTAGTCCTCTTACTCATAATACTTCCACTATAGTGGT
CRX.1011	wildtype	CRX.1011	GGCAGGCTTTGTTGTCGTCCGAGCAGCTGTGACCGTTGGGGCTGAGTATCCATTAAGCCGTTTCCGAGCCCTGGGCGGGAGCAGGAGGCTCGGCATTTAAAGGTCACCCGGCTTTTGAAGCTACAGCGACATTAATAGCTTGTGAAGAAAACAAGCCTGTGCAG
CRX.1011_full_mutant	allCrxSites	CRX.1011	GGCAGGCTTTGTTGTCGTCCGAGCAGCTGTGACCGTTGGGGCTGAGTATCCATTACGCCGTTTCCGAGCCCTGGGCGGGAGCAGGAGGCTCGGCATTTAAAGGTCACCCGGCTTTTGAAGCTACAGCGACATTAATAGCTTGTGAAGAAAACAAGCCTGTGCAG
CRX.1012	wildtype	CRX.1012	ACTGCGAGGACGAAGGCCGTAGAGTCTTGTGAGGTTTGTCTTAATGAGGCTTAATGCCTAATTAGTACACCAGCAACGGCAAGGCATACATGTTGACTGTATCCAGTCCACGGAGAGAGAGAGGGTGAGCTTAATCTGGGAAGGGTTCATTCACTTAAGTAGCT
CRX.1012_full_mutant	allCrxSites	CRX.1012	ACTGCGAGGACGAAGGCCGTAGAGTCTTGTGAGGTTTGTCTTAATGAGGGTTACTGCCTAATTAGTACACCAGCAACGGCAAGGCATACATGTTGACTGTATCCAGTCCACGGAGAGAGAGAGGGTGAGGTTACTCTGGGAAGGGTTCATTCACTTAAGTAGCT
CRX.1013	wildtype	CRX.1013	AAGGCAAGAACAGAAGGGTAAGGTGCCCCCGCTAATCCCAGCTCAGAGAAAGAAAATCCCATAGAACTGATTCCTAAGCAAGCAGCCAGGAGCTTAGGCCTCACCAGATGTTCAGCTGGGAGTTTTCTTGTCCTTGATTCCAAATTAACAAGGGACACTGGAGC
CRX.1013_full_mutant	allCrxSites	CRX.1013	AAGGCAAGAACAGAAGGGTAAGGTGCCCCCGCTACTCCCAGCTCAGAGAAAGAAACTCCCATAGAACTGATTCCTAAGCAAGCAGCCAGGAGGTTAGGCCTCACCAGATGTTCAGCTGGGAGTTTTCTTGTCCTTGATTCCAAATTAACAAGGGACACTGGAGC
CRX.1015	wildtype	CRX.1015	GAGCTAGTCTCCTTAGATTCAATCAATACTGGCTTAGCACCTGAGGCTGAACCAACCATGCCTCAAGGTGACAAAATGAGCAGAGATTAGCCAGGCCGGAAGAACTAATTCCCAGCAGCTTTCTCTAAGGATGCGGGAACTAAGTAGTTCCTTGGAGCCAGTGC
CRX.1015_full_mutant	allCrxSites	CRX.1015	GAGCTAGTCTCCTTAGATTCAATCAATACTGGGTTAGCACCTGAGGCTGAACCAACCATGCCTCAAGGTGACAAAATGAGCAGAGGTTAGCCAGGCCGGAAGAACTACTTCCCAGCAGCTTTCTCTAAGGATGCGGGAACTAAGTAGTTCCTTGGAGCCAGTGC
CRX.1016	wildtype	CRX.1016	ACCCCTCCCCAGGAGCTCTGGCCAGGTGCTCAGAGGATACTGCCAACTTGCACACTGGCTCCAAAGAGTCTGAGCCCTTCTTAGTGACCGGCTCCAAGGACTAAGCTGCTGCCTTTGGCTAAAGGACAGGGGCGGTGGAGGCAGAAGAATGCAGCCCCGCCCCT
CRX.1016_full_mutant	allCrxSites	CRX.1016	ACCCCTCCCCAGGAGCTCTGGCCAGGTGCTCAGAGGATACTGCCAACTTGCACACTGGCTCCAAAGAGTCTGAGCCCTTCTTAGTGACCGGCTCCAAGGACTACGCTGCTGCCTTTGGCTAAAGGACAGGGGCGGTGGAGGCAGAAGAATGCAGCCCCGCCCCT
CRX.1024	wildtype	CRX.1024	AGACAAACCTGTATTTATTCCACACGTAAGTCGGACGCACCGCAGGGTGAGATCTACTGAGGGGGGCACTCAGCTTTAATCCCCTCAGATAATCTCCAGAGTAAATACTCTCTGGTCAGAAACTGCCCCGCAAGGAAAACATAAGTAATCGTAACTCCGCCCCC
CRX.1024_full_mutant	allCrxSites	CRX.1024	AGACAAACCTGTATTTATTCCACACGTAAGTCGGACGCACCGCAGGGTGAGATCTACTGAGGGGGGCACTCAGCTTTACTCCCCTCAGATACTCTCCAGAGTAAATACTCTCTGGTCAGAAACTGCCCCGCAAGGAAAACATAAGTAATCGTAACTCCGCCCCC
CRX.1027	wildtype	CRX.1027	CTTAAAGCAACAGAGCTTTTGTTACCTAATGGTTTTTCTAGGTCAGGAGTCCAGGTGAGGCTTAGCAAGCTGCCTCTGGCTTCTTATGATGTCATAGTCAAGCTGTCAGCTGAGCCTTAAGTCTCACCAGAAAGTTTAGTGAGAGGAGACTCTGCCTCCGGTTG
CRX.1027_full_mutant	allCrxSites	CRX.1027	CTTAAAGCAACAGAGCTTTTGTTACCTAATGGTTTTTCTAGGTCAGGAGTCCAGGTGAGGGTTAGCAAGCTGCCTCTGGCTTCTTATGATGTCATAGTCAAGCTGTCAGCTGAGCCTTAAGTCTCACCAGAAAGTTTAGTGAGAGGAGACTCTGCCTCCGGTTG
CRX.1030	wildtype	CRX.1030	CCTCAGGACTGATTGATCAGGGCTGCAGAGCAGACAGACGCAGGAGCTGACTGCTACGCTAAGCCAGGATTCTGCAGAGCCTTTAAGCCTGAAGTCCACAAACATCTGTGCTAAATGGCTTCACCAATCAGGACCTATGGATAGGATTTCCTCAGGTACGCGTA
CRX.1030_full_mutant	allCrxSites	CRX.1030	CCTCAGGACTGATTGATCAGGGCTGCAGAGCAGACAGACGCAGGAGCTGACTGCTACGCTACGCCAGGATTCTGCAGAGCCTTTACGCCTGAAGTCCACAAACATCTGTGCTAAATGGCTTCACCAATCAGGACCTATGGATAGGGTTTCCTCAGGTACGCGTA
CRX.1032	wildtype	CRX.1032	TCCCACACTCCTCTCTCCAGTGTCAGTGGCTAAGGTATTAACCGAAAGAGCTTAAGTTATTAAACTGAGCAGCTCTAATCCCCGAGGTTTCCCGGAGCAGTGGAGATTACTGTATTTTTATTCCAGAGTCAATGTAGCCCTTGTGTTTACTCCCTGCGATGTCC
CRX.1032_full_mutant	allCrxSites	CRX.1032	TCCCACACTCCTCTCTCCAGTGTCAGTGGCTAAGGTGTTAACCGAAAGAGGTTAAGTTATTAAACTGAGCAGCTCTACTCCCCGAGGTTTCCCGGAGCAGTGGAGGTTACTGTATTTTTATTCCAGAGTCAATGTAGCCCTTGTGTTTACTCCCTGCGATGTCC
CRX.1034	wildtype	CRX.1034	ATCTGGTACATGAAGGTCACTCAGCCTTGGCAGGCACGTCACGGCTAACCATGATTACAATCTGCTTAGGCACAGTTAAATGAGCAGAATTAGCACTGTCTTGTGGAGCCTATAATGTGTGCAATGATCGGATCCATGTCTGTAGATCGAGAGGGTCAAGCTGG
CRX.1034_full_mutant	allCrxSites	CRX.1034	ATCTGGTACATGAAGGTCACTCAGCCTTGGCAGGCACGTCACGGCTAACCATGATTACAATCTGCTTAGGCACAGTTAAATGAGCAGAGTTAGCACTGTCTTGTGGAGCCTATAATGTGTGCAATGATCGGATCCATGTCTGTAGATCGAGAGGGTCAAGCTGG
CRX.1037	wildtype	CRX.1037	ATGTTTAAAAGGGTTAGCCAGCCATCTGTTTGATGTAGGAGTGTGAATAAATTATGTAGATCGCTAGGTATTGTAGCCAATGGGCTAAGCCAAGACTCTTAGTGGCGAGGAACGTAGTTAATAGGCTGGCTCTCTTCTGGGTTGCTGCATAAATGCTAGGAGCT
CRX.1037_full_mutant	allCrxSites	CRX.1037	ATGTTTAAAAGGGTTAGCCAGCCATCTGTTTGATGTAGGAGTGTGAATAAATTATGTAGATCGCTAGGTATTGTAGCCAATGGGCTACGCCAAGACTCTTAGTGGCGAGGAACGTAGTTAATAGGCTGGCTCTCTTCTGGGTTGCTGCATAAATGCTAGGAGCT
CRX.1039	wildtype	CRX.1039	CTACCAGATCGGCGAAAAGGGACCAGTGAAGGTGCTGTACGTGGACGACAGTAGTGAAACCGGCTGTGAGCTGGATAAGGAGATCAAAAACAGCTTTAACCCGGAGGCCCAGGTGTTCATGCCCATAAGCGACCCGGCCTCCTCCGTGTCCAGCTCTCCCTCAC
CRX.1039_full_mutant	allCrxSites	CRX.1039	CTACCAGATCGGCGAAAAGGGACCAGTGAAGGTGCTGTACGTGGACGACAGTAGTGAAACCGGCTGTGAGCTGGATAAGGAGGTCAAAAACAGCTTTAACCCGGAGGCCCAGGTGTTCATGCCCATAAGCGACCCGGCCTCCTCCGTGTCCAGCTCTCCCTCAC
CRX.1042	wildtype	CRX.1042	GCCCTCGAGGAGGCGGGGCTTCGCGCGCAGGCGCTAAAGCGTCTCAGAGGAAGGGATTAGTGCCAGCCTGCGGGGGCAGCGGCCCCATTGGGCCGGACGTGGGCAGCAGTGGCTGAGGCAAGCTCGCCGGCGGCGGGGCGAAGGCTCCCGCTTGCGGGAAGACG
CRX.1042_full_mutant	allCrxSites	CRX.1042	GCCCTCGAGGAGGCGGGGCTTCGCGCGCAGGCGCTAAAGCGTCTCAGAGGAAGGGGTTAGTGCCAGCCTGCGGGGGCAGCGGCCCCATTGGGCCGGACGTGGGCAGCAGTGGCTGAGGCAAGCTCGCCGGCGGCGGGGCGAAGGCTCCCGCTTGCGGGAAGACG
CRX.1050	wildtype	CRX.1050	CGTTAGTGTCTGCTGTGGATGAGCGGAGGACTGACTGGGAGGCTCAGCTAGAATCAGGACTTAGCACCCTGAGCTCATGATCAGCTTAGGCAGCAGAGATTTGGCTTTGCCAACCATCTGTTTCATCTGAAGATTTCTCAGCTGATGAGGCGCTAGGAAGTTCA
CRX.1050_full_mutant	allCrxSites	CRX.1050	CGTTAGTGTCTGCTGTGGATGAGCGGAGGACTGACTGGGAGGCTCAGCTAGAATCAGGACTTAGCACCCTGAGCTCATGATCAGGTTAGGCAGCAGAGGTTTGGCTTTGCCAACCATCTGTTTCATCTGAAGATTTCTCAGCTGATGAGGCGCTAGGAAGTTCA
CRX.1058	wildtype	CRX.1058	GGGTGAGGAGGGGCTTAGCCGAGAAGTGTTTTTGTATTGGTCGTAATTGACCTTCCACCCACCTCTAACCCAGCAGATAAGTGATAGATCTGCCCTAAAGCCAATCAGAAGTGCTACTGTGAAATGCCCCGTAAAGAGCTTATACATCTCTCAATACAGTCTGG
CRX.1058_full_mutant	allCrxSites	CRX.1058	GGGTGAGGAGGGGGTTAGCCGAGAAGTGTTTTTGTATTGGTCGTAATTGACCTTCCACCCACCTCTAACCCAGCAGATAAGTGATAGATCTGCCCTAAAGCCAATCAGAAGTGCTACTGTGAAATGCCCCGTAAAGAGGTTATACATCTCTCAATACAGTCTGG
CRX.1063	wildtype	CRX.1063	ACCAAACTGCACTGAATAGAGAGAGCTCTGTGCTTCCCAAAGCAGAGATTTACAAGTCCGGACTTGCTCGGGTTTGGCGATCTAAGATCCCAGCGCAGCCCTGGTACCCTCTAGTGGAAGCTTTCAGCATTAGCGTACATCCATCTGCTGGAGAGCATCTCAAA
CRX.1063_full_mutant	allCrxSites	CRX.1063	ACCAAACTGCACTGAATAGAGAGAGCTCTGTGCTTCCCAAAGCAGAGGTTTACAAGTCCGGACTTGCTCGGGTTTGGCGATCTAAGATCCCAGCGCAGCCCTGGTACCCTCTAGTGGAAGCTTTCAGCATTAGCGTACATCCATCTGCTGGAGAGCATCTCAAA
CRX.1069	wildtype	CRX.1069	AGAGGCAGGGTGCAGGCAGGACTCTGTGCCCCAGGCCACAGCTTGGAGAGCGCCTAAGCCATAGAGTAACAAGATCAGATTTGTGTTACAGGCAGATTACCCTGGCAAGCAACCATGGAGCTGGGGAGAGAGACAGCTGGGAGGATGGGGGCGGGTGACAGGCT
CRX.1069_full_mutant	allCrxSites	CRX.1069	AGAGGCAGGGTGCAGGCAGGACTCTGTGCCCCAGGCCACAGCTTGGAGAGCGCCTACGCCATAGAGTAACAAGATCAGGTTTGTGTTACAGGCAGGTTACCCTGGCAAGCAACCATGGAGCTGGGGAGAGAGACAGCTGGGAGGATGGGGGCGGGTGACAGGCT
CRX.1071	wildtype	CRX.1071	CGGGACCTAATCCCTACAGGAACCAGCTGCCCTTTTCCCCGCCCGCTCTAGCTCGCACTTCCGGGGTGGTGTCATATGACTGCGTCAGCGTCTCGGCTCGATGACGTTTGGTATGAGCGCTAAGTCTACGTGAACCTAGAGTCGCAAGTACTTTCTACCCTCCG
CRX.1071_full_mutant	allCrxSites	CRX.1071	CGGGACCTACTCCCTACAGGAACCAGCTGCCCTTTTCCCCGCCCGCTCTAGCTCGCACTTCCGGGGTGGTGTCATATGACTGCGTCAGCGTCTCGGCTCGATGACGTTTGGTATGAGCGCTAAGTCTACGTGAACCTAGAGTCGCAAGTACTTTCTACCCTCCG
CRX.1076	wildtype	CRX.1076	AACAGCAGGGCACAGTAGGCGGAGCCAAGACGAACAGGCGGGGCTTTCACGGGTGGGCGGGGCTTACCAGCTAGGCTCATGTAGATTGGCTGGCGGGAGCGGAAGTGCTTCAGTGCGTCTCCCGAACAGTTCCGTTCCTCGCATCGGAGCACGCAGTCGCGGTA
CRX.1076_full_mutant	allCrxSites	CRX.1076	AACAGCAGGGCACAGTAGGCGGAGCCAAGACGAACAGGCGGGGCTTTCACGGGTGGGCGGGGGTTACCAGCTAGGCTCATGTAGATTGGCTGGCGGGAGCGGAAGTGCTTCAGTGCGTCTCCCGAACAGTTCCGTTCCTCGCATCGGAGCACGCAGTCGCGGTA
CRX.1077	wildtype	CRX.1077	AATGACTCCCGGGCTGCGGAGAAGCAAAGAAAGGGACTTAAAAGGACTGGGGGCGGGGCTGGTCATCTGAGGACTGGATTATGGGCTACTGGAGAGGGAGAAGGTCTTAAAATGAGGTCTTAGCTAGGAGATTATCTTTAACCTCAAGGAGAGACTTGCTTGCG
CRX.1077_full_mutant	allCrxSites	CRX.1077	AATGACTCCCGGGCTGCGGAGAAGCAAAGAAAGGGACTTAAAAGGACTGGGGGCGGGGCTGGTCATCTGAGGACTGGGTTATGGGCTACTGGAGAGGGAGAAGGTCTTAAAATGAGGTCTTAGCTAGGAGGTTATCTTTAACCTCAAGGAGAGACTTGCTTGCG
CRX.1081	wildtype	CRX.1081	CTGGGCAGGAGCCCTAATCGGATTGGACAGCTGAGATATGTGTGGTGGCTGAAAGCAGGCGGGAGAGAGGCCAGTGGGGAGGATGGTGTGAGAGCTGCCCCTGACGCTGCCCTGCCTCCCACGAGCACCACCTTGCTTAATCCTGGCTTCATCCCAAGAAAGGG
CRX.1081_full_mutant	allCrxSites	CRX.1081	CTGGGCAGGAGCCCTAATCGGATTGGACAGCTGAGATATGTGTGGTGGCTGAAAGCAGGCGGGAGAGAGGCCAGTGGGGAGGATGGTGTGAGAGCTGCCCCTGACGCTGCCCTGCCTCCCACGAGCACCACCTTGCTTACTCCTGGCTTCATCCCAAGAAAGGG
CRX.1084	wildtype	CRX.1084	GCCGCCGTACCGGCCCCCTCAGCTTCCGAACGGTGCGGCAAGTCTGATGCGACACAGAGGCATTCTGGGATTAAATAGTGCGCGCGGGGCGGAGCCGCGCCTGCGCACTTCTGCCGTGCTTACGCCCTCTAGCGAGGCAAGCGCAGTTCTCGGAGCCAGAAAAA
CRX.1084_full_mutant	allCrxSites	CRX.1084	GCCGCCGTACCGGCCCCCTCAGCTTCCGAACGGTGCGGCAAGTCTGATGCGACACAGAGGCATTCTGGGGTTAAATAGTGCGCGCGGGGCGGAGCCGCGCCTGCGCACTTCTGCCGTGCTTACGCCCTCTAGCGAGGCAAGCGCAGTTCTCGGAGCCAGAAAAA
CRX.1085	wildtype	CRX.1085	CCAAGATCAAGGTCTGAATAAATCCTCCTGCAGGCCAGCAGTAAGCCTCTTACTGCAAGAGTCAGAAGGCTCTTGATTCGTGAACACCTAGATTTACTGTCATCCCGGGGTTCCTATAAGACGTGGAACCTTAGAGTAAGAGCTGCCACATAATCCAGTCTCAT
CRX.1085_full_mutant	allCrxSites	CRX.1085	CCAAGATCAAGGTCTGAATAACTCCTCCTGCAGGCCAGCAGTACGCCTCTTACTGCAAGAGTCAGAAGGCTCTTGATTCGTGAACACCTAGATTTACTGTCATCCCGGGGTTCCTATAAGACGTGGAACCTTAGAGTAAGAGCTGCCACATACTCCAGTCTCAT
CRX.1087	wildtype	CRX.1087	AGGCCACCCTGAGGCCTCCGGGCGAGCGCTGTACTTCCTAAGCCCCGCCCACTAACCAATGAAAAACGCCTCTAGGAGAGAAGGCGGGGTCGAGAGCTCTGGGCACACCTCCCTGAGTTGGCTGTTCTGAGAGCTTTGTGCTCCTCCCTCCGCGACCAAGGGAC
CRX.1087_full_mutant	allCrxSites	CRX.1087	AGGCCACCCTGAGGCCTCCGGGCGAGCGCTGTACTTCCTACGCCCCGCCCACTAACCAATGAAAAACGCCTCTAGGAGAGAAGGCGGGGTCGAGAGCTCTGGGCACACCTCCCTGAGTTGGCTGTTCTGAGAGCTTTGTGCTCCTCCCTCCGCGACCAAGGGAC
CRX.1091	wildtype	CRX.1091	TGTATCCAAGTGCTGATCTGCAGGCTGGGGCCAAATCCCCATTCATTCCCTGTCAATCATCATTGCTATAGCGGCTGAGAGGGCCTCCAGTCTGTAAGAGACTAATGTCACATCAAAAGCGGTTTAAAATAGCAAGCACCTAATCTACACAATCGGTATCTATT
CRX.1091_full_mutant	allCrxSites	CRX.1091	TGTATCCAAGTGCTGCTCTGCAGGCTGGGGCCAACTCCCCATTCATTCCCTGTCAATCATCATTGCTATAGCGGCTGAGAGGGCCTCCAGTCTGTAAGAGACTAATGTCACATCAAAAGCGGTTTAAAATAGCAAGCACCTACTCTACACAATCGGTATCTATT
CRX.1098	wildtype	CRX.1098	GCTCCTTTACCCAGCCTGAGTTCAGCCGGAAAGCCAGATCTCAGACAGGAGGGAGGAAAAATTATTAAAGGATTAAGTCCAGAATAATCCTCTACATCCCAGGAGGCTCAGAAAGCAATAAGCCCTGGACTTAAAAACCCGATCTGTGGAGTCATGGGGGTGGC
CRX.1098_full_mutant	allCrxSites	CRX.1098	GCTCCTTTACCCAGCCTGAGTTCAGCCGGAAAGCCAGATCTCAGACAGGAGGGAGGAAAAATTATTAAAGGGTTAAGTCCAGAATACTCCTCTACATCCCAGGAGGCTCAGAAAGCAATACGCCCTGGACTTAAAAACCCGATCTGTGGAGTCATGGGGGTGGC
CRX.1112	wildtype	CRX.1112	GGAGGATGCCTGCATTATTAGCTCCATGTTAATCCCAGCCTTTCAGAGTCACAAGCCGCAGCAAAGTGTGCTGTAAGGAGCTTCTATCCTTCCCCTTCTATAACCTCTTTAGTGCACTTAAGTAGGTAGAGCTAAGCTCTCTCTGGCGGAGACTGGAAGGGTTC
CRX.1112_full_mutant	allCrxSites	CRX.1112	GGAGGATGCCTGCATTATTAGCTCCATGTTACTCCCAGCCTTTCAGAGTCACAAGCCGCAGCAAAGTGTGCTGTAAGGAGCTTCTATCCTTCCCCTTCTATAACCTCTTTAGTGCACTTAAGTAGGTAGAGCTACGCTCTCTCTGGCGGAGACTGGAAGGGTTC
CRX.1120	wildtype	CRX.1120	TCTTAGCTGCTGAGCCGCCTCTTCATCCTCTCGATAGCTAGTTTTATGAGAGGGTATTTACAGCGCTTTCTTGTGTGACGGATTACTACGTGGATGTCTGTTACTCTTCTGCATCTGGGTCATCACCTCTTGAGTCGGGGCAGCAGATCTTAGTGCTTAATTAT
CRX.1120_full_mutant	allCrxSites	CRX.1120	TCTTAGCTGCTGAGCCGCCTCTTCATCCTCTCGATAGCTAGTTTTATGAGAGGGTATTTACAGCGCTTTCTTGTGTGACGGGTTACTACGTGGATGTCTGTTACTCTTCTGCATCTGGGTCATCACCTCTTGAGTCGGGGCAGCAGATCTTAGTGCTTAATTAT
CRX.1122	wildtype	CRX.1122	TGGAACTACAGACATGTGCCATTGTGCCTGGTTGTTTACACAGGCTCTGGGGATTAACCTTGAGTCCTCAGCTTTGTGGGGCAAGCACTTTGTGGATTGAGCTCTCTCAGCCTGACAGATGCAGGATTTTAAAATGGTCTGTCTGTCGTCATCACATTAACCCT
CRX.1122_full_mutant	allCrxSites	CRX.1122	TGGAACTACAGACATGTGCCATTGTGCCTGGTTGTTTACACAGGCTCTGGGGGTTAACCTTGAGTCCTCAGCTTTGTGGGGCAAGCACTTTGTGGATTGAGCTCTCTCAGCCTGACAGATGCAGGGTTTTAAAATGGTCTGTCTGTCGTCATCACATTAACCCT
CRX.1123	wildtype	CRX.1123	GACTGAGTGAGCTGTGTCTCTCCTCCACAGCCTGCTTGCCGTCCCTTTGGGATAATCTGTCCTCCCTGAGTAAGCTGTTTACAGGTTCTGTCTATGCTTTCTGATGCTGGGGATAAACCCAGGACCTCACAATGCAAAGCAAGAAGAAATCAACCACTGAGTTA
CRX.1123_full_mutant	allCrxSites	CRX.1123	GACTGAGTGAGCTGTGTCTCTCCTCCACAGCCTGCTTGCCGTCCCTTTGGGATACTCTGTCCTCCCTGAGTAAGCTGTTTACAGGTTCTGTCTATGCTTTCTGATGCTGGGGGTAAACCCAGGACCTCACAATGCAAAGCAAGAAGAAATCAACCACTGAGTTA
CRX.1132	wildtype	CRX.1132	TCTCACCAGCCCCCACAAGTAGATTCTTGTTGGCCCAGCTCTCTCCTACTGTTCATCACCTGCCAACCTGGGAGCTAAGACTTTCTCAGCGGCTTAGGCTTAAGCTCCTGATTCAGAACCTCAGTCCTCTCCCTGTTCTGTAACAGGTCAATACTTATACGTCT
CRX.1132_full_mutant	allCrxSites	CRX.1132	TCTCACCAGCCCCCACAAGTAGATTCTTGTTGGCCCAGCTCTCTCCTACTGTTCATCACCTGCCAACCTGGGAGCTAAGACTTTCTCAGCGGGTTAGGGTTACGCTCCTGATTCAGAACCTCAGTCCTCTCCCTGTTCTGTAACAGGTCAATACTTATACGTCT
CRX.1133	wildtype	CRX.1133	ACAGGCATGTTCTTGATGTATTCCTGGCAAAGCAAAGAAGGAAATCTTCTCTTGCATCTACTACTAATCCTATTCATGAATGTTCTATCTTCATTGACCTAATTCCTTTCCAAAGGCTCCATCTACAGATAGCATCCCTTAGCGATTAAGCTTTGACACATGAA
CRX.1133_full_mutant	allCrxSites	CRX.1133	ACAGGCATGTTCTTGATGTATTCCTGGCAAAGCAAAGAAGGAAATCTTCTCTTGCATCTACTACTACTCCTATTCATGAATGTTCTATCTTCATTGACCTACTTCCTTTCCAAAGGCTCCATCTACAGATAGCATCCCTTAGCGGTTACGCTTTGACACATGAA
CRX.1135	wildtype	CRX.1135	GAGCCTGGGGAGGGGCTCCACAGTGCCCCAACTGTAGCTTCAAATAACTCAGTTGAGGAAGCTGTGCTGAGCCGGGATTATAGGTGGCTCACAGATCATCCTAGCACTTCCAGGTGAATACAGGGCTCAGGAGTAAAAGACAGGAGGTTGAATAGCATTCACCA
CRX.1135_full_mutant	allCrxSites	CRX.1135	GAGCCTGGGGAGGGGCTCCACAGTGCCCCAACTGTAGCTTCAAATAACTCAGTTGAGGAAGCTGTGCTGAGCCGGGGTTATAGGTGGCTCACAGATCATCCTAGCACTTCCAGGTGAATACAGGGCTCAGGAGTAAAAGACAGGAGGTTGAATAGCATTCACCA
CRX.1137	wildtype	CRX.1137	ACAGGAACCCAAAGTACCCTGGTAAGCTAGTAGGTTTAACTGCTTTATGTCCGTCCTCGACCCTGACCCAGGTGATCCGGGTCAAGGGCTTAACTGGGGTGTCTTAACTGCCACCTTCATCCCCTGCCCAAAGCTGCGTCTCCTCCCCGGGGCAGAAGCATCAG
CRX.1137_full_mutant	allCrxSites	CRX.1137	ACAGGAACCCAAAGTACCCTGGTAAGCTAGTAGGTTTAACTGCTTTATGTCCGTCCTCGACCCTGACCCAGGTGCTCCGGGTCAAGGGGTTAACTGGGGTGTCTTAACTGCCACCTTCATCCCCTGCCCAAAGCTGCGTCTCCTCCCCGGGGCAGAAGCATCAG
CRX.1146	wildtype	CRX.1146	ACCTTCCTTTCTCAGGAACACCCTGCTGGCTTCCTGAGTACAGCAGATAGCCACTTCCCGGGGAGGGCTAATCCTCCTCTGATAGGTGTGGTGAAGCTTGCTAAAACCCAAGCTAAAACCCATCCAGGCTGAGGGAAAGAGACCTGTGTGCTGTGCTGGGCAGT
CRX.1146_full_mutant	allCrxSites	CRX.1146	ACCTTCCTTTCTCAGGAACACCCTGCTGGCTTCCTGAGTACAGCAGATAGCCACTTCCCGGGGAGGGCTACTCCTCCTCTGATAGGTGTGGTGAAGCTTGCTAAAACCCAAGCTAAAACCCATCCAGGCTGAGGGAAAGAGACCTGTGTGCTGTGCTGGGCAGT
CRX.1147	wildtype	CRX.1147	ACAGTCATCCCTGGCGCAGGCACTGGTAATGTGCCCTACTTAGTTCAGGTAAATAGCCCTCCATCCCTGCTCCTGCAGGCATTAGGAAAAAGGCTTAGAAGTGGTGGGGGGGGGGGGGGAACGGGGACGGGACGGACTTGTTGGCAAGAGGCTCAATGGGATGG
CRX.1147_full_mutant	allCrxSites	CRX.1147	ACAGTCATCCCTGGCGCAGGCACTGGTAATGTGCCCTACTTAGTTCAGGTAAATAGCCCTCCATCCCTGCTCCTGCAGGCATTAGGAAAAAGGGTTAGAAGTGGTGGGGGGGGGGGGGGAACGGGGACGGGACGGACTTGTTGGCAAGAGGCTCAATGGGATGG
CRX.1150	wildtype	CRX.1150	TTACTACCATCCTCCTGCCTCTCGGCTGGGGAAATGGGATTAGAGGTCTAAGAGGGAAGAGCTTAAGCTGATTAGGCAAGTGGGCAGTCCTGAGGGCAACTATGCCAGAGAATAAAAAGCTCCTGTGAGCCACTGTCCTGGAGAGGAAGAGACCGGAGCCATCC
CRX.1150_full_mutant	allCrxSites	CRX.1150	TTACTACCATCCTCCTGCCTCTCGGCTGGGGAAATGGGGTTAGAGGTCTAAGAGGGAAGAGGTTACGCTGGTTAGGCAAGTGGGCAGTCCTGAGGGCAACTATGCCAGAGAATAAAAAGCTCCTGTGAGCCACTGTCCTGGAGAGGAAGAGACCGGAGCCATCC
CRX.1153	wildtype	CRX.1153	AACGGTGAGAGGCAGTGGGGCTTTTAAAAGGCAGGGCTTAGCGGAAGGCAGATATTAAGTCATGAGCTCCACCCTGGCAGAGGATTACCAGAGTTCTTCTTAGATGGCATTAATACTTGTCTGAGCAGGTTATTATTATAAACTTGGTTGTGTGCAGTCCCTTC
CRX.1153_full_mutant	allCrxSites	CRX.1153	AACGGTGAGAGGCAGTGGGGCTTTTAAAAGGCAGGGGTTAGCGGAAGGCAGATATTAAGTCATGAGCTCCACCCTGGCAGAGGGTTACCAGAGTTCTTCTTAGATGGCGTTACTACTTGTCTGAGCAGGTTATTATTATAAACTTGGTTGTGTGCAGTCCCTTC
CRX.1154	wildtype	CRX.1154	AAGGAATCTTAATAAAGAAAATGCCTCAATAGGATTAGCCTGTAAGCCAGCCTATGGGGCATTTTCTTGATTGAGGATTAATATGGGAAGGCCCAGCTTACTGTAGGCAGTGGCACCACTGAGCTAGCAGTCCTGGATGCTATCAGACATCAGGCTGAGCAAGC
CRX.1154_full_mutant	allCrxSites	CRX.1154	AAGGAATCTTAATAAAGAAAATGCCTCAATAGGGTTAGCCTGTACGCCAGCCTATGGGGCATTTTCTTGATTGAGGGTTAATATGGGAAGGCCCAGCTTACTGTAGGCAGTGGCACCACTGAGCTAGCAGTCCTGGATGCTATCAGACATCAGGCTGAGCAAGC
CRX.1155	wildtype	CRX.1155	AGGATACTTAGTCACCAACTGCACCCAGTTGCTAAGCTCCAGAGGCTCAAGGCAGGGAGGGCCCAGCTTGTCACAGAACATCCATCGGGCTAATTCCCTCAACAGGATAATCCTATGAAAAGTGGCATGAGCCAGAGGTAGGGCAGACAAGTGACCTGGGACTT
CRX.1155_full_mutant	allCrxSites	CRX.1155	AGGATACTTAGTCACCAACTGCACCCAGTTGCTACGCTCCAGAGGCTCAAGGCAGGGAGGGCCCAGCTTGTCACAGAACATCCATCGGGCTACTTCCCTCAACAGGATACTCCTATGAAAAGTGGCATGAGCCAGAGGTAGGGCAGACAAGTGACCTGGGACTT
CRX.1157	wildtype	CRX.1157	TCCCAAAAACTTGGCGGGCTCCCCGCTCCCTCCACTGGACCAAGGAGATGCAAAGACCTCCACACTCCTAGAGAGGACGCTTAGGCTCCTGCAGAGGATTTCCGCCCTCAGCTCACTTCCGGCCTCGCCCTACAGGCGCTGGTGCCCTGCGTTTACTCTATTCT
CRX.1157_full_mutant	allCrxSites	CRX.1157	TCCCAAAAACTTGGCGGGCTCCCCGCTCCCTCCACTGGACCAAGGAGATGCAAAGACCTCCACACTCCTAGAGAGGACGCTTAGGCTCCTGCAGAGGGTTTCCGCCCTCAGCTCACTTCCGGCCTCGCCCTACAGGCGCTGGTGCCCTGCGTTTACTCTATTCT
CRX.1158	wildtype	CRX.1158	AGTTGAGATGACCTTAGCTTGGCTCAGAGAGAGAAGCAGGGATGGCAATTCAGTCGGATCCTGGATATATTTAGAAAGAAGAGCCAGGTGTCAGGGCAACAAGCCTGTAATCCCGGGGCTTAGGAGGCAGAGGCGAGGGGATTAGTTCAAGGTCATCCTTGCCT
CRX.1158_full_mutant	allCrxSites	CRX.1158	AGTTGAGATGACCTTAGCTTGGCTCAGAGAGAGAAGCAGGGATGGCAATTCAGTCGGATCCTGGATATATTTAGAAAGAAGAGCCAGGTGTCAGGGCAACAAGCCTGTACTCCCGGGGGTTAGGAGGCAGAGGCGAGGGGGTTAGTTCAAGGTCATCCTTGCCT
CRX.1160	wildtype	CRX.1160	CCCAGGGGATTAAGTAGCATTGTGTCTGCTTTGTCATGGGATAGGCTACTGGCCTGGTCACCGCCTTACCTCAGGAGGATAAGCCTTTTCCGTGTGCCTACTGCCTAATCCCCCATGGGGTTTAATCTTCAGTGTCAGCTTGGCTGCAGTGACCTAGGAGATCC
CRX.1160_full_mutant	allCrxSites	CRX.1160	CCCAGGGGGTTAAGTAGCATTGTGTCTGCTTTGTCATGGGATAGGCTACTGGCCTGGTCACCGCCTTACCTCAGGAGGATACGCCTTTTCCGTGTGCCTACTGCCTACTCCCCCATGGGGTTTACTCTTCAGTGTCAGCTTGGCTGCAGTGACCTAGGAGATCC
CRX.1161	wildtype	CRX.1161	CAACTGCAGCCCAACCTCCTCCCTCCCTGAGTGTCCCACCTCCCCCTTCTGATTGATAGTCTAATCTCTGGGCCTTCTGAGTAACTAATCCTCCCATAATGGGATCAACATCTTGGTCCCTGCTCTTTATTTACATAACGGGACAAGGAAGGCCTTGCTCTAGC
CRX.1161_full_mutant	allCrxSites	CRX.1161	CAACTGCAGCCCAACCTCCTCCCTCCCTGAGTGTCCCACCTCCCCCTTCTGATTGATAGTCTACTCTCTGGGCCTTCTGAGTAACTACTCCTCCCATAATGGGGTCAACATCTTGGTCCCTGCTCTTTATTTACATAACGGGACAAGGAAGGCCTTGCTCTAGC
CRX.1162	wildtype	CRX.1162	CCCTGCTCTGGAACACCCCCAATCCATGCCACGTGAGCATTTGCCTGATGATGAGATTTGGGGTTTCTTACACTGAGTAGAGTAATCGGATCACTGCGGGTGCTAACTGGATTAGCAGAAAGGCATCCAGGAGGCGAGGCATGAGAGGTTATTAAATGGCACAG
CRX.1162_full_mutant	allCrxSites	CRX.1162	CCCTGCTCTGGAACACCCCCAATCCATGCCACGTGAGCATTTGCCTGATGATGAGGTTTGGGGTTTCTTACACTGAGTAGAGTAATCGGGTCACTGCGGGTGCTAACTGGGTTAGCAGAAAGGCATCCAGGAGGCGAGGCATGAGAGGTTATTAAATGGCACAG
CRX.1182	wildtype	CRX.1182	TCCGTTGTTTCCCAGGTCTCTAGTAAGATCTTGAAGGGACACGGGATGATCCTGCCCTGCTCCTCCCTGCCCCCTCGACTAGCCAGATGTCCACCCCTATAATCCTATAGCTCCGCCCTCCTCTAAGGAGCTGAGACCCTGTTCAGCCTGTGCTACTTGGAAGG
CRX.1182_full_mutant	allCrxSites	CRX.1182	TCCGTTGTTTCCCAGGTCTCTAGTAAGATCTTGAAGGGACACGGGATGCTCCTGCCCTGCTCCTCCCTGCCCCCTCGACTAGCCAGATGTCCACCCCTATACTCCTATAGCTCCGCCCTCCTCTAAGGAGCTGAGACCCTGTTCAGCCTGTGCTACTTGGAAGG
CRX.1183	wildtype	CRX.1183	CGTCCCAGCAGAGGGAAGCAGGGAAGCATGGAGAGGCGGGGTGTCCTGATGTAATAATCTGCTTGGAAGCAAAGCCTTCTGTGTCCCTTAATCCAACCTGTATCTGAGACAAGATGGCGGGCAGGCTGGCCAGCTTCTAGCTAATGTCTGTTAAGGTAGACCGG
CRX.1183_1_double	singleCrxSite	CRX.1183	CGTCCCAGCAGAGGGAAGCAGGGAAGCATGGAGAGGCGGGGTGTCCTGATGTAATAATCTGCTTGGAAGCAAAGCCTTCTGTGTCCCTTACTCCAACCTGTATCTGAGACAAGATGGCGGGCAGGCTGGCCAGCTTCTAGCTAATGTCTGTTAAGGTAGACCGG
CRX.1183_2_double	singleCrxSite	CRX.1183	CGTCCCAGCAGAGGGAAGCAGGGAAGCATGGAGAGGCGGGGTGTCCTGATGTAATACTCTGCTTGGAAGCAAAGCCTTCTGTGTCCCTTAATCCAACCTGTATCTGAGACAAGATGGCGGGCAGGCTGGCCAGCTTCTAGCTAATGTCTGTTAAGGTAGACCGG
CRX.1183_full_mutant	allCrxSites	CRX.1183	CGTCCCAGCAGAGGGAAGCAGGGAAGCATGGAGAGGCGGGGTGTCCTGATGTAATACTCTGCTTGGAAGCAAAGCCTTCTGTGTCCCTTACTCCAACCTGTATCTGAGACAAGATGGCGGGCAGGCTGGCCAGCTTCTAGCTAATGTCTGTTAAGGTAGACCGG
CRX.1190	wildtype	CRX.1190	AACTTCAGCCTAAGAAGCTGGGGCAATTCAAGAAGTGGCCACGGGGTGGCAGTATGGAATCAAAAGCCCTGCTGGCATCCGCTGATCCTTAGCTTGAGATTTCCAAGCTCCTGGAAGCCGAGCCTGCCGCCCCATGCCGGCTCCGCCAGAGCGCCTCCTTAATT
CRX.1190_full_mutant	allCrxSites	CRX.1190	AACTTCAGCCTAAGAAGCTGGGGCAATTCAAGAAGTGGCCACGGGGTGGCAGTATGGAATCAAAAGCCCTGCTGGCATCCGCTGCTCCTTAGCTTGAGATTTCCAAGCTCCTGGAAGCCGAGCCTGCCGCCCCATGCCGGCTCCGCCAGAGCGCCTCCTTAATT
CRX.1196	wildtype	CRX.1196	CTTTTAGTTGTAGCTTGGTAAGTTGCTGTTGAGTTTCCCTGAGTGTGACTTAGCTGGTGTGAGTGGGGCCCAGCTGGGCACATGCTGCTAAGCAGATGGAGAGCTGCCTGGGATTAAACCACTCAGTTCCTTCCATATCTAATCCTCTCTGTAAATACTGACTT
CRX.1196_full_mutant	allCrxSites	CRX.1196	CTTTTAGTTGTAGCTTGGTAAGTTGCTGTTGAGTTTCCCTGAGTGTGACTTAGCTGGTGTGAGTGGGGCCCAGCTGGGCACATGCTGCTAAGCAGATGGAGAGCTGCCTGGGGTTAAACCACTCAGTTCCTTCCATATCTACTCCTCTCTGTAAATACTGACTT
CRX.1201	wildtype	CRX.1201	AGCTTCCAGCAGTCTCTGAACCCCGCTCATAACTTCTCTCCCCACTTATCTGACAGCTGCTGTCACCTGACCCACCTTAATCTCCTTCCAGGCCTGGGGAGAGCTTCTCCTGGCTCTGCCCAGCAGCCAGGCCCTTTAATCCTTTTAGTTGTGAACCTCGCTGC
CRX.1201_full_mutant	allCrxSites	CRX.1201	AGCTTCCAGCAGTCTCTGAACCCCGCTCATAACTTCTCTCCCCACTTATCTGACAGCTGCTGTCACCTGACCCACCTTACTCTCCTTCCAGGCCTGGGGAGAGCTTCTCCTGGCTCTGCCCAGCAGCCAGGCCCTTTACTCCTTTTAGTTGTGAACCTCGCTGC
CRX.1206	wildtype	CRX.1206	AAGCTGAAGTGACAGCAGCTAGAAGATTAGACAGGAAGAGCAGCCTGTGTGCGGTAAGGTCATAAATCCAGGGATAATCTACTGTGAGATGGGGAAAGCCGCCACAAACAATACCTTAAACCATTCCTGAGAGACACACAGTCACCTTCAGCAGATAAGAACAC
CRX.1206_full_mutant	allCrxSites	CRX.1206	AAGCTGAAGTGACAGCAGCTAGAAGGTTAGACAGGAAGAGCAGCCTGTGTGCGGTAAGGTCATAACTCCAGGGATACTCTACTGTGAGATGGGGAAAGCCGCCACAAACAATACCTTAAACCATTCCTGAGAGACACACAGTCACCTTCAGCAGATAAGAACAC
CRX.1208	wildtype	CRX.1208	CTGCCAAGCAATCCTATCTCTGCACGGGCCAGGAGGGAGCTCACCCGGCAGGTGACTGTCCCAGCATAATCAGATTTAGCATAATCAGATCTGGCTGAGCGGCTTTAATGGAAGCCGACAGAATGCCAGGCTCTACTCCCAACACGGGCTGTACATCTTTTTTT
CRX.1208_full_mutant	allCrxSites	CRX.1208	CTGCCAAGCAATCCTATCTCTGCACGGGCCAGGAGGGAGCTCACCCGGCAGGTGACTGTCCCAGCATAATCAGGTTTAGCATAATCAGATCTGGCTGAGCGGCTTTAATGGAAGCCGACAGAATGCCAGGCTCTACTCCCAACACGGGCTGTACATCTTTTTTT
CRX.1210	wildtype	CRX.1210	TGCATCCAGGAGCCACTGAAATCCAAGCTGGGGCTAAGGCAAGTTGGCTACTGCTTCTAAGCCGGTGCACTTCTGATCCGCCCCTCTCACCCGCCCTCGGCTGCCCGCTGGCCATGTAAGATCTGCCTGGGTGGCCGAGGCCACAAGACAGAGGGAGGCAGCAT
CRX.1210_full_mutant	allCrxSites	CRX.1210	TGCATCCAGGAGCCACTGAAATCCAAGCTGGGGCTAAGGCAAGTTGGCTACTGCTTCTACGCCGGTGCACTTCTGCTCCGCCCCTCTCACCCGCCCTCGGCTGCCCGCTGGCCATGTAAGATCTGCCTGGGTGGCCGAGGCCACAAGACAGAGGGAGGCAGCAT
CRX.1212	wildtype	CRX.1212	ACTCCCCAAGAGCTCTAAGCCCAGTGACCTTGGCCATGGACAGCACAGCTTTCTGTAATCCTATTAGTATCTGAAGGAGACTCCTAATCCCTCAGGGTTTCTAGAAAGCTGCATAAACCTCACATGCCGCTGAAGGATCTGAGGCCATTCAGGTGACCCAGACA
CRX.1212_full_mutant	allCrxSites	CRX.1212	ACTCCCCAAGAGCTCTACGCCCAGTGACCTTGGCCATGGACAGCACAGCTTTCTGTACTCCTATTAGTATCTGAAGGAGACTCCTACTCCCTCAGGGTTTCTAGAAAGCTGCATAAACCTCACATGCCGCTGAAGGATCTGAGGCCATTCAGGTGACCCAGACA
CRX.1213	wildtype	CRX.1213	CTGTCAGAAAGGACCACAGCATGGGCCATACTCACCAAGCACTGGACAGATCTCAGGAAGCCACAGGCGCCGGTTATCTGGACCTGGGTCAGCAGAACACTGGCCTAGGAATTTATCCTTCCCTTGATGAGCGGATTATGACTCTCTTTTCTGACGATACACTA
CRX.1213_full_mutant	allCrxSites	CRX.1213	CTGTCAGAAAGGACCACAGCATGGGCCATACTCACCAAGCACTGGACAGATCTCAGGAAGCCACAGGCGCCGGTTATCTGGACCTGGGTCAGCAGAACACTGGCCTAGGAATTTATCCTTCCCTTGATGAGCGGGTTATGACTCTCTTTTCTGACGATACACTA
CRX.1214	wildtype	CRX.1214	TGGCGTCCGCAGGTGACAGACAGCTATGCCTCAGACAGGACCTCCTGCTCCTCAGCTTACCTGCTAATCCCTCCGCAACCACAGTCCTAACAGATGACTGCGCAGCTTCAGCTCTGCGCTATACTTAAGTAAACTCTGCCACTCTGAGCCATTCCTTTGCCACA
CRX.1214_full_mutant	allCrxSites	CRX.1214	TGGCGTCCGCAGGTGACAGACAGCTATGCCTCAGACAGGACCTCCTGCTCCTCAGCTTACCTGCTACTCCCTCCGCAACCACAGTCCTAACAGATGACTGCGCAGCTTCAGCTCTGCGCTATACTTAAGTAAACTCTGCCACTCTGAGCCATTCCTTTGCCACA
CRX.1224	wildtype	CRX.1224	GGGGCAGCCTTGCTTTCTAGCAACCCACTCTTGCTGGAACTAATCCTGCCCCGCCGCCCCCCCCCCCTGCCCCCAGAGAGCCCACTAATCCCTCTTAGCAATCTAATCACCTCTTAAAGCTCCAGCATCTCTCAGTGCTGATCCTCTGGTGACCAAGTTTGAAT
CRX.1224_full_mutant	allCrxSites	CRX.1224	GGGGCAGCCTTGCTTTCTAGCAACCCACTCTTGCTGGAACTACTCCTGCCCCGCCGCCCCCCCCCCCTGCCCCCAGAGAGCCCACTACTCCCTCTTAGCAATCTACTCACCTCTTAAAGCTCCAGCATCTCTCAGTGCTGCTCCTCTGGTGACCAAGTTTGAAT
CRX.1232	wildtype	CRX.1232	GGAAACACCACACAAACTTAGTTTAGAATCAACAGGTAATTCAGTTGTTGGGCGCAGCAATTAGAATCCTAATCTTATAAGCCATATTAAATATAAATCCTCCAGTGGCGAATCCTCCTAAATGGGGCCACTTGTAGCTACATCTTGTCCTCCTGTTGTCCCCA
CRX.1232_full_mutant	allCrxSites	CRX.1232	GGAAACACCACACAAACTTAGTTTAGAATCAACAGGTAATTCAGTTGTTGGGCGCAGCAATTAGAATCCTACTCTTATACGCCATATTAAATATAACTCCTCCAGTGGCGAATCCTCCTAAATGGGGCCACTTGTAGCTACATCTTGTCCTCCTGTTGTCCCCA
CRX.1233	wildtype	CRX.1233	GCTTGCAGCCGGCAATCCATCTGTTAACACACTGGCCAGACCGGGGCTTGGTGGCATCGAAGTGACCCAGAAGTAGGTCTAATCCTCTCTTCTAAATGTGCTTAATACCATCGATAATCTTGTCACATAAATCTCCTGGTTAGCAGTGAGCTGCAGCTCTCACC
CRX.1233_full_mutant	allCrxSites	CRX.1233	GCTTGCAGCCGGCAATCCATCTGTTAACACACTGGCCAGACCGGGGCTTGGTGGCATCGAAGTGACCCAGAAGTAGGTCTACTCCTCTCTTCTAAATGTGCTTACTACCATCGATACTCTTGTCACATAACTCTCCTGGTTAGCAGTGAGCTGCAGCTCTCACC
CRX.1237	wildtype	CRX.1237	TTAAAGTCGCTAGAGAAGCTCTGACACAAGGCTTCCTCCGCCAGCTATCAGCGGCCATCTGGCAATTAGCAGCCTCTGAGGCAGCTAATCCCACTCTGAGCTGGATTAAAGCTGAAGTTTAAAACACGGAGATAGGCAGGTGATTTCTGTTTGAGTCTTTGGGT
CRX.1237_full_mutant	allCrxSites	CRX.1237	TTAAAGTCGCTAGAGAAGCTCTGACACAAGGCTTCCTCCGCCAGCTATCAGCGGCCATCTGGCAATTAGCAGCCTCTGAGGCAGCTACTCCCACTCTGAGCTGGGTTAAAGCTGAAGTTTAAAACACGGAGATAGGCAGGTGATTTCTGTTTGAGTCTTTGGGT
CRX.1240	wildtype	CRX.1240	GGTTAATGACTGATGTGGAAGTGCCCCACCCACTGTGAGCAGTCTATATCTGAGCAGATGGTCCTCGGGTGTGTAAGAAAGTAGGCTTAGCAAGCTATTAGAAGCAAGCCAGTAAGTAGCATTCCCACACAGCTTTTGCTTCAGTTCCTGTCTCTGAGTTCTTG
CRX.1240_full_mutant	allCrxSites	CRX.1240	GGTTAATGACTGATGTGGAAGTGCCCCACCCACTGTGAGCAGTCTATATCTGAGCAGATGGTCCTCGGGTGTGTAAGAAAGTAGGGTTAGCAAGCTATTAGAAGCAAGCCAGTAAGTAGCATTCCCACACAGCTTTTGCTTCAGTTCCTGTCTCTGAGTTCTTG
CRX.1250	wildtype	CRX.1250	GCTCCAAGTCATGGGAGGAAGATTAGACGGTAGGTAAAGGATTAAGAGCAGATTTAATCTTCTTATAGCCTAAGGGTGGCTTTGCACTCTGGGATCACAGTAAGCAGGCATCACCCAAGCCTGTACCTTCCTGATAGTTCTTGCTCCGGCTCTGAGCCTGCTCC
CRX.1250_full_mutant	allCrxSites	CRX.1250	GCTCCAAGTCATGGGAGGAAGGTTAGACGGTAGGTAAAGGGTTAAGAGCAGGTTTACTCTTCTTATAGCCTAAGGGTGGCTTTGCACTCTGGGGTCACAGTAAGCAGGCATCACCCAAGCCTGTACCTTCCTGATAGTTCTTGCTCCGGCTCTGAGCCTGCTCC
CRX.1252	wildtype	CRX.1252	GGATCCAGCGGGTTCCAAAGGAAGCCAGAAAAATCTGGCTTGGGTGTACACATCAATATCTAATCCCAGATCAAGGGCAGGGCATTAGTAAGTACTCATCTTCCCTGTCAGCAGCAGCAGTATAGCTTGTGGGGATGCAGACCTGGCTTCCCTTATTACCATCG
CRX.1252_1_double	singleCrxSite	CRX.1252	GGATCCAGCGGGTTCCAAAGGAAGCCAGAAAAATCTGGCTTGGGTGTACACATCAATATCTACTCCCAGATCAAGGGCAGGGCATTAGTAAGTACTCATCTTCCCTGTCAGCAGCAGCAGTATAGCTTGTGGGGATGCAGACCTGGCTTCCCTTATTACCATCG
CRX.1252_2_double	singleCrxSite	CRX.1252	GGATCCAGCGGGTTCCAAAGGAAGCCAGAAAAATCTGGCTTGGGTGTACACATCAATATCTAATCCCAGGTCAAGGGCAGGGCATTAGTAAGTACTCATCTTCCCTGTCAGCAGCAGCAGTATAGCTTGTGGGGATGCAGACCTGGCTTCCCTTATTACCATCG
CRX.1252_full_mutant	allCrxSites	CRX.1252	GGATCCAGCGGGTTCCAAAGGAAGCCAGAAAAATCTGGCTTGGGTGTACACATCAATATCTACTCCCAGGTCAAGGGCAGGGCATTAGTAAGTACTCATCTTCCCTGTCAGCAGCAGCAGTATAGCTTGTGGGGATGCAGACCTGGCTTCCCTTATTACCATCG
CRX.1257	wildtype	CRX.1257	GCAGACAGCAACAGGAGAGAAGTGAGATTTGCAAAGCCAGGGGGCCAGGTAGATGCTGTCTTGGGCGGTATCTGGCATTCTTAAGAGGATTATATTCTCAGCACAAAGGAGATTTATTTGCCTCAGGGGAACAAAGGCCAGGAAAACAAAGACAGGACATAGAG
CRX.1257_full_mutant	allCrxSites	CRX.1257	GCAGACAGCAACAGGAGAGAAGTGAGGTTTGCAAAGCCAGGGGGCCAGGTAGATGCTGTCTTGGGCGGTATCTGGCATTCTTAAGAGGGTTATATTCTCAGCACAAAGGAGGTTTATTTGCCTCAGGGGAACAAAGGCCAGGAAAACAAAGACAGGACATAGAG
CRX.1261	wildtype	CRX.1261	TCTCCCTCCCGCGCCGCCTACAGGGAAGCTAGGCTCACGTCCCCGGAAGTGCAGGCGGCGCTCGCTGAGAGCGGCTTAACTCGTTTCCGGCCGCAGCCGGAGACCACCCCGCGGCCCACAGCCGGAAGAAGGGTGCCGTAGAGCATTGTGGGAGGCGTGGCTCG
CRX.1261_full_mutant	allCrxSites	CRX.1261	TCTCCCTCCCGCGCCGCCTACAGGGAAGCTAGGCTCACGTCCCCGGAAGTGCAGGCGGCGCTCGCTGAGAGCGGGTTAACTCGTTTCCGGCCGCAGCCGGAGACCACCCCGCGGCCCACAGCCGGAAGAAGGGTGCCGTAGAGCATTGTGGGAGGCGTGGCTCG
CRX.1264	wildtype	CRX.1264	GGCTGGAGCTGATCTGTTGCCGGCATCTAGGACAGAGAGGAAACACGGGCACTGTCAAAGAAGCAGAGCTGGGAGCCAATGAGGAACAAGGCCAGAGAGTATTAAAGCATTAAGAGATAAGAGTCCCTCTCTGCAGCCAACTGGCTCGCACAACTGCCTCAGAA
CRX.1264_1_double	singleCrxSite	CRX.1264	GGCTGGAGCTGATCTGTTGCCGGCATCTAGGACAGAGAGGAAACACGGGCACTGTCAAAGAAGCAGAGCTGGGAGCCAATGAGGAACAAGGCCAGAGAGTGTTAAAGCATTAAGAGATAAGAGTCCCTCTCTGCAGCCAACTGGCTCGCACAACTGCCTCAGAA
CRX.1264_2_double	singleCrxSite	CRX.1264	GGCTGGAGCTGCTCTGTTGCCGGCATCTAGGACAGAGAGGAAACACGGGCACTGTCAAAGAAGCAGAGCTGGGAGCCAATGAGGAACAAGGCCAGAGAGTATTAAAGCATTAAGAGATAAGAGTCCCTCTCTGCAGCCAACTGGCTCGCACAACTGCCTCAGAA
CRX.1264_full_mutant	allCrxSites	CRX.1264	GGCTGGAGCTGCTCTGTTGCCGGCATCTAGGACAGAGAGGAAACACGGGCACTGTCAAAGAAGCAGAGCTGGGAGCCAATGAGGAACAAGGCCAGAGAGTGTTAAAGCATTAAGAGATAAGAGTCCCTCTCTGCAGCCAACTGGCTCGCACAACTGCCTCAGAA
CRX.1281	wildtype	CRX.1281	AGGTCCCCTCCTTCAAGACAACACGTGTTTAGCTCTGCCCAACATCTCACCTCAGTGAGCTGTCTACTTATCCTCCGTGTCCCCTAAAGCTCACGGCAGCGGAGATCTAGAGTGGAGGATTTCCAGGCAAGCTTAACTAACTAAGCTAGAGCGGCACTAGGTAG
CRX.1281_full_mutant	allCrxSites	CRX.1281	AGGTCCCCTCCTTCAAGACAACACGTGTTTAGCTCTGCCCAACATCTCACCTCAGTGAGCTGTCTACTTATCCTCCGTGTCCCCTAAAGCTCACGGCAGCGGAGATCTAGAGTGGAGGGTTTCCAGGCAAGGTTAACTAACTAAGCTAGAGCGGCACTAGGTAG
CRX.1282	wildtype	CRX.1282	CTGGCCTCCATTAGAGCATCTTTCTTAGACACCCCTCCTCCCCCAAAGCTCATTTCTAAGCAGCTTAGACATGTATCCTTACAATCAGCTTAGTAAACGCTTTGGTGATGATGTCACCTCATCAGTTAAGATACAGTGCCAGCAACACAGGTCAGTACTAAGAC
CRX.1282_full_mutant	allCrxSites	CRX.1282	CTGGCCTCCATTAGAGCATCTTTCTTAGACACCCCTCCTCCCCCAAAGCTCATTTCTAAGCAGGTTAGACATGTATCCTTACAATCAGGTTAGTAAACGCTTTGGTGATGATGTCACCTCATCAGTTAAGATACAGTGCCAGCAACACAGGTCAGTACTAAGAC
CRX.1283	wildtype	CRX.1283	CACACGATATTCACCTCTTATCTACCTACGGTGGACGCTCCAGGAGCCACACCACAGTTGAATGAAGGCTGGATTAAGAAACTAATCTAAGGCTATATATAGACAGCAACACCAATTTAATCCCCGCCCTCTCCAGCCTACCCTCCCTAGTTCCATAAATCCCC
CRX.1283_full_mutant	allCrxSites	CRX.1283	CACACGATATTCACCTCTTATCTACCTACGGTGGACGCTCCAGGAGCCACACCACAGTTGAATGAAGGCTGGGTTAAGAAACTACTCTAAGGCTATATATAGACAGCAACACCAATTTACTCCCCGCCCTCTCCAGCCTACCCTCCCTAGTTCCATAACTCCCC
CRX.1287	wildtype	CRX.1287	TGTAATTCAGCCCTATTGGTCATCTTTACCGACTTAAAGCCACAAACTGGATTCTCTGCTTAAGCCTTGTGCAATAATAGCTCCTGTCTGCCTGCTGTAATCATCCTGAGCTGCCCACAGCTGCCCTTCAGATCTCAGCTGAAATGACGCCTCCCAGAAGAAAT
CRX.1287_full_mutant	allCrxSites	CRX.1287	TGTAATTCAGCCCTATTGGTCATCTTTACCGACTTAAAGCCACAAACTGGATTCTCTGCTTACGCCTTGTGCAATAATAGCTCCTGTCTGCCTGCTGTAATCATCCTGAGCTGCCCACAGCTGCCCTTCAGATCTCAGCTGAAATGACGCCTCCCAGAAGAAAT
CRX.1295	wildtype	CRX.1295	TATCAATTATCTTCTTATATCACTCTCTACTTACTGAAGCATGTCTAATGCTTGCCAGTTCCAGCCAGTCTGACTAGATCGCTTGCCCCAGAAATCCCCATCTCTGCCTCCTGAGTGTTGGGGGTACAGGCAGTCCTGTGCCTGAATAGGTTTAAAATGGGCTC
CRX.1295_full_mutant	allCrxSites	CRX.1295	TATCAATTATCTTCTTATATCACTCTCTACTTACTGAAGCATGTCTAATGCTTGCCAGTTCCAGCCAGTCTGACTAGATCGCTTGCCCCAGAACTCCCCATCTCTGCCTCCTGAGTGTTGGGGGTACAGGCAGTCCTGTGCCTGAATAGGTTTAAAATGGGCTC
CRX.1299	wildtype	CRX.1299	ATAGGCCAATAACACCGTGTCACTTATAATCTGTAGAGGAGGAAGCTAGTGGGGTGAGAGAATCCGGGTTAAGCTCAGCTATAAATGGCAGAGGATGAAGGGAGGAAAGAGGGGGCAACAAAGCCAGCCCAGGAGGTCAGTGAGGCCAGCACTACAAGAGAAGG
CRX.1299_full_mutant	allCrxSites	CRX.1299	ATAGGCCAATAACACCGTGTCACTTATACTCTGTAGAGGAGGAAGCTAGTGGGGTGAGAGAATCCGGGTTACGCTCAGCTATAAATGGCAGAGGATGAAGGGAGGAAAGAGGGGGCAACAAAGCCAGCCCAGGAGGTCAGTGAGGCCAGCACTACAAGAGAAGG
CRX.1301	wildtype	CRX.1301	TCTTTCTGCCTTTGTGCTTCATATACTGCCTCTCCTTTAGTTGCACGGAAAAGGGAGGATTTGATGGATGCTATTTTTAACAGGAGCCGGGATAAAAGGAGGTATTATCTCTAATGCTGGGAAGGAAGGTGACCACAGACAAACATTTGGTGATGGGAGGGAGG
CRX.1301_full_mutant	allCrxSites	CRX.1301	TCTTTCTGCCTTTGTGCTTCATATACTGCCTCTCCTTTAGTTGCACGGAAAAGGGAGGGTTTGATGGATGCTATTTTTAACAGGAGCCGGGGTAAAAGGAGGTGTTATCTCTAATGCTGGGAAGGAAGGTGACCACAGACAAACATTTGGTGATGGGAGGGAGG
CRX.1306	wildtype	CRX.1306	CTCTTGGTTGAGGGAGCTGTTTTTATTCCCGCGGTGCTGAATGACGGCTTAATCAGAGGCCGCGGATCAAGGCTTAGCCAGCCCGGGGCTAATCGCTACTCCCTTATAAGAGGGGCAGACACATAGTCCACATTTTTAGAACACAGGCTACTATTTTCCTTAAT
CRX.1306_full_mutant	allCrxSites	CRX.1306	CTCTTGGTTGAGGGAGCTGTTTTTATTCCCGCGGTGCTGAATGACGGGTTACTCAGAGGCCGCGGGTCAAGGGTTAGCCAGCCCGGGGCTAATCGCTACTCCCTTATAAGAGGGGCAGACACATAGTCCACATTTTTAGAACACAGGCTACTATTTTCCTTAAT
CRX.1307	wildtype	CRX.1307	GTGGGTATGTACACATAAGTGCAGGCTGTGTGGAGGTCAGAGCCATTGGATCTTCCTTTAGCTGCAGACTTAGGCAGCTGTAAGCCACTTAATGTGGGTCTGGGAACTGACATCTAGTCCTATGTAAGAACAATAAATGCTCTTAACTGCTGAGGCAGATCTTT
CRX.1307_full_mutant	allCrxSites	CRX.1307	GTGGGTATGTACACATAAGTGCAGGCTGTGTGGAGGTCAGAGCCATTGGATCTTCCTTTAGCTGCAGACTTAGGCAGCTGTACGCCACTTAATGTGGGTCTGGGAACTGACATCTAGTCCTATGTAAGAACAATAAATGCTCTTAACTGCTGAGGCAGATCTTT
CRX.1313	wildtype	CRX.1313	TCCACGGTCCATGCACGCTGCGGAACAGCCGCCGCCATCTTCCCCTGCTGCTGCCGCTGCACTGAGCCAGCCCGCCTCAATCCGGCGCGGTCCCGCCCTCAGGGCGTGGCCCGGGCTTACGCCACGCTCTAGGGGTGGGGCCTCCGCCTTTTGGAATCAGCCCA
CRX.1313_full_mutant	allCrxSites	CRX.1313	TCCACGGTCCATGCACGCTGCGGAACAGCCGCCGCCATCTTCCCCTGCTGCTGCCGCTGCACTGAGCCAGCCCGCCTCAATCCGGCGCGGTCCCGCCCTCAGGGCGTGGCCCGGGGTTACGCCACGCTCTAGGGGTGGGGCCTCCGCCTTTTGGAATCAGCCCA
CRX.1317	wildtype	CRX.1317	GCCACCACTCCTGCGGGAGTCCAACCTTTAGCTCCACCCTCCCGACCTCTCAGTCAGGGCTCTAACTCAATTTCTGATCCTCTTAGCCCTACGTTGGTATTGTGGGGTGTGCTCCCACGCTCAGTATATACAGTGCTGAGCTCAGGGCTTTGTGTGTTCTAAGC
CRX.1317_full_mutant	allCrxSites	CRX.1317	GCCACCACTCCTGCGGGAGTCCAACCTTTAGCTCCACCCTCCCGACCTCTCAGTCAGGGCTCTAACTCAATTTCTGCTCCTCTTAGCCCTACGTTGGTATTGTGGGGTGTGCTCCCACGCTCAGTATATACAGTGCTGAGCTCAGGGCTTTGTGTGTTCTAAGC
CRX.1323	wildtype	CRX.1323	TGAAAAGCTAGTTGAGAGTAGCCCGGATATAAAAGGAAGCTAATGAGATATGGGACGGATTAAGAACTGGCCTGGATACACAACCGGTTAATTATCTGGGCAGATTCCAGTCCTGGCTCATCTGACTGCAGAGGTCAGCATCCCACATCTGTCCACGTGGAAAC
CRX.1323_full_mutant	allCrxSites	CRX.1323	TGAAAAGCTAGTTGAGAGTAGCCCGGATATAAAAGGAAGCTAATGAGATATGGGACGGGTTAAGAACTGGCCTGGATACACAACCGGTTAATTATCTGGGCAGATTCCAGTCCTGGCTCATCTGACTGCAGAGGTCAGCATCCCACATCTGTCCACGTGGAAAC
CRX.1329	wildtype	CRX.1329	AATTGCAAGGAATTTTATAAGATGAGCTTGTTAAGGCATCCTGTTGTCCTGGGCATTGCTAAGAGGATCAGAGCCAGCCAGGATCTTCTTCCTGCGACTTTATCCCCTCTCACAGAGAGAGCTGCCTGTGTCGAGCTGCCTGTGTCACTCACAGTTGTGATCCC
CRX.1329_full_mutant	allCrxSites	CRX.1329	AATTGCAAGGAATTTTATAAGATGAGCTTGTTAAGGCATCCTGTTGTCCTGGGCATTGCTAAGAGGGTCAGAGCCAGCCAGGATCTTCTTCCTGCGACTTTCTCCCCTCTCACAGAGAGAGCTGCCTGTGTCGAGCTGCCTGTGTCACTCACAGTTGTGCTCCC
CRX.1330	wildtype	CRX.1330	TGAGCAGGTAGGGTCATCACGCACATTAACACGTGTTTGTCCAAGAGCTTTGTTTCTCTGAGGCGCTCACTGGCTTCAAAGGACCTCGCACAATCCTTCCTGAGGTAAAGCTGCTCAGAGCCAAATCCCTTTAGCATGACGGACTGTCCGCCCCAATTACTCCT
CRX.1330_full_mutant	allCrxSites	CRX.1330	TGAGCAGGTAGGGTCATCACGCACATTAACACGTGTTTGTCCAAGAGCTTTGTTTCTCTGAGGCGCTCACTGGCTTCAAAGGACCTCGCACAATCCTTCCTGAGGTAAAGCTGCTCAGAGCCAACTCCCTTTAGCATGACGGACTGTCCGCCCCAATTACTCCT
CRX.1333	wildtype	CRX.1333	GTTCTTTATTGTCTAATCAGCTATTTCAAAGTAATGCGGACAGCTCAGAGTAAAGAAAAGATTGCTAATCCTCCCCTGGCCCAAATCTCACTCTCCTGAGCAGTGAGGCCAACTGGCTGCTGCTCTTTAGTATCCACTAAGCCACCTGCTCAGTGTTGGTTATA
CRX.1333_full_mutant	allCrxSites	CRX.1333	GTTCTTTATTGTCTACTCAGCTATTTCAAAGTAATGCGGACAGCTCAGAGTAAAGAAAAGATTGCTACTCCTCCCCTGGCCCAACTCTCACTCTCCTGAGCAGTGAGGCCAACTGGCTGCTGCTCTTTAGTATCCACTACGCCACCTGCTCAGTGTTGGTTATA
CRX.1335	wildtype	CRX.1335	AGATGTAGCCTCCCATAAGCCTGAAACAGGCTAAGCCAGAACCTGACCTTGCTGCCACTAAGAAGATTATCTAGGGTGGAGCCTTTCTCCCTAGATCGCTATATTGTTCTGCCACAGCTGCTGTTCCTCTTCAAGATACTGCTCCCTGCTGAGAGGCCCCAGGA
CRX.1335_full_mutant	allCrxSites	CRX.1335	AGATGTAGCCTCCCATACGCCTGAAACAGGCTACGCCAGAACCTGACCTTGCTGCCACTAAGAAGGTTATCTAGGGTGGAGCCTTTCTCCCTAGATCGCTATATTGTTCTGCCACAGCTGCTGTTCCTCTTCAAGATACTGCTCCCTGCTGAGAGGCCCCAGGA
CRX.1338	wildtype	CRX.1338	TGTACAGAAAAATAGATCCCAGAGTATATTAAACCCTATGGATAGCTTAAGCCCTGCTAAGCCCTACTTAGTGTGTTGTCTCCGTGTCTATTTTAGGCAGTGCTGAAACAGTATAGAATTATCACTGTACTGTAACCACCAACACTTCACTATCTGATTGTTTT
CRX.1338_1_double	singleCrxSite	CRX.1338	TGTACAGAAAAATAGATCCCAGAGTATATTAAACCCTATGGATAGCTTACGCCCTGCTAAGCCCTACTTAGTGTGTTGTCTCCGTGTCTATTTTAGGCAGTGCTGAAACAGTATAGAATTATCACTGTACTGTAACCACCAACACTTCACTATCTGATTGTTTT
CRX.1338_2_double	singleCrxSite	CRX.1338	TGTACAGAAAAATAGATCCCAGAGTATATTAAACCCTATGGATAGCTTAAGCCCTGCTACGCCCTACTTAGTGTGTTGTCTCCGTGTCTATTTTAGGCAGTGCTGAAACAGTATAGAATTATCACTGTACTGTAACCACCAACACTTCACTATCTGATTGTTTT
CRX.1338_full_mutant	allCrxSites	CRX.1338	TGTACAGAAAAATAGATCCCAGAGTATATTAAACCCTATGGATAGCTTACGCCCTGCTACGCCCTACTTAGTGTGTTGTCTCCGTGTCTATTTTAGGCAGTGCTGAAACAGTATAGAATTATCACTGTACTGTAACCACCAACACTTCACTATCTGATTGTTTT
CRX.1344	wildtype	CRX.1344	TCAGTTTAAGGAGTTGAAGGTTTGTAGTAAGAGCTGTGGTTACAAGGCTGGCTTAATTTGCTGTTAAGTCCTTCTAGTCTTCTGGAAGAGATTAATTCCCCTTATCCATATCAGCAGAAGAGATAAACTTACTCATTTTCCTGCTGTTCTGGACACCCCTTCCT
CRX.1344_full_mutant	allCrxSites	CRX.1344	TCAGTTTAAGGAGTTGAAGGTTTGTAGTAAGAGCTGTGGTTACAAGGCTGGGTTAATTTGCTGTTAAGTCCTTCTAGTCTTCTGGAAGAGGTTACTTCCCCTTATCCATATCAGCAGAAGAGATAAACTTACTCATTTTCCTGCTGTTCTGGACACCCCTTCCT
CRX.1350	wildtype	CRX.1350	AGGTGTGTGTGTGTGTGTGTGTGTGTGTGTGTGTGTGTGTGACCTTTCCTTGTTGGCCACTCACTACGGCTTTCTGGAACGTGGCTCTCTGGGACCTTAAGCACCAGGATTAAGACAGTTAAATCTGCTGTCAGCTTGCCGGATGTAATCTTCCTGTTCATTGT
CRX.1350_full_mutant	allCrxSites	CRX.1350	AGGTGTGTGTGTGTGTGTGTGTGTGTGTGTGTGTGTGTGTGACCTTTCCTTGTTGGCCACTCACTACGGCTTTCTGGAACGTGGCTCTCTGGGACCTTAAGCACCAGGGTTAAGACAGTTAACTCTGCTGTCAGCTTGCCGGATGTACTCTTCCTGTTCATTGT
CRX.1351	wildtype	CRX.1351	GCTTTCAGAGCTGCGGCAGGCACCGCAGGGTGAGGCGCTGGATTTGACGATCTGCCTGTCTGTGAGGATTTACACTTGTGTGCAAATCCCTAAGGTCTGCCTTGGAAAAGCCACTCCCCTAGCCTCTGGGCTAGGATCGTATGGTCCTGGTGGAGGCCCGGGCA
CRX.1351_full_mutant	allCrxSites	CRX.1351	GCTTTCAGAGCTGCGGCAGGCACCGCAGGGTGAGGCGCTGGGTTTGACGATCTGCCTGTCTGTGAGGGTTTACACTTGTGTGCAACTCCCTAAGGTCTGCCTTGGAAAAGCCACTCCCCTAGCCTCTGGGCTAGGATCGTATGGTCCTGGTGGAGGCCCGGGCA
CRX.1354	wildtype	CRX.1354	GAATTACATAGTGAGTTCAAGGACAGCTTGGGCAATTTAGTGAGACCCTGTCTCAGACAGTAAAAAGGTCAGAGAGATAATCGGGTGGCTCAGCTGGTGGAAGTGTCTGCTTTGTAAGCCTGATGATGCGTGTTTAATCCTCAGAACTCATGGGAAGATGGAAG
CRX.1354_full_mutant	allCrxSites	CRX.1354	GAATTACATAGTGAGTTCAAGGACAGCTTGGGCAATTTAGTGAGACCCTGTCTCAGACAGTAAAAAGGTCAGAGAGATAATCGGGTGGCTCAGCTGGTGGAAGTGTCTGCTTTGTACGCCTGATGATGCGTGTTTACTCCTCAGAACTCATGGGAAGATGGAAG
CRX.1356	wildtype	CRX.1356	GACTTTCCTGTGGACTCAGCTGGGTGACTAATTGCTCAGATGTAAAAGATGAGATTCCTTCCTGCTACCTCCCACACCTAAGCTGCTTGGCCTAACTCTCTGAACCTAAGCCTTAATTCCTTAATTGCACCGACCTGTCCAGTTGGAGATGCTTCTGATACCGA
CRX.1356_full_mutant	allCrxSites	CRX.1356	GACTTTCCTGTGGACTCAGCTGGGTGACTAATTGCTCAGATGTAAAAGATGAGATTCCTTCCTGCTACCTCCCACACCTACGCTGCTTGGCCTAACTCTCTGAACCTACGCCTTACTTCCTTAATTGCACCGACCTGTCCAGTTGGAGATGCTTCTGATACCGA
CRX.1358	wildtype	CRX.1358	CCGGGTCTCTCCACCGCCCCTCCCTCCGGCGAGTCGCCGGCACCCAGCACGCTCTGAGGGATGGGTCAGGAGAGGATCACGCTCCTCCTCTTCCTCGGCTTTCCGCCATTCGTCACAGCGCCCTCTCTTGGTTGACTAAAACTTAAAGCGATCATCCTGGAGCA
CRX.1358_full_mutant	allCrxSites	CRX.1358	CCGGGTCTCTCCACCGCCCCTCCCTCCGGCGAGTCGCCGGCACCCAGCACGCTCTGAGGGATGGGTCAGGAGAGGGTCACGCTCCTCCTCTTCCTCGGCTTTCCGCCATTCGTCACAGCGCCCTCTCTTGGTTGACTAAAACTTAAAGCGATCATCCTGGAGCA
CRX.1364	wildtype	CRX.1364	GACCATTGAGTCCTCTAATGTGTATCACCCATGTGATTCCAATGTGGGTCAGAGGAGGAAGCTGACCCGTGGAAGTCTAGAGATTAGACTGATAGCGTTTTTATCTGACAAGGAATGTCTCCATTGGCCCTGGCTCAGGAGCATTTTCTCTGCTTGCTCAGGTG
CRX.1364_full_mutant	allCrxSites	CRX.1364	GACCATTGAGTCCTCTAATGTGTATCACCCATGTGATTCCAATGTGGGTCAGAGGAGGAAGCTGACCCGTGGAAGTCTAGAGGTTAGACTGATAGCGTTTTTATCTGACAAGGAATGTCTCCATTGGCCCTGGCTCAGGAGCATTTTCTCTGCTTGCTCAGGTG
CRX.1366	wildtype	CRX.1366	CCAAGAAGAGGCTATTTCTACCAGGGTAATGTAACTATTCATATATGCTTGCCTGGGTGTTAAGAGCTTATTTGCTTGGGATCTACTCTGCTTAAGCCTCTGCCAAAGGCCTCTGGCAACCTAGCCTGTGTCAGGTTTCTAAACACATTGCTCATCTGTCTTAC
CRX.1366_full_mutant	allCrxSites	CRX.1366	CCAAGAAGAGGCTATTTCTACCAGGGTAATGTAACTATTCATATATGCTTGCCTGGGTGTTAAGAGGTTATTTGCTTGGGATCTACTCTGCTTACGCCTCTGCCAAAGGCCTCTGGCAACCTAGCCTGTGTCAGGTTTCTAAACACATTGCTCATCTGTCTTAC
CRX.1369	wildtype	CRX.1369	TGAGTTCATGAGGAGAGAGGACCAGGGACATATGCTGAGAGGCGTAGGGCTCAGCTGCTGCTAATCCTATGCTGACCCTGCCTGTAGTGTGTACGTGTGCAGGACTAATGTGCTCTCCAGAATCCAGAGCCCAGAGGTCACGAGGAGATCAGGGGCTGGCAGGA
CRX.1369_1_double	singleCrxSite	CRX.1369	TGAGTTCATGAGGAGAGAGGACCAGGGACATATGCTGAGAGGCGTAGGGCTCAGCTGCTGCTACTCCTATGCTGACCCTGCCTGTAGTGTGTACGTGTGCAGGACTAATGTGCTCTCCAGAATCCAGAGCCCAGAGGTCACGAGGAGATCAGGGGCTGGCAGGA
CRX.1369_2_double	singleCrxSite	CRX.1369	TGAGTTCATGAGGAGAGAGGACCAGGGACATATGCTGAGAGGCGTAGGGCTCAGCTGCTGCTAATCCTATGCTGACCCTGCCTGTAGTGTGTACGTGTGCAGGACTAATGTGCTCTCCAGAATCCAGAGCCCAGAGGTCACGAGGAGGTCAGGGGCTGGCAGGA
CRX.1369_full_mutant	allCrxSites	CRX.1369	TGAGTTCATGAGGAGAGAGGACCAGGGACATATGCTGAGAGGCGTAGGGCTCAGCTGCTGCTACTCCTATGCTGACCCTGCCTGTAGTGTGTACGTGTGCAGGACTAATGTGCTCTCCAGAATCCAGAGCCCAGAGGTCACGAGGAGGTCAGGGGCTGGCAGGA
CRX.1372	wildtype	CRX.1372	CTGAGATGACAGAGGGGCGGGGGGACATAGAGGATCTGTGAGCTGTTCCTCCCTCCTCAGCCATATTTACCCCTCCCAACTTAATCCGATTTCAGATTAGGCTCAGGGGCCTGATGGAACGTAAATCCTAAAACTGATGCCCCAAAAACTCAGGCTGGGCAGTT
CRX.1372_full_mutant	allCrxSites	CRX.1372	CTGAGATGACAGAGGGGCGGGGGGACATAGAGGATCTGTGAGCTGTTCCTCCCTCCTCAGCCATATTTACCCCTCCCAACTTACTCCGATTTCAGGTTAGGCTCAGGGGCCTGATGGAACGTAACTCCTAAAACTGATGCCCCAAAAACTCAGGCTGGGCAGTT
CRX.1374	wildtype	CRX.1374	CCCGCAACACGTCTCAGGCGAAGTTGTAGACTCAGCGCAGGCTTTGGGTGCCAGGTCCACGCCTGATAAGCCTCCCCGAGGCAAACGGAAACGATTGGCCTTAACGCACTTCTGCTTCCTCCCTCCCCCGGAAGTCGAGGCTTCTGAGCTCTGGTTCCGTGACC
CRX.1374_full_mutant	allCrxSites	CRX.1374	CCCGCAACACGTCTCAGGCGAAGTTGTAGACTCAGCGCAGGCTTTGGGTGCCAGGTCCACGCCTGATACGCCTCCCCGAGGCAAACGGAAACGATTGGCCTTAACGCACTTCTGCTTCCTCCCTCCCCCGGAAGTCGAGGCTTCTGAGCTCTGGTTCCGTGACC
CRX.1377	wildtype	CRX.1377	AGATGTCTCAGAGCTTTACCTTTTAACCCCAGAGGTCCCTGTCATCTTATTAGCACAGAGTGAAGACTGGGCTCTCTCCTGCACCTTCTGCTTAATCTGCTTAGCTGCTTAGCTTCTTTGTGGAATGTGCATAGCTTTTGTCAGGGAAAATTAAAGAGAGCCCA
CRX.1377_full_mutant	allCrxSites	CRX.1377	AGATGTCTCAGAGCTTTACCTTTTAACCCCAGAGGTCCCTGTCATCTTATTAGCACAGAGTGAAGACTGGGCTCTCTCCTGCACCTTCTGCTTACTCTGCTTAGCTGCTTAGCTTCTTTGTGGAATGTGCATAGCTTTTGTCAGGGAAAATTAAAGAGAGCCCA
CRX.1381	wildtype	CRX.1381	CCCAGCCTTGCCTTTAATAAGCTGATTGTGGAGCTAAATCCCACGCGCTCTCAGCCTCACCCTGGATGCGTTTGATTGACAAAACTAATCTCTCCTCCCGCCCCCACGTCTGCCGCTGCCTGCATCCTCTTGCAAATCATGTACTTGGCTGCTGACAATTAGAT
CRX.1381_full_mutant	allCrxSites	CRX.1381	CCCAGCCTTGCCTTTACTACGCTGATTGTGGAGCTAACTCCCACGCGCTCTCAGCCTCACCCTGGATGCGTTTGATTGACAAAACTACTCTCTCCTCCCGCCCCCACGTCTGCCGCTGCCTGCATCCTCTTGCAAATCATGTACTTGGCTGCTGACAATTAGAT
CRX.1387	wildtype	CRX.1387	TCCAGGATTTATTCTTTATCAAGTCTTCTGTAAATAGCCTATGAACCCTAACCTGCTAAGGGGTGACCTTTCTAGAAAGCTAATCCCTTCTCAGCCTGAATCCTTGATTGTGTCAACTCACCTAAGCATGTTCTAAGTAAACACTCCTTCTCATTCACTTGTAG
CRX.1387_full_mutant	allCrxSites	CRX.1387	TCCAGGGTTTATTCTTTATCAAGTCTTCTGTAAATAGCCTATGAACCCTAACCTGCTAAGGGGTGACCTTTCTAGAAAGCTACTCCCTTCTCAGCCTGAATCCTTGATTGTGTCAACTCACCTAAGCATGTTCTAAGTAAACACTCCTTCTCATTCACTTGTAG
CRX.1398	wildtype	CRX.1398	TCTGCAGGATCTCTTCTGAGGTCTTTAGGACAAGGACAAGGACAGAGAGCTTTAGTGGCTCTAAGCACTTGATTTATTTTGTTAGTGTGTCTGGGGCTTATGGCTCTTAACTTGGAGCTCCAGGGTGATGGCTTGTCAGTTTTTCCTTTGAGGACAACAATCCC
CRX.1398_full_mutant	allCrxSites	CRX.1398	TCTGCAGGATCTCTTCTGAGGTCTTTAGGACAAGGACAAGGACAGAGAGCTTTAGTGGCTCTAAGCACTTGATTTATTTTGTTAGTGTGTCTGGGGGTTATGGCTCTTAACTTGGAGCTCCAGGGTGATGGCTTGTCAGTTTTTCCTTTGAGGACAACAATCCC
CRX.1399	wildtype	CRX.1399	GATCAAGCTGTGTTTCTTAGTTACTTCTCTACTGCTGGGATAAGATACTCAGACCAAGGCAGCTTACAAAAGAAAGCATTTAATCCGGGGCTCACTCTTCCAGAGGATTAGAGTCCATGACCATTTTGGCAGAGATTATGCCAGCAGCTAGGCAGGCATGGAGG
CRX.1399_full_mutant	allCrxSites	CRX.1399	GATCAAGCTGTGTTTCTTAGTTACTTCTCTACTGCTGGGGTAAGATACTCAGACCAAGGCAGCTTACAAAAGAAAGCATTTACTCCGGGGCTCACTCTTCCAGAGGGTTAGAGTCCATGACCATTTTGGCAGAGGTTATGCCAGCAGCTAGGCAGGCATGGAGG
CRX.1402	wildtype	CRX.1402	CAGCCCTCAGAGTGCGCTCAGCTGTGTCATTACATCCAGCATCCGTCTGCAGCTCCTCTGCACCTGCAGCTTCTGCTAATCTTGGGTCACGTGTGTTTTGTGTAGCCATAACTGAAGGTAATCAGCTTGGGATGAGATCACCAGGTTGCTTTACTTTGAGACTA
CRX.1402_full_mutant	allCrxSites	CRX.1402	CAGCCCTCAGAGTGCGCTCAGCTGTGTCATTACATCCAGCATCCGTCTGCAGCTCCTCTGCACCTGCAGCTTCTGCTACTCTTGGGTCACGTGTGTTTTGTGTAGCCATAACTGAAGGTAATCAGCTTGGGATGAGATCACCAGGTTGCTTTACTTTGAGACTA
CRX.1403	wildtype	CRX.1403	GTCCACCCAGAGCTCAGGGGACCTTGACTACAGTTTCAGGGCCTTAAGCTTCACCTCATGCTCCAAATCCGTGAGGGAGCAGCTGAGAATGGGGCTGGCTGGCCCACACTTGCTTCCCTGCCCTCACTAATCCCTCCCCTGCTGCTCCCAGCCACCCCTCCCTC
CRX.1403_full_mutant	allCrxSites	CRX.1403	GTCCACCCAGAGCTCAGGGGACCTTGACTACAGTTTCAGGGCCTTACGCTTCACCTCATGCTCCAACTCCGTGAGGGAGCAGCTGAGAATGGGGCTGGCTGGCCCACACTTGCTTCCCTGCCCTCACTACTCCCTCCCCTGCTGCTCCCAGCCACCCCTCCCTC
CRX.1404	wildtype	CRX.1404	TTCTAAATGACTCTGTTCACGCTGCCTCTCGTCTTCATTGGCTGGGATGAGGGATTATGTACAACTGGCAAGCTGGGAGGGCAGGCCTGTTGGAGACGGCTCGTCCGATAATCCACTTGGACCCACAGTCACCAGCATCTCAGCTTGTTTTCTCTCTCGGCCAT
CRX.1404_full_mutant	allCrxSites	CRX.1404	TTCTAAATGACTCTGTTCACGCTGCCTCTCGTCTTCATTGGCTGGGATGAGGGGTTATGTACAACTGGCAAGCTGGGAGGGCAGGCCTGTTGGAGACGGCTCGTCCGATACTCCACTTGGACCCACAGTCACCAGCATCTCAGCTTGTTTTCTCTCTCGGCCAT
CRX.1406	wildtype	CRX.1406	GTGTCAATGAAAGTGGGGTGCCTGAACTGGACTTAGCTTAATGTGGTCACTGTGGCTGGGATTTCTGTATGTGTGACACAGGGGATTAGAGAAGGGATTAGCGGGGGTGGAGGACTGATGAATAGGACATTTTCGTCTGAATGAGTATGTTTATTCTCAGCCTG
CRX.1406_full_mutant	allCrxSites	CRX.1406	GTGTCAATGAAAGTGGGGTGCCTGAACTGGACTTAGCTTAATGTGGTCACTGTGGCTGGGGTTTCTGTATGTGTGACACAGGGGGTTAGAGAAGGGGTTAGCGGGGGTGGAGGACTGATGAATAGGACATTTTCGTCTGAATGAGTATGTTTATTCTCAGCCTG
CRX.1407	wildtype	CRX.1407	AAATCCTGAATTGCGTAACAGCTGCATCATGGAGCGATTATTAGCCTTACTTAAAGATGTTCCATTTGCATGAGGATTAGCTTTGCGGTCCTTTAAATAGCTAGCTAGCTTTGCTGAAGCCTTCCTTGATGCTGAGGAGAAAGGAGGGGCTGGAGAGAAAAGGG
CRX.1407_full_mutant	allCrxSites	CRX.1407	AAATCCTGAATTGCGTAACAGCTGCATCATGGAGCGATTATTAGCCTTACTTAAAGATGTTCCATTTGCATGAGGGTTAGCTTTGCGGTCCTTTAAATAGCTAGCTAGCTTTGCTGAAGCCTTCCTTGATGCTGAGGAGAAAGGAGGGGCTGGAGAGAAAAGGG
CRX.1409	wildtype	CRX.1409	TTCATTCCTTGGGTTTCCCCCAGTCACTGTAGCCCGTAAGCCAAATAAACCCTTTCTCCCCAAGTTGCTTTTAACCATAAGCTTGTTTATCACAGCAAACTGGGACACTAGGTTAAGCTTCAACCCCTAATCCCTCCAGGAAAGACTACTCAGAGCAAATAAAT
CRX.1409_full_mutant	allCrxSites	CRX.1409	TTCATTCCTTGGGTTTCCCCCAGTCACTGTAGCCCGTACGCCAAATAAACCCTTTCTCCCCAAGTTGCTTTTAACCATAAGCTTGTTTATCACAGCAAACTGGGACACTAGGTTACGCTTCAACCCCTACTCCCTCCAGGAAAGACTACTCAGAGCAAATAAAT
CRX.1411	wildtype	CRX.1411	TGACATTGTATTGTTCCTTTTGACTTCCTGCCTCCTTTTCCTTCTGTAATCCTCTTCCACTCCCTCCCCCTTTCCCCTCCTCCTTTCCCCTCCCCTTCCCCCTCCATAAATCTTTAACCCTAAACCCCTGCCTTAGGCTTTGCTCCTAAGGACCTAACCTAATA
CRX.1411_full_mutant	allCrxSites	CRX.1411	TGACATTGTATTGTTCCTTTTGACTTCCTGCCTCCTTTTCCTTCTGTACTCCTCTTCCACTCCCTCCCCCTTTCCCCTCCTCCTTTCCCCTCCCCTTCCCCCTCCATAAATCTTTAACCCTAAACCCCTGCCTTAGGCTTTGCTCCTAAGGACCTAACCTAATA
CRX.1416	wildtype	CRX.1416	CATTCATCTACTACTTGTTGGGAGGGCTTATGCTAACAAGTACATTCATTCTCACTAATGCATTAGGATTATCTGTGTTTGGATGAATAATGTGATTAGCTATGACCTTTAAGCTGCTCGGATTACCAATGCAGGGCCATTTTGCCATCTACATCGGCAAGGTG
CRX.1416_full_mutant	allCrxSites	CRX.1416	CATTCATCTACTACTTGTTGGGAGGGGTTATGCTAACAAGTACATTCATTCTCACTAATGCATTAGGGTTATCTGTGTTTGGATGAATAATGTGGTTAGCTATGACCTTTACGCTGCTCGGGTTACCAATGCAGGGCCATTTTGCCATCTACATCGGCAAGGTG
CRX.1417	wildtype	CRX.1417	CATGCTGAATGAGAGGCTAAGTTATAAATAGACGATTACTCACAGAGGGACAGCCCTGACCCAGGGATTAGAACAGAGGAATTAGTGTCCTACCCAGGGCCAGGACAGTCTAGGGAAGGGTGAGCCAGCCTGCAGCACTGTGGGTTCCTTTTCTGAGTGTATTG
CRX.1417_full_mutant	allCrxSites	CRX.1417	CATGCTGAATGAGAGGCTAAGTTATAAATAGACGATTACTCACAGAGGGACAGCCCTGACCCAGGGGTTAGAACAGAGGAGTTAGTGTCCTACCCAGGGCCAGGACAGTCTAGGGAAGGGTGAGCCAGCCTGCAGCACTGTGGGTTCCTTTTCTGAGTGTATTG
CRX.1421	wildtype	CRX.1421	GGGCGGATCTCATGCTGATTCTGGCGAATTAAGAGCAAGGGAAAAGCGGCTTGCAGACATCAAGGGGACTTCTTCAGAGGAACTCGAGAACTGAGCAATTGATTGGAGCCCTAGCCAGGTCGTAGGTGGAGCTTTGCCGCCTACTGGTCCAGGTTGAGAAGGAG
CRX.1421_full_mutant	allCrxSites	CRX.1421	GGGCGGATCTCATGCTGATTCTGGCGAGTTAAGAGCAAGGGAAAAGCGGCTTGCAGACATCAAGGGGACTTCTTCAGAGGAACTCGAGAACTGAGCAATTGATTGGAGCCCTAGCCAGGTCGTAGGTGGAGCTTTGCCGCCTACTGGTCCAGGTTGAGAAGGAG
CRX.1423	wildtype	CRX.1423	AAATGGAATTGCTTGCCCAACTTGTAAAATTGAAAGCGACAGGTACAAAGGAGTGGAAAGAAAACATGAGCACACGGATTACTGTGGGGAGCTGCTCAGGGATTTAGGCAGCTAAAAATAGCTATGTGGATTAAAGGGGGGTTGCGTGTTTCCTCCTGCCTTTT
CRX.1423_full_mutant	allCrxSites	CRX.1423	AAATGGAATTGCTTGCCCAACTTGTAAAATTGAAAGCGACAGGTACAAAGGAGTGGAAAGAAAACATGAGCACACGGGTTACTGTGGGGAGCTGCTCAGGGGTTTAGGCAGCTAAAAATAGCTATGTGGGTTAAAGGGGGGTTGCGTGTTTCCTCCTGCCTTTT
CRX.1426	wildtype	CRX.1426	TTCCCCGGAGGATGGCTGCGGAGGGACGGCGGGTCACGTGGCGCGGCTTCCGGCTCCCGCGCGCTGGGGCTTGGGACAGTTTTTAAATGCGGAGTCATCTTTTGATTCGTGAGCTTAGGTCGGATGAGGAGGAAGTTCGCGCCTCTTGCAAAGGACAGACCTCG
CRX.1426_full_mutant	allCrxSites	CRX.1426	TTCCCCGGAGGATGGCTGCGGAGGGACGGCGGGTCACGTGGCGCGGCTTCCGGCTCCCGCGCGCTGGGGCTTGGGACAGTTTTTAAATGCGGAGTCATCTTTTGATTCGTGAGGTTAGGTCGGATGAGGAGGAAGTTCGCGCCTCTTGCAAAGGACAGACCTCG
CRX.1427	wildtype	CRX.1427	TTTTTTTTCCCTCCTCCTTCTCCTCTGACTAGCTAATCCACTTTCCTTAACAGATGGGCATGGCTTATTGCAGACAAGAGGAGTGGTTTAAGGGCTTGTTGCGGGCCACTGAGGTCACTTTGACATACTCCAAAAATAAAGCTGTTACTGCTGCCTTGTTTTGT
CRX.1427_1_double	singleCrxSite	CRX.1427	TTTTTTTTCCCTCCTCCTTCTCCTCTGACTAGCTACTCCACTTTCCTTAACAGATGGGCATGGCTTATTGCAGACAAGAGGAGTGGTTTAAGGGCTTGTTGCGGGCCACTGAGGTCACTTTGACATACTCCAAAAATAAAGCTGTTACTGCTGCCTTGTTTTGT
CRX.1427_2_double	singleCrxSite	CRX.1427	TTTTTTTTCCCTCCTCCTTCTCCTCTGACTAGCTAATCCACTTTCCTTAACAGATGGGCATGGGTTATTGCAGACAAGAGGAGTGGTTTAAGGGCTTGTTGCGGGCCACTGAGGTCACTTTGACATACTCCAAAAATAAAGCTGTTACTGCTGCCTTGTTTTGT
CRX.1427_full_mutant	allCrxSites	CRX.1427	TTTTTTTTCCCTCCTCCTTCTCCTCTGACTAGCTACTCCACTTTCCTTAACAGATGGGCATGGGTTATTGCAGACAAGAGGAGTGGTTTAAGGGCTTGTTGCGGGCCACTGAGGTCACTTTGACATACTCCAAAAATAAAGCTGTTACTGCTGCCTTGTTTTGT
CRX.1428	wildtype	CRX.1428	ACAGTCTGTAACTGGTCACAGGGCCCAGGGCTGGGGATAAGACACAGGGCCCCAGAATTAGGCTTCAAGGTAGTAATCCACTTTATCATTCAGGGATTTGGATTAGACACAGCAGACACATATGCTGCCTATTGGAAGCAACAAAAGGATTTACTGTAAGGTTA
CRX.1428_full_mutant	allCrxSites	CRX.1428	ACAGTCTGTAACTGGTCACAGGGCCCAGGGCTGGGGGTAAGACACAGGGCCCCAGAGTTAGGCTTCAAGGTAGTACTCCACTTTATCATTCAGGGGTTTGGGTTAGACACAGCAGACACATATGCTGCCTATTGGAAGCAACAAAAGGGTTTACTGTAAGGTTA
CRX.1431	wildtype	CRX.1431	CGGGCCTGGAGCTATTTTAGACGCAGGAAGTTCCAGCTCTGCGCCGATCTATGCACGCAGATGCTGGAGAAATCCCCTTATGATCAGGTACCTGGCCGGCCCCAGGCAGTCTGTGGATCCTCTTTGCTGAGGCCATGGGCTCAGGGCGGGATCCCTCTGTCCCC
CRX.1431_full_mutant	allCrxSites	CRX.1431	CGGGCCTGGAGCTATTTTAGACGCAGGAAGTTCCAGCTCTGCGCCGATCTATGCACGCAGATGCTGGAGAACTCCCCTTATGATCAGGTACCTGGCCGGCCCCAGGCAGTCTGTGGATCCTCTTTGCTGAGGCCATGGGCTCAGGGCGGGATCCCTCTGTCCCC
CRX.1433	wildtype	CRX.1433	CCTCCACAGAGCCCTGTGACCTAGAGGGAGTACTGGCTTCCCTGGCTCATGCTGATTATCCTGATTAGTTGCTCAATCTGATTACTATTCTTTGCGGTCCATATGTCAGTTTAATGGCTTTCAAAACAGTGCTCAGTGTGTAGCTCACATTTCATACAACATAG
CRX.1433_full_mutant	allCrxSites	CRX.1433	CCTCCACAGAGCCCTGTGACCTAGAGGGAGTACTGGCTTCCCTGGCTCATGCTGATTATCCTGGTTAGTTGCTCAATCTGATTACTATTCTTTGCGGTCCATATGTCAGTTTAATGGCTTTCAAAACAGTGCTCAGTGTGTAGCTCACATTTCATACAACATAG
CRX.1434	wildtype	CRX.1434	TTGGAGACTCTGAGTGAGCCATTAGGCTTATATGGCTTGGGGAATAATCCTGCCTGGATATAATGAAACTTGGCTCCTGTGACTCATCTAAAAATCTCCCCTAAGCCTTCTTAGCTCTGGACCCACAGATATTAACTGAGCTGGTTAGTCTCAGTGGTTATGTA
CRX.1434_full_mutant	allCrxSites	CRX.1434	TTGGAGACTCTGAGTGAGCCATTAGGGTTATATGGCTTGGGGAATACTCCTGCCTGGATATAATGAAACTTGGCTCCTGTGACTCATCTAAAAATCTCCCCTACGCCTTCTTAGCTCTGGACCCACAGATATTAACTGAGCTGGTTAGTCTCAGTGGTTATGTA
CRX.1435	wildtype	CRX.1435	CTACTCAGTGGGCATACCTTCAGATCATAATAATATGCCGAATGCGCTTGAAATAGCAGACGCTGCGCTGCTAAGGATTAGACGCTTCCTCTGAATATCCCCAGGCCGGAAGCACATGGCTAGAACAAATGGGAGGGGCTCAGTGGAAAATAACTGGGAGAAAG
CRX.1435_full_mutant	allCrxSites	CRX.1435	CTACTCAGTGGGCATACCTTCAGATCATAATAATATGCCGAATGCGCTTGAAATAGCAGACGCTGCGCTGCTAAGGGTTAGACGCTTCCTCTGAATATCCCCAGGCCGGAAGCACATGGCTAGAACAAATGGGAGGGGCTCAGTGGAAAATAACTGGGAGAAAG
CRX.1437	wildtype	CRX.1437	ACTCCTGCCTCAGAAATGGCGCCGTCTGGAGAGCTCTGGTTGGAGGACGGTGACTCGCGAGGCACTCTGGGAAATGTAGTTCTTCCTGCACTCTTTAAGGCTTAACTCCTGGGCAAGGCGGTGCGGAGACCCAAAGGGTAGAGAGGGGAGGAGGGAAGAGGGTG
CRX.1437_full_mutant	allCrxSites	CRX.1437	ACTCCTGCCTCAGAAATGGCGCCGTCTGGAGAGCTCTGGTTGGAGGACGGTGACTCGCGAGGCACTCTGGGAAATGTAGTTCTTCCTGCACTCTTTAAGGGTTAACTCCTGGGCAAGGCGGTGCGGAGACCCAAAGGGTAGAGAGGGGAGGAGGGAAGAGGGTG
CRX.1439	wildtype	CRX.1439	CAGTTTAGTCCATAGCTGGCAGCACCACTAGATTTAACCCCGAGGATTACAACTTCTTGGTCATATAAATAGCTAAGCACCTGTTTGAATTAGTTGTTGATCCATGGGGCTGCCTCTTAAGACTTCAGAACTGGTTCATATCAGCTGGAGGCACACACAACTGA
CRX.1439_full_mutant	allCrxSites	CRX.1439	CAGTTTAGTCCATAGCTGGCAGCACCACTAGATTTAACCCCGAGGGTTACAACTTCTTGGTCATATAAATAGCTAAGCACCTGTTTGAATTAGTTGTTGCTCCATGGGGCTGCCTCTTAAGACTTCAGAACTGGTTCATATCAGCTGGAGGCACACACAACTGA
CRX.1445	wildtype	CRX.1445	TCCCCCCAAGTCTTAGGCCTGGCAACCCACAGCAGGTCTGCTCCCTATCTCGGTTAATAAGATCATAGCCGCATCTGCCAGCTTAGTATTATCTCTGGCCATGTTTGCAGACAAGGAGAGTTGAATCATTGTGAGAGACTGTAAGGGCAGCAAAATGAAGATAA
CRX.1445_full_mutant	allCrxSites	CRX.1445	TCCCCCCAAGTCTTAGGCCTGGCAACCCACAGCAGGTCTGCTCCCTATCTCGGTTAATAAGATCATAGCCGCATCTGCCAGGTTAGTATTATCTCTGGCCATGTTTGCAGACAAGGAGAGTTGAATCATTGTGAGAGACTGTAAGGGCAGCAAAATGAAGATAA
CRX.1447	wildtype	CRX.1447	CATGAAGACAGATTTTCTCTAGCTTCAATTTAATCCTTGTTGGCTGTCCGCCAGGATGATCCGAGTAATCCCTTCCCCAGAACTAGAGGAACCTAGCCCCATACCAGGTGCTGGACTGAGCAAATCATATGTATTATTCCCCCTAATCTCCCAGTCTAAAGCAG
CRX.1447_full_mutant	allCrxSites	CRX.1447	CATGAAGACAGATTTTCTCTAGCTTCAATTTACTCCTTGTTGGCTGTCCGCCAGGATGCTCCGAGTACTCCCTTCCCCAGAACTAGAGGAACCTAGCCCCATACCAGGTGCTGGACTGAGCAAATCATATGTATTATTCCCCCTACTCTCCCAGTCTAAAGCAG
CRX.1451	wildtype	CRX.1451	CGCTTTGCATAATGTGATCTTGCTGCTTCTGCAGCTCTGCGTGAGCCTTATTTCCAATCTTTGATTAAGAGGCCAATACACAGCCCTAAGCTCAATCGCCAGTAATAAGCCTAACAACAATGTCAAAATAAGCCAGCCATAATCCTGCTGCCTCCTCCCCTTGT
CRX.1451_full_mutant	allCrxSites	CRX.1451	CGCTTTGCATAATGTGATCTTGCTGCTTCTGCAGCTCTGCGTGAGCCTTATTTCCAATCTTTGATTAAGAGGCCAATACACAGCCCTACGCTCAATCGCCAGTACTACGCCTAACAACAATGTCAAAATACGCCAGCCATACTCCTGCTGCCTCCTCCCCTTGT
CRX.1453	wildtype	CRX.1453	ACAAAACTCTTCTGCGTTCCAGCAGAGTCGCTCAGTGTCAGTTGACAGCGACTAGAGCCTGCTTTGGATTAAGGTTCTTTACATCCACATTCCAATTAAAGGGATTGGGTCTGACTTATCTGCCAGCCTCCCATGATGCCTTGCACAATAAGCCTGAGGGTGCT
CRX.1453_full_mutant	allCrxSites	CRX.1453	ACAAAACTCTTCTGCGTTCCAGCAGAGTCGCTCAGTGTCAGTTGACAGCGACTAGAGCCTGCTTTGGGTTAAGGTTCTTTACATCCACATTCCAATTAAAGGGATTGGGTCTGACTTATCTGCCAGCCTCCCATGATGCCTTGCACAATACGCCTGAGGGTGCT
CRX.1470	wildtype	CRX.1470	CCTCACTTCAGCTGCACCCCGCTTCTGCAGTCTTCTAATCTGGGGTGCTAATGAGCTTAAGGTGTCCTTTCTCCACCTCGGGTTATTTCTGTCCACTTCATCTTCTCCGCTGGACTTAGGGATTTGGGAGAAGAGCAGGAAGGGATTGTATGTATCTTACTCTG
CRX.1470_full_mutant	allCrxSites	CRX.1470	CCTCACTTCAGCTGCACCCCGCTTCTGCAGTCTTCTACTCTGGGGTGCTAATGAGGTTAAGGTGTCCTTTCTCCACCTCGGGTTATTTCTGTCCACTTCATCTTCTCCGCTGGACTTAGGGGTTTGGGAGAAGAGCAGGAAGGGATTGTATGTATCTTACTCTG
CRX.1473	wildtype	CRX.1473	GACTTCAGACAGATCAGGACCGAGGGACGAAGGACTCCAGCTGCCTTTCTCCGTTCTTAATCATTGCTTCATCCAGGACTCCACCTCCTGGGCTGATGCCACCAACACAGGGCAGGCCTTCCCTTTAGTTAATCCTCTCAGCAGAGGCTCAGAGGATGAACCCT
CRX.1473_full_mutant	allCrxSites	CRX.1473	GACTTCAGACAGGTCAGGACCGAGGGACGAAGGACTCCAGCTGCCTTTCTCCGTTCTTACTCATTGCTTCATCCAGGACTCCACCTCCTGGGCTGATGCCACCAACACAGGGCAGGCCTTCCCTTTAGTTACTCCTCTCAGCAGAGGCTCAGAGGATGAACCCT
CRX.1475	wildtype	CRX.1475	TTGAAGGATTTTGATGGCCAACGCACTGAGCCCTCTGCCTCTCCGTGCCCATCTCTAACGCTGCCTGAACTCCCAGTTTTCCGCCTTAATCTTACTAAGCATCACTAAGCTCATTTTCTCTGTAAGCCACTTGAATCCCTCCGGGGTTAGCTTTGCTGTCTCCT
CRX.1475_full_mutant	allCrxSites	CRX.1475	TTGAAGGGTTTTGATGGCCAACGCACTGAGCCCTCTGCCTCTCCGTGCCCATCTCTAACGCTGCCTGAACTCCCAGTTTTCCGCCTTACTCTTACTAAGCATCACTACGCTCATTTTCTCTGTACGCCACTTGAATCCCTCCGGGGTTAGCTTTGCTGTCTCCT
CRX.1478	wildtype	CRX.1478	AGCTGCTCACTGCAGGGAAAGGAGACCCAGGAGTAGGTCACGGTAAGCCCTGACGTAAGTGCAAGGCTAAAACTGGCTTAAGGTGTTATGGGGCACAGTGAGGACCCAGGAAGGTTTCCTGAGGGCAAATAACACCTGAGGCAAGCTGTCCTTGGTGGCACCAG
CRX.1478_full_mutant	allCrxSites	CRX.1478	AGCTGCTCACTGCAGGGAAAGGAGACCCAGGAGTAGGTCACGGTACGCCCTGACGTAAGTGCAAGGCTAAAACTGGGTTAAGGTGTTATGGGGCACAGTGAGGACCCAGGAAGGTTTCCTGAGGGCAAATAACACCTGAGGCAAGCTGTCCTTGGTGGCACCAG
CRX.1484	wildtype	CRX.1484	CCATGACAGAAATTACTGTAGTGTTTCCTTTGCAGTACCTAGTGCCACTGCAAACCGTTATAGTCTTTTTCTAAGCTCCATTAAGACCATAAGCTTTGTCCTCAGCCTGCCTTATGGTCTGAGCCTCCTACTCTGTAACCGACTCAGGATGACAGTTTCTGAAT
CRX.1484_full_mutant	allCrxSites	CRX.1484	CCATGACAGAAATTACTGTAGTGTTTCCTTTGCAGTACCTAGTGCCACTGCAAACCGTTATAGTCTTTTTCTACGCTCCATTAAGACCATAAGCTTTGTCCTCAGCCTGCCTTATGGTCTGAGCCTCCTACTCTGTAACCGACTCAGGATGACAGTTTCTGAAT
CRX.1485	wildtype	CRX.1485	CACCAGGGCACCTTAAGCCATCGTCAGTAACTTAAAACTTGGCCGGAGGGCTGCTAATCCTGCCAATCCTAATCCTAACCCTAACCCCTGCTAGTCCTGCTTCTGTCTTGTTAAAGGGGTGTGCCACCATACCCAGCTGTTGTTCAAGTGGGGAGTGTACCTGC
CRX.1485_full_mutant	allCrxSites	CRX.1485	CACCAGGGCACCTTACGCCATCGTCAGTAACTTAAAACTTGGCCGGAGGGCTGCTACTCCTGCCAATCCTACTCCTAACCCTAACCCCTGCTAGTCCTGCTTCTGTCTTGTTAAAGGGGTGTGCCACCATACCCAGCTGTTGTTCAAGTGGGGAGTGTACCTGC
CRX.1490	wildtype	CRX.1490	AGGAGGTGAGCGTGCTGAATATTCTTAAGTCACTATTAATAACGATAATCCTTCATTGTAAGCTTCCACTTATTATTTATTCTCCTGTTAAATACAGCTACAATCTTAGTGCCTAAGGCCATGTCACTCCCAGGTAACAGATGTTAGGCCCTTCTCTCGCACCC
CRX.1490_full_mutant	allCrxSites	CRX.1490	AGGAGGTGAGCGTGCTGAATATTCTTAAGTCACTATTAATAACGATACTCCTTCATTGTAAGCTTCCACTTATTATTTATTCTCCTGTTAAATACAGCTACAATCTTAGTGCCTAAGGCCATGTCACTCCCAGGTAACAGATGTTAGGCCCTTCTCTCGCACCC
CRX.1496	wildtype	CRX.1496	TGTGGAAAAGACATCGGACCCCTTAGCGGGGATCCTGACACACAGGTTGAGAACCAGTGCCTTAGTCCCTCTGCGCCTGCGTAAGAGGAGCTTCCTGTGGGCTGCAAAGATAATACCACCAATGGCCACATGGTGGCAGCAGAGATCTGCTCCTGGGGGCACCT
CRX.1496_full_mutant	allCrxSites	CRX.1496	TGTGGAAAAGACATCGGACCCCTTAGCGGGGATCCTGACACACAGGTTGAGAACCAGTGCCTTAGTCCCTCTGCGCCTGCGTAAGAGGAGCTTCCTGTGGGCTGCAAAGATACTACCACCAATGGCCACATGGTGGCAGCAGAGATCTGCTCCTGGGGGCACCT
CRX.1505	wildtype	CRX.1505	AAGGTACTCCGGGATTTGACCTTGGAAAGATCCCAAGGAAGTGAGGCTTTGCTCTGGATTACTGTCTAGAAACTAGGGTAATTCTGTGACTAAGTCTTATCCTCCCAACAGAGAATGCAGGCTAGGGCAAAGAAAGAGCAGCAGGTAGCAGACAGGCTTTGGGG
CRX.1505_full_mutant	allCrxSites	CRX.1505	AAGGTACTCCGGGGTTTGACCTTGGAAAGATCCCAAGGAAGTGAGGCTTTGCTCTGGGTTACTGTCTAGAAACTAGGGTAATTCTGTGACTAAGTCTTATCCTCCCAACAGAGAATGCAGGCTAGGGCAAAGAAAGAGCAGCAGGTAGCAGACAGGCTTTGGGG
CRX.1511	wildtype	CRX.1511	TAAATGGGGTAGATGTTTGGGTGGGCCAACTCAAAGCCCTAGATCTAGGCCTGGGAGACAGCTCAGAGGATTAATCCACCAGCTTACCTGAGGCCCATCACCTAGATAAGCTCTCTAGCACTTCCCTGGTTAGCTCATCCAATAATGCCTGCAAGGGGCGGGGT
CRX.1511_full_mutant	allCrxSites	CRX.1511	TAAATGGGGTAGATGTTTGGGTGGGCCAACTCAAAGCCCTAGATCTAGGCCTGGGAGACAGCTCAGAGGGTTACTCCACCAGCTTACCTGAGGCCCATCACCTAGATACGCTCTCTAGCACTTCCCTGGTTAGCTCATCCAATAATGCCTGCAAGGGGCGGGGT
CRX.1512	wildtype	CRX.1512	TCTGATCACCATCCTTACATCCCTTCAGCACACTGAGTTTCTGGATAATCAGCTAGTTACAGTGAGGAGATCTAATCTCTCTGAGACAGTATTAAGCAGCTTAGAAAGGGAGCCTCATCCCTGTGTGTCTAGGCTTTAAATATCTATTCCTTAGGGACAGTGTT
CRX.1512_full_mutant	allCrxSites	CRX.1512	TCTGATCACCATCCTTACATCCCTTCAGCACACTGAGTTTCTGGATAATCAGCTAGTTACAGTGAGGAGATCTACTCTCTCTGAGACAGTGTTAAGCAGGTTAGAAAGGGAGCCTCATCCCTGTGTGTCTAGGCTTTAAATATCTATTCCTTAGGGACAGTGTT
CRX.1520	wildtype	CRX.1520	CGAACGCAGCACCTCGTAGCACCCCGCAGTCACAAAAGTGTCGAAAGTCCGACCCCGGGGGGCGGGGCACAGAGCACTTCCGGCTTCTCTAGGCACCAGCGACACTCTATGATCCCCCCCTTCTCCCTCCTCTTAGTGGTTGCTTCGTAAAAAGACTTTTAAAA
CRX.1520_full_mutant	allCrxSites	CRX.1520	CGAACGCAGCACCTCGTAGCACCCCGCAGTCACAAAAGTGTCGAAAGTCCGACCCCGGGGGGCGGGGCACAGAGCACTTCCGGCTTCTCTAGGCACCAGCGACACTCTATGCTCCCCCCCTTCTCCCTCCTCTTAGTGGTTGCTTCGTAAAAAGACTTTTAAAA
CRX.1521	wildtype	CRX.1521	CAAATGGCCACTTTGTTCACTTACTTATCCTCTGTGGCAATCTTATTCACTGCGCTCGAAATACCCTGGTGCCCTCGTTAATCCCTAAATAAGACAGACAAGCTCCAGCTTTAGGGCCTCTGTATTCGCTGTTCTCTCACGTATGCCTTTTAAAGCCGCCTCTG
CRX.1521_full_mutant	allCrxSites	CRX.1521	CAAATGGCCACTTTGTTCACTTACTTATCCTCTGTGGCAATCTTATTCACTGCGCTCGAAATACCCTGGTGCCCTCGTTACTCCCTAAATAAGACAGACAAGCTCCAGCTTTAGGGCCTCTGTATTCGCTGTTCTCTCACGTATGCCTTTTAAAGCCGCCTCTG
CRX.1525	wildtype	CRX.1525	ATCCTAATCCAAAGGTAGTGTGTGTGTGTGTGTGTGTGTGTGTGTGTGTGTGTGTGTGTGTGTCTTTCATGGGCTTTTAAAACCTTAAAACCCACCCCTAGTGACACACTTTTCTCTAATAAGGCCACACCTTCTAATCCTTCTAATCCTATTAGAGTTTCACT
CRX.1525_full_mutant	allCrxSites	CRX.1525	ATCCTACTCCAAAGGTAGTGTGTGTGTGTGTGTGTGTGTGTGTGTGTGTGTGTGTGTGTGTGTCTTTCATGGGCTTTTAAAACCTTAAAACCCACCCCTAGTGACACACTTTTCTCTAATAAGGCCACACCTTCTACTCCTTCTACTCCTATTAGAGTTTCACT
CRX.1528	wildtype	CRX.1528	GCAATTCCCATTTCAAAGTCCACACAGGAAGGCAACTCTTAAAGTGGTTCTATTGCTAGCAATTAGTCCATCCCTAATCCCATTAGGCTGTTAATTCCCAGAGGACACAAGCCTAGGAGATGCTGCTTGCAAGTGCTAAACTAAGGTTATTACGTGAAACCACG
CRX.1528_full_mutant	allCrxSites	CRX.1528	GCAATTCCCATTTCAAAGTCCACACAGGAAGGCAACTCTTAAAGTGGTTCTATTGCTAGCAATTAGTCCATCCCTACTCCCATTAGGCTGTTACTTCCCAGAGGACACAAGCCTAGGAGATGCTGCTTGCAAGTGCTAAACTAAGGTTATTACGTGAAACCACG
CRX.1529	wildtype	CRX.1529	ATCACACAAACGAAAACCCGCCCGCCGGACGGTGACGTCATAAACCCCGCCAATAAGACCTGGCGGGAAAGAACCGAAAGCGCCCGGGCGGGAAAGTGACGTCACAAATCCCTCCCATCAACCATGCCCCGAAAGCGCGCCGGCGGGAAAATGACATCACAAAC
CRX.1529_full_mutant	allCrxSites	CRX.1529	ATCACACAAACGAAAACCCGCCCGCCGGACGGTGACGTCATAAACCCCGCCAATAAGACCTGGCGGGAAAGAACCGAAAGCGCCCGGGCGGGAAAGTGACGTCACAACTCCCTCCCATCAACCATGCCCCGAAAGCGCGCCGGCGGGAAAATGACATCACAAAC
CRX.1530	wildtype	CRX.1530	TCTGACTTCCTCCTCGGCTAGTGCTGCTGGTTACAGCTTAAGGTTGAGAATGCGGCTTATATGCTGCACTTCTCTGTGGTACCTGCTTAGCTCAGTCTAAGGAGCTATGGGCAGATTTACCACTAGGGATTTGTGTTACAAGTTATCTCTACCAAGGATTCTCT
CRX.1530_full_mutant	allCrxSites	CRX.1530	TCTGACTTCCTCCTCGGCTAGTGCTGCTGGTTACAGGTTAAGGTTGAGAATGCGGGTTATATGCTGCACTTCTCTGTGGTACCTGCTTAGCTCAGTCTAAGGAGCTATGGGCAGGTTTACCACTAGGGGTTTGTGTTACAAGTTATCTCTACCAAGGATTCTCT
CRX.1531	wildtype	CRX.1531	CAAGTTTCATCCCTGGAACTTATGTGAGCACGAAAGGCCTAGTGACCTGTGTTTGTAATTAAAGCACTGGAAAGGATGAGGTGAGTTAATCCCTGAGCCTGGCTGGCAACCGACTTAGCCTGCTTGGCAAGTTGAAGGTCACTGAGAGACCTTGTCCTTAAAAG
CRX.1531_full_mutant	allCrxSites	CRX.1531	CAAGTTTCATCCCTGGAACTTATGTGAGCACGAAAGGCCTAGTGACCTGTGTTTGTAATTAAAGCACTGGAAAGGATGAGGTGAGTTACTCCCTGAGCCTGGCTGGCAACCGACTTAGCCTGCTTGGCAAGTTGAAGGTCACTGAGAGACCTTGTCCTTAAAAG
CRX.1536	wildtype	CRX.1536	AATTAGGATGGAGAGCTGATGGCCTATGACCCGATTCCCCAGGAGTTAGGAAGGAGAGCTGATGGCCTATGACCGGATTCCCCAGGAATTAGGATGGAGAGCTGATGGCCTATGACAGGATTTCCCAGGAGTTAGGAAGGAGAGCTGATGGCCTATGACTGGAT
CRX.1536_full_mutant	allCrxSites	CRX.1536	AATTAGGATGGAGAGCTGATGGCCTATGACCCGATTCCCCAGGAGTTAGGAAGGAGAGCTGATGGCCTATGACCGGATTCCCCAGGAGTTAGGATGGAGAGCTGATGGCCTATGACAGGGTTTCCCAGGAGTTAGGAAGGAGAGCTGATGGCCTATGACTGGAT
CRX.1538	wildtype	CRX.1538	GGCATCTGTGTATCAGAAAGAGCAGCTGAAGCATGGTGACGAACATCTTTTAATCCCAGCACTCAGGCAGGGGCAGGAGAGCTCTGTGAGCCGGGGATTAGCCTCATCTATGGAGTGAGTTGTGGGGCCACCAGGGCTGCTTAAAGAGACACTGTGTCAAATCA
CRX.1538_full_mutant	allCrxSites	CRX.1538	GGCATCTGTGTATCAGAAAGAGCAGCTGAAGCATGGTGACGAACATCTTTTACTCCCAGCACTCAGGCAGGGGCAGGAGAGCTCTGTGAGCCGGGGGTTAGCCTCATCTATGGAGTGAGTTGTGGGGCCACCAGGGCTGCTTAAAGAGACACTGTGTCAAATCA
CRX.1543	wildtype	CRX.1543	AGGCTCTAAAGATAACTTCTAGTGTGTAAGCAAAGTAGATGTCATCCCAAAGGAGGGTAATCTTCAGCCCAGGCAAAAGCTCCCTGGTAGAGTAAACATCTTAATCTGAGATCAGAAGGTATCACCGGAATTACAAGACAAGGAAGCAGCGAGGTAAATTACTG
CRX.1543_full_mutant	allCrxSites	CRX.1543	AGGCTCTAAAGATAACTTCTAGTGTGTAAGCAAAGTAGATGTCATCCCAAAGGAGGGTACTCTTCAGCCCAGGCAAAAGCTCCCTGGTAGAGTAAACATCTTACTCTGAGGTCAGAAGGTATCACCGGAGTTACAAGACAAGGAAGCAGCGAGGTAAATTACTG
CRX.1550	wildtype	CRX.1550	CTCGGAGCTCTCTGCAGCCTGACATATCCTTGGGATAAGTGTATATTAACAAGCAGGCATGACTAATAGGATTGGGGTTGGGGGCTGGGCTGGCGTGTGGCAATCCTTCTGGAGCCTCTGGTCTGCTTGTCACTGGGGCTTACTAGGCACCTTGGGATTTGTCT
CRX.1550_full_mutant	allCrxSites	CRX.1550	CTCGGAGCTCTCTGCAGCCTGACATATCCTTGGGGTAAGTGTATATTAACAAGCAGGCATGACTAATAGGATTGGGGTTGGGGGCTGGGCTGGCGTGTGGCAATCCTTCTGGAGCCTCTGGTCTGCTTGTCACTGGGGGTTACTAGGCACCTTGGGGTTTGTCT
CRX.1554	wildtype	CRX.1554	CACGTGGCCGGCGGTGGCGGGGACCAGGGGAGCCTACGGGCTCCCGCGAGAGCCTAGCTGAGCAGGCTTATCTCTTCCAGATGCTTAGCATCGCTTTGTCCCCCGTTGCTTTGAGGGGCCAAGGAGTGGAAACTTCCCGCATGTGTGGCAGTTGAAAGACAGAA
CRX.1554_full_mutant	allCrxSites	CRX.1554	CACGTGGCCGGCGGTGGCGGGGACCAGGGGAGCCTACGGGCTCCCGCGAGAGCCTAGCTGAGCAGGGTTATCTCTTCCAGATGCTTAGCATCGCTTTGTCCCCCGTTGCTTTGAGGGGCCAAGGAGTGGAAACTTCCCGCATGTGTGGCAGTTGAAAGACAGAA
CRX.1557	wildtype	CRX.1557	TCTCGTAGTTACTTTGATCAAACTGCACCATCAGTGCTTAAATGCACAGTTACTGTAAAATCTCAACTAGCTAATAAGGGATTTAAATAAGATTAAAAAGGATTATGGCGGAGGGCAGATGGAGGGGAAAACGTGCCTGTCAGTCACCCAACAGATAAAGTCTG
CRX.1557_full_mutant	allCrxSites	CRX.1557	TCTCGTAGTTACTTTGATCAAACTGCACCATCAGTGCTTAAATGCACAGTTACTGTAAAATCTCAACTAGCTAATAAGGGGTTTAAATAAGGTTAAAAAGGGTTATGGCGGAGGGCAGATGGAGGGGAAAACGTGCCTGTCAGTCACCCAACAGATAAAGTCTG
CRX.1561	wildtype	CRX.1561	AATCAATAGCTACAGGACTGAGTCCCGTCTGATGCTTACAAAATAATCTTATGCTAAAGATTAACCCCACTTAGAAAGTGGGTGAACAGTGTGTCAGAGTGACCTGTCCAGGGGCATGGAACTTGTGGGTAATCCAGCCAGCACTGAAAGCTGGACTTGCTGAC
CRX.1561_full_mutant	allCrxSites	CRX.1561	AATCAATAGCTACAGGACTGAGTCCCGTCTGATGCTTACAAAATACTCTTATGCTAAAGGTTAACCCCACTTAGAAAGTGGGTGAACAGTGTGTCAGAGTGACCTGTCCAGGGGCATGGAACTTGTGGGTACTCCAGCCAGCACTGAAAGCTGGACTTGCTGAC
CRX.1562	wildtype	CRX.1562	CAACTGCTTCTTGGTTTATGTCTCTCAGGCCTCAGGGTTCTACTAAGCCAGGATTTCCTTAATCCAATTTCAGAATGTGAACGTTTCTAGGTCACAGGATCAGACAAAGCCGACCCAGGTTGCGGGGTTATTTTTGGTGCCTTTCTTCCTGTACCACTGCCCTT
CRX.1562_full_mutant	allCrxSites	CRX.1562	CAACTGCTTCTTGGTTTATGTCTCTCAGGCCTCAGGGTTCTACTACGCCAGGGTTTCCTTACTCCAATTTCAGAATGTGAACGTTTCTAGGTCACAGGGTCAGACAAAGCCGACCCAGGTTGCGGGGTTATTTTTGGTGCCTTTCTTCCTGTACCACTGCCCTT
CRX.1565	wildtype	CRX.1565	CCAAAATGCAAAGAAGACTCTCAGACAAGCCTGGGCAGCTGGTAGGAGCAAAGACCTACTGAACTGCTTAGAAGAGTCACATGGGCACCTCTTAAGCTGCCCGGAGGCTGTTCAGTGTGCTTCAGATCCCCAGCTTGGTGAGCTGTCATCTATGCTTGGGTGAA
CRX.1565_full_mutant	allCrxSites	CRX.1565	CCAAAATGCAAAGAAGACTCTCAGACAAGCCTGGGCAGCTGGTAGGAGCAAAGACCTACTGAACTGCTTAGAAGAGTCACATGGGCACCTCTTACGCTGCCCGGAGGCTGTTCAGTGTGCTTCAGATCCCCAGCTTGGTGAGCTGTCATCTATGCTTGGGTGAA
CRX.1566	wildtype	CRX.1566	ATCCCTGAATCAGTGCTTCTGTTATTTACTAGACAGAGTGTCTGACTAATGCCCTGTGATCTGATTACCATCAGCAGCCCATCTGTAGACACAACAGAATACAAATAAAACATCCACCTAATCCGTCCTAGGCAGGTCTTTGCTTCCTACTCGACCGTTAAGAA
CRX.1566_full_mutant	allCrxSites	CRX.1566	ATCCCTGAATCAGTGCTTCTGTTATTTACTAGACAGAGTGTCTGACTAATGCCCTGTGATCTGATTACCATCAGCAGCCCATCTGTAGACACAACAGAATACAAATAAAACATCCACCTACTCCGTCCTAGGCAGGTCTTTGCTTCCTACTCGACCGTTAAGAA
CRX.1572	wildtype	CRX.1572	AGCCTTCTCTTCCCTCCATCCTGACCTGCTCCCGAGTCTGTGGGTCAGTGGAGCGCCACTGAACTGCACAGAGCTGTGAGCAATGCATCACAGGGGATTTAACTTATCTGAACACATCACTTGTGAAAGGGCTTTTTGTAAACCCTTTATCTGGGTCAAGGATG
CRX.1572_full_mutant	allCrxSites	CRX.1572	AGCCTTCTCTTCCCTCCATCCTGACCTGCTCCCGAGTCTGTGGGTCAGTGGAGCGCCACTGAACTGCACAGAGCTGTGAGCAATGCATCACAGGGGGTTTAACTTATCTGAACACATCACTTGTGAAAGGGCTTTTTGTAAACCCTTTATCTGGGTCAAGGATG
CRX.1579	wildtype	CRX.1579	GGTTAAAAGAGTCTGAGTCAGAGAGATGAGGATAAAATATCTGCATTATCTCGGTGTAAAGCCGATTGCAGTCTGAAGCTAAGACTTGGAAACAGATGGTATTCTAATATCTGCCTCTACCCAGACAAAAACCTGATTAAATCCACACTCACTCCCAATCACAG
CRX.1579_full_mutant	allCrxSites	CRX.1579	GGTTAAAAGAGTCTGAGTCAGAGAGATGAGGATAAAATATCTGCATTATCTCGGTGTAAAGCCGATTGCAGTCTGAAGCTAAGACTTGGAAACAGATGGTATTCTAATATCTGCCTCTACCCAGACAAAAACCTGGTTAACTCCACACTCACTCCCAATCACAG
CRX.1580	wildtype	CRX.1580	GCAGGAACCTGGTGGCAGGGGCTGCTGACTTGGCTTGCTCGCCACTGCGTGCTCAGCTTATAAGATCCAGAACCATCAGCCCAGGGATGGCCCCACCCACAATGGGCTGAGCCGCCCGTCAGTCACTAATTAAGAAGATGCCCTCCAGGCTTGTCTGCCTGCAG
CRX.1580_full_mutant	allCrxSites	CRX.1580	GCAGGAACCTGGTGGCAGGGGCTGCTGACTTGGCTTGCTCGCCACTGCGTGCTCAGGTTATAAGATCCAGAACCATCAGCCCAGGGATGGCCCCACCCACAATGGGCTGAGCCGCCCGTCAGTCACTAATTAAGAAGATGCCCTCCAGGCTTGTCTGCCTGCAG
CRX.1581	wildtype	CRX.1581	ATGAGAAGAGAGCCCGCGTATGTCTTCCTAGGCTGGGGACAGGCTAAGTGACAAGGATTTGCATGACTTAAGCTTCTACTAAGCTGACCTATGCAAAATCCAGGCGCAATCAAATCATCCCTCTTAGCTCCACAAGGTTGAAATGAGAAACGGAGCAGTCACCT
CRX.1581_full_mutant	allCrxSites	CRX.1581	ATGAGAAGAGAGCCCGCGTATGTCTTCCTAGGCTGGGGACAGGCTAAGTGACAAGGGTTTGCATGACTTACGCTTCTACTACGCTGACCTATGCAAAATCCAGGCGCAATCAAATCATCCCTCTTAGCTCCACAAGGTTGAAATGAGAAACGGAGCAGTCACCT
CRX.1585	wildtype	CRX.1585	ACCAGTGGCATTGAGGCTAAGAGATTAATTTTCATTTAGTAGGAGACAGGTTCAGGCTCCCTTCACTCTGAGTGTCCTACTAAAGGGATAAGAGCTAAAGAAAGAGCTGCTCAGTCACCTGCCACTGGAGCAAGGCAGCCGGGATTAACTCTAAGAGCTCTGCC
CRX.1585_full_mutant	allCrxSites	CRX.1585	ACCAGTGGCATTGAGGCTAAGAGGTTAATTTTCATTTAGTAGGAGACAGGTTCAGGCTCCCTTCACTCTGAGTGTCCTACTAAAGGGGTAAGAGCTAAAGAAAGAGCTGCTCAGTCACCTGCCACTGGAGCAAGGCAGCCGGGGTTAACTCTAAGAGCTCTGCC
CRX.1588	wildtype	CRX.1588	TGCCAAGTCGTGCAAGGTGAGCGATGACCCAATGAAGCTCTCCCCAGCAGTCAAAAGTTCAGCAGCTCCCCGGGACTCCGTGTGGAACAACATCCCGAGCCAACTTAAGCCAATCCCCCAAAGCAGATAAGCAGAGAGTGCCGCCGTCATCATTTTCTTCAATT
CRX.1588_full_mutant	allCrxSites	CRX.1588	TGCCAAGTCGTGCAAGGTGAGCGATGACCCAATGAAGCTCTCCCCAGCAGTCAAAAGTTCAGCAGCTCCCCGGGACTCCGTGTGGAACAACATCCCGAGCCAACTTACGCCAATCCCCCAAAGCAGATAAGCAGAGAGTGCCGCCGTCATCATTTTCTTCAATT
CRX.1591	wildtype	CRX.1591	GCAGAAGTCTTCATTTCTCACCTCGGGCGATGAAACTCCCCAGTCACTAAGATGTACCCAGCTTAGACGCCCCAGCACAGTAATCTCTATAATCCACAGAGCCAGCTCTTTCTCTCTCAGGACAGGCCATGTCACAAACTTTCGACAGCTCACGCACCAACATG
CRX.1591_full_mutant	allCrxSites	CRX.1591	GCAGAAGTCTTCATTTCTCACCTCGGGCGATGAAACTCCCCAGTCACTAAGATGTACCCAGGTTAGACGCCCCAGCACAGTACTCTCTATACTCCACAGAGCCAGCTCTTTCTCTCTCAGGACAGGCCATGTCACAAACTTTCGACAGCTCACGCACCAACATG
CRX.1593	wildtype	CRX.1593	TGGCTGCAGCTAGCTGCTTACCTCTCAGACACTAGCCCGCCTTTGTAAGCCGGGAGCTGTGCAAGGACTCACAGGCCCCGCCCCAGGGGCGAAGGCCCCGCCCAATGTGGTCTGATCCCACCCCGGAAAAGATTATCCAGGCTCCGGTCCTATAGGCCCTGCCC
CRX.1593_full_mutant	allCrxSites	CRX.1593	TGGCTGCAGCTAGCTGCTTACCTCTCAGACACTAGCCCGCCTTTGTACGCCGGGAGCTGTGCAAGGACTCACAGGCCCCGCCCCAGGGGCGAAGGCCCCGCCCAATGTGGTCTGCTCCCACCCCGGAAAAGGTTATCCAGGCTCCGGTCCTATAGGCCCTGCCC
CRX.1594	wildtype	CRX.1594	CGGAGCCTGAGTACAACTGGCTAATAATACACTGACCTCTCTAATCCTAATCTGATACTTAGTTCTTCATCTCAGTGGGCTTACAGCATCTTAAGATCATGCAGATGGTTTGTCTGTCTTTGTGCTGAAGTAAGGGCTGTTCCATTACCCTGACAGGCGTATAA
CRX.1594_full_mutant	allCrxSites	CRX.1594	CGGAGCCTGAGTACAACTGGCTAATAATACACTGACCTCTCTACTCCTACTCTGATACTTAGTTCTTCATCTCAGTGGGGTTACAGCATCTTAAGATCATGCAGATGGTTTGTCTGTCTTTGTGCTGAAGTAAGGGCTGTTCCATTACCCTGACAGGCGTATAA
CRX.1595	wildtype	CRX.1595	CTTCCATGTGCTGTACGTAGGTAAAACTATTATTGTAGGAAAATCTTCTAAGGTCACATGTGTCGAGGCCCTTTAATCCTCTCAGTAAAGTCTGCCCTGTGGGAGAAGCAATCCTACAGTCCGGTTACTTACTCGCTGTTACTGGAAGCAGCCTTATCAGTTAA
CRX.1595_full_mutant	allCrxSites	CRX.1595	CTTCCATGTGCTGTACGTAGGTAAAACTATTATTGTAGGAAAATCTTCTAAGGTCACATGTGTCGAGGCCCTTTACTCCTCTCAGTAAAGTCTGCCCTGTGGGAGAAGCAATCCTACAGTCCGGTTACTTACTCGCTGTTACTGGAAGCAGCCTTATCAGTTAA
CRX.1601	wildtype	CRX.1601	GGCGTCCCACAGCGTCTCAGCGCCCTCTGCTGGTCAAGTCTGGTGAAGCGCTCAGCGGGAAGAACTGCAGTACCTTGGAGCCTGAAGGCCAGCAGGGGATTAGAGGCCTCTGAAAAGTGCAACCCTGAAATGTGGTTAACTGGACTTCATGAAATTGGGTTATC
CRX.1601_full_mutant	allCrxSites	CRX.1601	GGCGTCCCACAGCGTCTCAGCGCCCTCTGCTGGTCAAGTCTGGTGAAGCGCTCAGCGGGAAGAACTGCAGTACCTTGGAGCCTGAAGGCCAGCAGGGGGTTAGAGGCCTCTGAAAAGTGCAACCCTGAAATGTGGTTAACTGGACTTCATGAAATTGGGTTATC
CRX.1605	wildtype	CRX.1605	GATTAGCCTCGTTATAGTGATCTGAAGAGTTTCCCCCTAAGCACAGCTTTCCAGAGGCAGCCTTGGGTTTTCATTCGCTGGAGGCTGCTCCCAGATAAGCTGGGAGGTAAGAAGGTGACCTGGTAGCTCAAGGGTCACCAGAGGCTTAATACTCAGGGGCCTGT
CRX.1605_full_mutant	allCrxSites	CRX.1605	GATTAGCCTCGTTATAGTGATCTGAAGAGTTTCCCCCTAAGCACAGCTTTCCAGAGGCAGCCTTGGGTTTTCATTCGCTGGAGGCTGCTCCCAGATACGCTGGGAGGTAAGAAGGTGACCTGGTAGCTCAAGGGTCACCAGAGGGTTACTACTCAGGGGCCTGT
CRX.1608	wildtype	CRX.1608	CACACACACGAGTATAAATAGGGACCTGTGTTTATCTTTCTGGATGTCGGATCAGCTGTGTCTACCGACTTATGGGGTAATCCTTCTCCCACTCCACTAATACAGTCTGACACTCACACAGTGAGACACTAATCTCCCACCAAAATAGTGAGGACACTGTAACT
CRX.1608_full_mutant	allCrxSites	CRX.1608	CACACACACGAGTATAAATAGGGACCTGTGTTTATCTTTCTGGATGTCGGGTCAGCTGTGTCTACCGACTTATGGGGTACTCCTTCTCCCACTCCACTACTACAGTCTGACACTCACACAGTGAGACACTACTCTCCCACCAAAATAGTGAGGACACTGTAACT
CRX.1609	wildtype	CRX.1609	TGTGATGCTGGAAGTAGATGTCAGATGTCTTTCTTAATTGCTCTCCACTTTATCTATAGAGGCAGGATCATCCCATTTAATCCAGAGCTCACAATTAGGGTAATCTGGCTAGCCATCTTACACAGGGTTCCTGTGTCTTTCCCTCCCTAGTGCTGGGAATCACA
CRX.1609_full_mutant	allCrxSites	CRX.1609	TGTGATGCTGGAAGTAGATGTCAGATGTCTTTCTTAATTGCTCTCCACTTTATCTATAGAGGCAGGGTCATCCCATTTACTCCAGAGCTCACAATTAGGGTACTCTGGCTAGCCATCTTACACAGGGTTCCTGTGTCTTTCCCTCCCTAGTGCTGGGAATCACA
CRX.1610	wildtype	CRX.1610	ATGAATAGAAGTCCAATGCAATGTCTCAATCAAAAGCTTTAGTCTGTAACCTTGCAGAGGACCTAAGCTCCTTTATCTCCTTAGCTCCCATCACCCTATCTGCCCCTAAGCAGGGAGTCACCCTGACAGCTGATAAAGAGCTGACTTATCCATAGCTGTGGGCA
CRX.1610_full_mutant	allCrxSites	CRX.1610	ATGAATAGAAGTCCAATGCAATGTCTCAATCAAAAGCTTTAGTCTGTAACCTTGCAGAGGACCTACGCTCCTTTATCTCCTTAGCTCCCATCACCCTATCTGCCCCTAAGCAGGGAGTCACCCTGACAGCTGATAAAGAGCTGACTTATCCATAGCTGTGGGCA
CRX.1611	wildtype	CRX.1611	AGGCCCTGCCGGCTGGGCCTCTTGTCCACCTTGCACTAAGCAGCTTTATGGGGAGATAAATGGGTGTGATTATTGGCTCAAATGAGGGTTAGAGATTATCTGTGGATTTCTCTCTCCCCTTGCAGCAGACACAATGGAGAGGGGATTAGCTGTAATGTCAGAGC
CRX.1611_full_mutant	allCrxSites	CRX.1611	AGGCCCTGCCGGCTGGGCCTCTTGTCCACCTTGCACTAAGCAGCTTTATGGGGAGATAAATGGGTGTGGTTATTGGCTCAAATGAGGGTTAGAGGTTATCTGTGGATTTCTCTCTCCCCTTGCAGCAGACACAATGGAGAGGGGGTTAGCTGTAATGTCAGAGC
CRX.1620	wildtype	CRX.1620	CTTGTGCATTTTCATCTCATCACCTTATCTGAAAACCTGATTGAACTGGGAGATTAGGGATGTTAGAGCAGGTCAGGTCTCTTGTTGCACAAAAGTCCTTCTGCACGTTTTACTATGTAAGCCTTTAATAGGGTTAGCTAGAAGCTGAGCAAAGCCATTACTCC
CRX.1620_full_mutant	allCrxSites	CRX.1620	CTTGTGCATTTTCATCTCATCACCTTATCTGAAAACCTGATTGAACTGGGAGGTTAGGGATGTTAGAGCAGGTCAGGTCTCTTGTTGCACAAAAGTCCTTCTGCACGTTTTACTATGTACGCCTTTAATAGGGTTAGCTAGAAGCTGAGCAAAGCCATTACTCC
CRX.1627	wildtype	CRX.1627	CCAGGGAGGATCAAGTACATTCCAGTTTCTGAAGGATTTGCATGTGTAAGCCCGGCATTATCACTGTGGCTTGTGAGTATTAAAAGAGAAGGCAGAATCCTGGATCATCTCCCGTGAGGAGCTTTGCAGGATAGAGACTACAAAAGACTACATGATACCCAGGG
CRX.1627_full_mutant	allCrxSites	CRX.1627	CCAGGGAGGGTCAAGTACATTCCAGTTTCTGAAGGGTTTGCATGTGTACGCCCGGCATTATCACTGTGGCTTGTGAGTGTTAAAAGAGAAGGCAGAATCCTGGGTCATCTCCCGTGAGGAGCTTTGCAGGATAGAGACTACAAAAGACTACATGATACCCAGGG
CRX.1630	wildtype	CRX.1630	GATGCAATTAGGAAGCAGGTTCTTCAGGTTACCCCTGTAATCACTCAACCAGGTCACGGCTTATTCTACCCTGCTGGGCTCGCAGGCTCTCTGGGCTCAGGATGGCAGAGGAGAACTGCCTAAGCCAATCAGGGGCTTCCAGCTTGTTGTCTGTATTGTAATTA
CRX.1630_full_mutant	allCrxSites	CRX.1630	GATGCAATTAGGAAGCAGGTTCTTCAGGTTACCCCTGTACTCACTCAACCAGGTCACGGGTTATTCTACCCTGCTGGGCTCGCAGGCTCTCTGGGCTCAGGATGGCAGAGGAGAACTGCCTACGCCAATCAGGGGCTTCCAGCTTGTTGTCTGTATTGTAATTA
CRX.1633	wildtype	CRX.1633	GTGGTGCTATGGCCACGTCCTGGAGCGTTAGATTACGATAGAGTGACTGCCGAAGGCTGCGGAAAGGTGCTGCCTAGAGGGGATGCAGATTCCTGACTGAGCTCAGCACTGGTCTTTCCGGTCACGTGCTTTACGGAGCAGCTGCTAGACGCGTTATTGCTAGG
CRX.1633_full_mutant	allCrxSites	CRX.1633	GTGGTGCTATGGCCACGTCCTGGAGCGTTAGGTTACGATAGAGTGACTGCCGAAGGCTGCGGAAAGGTGCTGCCTAGAGGGGATGCAGATTCCTGACTGAGCTCAGCACTGGTCTTTCCGGTCACGTGCTTTACGGAGCAGCTGCTAGACGCGTTATTGCTAGG
CRX.1635	wildtype	CRX.1635	AGTAGCCTCCTTCAAAGGCTTCATCCTAGTTCTTTAGCAGCCAGTAGCAGACGCTTACGGACTTCGGCTTAGCCTGCCAACAGGAAGGACGCCAACAGATTGCCGCCGCTCGACGTCCGCGGGGGCGCCTGGGAGTTGTAGTCCGGACCAGCGAGCCGACTCAG
CRX.1635_full_mutant	allCrxSites	CRX.1635	AGTAGCCTCCTTCAAAGGCTTCATCCTAGTTCTTTAGCAGCCAGTAGCAGACGCTTACGGACTTCGGGTTAGCCTGCCAACAGGAAGGACGCCAACAGATTGCCGCCGCTCGACGTCCGCGGGGGCGCCTGGGAGTTGTAGTCCGGACCAGCGAGCCGACTCAG
CRX.1643	wildtype	CRX.1643	ATCTGCAGAGGCAGAGCTTAGAGTGCAGGATTCTGGATAAAGAATACTGAGACAAGGAAGGCTTTATCTGCTCCTTAGTCGTCCTCTGCACAGCACACGTCATCCCACGTGACCTTACGCCATCTTTCTTCCTGGCGGTGGCGTCCCACTCCACTGCGCAGACG
CRX.1643_full_mutant	allCrxSites	CRX.1643	ATCTGCAGAGGCAGAGGTTAGAGTGCAGGATTCTGGATAAAGAATACTGAGACAAGGAAGGCTTTATCTGCTCCTTAGTCGTCCTCTGCACAGCACACGTCATCCCACGTGACCTTACGCCATCTTTCTTCCTGGCGGTGGCGTCCCACTCCACTGCGCAGACG
CRX.1653	wildtype	CRX.1653	ACTCCTGCCCTGTAGGTCTATCAGCTGAGTGCTAGGATTAGACACAAATATTTCCACCTTGGTTTCCATGGTGCTAGGGATTATATCCAGGGATTTGTGAATGCTAGACAAGCAAAGGACTGACAAAACTGCCTATCCAGCTAGCTTTAAGACACTTAAATTTT
CRX.1653_full_mutant	allCrxSites	CRX.1653	ACTCCTGCCCTGTAGGTCTATCAGCTGAGTGCTAGGGTTAGACACAAATATTTCCACCTTGGTTTCCATGGTGCTAGGGGTTATATCCAGGGGTTTGTGAATGCTAGACAAGCAAAGGACTGACAAAACTGCCTATCCAGCTAGCTTTAAGACACTTAAATTTT
CRX.1657	wildtype	CRX.1657	TGACAAGCACGTCGTAATCATGGTGAAACTCACACGTGGATGCCGTGAGGCCAAACTGAGCTGCAGTTTAGGAGAAGGACATTGGGTAAAGGAGAGTGGATAGTCTTAGTGATTAAGCAGTGCTTAATCCACCAGAACTAATTATATCATAATAACCTCTGCAA
CRX.1657_full_mutant	allCrxSites	CRX.1657	TGACAAGCACGTCGTAATCATGGTGAAACTCACACGTGGATGCCGTGAGGCCAAACTGAGCTGCAGTTTAGGAGAAGGACATTGGGTAAAGGAGAGTGGATAGTCTTAGTGGTTAAGCAGTGCTTACTCCACCAGAACTAATTATATCATAATAACCTCTGCAA
CRX.1659	wildtype	CRX.1659	GTCATTTTGCATGAGTGAGTCTAATGTGGGGCTTAGATTGCCGTGCAGCTCAGTGGATTCCTGATTCCCCTCGCTAATCCTGAACTCAGTGATTGTGTCAGGTGCAGTTCTGTGTGCTCTAGCAGCTGGCTCATCCTCATCAATGCAAATAAGGCAACTCCTAC
CRX.1659_full_mutant	allCrxSites	CRX.1659	GTCATTTTGCATGAGTGAGTCTAATGTGGGGGTTAGATTGCCGTGCAGCTCAGTGGATTCCTGATTCCCCTCGCTACTCCTGAACTCAGTGATTGTGTCAGGTGCAGTTCTGTGTGCTCTAGCAGCTGGCTCATCCTCATCAATGCAAATAAGGCAACTCCTAC
CRX.1661	wildtype	CRX.1661	CTAATGCAGTGATAGTGATGGTCGGGTTTGTCCAACAGAGACTTCTGGTGCGTCAGTGAGCAGAGAGGATTTAACCGCAAGGATACCAGTGAAGCTTCTTACGCACTAAAGCACTTCAGAATGAAATGGTTACTGCACTGCAAGACGGACTTCCTCTTACTGTT
CRX.1661_full_mutant	allCrxSites	CRX.1661	CTAATGCAGTGATAGTGATGGTCGGGTTTGTCCAACAGAGACTTCTGGTGCGTCAGTGAGCAGAGAGGGTTTAACCGCAAGGATACCAGTGAAGCTTCTTACGCACTAAAGCACTTCAGAATGAAATGGTTACTGCACTGCAAGACGGACTTCCTCTTACTGTT
CRX.1665	wildtype	CRX.1665	AGCCACTTCCGGGCCCTACCTCTCAGTACTCCACTTCCGGTCTTCTAAAAATTGTGGACGCCAGAGATAAACCGATGCGCCCAATGAGAGAATCCGCTAATACCGTGGTTTGCGAGTCGTCGGCCAAGTCCCACCTCTTCCGGTAACAGAAGCCTATCACGGAG
CRX.1665_full_mutant	allCrxSites	CRX.1665	AGCCACTTCCGGGCCCTACCTCTCAGTACTCCACTTCCGGTCTTCTAAAAATTGTGGACGCCAGAGATAAACCGATGCGCCCAATGAGAGAATCCGCTACTACCGTGGTTTGCGAGTCGTCGGCCAAGTCCCACCTCTTCCGGTAACAGAAGCCTATCACGGAG
CRX.1668	wildtype	CRX.1668	GTGAGTCTCCATGTAGCTGTGTTGAGACTCTAATGATGCAAATAATCTGATTACGGTAAGCAGCACGATTGCTGTGAAGGACACCAGCCTTCTGCTCAGGCCTTGCTGAGAGCTAATTAGTGATTAGTTAGAATCTTTGAGCAGCTGCTGGGCTACATCCTGGG
CRX.1668_full_mutant	allCrxSites	CRX.1668	GTGAGTCTCCATGTAGCTGTGTTGAGACTCTAATGATGCAAATACTCTGATTACGGTAAGCAGCACGATTGCTGTGAAGGACACCAGCCTTCTGCTCAGGCCTTGCTGAGAGCTAATTAGTGGTTAGTTAGAATCTTTGAGCAGCTGCTGGGCTACATCCTGGG
CRX.1671	wildtype	CRX.1671	ACCGCTGGTCGGGTAAAAAAGTCAACTAAAACAAGGACCAGAAGAAGCCGCCACCTTAAGCCTTCCCTGGCCCCGCCCCTTAGCCCTACCCACCATTAATAAGCTCTCCATAAGGCCTCCGCTTCCGGCCACGACGGCTACGCACCCGCCCCACCCTGACCCCG
CRX.1671_1_double	singleCrxSite	CRX.1671	ACCGCTGGTCGGGTAAAAAAGTCAACTAAAACAAGGACCAGAAGAAGCCGCCACCTTACGCCTTCCCTGGCCCCGCCCCTTAGCCCTACCCACCATTAATAAGCTCTCCATAAGGCCTCCGCTTCCGGCCACGACGGCTACGCACCCGCCCCACCCTGACCCCG
CRX.1671_2_double	singleCrxSite	CRX.1671	ACCGCTGGTCGGGTAAAAAAGTCAACTAAAACAAGGACCAGAAGAAGCCGCCACCTTAAGCCTTCCCTGGCCCCGCCCCTTAGCCCTACCCACCATTAATACGCTCTCCATAAGGCCTCCGCTTCCGGCCACGACGGCTACGCACCCGCCCCACCCTGACCCCG
CRX.1671_full_mutant	allCrxSites	CRX.1671	ACCGCTGGTCGGGTAAAAAAGTCAACTAAAACAAGGACCAGAAGAAGCCGCCACCTTACGCCTTCCCTGGCCCCGCCCCTTAGCCCTACCCACCATTACTACGCTCTCCATAAGGCCTCCGCTTCCGGCCACGACGGCTACGCACCCGCCCCACCCTGACCCCG
CRX.1672	wildtype	CRX.1672	CTGGAGTATCTTCACTGGCTATCTAGGATAATATACATGAAAGGCTTATCCGCTTAGCCACTTAGCCACAACTTGTGAATCAGTGCTTAGCTTCTTAGGGTGACATCCCTCCTAAGGTGGCCTTCTTCGCAGCTTGTGGAGAGTTACACACCTCAGCTTTGGAG
CRX.1672_full_mutant	allCrxSites	CRX.1672	CTGGAGTATCTTCACTGGCTATCTAGGATAATATACATGAAAGGGTTCTCCGCTTAGCCACTTAGCCACAACTTGTGAATCAGTGCTTAGCTTCTTAGGGTGACATCCCTCCTAAGGTGGCCTTCTTCGCAGCTTGTGGAGAGTTACACACCTCAGCTTTGGAG
CRX.1684	wildtype	CRX.1684	TAGCTGAAACCTATACATGGATTCTGAATGATAGAAACTTCCCTACGAAACACTACCAGGATGCTGAGGACATACGCATTAGCTTACAGACAATTCCACTAAGCTCCTCCCAGGAACCTAGCAACAGTGACCTAGCAACAGCTTACCTCATCACCTGCTGCCAG
CRX.1684_full_mutant	allCrxSites	CRX.1684	TAGCTGAAACCTATACATGGATTCTGAATGATAGAAACTTCCCTACGAAACACTACCAGGATGCTGAGGACATACGCATTAGCTTACAGACAATTCCACTACGCTCCTCCCAGGAACCTAGCAACAGTGACCTAGCAACAGCTTACCTCATCACCTGCTGCCAG
CRX.1685	wildtype	CRX.1685	TCTCCCCCAAGTCCCCAGTGGAAGCTATAATGCCTGATGAGCCTGTACTTAGAGAGGAGGCTTCAGCAAGGCAGTTAAGGTTAAATGAGGATAAGGAACCCTAATCCTCTTATAAAGGAGTCTCTTCATAAGAAGAAACACTGTAATGTTCACAGACACACACG
CRX.1685_full_mutant	allCrxSites	CRX.1685	TCTCCCCCAAGTCCCCAGTGGAAGCTATAATGCCTGATGAGCCTGTACTTAGAGAGGAGGCTTCAGCAAGGCAGTTAAGGTTAAATGAGGATAAGGAACCCTACTCCTCTTATAAAGGAGTCTCTTCATAAGAAGAAACACTGTAATGTTCACAGACACACACG
CRX.1692	wildtype	CRX.1692	TCTTCTCTGAAGGTCAGATTCGTGAAATCCAGCGCTGGGAGTCTTTCCTCCACTGGAACATAAGCTCTGAGCATAATGCCGCCTTAGAAGCCAATTAGTGGAGAAGAAAGCTAGACAACAGGATAAAGGGCGTATGCATTTACTCCTGGTTTGCTCAGGACTTC
CRX.1692_full_mutant	allCrxSites	CRX.1692	TCTTCTCTGAAGGTCAGATTCGTGAAATCCAGCGCTGGGAGTCTTTCCTCCACTGGAACATACGCTCTGAGCATAATGCCGCCTTAGAAGCCAATTAGTGGAGAAGAAAGCTAGACAACAGGATAAAGGGCGTATGCATTTACTCCTGGTTTGCTCAGGACTTC
CRX.1695	wildtype	CRX.1695	TGCTTTATGCCACAGAGCTTTGCTTGTTTGTTGTGAAAGCAACAGGTAGCTGAACAGAGGGTAATGGGAGTGGCCGACTGAAAGCTAGCTGGAGCTGATGCTATACACTGTGTGACCTGGCTTAGAAGGCTTATAAGTACAAGCCTGTTTATCTCCACCTGTAA
CRX.1695_1_double	singleCrxSite	CRX.1695	TGCTTTATGCCACAGAGCTTTGCTTGTTTGTTGTGAAAGCAACAGGTAGCTGAACAGAGGGTAATGGGAGTGGCCGACTGAAAGCTAGCTGGAGCTGATGCTATACACTGTGTGACCTGGGTTAGAAGGCTTATAAGTACAAGCCTGTTTATCTCCACCTGTAA
CRX.1695_2_double	singleCrxSite	CRX.1695	TGCTTTATGCCACAGAGCTTTGCTTGTTTGTTGTGAAAGCAACAGGTAGCTGAACAGAGGGTAATGGGAGTGGCCGACTGAAAGCTAGCTGGAGCTGATGCTATACACTGTGTGACCTGGCTTAGAAGGGTTATAAGTACAAGCCTGTTTATCTCCACCTGTAA
CRX.1695_full_mutant	allCrxSites	CRX.1695	TGCTTTATGCCACAGAGCTTTGCTTGTTTGTTGTGAAAGCAACAGGTAGCTGAACAGAGGGTAATGGGAGTGGCCGACTGAAAGCTAGCTGGAGCTGATGCTATACACTGTGTGACCTGGGTTAGAAGGGTTATAAGTACAAGCCTGTTTATCTCCACCTGTAA
CRX.1697	wildtype	CRX.1697	CTGATCATTTTCCAGAGGCCCCACCTTCTAACGCCATGGTTGTTGGTTTAATGTCCTTAGCACATGACTCCAGGGATTAAACTCCTGTAAGACTGAAGCAGCTAATCACCTTTAAACCAGAGCAAGGACAAACACTTCTCTAGAAGGATTAGAGGTCTGTTCAA
CRX.1697_full_mutant	allCrxSites	CRX.1697	CTGATCATTTTCCAGAGGCCCCACCTTCTAACGCCATGGTTGTTGGTTTAATGTCCTTAGCACATGACTCCAGGGGTTAAACTCCTGTAAGACTGAAGCAGCTACTCACCTTTAAACCAGAGCAAGGACAAACACTTCTCTAGAAGGGTTAGAGGTCTGTTCAA
CRX.1699	wildtype	CRX.1699	GCAGGATAGAACGGCTGAGCAAGGAAAGCCTCACGCCTTTCTTGTCTTCCTCTTAGCTGGTGTCATTGCTCTATAAATAGCTGAGAAAGCCAGGTGGCATTAGACAGGGCTGCTCACGGAAGCAGACCAGATTAGAGACACGGGGATCACGCACCTTAAATGAA
CRX.1699_full_mutant	allCrxSites	CRX.1699	GCAGGATAGAACGGCTGAGCAAGGAAAGCCTCACGCCTTTCTTGTCTTCCTCTTAGCTGGTGTCATTGCTCTATAAATAGCTGAGAAAGCCAGGTGGCATTAGACAGGGCTGCTCACGGAAGCAGACCAGGTTAGAGACACGGGGGTCACGCACCTTAAATGAA
CRX.1703	wildtype	CRX.1703	CCCGAGGCGGGGATGCCGCGCAGGTCGACCTTAAAGGAGCCGGCTCGCTCAGCGCGAGGCCCCCGCGGCTTACTCGCTTCTATTCCCGGCTAAGCCAAGGTCACTCTTTAATACGGCCCGACCGAGCGGGCGTGCTGCGGGCGGCGACGGGCGAGCGAGCGGGC
CRX.1703_full_mutant	allCrxSites	CRX.1703	CCCGAGGCGGGGATGCCGCGCAGGTCGACCTTAAAGGAGCCGGCTCGCTCAGCGCGAGGCCCCCGCGGGTTACTCGCTTCTATTCCCGGCTACGCCAAGGTCACTCTTTACTACGGCCCGACCGAGCGGGCGTGCTGCGGGCGGCGACGGGCGAGCGAGCGGGC
CRX.1704	wildtype	CRX.1704	TGGGGTAGCAGGTGGAAGATTAGAAACATAGCTAAGCTGAGGGCAGATTTAGGGTGCTGAGCAAGGAGAAGATAACTGGGCAACTAAGTTGGGGACAGAATTAGGAGGTGTTGAGCTGGGAGTGAAGAAGATAAGGGCATGTTAGCTGTGGGAGGCTTAGTGTC
CRX.1704_full_mutant	allCrxSites	CRX.1704	TGGGGTAGCAGGTGGAAGGTTAGAAACATAGCTACGCTGAGGGCAGGTTTAGGGTGCTGAGCAAGGAGAAGATAACTGGGCAACTAAGTTGGGGACAGAGTTAGGAGGTGTTGAGCTGGGAGTGAAGAAGATAAGGGCATGTTAGCTGTGGGAGGGTTAGTGTC
CRX.1707	wildtype	CRX.1707	CTGAGAGACTGTCAGAGGGCAACTTTGGGAGAATGGATTTTCTCTTCCTACCACGTGGGTCCTGAGGATCCAATTTAGGTCATCAGACTTGAGGCGAGTGCCTTAATCTGCTTAGCCATCTTGTCGGAGCCTATAATAATATTCTTTATATACACATAGGGCGA
CRX.1707_full_mutant	allCrxSites	CRX.1707	CTGAGAGACTGTCAGAGGGCAACTTTGGGAGAATGGATTTTCTCTTCCTACCACGTGGGTCCTGAGGATCCAATTTAGGTCATCAGACTTGAGGCGAGTGCCTTACTCTGCTTAGCCATCTTGTCGGAGCCTATAATAATATTCTTTATATACACATAGGGCGA
CRX.1709	wildtype	CRX.1709	ACCTTCTTTCTGCTCCTCCCCCAACCCTCTCCTCGGAGATCAAATGCCTGACAGTCTTAGAACTCTGCCCACTTAGGGGATTATTCCTGTTAGGGAGTATTTAGCCTTTAATCCCACAGGGCACAAGCAGGTTGAAATATAAGACATCATAGAAAAAGAAGAGT
CRX.1709_full_mutant	allCrxSites	CRX.1709	ACCTTCTTTCTGCTCCTCCCCCAACCCTCTCCTCGGAGGTCAAATGCCTGACAGTCTTAGAACTCTGCCCACTTAGGGGGTTATTCCTGTTAGGGAGTATTTAGCCTTTACTCCCACAGGGCACAAGCAGGTTGAAATATAAGACATCATAGAAAAAGAAGAGT
CRX.1710	wildtype	CRX.1710	GGATTTCTACCCCTGGGTTAAGTAGCTGTAAGATTAATATCAGTGGCTCATTAAGAAGATTTGCCTGGAGAAAAGCTCGTCTCCTTGTACAAGATTTCCTACATCTTCTTGCAAGATGGATCCAGAGTCTAGGCTTAAGCAACAAAAAGTGAGCAAGAACGCTC
CRX.1710_full_mutant	allCrxSites	CRX.1710	GGATTTCTACCCCTGGGTTAAGTAGCTGTAAGGTTAATATCAGTGGCTCATTAAGAAGATTTGCCTGGAGAAAAGCTCGTCTCCTTGTACAAGATTTCCTACATCTTCTTGCAAGATGGATCCAGAGTCTAGGGTTAAGCAACAAAAAGTGAGCAAGAACGCTC
CRX.1711	wildtype	CRX.1711	CTGCAGTACAGCTTCTGGGAGTTTACTAGGTGGGGTCAGTTTACACACTGGCAGACAAAACAACCTGCCAGAGGATTACTTTAAATCCCAGAGAGCTAAGCATGGTGTCATTCAAGCATTTGGGAAACTAGGTCAGGGGGATTGTAATTTTGAGACCAACCCGG
CRX.1711_full_mutant	allCrxSites	CRX.1711	CTGCAGTACAGCTTCTGGGAGTTTACTAGGTGGGGTCAGTTTACACACTGGCAGACAAAACAACCTGCCAGAGGGTTACTTTAACTCCCAGAGAGCTAAGCATGGTGTCATTCAAGCATTTGGGAAACTAGGTCAGGGGGATTGTAATTTTGAGACCAACCCGG
CRX.1716	wildtype	CRX.1716	GGATGAGTGATTCTAAATTGGGAGAGAAGGATTTACCGGAAGGGAGTCTATACGCAGAGAATCCTAATACGGTTTAAACCAGCCTGTGTCAATTGTCCTGAGATGCCCTTTTAAGCTGATTTATACATAAAGAGAAAGCAAAAACACATACATGAAACGTGACT
CRX.1716_full_mutant	allCrxSites	CRX.1716	GGATGAGTGATTCTAAATTGGGAGAGAAGGGTTTACCGGAAGGGAGTCTATACGCAGAGAATCCTACTACGGTTTAAACCAGCCTGTGTCAATTGTCCTGAGATGCCCTTTTACGCTGATTTATACATAAAGAGAAAGCAAAAACACATACATGAAACGTGACT
CRX.1719	wildtype	CRX.1719	CCCCCTGTGTGCGCTGAAGGAGATCTTTGGTGCCCTTTCCTCTTAAGAGGACAAGAGTCTTATCAGATTAGAGTCTCACCCTTGAAACCTCACTGGTTTTAACTGCACAGTTAATCACTGGTCCTTAATACCTTACCTTGGGGCCTGGAGCGCCACCATATCGA
CRX.1719_full_mutant	allCrxSites	CRX.1719	CCCCCTGTGTGCGCTGAAGGAGATCTTTGGTGCCCTTTCCTCTTAAGAGGACAAGAGTCTTATCAGGTTAGAGTCTCACCCTTGAAACCTCACTGGTTTTAACTGCACAGTTACTCACTGGTCCTTACTACCTTACCTTGGGGCCTGGAGCGCCACCATATCGA
CRX.1722	wildtype	CRX.1722	CTGTGGTTGTGAGTTGTAGCCACAGAGTGCATCAAAGTCTGTCAGCAACAGCCAAGAAGCTGCCATCCAAGACGCTCTAAGGCAGGAAGGAGATTAAGGTGGAGATTAGGTTTAAAGAGCTCTTAGGTAAAGGGGATAGTTGACATTTAAATCTGTTTTAAAAT
CRX.1722_full_mutant	allCrxSites	CRX.1722	CTGTGGTTGTGAGTTGTAGCCACAGAGTGCATCAAAGTCTGTCAGCAACAGCCAAGAAGCTGCCATCCAAGACGCTCTAAGGCAGGAAGGAGGTTAAGGTGGAGGTTAGGTTTAAAGAGCTCTTAGGTAAAGGGGATAGTTGACATTTAACTCTGTTTTAAAAT
CRX.1726	wildtype	CRX.1726	ACAACACCCCTCCCCCCATCTTCTCTCACATCATTAACAGGATCAATGTGAGCTGAGGATAGAAAAGAGGGGGCTTAGAGACACACACGCCCTTTAAGGACATCACATGCCTCCTCCCTGTTCCCTTCTCTGTCCCTTCTGCTGTAGGTAGGTAATATTTCTAA
CRX.1726_1_double	singleCrxSite	CRX.1726	CAACACCCCTCCCCCCATCTTCTCTCACATCATTAACAGGATCAATGTGAGCTGAGGATAGAAAAGAGGGGGGTTAGAGACACACACGCCCTTTAAGGACATCACATGCCTCCTCCCTGTTCCCTTCTCTGTCCCTTCTGCTGTAGGTAGGTAATATTTCTAAG
CRX.1726_2_double	singleCrxSite	CRX.1726	CAACACCCCTCCCCCCATCTTCTCTCACATCATTAACAGGGTCAATGTGAGCTGAGGATAGAAAAGAGGGGGCTTAGAGACACACACGCCCTTTAAGGACATCACATGCCTCCTCCCTGTTCCCTTCTCTGTCCCTTCTGCTGTAGGTAGGTAATATTTCTAAG
CRX.1726_full_mutant	allCrxSites	CRX.1726	ACAACACCCCTCCCCCCATCTTCTCTCACATCATTAACAGGGTCAATGTGAGCTGAGGATAGAAAAGAGGGGGGTTAGAGACACACACGCCCTTTAAGGACATCACATGCCTCCTCCCTGTTCCCTTCTCTGTCCCTTCTGCTGTAGGTAGGTAATATTTCTAA
CRX.1727	wildtype	CRX.1727	CCACCACGGTCGCCATCCTGCCGGCTCTGCTCAAGCCTGAGAGAAGTGTTCCTCTCCCGCCGCTCCTCTGCTCTGCGGCAGGAGAAAGGATTATCTCCGAAGGTGCTGTCTCCGCTCCGCCCCCTGCGTCCCCCCTCCTCCCGGCGCACGCGTCGCCTCCCCCT
CRX.1727_full_mutant	allCrxSites	CRX.1727	CCACCACGGTCGCCATCCTGCCGGCTCTGCTCAAGCCTGAGAGAAGTGTTCCTCTCCCGCCGCTCCTCTGCTCTGCGGCAGGAGAAAGGGTTATCTCCGAAGGTGCTGTCTCCGCTCCGCCCCCTGCGTCCCCCCTCCTCCCGGCGCACGCGTCGCCTCCCCCT
CRX.1728	wildtype	CRX.1728	CTGAGGAGCAGCATCTAAAAATAGAACCAAGGCTTATTGGCTGATCACTATGTATCCCCTGTGAACAGATGCTGACTGAAAGTCTAAGAGATCCTAAGCCAGTGGATCATTGTACTATTGAGGGATGCTCCACGCTATGGTGGGTTAAGAACACATTTCTTCCT
CRX.1728_full_mutant	allCrxSites	CRX.1728	CTGAGGAGCAGCATCTAAAAATAGAACCAAGGGTTATTGGCTGATCACTATGTATCCCCTGTGAACAGATGCTGACTGAAAGTCTAAGAGATCCTACGCCAGTGGGTCATTGTACTATTGAGGGATGCTCCACGCTATGGTGGGTTAAGAACACATTTCTTCCT
CRX.1730	wildtype	CRX.1730	TACCTCCTGAGAAACAGAGACTCTGCAAGGGCTGAGGGAAAGGCTCCACCCTGTCTAGCTCAGGGTTTTAACTGGCTTATACAGGGCTTTGTTAAGTACCAAGCCCTAGCGCCATCTCCTGGTTGAACTGAGAACTGGAAAAGAGGCATTTTACAGAAGGACCC
CRX.1730_full_mutant	allCrxSites	CRX.1730	TACCTCCTGAGAAACAGAGACTCTGCAAGGGCTGAGGGAAAGGCTCCACCCTGTCTAGCTCAGGGTTTTAACTGGGTTATACAGGGCTTTGTTAAGTACCAAGCCCTAGCGCCATCTCCTGGTTGAACTGAGAACTGGAAAAGAGGCATTTTACAGAAGGACCC
CRX.1744	wildtype	CRX.1744	CATCTGAGACTACACCACACAGCTGTGACTTTCTTCTGGAGCTTCTGCCTGCCCTGCCTGCAGATCTAGTCCACTAAGCATGTCCTAAGATGTCAGCCACACAAATGATAAGGGGATTAGTGCCCAGCAGAGCACAGTAACCAACAGTCCTATCCCTGGACTAA
CRX.1744_full_mutant	allCrxSites	CRX.1744	CATCTGAGACTACACCACACAGCTGTGACTTTCTTCTGGAGCTTCTGCCTGCCCTGCCTGCAGATCTAGTCCACTAAGCATGTCCTAAGATGTCAGCCACACAAATGATAAGGGGGTTAGTGCCCAGCAGAGCACAGTAACCAACAGTCCTATCCCTGGACTAA
CRX.1745	wildtype	CRX.1745	AGAGATTTACAGATGTAATTAAGATCTCTAATTAGTCGACCTCTAGTTAATCAAAAGACAGATTATCTTAAGCAGGCCGGATCTAACCAGGGGAACACTTAGAAGAAATCAGAGCAATTCAAGGGGAGAGAGGCTTGCCCTGCTGACGATGCAGAAACAGCAAT
CRX.1745_1_double	singleCrxSite	CRX.1745	GAGATTTACAGATGTAATTAAGATCTCTAATTAGTCGACCTCTAGTTAATCAAAAGACAGGTTATCTTAAGCAGGCCGGATCTAACCAGGGGAACACTTAGAAGAAATCAGAGCAATTCAAGGGGAGAGAGGCTTGCCCTGCTGACGATGCAGAAACAGCAATG
CRX.1745_2_double	singleCrxSite	CRX.1745	GAGGTTTACAGATGTAATTAAGATCTCTAATTAGTCGACCTCTAGTTAATCAAAAGACAGATTATCTTAAGCAGGCCGGATCTAACCAGGGGAACACTTAGAAGAAATCAGAGCAATTCAAGGGGAGAGAGGCTTGCCCTGCTGACGATGCAGAAACAGCAATG
CRX.1745_full_mutant	allCrxSites	CRX.1745	AGAGGTTTACAGATGTAATTAAGATCTCTAATTAGTCGACCTCTAGTTAATCAAAAGACAGGTTATCTTAAGCAGGCCGGATCTAACCAGGGGAACACTTAGAAGAAATCAGAGCAATTCAAGGGGAGAGAGGCTTGCCCTGCTGACGATGCAGAAACAGCAAT
CRX.1754	wildtype	CRX.1754	TAATTAGAGAGGTAATAGGGTTTAGGGGACACCACCGGGGCTGAAGCTTCTGCTTACTGGGGCAATCATCTCCTGATAGGATTGGGATTAGAAGGATGGCCCAGCTTTGTTCTGCCTCTGTCTTTAGCCTTCGAGTTTATGCTATAATGAGGTAATGCAGGAAG
CRX.1754_full_mutant	allCrxSites	CRX.1754	TAATTAGAGAGGTAATAGGGTTTAGGGGACACCACCGGGGCTGAAGCTTCTGCTTACTGGGGCAATCATCTCCTGATAGGATTGGGGTTAGAAGGATGGCCCAGCTTTGTTCTGCCTCTGTCTTTAGCCTTCGAGTTTATGCTATAATGAGGTAATGCAGGAAG
CRX.1763	wildtype	CRX.1763	ACTACAAGTCCCAGAACCCTCCGCAGCCAAGGGCTTGAGCCATAAAATGGAGCCTGAAAAAGGAGCTTTCAGGTACAATCAGCTTAAGCACGGATGCTCTTAGGGCTGCCCTTGGCAGAACAAGCCTAGCCCTGATTAGTGTTTCTCTAAAACAACCGCTGGGT
CRX.1763_full_mutant	allCrxSites	CRX.1763	ACTACAAGTCCCAGAACCCTCCGCAGCCAAGGGCTTGAGCCATAAAATGGAGCCTGAAAAAGGAGCTTTCAGGTACAATCAGGTTAAGCACGGATGCTCTTAGGGCTGCCCTTGGCAGAACAAGCCTAGCCCTGGTTAGTGTTTCTCTAAAACAACCGCTGGGT
CRX.1768	wildtype	CRX.1768	AAGCTGTAGTTACCAGCTTGGAAGATTAGGTAATGTAGAAGACAGTGATTGGCTGTGTCATAAAAGCAACTTAGAGGAGTTCATCTGTATAAAGCGCCGTGACCTAAATCAGAGGTGTCCTCACTGTACCTGGACTCTGCAAGGGATTTACTGCACTGCCAGAA
CRX.1768_full_mutant	allCrxSites	CRX.1768	AAGCTGTAGTTACCAGCTTGGAAGGTTAGGTAATGTAGAAGACAGTGATTGGCTGTGTCATAAAAGCAACTTAGAGGAGTTCATCTGTATAAAGCGCCGTGACCTAAATCAGAGGTGTCCTCACTGTACCTGGACTCTGCAAGGGGTTTACTGCACTGCCAGAA
CRX.1770	wildtype	CRX.1770	ATTGCTTTGTTTCTTATCCTGGCAGTTGGGCAGGCTAAATGAAAGCTTGGATGGGAGCAGTTAATCCCTTTAGTGTGGACAGTATGTTGCCTCTGAGGACACAGCCTTGGCGTCTTAGGTTTAGGAGAGAGCTTGTCAAATGCATGTGTGGGAACTTAAATGAC
CRX.1770_full_mutant	allCrxSites	CRX.1770	ATTGCTTTGTTTCTTATCCTGGCAGTTGGGCAGGCTAAATGAAAGCTTGGATGGGAGCAGTTACTCCCTTTAGTGTGGACAGTATGTTGCCTCTGAGGACACAGCCTTGGCGTCTTAGGTTTAGGAGAGAGCTTGTCAAATGCATGTGTGGGAACTTAAATGAC
CRX.1773	wildtype	CRX.1773	GCACTTGAATGGTCACTGCGGGTTGCGCCTCCCCAGAAAAGGCTCATTCCGCAGAGAGGGTATTTGGGACGACTTTGACAGCAGGCTAGAGACCGCCCGCGGGATTAAAAGAAGAGTTTACTTACGTCAGCCTCCCGTGTACACCGTGTGGGGGCCCAGGGGTG
CRX.1773_full_mutant	allCrxSites	CRX.1773	GCACTTGAATGGTCACTGCGGGTTGCGCCTCCCCAGAAAAGGCTCATTCCGCAGAGAGGGTATTTGGGACGACTTTGACAGCAGGCTAGAGACCGCCCGCGGGGTTAAAAGAAGAGTTTACTTACGTCAGCCTCCCGTGTACACCGTGTGGGGGCCCAGGGGTG
CRX.1777	wildtype	CRX.1777	CCATCCTCACCCCACACACACTCATGCTTTATCCTCTGCCTGGTCCCCTTCCAGCTCCCAAAATAGTCCCCTTTGATGGTTAATCTTCACTGGCAATTTAATGGGATTAGAATCTCCGTGGAAACAAATCTCTGGGCAGTCTGTGAGACATCATCTAAATTAGA
CRX.1777_full_mutant	allCrxSites	CRX.1777	CCATCCTCACCCCACACACACTCATGCTTTATCCTCTGCCTGGTCCCCTTCCAGCTCCCAAAATAGTCCCCTTTGATGGTTACTCTTCACTGGCAATTTAATGGGGTTAGAATCTCCGTGGAAACAACTCTCTGGGCAGTCTGTGAGACATCATCTAAATTAGA
CRX.1780	wildtype	CRX.1780	CACCACAGGACAGATGCCTGCTTGTTGAGTGCTGGTCATTGCTGCAGCTATTTTTATAAATCCTGCAAAGGCCTTTAATCCTCCCAGTGGAGTGTATCTTCACATTGCTTGGGTCAGTGTCTCTAGGCTTTGGCAGGAGATTGGGAGAAGGAGGCAAAGAGAAT
CRX.1780_full_mutant	allCrxSites	CRX.1780	CACCACAGGACAGATGCCTGCTTGTTGAGTGCTGGTCATTGCTGCAGCTATTTTTATAACTCCTGCAAAGGCCTTTACTCCTCCCAGTGGAGTGTATCTTCACATTGCTTGGGTCAGTGTCTCTAGGCTTTGGCAGGAGATTGGGAGAAGGAGGCAAAGAGAAT
CRX.1781	wildtype	CRX.1781	AGCCTCATGACCCAAGGTCATTCTCCACAGCATTGTTCTGACCCAGGATTATGAGCTTTTGCAAAGCCCTATCCCTGTGACATCTGTCAGCGTTGACTTACACAAGGAGATTGAGTTTATCAAACAGTACTGCCTCTTAAAATGTAGCACTAGGCTGAAAATGG
CRX.1781_full_mutant	allCrxSites	CRX.1781	AGCCTCATGACCCAAGGTCATTCTCCACAGCATTGTTCTGACCCAGGGTTATGAGCTTTTGCAAAGCCCTATCCCTGTGACATCTGTCAGCGTTGACTTACACAAGGAGATTGAGTTTATCAAACAGTACTGCCTCTTAAAATGTAGCACTAGGCTGAAAATGG
CRX.1782	wildtype	CRX.1782	GGCCTTCCTCCCAGCACCGACCCCGCCCACTTCACCTCACCCCCCTCCCTCCTTCCCAGCCTGTCTCGCAGCCGCTTATCCCTTGCCTGCAGATCTCCCGCTGCTAGAGGTTGTTTGCTCCCTCCTCCCTAGCACAAGCCAATCTGGTCACCTCCATGGTCCCA
CRX.1782_full_mutant	allCrxSites	CRX.1782	GGCCTTCCTCCCAGCACCGACCCCGCCCACTTCACCTCACCCCCCTCCCTCCTTCCCAGCCTGTCTCGCAGCCGCTTCTCCCTTGCCTGCAGATCTCCCGCTGCTAGAGGTTGTTTGCTCCCTCCTCCCTAGCACAAGCCAATCTGGTCACCTCCATGGTCCCA
CRX.1787	wildtype	CRX.1787	CTTTCCCTTCAGAGGGGCTAAGACCGTCATGCATCGCGCGTGCAGGGGCGGGGGCGGGACAAGCTCCAGGGACTTGAGCAAAATTACCGAGGCTACTACAGAAACGGAAACAGTCCAAGGGATCAGGTGAAAATTCCGTACATGCAGAAAGACAAACCAGTAAA
CRX.1787_full_mutant	allCrxSites	CRX.1787	CTTTCCCTTCAGAGGGGCTAAGACCGTCATGCATCGCGCGTGCAGGGGCGGGGGCGGGACAAGCTCCAGGGACTTGAGCAAAATTACCGAGGCTACTACAGAAACGGAAACAGTCCAAGGGGTCAGGTGAAAATTCCGTACATGCAGAAAGACAAACCAGTAAA
CRX.1789	wildtype	CRX.1789	GGAAAAGGACATCCATCCATTTCCTGAAATCAAATGCTTTCTTTCCTGGCGCTCCCCTTTAGAAAGCTAAAGTGGCTGGATTATAGGCTTTGGACTGCAACTCCCAGAAGGCAATGCGGCCTAGGCCTAGCCCCGAAGCGTGACAATAACCTATCCAATGGTCA
CRX.1789_full_mutant	allCrxSites	CRX.1789	GGAAAAGGACATCCATCCATTTCCTGAAATCAAATGCTTTCTTTCCTGGCGCTCCCCTTTAGAAAGCTAAAGTGGCTGGGTTATAGGCTTTGGACTGCAACTCCCAGAAGGCAATGCGGCCTAGGCCTAGCCCCGAAGCGTGACAATAACCTATCCAATGGTCA
CRX.1792	wildtype	CRX.1792	CTAACTCCGTTTGGGGTCCCTTACCGTAGTAATCGAGGTCCTGTAGGGAAGCGCGTAGAGCCAATGGTTATGGACTAGAGTCACGGATTGGGCGGAGCTTGGAGAGGCGGGGCTTAGTGGAAAGGGGGCGGTGACGAGCTGAGGGGCGGGGCCACCGGACTGAG
CRX.1792_full_mutant	allCrxSites	CRX.1792	CTAACTCCGTTTGGGGTCCCTTACCGTAGTAATCGAGGTCCTGTAGGGAAGCGCGTAGAGCCAATGGTTATGGACTAGAGTCACGGATTGGGCGGAGCTTGGAGAGGCGGGGGTTAGTGGAAAGGGGGCGGTGACGAGCTGAGGGGCGGGGCCACCGGACTGAG
CRX.1793	wildtype	CRX.1793	GGCCAACGGTTGGCCCTAAGTGTTCGTGCTCTCGTCCAATGGAACGGCGCCGGGGCGGGGCCGCGTCTTGGGTTTAATGAGACTCCATTGGGCTGTAATCAGTGTCATGTCGGATTCATGTCAACGACAACAACAGGGGGACACAAAATGGCGGCGGCTTAGCT
CRX.1793_full_mutant	allCrxSites	CRX.1793	GGCCAACGGTTGGCCCTAAGTGTTCGTGCTCTCGTCCAATGGAACGGCGCCGGGGCGGGGCCGCGTCTTGGGTTTAATGAGACTCCATTGGGCTGTAATCAGTGTCATGTCGGATTCATGTCAACGACAACAACAGGGGGACACAAAATGGCGGCGGGTTAGCT
CRX.1794	wildtype	CRX.1794	AGCGTGACGGTAGGGGGCGGGGGAGAGGAGGGAGGAGGAATAAGCTCCGCCCCTGGCCGAGCCTACGGGGCAAGGGGCGGGGCTCAGGAATGGAAGGGCGGGGCAAAGTCGGGAGGGGCGGGGCAGAGGGATTCTAAGGCTTGGGCTGGGAGGGGATTTCTGTG
CRX.1794_full_mutant	allCrxSites	CRX.1794	AGCGTGACGGTAGGGGGCGGGGGAGAGGAGGGAGGAGGAATACGCTCCGCCCCTGGCCGAGCCTACGGGGCAAGGGGCGGGGCTCAGGAATGGAAGGGCGGGGCAAAGTCGGGAGGGGCGGGGCAGAGGGATTCTAAGGCTTGGGCTGGGAGGGGGTTTCTGTG
CRX.1795	wildtype	CRX.1795	TAGTGCACTTATCTAGTGTGGTTGAGACCCTGAGTACCATTCCAGCTTGCCCCAAATACCTCCCAACCCCCAAATCCCTTGGCTTTCAGAGGTTACTCAAAACTAGGGCAGAGATAAAGAGCTGATGGGATCTATGCTGGAAGACACAGATGAGACTATGTCAA
CRX.1795_full_mutant	allCrxSites	CRX.1795	TAGTGCACTTATCTAGTGTGGTTGAGACCCTGAGTACCATTCCAGCTTGCCCCAAATACCTCCCAACCCCCAACTCCCTTGGCTTTCAGAGGTTACTCAAAACTAGGGCAGAGATAAAGAGCTGATGGGATCTATGCTGGAAGACACAGATGAGACTATGTCAA
CRX.1796	wildtype	CRX.1796	AGGTGTATGAAGTGCACCTTATGACTGGCCCTTCCCTCCAAGGTACTTAAAGATGAAGCTTGTTACACTAAGCCACAGATTAAGGTGGCTATTTGGGGGTGGGGGACATCACCTTCCTAAAGCCTTCATAATCTGCCCTGGCCTACAACGTGCTCTTCACATGC
CRX.1796_full_mutant	allCrxSites	CRX.1796	AGGTGTATGAAGTGCACCTTATGACTGGCCCTTCCCTCCAAGGTACTTAAAGATGAAGCTTGTTACACTACGCCACAGGTTAAGGTGGCTATTTGGGGGTGGGGGACATCACCTTCCTAAAGCCTTCATACTCTGCCCTGGCCTACAACGTGCTCTTCACATGC
CRX.1804	wildtype	CRX.1804	ACAGAATGCTACATCTGCCTTTCCAGTTCCTCTCAATCTGTAACTGTTAATCAGTACATAATCTTGAGCCTGTGCTAAGTACCTAATCTCCTAAGTACCTAACCTCCCAACATTGTGCATTAGCTGCCTCTGTTGATGGAGGAGTGGAGACTTAGAGAAACTGG
CRX.1804_full_mutant	allCrxSites	CRX.1804	ACAGAATGCTACATCTGCCTTTCCAGTTCCTCTCAATCTGTAACTGTTACTCAGTACATACTCTTGAGCCTGTGCTAAGTACCTACTCTCCTAAGTACCTAACCTCCCAACATTGTGCATTAGCTGCCTCTGTTGATGGAGGAGTGGAGACTTAGAGAAACTGG
CRX.1807	wildtype	CRX.1807	CCATGCTTCCCCTCTTTTTTCCAGCCCCACACATTTTGTCTGTCTCTATCCCTTTCAGTTAACGCTGACAGCAAGTCTGCTGGAAAGCTGATTAGCTCTAAGGCTTACAGGAAAACTAATCCCCTTATCAAATGGTTATTTAGCCACATGGTGTTCTCTTCAAA
CRX.1807_full_mutant	allCrxSites	CRX.1807	CCATGCTTCCCCTCTTTTTTCCAGCCCCACACATTTTGTCTGTCTCTATCCCTTTCAGTTAACGCTGACAGCAAGTCTGCTGGAAAGCTGGTTAGCTCTAAGGGTTACAGGAAAACTACTCCCCTTATCAAATGGTTATTTAGCCACATGGTGTTCTCTTCAAA
CRX.1812	wildtype	CRX.1812	GCCGGGCCGAGTGCGCGCGCACACACATACACTGTCGCGCCGAGCCGGGCTCGCCTGGCGGCCACAGGTTGGATTTACGGCAGCACTGGGAGGGGTGAGGGCGGTGAGGGCGGCGGGTGCCGGAGAGACGGCCGCGGCCAGAGGAGCGCTAGCAGCCGTGGCGG
CRX.1812_full_mutant	allCrxSites	CRX.1812	GCCGGGCCGAGTGCGCGCGCACACACATACACTGTCGCGCCGAGCCGGGCTCGCCTGGCGGCCACAGGTTGGGTTTACGGCAGCACTGGGAGGGGTGAGGGCGGTGAGGGCGGCGGGTGCCGGAGAGACGGCCGCGGCCAGAGGAGCGCTAGCAGCCGTGGCGG
CRX.1814	wildtype	CRX.1814	AGAGCTTCATTAACTTGCCATATAAAATCTGTAAGCTGAGCAGCTTAGCATGTGGATTAGTATTTAGTGCTACTGATGGACCATGGCTGAGACACTTAGTTTCAAGGGGCAGCCACTATTTAAGAGCACAGTGCGTTTGTCAGGAGGACAACATACAGGGGCAG
CRX.1814_1_double	singleCrxSite	CRX.1814	AGAGCTTCATTAACTTGCCATATAAAATCTGTAAGCTGAGCAGCTTAGCATGTGGGTTAGTATTTAGTGCTACTGATGGACCATGGCTGAGACACTTAGTTTCAAGGGGCAGCCACTATTTAAGAGCACAGTGCGTTTGTCAGGAGGACAACATACAGGGGCAG
CRX.1814_2_double	singleCrxSite	CRX.1814	AGAGCTTCATTAACTTGCCATATAAAATCTGTAAGCTGAGCAGGTTAGCATGTGGATTAGTATTTAGTGCTACTGATGGACCATGGCTGAGACACTTAGTTTCAAGGGGCAGCCACTATTTAAGAGCACAGTGCGTTTGTCAGGAGGACAACATACAGGGGCAG
CRX.1814_full_mutant	allCrxSites	CRX.1814	AGAGCTTCATTAACTTGCCATATAAAATCTGTAAGCTGAGCAGGTTAGCATGTGGGTTAGTATTTAGTGCTACTGATGGACCATGGCTGAGACACTTAGTTTCAAGGGGCAGCCACTATTTAAGAGCACAGTGCGTTTGTCAGGAGGACAACATACAGGGGCAG
CRX.1818	wildtype	CRX.1818	ACCATGGTGAGAGCACATGACGGAGCAAAGCCACTTGTCTCATGGACAGGAAGCAAAAGAGGATTAGGATTCTGTTTCAGGGTACATCCTATCAAACAGAGCACCTTTGATTAGCCCCCACCTCCTAGAGCTTACAAGAAATCCCCAAAGCATCACCCTGAGAA
CRX.1818_full_mutant	allCrxSites	CRX.1818	ACCATGGTGAGAGCACATGACGGAGCAAAGCCACTTGTCTCATGGACAGGAAGCAAAAGAGGGTTAGGATTCTGTTTCAGGGTACATCCTATCAAACAGAGCACCTTTGATTAGCCCCCACCTCCTAGAGGTTACAAGAACTCCCCAAAGCATCACCCTGAGAA
CRX.1819	wildtype	CRX.1819	TCTTTTGTTGAGGACCAGGTGCTAAAGTGACATCACTGGAAAAGCCTTCCTGAGCCGCTCCCACAGTCCTCAGTCCTTCAGTGGCACCTAATCCGGTTGAGCTTAGCCCACTGGCCTTGAAAACAAGCTCTAGGAGACAGTAGGGCCCCAAGGCAGACAGTGAC
CRX.1819_full_mutant	allCrxSites	CRX.1819	TCTTTTGTTGAGGACCAGGTGCTAAAGTGACATCACTGGAAAAGCCTTCCTGAGCCGCTCCCACAGTCCTCAGTCCTTCAGTGGCACCTACTCCGGTTGAGGTTAGCCCACTGGCCTTGAAAACAAGCTCTAGGAGACAGTAGGGCCCCAAGGCAGACAGTGAC
CRX.1822	wildtype	CRX.1822	TAAGAGAGAGAGGAGGGGCCAAGCAGCCCTATTTTTAGTGGGCTGGGATTCCTGCTGTTGCCAAGTAACTGTGGGGCGGAGCTTACCTGGCTGTAGCCAGAATATCAGGAGCTTGAGTGACAGTCTACGTGACTGATAGTCACAGGATTATGGAGTTGAGGAGT
CRX.1822_full_mutant	allCrxSites	CRX.1822	TAAGAGAGAGAGGAGGGGCCAAGCAGCCCTATTTTTAGTGGGCTGGGATTCCTGCTGTTGCCAAGTAACTGTGGGGCGGAGGTTACCTGGCTGTAGCCAGAATATCAGGAGCTTGAGTGACAGTCTACGTGACTGATAGTCACAGGGTTATGGAGTTGAGGAGT
CRX.1823	wildtype	CRX.1823	GGTTGAAAAAGGCTCAGTCACCCCACAGAGGCCTCTGTGTGCCACCCCAGGCAGATCCTGACAGTAAGTCTGCCTCATTTCCATTGGCTGCAAACAGTGGGGTGATGAGACCATATGTCACTTGGGTATTAAACAAATCCTAATGAGCTAAAAATATGTTTGTT
CRX.1823_full_mutant	allCrxSites	CRX.1823	GGTTGAAAAAGGCTCAGTCACCCCACAGAGGCCTCTGTGTGCCACCCCAGGCAGATCCTGACAGTAAGTCTGCCTCATTTCCATTGGCTGCAAACAGTGGGGTGATGAGACCATATGTCACTTGGGTGTTAAACAACTCCTAATGAGCTAAAAATATGTTTGTT
CRX.1826	wildtype	CRX.1826	AGGCATTGGGACCTTGGGAGCTTAGTCCACAGCAGGTTCTCACTGTCCCAACAGAAAGCCACTCAGTTTATTCTAGGTCACTTGCTGAGCCTGCTCAGCCTTGTCATGTCAGATTACTCTAAATCCTTCACACACATATCCTTCCTGTCCTAGAACAGTCACAA
CRX.1826_full_mutant	allCrxSites	CRX.1826	AGGCATTGGGACCTTGGGAGGTTAGTCCACAGCAGGTTCTCACTGTCCCAACAGAAAGCCACTCAGTTTATTCTAGGTCACTTGCTGAGCCTGCTCAGCCTTGTCATGTCAGGTTACTCTAACTCCTTCACACACATATCCTTCCTGTCCTAGAACAGTCACAA
CRX.1829	wildtype	CRX.1829	TGCACAGGAGTTTGTGTAATAGCAAGAGGCAGAGTACTTGCGAGTCAACTTTACAGACAACCTGGAGAGCTTAAGTGGCTACTCGAGGTCAGCCAGCTTGCAAGCTTCCTATCTGAAACGCACCCTAATCAGCTCCTCTAAACCACTCCGAATGCAGAACCAGG
CRX.1829_1_double	singleCrxSite	CRX.1829	TGCACAGGAGTTTGTGTAATAGCAAGAGGCAGAGTACTTGCGAGTCAACTTTACAGACAACCTGGAGAGGTTAAGTGGCTACTCGAGGTCAGCCAGCTTGCAAGCTTCCTATCTGAAACGCACCCTAATCAGCTCCTCTAAACCACTCCGAATGCAGAACCAGG
CRX.1829_2_double	singleCrxSite	CRX.1829	TGCACAGGAGTTTGTGTAATAGCAAGAGGCAGAGTACTTGCGAGTCAACTTTACAGACAACCTGGAGAGCTTAAGTGGCTACTCGAGGTCAGCCAGCTTGCAAGCTTCCTATCTGAAACGCACCCTACTCAGCTCCTCTAAACCACTCCGAATGCAGAACCAGG
CRX.1829_full_mutant	allCrxSites	CRX.1829	TGCACAGGAGTTTGTGTAATAGCAAGAGGCAGAGTACTTGCGAGTCAACTTTACAGACAACCTGGAGAGGTTAAGTGGCTACTCGAGGTCAGCCAGCTTGCAAGCTTCCTATCTGAAACGCACCCTACTCAGCTCCTCTAAACCACTCCGAATGCAGAACCAGG
CRX.1831	wildtype	CRX.1831	GAAACAATGAAGGGGAGGGATTAAAGAGGGATGTCGCAATCAGATCAAGGCACGCCCTTGACACAAGCCTTTGGGTACAGCCCTGTGCAGGCAGGTTATATGTAATTAGCCTCCAAGTTAATACGGAGCTATTGGCTCAAACCAGATGGTGTACTTCTGCGTTC
CRX.1831_full_mutant	allCrxSites	CRX.1831	GAAACAATGAAGGGGAGGGGTTAAAGAGGGATGTCGCAATCAGGTCAAGGCACGCCCTTGACACAAGCCTTTGGGTACAGCCCTGTGCAGGCAGGTTATATGTAATTAGCCTCCAAGTTACTACGGAGCTATTGGCTCAAACCAGATGGTGTACTTCTGCGTTC
CRX.1835	wildtype	CRX.1835	CAGTACCCGCGAACACCTTGGGAGCGGCTGACACTCCGCCAGGGCCTGTCCCAAGCCTTTCAAAGAGATTAACTCTGCAGGAGGAGACGAAAGTCACGTCTCGCTGCTTTCCAGAAGCGCTCCAACACTTGTTCCTCATTGTCTCATGGGATGTGATAAATTGG
CRX.1835_full_mutant	allCrxSites	CRX.1835	CAGTACCCGCGAACACCTTGGGAGCGGCTGACACTCCGCCAGGGCCTGTCCCAAGCCTTTCAAAGAGGTTAACTCTGCAGGAGGAGACGAAAGTCACGTCTCGCTGCTTTCCAGAAGCGCTCCAACACTTGTTCCTCATTGTCTCATGGGATGTGATAAATTGG
CRX.1836	wildtype	CRX.1836	TGGGTGGTCTTGGGAAGGTCAGTTACCCGGTATAGTGTTCTGTAGGCCTCCCCTTAATGGAATTACGGTAGGATAATACTTTAAGCCCTAAGAAGGAGATGAGATGCTGGTGACAGTGTCAGTGACAACACAATGACCTCTGCATTGTGGGTGGCAAAGACAAG
CRX.1836_full_mutant	allCrxSites	CRX.1836	TGGGTGGTCTTGGGAAGGTCAGTTACCCGGTATAGTGTTCTGTAGGCCTCCCCTTAATGGAGTTACGGTAGGATAATACTTTACGCCCTAAGAAGGAGATGAGATGCTGGTGACAGTGTCAGTGACAACACAATGACCTCTGCATTGTGGGTGGCAAAGACAAG
CRX.1839	wildtype	CRX.1839	AGTTAGATTGCCTAGGAATGCCAGAAAGTACATCTGGTATGAGTGGGAAGCCTGGGATGTAAGCAGCTTAGCTGGTGACCCATTTCTGCCTTGCTGGTTAGCTACTAAGCAGATTTTTTTTTTCACTGAAGCCTTTTGTGGGGTATAATGTATATCATGAATCG
CRX.1839_full_mutant	allCrxSites	CRX.1839	AGTTAGATTGCCTAGGAATGCCAGAAAGTACATCTGGTATGAGTGGGAAGCCTGGGATGTAAGCAGGTTAGCTGGTGACCCATTTCTGCCTTGCTGGTTAGCTACTAAGCAGATTTTTTTTTTCACTGAAGCCTTTTGTGGGGTATAATGTATATCATGAATCG
CRX.1841	wildtype	CRX.1841	CGGCGGCGGCGGTGGCGGAAGGGAGGGAGAGCGGGTGGTGCGAGGGCGTTAAGCGGATGACAGCGCTCACAGATCCTCACAGCTGGATGGCTCCGGTCAGGTTACTAATGAGACCAATTACTGGGACCAGCTTATAGCGGCGGGTGGGAGGGCGTGACAAGACT
CRX.1841_full_mutant	allCrxSites	CRX.1841	CGGCGGCGGCGGTGGCGGAAGGGAGGGAGAGCGGGTGGTGCGAGGGCGTTAAGCGGATGACAGCGCTCACAGATCCTCACAGCTGGATGGCTCCGGTCAGGTTACTAATGAGACCAATTACTGGGACCAGGTTATAGCGGCGGGTGGGAGGGCGTGACAAGACT
CRX.1852	wildtype	CRX.1852	CCATCCTTTAGTAGAAAGAATTACTGAAAAACAGAAATCCTAAACTGCCCGGAAGACCAGGTGACACAGTCTTTAAGCCATGCAATCCCTAGCCCTAATCAGGGCTGCGCATTCAGTTAAGGGTGATTGACAGGAGCACCCAGCTGAGCGGTGAGTCACAGGAG
CRX.1852_full_mutant	allCrxSites	CRX.1852	CCATCCTTTAGTAGAAAGAATTACTGAAAAACAGAACTCCTAAACTGCCCGGAAGACCAGGTGACACAGTCTTTACGCCATGCAATCCCTAGCCCTACTCAGGGCTGCGCATTCAGTTAAGGGTGATTGACAGGAGCACCCAGCTGAGCGGTGAGTCACAGGAG
CRX.1857	wildtype	CRX.1857	TTTGTGAAAGGCTGGGGCAGCTCATAGGCAAATGACCTGAACCAAGAGTACAAAACCTAATGTCCTGATTAATTACAGCTAAGCGGCTCTGATACACAGCAAAGAGAATGCTGGGACTAATCCTTAACCCTGTCCTACATTCTCAAAATAGCCCCAACTGCTGA
CRX.1857_full_mutant	allCrxSites	CRX.1857	TTTGTGAAAGGCTGGGGCAGCTCATAGGCAAATGACCTGAACCAAGAGTACAAAACCTAATGTCCTGGTTAATTACAGCTAAGCGGCTCTGATACACAGCAAAGAGAATGCTGGGACTACTCCTTAACCCTGTCCTACATTCTCAAAATAGCCCCAACTGCTGA
CRX.1858	wildtype	CRX.1858	AGGTACCTGTGGGGGCCAGAGGTGAGTTGCAGGGGGTTGTGAGCTGCTGTTGTCTGTCCAGTGTACTGAAAGCCAAGTCTCAAAAGAGGATTATGGGCTTTAACCTCAGAGCCATCTCCCCTGCCCCGCCCCCCCCCCCCCCGTGTCGTTTTTAACCAGTGCTT
CRX.1858_full_mutant	allCrxSites	CRX.1858	AGGTACCTGTGGGGGCCAGAGGTGAGTTGCAGGGGGTTGTGAGCTGCTGTTGTCTGTCCAGTGTACTGAAAGCCAAGTCTCAAAAGAGGGTTATGGGCTTTAACCTCAGAGCCATCTCCCCTGCCCCGCCCCCCCCCCCCCCGTGTCGTTTTTAACCAGTGCTT
CRX.1864	wildtype	CRX.1864	CGCCCCTTCTGAAGGCTAAGCCCCTCCCACGAACGGCCTTCTTCGCAGAGACGTACATAAGGTACATAAGGTCGCTTATTGGCTGTTAGCAAATACTCCCTCTTCTCATTAGTTGATACCGTCCGGGTCGAAGTTCCACGGAAGATGCTCTTAGCTGCTTGGGC
CRX.1864_full_mutant	allCrxSites	CRX.1864	CGCCCCTTCTGAAGGCTACGCCCCTCCCACGAACGGCCTTCTTCGCAGAGACGTACATAAGGTACATAAGGTCGCTTATTGGCTGTTAGCAAATACTCCCTCTTCTCATTAGTTGATACCGTCCGGGTCGAAGTTCCACGGAAGATGCTCTTAGCTGCTTGGGC
CRX.1868	wildtype	CRX.1868	TTTCTTCTGTCTTTGCTCTCTTTCATCCCAGCAATGACCTAAATTCAGCTTCTTATAAATTAATCCTCCTTTAAGCCAGTCACCATCTGTTCTGGCTCTGAAGCCTGAGAGTTCATCCTCTGACAATTTTTCTTGCAGCTAATCTTTGTACAAAGTGCTTTTTA
CRX.1868_full_mutant	allCrxSites	CRX.1868	TTTCTTCTGTCTTTGCTCTCTTTCATCCCAGCAATGACCTAAATTCAGCTTCTTATAAATTACTCCTCCTTTACGCCAGTCACCATCTGTTCTGGCTCTGAAGCCTGAGAGTTCATCCTCTGACAATTTTTCTTGCAGCTACTCTTTGTACAAAGTGCTTTTTA
CRX.1874	wildtype	CRX.1874	CCCTCTGGAGACGTGTACTATAGCCTTATTTCCGCCCTGCGTTTGTTGACGCCCTCTGTTGCTCTGGCGACGAGATTTGTGACCGGAACAAGGGGAGAGGTTTAACAGCGGACAGAGACGCTTCCCAGAGAGTTCCGGCTCTCTTTGATCCCCCTCAGTGGTCT
CRX.1874_full_mutant	allCrxSites	CRX.1874	CCCTCTGGAGACGTGTACTATAGCCTTATTTCCGCCCTGCGTTTGTTGACGCCCTCTGTTGCTCTGGCGACGAGGTTTGTGACCGGAACAAGGGGAGAGGTTTAACAGCGGACAGAGACGCTTCCCAGAGAGTTCCGGCTCTCTTTGCTCCCCCTCAGTGGTCT
CRX.1884	wildtype	CRX.1884	CACTCACCTCACGGCAGCTCCTTCGCAGTAATCCTCTCTGGAAACATCTTCATAGATAAGTCCACAGGTAAGCCCCTGAATGCCAGAGGCACTTCGCAATCCAATTAAACTGACAATGAAGATTAAGCATGGTGAGGCAGGGTTTGAGATGGGGGAGGGGGGCT
CRX.1884_full_mutant	allCrxSites	CRX.1884	CACTCACCTCACGGCAGCTCCTTCGCAGTACTCCTCTCTGGAAACATCTTCATAGATAAGTCCACAGGTACGCCCCTGAATGCCAGAGGCACTTCGCAATCCAATTAAACTGACAATGAAGGTTAAGCATGGTGAGGCAGGGTTTGAGATGGGGGAGGGGGGCT
CRX.1890	wildtype	CRX.1890	TCTTTGTTCTTTGAGATAGGGTCTCACTCTGTAGCATTGACTGGCCTGGAACTTGGTGCCTAATCCAGGGTGACCTTGGACTCAGAGATTTACTTTCCTCTGGGATTAAAGGCCTGTGGCAGCACACATATCTTGTGTTTGTTTTGATTGCTCATTTAGTGTTT
CRX.1890_full_mutant	allCrxSites	CRX.1890	TCTTTGTTCTTTGAGATAGGGTCTCACTCTGTAGCATTGACTGGCCTGGAACTTGGTGCCTACTCCAGGGTGACCTTGGACTCAGAGGTTTACTTTCCTCTGGGGTTAAAGGCCTGTGGCAGCACACATATCTTGTGTTTGTTTTGATTGCTCATTTAGTGTTT
CRX.1894	wildtype	CRX.1894	CCCTGACTGTTCTTCCAGAGGTCTGGAGTTAAAATTCCAGCAACCAACTACAGATCTCACAAATAATGTAAGAATGATAAGCCTAATACCCAGAAAGTAGCACAGCTTGTCTAAGCGGCTTGGATTAGTCAGGGTTTTAAACTAACTTCTCACATGAAAACAAG
CRX.1894_full_mutant	allCrxSites	CRX.1894	CCCTGACTGTTCTTCCAGAGGTCTGGAGTTAAAATTCCAGCAACCAACTACAGATCTCACAAATAATGTAAGAATGATACGCCTACTACCCAGAAAGTAGCACAGCTTGTCTAAGCGGCTTGGGTTAGTCAGGGTTTTAAACTAACTTCTCACATGAAAACAAG
CRX.1896	wildtype	CRX.1896	CCAGCAACAAGAAGCCCTTCAAAAAAAAAAAAAGAGGGAGCAGGATAATCATCCACTTAATCTGCTCATTAAACAAATCTCTCAGGCGGACTTAACGTGAATTAGCACTTCTCTGAAAGGGGCAGCCTTGATGAGCAGCAGACAGCTCAGATCATTTGGAAGGT
CRX.1896_full_mutant	allCrxSites	CRX.1896	CCAGCAACAAGAAGCCCTTCAAAAAAAAAAAAAGAGGGAGCAGGATAATCATCCACTTACTCTGCTCATTAAACAACTCTCTCAGGCGGACTTAACGTGAATTAGCACTTCTCTGAAAGGGGCAGCCTTGATGAGCAGCAGACAGCTCAGATCATTTGGAAGGT
CRX.1899	wildtype	CRX.1899	GGTGAATATTTGAAACTGATGACTTATTTTTAATCCTGGTCCTAATGCACTTCACTATGTGTTGTATCCCCAGTTGCCTGGACTAAATCTAATTACAGCTCTGTAGGATGGACATTCATCCTAATCGGCACTGACGTATATTAACAAGGCATATCAAGACACCA
CRX.1899_full_mutant	allCrxSites	CRX.1899	GGTGAATATTTGAAACTGATGACTTATTTTTACTCCTGGTCCTAATGCACTTCACTATGTGTTGTATCCCCAGTTGCCTGGACTAAATCTAATTACAGCTCTGTAGGATGGACATTCATCCTAATCGGCACTGACGTATATTAACAAGGCATATCAAGACACCA
CRX.1907	wildtype	CRX.1907	CCTCTGAAGCCCCCTACATGGGGTGTTTTAATAGTGCTCTCCATCTGTCCAGCCTCTGGGGGTTAATCCTTCTTAATCTATGCCGTAGTAATTGGGTAATCAGACAGGACACCTCAAGAAGCCCAGGCCATAGCTTTGCTGTTCCTTTTGGCTGGACTTGCTTT
CRX.1907_1_double	singleCrxSite	CRX.1907	CCTCTGAAGCCCCCTACATGGGGTGTTTTAATAGTGCTCTCCATCTGTCCAGCCTCTGGGGGTTACTCCTTCTTAATCTATGCCGTAGTAATTGGGTAATCAGACAGGACACCTCAAGAAGCCCAGGCCATAGCTTTGCTGTTCCTTTTGGCTGGACTTGCTTT
CRX.1907_2_double	singleCrxSite	CRX.1907	CCTCTGAAGCCCCCTACATGGGGTGTTTTAATAGTGCTCTCCATCTGTCCAGCCTCTGGGGGTTAATCCTTCTTACTCTATGCCGTAGTAATTGGGTAATCAGACAGGACACCTCAAGAAGCCCAGGCCATAGCTTTGCTGTTCCTTTTGGCTGGACTTGCTTT
CRX.1907_full_mutant	allCrxSites	CRX.1907	CCTCTGAAGCCCCCTACATGGGGTGTTTTAATAGTGCTCTCCATCTGTCCAGCCTCTGGGGGTTACTCCTTCTTACTCTATGCCGTAGTAATTGGGTAATCAGACAGGACACCTCAAGAAGCCCAGGCCATAGCTTTGCTGTTCCTTTTGGCTGGACTTGCTTT
CRX.1914	wildtype	CRX.1914	GCTTTCCTTGCCAAGTTCTTTGGTAGAATATGATAATCGTCTTTGGGGTTCATGGGATTAATGAGGGCTGGACAATACAGCGAACAGAAGTGCTTTGAAGAGGGACAGATCTGCGCTGGGCACTAACAACAGTCAGGCTTTCCTTGAATGCCTGCCAAGTTGGC
CRX.1914_full_mutant	allCrxSites	CRX.1914	GCTTTCCTTGCCAAGTTCTTTGGTAGAATATGATAATCGTCTTTGGGGTTCATGGGGTTAATGAGGGCTGGACAATACAGCGAACAGAAGTGCTTTGAAGAGGGACAGATCTGCGCTGGGCACTAACAACAGTCAGGCTTTCCTTGAATGCCTGCCAAGTTGGC
CRX.1917	wildtype	CRX.1917	CTGTGTCTGGCCCCGTAGGTGACCCGGTGAGGCTGCTCTGGCTTAGCTTGGACTAAAGCCGCTTGGTTGCTCAGCAGGCTGCACACTTTAGCTACCAGATGGTTAATTCCCTCTAGCTGTGTCTCTCTAGGCCAACTACTTAAAATGAGCCTGCATTTACTCCG
CRX.1917_full_mutant	allCrxSites	CRX.1917	CTGTGTCTGGCCCCGTAGGTGACCCGGTGAGGCTGCTCTGGGTTAGCTTGGACTAAAGCCGCTTGGTTGCTCAGCAGGCTGCACACTTTAGCTACCAGATGGTTACTTCCCTCTAGCTGTGTCTCTCTAGGCCAACTACTTAAAATGAGCCTGCATTTACTCCG
CRX.1920	wildtype	CRX.1920	GCCCGGAGGGGGCGGGGGAGGGGAAGTGAGAGGTTGTTTATGACCTGGTATTAATCCCCGCCGGTCTTTCGGCTCCGGCTCTAGCCGGTCAGAGGATCCACCGAAAAGGAAGCCAGCCCTGGAGTGCCTCACCCAACCCTGCAAACCCGAAGCGGAACTCAGAT
CRX.1920_1_double	singleCrxSite	CRX.1920	GCCCGGAGGGGGCGGGGGAGGGGAAGTGAGAGGTTGTTTATGACCTGGTATTACTCCCCGCCGGTCTTTCGGCTCCGGCTCTAGCCGGTCAGAGGATCCACCGAAAAGGAAGCCAGCCCTGGAGTGCCTCACCCAACCCTGCAAACCCGAAGCGGAACTCAGAT
CRX.1920_2_double	singleCrxSite	CRX.1920	GCCCGGAGGGGGCGGGGGAGGGGAAGTGAGAGGTTGTTTATGACCTGGTGTTAATCCCCGCCGGTCTTTCGGCTCCGGCTCTAGCCGGTCAGAGGATCCACCGAAAAGGAAGCCAGCCCTGGAGTGCCTCACCCAACCCTGCAAACCCGAAGCGGAACTCAGAT
CRX.1920_full_mutant	allCrxSites	CRX.1920	GCCCGGAGGGGGCGGGGGAGGGGAAGTGAGAGGTTGTTTATGACCTGGTGTTACTCCCCGCCGGTCTTTCGGCTCCGGCTCTAGCCGGTCAGAGGATCCACCGAAAAGGAAGCCAGCCCTGGAGTGCCTCACCCAACCCTGCAAACCCGAAGCGGAACTCAGAT
CRX.1922	wildtype	CRX.1922	TGTAATGTTGTCTTCTGGGAACCGACAGGGCCACTGCACTCCTGAGCTCACTGAAGCCGTGGTTGCCTGTACAAAACCAAGCCAGCAGGATCAGCCAGTGTTCAGTCCTGCAGCACTAATTAGACTCTGTGGATTACAGAGAGCGGGAGGGAGGAGAGGGATGA
CRX.1922_full_mutant	allCrxSites	CRX.1922	TGTAATGTTGTCTTCTGGGAACCGACAGGGCCACTGCACTCCTGAGCTCACTGAAGCCGTGGTTGCCTGTACAAAACCAAGCCAGCAGGGTCAGCCAGTGTTCAGTCCTGCAGCACTAATTAGACTCTGTGGGTTACAGAGAGCGGGAGGGAGGAGAGGGATGA
CRX.1923	wildtype	CRX.1923	TATGGTTGAATTAGGGGAAGGACTGAAGAAGCTTATGGGGAGGGCAACCATAAGCCTCAGTGGGGGAAGATGTGCTTAAGACTTTAGGCTCTAGGGAAGCCTGAGGCTCCAGGGAAGAGCCTAAGACTTGAGATTCCAGGGAAGGGGGGATGCCTGGTGGCGTG
CRX.1923_full_mutant	allCrxSites	CRX.1923	TATGGTTGAATTAGGGGAAGGACTGAAGAAGCTTATGGGGAGGGCAACCATACGCCTCAGTGGGGGAAGATGTGCTTAAGACTTTAGGCTCTAGGGAAGCCTGAGGCTCCAGGGAAGAGCCTAAGACTTGAGATTCCAGGGAAGGGGGGATGCCTGGTGGCGTG
CRX.1925	wildtype	CRX.1925	TCAGTCATCTCACTCACGTAAATGCTGTGCCAGCAACACCGTCATCCATCTCTAAGACTGTTAATCTCCCAACACTCAAACTCTGAGCCCCTTAATCAGCGCTTACCTGCTGCTTTCTCCTTGCCCTTGGCAGCCTCATCCAGCTTCCAGTGATGTGACTGCCC
CRX.1925_full_mutant	allCrxSites	CRX.1925	TCAGTCATCTCACTCACGTAAATGCTGTGCCAGCAACACCGTCATCCATCTCTAAGACTGTTACTCTCCCAACACTCAAACTCTGAGCCCCTTACTCAGCGCTTACCTGCTGCTTTCTCCTTGCCCTTGGCAGCCTCATCCAGCTTCCAGTGATGTGACTGCCC
CRX.1928	wildtype	CRX.1928	ATGCAGACAGAAAGTGGGGACTCTACCCCCACTTCTCGAGGGAGTGTGATTGGATCTGTATTTACCCTCTTAGAGAAGAGACTTCTAAAAATCCTCTTACAAATCAGAATGACCTCAGACAGGCCTGCTAGCTTTCTTAACCCAGGAGACAAGAGCTATCTGTC
CRX.1928_full_mutant	allCrxSites	CRX.1928	ATGCAGACAGAAAGTGGGGACTCTACCCCCACTTCTCGAGGGAGTGTGATTGGATCTGTATTTACCCTCTTAGAGAAGAGACTTCTAAAACTCCTCTTACAAATCAGAATGACCTCAGACAGGCCTGCTAGCTTTCTTAACCCAGGAGACAAGAGCTATCTGTC
CRX.1929	wildtype	CRX.1929	AGGGGGAATAACTGTGTCTGGAGCTGTAGTGACACTGGCTGGAGAGCTAATGAGAACAGCTTGTGGGGATTAGAGGGGAGAAAGGAGGTTGCATGAGCTAATTATACATCTGCCCAGAGATGAGAGGATTACAGGCTCTTTTGTGCCCCATGGTTTTAAAAAGG
CRX.1929_full_mutant	allCrxSites	CRX.1929	AGGGGGAATAACTGTGTCTGGAGCTGTAGTGACACTGGCTGGAGAGCTAATGAGAACAGCTTGTGGGGGTTAGAGGGGAGAAAGGAGGTTGCATGAGCTAATTATACATCTGCCCAGAGATGAGAGGGTTACAGGCTCTTTTGTGCCCCATGGTTTTAAAAAGG
CRX.1932	wildtype	CRX.1932	ATGCTGGAATCACTGAAGCAAAAGCCCAGCTAATCTCCCTGGCTGGCTTGACTGTCATTATCATGCCGCGCACACACATGCATATTCAGCCAGATTTAAGGGAAGAAGTAAGCTTACCTCATGGCACTGCTGATAAACAACCCCTCCAAATCCCTTTCCCCCCT
CRX.1932_full_mutant	allCrxSites	CRX.1932	ATGCTGGAATCACTGAAGCAAAAGCCCAGCTACTCTCCCTGGCTGGCTTGACTGTCATTATCATGCCGCGCACACACATGCATATTCAGCCAGGTTTAAGGGAAGAAGTAAGCTTACCTCATGGCACTGCTGATAAACAACCCCTCCAACTCCCTTTCCCCCCT
CRX.1936	wildtype	CRX.1936	AGAAGACATCTGGAAACTGAAAGGCAAATTCCAGCCCCATCACTCCTGAGTCATGAGCTCTGCCCCCATTCTATTCCCAGAAGATTATGTCAGGAAAGCCCGCCCCAAAGCAGCACTCAGCCCATCAGACTAAATGATGGTGCCTGGATTCTAAGAGCAGAAAC
CRX.1936_full_mutant	allCrxSites	CRX.1936	AGAAGACATCTGGAAACTGAAAGGCAAATTCCAGCCCCATCACTCCTGAGTCATGAGCTCTGCCCCCATTCTATTCCCAGAAGGTTATGTCAGGAAAGCCCGCCCCAAAGCAGCACTCAGCCCATCAGACTAAATGATGGTGCCTGGATTCTAAGAGCAGAAAC
CRX.1938	wildtype	CRX.1938	AGCATTGCAAATGAATCATTAGCCTTCATCCTGCAATCTAGGTCAGCATAGAGCGATGGGAAGATGGGATGGCTTTTAAATCTGCAGTAGGCTCCAGTCAATCTGCTTAGAAGGCACAGGAGGCCCAGTTACACTGGACTGGAACGTTCCAAGGGGAATAGAGA
CRX.1938_full_mutant	allCrxSites	CRX.1938	AGCATTGCAAATGAATCATTAGCCTTCATCCTGCAATCTAGGTCAGCATAGAGCGATGGGAAGATGGGATGGCTTTTAACTCTGCAGTAGGCTCCAGTCAATCTGCTTAGAAGGCACAGGAGGCCCAGTTACACTGGACTGGAACGTTCCAAGGGGAATAGAGA
CRX.1940	wildtype	CRX.1940	CTCTGGGGAAGCCCTGCTTTATCCCATCCGTGGGGCAATGGTGTCTTTTCAGCGGAGCTGTCCAGCTGTCCAGCCATATGGGCCCCAAACAGCCCAGTCAATCCGATTTGGGGAGGTTTTACAATGTAATTTCTTAACGTGTTAGTACTTGGGGTGAGTTTGAT
CRX.1940_full_mutant	allCrxSites	CRX.1940	CTCTGGGGAAGCCCTGCTTTCTCCCATCCGTGGGGCAATGGTGTCTTTTCAGCGGAGCTGTCCAGCTGTCCAGCCATATGGGCCCCAAACAGCCCAGTCAATCCGATTTGGGGAGGTTTTACAATGTAATTTCTTAACGTGTTAGTACTTGGGGTGAGTTTGAT
CRX.1941	wildtype	CRX.1941	AATTAGCTCTTGCTTCCCAGGTCGTGTTTGGGCTGGGGATTTCAGCAAGCTGTTGAGCCTTTAATTACCCACTGATTCTCTCTAATTGCCTTAGATAAGACCCACTGCTAATTCCAGCCTCCAGAAGGCAATTACTTTCTTCACCTCTTTCCAGGCTCACTTTA
CRX.1941_1_double	singleCrxSite	CRX.1941	AATTAGCTCTTGCTTCCCAGGTCGTGTTTGGGCTGGGGATTTCAGCAAGCTGTTGAGCCTTTAATTACCCACTGATTCTCTCTAATTGCCTTAGATAAGACCCACTGCTACTTCCAGCCTCCAGAAGGCAATTACTTTCTTCACCTCTTTCCAGGCTCACTTTA
CRX.1941_2_double	singleCrxSite	CRX.1941	AATTAGCTCTTGCTTCCCAGGTCGTGTTTGGGCTGGGGGTTTCAGCAAGCTGTTGAGCCTTTAATTACCCACTGATTCTCTCTAATTGCCTTAGATAAGACCCACTGCTAATTCCAGCCTCCAGAAGGCAATTACTTTCTTCACCTCTTTCCAGGCTCACTTTA
CRX.1941_full_mutant	allCrxSites	CRX.1941	AATTAGCTCTTGCTTCCCAGGTCGTGTTTGGGCTGGGGGTTTCAGCAAGCTGTTGAGCCTTTAATTACCCACTGATTCTCTCTAATTGCCTTAGATAAGACCCACTGCTACTTCCAGCCTCCAGAAGGCAATTACTTTCTTCACCTCTTTCCAGGCTCACTTTA
CRX.1942	wildtype	CRX.1942	GCCTGTGGCTGCCTGGGGCTCCCAAGCAAAGGGTTCCTCTAATTCAGTGACAGATAAGCAGGGCTCAGTAATAGGATTAAACCTGAAAGTGTTACAGGTGAGAGCAGGCAAGCCCTGTCTTGTTATCAGGAGAGCCAGGCCTTGGCCTCCTTCAGTAGGCAGCA
CRX.1942_full_mutant	allCrxSites	CRX.1942	GCCTGTGGCTGCCTGGGGCTCCCAAGCAAAGGGTTCCTCTAATTCAGTGACAGATAAGCAGGGCTCAGTAATAGGGTTAAACCTGAAAGTGTTACAGGTGAGAGCAGGCAAGCCCTGTCTTGTTATCAGGAGAGCCAGGCCTTGGCCTCCTTCAGTAGGCAGCA
CRX.1944	wildtype	CRX.1944	GTCAGGGGGAGGGAGTTGGGGGGAGGAGTTGGGGAAGAAGGAAGGCACACCTCCTGAAATCCTGCAATAACTTCAGGCTTCAGACCGACGCCCGTAACAGTGCATTCTGGGAATTGTAGTTTATGGCTCAGCTGAATTGGAAGTTAAATTCTGAGGCAGTTTGG
CRX.1944_full_mutant	allCrxSites	CRX.1944	GTCAGGGGGAGGGAGTTGGGGGGAGGAGTTGGGGAAGAAGGAAGGCACACCTCCTGAACTCCTGCAATAACTTCAGGCTTCAGACCGACGCCCGTAACAGTGCATTCTGGGAATTGTAGTTTATGGCTCAGCTGAATTGGAAGTTAAATTCTGAGGCAGTTTGG
CRX.1946	wildtype	CRX.1946	CTTCTCTGTGCTCTGCTGCTACCTGCTAATTTGGATGGAAATTGCTTCTGACACGGGCAGTTGGTGGTTGGTTGCTCAGGAGAGAGGGTAGCTCCAGCTGAACTAATCCTGATTAACAGTGACCAGAGAGCTGACAGAAACAGGTCACTGTGGCCGGCTGAGGT
CRX.1946_full_mutant	allCrxSites	CRX.1946	CTTCTCTGTGCTCTGCTGCTACCTGCTAATTTGGATGGAAATTGCTTCTGACACGGGCAGTTGGTGGTTGGTTGCTCAGGAGAGAGGGTAGCTCCAGCTGAACTACTCCTGGTTAACAGTGACCAGAGAGCTGACAGAAACAGGTCACTGTGGCCGGCTGAGGT
CRX.1947	wildtype	CRX.1947	CCTGTGAAGGGTGGGCTCTGCATTGACTGCTCCCGTGACCTTGACGGCTGATCCTCTGCCTCAGCAGGTAGGAGGATCAGGCGTGAAGCCTGTGATTAGCCTCCTGCTGTAAGCTGATTTGAAAGCTGTCCACCCCTTTGCACTTTGCTTCTGCACTTTTGCCT
CRX.1947_full_mutant	allCrxSites	CRX.1947	CCTGTGAAGGGTGGGCTCTGCATTGACTGCTCCCGTGACCTTGACGGCTGCTCCTCTGCCTCAGCAGGTAGGAGGGTCAGGCGTGAAGCCTGTGGTTAGCCTCCTGCTGTAAGCTGATTTGAAAGCTGTCCACCCCTTTGCACTTTGCTTCTGCACTTTTGCCT
CRX.1949	wildtype	CRX.1949	CCTTGTATTCTCAGGGATTAAATTTAGGTCATCAGCAGGACTGGCAGAGAAGCCTTTAATCCACTGAGCCTCCTCCCTGCCCTTACTAGGATTTATTGTCATCATCACCTGCTTTATTCTTGGTTCATAAGCCTGGCTGGGGTTTGCCTCTAGGCATATGGCCC
CRX.1949_full_mutant	allCrxSites	CRX.1949	CCTTGTATTCTCAGGGGTTAAATTTAGGTCATCAGCAGGACTGGCAGAGAAGCCTTTACTCCACTGAGCCTCCTCCCTGCCCTTACTAGGGTTTATTGTCATCATCACCTGCTTTATTCTTGGTTCATACGCCTGGCTGGGGTTTGCCTCTAGGCATATGGCCC
CRX.1950	wildtype	CRX.1950	GCTGACACCAATCTCTGCTAGAGAAATGCTCCCTTCTTCACTGGTAAGCTGGTTACACCTGAGGATTCAGAATGTCATCAGGCCTGGAAGCCAGCTCCTCTCAGGCTCAGCTAGGGAGCCTGTTAATCCACGGTAATATGCTTCTCCTGCACTGACAGCCAAAG
CRX.1950_full_mutant	allCrxSites	CRX.1950	GCTGACACCAATCTCTGCTAGAGAAATGCTCCCTTCTTCACTGGTAAGCTGGTTACACCTGAGGATTCAGAATGTCATCAGGCCTGGAAGCCAGCTCCTCTCAGGCTCAGCTAGGGAGCCTGTTACTCCACGGTAATATGCTTCTCCTGCACTGACAGCCAAAG
CRX.1953	wildtype	CRX.1953	CCCTCTTCTCCATCGACCTCTCCCTTCCCCCACACCAGCCTGCCATCCCGCTCCAACTGTGGAACGGAAGTGCGCCTTCCCAGATCCGATAATGCCTTCGGAAGCCGAGCTCGGTGGTGTCCTCTCTCAAGTGTCCCATCAGAAAAGTAAGCTCGAACCATTGG
CRX.1953_full_mutant	allCrxSites	CRX.1953	CCCTCTTCTCCATCGACCTCTCCCTTCCCCCACACCAGCCTGCCATCCCGCTCCAACTGTGGAACGGAAGTGCGCCTTCCCAGATCCGATAATGCCTTCGGAAGCCGAGCTCGGTGGTGTCCTCTCTCAAGTGTCCCATCAGAAAAGTACGCTCGAACCATTGG
CRX.1954	wildtype	CRX.1954	TACAATGTCCTTGATGCAATCTGGTGAAAATAAGCTGGTACAAAAGGAGATTAGACTCTGAGATTCTTGCCGGTCTGAGGAGAGCGCCGCTTAAGCCTCGCGCAGACCTCATTTATCCTGGCTTGACTCGGGGATTCAGGTTTAAGTGGTTCCCCTGTCTACTT
CRX.1954_full_mutant	allCrxSites	CRX.1954	TACAATGTCCTTGATGCAATCTGGTGAAAATACGCTGGTACAAAAGGAGGTTAGACTCTGAGATTCTTGCCGGTCTGAGGAGAGCGCCGCTTACGCCTCGCGCAGACCTCATTTATCCTGGCTTGACTCGGGGATTCAGGTTTAAGTGGTTCCCCTGTCTACTT
CRX.1956	wildtype	CRX.1956	GTTGGAGGAAAACTATGAGCTGCTAAATTGGAGTGTCCTGTGAGGATTAACTCTTGGTGTAGGGATTATCTGGGTTTTATTGGAGGGGAAGGCACTTAATCTGTGTGGCTGATTTAGCCTGGCATGGACTGGGGTTCAGTGGCTTTTCTCTATGGCATCCCCTC
CRX.1956_full_mutant	allCrxSites	CRX.1956	GTTGGAGGAAAACTATGAGCTGCTAAATTGGAGTGTCCTGTGAGGGTTAACTCTTGGTGTAGGGGTTATCTGGGTTTTATTGGAGGGGAAGGCACTTACTCTGTGTGGCTGATTTAGCCTGGCATGGACTGGGGTTCAGTGGCTTTTCTCTATGGCATCCCCTC
CRX.1957	wildtype	CRX.1957	GATGTCCTCAGATGCCCTCCACCCGGCAGTCCCCGCTCTGACGTGGGTGCCCCCCCTCTCCCCGCCCGGATTAGTGGCAGCTTGGCCTGACTCTCCGGGGCTCCTTCCCCCGCCCTGCCTGCTGCCCACCCCTGGGCAGGGGGCTACTCTGCCTGAGGGGTACT
CRX.1957_full_mutant	allCrxSites	CRX.1957	GATGTCCTCAGATGCCCTCCACCCGGCAGTCCCCGCTCTGACGTGGGTGCCCCCCCTCTCCCCGCCCGGGTTAGTGGCAGCTTGGCCTGACTCTCCGGGGCTCCTTCCCCCGCCCTGCCTGCTGCCCACCCCTGGGCAGGGGGCTACTCTGCCTGAGGGGTACT
CRX.1963	wildtype	CRX.1963	CTACCTCCCAGAGAAGTCACATTATAAATCCACCAACAGAGTAACTAATCCCTTAATTAGATCATAGCCCTGTGACCTACTTTGCCTCCAGAAACAGCACCAGAAACACCCAGAGGTGTGTTTCATTAATCGCCCGCCGATGAAACTGACAGGACTAACTCCTA
CRX.1963_full_mutant	allCrxSites	CRX.1963	CTACCTCCCAGAGAAGTCACATTATAACTCCACCAACAGAGTAACTACTCCCTTAATTAGATCATAGCCCTGTGACCTACTTTGCCTCCAGAAACAGCACCAGAAACACCCAGAGGTGTGTTTCATTACTCGCCCGCCGATGAAACTGACAGGACTAACTCCTA
CRX.1966	wildtype	CRX.1966	CCTGAAACTCTCCCTCAATAAGCCCTTGTTTAGAAGGCTTAGCCCCAGTGTGTGGTGCTGTCTGGAAGGCTATGAAGGCTTAAGATGATCTGGCTGTGCTGGTAGAAGTAGATTATCCGTAGGGGTGGGCTTTCAAATGTTATATCCACTTATGGTTCAAGCCT
CRX.1966_full_mutant	allCrxSites	CRX.1966	CCTGAAACTCTCCCTCAATACGCCCTTGTTTAGAAGGGTTAGCCCCAGTGTGTGGTGCTGTCTGGAAGGCTATGAAGGGTTAAGATGATCTGGCTGTGCTGGTAGAAGTAGGTTATCCGTAGGGGTGGGCTTTCAAATGTTATATCCACTTATGGTTCAAGCCT
CRX.1972	wildtype	CRX.1972	AGTTTATTGTTTACAATAGTGTCTCAGCAGTAAAAACGCAATCCATAAATCAGGCCCTTGCCAGGCAGCGTGGTGAGTGCTTTATGCGAATTATCTTAAGTAATCCTCCTGGTAACCTTGTGAAGAAGGGATATTAACCTCCACTTCAAGGGTGAAGGAATAGA
CRX.1972_1_double	singleCrxSite	CRX.1972	AGTTTATTGTTTACAATAGTGTCTCAGCAGTAAAAACGCAATCCATAAATCAGGCCCTTGCCAGGCAGCGTGGTGAGTGCTTTATGCGAATTATCTTAAGTACTCCTCCTGGTAACCTTGTGAAGAAGGGATATTAACCTCCACTTCAAGGGTGAAGGAATAGA
CRX.1972_2_double	singleCrxSite	CRX.1972	AGTTTATTGTTTACAATAGTGTCTCAGCAGTAAAAACGCAATCCATAAATCAGGCCCTTGCCAGGCAGCGTGGTGAGTGCTTTATGCGAGTTATCTTAAGTAATCCTCCTGGTAACCTTGTGAAGAAGGGATATTAACCTCCACTTCAAGGGTGAAGGAATAGA
CRX.1972_full_mutant	allCrxSites	CRX.1972	AGTTTATTGTTTACAATAGTGTCTCAGCAGTAAAAACGCAATCCATAAATCAGGCCCTTGCCAGGCAGCGTGGTGAGTGCTTTATGCGAGTTATCTTAAGTACTCCTCCTGGTAACCTTGTGAAGAAGGGATATTAACCTCCACTTCAAGGGTGAAGGAATAGA
CRX.1973	wildtype	CRX.1973	TGCTGCAAACAGAAGGGAGCTCTAGCTCTCTTGCCTGCCTTTGCCTAGCTGTTTGACAGCAATGTTTTAAAGCCAGGTGAGGAAATAAATCCTCCAATTTGGCTCTGATCCTTGGAAAGAAGCTTAAAGCAGTTTAATCAGAGGGTAAGATTAATGCATACTTC
CRX.1973_full_mutant	allCrxSites	CRX.1973	TGCTGCAAACAGAAGGGAGCTCTAGCTCTCTTGCCTGCCTTTGCCTAGCTGTTTGACAGCAATGTTTTAAAGCCAGGTGAGGAAATAACTCCTCCAATTTGGCTCTGCTCCTTGGAAAGAAGGTTAAAGCAGTTTACTCAGAGGGTAAGGTTAATGCATACTTC
CRX.1974	wildtype	CRX.1974	TCTTAGCAATCTTACACTTACTGGACAAAGGAGGACCGGAGGATAAATGGATTAAACCTAGCTCTATTGGTCGGTCTTAAGCTTTGAAGAGTCACGGATAATACTAAGTGTGGCAGAGGACAGAACCGGAGCAGAGCAGTCCAAGTCTGGTGATGCCGATGGCA
CRX.1974_full_mutant	allCrxSites	CRX.1974	TCTTAGCAATCTTACACTTACTGGACAAAGGAGGACCGGAGGATAAATGGGTTAAACCTAGCTCTATTGGTCGGTCTTACGCTTTGAAGAGTCACGGATAATACTAAGTGTGGCAGAGGACAGAACCGGAGCAGAGCAGTCCAAGTCTGGTGATGCCGATGGCA
CRX.1975	wildtype	CRX.1975	AATAAACTGTAGATCCTTTTAGGAACCAGAGCAGGGTCCTCTTACATCAGCACAGCAGATTCAGGTAAGCCTCAGCATAAGCCACTTACGGAGCAAAGAACTCGGCCCACCTACGTCATTTCTATGAGCATAATCGTAGCAGACACGTACAGCTGACTTCTATC
CRX.1975_1_double	singleCrxSite	CRX.1975	AATAAACTGTAGATCCTTTTAGGAACCAGAGCAGGGTCCTCTTACATCAGCACAGCAGATTCAGGTACGCCTCAGCATAAGCCACTTACGGAGCAAAGAACTCGGCCCACCTACGTCATTTCTATGAGCATAATCGTAGCAGACACGTACAGCTGACTTCTATC
CRX.1975_2_double	singleCrxSite	CRX.1975	AATAAACTGTAGATCCTTTTAGGAACCAGAGCAGGGTCCTCTTACATCAGCACAGCAGATTCAGGTAAGCCTCAGCATACGCCACTTACGGAGCAAAGAACTCGGCCCACCTACGTCATTTCTATGAGCATAATCGTAGCAGACACGTACAGCTGACTTCTATC
CRX.1975_full_mutant	allCrxSites	CRX.1975	AATAAACTGTAGATCCTTTTAGGAACCAGAGCAGGGTCCTCTTACATCAGCACAGCAGATTCAGGTACGCCTCAGCATACGCCACTTACGGAGCAAAGAACTCGGCCCACCTACGTCATTTCTATGAGCATAATCGTAGCAGACACGTACAGCTGACTTCTATC
CRX.1976	wildtype	CRX.1976	ATAGCTCTAATTCTCAGAATGGGGCTGGGCTAATCCCTGTGATGTAATCAGCTCCAGGGGCTTAGCCACTTACACTGCATTATTGGAAGGATGATGGACTGATGACGGGCTGTTAACAGTAAGATGGTATGAGGCAGTATTTGAGGTCAAACACTGAGCTTGGT
CRX.1976_full_mutant	allCrxSites	CRX.1976	ATAGCTCTACTTCTCAGAATGGGGCTGGGCTACTCCCTGTGATGTAATCAGCTCCAGGGGGTTAGCCACTTACACTGCATTATTGGAAGGATGATGGACTGATGACGGGCTGTTAACAGTAAGATGGTATGAGGCAGTATTTGAGGTCAAACACTGAGCTTGGT
CRX.1987	wildtype	CRX.1987	TTGCCTTCTTGTGACTGCTAGAGGTAGAGCAAAAGTAAAATCCACAGCTGAAGAGAGACAGACGTGGCTTAGAGATGAGCTGCTTAAAAGGAAAAGCAATACTAATGCCCAGAGTACACAGCCAGCGTTGCTATCTTTAGAGTGTTTTATGGACGGGCTCGGGG
CRX.1987_full_mutant	allCrxSites	CRX.1987	TTGCCTTCTTGTGACTGCTAGAGGTAGAGCAAAAGTAAAATCCACAGCTGAAGAGAGACAGACGTGGGTTAGAGATGAGCTGCTTAAAAGGAAAAGCAATACTAATGCCCAGAGTACACAGCCAGCGTTGCTATCTTTAGAGTGTTTTATGGACGGGCTCGGGG
CRX.1989	wildtype	CRX.1989	AGGAGCTGGTAGTTCTCTAAGCCCCCACTGATTTCCTTCTGGCAAGGGGCCAGTGCTTCCTCAAGCAGCAAATCTAATCTTCTTAAATCTAGTCTTCTCATTCTCCAATCCTGTCAGTGTCCTCTATCCCATCCCTCACCATCCCATGGCTGCAACGCTTTCTC
CRX.1989_full_mutant	allCrxSites	CRX.1989	AGGAGCTGGTAGTTCTCTACGCCCCCACTGATTTCCTTCTGGCAAGGGGCCAGTGCTTCCTCAAGCAGCAAATCTACTCTTCTTAAATCTAGTCTTCTCATTCTCCAATCCTGTCAGTGTCCTCTATCCCATCCCTCACCATCCCATGGCTGCAACGCTTTCTC
CRX.1991	wildtype	CRX.1991	GCAATGAAGCCTCCTAGGGCCCAGGGATCTCAGGCTAAGACTAAGAGAGATGAGCCTGCGCTGGGGCTGATTAGCTCCTAGATCCTCCCACTATTCTCAATGCCTCTTGGATTACCTTTAATAATGTTAACAACGATGTACTATCTCCACAAGAACTGAAGCAG
CRX.1991_1_double	singleCrxSite	CRX.1991	GCAATGAAGCCTCCTAGGGCCCAGGGATCTCAGGCTAAGACTAAGAGAGATGAGCCTGCGCTGGGGCTGATTAGCTCCTAGATCCTCCCACTATTCTCAATGCCTCTTGGGTTACCTTTAATAATGTTAACAACGATGTACTATCTCCACAAGAACTGAAGCAG
CRX.1991_2_double	singleCrxSite	CRX.1991	GCAATGAAGCCTCCTAGGGCCCAGGGATCTCAGGCTAAGACTAAGAGAGATGAGCCTGCGCTGGGGCTGGTTAGCTCCTAGATCCTCCCACTATTCTCAATGCCTCTTGGATTACCTTTAATAATGTTAACAACGATGTACTATCTCCACAAGAACTGAAGCAG
CRX.1991_full_mutant	allCrxSites	CRX.1991	GCAATGAAGCCTCCTAGGGCCCAGGGATCTCAGGCTAAGACTAAGAGAGATGAGCCTGCGCTGGGGCTGGTTAGCTCCTAGATCCTCCCACTATTCTCAATGCCTCTTGGGTTACCTTTAATAATGTTAACAACGATGTACTATCTCCACAAGAACTGAAGCAG
CRX.1992	wildtype	CRX.1992	GTAAACGCCCTCCAGCAGTCATTGCGGCACTAAAGACAGGATGGGCAACGTATGAGCATTTATCAAATGGCATCTAAGAAGGTTAAGACACAGTTAATCCCCCAGTGGGTGCCAGCCAAGAGCCTCAAAGCTTAATGTAGAGATATCAGTTCTGTCCTTCGGCA
CRX.1992_full_mutant	allCrxSites	CRX.1992	GTAAACGCCCTCCAGCAGTCATTGCGGCACTAAAGACAGGATGGGCAACGTATGAGCATTTATCAAATGGCATCTAAGAAGGTTAAGACACAGTTACTCCCCCAGTGGGTGCCAGCCAAGAGCCTCAAAGGTTAATGTAGAGATATCAGTTCTGTCCTTCGGCA
CRX.1994	wildtype	CRX.1994	TGAGCTGCTAACAGTCTGTTTTTAGCACAGAGCCAGGAGATTGTCCTAATACACTTAGTGCTGTTCCAAAAATAGCACGGGGGTGGGTGGATCATAAATCTGAATCACTTATAGGGTCACAGTGGGACCCACCAGTGCTGGTAATCTTGGGGAGAGAGTGTTGT
CRX.1994_full_mutant	allCrxSites	CRX.1994	TGAGCTGCTAACAGTCTGTTTTTAGCACAGAGCCAGGAGATTGTCCTACTACACTTAGTGCTGTTCCAAAAATAGCACGGGGGTGGGTGGGTCATAACTCTGAATCACTTATAGGGTCACAGTGGGACCCACCAGTGCTGGTACTCTTGGGGAGAGAGTGTTGT
CRX.1999	wildtype	CRX.1999	GGCAGCCGTCAGGTAAGCACTTGCTATGCAAGCCTAAGGACTTAATCTGATCCCCAGCTCCATGTGCTAAAGGCAGATGTGGCAGTGTGTTCTTACAGTCTTAGTGCTGATAAGATGGGGACAGGAATTTAAGCTCCTGTCTTTACACCTGAGGGATGAGAACT
CRX.1999_full_mutant	allCrxSites	CRX.1999	GGCAGCCGTCAGGTAAGCACTTGCTATGCAAGCCTAAGGACTTACTCTGCTCCCCAGCTCCATGTGCTAAAGGCAGATGTGGCAGTGTGTTCTTACAGTCTTAGTGCTGATAAGATGGGGACAGGAATTTACGCTCCTGTCTTTACACCTGAGGGATGAGAACT
CRX.2000	wildtype	CRX.2000	CTTAGCCAGTGCCTCCAAGTCTCAGGGGCTGATTGACGGCTGCTGAATGCCATTGAGATCAGTTCTAATGAGCTCCCCAGGGCAGCTGCTGCTGGCCCTTTAAGGCTTGAAGTGGGTTAAGTCTTGGGGCTTAGGCAAGATTCTGTGAAGCCAACACAAGGCCC
CRX.2000_full_mutant	allCrxSites	CRX.2000	CTTAGCCAGTGCCTCCAAGTCTCAGGGGCTGATTGACGGCTGCTGAATGCCATTGAGGTCAGTTCTAATGAGCTCCCCAGGGCAGCTGCTGCTGGCCCTTTAAGGCTTGAAGTGGGTTAAGTCTTGGGGGTTAGGCAAGATTCTGTGAAGCCAACACAAGGCCC
CRX.2001	wildtype	CRX.2001	GGCCCAGAGTCAGCCTTCAGGAAGGCTCCACTGATTGGCCCGGCTACTCAAGCCACACCCACTACCCCCTGATGGACAGCTTCTTACCTGCCTGGTCAGCTTCCGAGGCTTGGCCTTGAAAACCAGAGGCGGGGCCGGGGGATTTCTTAGGACGCCTCCTGATC
CRX.2001_full_mutant	allCrxSites	CRX.2001	GGCCCAGAGTCAGCCTTCAGGAAGGCTCCACTGATTGGCCCGGCTACTCAAGCCACACCCACTACCCCCTGATGGACAGCTTCTTACCTGCCTGGTCAGCTTCCGAGGCTTGGCCTTGAAAACCAGAGGCGGGGCCGGGGGGTTTCTTAGGACGCCTCCTGATC
CRX.2003	wildtype	CRX.2003	TTCTCATCCCATATGCGTAAGCCCTAGGCGACCGGCTCTGCGCCGCAGTCGGACCAGCTCCCTCCCAAGCCTACTCGCCAGGGGGCGGAGCTTAGAGCTCAAGGCTCCTGATTGGCCGTCCCGCGGGCACTCCCCTTCCCCGCCCCTTGACGAGGGTGAGAGGT
CRX.2003_1_double	singleCrxSite	CRX.2003	TTCTCATCCCATATGCGTACGCCCTAGGCGACCGGCTCTGCGCCGCAGTCGGACCAGCTCCCTCCCAAGCCTACTCGCCAGGGGGCGGAGCTTAGAGCTCAAGGCTCCTGATTGGCCGTCCCGCGGGCACTCCCCTTCCCCGCCCCTTGACGAGGGTGAGAGGT
CRX.2003_2_double	singleCrxSite	CRX.2003	TTCTCATCCCATATGCGTAAGCCCTAGGCGACCGGCTCTGCGCCGCAGTCGGACCAGCTCCCTCCCAAGCCTACTCGCCAGGGGGCGGAGGTTAGAGCTCAAGGCTCCTGATTGGCCGTCCCGCGGGCACTCCCCTTCCCCGCCCCTTGACGAGGGTGAGAGGT
CRX.2003_full_mutant	allCrxSites	CRX.2003	TTCTCATCCCATATGCGTACGCCCTAGGCGACCGGCTCTGCGCCGCAGTCGGACCAGCTCCCTCCCAAGCCTACTCGCCAGGGGGCGGAGGTTAGAGCTCAAGGCTCCTGATTGGCCGTCCCGCGGGCACTCCCCTTCCCCGCCCCTTGACGAGGGTGAGAGGT
CRX.2004	wildtype	CRX.2004	GCATCCAGCAGTGGACAGACAATGTAGTATTTGGTGAACAGATAAGCTGCTCAGTGTTAGAATAAAATACCATCAGCTATGTCAGCAGGTAGTCACTTAGTGACCTTAAGCTTTAGAGGATTTTCTACTGCTATAAGATCGCTCTTAAGTTAGCAGTCTTCACA
CRX.2004_full_mutant	allCrxSites	CRX.2004	GCATCCAGCAGTGGACAGACAATGTAGTATTTGGTGAACAGATACGCTGCTCAGTGTTAGAATAAAATACCATCAGCTATGTCAGCAGGTAGTCACTTAGTGACCTTACGCTTTAGAGGGTTTTCTACTGCTATAAGATCGCTCTTAAGTTAGCAGTCTTCACA
CRX.2005	wildtype	CRX.2005	TAGGGGTTCAGGTGCATATGCAGGCCACAATTTCTTTATCCATCCATCCAGAGCTTTAAGCAGCTGCATCCAAAGAGGAGCTTCTGGGAAGGCTAAGTGCATTATCTCATTAAGGGGTGATTATTTCTCCAGGCTTCTGGCCATACAGTCTACAAGCCTCGCTG
CRX.2005_full_mutant	allCrxSites	CRX.2005	TAGGGGTTCAGGTGCATATGCAGGCCACAATTTCTTTATCCATCCATCCAGAGCTTTAAGCAGCTGCATCCAAAGAGGAGCTTCTGGGAAGGCTAAGTGCATTATCTCATTAAGGGGTGGTTATTTCTCCAGGCTTCTGGCCATACAGTCTACAAGCCTCGCTG
CRX.2013	wildtype	CRX.2013	TAATTTTCAAGCAGGGAGGAGGAGGGCGGGGCTGGCCAAGTCTTGGGTGCTAAGAAGATAAATGGGATTTAAGGCGCACAGATGGAGAGCTGAGGCTAGGCCACTCAGAGGCAAAGGCCAAATGAAGATTAGGGACTGGTGCCTGGGGGCCAGGTCCCCTTCTG
CRX.2013_full_mutant	allCrxSites	CRX.2013	TAATTTTCAAGCAGGGAGGAGGAGGGCGGGGCTGGCCAAGTCTTGGGTGCTAAGAAGATAAATGGGGTTTAAGGCGCACAGATGGAGAGCTGAGGCTAGGCCACTCAGAGGCAAAGGCCAAATGAAGGTTAGGGACTGGTGCCTGGGGGCCAGGTCCCCTTCTG
CRX.2018	wildtype	CRX.2018	GGGCTCCCAAACCTTCCCGACCTCTGATTAGCTGACAGATCTGGCCCGGGGGCGGGCTTAGAGCGGCCTCCCTGAAAGGGTGAAGAGGGAGGTGGGGCCGGGCCGAGAGGCCACTGCGCAGGCGCCCAAGAAAACGGATAAACAAACAAATAAAACCCACTGCC
CRX.2018_full_mutant	allCrxSites	CRX.2018	GGGCTCCCAAACCTTCCCGACCTCTGGTTAGCTGACAGATCTGGCCCGGGGGCGGGGTTAGAGCGGCCTCCCTGAAAGGGTGAAGAGGGAGGTGGGGCCGGGCCGAGAGGCCACTGCGCAGGCGCCCAAGAAAACGGGTAAACAAACAAATAAAACCCACTGCC
CRX.2022	wildtype	CRX.2022	ATCCCTGTACTTAAGAGCATTAAAAACCTCCCAGGGATAACAACTAATGCAATGAAGTAAGAGGACTCAGTACACCTACAAACTGTAATCCTAACCATCTGGAGGGTAAGGGTAAACCTGAGAGCTAAAGCCTGCTTGGGCTCTACGGTAAGAGCCTATTTCAA
CRX.2022_full_mutant	allCrxSites	CRX.2022	ATCCCTGTACTTAAGAGCATTAAAAACCTCCCAGGGATAACAACTAATGCAATGAAGTAAGAGGACTCAGTACACCTACAAACTGTACTCCTAACCATCTGGAGGGTAAGGGTAAACCTGAGAGCTAAAGCCTGCTTGGGCTCTACGGTAAGAGCCTATTTCAA
CRX.2024	wildtype	CRX.2024	AAAATATGAGACATTGATTGGCATGGCTGCTGGAGAATTGTAACCCTCTCTGGAGCTTAACTTATTAGTAAAGCCTTAGGCTTAGACAACAGATGCGGGCTTCTTAGCACCAAGGGGTCATGGCCAGGAATCTGTGTCAGCGATAATTCGTCAGCCTCACACTT
CRX.2024_full_mutant	allCrxSites	CRX.2024	AAAATATGAGACATTGATTGGCATGGCTGCTGGAGAATTGTAACCCTCTCTGGAGGTTAACTTATTAGTAAAGCCTTAGGGTTAGACAACAGATGCGGGCTTCTTAGCACCAAGGGGTCATGGCCAGGAATCTGTGTCAGCGATACTTCGTCAGCCTCACACTT
CRX.2041	wildtype	CRX.2041	CAGCGTGGAGCTGGTGTGACAGGCTGGGCGTGGCCTCTTAGGAGTGATTAGCGTCCTAATCTTTAGAACCAATGAACTCTACCGGTTCTGCCTAGGAGGAAGTGATTAAGGATCTTGAGATGGAGGGAATTTCTGGATTATCCAGATGATCCTAAAGGGGATGA
CRX.2041_full_mutant	allCrxSites	CRX.2041	CAGCGTGGAGCTGGTGTGACAGGCTGGGCGTGGCCTCTTAGGAGTGGTTAGCGTCCTACTCTTTAGAACCAATGAACTCTACCGGTTCTGCCTAGGAGGAAGTGGTTAAGGATCTTGAGATGGAGGGAATTTCTGGGTTATCCAGATGCTCCTAAAGGGGATGA
CRX.2044	wildtype	CRX.2044	TTGTTGTTTTATTTTGTTTTACTCAAGATCAAGTCTGGGGCCTTATCCTTGGCTAGCAAGCGACTTACCACTGAGCTATCTATAGGCCCTATTCCAGATCCGATTACAACTGTTTATTTTTTTTTTTTTAATCCATGTTGAATCTGCAAATGGGGAATCTCAGG
CRX.2044_full_mutant	allCrxSites	CRX.2044	TTGTTGTTTTATTTTGTTTTACTCAAGATCAAGTCTGGGGCCTTATCCTTGGCTAGCAAGCGACTTACCACTGAGCTATCTATAGGCCCTATTCCAGATCCGATTACAACTGTTTATTTTTTTTTTTTTACTCCATGTTGAATCTGCAAATGGGGAATCTCAGG
CRX.2050	wildtype	CRX.2050	ACTACGAGCAATGATGAGCACAATGAGGCTTAACCACTCGGGAACCCAGAGTGATTATAATATAATCTCCTTTCTGGTGGAGTGGTGGCCATGGCAGGCGTGTTTTACGGGACAGCCATCAAATCATAGTCTTTAATAAAGGCAGATGGCTCGCACAGATTTAC
CRX.2050_full_mutant	allCrxSites	CRX.2050	ACTACGAGCAATGATGAGCACAATGAGGGTTAACCACTCGGGAACCCAGAGTGGTTATAATATACTCTCCTTTCTGGTGGAGTGGTGGCCATGGCAGGCGTGTTTTACGGGACAGCCATCAAATCATAGTCTTTAATAAAGGCAGATGGCTCGCACAGGTTTAC
CRX.2054	wildtype	CRX.2054	AGAGAGAGATGTCTATCTCAAGCCACGTTGAGACCTGAGACCGTCACGGAAGATAGGGGTGACCTAAAAACTGGCTTAAAGAGGATTACAGGTGTTCAGATCAAGCCATACTCATCTTAGTTGGAAATGTTAAAGGGAAATGGTTACCCTGTCTTATCCTGGTG
CRX.2054_full_mutant	allCrxSites	CRX.2054	AGAGAGAGATGTCTATCTCAAGCCACGTTGAGACCTGAGACCGTCACGGAAGATAGGGGTGACCTAAAAACTGGGTTAAAGAGGGTTACAGGTGTTCAGGTCAAGCCATACTCATCTTAGTTGGAAATGTTAAAGGGAAATGGTTACCCTGTCTTATCCTGGTG
CRX.2055	wildtype	CRX.2055	CGTCGAGGGAGCCCCCGGGGTCCCCACGCGCGCCGCTCACCCCGCGCCACTAAGTCGCTTCTAGGTCGGCGTCGGTCTGGGGGCCGCCCGCGATCATCCGCCTAAAGTTGTATTATTAGAAAGTTAATTCTCGGGGAGAGCCGGGCTGCAGTGGCGGGGGCATG
CRX.2055_full_mutant	allCrxSites	CRX.2055	CGTCGAGGGAGCCCCCGGGGTCCCCACGCGCGCCGCTCACCCCGCGCCACTAAGTCGCTTCTAGGTCGGCGTCGGTCTGGGGGCCGCCCGCGATCATCCGCCTAAAGTTGTATTATTAGAAAGTTACTTCTCGGGGAGAGCCGGGCTGCAGTGGCGGGGGCATG
CRX.2061	wildtype	CRX.2061	ATGGAGTTCATGGTGGTGCCCGTGACGTCCTGAGACTGGAGGCAGAGATGGCTGAGCCGTCACGTGGGTCCTGCGAGGGCTCTTACTGCTCAGACTCCTCTCTAATCCCCAGATTCTGCTGTTAATGTCACACTAACATCCCCTCCGTAAATCCCTGTCCATAA
CRX.2061_1_double	singleCrxSite	CRX.2061	ATGGAGTTCATGGTGGTGCCCGTGACGTCCTGAGACTGGAGGCAGAGATGGCTGAGCCGTCACGTGGGTCCTGCGAGGGCTCTTACTGCTCAGACTCCTCTCTACTCCCCAGATTCTGCTGTTAATGTCACACTAACATCCCCTCCGTAAATCCCTGTCCATAA
CRX.2061_2_double	singleCrxSite	CRX.2061	ATGGAGTTCATGGTGGTGCCCGTGACGTCCTGAGACTGGAGGCAGAGATGGCTGAGCCGTCACGTGGGTCCTGCGAGGGCTCTTACTGCTCAGACTCCTCTCTAATCCCCAGATTCTGCTGTTAATGTCACACTAACATCCCCTCCGTAACTCCCTGTCCATAA
CRX.2061_full_mutant	allCrxSites	CRX.2061	ATGGAGTTCATGGTGGTGCCCGTGACGTCCTGAGACTGGAGGCAGAGATGGCTGAGCCGTCACGTGGGTCCTGCGAGGGCTCTTACTGCTCAGACTCCTCTCTACTCCCCAGATTCTGCTGTTAATGTCACACTAACATCCCCTCCGTAACTCCCTGTCCATAA
CRX.2064	wildtype	CRX.2064	GGAAAAGAGGGAAGAAATGACAGGAGCAAAAGGAACAGACCATACAGGGTGTAATCTATTCCTAAGCCTGTTGAGGCTGGAGGGTATTAGCACACTTCCAGACAGGTCTAAGAAAGGATTAGGATGTCACTATCTAGTACCTGGTAATCATAGTGCATGACAGA
CRX.2064_full_mutant	allCrxSites	CRX.2064	GGAAAAGAGGGAAGAAATGACAGGAGCAAAAGGAACAGACCATACAGGGTGTACTCTATTCCTACGCCTGTTGAGGCTGGAGGGTGTTAGCACACTTCCAGACAGGTCTAAGAAAGGGTTAGGATGTCACTATCTAGTACCTGGTAATCATAGTGCATGACAGA
CRX.2068	wildtype	CRX.2068	AACTTATTATTCCCAGATTTCTGATTACATTGCCAGGTCAGATAACTACAACTTGACAGCTAGAAAACAGACCTCTAGCTCCTTATCCCAAGGTAATCCACCACCTTATTAGCTCCATGGTCAATTTGTTAACTAGCTAAGCCTGCCAGATCTCTTATCAACGT
CRX.2068_full_mutant	allCrxSites	CRX.2068	AACTTATTATTCCCAGATTTCTGATTACATTGCCAGGTCAGATAACTACAACTTGACAGCTAGAAAACAGACCTCTAGCTCCTTCTCCCAAGGTACTCCACCACCTTATTAGCTCCATGGTCAATTTGTTAACTAGCTACGCCTGCCAGATCTCTTATCAACGT
CRX.2070	wildtype	CRX.2070	CACTACTAACCGCTGGCAGCCAACAGAGTCCTTGATAAGCCGCATCAACCTACCCTTCGCCCTCTTTCTGCCCCGCGATCACAGCTAGGACCAGAAAACGAAGCCATGGTGACTAATCTCCAGGCTTCAGGAGGTGACTGGGGTAAGTGAAAGCGACTTGGCCC
CRX.2070_full_mutant	allCrxSites	CRX.2070	CACTACTAACCGCTGGCAGCCAACAGAGTCCTTGATACGCCGCATCAACCTACCCTTCGCCCTCTTTCTGCCCCGCGATCACAGCTAGGACCAGAAAACGAAGCCATGGTGACTACTCTCCAGGCTTCAGGAGGTGACTGGGGTAAGTGAAAGCGACTTGGCCC
CRX.2071	wildtype	CRX.2071	CGGGGCAGAGGGCGCGCGGCCCAGCGGATCGCGGATCGCGCCCTCGCCCTTGCGGCGCCTGCGCGCCACGCTAGCAGCCAACGATCCGCTTTGTGAGCCGGCAGCTAGTCCATGCTGACGGCAGCCTTCGGGACCGTCCTGGGTCCTCGGCTTACCGACTCCAG
CRX.2071_full_mutant	allCrxSites	CRX.2071	CGGGGCAGAGGGCGCGCGGCCCAGCGGATCGCGGATCGCGCCCTCGCCCTTGCGGCGCCTGCGCGCCACGCTAGCAGCCAACGATCCGCTTTGTGAGCCGGCAGCTAGTCCATGCTGACGGCAGCCTTCGGGACCGTCCTGGGTCCTCGGGTTACCGACTCCAG
CRX.2072	wildtype	CRX.2072	GGTGTAAGAGAGCAGCTGCAAGGCCTGGGCCTGCTCTTCCCTGCCTGCTAATAATAGCTCAGGCTGAGCTAGCACAGCCCTGCCAGGTCTATGCTAAGCCCTTCTTTATCGCCTGCCTCCTCTTAACAAGGACTGCAAATGCCCGAAATTCTCGTTTTGATGAA
CRX.2072_full_mutant	allCrxSites	CRX.2072	GGTGTAAGAGAGCAGCTGCAAGGCCTGGGCCTGCTCTTCCCTGCCTGCTAATAATAGCTCAGGCTGAGCTAGCACAGCCCTGCCAGGTCTATGCTACGCCCTTCTTTATCGCCTGCCTCCTCTTAACAAGGACTGCAAATGCCCGAAATTCTCGTTTTGATGAA
CRX.2075	wildtype	CRX.2075	GTGTATGTATTGAAATCTATTATAGCCATAGGGATTAGGATAATCCCTACAGAAAGCCAGGCAAGGTCCCCAGATGATTACTGACTTAGAAAGTGATTAGAAGGTGTCTTGGTGTCAGCATCTGAGCTCACAGGGGATGTTGCAGGTTAACAGGCCACTTAAGA
CRX.2075_full_mutant	allCrxSites	CRX.2075	GTGTATGTATTGAAATCTATTATAGCCATAGGGGTTAGGATACTCCCTACAGAAAGCCAGGCAAGGTCCCCAGATGATTACTGACTTAGAAAGTGGTTAGAAGGTGTCTTGGTGTCAGCATCTGAGCTCACAGGGGATGTTGCAGGTTAACAGGCCACTTAAGA
CRX.2076	wildtype	CRX.2076	AGAATGAACAGATTTTTAGACTGGGGAAAGCTGGATCCGAATCCCTGTGCTAAGCATTAGTGATATAAATGTAAGCAGCTTAGTGCTTGTCTCTCTGAGCCTGCTTCCATATGTATAGCTAAGACATAGCAATCCGCCCCATAGACACTCAATGAGATGACATG
CRX.2076_full_mutant	allCrxSites	CRX.2076	AGAATGAACAGATTTTTAGACTGGGGAAAGCTGGATCCGAATCCCTGTGCTAAGCATTAGTGATATAAATGTAAGCAGGTTAGTGCTTGTCTCTCTGAGCCTGCTTCCATATGTATAGCTAAGACATAGCAATCCGCCCCATAGACACTCAATGAGATGACATG
CRX.2077	wildtype	CRX.2077	AACTTTGGAGCTCTTTCTTTGTACATTTGGGTGCAGTGCAACCTAACTTGAGCTTGGGAAACACATTCTTCCCTCCCCAGCTTTACAGTCTCCACTCAGGACTATCTGTTCAATGGATACTACTTAGTGATTAGCTCTCTGTCATGTCAATCAAATCATTGTTG
CRX.2077_full_mutant	allCrxSites	CRX.2077	AACTTTGGAGCTCTTTCTTTGTACATTTGGGTGCAGTGCAACCTAACTTGAGCTTGGGAAACACATTCTTCCCTCCCCAGCTTTACAGTCTCCACTCAGGACTATCTGTTCAATGGATACTACTTAGTGGTTAGCTCTCTGTCATGTCAATCAAATCATTGTTG
CRX.2081	wildtype	CRX.2081	GCATTTCCTCACTGTCTCTAGGATGCTCTTGTATTATCTCCTCTGTCAAATAGACTCTGAGCCGCAGCACCTAATGCTGTGGGATTTACTGCGCTAAATGTAGTCAGGTCAGAGGAGGTTACCAGTCATGAAGCCTGTGCTCCTGTAATCTGTGCTCTCATTCC
CRX.2081_full_mutant	allCrxSites	CRX.2081	GCATTTCCTCACTGTCTCTAGGATGCTCTTGTATTATCTCCTCTGTCAAATAGACTCTGAGCCGCAGCACCTAATGCTGTGGGGTTTACTGCGCTAAATGTAGTCAGGTCAGAGGAGGTTACCAGTCATGAAGCCTGTGCTCCTGTACTCTGTGCTCTCATTCC
CRX.2082	wildtype	CRX.2082	ACAAACTCATGCACATTGGTATTCCGTGTAAGTAGGTCTTGCCCTCAATAGGAGCACTCTGTGCTTTATTCAACATTATATTCATAATGCCTGACCCAGATCTTAGCACAGAATAAACTCAGTAGCTGCTGAGTGGATTAGCAAGAGAGGCAGTAAAAAGCTGG
CRX.2082_full_mutant	allCrxSites	CRX.2082	ACAAACTCATGCACATTGGTATTCCGTGTAAGTAGGTCTTGCCCTCAATAGGAGCACTCTGTGCTTTATTCAACATTATATTCATAATGCCTGACCCAGATCTTAGCACAGAATAAACTCAGTAGCTGCTGAGTGGGTTAGCAAGAGAGGCAGTAAAAAGCTGG
CRX.2084	wildtype	CRX.2084	GTCATCTATGCAGATAGCAGTAATCACAGATAGTATTTACGGTGACCTGCACCAGATGGGTGGATAAGCAGAGGCTTACCACACGATGGTATTAGGGTGAAGACAGATTAAAACGTGGTCTGGGTGTATCGGTGAACAGAGCAGGACAGGATAAAAAGGCTAAG
CRX.2084_full_mutant	allCrxSites	CRX.2084	GTCATCTATGCAGATAGCAGTACTCACAGATAGTATTTACGGTGACCTGCACCAGATGGGTGGATAAGCAGAGGGTTACCACACGATGGTGTTAGGGTGAAGACAGGTTAAAACGTGGTCTGGGTGTATCGGTGAACAGAGCAGGACAGGATAAAAAGGCTAAG
CRX.2088	wildtype	CRX.2088	TTTATCTGAACCTATCTGAGGACACTTAGGCACCCTATCTTAGAAAAATAAATCTGCTTAGACGATAAATCTACTCAAGTGTAATCAAGATCCAAATCCCCTCCTTATCGTAACCACTGCTGCAGCTCAGAACCTTGCATGAAGTGAATGTGCTATAAGCACGT
CRX.2088_full_mutant	allCrxSites	CRX.2088	TTTATCTGAACCTATCTGAGGACACTTAGGCACCCTATCTTAGAAAAATAACTCTGCTTAGACGATAAATCTACTCAAGTGTAATCAAGATCCAACTCCCCTCCTTATCGTAACCACTGCTGCAGCTCAGAACCTTGCATGAAGTGAATGTGCTATAAGCACGT
CRX.2092	wildtype	CRX.2092	GATGTGGTAAATCAGTTTCATATGCTGTTGGGCAAGCTGGAAGGTTAAGCCTCTTAACTTCGGCAGCCAGCATATTCTAGTTGCTGTAAACAATTAAGCCTGTCAGCAGTTGACCTTGGGAATGCTAATTTGCTTGTCCCTGGGTGCCGCCTCAGGCCCTGGCT
CRX.2092_full_mutant	allCrxSites	CRX.2092	GATGTGGTAAATCAGTTTCATATGCTGTTGGGCAAGCTGGAAGGTTACGCCTCTTAACTTCGGCAGCCAGCATATTCTAGTTGCTGTAAACAATTACGCCTGTCAGCAGTTGACCTTGGGAATGCTAATTTGCTTGTCCCTGGGTGCCGCCTCAGGCCCTGGCT
CRX.2100	wildtype	CRX.2100	TGTGACCCAGTGACCCAGTTCTTAGCCATCCCAGGCGGAGGCCCTGGAGCCTTATGGAGGAGACCCAGAAACCAAAGCCCTTTATCCTCTCATCCTCCCTGGCAAATCCCTCCCTCCATGCCTGCTACAGGCTCCCAGCCAGCTCATCCCAGACTGTCTGCTTC
CRX.2100_full_mutant	allCrxSites	CRX.2100	TGTGACCCAGTGACCCAGTTCTTAGCCATCCCAGGCGGAGGCCCTGGAGCCTTATGGAGGAGACCCAGAAACCAAAGCCCTTTATCCTCTCATCCTCCCTGGCAACTCCCTCCCTCCATGCCTGCTACAGGCTCCCAGCCAGCTCATCCCAGACTGTCTGCTTC
CRX.2104	wildtype	CRX.2104	TTCATCCAGTACACATTCACACCCACACACTCTTGCCCCAAGTCTAACGGCTTCTGCTCACATGGCCAGCTGCAGGGATTAGAGGAGGGCAGATTTCCTCCCAGTGAAAGTCTCCCACAGAGGTGGAGCCCCAGGTCATAACACCAGCCAGCAGCCTGGCTGCT
CRX.2104_full_mutant	allCrxSites	CRX.2104	TTCATCCAGTACACATTCACACCCACACACTCTTGCCCCAAGTCTAACGGCTTCTGCTCACATGGCCAGCTGCAGGGGTTAGAGGAGGGCAGATTTCCTCCCAGTGAAAGTCTCCCACAGAGGTGGAGCCCCAGGTCATAACACCAGCCAGCAGCCTGGCTGCT
CRX.2106	wildtype	CRX.2106	TGGCCCCTAGTTGGCAGCACTGTTAGATAGGCTTAGCAGATACCTCCGTGCTGGCGATGGGCTTTGAGAGCTTAAGGCTTCACCCTAATCCTAGTTCACCTTCTCTGCTTTTCGTTTGTGGCTTAAGACATAAGCCCTGTTTCTGCTCCAGTTGCTATCCCTGC
CRX.2106_full_mutant	allCrxSites	CRX.2106	TGGCCCCTAGTTGGCAGCACTGTTAGATAGGGTTAGCAGATACCTCCGTGCTGGCGATGGGCTTTGAGAGGTTAAGGCTTCACCCTACTCCTAGTTCACCTTCTCTGCTTTTCGTTTGTGGGTTAAGACATACGCCCTGTTTCTGCTCCAGTTGCTATCCCTGC
CRX.2108	wildtype	CRX.2108	AGCTCTGCCCTGGACAGAGAGACATTTTCTAACTGAGAAAGGACAAACGCGTGCAGCTGCTCAGTGGAAGGCACCGGGAAAGGGGGGAGGGCAGCCCAGTAACCCAATCCTCTTATCAGATCAGCCAGCTTTGAGCTGCCTCCTCTTCTCTGCTCTGTCCCCCA
CRX.2108_full_mutant	allCrxSites	CRX.2108	AGCTCTGCCCTGGACAGAGAGACATTTTCTAACTGAGAAAGGACAAACGCGTGCAGCTGCTCAGTGGAAGGCACCGGGAAAGGGGGGAGGGCAGCCCAGTAACCCAATCCTCTTATCAGGTCAGCCAGCTTTGAGCTGCCTCCTCTTCTCTGCTCTGTCCCCCA
CRX.2114	wildtype	CRX.2114	TTTCTCTGGCAACTCAAGAGTTATCTTCCCAATGAGTTCAGCTAGGGCAATAATAGCCTTTCATAATCTAGGATAATGCTATTGCTGAGTACCTAATCTTCTGAAAGAAGACAACATAAATAAGCCTCTAATATGGCCCAGTTCCTGAGGGGACCATCTAGCCA
CRX.2114_full_mutant	allCrxSites	CRX.2114	TTTCTCTGGCAACTCAAGAGTTATCTTCCCAATGAGTTCAGCTAGGGCAATAATAGCCTTTCATACTCTAGGATAATGCTATTGCTGAGTACCTACTCTTCTGAAAGAAGACAACATAAATACGCCTCTAATATGGCCCAGTTCCTGAGGGGACCATCTAGCCA
CRX.2116	wildtype	CRX.2116	ACTCTAAGAGGCTTAAAGACAAAGACAGGATAGGAGGCTAATGGTGAGCAGCTGTCACTGCTGCTACTACAATGCCCCCCACCCCACACACACACCATATGCTCCATCCTTTACCTCACTCACAAACCTCTTCTGGCACCTCTGCTGCTGATATCTCTAGATGG
CRX.2116_full_mutant	allCrxSites	CRX.2116	ACTCTAAGAGGGTTAAAGACAAAGACAGGATAGGAGGCTAATGGTGAGCAGCTGTCACTGCTGCTACTACAATGCCCCCCACCCCACACACACACCATATGCTCCATCCTTTACCTCACTCACAAACCTCTTCTGGCACCTCTGCTGCTGATATCTCTAGATGG
CRX.2118	wildtype	CRX.2118	GCAGGGTAGCAGCTGGGTGCCAGGTGAGGGAGGGCTGGGTTAGCTAGCAATCAGCCCCCCTGCTGCAGAATCCCTACCCGGTAATCCTCCAGCCACTCCTCCCAACCTGCTGCAGAATCCCTACCTGGTAATCCTCCAGCCACTCCTCCCAAGTTCTGAAACTG
CRX.2118_full_mutant	allCrxSites	CRX.2118	GCAGGGTAGCAGCTGGGTGCCAGGTGAGGGAGGGCTGGGTTAGCTAGCAATCAGCCCCCCTGCTGCAGAATCCCTACCCGGTACTCCTCCAGCCACTCCTCCCAACCTGCTGCAGAATCCCTACCTGGTACTCCTCCAGCCACTCCTCCCAAGTTCTGAAACTG
CRX.2122	wildtype	CRX.2122	TAGAACTCTTGGTGATCCTTTTGGCATTGTGGTGGGATTACAGAAGACTCTAGGACCATTCAGTTCACCTGTCTGCTTAGCAGGCTAATCCCCATACGCCTCAAGAAAGACATGGGTAGTGGCCGCCTTTCCTCCCTATTCCTCTGGCCAAACTGTTGCCATGG
CRX.2122_full_mutant	allCrxSites	CRX.2122	TAGAACTCTTGGTGCTCCTTTTGGCATTGTGGTGGGGTTACAGAAGACTCTAGGACCATTCAGTTCACCTGTCTGCTTAGCAGGCTACTCCCCATACGCCTCAAGAAAGACATGGGTAGTGGCCGCCTTTCCTCCCTATTCCTCTGGCCAAACTGTTGCCATGG
CRX.2123	wildtype	CRX.2123	CAGAGCTTGAACTTGGACGCGGCCAGACCCGTGCGCGTGACCACACCGCCACCTCCCGGCGCGACTCCACAACCTAGATAATCCTAGCAAAGCACCAAGGAAGCCCAGCAAGTTCAGGATTAAATTTTATCAGCTGTCAGGGAGCAGATCTGGTCGGGGCTTCC
CRX.2123_full_mutant	allCrxSites	CRX.2123	CAGAGCTTGAACTTGGACGCGGCCAGACCCGTGCGCGTGACCACACCGCCACCTCCCGGCGCGACTCCACAACCTAGATACTCCTAGCAAAGCACCAAGGAAGCCCAGCAAGTTCAGGGTTAAATTTTATCAGCTGTCAGGGAGCAGATCTGGTCGGGGCTTCC
CRX.2124	wildtype	CRX.2124	GTAACACTAGGACCTGGGAGAAAAGCTGCAGGCTCTGCGGTAGGATGGAGGCTGGGAAACTTTTGTTTCCAGGCAGGATTATCTCAGGAAGGCTGGATTGTGTCTCTGCTGAGACACAACACTGCCCTCTGCTGGTGGAAGGATGCCATTGCTTCCTGTCGGCC
CRX.2124_full_mutant	allCrxSites	CRX.2124	GTAACACTAGGACCTGGGAGAAAAGCTGCAGGCTCTGCGGTAGGATGGAGGCTGGGAAACTTTTGTTTCCAGGCAGGGTTATCTCAGGAAGGCTGGATTGTGTCTCTGCTGAGACACAACACTGCCCTCTGCTGGTGGAAGGATGCCATTGCTTCCTGTCGGCC
CRX.2131	wildtype	CRX.2131	GGCTTTGGGGTACTGGCTAGAAGGCCCACAGGAGGAAGTTCAAGCTGTTTCAGACTGGAGCAGCCAAGACTCACCAGGTTATTAAAAGCATAATAGGATAAAAGGTGGATTATTTGTTGGCATTTCTTCTAGGCTCCTCCCAACAGTTACCTGGCAACAGCTAG
CRX.2131_full_mutant	allCrxSites	CRX.2131	GGCTTTGGGGTACTGGCTAGAAGGCCCACAGGAGGAAGTTCAAGCTGTTTCAGACTGGAGCAGCCAAGACTCACCAGGTTATTAAAAGCATAATAGGATAAAAGGTGGGTTATTTGTTGGCATTTCTTCTAGGCTCCTCCCAACAGTTACCTGGCAACAGCTAG
CRX.2137	wildtype	CRX.2137	AGGGAAGTCTGACGACATCTACTGCCTAGCTTCGCCGCTAATCCCACACCCACGTGCGCAAACAGGGCTCTCAGCCACCGCGTCTGCGCACTGGGTCCTCCGGCTGACCGCAGGAATCTGGCCCGGAAGTCTGTGACAGGGAGACGGCCCCGGCCCCCATTCTT
CRX.2137_full_mutant	allCrxSites	CRX.2137	AGGGAAGTCTGACGACATCTACTGCCTAGCTTCGCCGCTACTCCCACACCCACGTGCGCAAACAGGGCTCTCAGCCACCGCGTCTGCGCACTGGGTCCTCCGGCTGACCGCAGGAATCTGGCCCGGAAGTCTGTGACAGGGAGACGGCCCCGGCCCCCATTCTT
CRX.2139	wildtype	CRX.2139	GCTTAACTCCTCCAGGTAAAGGGATTGAGGCAGCAGACCTTAAGCGAAGTAATTAGCTGTTTAAGAAGGATTAATGTAGTCTCACAGGGGTGCTGTCCCTCCAGGGACGGGATTAGCTCTCAGAGCAGATTGTTCTCTGTGCGGCTGGATCTTCCCAGGATCTC
CRX.2139_full_mutant	allCrxSites	CRX.2139	GCTTAACTCCTCCAGGTAAAGGGATTGAGGCAGCAGACCTTAAGCGAAGTAATTAGCTGTTTAAGAAGGGTTAATGTAGTCTCACAGGGGTGCTGTCCCTCCAGGGACGGGGTTAGCTCTCAGAGCAGATTGTTCTCTGTGCGGCTGGATCTTCCCAGGATCTC
CRX.2140	wildtype	CRX.2140	CACCCGCCATACACACAAGAACAAGAAGAGTAATCCTCACATTGGCCACCAGATGGCACCAACTGTGGCACAGACAGTTCTACAGTCCCCAGTAGAGAGCCTCACTCAGACAGGCCTGTCAGATCCCTAATCCCTATATCCTTCTGTTTATCTTCCTCAGATTC
CRX.2140_full_mutant	allCrxSites	CRX.2140	CACCCGCCATACACACAAGAACAAGAAGAGTACTCCTCACATTGGCCACCAGATGGCACCAACTGTGGCACAGACAGTTCTACAGTCCCCAGTAGAGAGCCTCACTCAGACAGGCCTGTCAGATCCCTACTCCCTATATCCTTCTGTTTATCTTCCTCAGATTC
CRX.2141	wildtype	CRX.2141	GACATTCAGCCCTGTGCTTAAGAGGAGGGTCAGGGTTCCCGCTGGTCACAGATGGCCTGGGGATTTCCTCGGATAGAAATAGCCGCTAGCGCTGGCCCCTTCAAGCTGCTTAATAGGAGGGATAGGACGGGGAGAGCCAGGGCACACCCCCACACCTCTTTAGC
CRX.2141_full_mutant	allCrxSites	CRX.2141	GACATTCAGCCCTGTGCTTAAGAGGAGGGTCAGGGTTCCCGCTGGTCACAGATGGCCTGGGGGTTTCCTCGGATAGAAATAGCCGCTAGCGCTGGCCCCTTCAAGCTGCTTAATAGGAGGGATAGGACGGGGAGAGCCAGGGCACACCCCCACACCTCTTTAGC
CRX.2149	wildtype	CRX.2149	AAATATGTCCAGGGTTCACATGGCAGTTCTGATCCGATTTGTCCCAATCCTGGCTCAAGCAGCTTTGCACTACCCTCCTAACTAGATCAGCATCGGCCAATGGGCTTATTCAAGCTCATCTGTGATGGATTAGATAATGAAACCTTAGCCATGTAAGCTGCCCG
CRX.2149_full_mutant	allCrxSites	CRX.2149	AAATATGTCCAGGGTTCACATGGCAGTTCTGCTCCGATTTGTCCCAATCCTGGCTCAAGCAGCTTTGCACTACCCTCCTAACTAGATCAGCATCGGCCAATGGGGTTATTCAAGCTCATCTGTGATGGGTTAGATAATGAAACCTTAGCCATGTAAGCTGCCCG
CRX.2152	wildtype	CRX.2152	CACACACACACACACACACACACACACACACGGTGGGCGGGGGTGTAATCCCTTGGCCACCAGCACTAGGGACTTAAGCCTCTATCTAGGCTATAGCCAGGCTCATGCCTCCAGCTGCTCTAGCCACCTCTGTCCCCAAGTCTAGGCTCCCAAAGGCTCAGCAA
CRX.2152_full_mutant	allCrxSites	CRX.2152	CACACACACACACACACACACACACACACACGGTGGGCGGGGGTGTACTCCCTTGGCCACCAGCACTAGGGACTTACGCCTCTATCTAGGCTATAGCCAGGCTCATGCCTCCAGCTGCTCTAGCCACCTCTGTCCCCAAGTCTAGGCTCCCAAAGGCTCAGCAA
CRX.2156	wildtype	CRX.2156	TACCTCCTCCGTGCTGGGACACTGGCACACTGGACAGCGCAGGGATTTAGGGCTGGAGAGCTGGCTCAGGGCTTAAGGAAGACTTAACCAGTTTTGATTCCAAGCAGTCATGTGATGGCTCCTAACAATCTGTAATTCTAGTTCCTAGTGATCCAGTGCCTTCT
CRX.2156_full_mutant	allCrxSites	CRX.2156	TACCTCCTCCGTGCTGGGACACTGGCACACTGGACAGCGCAGGGGTTTAGGGCTGGAGAGCTGGCTCAGGGGTTAAGGAAGACTTAACCAGTTTTGATTCCAAGCAGTCATGTGATGGCTCCTAACAATCTGTAATTCTAGTTCCTAGTGCTCCAGTGCCTTCT
CRX.2158	wildtype	CRX.2158	TATCACTTATTATTGGTGTAGAGAAGTGCCAATTAATTCCGAAGGGGCCTAGGAGGCCGGAGCTTACGCGAGGGGCGTGGCTTAAAGACCGAGGAGGTGGGGCTTCGCTCATAGTCGTCTTAAGCCTGCCGGAGCAGCTGCGGACAGGCAGAAGTAGTCTTTGT
CRX.2158_full_mutant	allCrxSites	CRX.2158	TATCACTTATTATTGGTGTAGAGAAGTGCCAATTACTTCCGAAGGGGCCTAGGAGGCCGGAGGTTACGCGAGGGGCGTGGGTTAAAGACCGAGGAGGTGGGGCTTCGCTCATAGTCGTCTTACGCCTGCCGGAGCAGCTGCGGACAGGCAGAAGTAGTCTTTGT
CRX.2161	wildtype	CRX.2161	CAAACCGTGTGAGGGCAGTCTGTGGGAAGATTATCACATAATCCCCAGTGGCCACATCAAGGCTACAGGGAGAAGAGGCCCAGGCTCTCCAGGCAGATGAGCCGCTGCTGGAAGCTGTCACGCGTCCCTGAGCTGTCTTCTCTGCTTCCCTCACATGATCTTGT
CRX.2161_full_mutant	allCrxSites	CRX.2161	CAAACCGTGTGAGGGCAGTCTGTGGGAAGGTTATCACATACTCCCCAGTGGCCACATCAAGGCTACAGGGAGAAGAGGCCCAGGCTCTCCAGGCAGATGAGCCGCTGCTGGAAGCTGTCACGCGTCCCTGAGCTGTCTTCTCTGCTTCCCTCACATGATCTTGT
CRX.2162	wildtype	CRX.2162	GCCCTTGGCAGCCTGACTCATCTCAGTATGGTTTCCTGTCGGGACCCTGGAGGCAGGATTGGGGCTAGGGAGGAGCCTACTTCAGTCCAGATGCTGATCTCAGCCAAGTCCAGCTCATAATAGGTTTAGAGAGGGGGCACTTCCATGGGATGTGTGCAAGGTAC
CRX.2162_full_mutant	allCrxSites	CRX.2162	GCCCTTGGCAGCCTGACTCATCTCAGTATGGTTTCCTGTCGGGACCCTGGAGGCAGGATTGGGGCTAGGGAGGAGCCTACTTCAGTCCAGATGCTGCTCTCAGCCAAGTCCAGCTCATAATAGGTTTAGAGAGGGGGCACTTCCATGGGATGTGTGCAAGGTAC
CRX.2165	wildtype	CRX.2165	GGCGGGGGTGTGAGTCACGGGGGCGGGGCGCGGCGGCCTTGGCCGTATTAGGACGCGAGGACAAGCTGCTTCCTCTGGGTGGCCGGTGAAGCAAAGCTAAGCCTCCATCTTGTGCAACCCGAGCTGGCGGCCGGGGAGGCTTACACAATGGCCTTGGGCCCGCG
CRX.2165_full_mutant	allCrxSites	CRX.2165	GGCGGGGGTGTGAGTCACGGGGGCGGGGCGCGGCGGCCTTGGCCGTGTTAGGACGCGAGGACAAGCTGCTTCCTCTGGGTGGCCGGTGAAGCAAAGCTACGCCTCCATCTTGTGCAACCCGAGCTGGCGGCCGGGGAGGGTTACACAATGGCCTTGGGCCCGCG
CRX.2173	wildtype	CRX.2173	ACGCCAGTCCTTCAGAAGGGCCAGCAACATGCTGCTCAGTTTTTGCCCTGCTTGGAAAAGCTAATTCTTTGTAAAGTGGATTTAGCTTTAACATGGATTGGATTAAAACAAAGGGAGTCAGTACTTCTTTTTGCCAGAAGATGGCAGCACATTCTGAGTCATTG
CRX.2173_full_mutant	allCrxSites	CRX.2173	ACGCCAGTCCTTCAGAAGGGCCAGCAACATGCTGCTCAGTTTTTGCCCTGCTTGGAAAAGCTACTTCTTTGTAAAGTGGGTTTAGCTTTAACATGGATTGGGTTAAAACAAAGGGAGTCAGTACTTCTTTTTGCCAGAAGATGGCAGCACATTCTGAGTCATTG
CRX.2175	wildtype	CRX.2175	CTCTGTGGGATGGTATTTGACGGAAGCGCCCGCAGACTACAAATCCCGACAGACCATGCCGCGAAGTAGCCGCACCCTTCCGTAGAGGTTAGCGCTCATTCATGCAACTTTATTGACAAAGGCGAAACAGTGAATCACTGGATCACTTCAGCATTGATAGGGAT
CRX.2175_full_mutant	allCrxSites	CRX.2175	CTCTGTGGGATGGTATTTGACGGAAGCGCCCGCAGACTACAACTCCCGACAGACCATGCCGCGAAGTAGCCGCACCCTTCCGTAGAGGTTAGCGCTCATTCATGCAACTTTATTGACAAAGGCGAAACAGTGAATCACTGGGTCACTTCAGCATTGATAGGGAT
CRX.2180	wildtype	CRX.2180	CCTCCCCATTACAAGGCCTACCCTAGGACCAGACTTACCAGATCCTCAGCAACCCTCCCCGGCAGGGTGTTAAACCTCCCTAATCCTGCCTCCCACACCAGCTGTTTTCCCCAGTGCTTAAGTGAGGCATTGGGGGTAGGCGCTCAGGCAAGCAACAGGATTTT
CRX.2180_full_mutant	allCrxSites	CRX.2180	CCTCCCCATTACAAGGCCTACCCTAGGACCAGACTTACCAGATCCTCAGCAACCCTCCCCGGCAGGGTGTTAAACCTCCCTACTCCTGCCTCCCACACCAGCTGTTTTCCCCAGTGCTTAAGTGAGGCATTGGGGGTAGGCGCTCAGGCAAGCAACAGGGTTTT
CRX.2181	wildtype	CRX.2181	TAACCCCTCGCAGCCCAGTCGTAGGTTGGGATTCCAGGTTCTGCGGGAAGTGTAATAGCGATCTTCTCACCTTGTCTCCTCTAGACCCCTCCCTGCCACGTCCTCAGCGGGGCTGCTCACCCTCGGAATCCTTCTGAGCGCCTTAGCGCCGGATTTCTTCTCTT
CRX.2181_full_mutant	allCrxSites	CRX.2181	TAACCCCTCGCAGCCCAGTCGTAGGTTGGGATTCCAGGTTCTGCGGGAAGTGTAATAGCGATCTTCTCACCTTGTCTCCTCTAGACCCCTCCCTGCCACGTCCTCAGCGGGGCTGCTCACCCTCGGAATCCTTCTGAGCGCCTTAGCGCCGGGTTTCTTCTCTT
CRX.2184	wildtype	CRX.2184	CCTGAGGAGCTTTGGTGAATGCCCTTCTCGGTGTGCTGCTGCAGAACTGGCTGCCAATCTGCCGGCTAGAGCAGGGCTTAGGATTTATATGCAGCTTGCAATCTCTGCTACTGGAGGAAAGAGAATTAGAGGGATGAGTGAATCCATCAGCCTGTTTATTAAAG
CRX.2184_full_mutant	allCrxSites	CRX.2184	CCTGAGGAGCTTTGGTGAATGCCCTTCTCGGTGTGCTGCTGCAGAACTGGCTGCCAATCTGCCGGCTAGAGCAGGGGTTAGGGTTTATATGCAGCTTGCAATCTCTGCTACTGGAGGAAAGAGAGTTAGAGGGATGAGTGAATCCATCAGCCTGTTTATTAAAG
CRX.2185	wildtype	CRX.2185	TCCCTCCAACTCCAGGTGGAAGGTAAACAAACATCCTAAGAGGCTTAAGGAGCTAAACCCAGTTTTAGGCCTATGGACGCCAGAGTGCAAAGACTCAGAGATCTTCCTTGCCCTCAGTAGAGGGCGACCGTGGGCTTAGAAGCGCACGGAGCTCTGCCTGGAAC
CRX.2185_full_mutant	allCrxSites	CRX.2185	TCCCTCCAACTCCAGGTGGAAGGTAAACAAACATCCTAAGAGGGTTAAGGAGCTAAACCCAGTTTTAGGCCTATGGACGCCAGAGTGCAAAGACTCAGAGATCTTCCTTGCCCTCAGTAGAGGGCGACCGTGGGGTTAGAAGCGCACGGAGCTCTGCCTGGAAC
CRX.2197	wildtype	CRX.2197	GGGGAAAGCCCCTGCTGATGAGCGGAGCTCTGCCATTGGATGGGATCGGTGAGCAGACCCTGAGCCGATGAGAATCAGGGATTAGAAGACAAGCAAATCTGGCTGTGTGCCTGCTTGTCTGGGTTTCCCAGTGAGGAGGGAGCCAGGAGTAAAGGGCAGTGAGA
CRX.2197_full_mutant	allCrxSites	CRX.2197	GGGGAAAGCCCCTGCTGATGAGCGGAGCTCTGCCATTGGATGGGATCGGTGAGCAGACCCTGAGCCGATGAGAATCAGGGGTTAGAAGACAAGCAACTCTGGCTGTGTGCCTGCTTGTCTGGGTTTCCCAGTGAGGAGGGAGCCAGGAGTAAAGGGCAGTGAGA
CRX.2198	wildtype	CRX.2198	CCAGCTAAATAAACCGGTGACGTCAAGAGCCTGAGCTCTTGGGGCTTTGCCTAAGCCGCTTTGCAGGGCTGCACTTCTTCTGAGAGGAGTAAAGCTCCTTTTGCCCCTTTACAGATTGTTTTCTGGGGGATAATCTGACTTAGCTGATTATGGAAGTGAGTGAC
CRX.2198_full_mutant	allCrxSites	CRX.2198	CCAGCTAAATAAACCGGTGACGTCAAGAGCCTGAGCTCTTGGGGCTTTGCCTACGCCGCTTTGCAGGGCTGCACTTCTTCTGAGAGGAGTAAAGCTCCTTTTGCCCCTTTACAGATTGTTTTCTGGGGGATACTCTGACTTAGCTGATTATGGAAGTGAGTGAC
CRX.2200	wildtype	CRX.2200	TGCTCAGCTTCTGAGAAAGGTCATGTGATTGTTAATCTTGCTTCTCAACTTGCCTGGACTGAAAGGCTCCTGCATCTGGGAGGGTATTTCTGACCTAAGCCCTGGTTTAATCCATCAATGTGTTCAAAATCTGAATACACCATGGGGGGAGGGTGTGTGTGATA
CRX.2200_full_mutant	allCrxSites	CRX.2200	TGCTCAGCTTCTGAGAAAGGTCATGTGATTGTTACTCTTGCTTCTCAACTTGCCTGGACTGAAAGGCTCCTGCATCTGGGAGGGTATTTCTGACCTACGCCCTGGTTTACTCCATCAATGTGTTCAAAATCTGAATACACCATGGGGGGAGGGTGTGTGTGATA
CRX.2201	wildtype	CRX.2201	TTTTTCATCGAGATCTCAAGGCATTATGAGCTGAGCTAAACTCCTCTTGACCCACATCGGCCGGCGGGATCTAATCTTAGGTGATTATTAACTCTAATCAGGAATCTAATGACCAATATTCAGGAAGCGTTGGCCATTTAATCACCACGCCTGCCTGTCCCCTT
CRX.2201_full_mutant	allCrxSites	CRX.2201	TTTTTCATCGAGATCTCAAGGCATTATGAGCTGAGCTAAACTCCTCTTGACCCACATCGGCCGGCGGGATCTACTCTTAGGTGGTTATTAACTCTACTCAGGAATCTAATGACCAATATTCAGGAAGCGTTGGCCATTTACTCACCACGCCTGCCTGTCCCCTT
CRX.2202	wildtype	CRX.2202	TATGCCCCACCATCACCGCCTCGGTCCCTTTTGCTAGCACAGCCACAGGCGGAACGCTTAAATCCTTTCTGTGTCTCCGGAGGAGGAGAGTCATGGGAACTTCCGGTGGGAGTTTCCTGCGCCCAGCGGAGCCAATCCGTGGCTTGGAGTCTTGGGCATTGGTC
CRX.2202_full_mutant	allCrxSites	CRX.2202	TATGCCCCACCATCACCGCCTCGGTCCCTTTTGCTAGCACAGCCACAGGCGGAACGCTTAACTCCTTTCTGTGTCTCCGGAGGAGGAGAGTCATGGGAACTTCCGGTGGGAGTTTCCTGCGCCCAGCGGAGCCAATCCGTGGCTTGGAGTCTTGGGCATTGGTC
CRX.2206	wildtype	CRX.2206	GTCTCACTAACCTTGAAACTCTTAGATTCACCTAGGTAGGCTGGACAGTGAGCTGCAGGGATTTGCCTTCTCTGCCCTGCTTGCTAGGCTTATATGATTATATGATAGGGATTATAGCCGCCCCTGGCTTTTCACATGTGTTCTTGGGCGGCCCTTTGACTGAG
CRX.2206_full_mutant	allCrxSites	CRX.2206	GTCTCACTAACCTTGAAACTCTTAGATTCACCTAGGTAGGCTGGACAGTGAGCTGCAGGGGTTTGCCTTCTCTGCCCTGCTTGCTAGGGTTATATGATTATATGATAGGGGTTATAGCCGCCCCTGGCTTTTCACATGTGTTCTTGGGCGGCCCTTTGACTGAG
CRX.2207	wildtype	CRX.2207	ACAGCACAGATTCAGTGGCTCAGGAACTGATGGATTGGGTTAATCTAATAAGCCCGAGGAAGCAGGTCTCTGTACAACACACTTTTTCATAAGCCCATTACGATTTGAGAGTGTAAGCTCTTCATGCCTACCCGCCTATAGGAAGCAAGCATACATCACTGTCA
CRX.2207_full_mutant	allCrxSites	CRX.2207	ACAGCACAGATTCAGTGGCTCAGGAACTGATGGATTGGGTTACTCTACTACGCCCGAGGAAGCAGGTCTCTGTACAACACACTTTTTCATACGCCCATTACGATTTGAGAGTGTACGCTCTTCATGCCTACCCGCCTATAGGAAGCAAGCATACATCACTGTCA
CRX.2208	wildtype	CRX.2208	ACCTCTGACGAGAGGGTAAGCTGCACTCCCTCACCCAGCCTCCTTACTAACAGCCTGTGGTGGTACAGATTATGTCTCCAGATAATCCTTTGTAATAAACCTAATTCCTGCCGTCCATGAGAAGCAGCCTGTGAGCCTGTCACTGAGTCAAATGACTTGACATT
CRX.2208_full_mutant	allCrxSites	CRX.2208	ACCTCTGACGAGAGGGTAAGCTGCACTCCCTCACCCAGCCTCCTTACTAACAGCCTGTGGTGGTACAGGTTATGTCTCCAGATACTCCTTTGTAATAAACCTACTTCCTGCCGTCCATGAGAAGCAGCCTGTGAGCCTGTCACTGAGTCAAATGACTTGACATT
CRX.2209	wildtype	CRX.2209	CCAGCCAAAATCAATTCCTGTCTGAGAGGTAATCCGATTTGATTATCTCTGAGCTATTACAGCAAGGCAGAGGCACTGGACACCCTGGCTGGAGATTAAGAGGCCCTGCTGGTAGGGGCGACAAGGAAGATAACAGCTATGTCTGCCTGGCCCAAGAGGCTGTG
CRX.2209_full_mutant	allCrxSites	CRX.2209	CCAGCCAAAATCAATTCCTGTCTGAGAGGTACTCCGATTTGATTATCTCTGAGCTATTACAGCAAGGCAGAGGCACTGGACACCCTGGCTGGAGGTTAAGAGGCCCTGCTGGTAGGGGCGACAAGGAAGATAACAGCTATGTCTGCCTGGCCCAAGAGGCTGTG
CRX.2210	wildtype	CRX.2210	CTGGGCTGCAATACAGCTCTCTATGACCCCTTTCTCCCCTGGGCCCTCCAGAGTCTTTGTCCTTGTGACCCAACCTGACCTTTTACAAATCCTCTTTGTCCTGGAGCTTAACCCAGCTTCTGTTGCTTGCAACTAGGTTGAGCTCCTCTTCTTGCATTGGTGTT
CRX.2210_full_mutant	allCrxSites	CRX.2210	CTGGGCTGCAATACAGCTCTCTATGACCCCTTTCTCCCCTGGGCCCTCCAGAGTCTTTGTCCTTGTGACCCAACCTGACCTTTTACAACTCCTCTTTGTCCTGGAGGTTAACCCAGCTTCTGTTGCTTGCAACTAGGTTGAGCTCCTCTTCTTGCATTGGTGTT
CRX.2211	wildtype	CRX.2211	TGATCAGTCCCCTGGGCCTTGAAATCCTGGCCCTTTGTTACTTACTTAACCTCAGTGCTGACAGGATCCCTGGACACTAAATAAACCCTGGCTTGACTTACTTAGTTGGTTAATCTATGCTAAAGCCCTCAGAAGCGATTTATCGATTCGCTTAAAGAGAGATC
CRX.2211_1_double	singleCrxSite	CRX.2211	TGATCAGTCCCCTGGGCCTTGAAATCCTGGCCCTTTGTTACTTACTTAACCTCAGTGCTGACAGGATCCCTGGACACTAAATAAACCCTGGCTTGACTTACTTAGTTGGTTACTCTATGCTAAAGCCCTCAGAAGCGATTTATCGATTCGCTTAAAGAGAGATC
CRX.2211_2_double	singleCrxSite	CRX.2211	TGATCAGTCCCCTGGGCCTTGAACTCCTGGCCCTTTGTTACTTACTTAACCTCAGTGCTGACAGGATCCCTGGACACTAAATAAACCCTGGCTTGACTTACTTAGTTGGTTAATCTATGCTAAAGCCCTCAGAAGCGATTTATCGATTCGCTTAAAGAGAGATC
CRX.2211_full_mutant	allCrxSites	CRX.2211	TGATCAGTCCCCTGGGCCTTGAACTCCTGGCCCTTTGTTACTTACTTAACCTCAGTGCTGACAGGATCCCTGGACACTAAATAAACCCTGGCTTGACTTACTTAGTTGGTTACTCTATGCTAAAGCCCTCAGAAGCGATTTATCGATTCGCTTAAAGAGAGATC
CRX.2212	wildtype	CRX.2212	GAGACAGCTACTTAATCACCCCCTGATCATAGGATTACCCCCCCCCCAGACAGCTGGGCTCCACTGAGATGAGGCAAAGGGATGTTCTTGGGCTTAGTCTCTGAGCCATTTTTAGCAAGATTGGGGGATGGGGATGCTGGTGTTGTCTGGGAGTTTCTAGGTAA
CRX.2212_full_mutant	allCrxSites	CRX.2212	GAGACAGCTACTTACTCACCCCCTGATCATAGGGTTACCCCCCCCCCAGACAGCTGGGCTCCACTGAGATGAGGCAAAGGGATGTTCTTGGGGTTAGTCTCTGAGCCATTTTTAGCAAGATTGGGGGATGGGGATGCTGGTGTTGTCTGGGAGTTTCTAGGTAA
CRX.2213	wildtype	CRX.2213	AAGGGGATTAAGGCTAGAGGAGGAAAAGCAGCCAGCATGTTCCCAGATGCCCTTGATGACCTGCAGGCAAATCCTCTCTTTTAATTGTCACTAAAGGGATTATCCAATTTCCTCCTCAGATGTAAAGTGTTGTGACTAGGCCAGCATAATTAAAGTGTGTTCCA
CRX.2213_full_mutant	allCrxSites	CRX.2213	AAGGGGGTTAAGGCTAGAGGAGGAAAAGCAGCCAGCATGTTCCCAGATGCCCTTGATGACCTGCAGGCAACTCCTCTCTTTTAATTGTCACTAAAGGGGTTATCCAATTTCCTCCTCAGATGTAAAGTGTTGTGACTAGGCCAGCATAATTAAAGTGTGTTCCA
CRX.2220	wildtype	CRX.2220	AACTGCTGACCGCTGCCCTGGGATTGCGGTCGTGTGTGTGTGATGGATTTTGCCGTGCATAAAGGAGATTACCTCTGGGTTGCTGAGCCTTTCCTCCCAGGCTCGCTCACGAGACCGGCTGCATTTATAAGCAGTCGGTTGCTCCTTTGTTTCTTTGTTGAATC
CRX.2220_full_mutant	allCrxSites	CRX.2220	AACTGCTGACCGCTGCCCTGGGATTGCGGTCGTGTGTGTGTGATGGATTTTGCCGTGCATAAAGGAGGTTACCTCTGGGTTGCTGAGCCTTTCCTCCCAGGCTCGCTCACGAGACCGGCTGCATTTATAAGCAGTCGGTTGCTCCTTTGTTTCTTTGTTGAATC
CRX.2222	wildtype	CRX.2222	CCTGTGATCAGGATGTCTCAAAGGCAGCCTGACACGCTGGGCTTCGGATGATCTGTCCTCGCCTAGGGCGGTCTGCTCGGGGAAGATTAGTGGTATACCTGGCATCTATCCACTAGATGTCAGTAGCATCTCCTCTAACAGCATCACAAATTGTCTACAAGTCT
CRX.2222_full_mutant	allCrxSites	CRX.2222	CCTGTGATCAGGATGTCTCAAAGGCAGCCTGACACGCTGGGCTTCGGATGATCTGTCCTCGCCTAGGGCGGTCTGCTCGGGGAAGGTTAGTGGTATACCTGGCATCTATCCACTAGATGTCAGTAGCATCTCCTCTAACAGCATCACAAATTGTCTACAAGTCT
CRX.2224	wildtype	CRX.2224	GTAGTTCTCTGTGTGCGCCAACAGGACTTGAAGCAAGACCTCACACATTAGCCAATGTTCTCCCACTAAGCCATAAGCCTTCCAAGCAGATTATACTTCTAATTCTAGAGGTCAGGGTGCTCTGCTCAATAAGAGAACCTTAAACTCTACGATTATAATATGCA
CRX.2224_full_mutant	allCrxSites	CRX.2224	GTAGTTCTCTGTGTGCGCCAACAGGACTTGAAGCAAGACCTCACACATTAGCCAATGTTCTCCCACTACGCCATACGCCTTCCAAGCAGGTTATACTTCTACTTCTAGAGGTCAGGGTGCTCTGCTCAATAAGAGAACCTTAAACTCTACGATTATAATATGCA
CRX.2230	wildtype	CRX.2230	CGCGAACATCGCCTCCACCCCTAAGCCCGGAACAACCGGTAGTGGCCGTTTCCCCGCGCCGCCCCCCTTTCCGCCCGCTTTGTGTGCGTGTGAAATGTGCTGCACATTGCAGATGAACCCTAAGCCGGGCGAGCCGAGTCTATTGTTCCCCGCGAGGAGCCGCC
CRX.2230_full_mutant	allCrxSites	CRX.2230	CGCGAACATCGCCTCCACCCCTACGCCCGGAACAACCGGTAGTGGCCGTTTCCCCGCGCCGCCCCCCTTTCCGCCCGCTTTGTGTGCGTGTGAAATGTGCTGCACATTGCAGATGAACCCTACGCCGGGCGAGCCGAGTCTATTGTTCCCCGCGAGGAGCCGCC
CRX.2235	wildtype	CRX.2235	ATAAAACGTTTATATTTCCTGATGGCAGCTCACAATTTCGAAAGGTTCACAAGAAGCGATTTGGGTCAGGCTATAATTAAACCTTGGCTTAGCCTCATGTGAGACTGGTGTTTAAGCTAGATAATGACTAGACCCTGAATTTATTACAGAACATTCCAGTCATC
CRX.2235_full_mutant	allCrxSites	CRX.2235	ATAAAACGTTTATATTTCCTGATGGCAGCTCACAATTTCGAAAGGTTCACAAGAAGCGATTTGGGTCAGGCTATAATTAAACCTTGGGTTAGCCTCATGTGAGACTGGTGTTTAAGCTAGATAATGACTAGACCCTGAATTTATTACAGAACATTCCAGTCATC
CRX.2242	wildtype	CRX.2242	CTTACACTGAGCTGGCAGCACTGACATTTGTACTCACTAGGGAACTAGAGAGAAGCTTACACAGCAACTGCCCCAGGTGGCCCCAGAGCCAGAGGCTTAGGAGGGATAACAACACTCCAAGCAGCTGCCCCGAGGAACCCAAAGCAGAAGGAAAGCCAGGGGCT
CRX.2242_full_mutant	allCrxSites	CRX.2242	CTTACACTGAGCTGGCAGCACTGACATTTGTACTCACTAGGGAACTAGAGAGAAGCTTACACAGCAACTGCCCCAGGTGGCCCCAGAGCCAGAGGGTTAGGAGGGATAACAACACTCCAAGCAGCTGCCCCGAGGAACCCAAAGCAGAAGGAAAGCCAGGGGCT
CRX.2245	wildtype	CRX.2245	AGACAAAAGCCATTTTTTTGCAGCCCACATTCGTAGAGAACAGATCTCAACGGCCTCCTCTATAATCCCCCGGAGATTATGTCCATCCCAAGAGGAGGGGAAACGAAGCAGGCTAAGACACCACTAGGCCTTGCTGGGGTCACTTTGCCAGGCAGAGTAGTTAA
CRX.2245_full_mutant	allCrxSites	CRX.2245	AGACAAAAGCCATTTTTTTGCAGCCCACATTCGTAGAGAACAGATCTCAACGGCCTCCTCTATACTCCCCCGGAGGTTATGTCCATCCCAAGAGGAGGGGAAACGAAGCAGGCTAAGACACCACTAGGCCTTGCTGGGGTCACTTTGCCAGGCAGAGTAGTTAA
CRX.2258	wildtype	CRX.2258	ACTTCTTACTCAGAGCCAGATGGTAAACATGAGTCGGAGTGAGAGCTAATGCCACTCAGAGGGAAAGCCAGGGAGCTAATCCCTTGACATGTTCCTCAAAGCTGGCTGATAGTTCGGCTCAGGCTTGTCTGTCTTTGGCTTGGAGCTTCATGGCACAGAGGCTC
CRX.2258_full_mutant	allCrxSites	CRX.2258	ACTTCTTACTCAGAGCCAGATGGTAAACATGAGTCGGAGTGAGAGCTAATGCCACTCAGAGGGAAAGCCAGGGAGCTACTCCCTTGACATGTTCCTCAAAGCTGGCTGATAGTTCGGCTCAGGCTTGTCTGTCTTTGGCTTGGAGCTTCATGGCACAGAGGCTC
CRX.2265	wildtype	CRX.2265	GAGGTGGCGGGTGAGCTAGGTGGCTAAGCATGGGAACATCTGATTTCTTCAGACGTGGGGTGATGATGCGGGGGTGGGGACGGGGAAGCCTTATGTTCTTAACAGCTTAGGCTGGGGCTCTGGGTCCTGGTCTCATGTGAGGTGACAGCTGCTCTTGGGGCCAA
CRX.2265_full_mutant	allCrxSites	CRX.2265	GAGGTGGCGGGTGAGCTAGGTGGCTAAGCATGGGAACATCTGATTTCTTCAGACGTGGGGTGATGATGCGGGGGTGGGGACGGGGAAGCCTTATGTTCTTAACAGGTTAGGCTGGGGCTCTGGGTCCTGGTCTCATGTGAGGTGACAGCTGCTCTTGGGGCCAA
CRX.2268	wildtype	CRX.2268	AGGACTGTCAGCAGAAGGGAGGGTTGATGAATGTAATGACAGGCGCATCTAGAAGAGAATGGCCAGGTGGGAAGGTCTGAGCTCCCTGCAGGATCAGCGAAGCTCAGAGTGTCTTAGGCTTAATCCTGCTCCGCCTCCTCCCACCCCCACCCCCGCCCCCGCCC
CRX.2268_full_mutant	allCrxSites	CRX.2268	AGGACTGTCAGCAGAAGGGAGGGTTGATGAATGTAATGACAGGCGCATCTAGAAGAGAATGGCCAGGTGGGAAGGTCTGAGCTCCCTGCAGGGTCAGCGAAGCTCAGAGTGTCTTAGGGTTACTCCTGCTCCGCCTCCTCCCACCCCCACCCCCGCCCCCGCCC
CRX.2269	wildtype	CRX.2269	GGGTGGATCTGATCTGCTTCAAAGATTAGAACATTACAAAGGATTCTCTCCTTCTTTAAGAGTTAATCCAGCTGGGCCACCTGTCAATCACCTCTTCTGGAGTCCAAGGGCTTAGGAAAGTTGATTCATCTGTAGGAGAGGGAGGGTAATTACCCTTTTAATGA
CRX.2269_full_mutant	allCrxSites	CRX.2269	GGGTGGATCTGCTCTGCTTCAAAGGTTAGAACATTACAAAGGATTCTCTCCTTCTTTAAGAGTTACTCCAGCTGGGCCACCTGTCAATCACCTCTTCTGGAGTCCAAGGGGTTAGGAAAGTTGATTCATCTGTAGGAGAGGGAGGGTAATTACCCTTTTAATGA
CRX.2273	wildtype	CRX.2273	CACCATCAGGCTACTTATGCATGGAAAGGTAGGCACCAGCTTGGAAAATTGGGTCATAGTAACTGCTACGGGAGGGGCCAGGAAAAGCAGACAAGCATCTTGGAGCTCATCAGATTAGCACTGTGGACATCTGGCTTTAGCACTCTTTTCTAGTGGAGTGTGGT
CRX.2273_full_mutant	allCrxSites	CRX.2273	CACCATCAGGCTACTTATGCATGGAAAGGTAGGCACCAGCTTGGAAAATTGGGTCATAGTAACTGCTACGGGAGGGGCCAGGAAAAGCAGACAAGCATCTTGGAGCTCATCAGGTTAGCACTGTGGACATCTGGCTTTAGCACTCTTTTCTAGTGGAGTGTGGT
CRX.2275	wildtype	CRX.2275	GCCAGCTGGGGGAAGGGCTGGGCGCTGCGGCGTAACCATGACTACTGGGCCCGTGAAGTCACCGGGACAAGATTAGCCCAGGGTCACGTGAACGCGAGGCAGGGGCGGGGCCGCGTAGGAGCCCGCCCCTGACCTGGGCAGGCTATATTTGCTGCCCGTATGCA
CRX.2275_full_mutant	allCrxSites	CRX.2275	GCCAGCTGGGGGAAGGGCTGGGCGCTGCGGCGTAACCATGACTACTGGGCCCGTGAAGTCACCGGGACAAGGTTAGCCCAGGGTCACGTGAACGCGAGGCAGGGGCGGGGCCGCGTAGGAGCCCGCCCCTGACCTGGGCAGGCTATATTTGCTGCCCGTATGCA
CRX.2281	wildtype	CRX.2281	CTAGAGAGCTGACACTGCTTACTTGGGAAGCAATTATCGGAGGAGCCATCAGCTCAGTGAGGCTCAGTTCTCACTAATCGGATTTCATCAGAGCCCCGGGCTGGGGGAGGGGGTACTGAGTAATTTGCCTTGATGCTATGGTAGGAGATGTCTGGGAGGGCAGG
CRX.2281_full_mutant	allCrxSites	CRX.2281	CTAGAGAGCTGACACTGCTTACTTGGGAAGCAATTATCGGAGGAGCCATCAGCTCAGTGAGGCTCAGTTCTCACTAATCGGGTTTCATCAGAGCCCCGGGCTGGGGGAGGGGGTACTGAGTAATTTGCCTTGATGCTATGGTAGGAGATGTCTGGGAGGGCAGG
CRX.2285	wildtype	CRX.2285	TCGGCCTGTCAAGATCAGCCAATGAAACGTGGCGTTAAATCAAGTCCTGTCAGAGCTCGGCCAATGAGAGACTCTGGGCTGACCATAAATCTGTCTGCAGGAGACAGCGAAAGAGAGAGAGTGTGCTGCGAGCGGGCAGGCGGGGCCGTGGGGGAGGCGCGAAT
CRX.2285_full_mutant	allCrxSites	CRX.2285	TCGGCCTGTCAAGATCAGCCAATGAAACGTGGCGTTAAATCAAGTCCTGTCAGAGCTCGGCCAATGAGAGACTCTGGGCTGACCATAACTCTGTCTGCAGGAGACAGCGAAAGAGAGAGAGTGTGCTGCGAGCGGGCAGGCGGGGCCGTGGGGGAGGCGCGAAT
CRX.2288	wildtype	CRX.2288	TACGTGGTGAGACCCGACCCAATGGGAGACAGCGCAAGGGAAACGTGAACCGGAAGTCCGTCCTGACTAGCGGCCGTTGGCTTATGACGCCTAACTCGCGTGCTGAGGCTTGCGACCCGGGCCCTGCGACTTAAGTTCTGTGCGGGCCTGAGAAGCCGGTCAGG
CRX.2288_full_mutant	allCrxSites	CRX.2288	TACGTGGTGAGACCCGACCCAATGGGAGACAGCGCAAGGGAAACGTGAACCGGAAGTCCGTCCTGACTAGCGGCCGTTGGGTTATGACGCCTAACTCGCGTGCTGAGGCTTGCGACCCGGGCCCTGCGACTTAAGTTCTGTGCGGGCCTGAGAAGCCGGTCAGG
CRX.2297	wildtype	CRX.2297	CTGAAGACTTAACATGAGCTCTGAAGCTGGTGTCACCCCCATGATTAGGAATAATGAGACCATCAGTGCAAATGACAGCTCTTAAGCTAAGTAAAGCTGATTATGCGGAGGAGGGCAAACCACCCACAGTACCTAGAGTGAACTTCATGAGGGCTTGTTTGGGA
CRX.2297_full_mutant	allCrxSites	CRX.2297	CTGAAGACTTAACATGAGCTCTGAAGCTGGTGTCACCCCCATGGTTAGGAATAATGAGACCATCAGTGCAAATGACAGCTCTTAAGCTAAGTAAAGCTGATTATGCGGAGGAGGGCAAACCACCCACAGTACCTAGAGTGAACTTCATGAGGGCTTGTTTGGGA
CRX.2298	wildtype	CRX.2298	TAGTCTGCAGTGTGGGCTTGGCGGCTCACATCCCTAACACCAACACTCAGAATTATAGGATTAAGGATTTCAACGTAAGCCTTAGCCACCTGGCACGGTTAAGGCCGGTCTAAGCAACATGAGACCATTTCAAAATAAAGCCTTGGAGATACATGGAAACCTAG
CRX.2298_full_mutant	allCrxSites	CRX.2298	TAGTCTGCAGTGTGGGCTTGGCGGCTCACATCCCTAACACCAACACTCAGAATTATAGGGTTAAGGGTTTCAACGTACGCCTTAGCCACCTGGCACGGTTAAGGCCGGTCTAAGCAACATGAGACCATTTCAAAATAAAGCCTTGGAGATACATGGAAACCTAG
CRX.2299	wildtype	CRX.2299	AGCCCAGCTGGTGGCCGCTAATCCTCAAGGCTGTTACTAAATACTGCTAATGTTACTGAGCTAATAACAGCACAGTATTGAGGCCAGGCCCTGATAGCCTTCATTTCCAGCAGGACGATTAGGAGCTGATGATAATCGCCGGGCAGAAAGACCAGCTGATTTCC
CRX.2299_full_mutant	allCrxSites	CRX.2299	AGCCCAGCTGGTGGCCGCTACTCCTCAAGGCTGTTACTAAATACTGCTAATGTTACTGAGCTAATAACAGCACAGTATTGAGGCCAGGCCCTGATAGCCTTCATTTCCAGCAGGACGATTAGGAGCTGATGATAATCGCCGGGCAGAAAGACCAGCTGATTTCC
CRX.2301	wildtype	CRX.2301	GCGGCAAAGGCGTGTAGCTCCGCCTCCGGAAGGCGCCACTGCAAGCCGGAGGGGGAGTTCTCGACCGCTACCTAGGAATTACAGCCTAGATTCACTTGCACGCCCCTCGCCTTGGATGGGCCAGCCTGCAGCGGGATTGCGTTTTGGCGGGAAACCCGGGGCCG
CRX.2301_full_mutant	allCrxSites	CRX.2301	GCGGCAAAGGCGTGTAGCTCCGCCTCCGGAAGGCGCCACTGCAAGCCGGAGGGGGAGTTCTCGACCGCTACCTAGGAGTTACAGCCTAGATTCACTTGCACGCCCCTCGCCTTGGATGGGCCAGCCTGCAGCGGGATTGCGTTTTGGCGGGAAACCCGGGGCCG
CRX.2313	wildtype	CRX.2313	AATGGTGGGATTAAATGTGTGTTCCCACACACACTCAGCTAGAATCTTAATTATGTGTACATGCATGTAATGCCAGAGACATTAGATCCTCCCTGAGTTGGAGCTTAAGTTCTTTGTAAGCTGCCCCATGTGGGTTCTGGGAATTATGGGGATTTGAATGAAAA
CRX.2313_full_mutant	allCrxSites	CRX.2313	AATGGTGGGGTTAAATGTGTGTTCCCACACACACTCAGCTAGAATCTTAATTATGTGTACATGCATGTAATGCCAGAGACATTAGATCCTCCCTGAGTTGGAGGTTAAGTTCTTTGTAAGCTGCCCCATGTGGGTTCTGGGAGTTATGGGGGTTTGAATGAAAA
CRX.2315	wildtype	CRX.2315	GTACTGGCTGCATTGGTATAGTTAAACCTCCTCCTACCTAATCTCCCTGAAGATCACTCAAGGTTTCTTCTTTGTGAGAGCTGATCCTGGGGATTAGTGAGTGCTGACAGATTAGGCTTCCACAGACTTCCAGAACTCATTTTGAAACAGAAGGGGTGCTGAGG
CRX.2315_full_mutant	allCrxSites	CRX.2315	GTACTGGCTGCATTGGTATAGTTAAACCTCCTCCTACCTACTCTCCCTGAAGATCACTCAAGGTTTCTTCTTTGTGAGAGCTGCTCCTGGGGGTTAGTGAGTGCTGACAGGTTAGGCTTCCACAGACTTCCAGAACTCATTTTGAAACAGAAGGGGTGCTGAGG
CRX.2325	wildtype	CRX.2325	TTTTGGACACAATTAACATTCAAGCCAGCAAGCTTTGGTAAGTAGATGGCCTTCTGCCTGAACAGGGCAGTCTAATCTGCTTAAGAACAGAACAGAAGGGAAGCCCTGGCTGCCAACACAGACAGGGGAGACCTGCAGCTTCCACGCCCTTCTCAGGCAGGCTC
CRX.2325_full_mutant	allCrxSites	CRX.2325	TTTTGGACACAATTAACATTCAAGCCAGCAAGCTTTGGTAAGTAGATGGCCTTCTGCCTGAACAGGGCAGTCTACTCTGCTTAAGAACAGAACAGAAGGGAAGCCCTGGCTGCCAACACAGACAGGGGAGACCTGCAGCTTCCACGCCCTTCTCAGGCAGGCTC
CRX.2330	wildtype	CRX.2330	ATAATCACCTGGTGTCCGGCCTTTCCTAGAAACTTCTTGCATCACCACTTCTAAGAACCCCAGTTCTAAGAATCAACAGAGCTCAATTCTCGGAATTTGAGCTGCGGGCTTTACCATTGCTCCGCAGCAGGGGAGGACTCGGTGGCAGCGGCGCGCTCCGCAGC
CRX.2330_full_mutant	allCrxSites	CRX.2330	ATACTCACCTGGTGTCCGGCCTTTCCTAGAAACTTCTTGCATCACCACTTCTAAGAACCCCAGTTCTAAGAATCAACAGAGCTCAATTCTCGGAATTTGAGCTGCGGGCTTTACCATTGCTCCGCAGCAGGGGAGGACTCGGTGGCAGCGGCGCGCTCCGCAGC
CRX.2334	wildtype	CRX.2334	CGCTGCCCGGAGCCAATCACGAGCGTGGATACCTAAAAGGCGGGGCCAGAGCAGGCTTCGCAGCCGCCAGGTCCTAAATTCCGAGGGATTAGACCGCAGATGGCCCGTGCAGATTTTGGCTGCCAAGCTTGAGAAGGCTGACAGCCTGGACTGCGTTGGCCAGC
CRX.2334_full_mutant	allCrxSites	CRX.2334	CGCTGCCCGGAGCCAATCACGAGCGTGGATACCTAAAAGGCGGGGCCAGAGCAGGCTTCGCAGCCGCCAGGTCCTAAATTCCGAGGGGTTAGACCGCAGATGGCCCGTGCAGATTTTGGCTGCCAAGCTTGAGAAGGCTGACAGCCTGGACTGCGTTGGCCAGC
CRX.2337	wildtype	CRX.2337	CGCTAGAGAAGCCTTCTAATCATCCTTCTAATCCTCTGGCAGATCAGAGCAGGGCACTGTACCTCTTGTCCTACTTAGCACCATCGTGTCCCCTCCTCCCTGGATAAGACAGGGTTATCTAGGTTCTGAGCATTAAGTAATAAGAATAATTATGTGTCAGGCGT
CRX.2337_full_mutant	allCrxSites	CRX.2337	CGCTAGAGAAGCCTTCTACTCATCCTTCTACTCCTCTGGCAGGTCAGAGCAGGGCACTGTACCTCTTGTCCTACTTAGCACCATCGTGTCCCCTCCTCCCTGGATAAGACAGGGTTATCTAGGTTCTGAGCATTAAGTAATAAGAATAATTATGTGTCAGGCGT
CRX.2345	wildtype	CRX.2345	CACACACACACACACACACACACGTATGCCCCACCTCTCCTCTTGCCCGTTGGTTTTTATGCTCATCTGCTTAAGGGATAAGGAGCTGCAGAGTTAAAATCCTGCTTCCCTTCTGCCCACTTCCAACAGCTCAGACCAACCCAGAGTGCTCTTAATCTACATAC
CRX.2345_full_mutant	allCrxSites	CRX.2345	CACACACACACACACACACACACGTATGCCCCACCTCTCCTCTTGCCCGTTGGTTTTTATGCTCATCTGCTTAAGGGGTAAGGAGCTGCAGAGTTAAACTCCTGCTTCCCTTCTGCCCACTTCCAACAGCTCAGACCAACCCAGAGTGCTCTTACTCTACATAC
CRX.2353	wildtype	CRX.2353	AGATAAACAGATGTCAGGTGACCGCTAATCAGTCTGCTGTATGGCAATAAACGTGAGACCTTGTGCTGTGGCGGCTTACTGGCACTAGACATTTCACTATAGAAACCATAATCCCTCTTGTTGCTATGGAGATTAATCAGGAGGATCAGACTTTGGATGGGAGG
CRX.2353_full_mutant	allCrxSites	CRX.2353	AGATAAACAGATGTCAGGTGACCGCTACTCAGTCTGCTGTATGGCAATAAACGTGAGACCTTGTGCTGTGGCGGGTTACTGGCACTAGACATTTCACTATAGAAACCATACTCCCTCTTGTTGCTATGGAGGTTACTCAGGAGGGTCAGACTTTGGATGGGAGG
CRX.2355	wildtype	CRX.2355	TTCCATCCTGGTTGGGTGGGGATGGAAGAATCCCCAGTGGAACGCGTCCTAATTGCTGTTGTCAGCAGCTGTGATCTCTTCCTGATACATTCCCGGTTCATCTGGGGCTTTGGACTGCAAGGGGATTATCCTCAGCCCTAATTAAGCTCCTGCCTGACGTGGGG
CRX.2355_full_mutant	allCrxSites	CRX.2355	TTCCATCCTGGTTGGGTGGGGATGGAAGAATCCCCAGTGGAACGCGTCCTAATTGCTGTTGTCAGCAGCTGTGATCTCTTCCTGATACATTCCCGGTTCATCTGGGGCTTTGGACTGCAAGGGGGTTATCCTCAGCCCTAATTACGCTCCTGCCTGACGTGGGG
CRX.2356	wildtype	CRX.2356	CACGCTTGTTTTCTACCATCACCAGCCTGTTGCCAAGCAATCTGATTATCACAGTCATTCATTGATCCCCCAGCACTTAGTCGCCAGGGATCTGCAGGCATTGTGTAGGCTGGAGACTGACCCTGCTGGGCTGTGGGTGGTTATGGTGCCTGTTTCTAGGAAAG
CRX.2356_full_mutant	allCrxSites	CRX.2356	CACGCTTGTTTTCTACCATCACCAGCCTGTTGCCAAGCAATCTGATTATCACAGTCATTCATTGCTCCCCCAGCACTTAGTCGCCAGGGATCTGCAGGCATTGTGTAGGCTGGAGACTGACCCTGCTGGGCTGTGGGTGGTTATGGTGCCTGTTTCTAGGAAAG
CRX.2360	wildtype	CRX.2360	AGATTGGCAGGTTTTCCTGCACCTGCGCCAGGAGATTGCCTTCTCTTCTAAGAAGAGAATTATGCTGTCCTTCGGAAATAAGGCTAATCTCCTTCACCTGCTGCTTTGTGTCGGGAAGCAGTTTGTCTCTCGTGCGCCACTCGGGACAGAGGAAAAGCTCTCTC
CRX.2360_full_mutant	allCrxSites	CRX.2360	AGATTGGCAGGTTTTCCTGCACCTGCGCCAGGAGATTGCCTTCTCTTCTAAGAAGAGAATTATGCTGTCCTTCGGAAATAAGGCTACTCTCCTTCACCTGCTGCTTTGTGTCGGGAAGCAGTTTGTCTCTCGTGCGCCACTCGGGACAGAGGAAAAGCTCTCTC
CRX.2363	wildtype	CRX.2363	TGTGCAGCTCAGACAGTAGAAGTCATAAGAGTTCAGGAAGGGAAGAAAATTACCCACGTGAGGGACTTAAAAGGATCTGCCTTGAGAGATTAAGAACAATTAATTGATCCACTGCCTCCCTCCCTCCCTCCTGCAGAGTGACGGAGGCTCTATGGGGAAAGAAG
CRX.2363_1_double	singleCrxSite	CRX.2363	TGTGCAGCTCAGACAGTAGAAGTCATAAGAGTTCAGGAAGGGAAGAAAATTACCCACGTGAGGGACTTAAAAGGATCTGCCTTGAGAGGTTAAGAACAATTAATTGATCCACTGCCTCCCTCCCTCCCTCCTGCAGAGTGACGGAGGCTCTATGGGGAAAGAAG
CRX.2363_2_double	singleCrxSite	CRX.2363	TGTGCAGCTCAGACAGTAGAAGTCATAAGAGTTCAGGAAGGGAAGAAAATTACCCACGTGAGGGACTTAAAAGGATCTGCCTTGAGAGATTAAGAACAATTAATTGCTCCACTGCCTCCCTCCCTCCCTCCTGCAGAGTGACGGAGGCTCTATGGGGAAAGAAG
CRX.2363_full_mutant	allCrxSites	CRX.2363	TGTGCAGCTCAGACAGTAGAAGTCATAAGAGTTCAGGAAGGGAAGAAAATTACCCACGTGAGGGACTTAAAAGGATCTGCCTTGAGAGGTTAAGAACAATTAATTGCTCCACTGCCTCCCTCCCTCCCTCCTGCAGAGTGACGGAGGCTCTATGGGGAAAGAAG
CRX.2370	wildtype	CRX.2370	TCAGTTTTGAGGAAGATGAAGTGCTTGGGTACTCCATTCCCCTAAGCAGTGACCTGCTTCTTGGTAAGCTGCTTTGGTTGGCAGGATTATAAGCAATTGTCTCAGACGCCTGACCACAGTGCAGCTGCAATACTAGGGAACACTTATCCCTAGTGGGGTTCTGA
CRX.2370_full_mutant	allCrxSites	CRX.2370	TCAGTTTTGAGGAAGATGAAGTGCTTGGGTACTCCATTCCCCTAAGCAGTGACCTGCTTCTTGGTAAGCTGCTTTGGTTGGCAGGGTTATAAGCAATTGTCTCAGACGCCTGACCACAGTGCAGCTGCAATACTAGGGAACACTTCTCCCTAGTGGGGTTCTGA
CRX.2376	wildtype	CRX.2376	TTTGAATCAGAACACCAGGGTATGTTGTTTTGGGTCAGGGGTTTACAATATGTTGACCAAACAGCGTCTTTGATCAGGGCATTATAGTCTTACACAGAAATCCGTCTGAGCCCTGCAATCTGCTGAGCCTGGCTCTTATCCAAGCTGGCCCTGGCTGATTCTGT
CRX.2376_full_mutant	allCrxSites	CRX.2376	TTTGAATCAGAACACCAGGGTATGTTGTTTTGGGTCAGGGGTTTACAATATGTTGACCAAACAGCGTCTTTGATCAGGGCATTATAGTCTTACACAGAACTCCGTCTGAGCCCTGCAATCTGCTGAGCCTGGCTCTTATCCAAGCTGGCCCTGGCTGATTCTGT
CRX.2380	wildtype	CRX.2380	GCGTTGTTGCAGCTGACAGTGCACCCTCGGTAGCAAACCACATAGGGATTAATAGGGACTTTGCCTTTGAATCTTCTTACCCTCTGCGGCAATGAGGCTGTCACTTCCGTGGAATTATAGATTCATATAGCTCAGCTGCTTAATTCCCAGGGAGAACCAACATG
CRX.2380_full_mutant	allCrxSites	CRX.2380	GCGTTGTTGCAGCTGACAGTGCACCCTCGGTAGCAAACCACATAGGGGTTAATAGGGACTTTGCCTTTGAATCTTCTTACCCTCTGCGGCAATGAGGCTGTCACTTCCGTGGAGTTATAGATTCATATAGCTCAGCTGCTTACTTCCCAGGGAGAACCAACATG
CRX.2381	wildtype	CRX.2381	AGCAGTCAGGAGGGGGCGGGGACGTGGATGAAAAGGAGGGTGGGGAAGTGGAGGAGTAAACAACCAAACTTGATCGTGCCTATACTGACCAATCACCGATCACTACAGTCCGGTCTGACGGCCTCTGTCGACCAATAGTTTCCCAGCTCTTGGATCACTGAATA
CRX.2381_full_mutant	allCrxSites	CRX.2381	AGCAGTCAGGAGGGGGCGGGGACGTGGATGAAAAGGAGGGTGGGGAAGTGGAGGAGTAAACAACCAAACTTGATCGTGCCTATACTGACCAATCACCGATCACTACAGTCCGGTCTGACGGCCTCTGTCGACCAATAGTTTCCCAGCTCTTGGGTCACTGAATA
CRX.2382	wildtype	CRX.2382	GCTCTTGGATCACTGAATAACCAGAGACAGCTGGCCTCTCTACACAGGGCGCTGGTGGGCGGGAAGAGTTGAGAACATTGACCAATAGACTGTTAAAACTGCTCTGAGTGAAGTTTCCGCTCACCAGTTGATGCTTGAGATAGCGGATTGGGTGTCTCCTAGGC
CRX.2382_full_mutant	allCrxSites	CRX.2382	GCTCTTGGGTCACTGAATAACCAGAGACAGCTGGCCTCTCTACACAGGGCGCTGGTGGGCGGGAAGAGTTGAGAACATTGACCAATAGACTGTTAAAACTGCTCTGAGTGAAGTTTCCGCTCACCAGTTGATGCTTGAGATAGCGGATTGGGTGTCTCCTAGGC
CRX.2386	wildtype	CRX.2386	GGGGTTCTGAGTAATGCTGAGCTCTGATGGTGACGGTGGTAAACACAGGCGTTAATGAGGTTAATCACAGGCTCACTGTAAGCAGATTGCTGGGGAGACCCAAAGACTTCCTGCTGGCACTGAAACTGGTTAGGTTGGAAGGGTGAAGCCCGAAAGAGAGCTGC
CRX.2386_full_mutant	allCrxSites	CRX.2386	GGGGTTCTGAGTAATGCTGAGCTCTGATGGTGACGGTGGTAAACACAGGCGTTAATGAGGTTACTCACAGGCTCACTGTAAGCAGATTGCTGGGGAGACCCAAAGACTTCCTGCTGGCACTGAAACTGGTTAGGTTGGAAGGGTGAAGCCCGAAAGAGAGCTGC
CRX.2388	wildtype	CRX.2388	TCCTTTTCTAGCTGGGAGATGGGTCAAATAGGTGCTCCCCTGCCTGCTGCTCCCGCAGTCCCCACCCTCTTCGCCTTGCCACTGAGATCCACTCCTTTAATCTCCTCAGTCCCTGGTCAGTTAAACTTCTTAGTTCCCCTCTGGAGACGGGGGAGGCAGGCCCG
CRX.2388_full_mutant	allCrxSites	CRX.2388	TCCTTTTCTAGCTGGGAGATGGGTCAAATAGGTGCTCCCCTGCCTGCTGCTCCCGCAGTCCCCACCCTCTTCGCCTTGCCACTGAGATCCACTCCTTTACTCTCCTCAGTCCCTGGTCAGTTAAACTTCTTAGTTCCCCTCTGGAGACGGGGGAGGCAGGCCCG
CRX.2393	wildtype	CRX.2393	GGAATCTAGGGGATTATGGCTCCTCGTTAGAGTCGCCTCAGGGACTGTCATGTTTTCATTGTGACCTCAAAGGCCTGGAAACCGGTCTGGAGGATTACTGGAGGATTACTTCCCCCGGTTGAGTTTGGTGAGCATGGCAAAGCGGCATCTCTGTTGTGTATTCC
CRX.2393_full_mutant	allCrxSites	CRX.2393	GGAATCTAGGGGGTTATGGCTCCTCGTTAGAGTCGCCTCAGGGACTGTCATGTTTTCATTGTGACCTCAAAGGCCTGGAAACCGGTCTGGAGGGTTACTGGAGGGTTACTTCCCCCGGTTGAGTTTGGTGAGCATGGCAAAGCGGCATCTCTGTTGTGTATTCC
CRX.2399	wildtype	CRX.2399	TCTGAGACTTGAGACTCACCAGAGCGAAAGAGGGAGGAGGCGAGGAATTGGAAGGATGCAACGTCACCACGTCTCTAGGGCGAAAGGCGGAGCCCGGAGCTTTGCGAGAGGGAGAAGATTATGGAAGACCACAAATCCCAGGATGCCAAGGGCCCGCGAACGGA
CRX.2399_full_mutant	allCrxSites	CRX.2399	TCTGAGACTTGAGACTCACCAGAGCGAAAGAGGGAGGAGGCGAGGAATTGGAAGGATGCAACGTCACCACGTCTCTAGGGCGAAAGGCGGAGCCCGGAGCTTTGCGAGAGGGAGAAGGTTATGGAAGACCACAACTCCCAGGATGCCAAGGGCCCGCGAACGGA
CRX.2400	wildtype	CRX.2400	ACACTGGCTTAGGTTATAAGCCCTAAGCCTGTAAGAAGACACATTGCTTTGCAGAGTATTTATAGCAAGCACTATGACCTTCTTGAAGGCTGGATGTTAATTAGTTATGACTACTTCTTAATTCAGGGGTGACACAGATGAGCAGGAACAGATAGCAAAGGCTG
CRX.2400_full_mutant	allCrxSites	CRX.2400	ACACTGGGTTAGGTTATACGCCCTACGCCTGTAAGAAGACACATTGCTTTGCAGAGTATTTATAGCAAGCACTATGACCTTCTTGAAGGCTGGATGTTAATTAGTTATGACTACTTCTTACTTCAGGGGTGACACAGATGAGCAGGAACAGATAGCAAAGGCTG
CRX.2407	wildtype	CRX.2407	CATTGTTAAAGAGACAGGCAGAAGTTTAAGCTGAGTATTATCCATGGGTTCTAAGAATAGGAACAGGGACTCACTCAGGCCTGCAATCTGGCAATCTCATCATTAGAGAATATTCATCCCATGGTAACCTAATTTTTTTTGACAGTAGGCAGTGCACAGCAACT
CRX.2407_full_mutant	allCrxSites	CRX.2407	CATTGTTAAAGAGACAGGCAGAAGTTTACGCTGAGTATTATCCATGGGTTCTAAGAATAGGAACAGGGACTCACTCAGGCCTGCAATCTGGCAATCTCATCATTAGAGAATATTCATCCCATGGTAACCTAATTTTTTTTGACAGTAGGCAGTGCACAGCAACT
CRX.2408	wildtype	CRX.2408	GCTGGAAGAGATGTATCTAAACAATGCCATCTGCTTCTGGCTAGTCACGAGGTTTCTAAGAATACGCTAAGACCATTAAGACCCAAATTAAATCTACTTTGCTTCCATACCTTATTAACTAGCACTGCTAAGCTTGTGAGGCACACTAAATGATGCAGGTACTT
CRX.2408_full_mutant	allCrxSites	CRX.2408	GCTGGAAGAGATGTATCTAAACAATGCCATCTGCTTCTGGCTAGTCACGAGGTTTCTAAGAATACGCTAAGACCATTAAGACCCAAATTAAATCTACTTTGCTTCCATACCTTATTAACTAGCACTGCTACGCTTGTGAGGCACACTAAATGATGCAGGTACTT
CRX.2409	wildtype	CRX.2409	AACTGAGAAAGCACCTAAAATCCCTGCACCCCCTACTTTAGAGACTAATCAGAGAATGCCTACTCCGTAGCTTGGCAATAAGAAAAGCAGGTTAGTCGTTTCATAATCTCTTGGATCAAGGTCAGTTTTTAATTCCTCCTTGTTGATACATGCATCTGGAAATG
CRX.2409_full_mutant	allCrxSites	CRX.2409	AACTGAGAAAGCACCTAAACTCCCTGCACCCCCTACTTTAGAGACTACTCAGAGAATGCCTACTCCGTAGCTTGGCAATAAGAAAAGCAGGTTAGTCGTTTCATACTCTCTTGGGTCAAGGTCAGTTTTTACTTCCTCCTTGTTGATACATGCATCTGGAAATG
CRX.2413	wildtype	CRX.2413	CTCTTTCTGGCCCATCTGTGCATATGACCTAGTGCTTGAAGCGATCTCTAGTTGCAGCCAGGAGCTGCTAATCTGAGACAGCTTTGTGGCTATTCCAGTTTAAGTCTCTGCCATGGGGGTGGCTTGTGGATAGCCCTCACCATGACACCTGCCACCGGGAAGTA
CRX.2413_full_mutant	allCrxSites	CRX.2413	CTCTTTCTGGCCCATCTGTGCATATGACCTAGTGCTTGAAGCGATCTCTAGTTGCAGCCAGGAGCTGCTACTCTGAGACAGCTTTGTGGCTATTCCAGTTTAAGTCTCTGCCATGGGGGTGGCTTGTGGATAGCCCTCACCATGACACCTGCCACCGGGAAGTA
CRX.2417	wildtype	CRX.2417	TCCATCACATTCAAACAAGTAATCATAGCAGGCATCCCAGAGCTATTTTGAATGAAGATAATCCAGTAAGACGCTTAGGGCCAGGCTTGGCACAGATGTGCTCCCAGCAAACATTTGCCTGGCACAGAAGAACAGCTTGCTGACGCCACTCCAGCAACCTGGAG
CRX.2417_full_mutant	allCrxSites	CRX.2417	TCCATCACATTCAAACAAGTAATCATAGCAGGCATCCCAGAGCTATTTTGAATGAAGATACTCCAGTAAGACGCTTAGGGCCAGGCTTGGCACAGATGTGCTCCCAGCAAACATTTGCCTGGCACAGAAGAACAGCTTGCTGACGCCACTCCAGCAACCTGGAG
CRX.2419	wildtype	CRX.2419	CCACCCGGCTGCGCTCCTCCTGCCCCCAGCTCCTCGCCCTGGGGACAGCTGGCAGCCTAGCGCGGGACTAGACACAAAGCGGATCAGTCTGGGGGCGGGGGGCCGACCTGCAGGGTTCTCCCTCAAGAGGCTAGTCCTCTGCCGCCACTCGCTTAGGACCCTGC
CRX.2419_full_mutant	allCrxSites	CRX.2419	CCACCCGGCTGCGCTCCTCCTGCCCCCAGCTCCTCGCCCTGGGGACAGCTGGCAGCCTAGCGCGGGACTAGACACAAAGCGGGTCAGTCTGGGGGCGGGGGGCCGACCTGCAGGGTTCTCCCTCAAGAGGCTAGTCCTCTGCCGCCACTCGCTTAGGACCCTGC
CRX.2425	wildtype	CRX.2425	ATTTAGACTTAATCACTGGGCGCTCCTGCTGCCTCCATCCCAGCGTCCTTTGTCTTCCCGAGCCTCTTAGTGCTGAGAGGATCATTCCGCCGTTAATCCCCACGTGTAAGTGGATTGCAAAATAAGATAATACAACTTTGGGAACTTAAGTTTCTGATAGCTTA
CRX.2425_full_mutant	allCrxSites	CRX.2425	ATTTAGACTTACTCACTGGGCGCTCCTGCTGCCTCCATCCCAGCGTCCTTTGTCTTCCCGAGCCTCTTAGTGCTGAGAGGGTCATTCCGCCGTTACTCCCCACGTGTAAGTGGATTGCAAAATAAGATAATACAACTTTGGGAACTTAAGTTTCTGATAGCTTA
CRX.2426	wildtype	CRX.2426	GCTGCGGGGCAGGGACCACGAGGCCCGAGCCGGGTCGGCCGGACCCACACCAGCCTGAGATTAACCGCTGCTCCGAGGAGGAACCGTGGAACGCGGCTCACGCTTCAGCCCGGAGGGATGAAGAAAACGGCGCACGCTCGCGGAAGTGGCTGTTGCCAGGGGCA
CRX.2426_full_mutant	allCrxSites	CRX.2426	GCTGCGGGGCAGGGACCACGAGGCCCGAGCCGGGTCGGCCGGACCCACACCAGCCTGAGGTTAACCGCTGCTCCGAGGAGGAACCGTGGAACGCGGCTCACGCTTCAGCCCGGAGGGATGAAGAAAACGGCGCACGCTCGCGGAAGTGGCTGTTGCCAGGGGCA
CRX.2427	wildtype	CRX.2427	TTTCACAGTACCCTAAGGACAAAGCTACACCTTCCATTTGACCTGAGGAAATTGGCTTAAGTCAGTTACTAATTGTCTAAGTCTAAGGAGCCAGCATTAGAGGGAACCTCTTTTCTGGGCACAGTGACTAATACTTTAATCCCAGCATTGGAGATGCAGAGGCA
CRX.2427_full_mutant	allCrxSites	CRX.2427	TTTCACAGTACCCTAAGGACAAAGCTACACCTTCCATTTGACCTGAGGAAATTGGGTTAAGTCAGTTACTAATTGTCTAAGTCTAAGGAGCCAGCATTAGAGGGAACCTCTTTTCTGGGCACAGTGACTACTACTTTACTCCCAGCATTGGAGATGCAGAGGCA
CRX.2431	wildtype	CRX.2431	GAGGAGAGAAGCTGGTTTGGACAGTACTTTACAAGTTTAGTGCTCATTTACTAATCCCCAAATCAGGCTACGCCACATCTCAGGAGGGAAAGCTAACTGACACTTACAGCTAACTTAATCTTCTTGTAGAAGCCGGATATAAACCAGGTGAGGGCTGTACAGAT
CRX.2431_full_mutant	allCrxSites	CRX.2431	GAGGAGAGAAGCTGGTTTGGACAGTACTTTACAAGTTTAGTGCTCATTTACTACTCCCCAAATCAGGCTACGCCACATCTCAGGAGGGAAAGCTAACTGACACTTACAGCTAACTTACTCTTCTTGTAGAAGCCGGATATAAACCAGGTGAGGGCTGTACAGAT
CRX.2435	wildtype	CRX.2435	TGAAGCCCATAGCGCCTGCGCTTGGAGAAACACGCTCCTTAATACTAGCGAATCTGCGGGCGCCCTAAAGCCACTGCGCCTGCGTATCAAGTGGTGCCTTTCAAGATGGCGCTTCCGTTCCGAGCGGTGCATTTCGGGACTTGTAGTTTTCACGACGGGATTGT
CRX.2435_full_mutant	allCrxSites	CRX.2435	TGAAGCCCATAGCGCCTGCGCTTGGAGAAACACGCTCCTTACTACTAGCGAATCTGCGGGCGCCCTAAAGCCACTGCGCCTGCGTATCAAGTGGTGCCTTTCAAGATGGCGCTTCCGTTCCGAGCGGTGCATTTCGGGACTTGTAGTTTTCACGACGGGATTGT
CRX.2438	wildtype	CRX.2438	TTATTACACACTGCTGTCAGGATGTGATAGCACTGTTGTCTGAGACAACACTAAGAAGGTCACCGAGCTAACAATAGCAAATGCTAGGCAAAGTACTGATAGGATATCAGCCGCTCACAATGACAGTGATCCTATCAGGAGCACTGCTGTCCCAGAGGGAGGAT
CRX.2438_full_mutant	allCrxSites	CRX.2438	TTATTACACACTGCTGTCAGGATGTGATAGCACTGTTGTCTGAGACAACACTAAGAAGGTCACCGAGCTAACAATAGCAAATGCTAGGCAAAGTACTGATAGGATATCAGCCGCTCACAATGACAGTGCTCCTATCAGGAGCACTGCTGTCCCAGAGGGAGGAT
CRX.2440	wildtype	CRX.2440	CGGCCACTCGTGACCCGGTTGCCCCGCCCCCTACGAACCCGCCCCTCCGGCGCCTTCCGCAGTGGTGGCACGTGACCGGCTTTCGCGCCACACCTCACACACCTCCCTCCTTCGGGCACAGGGCGTGGCTTAGCGCGGACAGGGGCACGAAACCCACACGCGCG
CRX.2440_full_mutant	allCrxSites	CRX.2440	CGGCCACTCGTGACCCGGTTGCCCCGCCCCCTACGAACCCGCCCCTCCGGCGCCTTCCGCAGTGGTGGCACGTGACCGGCTTTCGCGCCACACCTCACACACCTCCCTCCTTCGGGCACAGGGCGTGGGTTAGCGCGGACAGGGGCACGAAACCCACACGCGCG
CRX.2443	wildtype	CRX.2443	GAGGAAGTCCCTATGGCTGTAAGTCCCTGTGTCTTTAAGTCCTTGCACCTCAAAGTTCCTGTGCCTGTAAGTCCCTAAGCCTCTAAGTCCCTGTGCCTGTAAGTCCCTAAGCCTCTAAGTCCCTGTGCCTGTAAGTCCCTGTACCTGTAAGTTCTTGCGCCTGT
CRX.2443_full_mutant	allCrxSites	CRX.2443	GAGGAAGTCCCTATGGCTGTAAGTCCCTGTGTCTTTAAGTCCTTGCACCTCAAAGTTCCTGTGCCTGTAAGTCCCTACGCCTCTAAGTCCCTGTGCCTGTAAGTCCCTACGCCTCTAAGTCCCTGTGCCTGTAAGTCCCTGTACCTGTAAGTTCTTGCGCCTGT
CRX.2444	wildtype	CRX.2444	ACAGTGTATGCTGAGGACTTCTAAATCTTGTCATTAGCTGGGATTAAACCTTAAGCCTGCGCTGCACTTCTCCACAGCACCATCACCACACACGAGAGATTAATGCAAAGGCTTGTAACCCTACCGGTCCTCAAATTCTTTTAAGCATGAATAATCTAGTTGCC
CRX.2444_full_mutant	allCrxSites	CRX.2444	ACAGTGTATGCTGAGGACTTCTAAATCTTGTCATTAGCTGGGGTTAAACCTTACGCCTGCGCTGCACTTCTCCACAGCACCATCACCACACACGAGAGGTTAATGCAAAGGCTTGTAACCCTACCGGTCCTCAAATTCTTTTAAGCATGAATACTCTAGTTGCC
CRX.2449	wildtype	CRX.2449	TCTGTGGTCACATTTGAATTTCAGAAAGATTAGCAGGGTCTACTACAGGTGCAATTCTGTAATTCTAGCTGCTGAAGGATTATGAGCCGAAGTTATCCTGGGCTACCTGGCAAATCCTAAATCAGCTTGAACAGCTTAGCAAGGCCCTACCCCAGGCAAAAAGT
CRX.2449_full_mutant	allCrxSites	CRX.2449	TCTGTGGTCACATTTGAATTTCAGAAAGGTTAGCAGGGTCTACTACAGGTGCAATTCTGTAATTCTAGCTGCTGAAGGGTTATGAGCCGAAGTTATCCTGGGCTACCTGGCAACTCCTAAATCAGCTTGAACAGGTTAGCAAGGCCCTACCCCAGGCAAAAAGT
CRX.2453	wildtype	CRX.2453	CCTTCACATATGTAGATTAGCCATGTGTTCTGTGAATTGAAACTGCCGCCTCAGGAAGAAAGCGGCTTTCTTTATTCCAGTGGGAATTTGACAGCTATTCATCCCTGACCTGGGCAGAGGTAATGCAAGGAGATTGGACTCACATGGAGCATGGACAGATAACT
CRX.2453_full_mutant	allCrxSites	CRX.2453	CCTTCACATATGTAGGTTAGCCATGTGTTCTGTGAATTGAAACTGCCGCCTCAGGAAGAAAGCGGCTTTCTTTATTCCAGTGGGAATTTGACAGCTATTCATCCCTGACCTGGGCAGAGGTAATGCAAGGAGATTGGACTCACATGGAGCATGGACAGATAACT
CRX.2454	wildtype	CRX.2454	CCCCTGGAGAGGTGTCTTCTGGGAGAGGCAAGCATCCATGTGTGTCTTGTGGGGAGGGAGTGGCTAAAGCGCTTATGGCGTATGATTGATAAGCCGATTGTCACAGTCGGGTGGACCCCAAGGAAGGGACAAGCATGTCATTGGCCCTGACAGTGATTGACAAG
CRX.2454_full_mutant	allCrxSites	CRX.2454	CCCCTGGAGAGGTGTCTTCTGGGAGAGGCAAGCATCCATGTGTGTCTTGTGGGGAGGGAGTGGCTAAAGCGCTTATGGCGTATGATTGATACGCCGATTGTCACAGTCGGGTGGACCCCAAGGAAGGGACAAGCATGTCATTGGCCCTGACAGTGATTGACAAG
CRX.2456	wildtype	CRX.2456	TGAGACAGGATATCTGACTGACCTGAAGCCTGCCAAGTCGGCTAGGCTAGCTGTCCAGCAAGCCCCAGGAATCCTCTTATCTCTGCCTTCCTAGCTCTGGGATTATAGCACACCGTGGCACACTTCACCTTTTAAGACATGGGTTCAGGAGACTGAACTCAGGT
CRX.2456_full_mutant	allCrxSites	CRX.2456	TGAGACAGGATATCTGACTGACCTGAAGCCTGCCAAGTCGGCTAGGCTAGCTGTCCAGCAAGCCCCAGGAATCCTCTTATCTCTGCCTTCCTAGCTCTGGGGTTATAGCACACCGTGGCACACTTCACCTTTTAAGACATGGGTTCAGGAGACTGAACTCAGGT
CRX.2460	wildtype	CRX.2460	TTTCAAAATACTTCTTATGCCTGCAGGCCGCCTACCAGGTCTCATCACCCTGGGTGGCAAAGAGGCTTAAAGGCCAGCGCTCCTAGTCTTACGTCTGTGCTCTGGCCACCGGATCAGCAGCTTCCTGTGCCAGGGCCTTCTCACTAAGCTGGTCTCCAAGCCAA
CRX.2460_full_mutant	allCrxSites	CRX.2460	TTTCAAAATACTTCTTATGCCTGCAGGCCGCCTACCAGGTCTCATCACCCTGGGTGGCAAAGAGGGTTAAAGGCCAGCGCTCCTAGTCTTACGTCTGTGCTCTGGCCACCGGGTCAGCAGCTTCCTGTGCCAGGGCCTTCTCACTACGCTGGTCTCCAAGCCAA
CRX.2471	wildtype	CRX.2471	TCAGCTTAACGCAGCACAGGACACCCAGCTCCCTGAGGAGCAGTGATTAATGCCTACACCTAACCCTGACCTCATCAAACCCTGCTGCCACCATCTGCTGGCTTAATTCCTCTGCAATGCCTGTATCTGCTGCCTCCTCTGACAAAGGGTGGGGGTGGGGAGGA
CRX.2471_full_mutant	allCrxSites	CRX.2471	TCAGGTTAACGCAGCACAGGACACCCAGCTCCCTGAGGAGCAGTGGTTACTGCCTACACCTAACCCTGACCTCATCAAACCCTGCTGCCACCATCTGCTGGGTTACTTCCTCTGCAATGCCTGTATCTGCTGCCTCCTCTGACAAAGGGTGGGGGTGGGGAGGA
CRX.2474	wildtype	CRX.2474	CAAGACAGAGGCTCTTTGGGGGTGGGGGTGGGGTATCCGCAACAACTACCAATCATGTGCCTCGGGAGAGATCTCTTTAAGTCTCTTAATCAAATGTTTTGCATAAGTGCTTAATCCCTGTGACAGGGAATTATTTGGCAAGCATGGCTCTCAAGCACTGGCAG
CRX.2474_full_mutant	allCrxSites	CRX.2474	CAAGACAGAGGCTCTTTGGGGGTGGGGGTGGGGTATCCGCAACAACTACCAATCATGTGCCTCGGGAGAGATCTCTTTAAGTCTCTTAATCAAATGTTTTGCATAAGTGCTTACTCCCTGTGACAGGGAGTTATTTGGCAAGCATGGCTCTCAAGCACTGGCAG
CRX.2479	wildtype	CRX.2479	TGGGATCTGCCAGTCATAAGAGGAGGGTGTTTCTTCCGGAATCATTTTCGCTGGTTCCCTGTAATTAAGCAGGCTTAAGTGATTTGTCCTGTGTGCTGCTGGGTACAGTGAAGGAAGGTCAGGCAAGTTCTGAAAGTGCGACATGATGAGGATATTGTCACTTC
CRX.2479_full_mutant	allCrxSites	CRX.2479	TGGGATCTGCCAGTCATAAGAGGAGGGTGTTTCTTCCGGAATCATTTTCGCTGGTTCCCTGTAATTAAGCAGGGTTAAGTGATTTGTCCTGTGTGCTGCTGGGTACAGTGAAGGAAGGTCAGGCAAGTTCTGAAAGTGCGACATGATGAGGATATTGTCACTTC
CRX.2480	wildtype	CRX.2480	CATTTTTCTACTGCTTCTTGAGCACGTGTTCTTACCTAGCGATAAGCACCTTAAATACAGGGCGCGTGCGCGGGCAGGTCGCCGCCGAAAGCCTGCGAGATTACCCAGCAACTTTGCGTCTTCCCAGAGAGCGTCCGTGGTGGAACTGGGCAAGCATGGGGAAG
CRX.2480_full_mutant	allCrxSites	CRX.2480	CATTTTTCTACTGCTTCTTGAGCACGTGTTCTTACCTAGCGATAAGCACCTTAAATACAGGGCGCGTGCGCGGGCAGGTCGCCGCCGAAAGCCTGCGAGGTTACCCAGCAACTTTGCGTCTTCCCAGAGAGCGTCCGTGGTGGAACTGGGCAAGCATGGGGAAG
CRX.2486	wildtype	CRX.2486	CCTAGCCAGTGAACGCCCATCTCCAGGATGAGCGCTGGAGGGGGAGGGTGCCCAAGGCGCAGGATTATCAAGGGGATACCAGGATTCTTACCCCTAGAGCTCAGCCGGATTAAGCTGGCTCTCACTCTGCTCCCCTGTCCTGCTTTGGGGCACTACTGGGAAAG
CRX.2486_full_mutant	allCrxSites	CRX.2486	CCTAGCCAGTGAACGCCCATCTCCAGGATGAGCGCTGGAGGGGGAGGGTGCCCAAGGCGCAGGGTTATCAAGGGGATACCAGGATTCTTACCCCTAGAGCTCAGCCGGGTTACGCTGGCTCTCACTCTGCTCCCCTGTCCTGCTTTGGGGCACTACTGGGAAAG
CRX.2491	wildtype	CRX.2491	CGATGTGGCTCCAGGCCTATCCACACGCAGACTAGATTCTAAATACAGCTGTCACTACCCTAAGTCTTTATCTGAGTACTGGGGAGATTAGGTGAGGATTAATCATCAAGGAAGCACACAGAGCCCTCATAGCACTCAATATGAATGGTCACTATCAAATATTT
CRX.2491_full_mutant	allCrxSites	CRX.2491	CGATGTGGCTCCAGGCCTATCCACACGCAGACTAGATTCTAAATACAGCTGTCACTACCCTAAGTCTTTATCTGAGTACTGGGGAGGTTAGGTGAGGGTTACTCATCAAGGAAGCACACAGAGCCCTCATAGCACTCAATATGAATGGTCACTATCAAATATTT
CRX.2492	wildtype	CRX.2492	CACGCGCTACGCAGAGCGCCCTCTGTCGGAGCTGGGCAACATGTGCCAGGCACTGCGCAGACGCTGAATCCAGAGCTTAGGCGAGGCTGAGCCGGCCGGGGGCAAACCCGGGGCACCTGCAGGGGCGGCCCAGTGCGCACGCGCGCTCCGACGCGCCCCCCCAC
CRX.2492_full_mutant	allCrxSites	CRX.2492	CACGCGCTACGCAGAGCGCCCTCTGTCGGAGCTGGGCAACATGTGCCAGGCACTGCGCAGACGCTGAATCCAGAGGTTAGGCGAGGCTGAGCCGGCCGGGGGCAAACCCGGGGCACCTGCAGGGGCGGCCCAGTGCGCACGCGCGCTCCGACGCGCCCCCCCAC
CRX.2494	wildtype	CRX.2494	GTTAACGGGCCTCCTCTTTGCCTAGGACCTCACAGCCATTGGCGTTACCAAGCCAGGCCACCGTAAGAAGATTACGGCAGAGATCAGCGGCCTGAACATCCCTGACTGGCTGCCTGAACACAAACCCGTAAGGCTCCTTGCGCCCTGGTGGCCGAGCCAGGACC
CRX.2494_full_mutant	allCrxSites	CRX.2494	GTTAACGGGCCTCCTCTTTGCCTAGGACCTCACAGCCATTGGCGTTACCAAGCCAGGCCACCGTAAGAAGGTTACGGCAGAGGTCAGCGGCCTGAACATCCCTGACTGGCTGCCTGAACACAAACCCGTAAGGCTCCTTGCGCCCTGGTGGCCGAGCCAGGACC
CRX.2499	wildtype	CRX.2499	GGGCTTTGACCACAGGCAGAGTCCACCCCCCCCCCCCCCCAGCAACCCATTTCCTTTAAGGAGGCCACACCTCCTAATCCTCCTAATCCTCTCCTACAGTTTCATTCCCTAGTGACTAAGCATTTAGCATTTATGGGAGTTTATGGGAGCCATTCTCATTCAAA
CRX.2499_1_double	singleCrxSite	CRX.2499	GGGCTTTGACCACAGGCAGAGTCCACCCCCCCCCCCCCCCAGCAACCCATTTCCTTTAAGGAGGCCACACCTCCTACTCCTCCTAATCCTCTCCTACAGTTTCATTCCCTAGTGACTAAGCATTTAGCATTTATGGGAGTTTATGGGAGCCATTCTCATTCAAA
CRX.2499_2_double	singleCrxSite	CRX.2499	GGGCTTTGACCACAGGCAGAGTCCACCCCCCCCCCCCCCCAGCAACCCATTTCCTTTAAGGAGGCCACACCTCCTAATCCTCCTACTCCTCTCCTACAGTTTCATTCCCTAGTGACTAAGCATTTAGCATTTATGGGAGTTTATGGGAGCCATTCTCATTCAAA
CRX.2499_full_mutant	allCrxSites	CRX.2499	GGGCTTTGACCACAGGCAGAGTCCACCCCCCCCCCCCCCCAGCAACCCATTTCCTTTAAGGAGGCCACACCTCCTACTCCTCCTACTCCTCTCCTACAGTTTCATTCCCTAGTGACTAAGCATTTAGCATTTATGGGAGTTTATGGGAGCCATTCTCATTCAAA
CRX.2506	wildtype	CRX.2506	GCGGGAGGAGAGGAATAATAGTTCAATGGTTGGAGTGGAGGATCAAGAACGCTTTCTATTGGCCTGTACAGTAAGTAATCCGTGGGGGAGGCGGGGAAATAGGTGGGACTAAAAAAGCGCGTGCGCAGACTATTCGGGTAGGGCCTTACCATTCTTCAGTGGGC
CRX.2506_full_mutant	allCrxSites	CRX.2506	GCGGGAGGAGAGGAATAATAGTTCAATGGTTGGAGTGGAGGGTCAAGAACGCTTTCTATTGGCCTGTACAGTAAGTACTCCGTGGGGGAGGCGGGGAAATAGGTGGGACTAAAAAAGCGCGTGCGCAGACTATTCGGGTAGGGCCTTACCATTCTTCAGTGGGC
CRX.2508	wildtype	CRX.2508	TGGGGAACTCCTGGGCTGCACTTGGCAGACGGTGCCTTGAACCCATTCGCAGTAGATAATTTTTCATGGTCCCTAAAGGAGGCGGAGGGAAAGGGATTAGTTTAGATGGACGGGCGTTGCTGCCAATTGGCAGCGAGCGAAGGCGCACGTTCGGTGACGCTATT
CRX.2508_full_mutant	allCrxSites	CRX.2508	TGGGGAACTCCTGGGCTGCACTTGGCAGACGGTGCCTTGAACCCATTCGCAGTAGATAATTTTTCATGGTCCCTAAAGGAGGCGGAGGGAAAGGGGTTAGTTTAGATGGACGGGCGTTGCTGCCAATTGGCAGCGAGCGAAGGCGCACGTTCGGTGACGCTATT
CRX.2509	wildtype	CRX.2509	GGGGTTGAAAGCTGCTGTCGATGTGATTGGTAGGTTGTTAGGTAAACTCTGAGAAGCAAATCTTTTAATCCACTGTGGCTAATCCAGTGCACTTTTGTTTGCCAAGACAGATTCTGCGGCAACAAAGGGGCTGGAGGGACCCTAGCATACATAATCACATACTT
CRX.2509_full_mutant	allCrxSites	CRX.2509	GGGGTTGAAAGCTGCTGTCGATGTGATTGGTAGGTTGTTAGGTAAACTCTGAGAAGCAAATCTTTTACTCCACTGTGGCTACTCCAGTGCACTTTTGTTTGCCAAGACAGATTCTGCGGCAACAAAGGGGCTGGAGGGACCCTAGCATACATACTCACATACTT
CRX.2513	wildtype	CRX.2513	CTACAGAAAGAACAGCGGTTGACAGTGCTGAAGAGAGCCAGGTGATGGCACACGCCTTTGATCTGCCTTAAGCTCATAGGAGGCTTAGCCAGGCAGATCTCTTTGAGTTCAAGGTCAGCCTGATCTACAGAGTGAGTTCCAGGACAAAGCAGAGAAAACCTGTC
CRX.2513_full_mutant	allCrxSites	CRX.2513	CTACAGAAAGAACAGCGGTTGACAGTGCTGAAGAGAGCCAGGTGATGGCACACGCCTTTGCTCTGCCTTACGCTCATAGGAGGGTTAGCCAGGCAGATCTCTTTGAGTTCAAGGTCAGCCTGATCTACAGAGTGAGTTCCAGGACAAAGCAGAGAAAACCTGTC
CRX.2520	wildtype	CRX.2520	GGGCGGGCGCGGCCTCCGGGTACCGCGGTGCTGCCACCTGCGCAGCCACCGCGTCGCCATTGGCTCACGGAGAAGCCGCTCTAATCCGCGCCGCCTCCGCCCCCGCGCGGCGCTGCGCTCGGCGGAGTCTCTGACCTTCCTCCTTCCCGCAGCCCCAGAGAGAC
CRX.2520_full_mutant	allCrxSites	CRX.2520	GGGCGGGCGCGGCCTCCGGGTACCGCGGTGCTGCCACCTGCGCAGCCACCGCGTCGCCATTGGCTCACGGAGAAGCCGCTCTACTCCGCGCCGCCTCCGCCCCCGCGCGGCGCTGCGCTCGGCGGAGTCTCTGACCTTCCTCCTTCCCGCAGCCCCAGAGAGAC
CRX.2521	wildtype	CRX.2521	CACGCCGCCCGGCGAGCGCTTGCCCGTTCAGATGGGGCAGAGAGGTTTACCATCAACGTGGAGCTTCTAAATATGGTTAATCCAGCACGGCACAAATCCTTGCAGTAAGCCTTTTCCTGGCCGAGGGTGTGGCAGACAAACCCATCACATCTCTGAGAGAGAGT
CRX.2521_full_mutant	allCrxSites	CRX.2521	CACGCCGCCCGGCGAGCGCTTGCCCGTTCAGATGGGGCAGAGAGGTTTACCATCAACGTGGAGCTTCTAAATATGGTTACTCCAGCACGGCACAACTCCTTGCAGTACGCCTTTTCCTGGCCGAGGGTGTGGCAGACAAACCCATCACATCTCTGAGAGAGAGT
CRX.2525	wildtype	CRX.2525	GTTGTGGGGGAGGGAGCCAGCGGCGCGGTGACATCACGGGGCTGGGGGCGGCGCCGGGGCTGGGAGCGTGTGACGCCGCAGGCCGCGGCGGACCTGGGGATTAATGGGAAAAGTTTTGGCAGGAGCTGGGGGATTCTGCGGAGCCTGCGGGACGGCGGCAGCGG
CRX.2525_full_mutant	allCrxSites	CRX.2525	GTTGTGGGGGAGGGAGCCAGCGGCGCGGTGACATCACGGGGCTGGGGGCGGCGCCGGGGCTGGGAGCGTGTGACGCCGCAGGCCGCGGCGGACCTGGGGGTTAATGGGAAAAGTTTTGGCAGGAGCTGGGGGATTCTGCGGAGCCTGCGGGACGGCGGCAGCGG
CRX.2527	wildtype	CRX.2527	AGCCGCTCCATCAAGCGCGGATCAGATTGGCTCCAGACGCAGGAACCGGCCCCGCCCCTTCGCGGGCTTCTCGTACTATGCAGGGAGTTAAGTTGCTTCCTGATGCCCTCGCTCCGTCCCCGCTCCGCCCCTCTCCTGGACGCTCTCTTACAGGTCTGGTTAGT
CRX.2527_full_mutant	allCrxSites	CRX.2527	AGCCGCTCCATCAAGCGCGGGTCAGATTGGCTCCAGACGCAGGAACCGGCCCCGCCCCTTCGCGGGCTTCTCGTACTATGCAGGGAGTTAAGTTGCTTCCTGATGCCCTCGCTCCGTCCCCGCTCCGCCCCTCTCCTGGACGCTCTCTTACAGGTCTGGTTAGT
CRX.2530	wildtype	CRX.2530	TAGGGGTCATGGGGAGAGGAGGGGACTCTAGGGCTCCCATCCCCCTCTAATCCCTTGGAGCCACCAGAAATAGCCACGGATTATCCCAAGGGGTGTTGCAGCCCCTGCTCTGGGTGAATGTCCTATCCACGCATGGTGGTCACTTCCAAGACTCAAAGCCCCCC
CRX.2530_full_mutant	allCrxSites	CRX.2530	TAGGGGTCATGGGGAGAGGAGGGGACTCTAGGGCTCCCATCCCCCTCTACTCCCTTGGAGCCACCAGAAATAGCCACGGGTTATCCCAAGGGGTGTTGCAGCCCCTGCTCTGGGTGAATGTCCTATCCACGCATGGTGGTCACTTCCAAGACTCAAAGCCCCCC
CRX.2532	wildtype	CRX.2532	TTTAGGAAGAATGACAGGGCTGGGGAGACAGGAGCTGTGGTGTCCAGGGACAGTGTGTGGGCTTAAGCCACCCAGGCTTTGTGGCTGCACCCTCACTAAGCCACTTAGGTGACAGGTGTTCTGGGGGCTGTTTTACAGGGGGCCCCAAGTGGCTTGTCCAAGGC
CRX.2532_full_mutant	allCrxSites	CRX.2532	TTTAGGAAGAATGACAGGGCTGGGGAGACAGGAGCTGTGGTGTCCAGGGACAGTGTGTGGGGTTACGCCACCCAGGCTTTGTGGCTGCACCCTCACTACGCCACTTAGGTGACAGGTGTTCTGGGGGCTGTTTTACAGGGGGCCCCAAGTGGCTTGTCCAAGGC
CRX.2533	wildtype	CRX.2533	CCCCGTCCCCACCCCACCCCACCCCCCTGCAGTCTCCGGGACTAATTTCATTAGAGCTTTATCCGGGGCTTACAAGGCCCACTGCAGCAACCTGCTGGCCCCCCCTCTCTGCCCCTAATCCCCATCTGGCCCCCTCCCTGAGTCTTATCTGCCTCCTCACTGAT
CRX.2533_full_mutant	allCrxSites	CRX.2533	CCCCGTCCCCACCCCACCCCACCCCCCTGCAGTCTCCGGGACTAATTTCATTAGAGCTTTCTCCGGGGGTTACAAGGCCCACTGCAGCAACCTGCTGGCCCCCCCTCTCTGCCCCTACTCCCCATCTGGCCCCCTCCCTGAGTCTTATCTGCCTCCTCACTGAT
CRX.2539	wildtype	CRX.2539	ATCACGTCTCAGTCGAGGGCCTGTGTCCTACTGCCCAGAACCCATTACCCAGCCAATCTCCTGACACTAATCCCCCAGGCTCAGTGATCTGGGCTGGTGGGGGTTGGCGGTAATTGCACAAAGCTCTTTCCGATGCTCCGGTTCAGAACGCAGCAGCCGTTAAG
CRX.2539_full_mutant	allCrxSites	CRX.2539	ATCACGTCTCAGTCGAGGGCCTGTGTCCTACTGCCCAGAACCCATTACCCAGCCAATCTCCTGACACTACTCCCCCAGGCTCAGTGATCTGGGCTGGTGGGGGTTGGCGGTAATTGCACAAAGCTCTTTCCGATGCTCCGGTTCAGAACGCAGCAGCCGTTAAG
CRX.2540	wildtype	CRX.2540	CTCATCTTTTCTGTAAGCTACTTACAAGACACCTGTCACTGGCTGTGACATCTGGGGAATCCAGGATGACCTCATCCATTCTATCTGTGAAGATCCCTTTGCCTGAAGAGGCTTACTCTGGGGCACTCCTGAGCTCCAGCTAGACAACACGGGCACATTTGTCA
CRX.2540_full_mutant	allCrxSites	CRX.2540	CTCATCTTTTCTGTAAGCTACTTACAAGACACCTGTCACTGGCTGTGACATCTGGGGAATCCAGGATGACCTCATCCATTCTATCTGTGAAGATCCCTTTGCCTGAAGAGGGTTACTCTGGGGCACTCCTGAGCTCCAGCTAGACAACACGGGCACATTTGTCA
CRX.2544	wildtype	CRX.2544	GGGATTTAGAGTGAAGGCTGGTCAACATGTCAGCTTGGAGGACTTAGGGTGACGGCTGGCAGACATGGTTAGCTTGGGGGAATTAAGAATGACGACTGGTCGACATGGTCAGCTTGGGGGACTTAGGGTGATGGCTGGCAGACATAGTCAGCTTGGGGGACTTA
CRX.2544_full_mutant	allCrxSites	CRX.2544	GGGGTTTAGAGTGAAGGCTGGTCAACATGTCAGCTTGGAGGACTTAGGGTGACGGCTGGCAGACATGGTTAGCTTGGGGGAGTTAAGAATGACGACTGGTCGACATGGTCAGCTTGGGGGACTTAGGGTGATGGCTGGCAGACATAGTCAGCTTGGGGGACTTA
CRX.2545	wildtype	CRX.2545	TAATGGCCTCATTACAAAGGAATTAGTCTGTGTATTAGATCAGAGTCTTCATGAGGTAATCCTCTATGGAAACACCATCCGACATACACCCAGAGGCACACTTCACTAATCCCCTGGGACTCTCTCAGCTCAACAACAAGGATTACCCATCATCCTTAACAAAT
CRX.2545_full_mutant	allCrxSites	CRX.2545	TAATGGCCTCATTACAAAGGAGTTAGTCTGTGTGTTAGATCAGAGTCTTCATGAGGTACTCCTCTATGGAAACACCATCCGACATACACCCAGAGGCACACTTCACTACTCCCCTGGGACTCTCTCAGCTCAACAACAAGGGTTACCCATCATCCTTAACAAAT
CRX.2548	wildtype	CRX.2548	TCCTCTGATGGTACAGCCCGTACTCCCCGCCTGAGCTGCAGATGGTTCCACCCAGTTCCACAAACCTTTATCCGAAGGGAGGGAGCAGACGAGTGCGCAGAGGAGGCGTGGTCTATAGCTCTCTGGGCCACGCCCCACGGCGTGGTCATGAAACATAAGCTCTG
CRX.2548_1_double	singleCrxSite	CRX.2548	GTCCTCTGATGGTACAGCCCGTACTCCCCGCCTGAGCTGCAGATGGTTCCACCCAGTTCCACAAACCTTTCTCCGAAGGGAGGGAGCAGACGAGTGCGCAGAGGAGGCGTGGTCTATAGCTCTCTGGGCCACGCCCCACGGCGTGGTCATGAAACATAAGCTCT
CRX.2548_2_double	singleCrxSite	CRX.2548	GTCCTCTGATGGTACAGCCCGTACTCCCCGCCTGAGCTGCAGATGGTTCCACCCAGTTCCACAAACCTTTATCCGAAGGGAGGGAGCAGACGAGTGCGCAGAGGAGGCGTGGTCTATAGCTCTCTGGGCCACGCCCCACGGCGTGGTCATGAAACATACGCTCT
CRX.2548_full_mutant	allCrxSites	CRX.2548	TCCTCTGATGGTACAGCCCGTACTCCCCGCCTGAGCTGCAGATGGTTCCACCCAGTTCCACAAACCTTTCTCCGAAGGGAGGGAGCAGACGAGTGCGCAGAGGAGGCGTGGTCTATAGCTCTCTGGGCCACGCCCCACGGCGTGGTCATGAAACATACGCTCTG
CRX.2549	wildtype	CRX.2549	AAGGTGCTGCCAGCGCGGGGGCGGGACGAAGAGCATGAGGAGGCTCCGCCCCTACCCTGGCGCCTGCGCACTCCTTGGCGCCCGGGCGGGTCCCGCGCATTGCTTGCGGCTTAGGCTGTGGACAGCCGCTCCGCGCGTGCTCAGCACCGCTGTTTCCCGCTCCC
CRX.2549_full_mutant	allCrxSites	CRX.2549	AAGGTGCTGCCAGCGCGGGGGCGGGACGAAGAGCATGAGGAGGCTCCGCCCCTACCCTGGCGCCTGCGCACTCCTTGGCGCCCGGGCGGGTCCCGCGCATTGCTTGCGGGTTAGGCTGTGGACAGCCGCTCCGCGCGTGCTCAGCACCGCTGTTTCCCGCTCCC
CRX.2556	wildtype	CRX.2556	GCTCAGCTATGGTAAGTGTCCTTACGGCCAGCTGTCCAATCAGGAACGCCGGCAGAAAGCGGATATGCCTCACCCGCCATCTTTCTTCCTGGCACGGTCTGGTCAGCTGAGAGGGCAGCGGGTACGGTTAAGCCTCTTTGGCTCCGGGACAGCTGACCTCTGGA
CRX.2556_full_mutant	allCrxSites	CRX.2556	GCTCAGCTATGGTAAGTGTCCTTACGGCCAGCTGTCCAATCAGGAACGCCGGCAGAAAGCGGATATGCCTCACCCGCCATCTTTCTTCCTGGCACGGTCTGGTCAGCTGAGAGGGCAGCGGGTACGGTTACGCCTCTTTGGCTCCGGGACAGCTGACCTCTGGA
CRX.2557	wildtype	CRX.2557	TGGAGCCAGGGGCAGAAACTTCAGAACATCCGTGTTCCTCATTTGACAGTTCCAGCAAGGAAGTAACAGCGGCTCTGATTGGCGAAAGATGCTGGACCCGCCTTCTTATTCGTGAGTAGCAGGATCAACAACCTCTCCCATACTTGACGCAAATGGGGAAAAAA
CRX.2557_full_mutant	allCrxSites	CRX.2557	TGGAGCCAGGGGCAGAAACTTCAGAACATCCGTGTTCCTCATTTGACAGTTCCAGCAAGGAAGTAACAGCGGCTCTGATTGGCGAAAGATGCTGGACCCGCCTTCTTATTCGTGAGTAGCAGGGTCAACAACCTCTCCCATACTTGACGCAAATGGGGAAAAAA
CRX.2558	wildtype	CRX.2558	AGAGGCCAGAAGAGGGCATCAGATTCCCCTGGACCCAGGGATATAAGTGGTCATAATCTGCCTAATATGGGAGCTGGGAGGGGCAAAGCTCAAGTCCTCTGTAAGAGCATTAATCCTTCTTAACTACTGAGCCGTCTTTCCAACCTTCTGAATCAACTTCAGAT
CRX.2558_1_double	singleCrxSite	CRX.2558	TAGAGGCCAGAAGAGGGCATCAGATTCCCCTGGACCCAGGGATATAAGTGGTCATAATCTGCCTAATATGGGAGCTGGGAGGGGCAAAGCTCAAGTCCTCTGTAAGAGCATTACTCCTTCTTAACTACTGAGCCGTCTTTCCAACCTTCTGAATCAACTTCAGA
CRX.2558_2_double	singleCrxSite	CRX.2558	TAGAGGCCAGAAGAGGGCATCAGATTCCCCTGGACCCAGGGATATAAGTGGTCATACTCTGCCTAATATGGGAGCTGGGAGGGGCAAAGCTCAAGTCCTCTGTAAGAGCATTAATCCTTCTTAACTACTGAGCCGTCTTTCCAACCTTCTGAATCAACTTCAGA
CRX.2558_full_mutant	allCrxSites	CRX.2558	AGAGGCCAGAAGAGGGCATCAGATTCCCCTGGACCCAGGGATATAAGTGGTCATACTCTGCCTAATATGGGAGCTGGGAGGGGCAAAGCTCAAGTCCTCTGTAAGAGCATTACTCCTTCTTAACTACTGAGCCGTCTTTCCAACCTTCTGAATCAACTTCAGAT
CRX.2566	wildtype	CRX.2566	ACGACAATTTGATAAACTACCAATCCAAAGGAAAGAAAAAAAAAAAAGAAAGAAAGAAACAGGCAGCCTAATCGGCCAAGATTGGGTAAAGACCCTGGAGCTCCTACAGGATAGGTCAGCTCTTTGGTCTCCTTTAGGCTTATGGCTTTGCGGATTCTGTACTC
CRX.2566_full_mutant	allCrxSites	CRX.2566	ACGACAATTTGATAAACTACCAATCCAAAGGAAAGAAAAAAAAAAAAGAAAGAAAGAAACAGGCAGCCTAATCGGCCAAGATTGGGTAAAGACCCTGGAGCTCCTACAGGATAGGTCAGCTCTTTGGTCTCCTTTAGGGTTATGGCTTTGCGGATTCTGTACTC
CRX.2567	wildtype	CRX.2567	AGTCTGCCTCTCCTTTCACTGACAGTATAGACTCAGAAGGGCAGCAGAGTGAAGGTCAGGGCTCTGTAAGCTTTAAATCCAGGTGGATTAAGTGACCACCCAGCAATTCCCCTCCTCCTGCCCCTCCCTCTCAAGGCCCTGCCCCTAAGCTCCTGTCCAACCAA
CRX.2567_full_mutant	allCrxSites	CRX.2567	AGTCTGCCTCTCCTTTCACTGACAGTATAGACTCAGAAGGGCAGCAGAGTGAAGGTCAGGGCTCTGTAAGCTTTAACTCCAGGTGGGTTAAGTGACCACCCAGCAATTCCCCTCCTCCTGCCCCTCCCTCTCAAGGCCCTGCCCCTACGCTCCTGTCCAACCAA
CRX.2572	wildtype	CRX.2572	AGTGCATCATGTGGGTGCGCCAGGACCTGGAGTTGGATTTGTAAGCTCCTTATGTGTGAGCAGCCAGTGCTCTTAAACCACTGAGCCATCCCTCCACCCCCTTCCATGTACTATTTTTAGACTGTGGATGATGGACAGGGAGGGAGGGAGACTGGATAAGGGGG
CRX.2572_full_mutant	allCrxSites	CRX.2572	AGTGCATCATGTGGGTGCGCCAGGACCTGGAGTTGGGTTTGTACGCTCCTTATGTGTGAGCAGCCAGTGCTCTTAAACCACTGAGCCATCCCTCCACCCCCTTCCATGTACTATTTTTAGACTGTGGATGATGGACAGGGAGGGAGGGAGACTGGATAAGGGGG
CRX.2574	wildtype	CRX.2574	CAGCCAACTGCTCCCCAGCTGCGAAGGGCGGAGTTCCCCCCGGCCCGGCCCCTTCTTTGGCTCTATAAGTAGCTCTGCTTTGCGGGGGATTTGCACTCCTCTACACTCTCTGCACAACGTCTAAATTATGTGCCACTCGCGCAACCATCTCCACACCATGACTG
CRX.2574_full_mutant	allCrxSites	CRX.2574	CAGCCAACTGCTCCCCAGCTGCGAAGGGCGGAGTTCCCCCCGGCCCGGCCCCTTCTTTGGCTCTATAAGTAGCTCTGCTTTGCGGGGGGTTTGCACTCCTCTACACTCTCTGCACAACGTCTAAATTATGTGCCACTCGCGCAACCATCTCCACACCATGACTG
CRX.2576	wildtype	CRX.2576	ACCAATACAGGGAAGACACTTCCAATGGCAGATTTGGCTCAGGACAGCTGGGAGGATATAAATGGAGATAATACTGTTAATACCTCTCCTGAGGCTGAGAGATGAGGCAGGAGAAAAACAAAACAAAGCCCTGCTGACTGAAAGCATAGGTGGATTCTAAATGG
CRX.2576_full_mutant	allCrxSites	CRX.2576	ACCAATACAGGGAAGACACTTCCAATGGCAGGTTTGGCTCAGGACAGCTGGGAGGATATAAATGGAGATAATACTGTTACTACCTCTCCTGAGGCTGAGAGATGAGGCAGGAGAAAAACAAAACAAAGCCCTGCTGACTGAAAGCATAGGTGGATTCTAAATGG
CRX.2584	wildtype	CRX.2584	GCTTATATTTTCTCCCCACTGCCTTGATCCCTGAGGATCTTGATGATTCTAAACAACACTGGTCAGGTGCTCTCGGAGGTGTGCCTTAGACTCTAATCCTGCTAACTCTGCTCCAGGTATTAGCCAGGGATCTTCTGTAAGCCCTGAAATGTTAGCTCTGATAT
CRX.2584_full_mutant	allCrxSites	CRX.2584	GCTTATATTTTCTCCCCACTGCCTTGCTCCCTGAGGATCTTGATGATTCTAAACAACACTGGTCAGGTGCTCTCGGAGGTGTGCCTTAGACTCTACTCCTGCTAACTCTGCTCCAGGTGTTAGCCAGGGATCTTCTGTACGCCCTGAAATGTTAGCTCTGATAT
CRX.2586	wildtype	CRX.2586	CCCGATCCCAAGGCGTCGGGCAACGAGTGCGCCCGGAGGGCTAGAGCGTCTTCGCGTCCTGGTGGCCGTTGGGTCGTGACGTCATAATCAATGGCGCACATATTGGAGGCAGTTTAAGCCGAACCTCTGGCGGAAGGGAATTTACAGCGGCACGCAGTATGGTA
CRX.2586_full_mutant	allCrxSites	CRX.2586	CCCGATCCCAAGGCGTCGGGCAACGAGTGCGCCCGGAGGGCTAGAGCGTCTTCGCGTCCTGGTGGCCGTTGGGTCGTGACGTCATAATCAATGGCGCACATATTGGAGGCAGTTTACGCCGAACCTCTGGCGGAAGGGAATTTACAGCGGCACGCAGTATGGTA
CRX.2597	wildtype	CRX.2597	CTCCAGCCGCTCCGCCAAGCAAACCACCGTGGATTTGTTGGTCAATGTGCCTAGCAAACTGTTCGCTTATCTGGGGACAACGGAATGGGATTCAGACAAGCAGCGTAAGAGGGTTAGAGAGGGGAAGGGAAGGAGGGGAAACGGAAGGGGAGGAGATGGTACAG
CRX.2597_full_mutant	allCrxSites	CRX.2597	CTCCAGCCGCTCCGCCAAGCAAACCACCGTGGGTTTGTTGGTCAATGTGCCTAGCAAACTGTTCGCTTATCTGGGGACAACGGAATGGGATTCAGACAAGCAGCGTAAGAGGGTTAGAGAGGGGAAGGGAAGGAGGGGAAACGGAAGGGGAGGAGATGGTACAG
CRX.2598	wildtype	CRX.2598	CGGGTTCCGACTCTGCTCCCTGCTGCCCAGGTAATCCGCTTACCTGGGAACTAGGATTGGTTCTTTCCGCCTGGGCTGTCCGGGATCCCGCAAGGCTAGGCGAGATCACGTGACCTTCGTTCTCCGTCAATCCCGATCTCAGATACGGGCTTCCAAGTGCTTTT
CRX.2598_full_mutant	allCrxSites	CRX.2598	CGGGTTCCGACTCTGCTCCCTGCTGCCCAGGTACTCCGCTTACCTGGGAACTAGGATTGGTTCTTTCCGCCTGGGCTGTCCGGGATCCCGCAAGGCTAGGCGAGATCACGTGACCTTCGTTCTCCGTCAATCCCGATCTCAGATACGGGCTTCCAAGTGCTTTT
CRX.2604	wildtype	CRX.2604	GGGAGGGGCGTGCTCTGTGACATGCCCTGGCTGACACCCCAGAGGCTCCTGGGCAGCTGGCATCTAACTTAGACCAGGCTTTGCTCCTCGGGTGGAGGGAGGCCCAGTGAAGGTCACGGCTTGGCTGTCATTTTCTCTGTGGAAGGAGATTACAGCCACAAATC
CRX.2604_full_mutant	allCrxSites	CRX.2604	GGGAGGGGCGTGCTCTGTGACATGCCCTGGCTGACACCCCAGAGGCTCCTGGGCAGCTGGCATCTAACTTAGACCAGGCTTTGCTCCTCGGGTGGAGGGAGGCCCAGTGAAGGTCACGGCTTGGCTGTCATTTTCTCTGTGGAAGGAGGTTACAGCCACAAATC
CRX.2605	wildtype	CRX.2605	CTGTGTCCCTAACCCTGTATCACCTTGTTTACTTAGGGCCCTGCCCTCCTTTCCTCTGGCAGATTAGGGCCTCCCTCACCTCCTAAGACAAAGCCAGGTCAGTGCAGAGCTCCTTAGGGGTGAGCTGACTATTTATATCAGAGTAGTTCCCAGGCTGTAAAAGT
CRX.2605_full_mutant	allCrxSites	CRX.2605	CTGTGTCCCTAACCCTGTATCACCTTGTTTACTTAGGGCCCTGCCCTCCTTTCCTCTGGCAGGTTAGGGCCTCCCTCACCTCCTAAGACAAAGCCAGGTCAGTGCAGAGCTCCTTAGGGGTGAGCTGACTATTTATATCAGAGTAGTTCCCAGGCTGTAAAAGT
CRX.2607	wildtype	CRX.2607	TTTGTCGTCTCAGCTCAAGTAAGAACCTACAACTTCTCTTGACATGCTTCCAGCTCAAAACTAAGCCACCATGTAAATCCCAGGCAACCTCAATATGGGCTAATAAGATTAGCCATTGCTCTGCTAGGCAAGCTCCCAACCCCTCCTCACCCGGCACCCACCGG
CRX.2607_full_mutant	allCrxSites	CRX.2607	TTTGTCGTCTCAGCTCAAGTAAGAACCTACAACTTCTCTTGACATGCTTCCAGCTCAAAACTACGCCACCATGTAACTCCCAGGCAACCTCAATATGGGCTAATAAGGTTAGCCATTGCTCTGCTAGGCAAGCTCCCAACCCCTCCTCACCCGGCACCCACCGG
CRX.2611	wildtype	CRX.2611	TTTCCGTGTGCTGGGGAAGATTTAGACACTAAGCACCATTATTGGCAGAGCATCTCTATAATCGGGTTACTGGATTGTAAACTGCCCTCCAGCACTATTCAGGAGACTAATCAGACAGCATTTAGGACAGTGACATCCTCTGCTCGGAAGGGGAGCAGGAGCTC
CRX.2611_full_mutant	allCrxSites	CRX.2611	TTTCCGTGTGCTGGGGAAGATTTAGACACTAAGCACCATTATTGGCAGAGCATCTCTATAATCGGGTTACTGGATTGTAAACTGCCCTCCAGCACTATTCAGGAGACTACTCAGACAGCATTTAGGACAGTGACATCCTCTGCTCGGAAGGGGAGCAGGAGCTC
CRX.2613	wildtype	CRX.2613	GGGTGCCCTGCTCCATGCTTAGCTCCATAAGCCCTTACTATTGTTACACACCTCAAGCAATGCTTCCCCACTATGGGTTCTTAATCCTCTTTAAAGCGATATATTTATGCCTCAGTAGGTCAGCGGTATTTATAGGGCAGGTTATGGGCAGCTGGCCCACTTGA
CRX.2613_full_mutant	allCrxSites	CRX.2613	GGGTGCCCTGCTCCATGCTTAGCTCCATACGCCCTTACTATTGTTACACACCTCAAGCAATGCTTCCCCACTATGGGTTCTTACTCCTCTTTAAAGCGATATATTTATGCCTCAGTAGGTCAGCGGTATTTATAGGGCAGGTTATGGGCAGCTGGCCCACTTGA
CRX.2623	wildtype	CRX.2623	TGGAGGACCCTGCTGGCCTATTTGCCCTAGGCTTCCCCTGTGTCTATATTAGTCTGTGCCCAGCTGCTGCCTTAATCCTAGGATGAGCGCAAGATGATCTGGGCGAGCAAGAGTGAATGGAAGTTCAATGCCTACTCACATCTCAGAAACCAAGCAACACTTCC
CRX.2623_full_mutant	allCrxSites	CRX.2623	TGGAGGACCCTGCTGGCCTATTTGCCCTAGGCTTCCCCTGTGTCTATATTAGTCTGTGCCCAGCTGCTGCCTTACTCCTAGGATGAGCGCAAGATGATCTGGGCGAGCAAGAGTGAATGGAAGTTCAATGCCTACTCACATCTCAGAAACCAAGCAACACTTCC
CRX.2626	wildtype	CRX.2626	ACCATGAGATTAAGCTATCGATCAGGTCAGGGCCCTAAAGGTCTGCGGTCTCTCAGGATGCAGTCGCAGACACCCAGGGCTCAGCTTCGCTAATCTCCCAGGCTTTCCTCAATCCAATTAAGCTGACAGTCAAAATGAATCACTACATTTGGTGACTTAAAATA
CRX.2626_full_mutant	allCrxSites	CRX.2626	ACCATGAGGTTAAGCTATCGATCAGGTCAGGGCCCTAAAGGTCTGCGGTCTCTCAGGATGCAGTCGCAGACACCCAGGGCTCAGCTTCGCTACTCTCCCAGGCTTTCCTCAATCCAATTACGCTGACAGTCAAAATGAATCACTACATTTGGTGACTTAAAATA
CRX.2628	wildtype	CRX.2628	TGACTCTAATGTGCTTAGAGATGATTTGAAGGGCTGGGAAATCAGCAGCAGAAGTTTCTCTGCGTCCAGCCCGGAGCTGGCAGTCCAGAGATAAGAGGATCAGGAACTGGGCTCCAGATGAGCTCTAACATAAACCAAGAACACATAAACGTGGGTGAGGAATT
CRX.2628_full_mutant	allCrxSites	CRX.2628	TGACTCTAATGTGCTTAGAGATGATTTGAAGGGCTGGGAAATCAGCAGCAGAAGTTTCTCTGCGTCCAGCCCGGAGCTGGCAGTCCAGAGATAAGAGGGTCAGGAACTGGGCTCCAGATGAGCTCTAACATAAACCAAGAACACATAAACGTGGGTGAGGAATT
CRX.2629	wildtype	CRX.2629	GACAGACAGACAGACAGCACTAATACCCCTCTGGGATCTTTGCTCCTTTGCTGAACTGCAAGGCCGAACAACTCCTTAGGTGTGGAAAGTCAGTTGGGTATTATCCGGTGATTAGCTGGGTATTAGCCCCAGGGCCCAGGTAGTCAGTCAGTCAGTCAGTCACA
CRX.2629_full_mutant	allCrxSites	CRX.2629	GACAGACAGACAGACAGCACTACTACCCCTCTGGGATCTTTGCTCCTTTGCTGAACTGCAAGGCCGAACAACTCCTTAGGTGTGGAAAGTCAGTTGGGTGTTATCCGGTGGTTAGCTGGGTGTTAGCCCCAGGGCCCAGGTAGTCAGTCAGTCAGTCAGTCACA
CRX.2631	wildtype	CRX.2631	GGGGAGGGTGATGGTAGAGGGGAGGGCTGCCTCCTGCAGGGCTCCTGTGGCCTAGTTTCTAGGATCATGCCAGGTAGCAGGGCCTGGCAGGCGAGTTATAAATATCCCTCAGTGACAGCCAGGCCATCGCTCTGACGCTGATGTGGATTAAGCTGGATGCCCTG
CRX.2631_full_mutant	allCrxSites	CRX.2631	GGGGAGGGTGATGGTAGAGGGGAGGGCTGCCTCCTGCAGGGCTCCTGTGGCCTAGTTTCTAGGGTCATGCCAGGTAGCAGGGCCTGGCAGGCGAGTTATAAATATCCCTCAGTGACAGCCAGGCCATCGCTCTGACGCTGATGTGGGTTACGCTGGATGCCCTG
CRX.2633	wildtype	CRX.2633	AGGGAACAGGAGGGAGCCTGTAGCTCCATAACTCCATTCTTGCTTGCCGCAGCCTGCAATTAATCACTGCGATTAACCTGACACACTGGGCTAATATTAATCTGGCATACTCAGGGCTAATTGGAGGCCACGCCTTCCCCTTTTGATTGAAACAATGCCCCTTC
CRX.2633_full_mutant	allCrxSites	CRX.2633	AGGGAACAGGAGGGAGCCTGTAGCTCCATAACTCCATTCTTGCTTGCCGCAGCCTGCAATTACTCACTGCGGTTAACCTGACACACTGGGCTAATATTACTCTGGCATACTCAGGGCTAATTGGAGGCCACGCCTTCCCCTTTTGATTGAAACAATGCCCCTTC
CRX.2634	wildtype	CRX.2634	CTTTCCTGTCTAAGGATATACTTAATTGGATTTCTGTCACAAGCAAGAGCCCTGACTGCTTTGGTAGGGGATTAGGAAGAATGTGTGTGCAGTTCTGGGTTCCTGGCCATCATACCACCTTCGACCTAAATCCCTGACTATTTGGATTAGGTAAAGGAATGGCA
CRX.2634_full_mutant	allCrxSites	CRX.2634	CTTTCCTGTCTAAGGATATACTTAATTGGATTTCTGTCACAAGCAAGAGCCCTGACTGCTTTGGTAGGGGGTTAGGAAGAATGTGTGTGCAGTTCTGGGTTCCTGGCCATCATACCACCTTCGACCTAACTCCCTGACTATTTGGGTTAGGTAAAGGAATGGCA
CRX.2642	wildtype	CRX.2642	TCAGCGTGTAATCTTATCTAGCTGAGCCAAGCCCTGCCCTCCCGCCCAGTGTCCTGGCGCCACGTGGAACTAGGCAGGACTTGTACTTTGTGAGGCCAGAGCTGGGGAAAGGAAGAAGGAACCCTCCGCCCACAGAGAACTTTAAGCTGTTAGCCAAAGAGCTC
CRX.2642_full_mutant	allCrxSites	CRX.2642	TCAGCGTGTACTCTTATCTAGCTGAGCCAAGCCCTGCCCTCCCGCCCAGTGTCCTGGCGCCACGTGGAACTAGGCAGGACTTGTACTTTGTGAGGCCAGAGCTGGGGAAAGGAAGAAGGAACCCTCCGCCCACAGAGAACTTTACGCTGTTAGCCAAAGAGCTC
CRX.2648	wildtype	CRX.2648	GCGCACGCGCACTCTTGCGGCGCCGCCAGCTGCTGTAACGCTGAGCTCTCCGCAACCCGCTTGGCCCTGGCTGCTCTAATCCCCCTGCTCCCGACCTGCAGCCCCGAGATAAGGACCCAGCTGCAGGCATAGATAAAGGAATCTGCCACACAAATCCGGGAGGC
CRX.2648_full_mutant	allCrxSites	CRX.2648	GCGCACGCGCACTCTTGCGGCGCCGCCAGCTGCTGTAACGCTGAGCTCTCCGCAACCCGCTTGGCCCTGGCTGCTCTACTCCCCCTGCTCCCGACCTGCAGCCCCGAGATAAGGACCCAGCTGCAGGCATAGATAAAGGAATCTGCCACACAACTCCGGGAGGC
CRX.2651	wildtype	CRX.2651	TGAAAGAAACATTGATAAAATGCAAATGCGTAGTTTGAAAGGCAAGAAGATAAAGTAGGATTTGGGTGACTCGTCTTGTTCTATTTTGGTTTTATCTGGGTTTTCTAGGTCCCAAATCTGATTAGCATATTTAATCTTATGCAATGTCAGGAATGGTTTACTGT
CRX.2651_full_mutant	allCrxSites	CRX.2651	TGAAAGAAACATTGATAAAATGCAAATGCGTAGTTTGAAAGGCAAGAAGATAAAGTAGGGTTTGGGTGACTCGTCTTGTTCTATTTTGGTTTTATCTGGGTTTTCTAGGTCCCAACTCTGGTTAGCATATTTACTCTTATGCAATGTCAGGAATGGTTTACTGT
CRX.2654	wildtype	CRX.2654	GTCTGCTGCCACCTGTTGGGCGGCTTACCTCTGCTGCCAGCCGCTGTGCCCTGCGGTTCGGTTCAGCAGCTCTGCCACAAAGCTGATTTGTCCTCCTTACTGGATATAAGAATGAGGCACAGGGCAGATGAATAGAACAGGACTGATACTTGACGTGCGAGGCA
CRX.2654_full_mutant	allCrxSites	CRX.2654	GTCTGCTGCCACCTGTTGGGCGGGTTACCTCTGCTGCCAGCCGCTGTGCCCTGCGGTTCGGTTCAGCAGCTCTGCCACAAAGCTGATTTGTCCTCCTTACTGGATATAAGAATGAGGCACAGGGCAGATGAATAGAACAGGACTGATACTTGACGTGCGAGGCA
CRX.2655	wildtype	CRX.2655	CTGGACGGCATTTAAAGCTGCAGCTTCGTGTTGCTGCCTCATTAAGAGACAGGTCTATTTAAAGGAAGAGAAGGCTTGATTAATCTGTTACACTTGCTGCTTCAAGATAATCTCACCCCCAGCTTTGTTAGGGATAGAGACTAAGGCTAAGGAACACATCATAA
CRX.2655_full_mutant	allCrxSites	CRX.2655	CTGGACGGCATTTAAAGCTGCAGCTTCGTGTTGCTGCCTCATTAAGAGACAGGTCTATTTAAAGGAAGAGAAGGCTTGATTACTCTGTTACACTTGCTGCTTCAAGATACTCTCACCCCCAGCTTTGTTAGGGATAGAGACTAAGGCTAAGGAACACATCATAA
CRX.2661	wildtype	CRX.2661	AGATCTCTCACTGAAGCCAAGGTAGGGGTTCTGACGCACATGCCTCCGGGCTGCAGCTTATCTCCCAGCTAATGCGGGATTTAAACCCCGTTTTGCCTTCGATGAGATGCCAGTGTGATGGATAATCATCTGCCGGCTGCTGGGAAGAGTGACATCCGCATCTG
CRX.2661_full_mutant	allCrxSites	CRX.2661	AGATCTCTCACTGAAGCCAAGGTAGGGGTTCTGACGCACATGCCTCCGGGCTGCAGGTTATCTCCCAGCTAATGCGGGGTTTAAACCCCGTTTTGCCTTCGATGAGATGCCAGTGTGATGGATAATCATCTGCCGGCTGCTGGGAAGAGTGACATCCGCATCTG
CRX.2666	wildtype	CRX.2666	TCACTGCATATTTCTGCTTCTCTGGTCTGAGCCTCCCAGGAGGCCCTGGCTTACTCGGCTTACTCGTGTATTTACTTGGCCAGATAACCCTAAGCCTTAGGAGAAAAGCCGGGTCAGGGGCTTAGAAGATTAGATAAGCAGAGGTGGTAAGCGGAGAAGAAATA
CRX.2666_full_mutant	allCrxSites	CRX.2666	TCACTGCATATTTCTGCTTCTCTGGTCTGAGCCTCCCAGGAGGCCCTGGGTTACTCGGGTTACTCGTGTATTTACTTGGCCAGATAACCCTACGCCTTAGGAGAAAAGCCGGGTCAGGGGGTTAGAAGGTTAGATAAGCAGAGGTGGTAAGCGGAGAAGAAATA
CRX.2668	wildtype	CRX.2668	GTGTGGGGCCTGCAGAGGCTGAGCAGAAGATTAAGACAGAACCAGAGGAGGCTGAGAAATAGATTAAGACAGAACTAGGGGAGGCTGAGAAGTAGATTAAGACAGAACTAGAAGAGACTGAGAAGTAGATTAAGATAGAACCAGCAAGGGAAGCAGAGAGTGTG
CRX.2668_full_mutant	allCrxSites	CRX.2668	GTGTGGGGCCTGCAGAGGCTGAGCAGAAGGTTAAGACAGAACCAGAGGAGGCTGAGAAATAGGTTAAGACAGAACTAGGGGAGGCTGAGAAGTAGGTTAAGACAGAACTAGAAGAGACTGAGAAGTAGGTTAAGATAGAACCAGCAAGGGAAGCAGAGAGTGTG
CRX.2669	wildtype	CRX.2669	AGCTGTATGCTTAAGAGGCTCTGGAAATGGGAGCATTTGAAAACCCTTGAACGCCAAGTGCAGTTAAGCAGATAAAGGGATAAAGGTCGGAGCTTTGTTTCTTGAATGGCTGTATGCTTGTTCTCCTTGCTTAGCCTTGTGCGTTTTGGTTTACTGACTGGACT
CRX.2669_full_mutant	allCrxSites	CRX.2669	AGCTGTATGCTTAAGAGGCTCTGGAAATGGGAGCATTTGAAAACCCTTGAACGCCAAGTGCAGTTAAGCAGATAAAGGGGTAAAGGTCGGAGCTTTGTTTCTTGAATGGCTGTATGCTTGTTCTCCTTGCTTAGCCTTGTGCGTTTTGGTTTACTGACTGGACT
CRX.2670	wildtype	CRX.2670	AGGCAGTGCAGGGCACCAAGTGGTAAAGGATTAGGAGTATGTGTGTCTATCTCTGCTTACTCACCTGACCATCCCCCCTCCCCCCCCCACACACACATGCTAATGACTTTATCACTCCCTATGGCCAGTCTCTAAACGCCTTAATTGGATTAAGTTTCCGCCCT
CRX.2670_full_mutant	allCrxSites	CRX.2670	AGGCAGTGCAGGGCACCAAGTGGTAAAGGGTTAGGAGTATGTGTGTCTATCTCTGCTTACTCACCTGACCATCCCCCCTCCCCCCCCCACACACACATGCTAATGACTTTATCACTCCCTATGGCCAGTCTCTAAACGCCTTAATTGGGTTAAGTTTCCGCCCT
CRX.2672	wildtype	CRX.2672	TTTCGTAACAAGCTTTGCGCCGACTAAGCCTTTGTTAGCGGCAGCTGTATTAATGCCAGGCGCACTGATCGCTAAGTAGGGGTCAGACCCCGCATTAAGTGATTATCTCTGGTTATTGAATAGGCACTGAGGCTTGCTTGGGGCTTATCTCTCTTCACAGCAGC
CRX.2672_full_mutant	allCrxSites	CRX.2672	TTTCGTAACAAGCTTTGCGCCGACTACGCCTTTGTTAGCGGCAGCTGTGTTACTGCCAGGCGCACTGATCGCTAAGTAGGGGTCAGACCCCGCATTAAGTGGTTATCTCTGGTTATTGAATAGGCACTGAGGCTTGCTTGGGGGTTATCTCTCTTCACAGCAGC
CRX.2675	wildtype	CRX.2675	CAGCTATTACGATACATTTTATGAGCCCTTTTAAGTCTTTAATGATGCGTACTCCTGCAGCTGGCTTAAGGCTTAATCCCAAGCAATAGGCCTTTATTGGATAAATGGTTAATAATCACTGGTCTGTAGGGATTGGGACGATTTGTGAGGCCCGTGATTCTCAG
CRX.2675_full_mutant	allCrxSites	CRX.2675	CAGCTATTACGATACATTTTATGAGCCCTTTTAAGTCTTTAATGATGCGTACTCCTGCAGCTGGGTTAAGGGTTACTCCCAAGCAATAGGCCTTTATTGGATAAATGGTTACTACTCACTGGTCTGTAGGGATTGGGACGATTTGTGAGGCCCGTGATTCTCAG
CRX.2676	wildtype	CRX.2676	CAGACCAGAGCTCCTCTCTCCTCTTGGGCGTGTCACTGAGGGCTATGAATGGCAAGGGACCAGCAGCTCGGTGGATTAAGTGCTTAGCTACTGGGCAAAGAATTGGGTCAGCTGTAGTCACAGGGCAGTATGTGCAAAGCAAAGCCAGACTTGGCCCCTAGTTT
CRX.2676_full_mutant	allCrxSites	CRX.2676	CAGACCAGAGCTCCTCTCTCCTCTTGGGCGTGTCACTGAGGGCTATGAATGGCAAGGGACCAGCAGCTCGGTGGGTTAAGTGCTTAGCTACTGGGCAAAGAATTGGGTCAGCTGTAGTCACAGGGCAGTATGTGCAAAGCAAAGCCAGACTTGGCCCCTAGTTT
CRX.2683	wildtype	CRX.2683	GAACAGACCTCAAAGTTCCTCCCAAGGTGATAAATGCCCACCCTTTCCCTGGGCGAGCAGCCCCGCCCAGAGCAGCTCTAATCCGCCCACTTCCCAGGCGGCGGAGAACAAAAAGACGGCGACCTAGGGTACATGCGCAGTCCCGCCCCCTCGCCCTGCAACCA
CRX.2683_full_mutant	allCrxSites	CRX.2683	GAACAGACCTCAAAGTTCCTCCCAAGGTGATAAATGCCCACCCTTTCCCTGGGCGAGCAGCCCCGCCCAGAGCAGCTCTACTCCGCCCACTTCCCAGGCGGCGGAGAACAAAAAGACGGCGACCTAGGGTACATGCGCAGTCCCGCCCCCTCGCCCTGCAACCA
CRX.2685	wildtype	CRX.2685	CCAAACCATGGGAGCTGAGGGCACAGCTCAGCAGGTAAGGTGTCTGCCCTGGGAAGGAGCTTAAATTCCCAGCAGCCACACAAAAAGCCAGGCAGGCCTGAGAGCTGCTGTAATCCAGTCCCGGGTCAGACAGGAGGAGGCCCTGGAATTAGCCACACTAACCT
CRX.2685_full_mutant	allCrxSites	CRX.2685	CCAAACCATGGGAGCTGAGGGCACAGCTCAGCAGGTAAGGTGTCTGCCCTGGGAAGGAGGTTAAATTCCCAGCAGCCACACAAAAAGCCAGGCAGGCCTGAGAGCTGCTGTACTCCAGTCCCGGGTCAGACAGGAGGAGGCCCTGGAGTTAGCCACACTAACCT
CRX.2693	wildtype	CRX.2693	GTAGAGAAGTGAAGTGAGTTGTCCTTAAGCCTGTTACATTTGAGGCCATGGGAGGGCCTCCTGGGAGGACTCAGAGAGCAGCAGCTTTGCATGTAACGCCTAAGAGGATAAAGCCGAGTGATATAAGTGAAGATGGCGCCTGTCCTGAGTGAAGTCTGGCTGTA
CRX.2693_full_mutant	allCrxSites	CRX.2693	GTAGAGAAGTGAAGTGAGTTGTCCTTACGCCTGTTACATTTGAGGCCATGGGAGGGCCTCCTGGGAGGACTCAGAGAGCAGCAGCTTTGCATGTAACGCCTAAGAGGATAAAGCCGAGTGATATAAGTGAAGATGGCGCCTGTCCTGAGTGAAGTCTGGCTGTA
CRX.2698	wildtype	CRX.2698	TGTAGGCAGACCTGGTGCTTGAGAGGAGGAGAGCATTCTATATCCAGATCCGAAGGCATCAGGAAGAGACCTTGAGCCACTAAGCCCCAGCTTGAGCTCCTCAGACCCGCCCCCTAGTGACGCGCATCCTCCAGCAAAGCCACACCCACTCCAACAAGGCCACA
CRX.2698_full_mutant	allCrxSites	CRX.2698	TGTAGGCAGACCTGGTGCTTGAGAGGAGGAGAGCATTCTATATCCAGATCCGAAGGCATCAGGAAGAGACCTTGAGCCACTACGCCCCAGCTTGAGCTCCTCAGACCCGCCCCCTAGTGACGCGCATCCTCCAGCAAAGCCACACCCACTCCAACAAGGCCACA
CRX.2704	wildtype	CRX.2704	CCCAGCCTCCACCTTGAGTCTCCGTGGTGCTCTGAGGCAGGTCTTATGTAGATTAGGTAGGGGTTGGATTTCAGGCAGCTGGGCTGCCACTGACCTGCTGCTAATCTCCTGCCTCTGCCTGGGATTACAGGTGGGCACCAGCACACCCCACAATTTAGCCATAG
CRX.2704_full_mutant	allCrxSites	CRX.2704	CCCAGCCTCCACCTTGAGTCTCCGTGGTGCTCTGAGGCAGGTCTTATGTAGGTTAGGTAGGGGTTGGATTTCAGGCAGCTGGGCTGCCACTGACCTGCTGCTACTCTCCTGCCTCTGCCTGGGGTTACAGGTGGGCACCAGCACACCCCACAATTTAGCCATAG
CRX.2715	wildtype	CRX.2715	AGGAGTTTGAGCCAGAACAGCTGGGTTGAATCTGCCAGCCCAGAGCTCAGAAAGAGCTATAAAGGGTTAACTTATTAAGCGTTAAGCCTCAGGCTGAAGATATTCTAGGCACAGACAGATAAGATTGTATGGAGGCTAGACCTAGGTTAGCAGATGGAAGCTAT
CRX.2715_full_mutant	allCrxSites	CRX.2715	AGGAGTTTGAGCCAGAACAGCTGGGTTGAATCTGCCAGCCCAGAGCTCAGAAAGAGCTATAAAGGGTTAACTTATTAAGCGTTACGCCTCAGGCTGAAGATATTCTAGGCACAGACAGATAAGATTGTATGGAGGCTAGACCTAGGTTAGCAGATGGAAGCTAT
CRX.2717	wildtype	CRX.2717	CTAAGACCTGGCAGCTTTCACAAGCAGATTGTATCTGTCCTTGTCTGGAGGGCTTTGTGACACTATTGTAAGTAGGATATTTTCTCCTGGCCATCTGGCAGTTCTTAGGAGCCAGTCACTCTCAATGTTTTATATAGCTTCTGCACGGCTTTCAGCTAATCCTT
CRX.2717_full_mutant	allCrxSites	CRX.2717	CTAAGACCTGGCAGCTTTCACAAGCAGATTGTATCTGTCCTTGTCTGGAGGGCTTTGTGACACTATTGTAAGTAGGATATTTTCTCCTGGCCATCTGGCAGTTCTTAGGAGCCAGTCACTCTCAATGTTTTATATAGCTTCTGCACGGCTTTCAGCTACTCCTT
CRX.2718	wildtype	CRX.2718	CAGCGTTTCCCTTCGGGCTGCGTGTTATCCTCTTAGCCCTACTGTGTTGGAATAGACCGTGAGCAGCTGGAGGACTGTAAGACGCCTGATAATGCCGCTCTTTTCCGCTGTCCCGTCTTAATCTTGTTACACAAATGGTTGTGAAGAGATTCATGAATTTTAAT
CRX.2718_full_mutant	allCrxSites	CRX.2718	CAGCGTTTCCCTTCGGGCTGCGTGTTATCCTCTTAGCCCTACTGTGTTGGAATAGACCGTGAGCAGCTGGAGGACTGTAAGACGCCTGATAATGCCGCTCTTTTCCGCTGTCCCGTCTTACTCTTGTTACACAAATGGTTGTGAAGAGATTCATGAATTTTAAT
CRX.2720	wildtype	CRX.2720	TATAGTGGAGAAGTGTATTGGAGCCTTGAGTTCCTGTCTTTCCCATGGGAATCCTAATGCCTGCTCTGCCCAGCTCAGCAAGCTGCGTTAAGACTCTAATAGGATTAGAGGTGGGAGTGATTCATAAGGCATAGAGAGGCTAGCCTTGAAACCAGAGCCACCTT
CRX.2720_full_mutant	allCrxSites	CRX.2720	TATAGTGGAGAAGTGTATTGGAGCCTTGAGTTCCTGTCTTTCCCATGGGAATCCTAATGCCTGCTCTGCCCAGCTCAGCAAGCTGCGTTAAGACTCTAATAGGGTTAGAGGTGGGAGTGATTCATAAGGCATAGAGAGGCTAGCCTTGAAACCAGAGCCACCTT
CRX.2721	wildtype	CRX.2721	TACATAGGCAGAAGGACAAGATGGAAAGCTGAGCGCTCAATCTTCCCGTGCCAGCGCTGTCCTCAGAACTTTCCGGATTAACTTTGTTAATCCTTGTAACAACCCTGTGAGATAAGCCCTGTTATTATCTCCAGTTCACTGATGGGAACTCAGGTGCAGCAAGG
CRX.2721_full_mutant	allCrxSites	CRX.2721	TACATAGGCAGAAGGACAAGATGGAAAGCTGAGCGCTCAATCTTCCCGTGCCAGCGCTGTCCTCAGAACTTTCCGGGTTAACTTTGTTACTCCTTGTAACAACCCTGTGAGATACGCCCTGTTATTATCTCCAGTTCACTGATGGGAACTCAGGTGCAGCAAGG
CRX.2727	wildtype	CRX.2727	TACGGGTTTCCGAGACGCGACCAGACAACCGCTCGACTCGCTCGCTCCACTCGGACTAATTCTCCTCCTCCGCCCCCAGCTCCTCATAAACACCTCCCTCCGCCTCCCTCCGCCAGATCCCTCCGCCTCATCCAGATAACGGAACCTAGCGAACGAGTCCCGGC
CRX.2727_full_mutant	allCrxSites	CRX.2727	TACGGGTTTCCGAGACGCGACCAGACAACCGCTCGACTCGCTCGCTCCACTCGGACTACTTCTCCTCCTCCGCCCCCAGCTCCTCATAAACACCTCCCTCCGCCTCCCTCCGCCAGATCCCTCCGCCTCATCCAGATAACGGAACCTAGCGAACGAGTCCCGGC
CRX.2730	wildtype	CRX.2730	AGTTTTGGGTTGTTGAACAAGGAGAAGGTAACTGGGTCACTAAGCTAAGGGCAGATTAAGATGTGCTGAGCTAAGAATAGTGGGAAGGACATGCTAGCTACAGGAGATTAGAAGTGCCCAGCAATTGAACCAAGGTGGCAGGTTGAAATTGAGCTGTGTGTGTG
CRX.2730_1_double	singleCrxSite	CRX.2730	AGTTTTGGGTTGTTGAACAAGGAGAAGGTAACTGGGTCACTAAGCTAAGGGCAGATTAAGATGTGCTGAGCTAAGAATAGTGGGAAGGACATGCTAGCTACAGGAGGTTAGAAGTGCCCAGCAATTGAACCAAGGTGGCAGGTTGAAATTGAGCTGTGTGTGTG
CRX.2730_2_double	singleCrxSite	CRX.2730	AGTTTTGGGTTGTTGAACAAGGAGAAGGTAACTGGGTCACTAAGCTAAGGGCAGGTTAAGATGTGCTGAGCTAAGAATAGTGGGAAGGACATGCTAGCTACAGGAGATTAGAAGTGCCCAGCAATTGAACCAAGGTGGCAGGTTGAAATTGAGCTGTGTGTGTG
CRX.2730_full_mutant	allCrxSites	CRX.2730	AGTTTTGGGTTGTTGAACAAGGAGAAGGTAACTGGGTCACTAAGCTAAGGGCAGGTTAAGATGTGCTGAGCTAAGAATAGTGGGAAGGACATGCTAGCTACAGGAGGTTAGAAGTGCCCAGCAATTGAACCAAGGTGGCAGGTTGAAATTGAGCTGTGTGTGTG
CRX.2734	wildtype	CRX.2734	CCAGCCGGAGGAGGCCTACAGAGCACACAGCTTTGTTCTCAGCCTGAGACTTAAGGAGCTTTGAGATTTACATGGAAGCTATCTCAAACAATTAAGACTCACCCTTATCCTTGTAAACGGCAGGGATGATTGCCCTGGTAAGTACTTTTGTAAACAGAGTTGCA
CRX.2734_full_mutant	allCrxSites	CRX.2734	CCAGCCGGAGGAGGCCTACAGAGCACACAGCTTTGTTCTCAGCCTGAGACTTAAGGAGCTTTGAGGTTTACATGGAAGCTATCTCAAACAATTAAGACTCACCCTTATCCTTGTAAACGGCAGGGATGATTGCCCTGGTAAGTACTTTTGTAAACAGAGTTGCA
CRX.2735	wildtype	CRX.2735	CTGCCTTGACAAGCCCAGGCGTCAGATTTCCTGAGTGAGTCAAGTGCAGAGGGATTAGCTCTGTCACTCAATAAGCCCACATCTGTAGTTACATTCTGACTGGGGTAAAATTACCCTAGTTATTAATCCTTCTGCTTTAGGGTATAAGCTGATCACCGGTTGGG
CRX.2735_full_mutant	allCrxSites	CRX.2735	CTGCCTTGACAAGCCCAGGCGTCAGATTTCCTGAGTGAGTCAAGTGCAGAGGGGTTAGCTCTGTCACTCAATACGCCCACATCTGTAGTTACATTCTGACTGGGGTAAAATTACCCTAGTTATTACTCCTTCTGCTTTAGGGTATACGCTGATCACCGGTTGGG
CRX.2738	wildtype	CRX.2738	TATTCACCAGAGACTACTGCTTGGACGTGGGTCTAAGCCGATAGAAAGCCTCTTAGCCACGCAGTGTTCAGGCCCCTAGAGTAGTAGCATTGAACCTTTCTCGGGATAAGCTTCTTAAGCACAAAAACCATGTCCGAGGTTGATGTATGTCAATTCGCAAGAAG
CRX.2738_full_mutant	allCrxSites	CRX.2738	TATTCACCAGAGACTACTGCTTGGACGTGGGTCTACGCCGATAGAAAGCCTCTTAGCCACGCAGTGTTCAGGCCCCTAGAGTAGTAGCATTGAACCTTTCTCGGGGTAAGCTTCTTAAGCACAAAAACCATGTCCGAGGTTGATGTATGTCAATTCGCAAGAAG
CRX.2739	wildtype	CRX.2739	TGACAGAAAAGGTGTGGAGGATGGGGAGGGAGACGGATTATAGGATGTACTGTGGCTGCAATGAACCTTAATGGTTCATCTAATCTAATCCTCCACACCTAAGGATTAGCACTAAGCCACATGAACCAATTAAAAATTGCCTCCTTTGAAAATAACTATTGAGG
CRX.2739_full_mutant	allCrxSites	CRX.2739	TGACAGAAAAGGTGTGGAGGATGGGGAGGGAGACGGGTTATAGGATGTACTGTGGCTGCAATGAACCTTAATGGTTCATCTACTCTACTCCTCCACACCTAAGGGTTAGCACTACGCCACATGAACCAATTAAAAATTGCCTCCTTTGAAAATAACTATTGAGG
CRX.2742	wildtype	CRX.2742	AACGAACCCCAGATCATTAGCCAGTAATCCAGGAGGAGAACCAACTCGATTGAGCATTGACTAGGTGAAGGGCATCTATTTCTCTCCCTCTAATACTGGTTAATACAGAGACTTAAGAGAGCCCAGATTAGCCAACTGAATTTCTCCTCCCCCGTCCAGTGTGT
CRX.2742_full_mutant	allCrxSites	CRX.2742	AACGAACCCCAGATCATTAGCCAGTACTCCAGGAGGAGAACCAACTCGATTGAGCATTGACTAGGTGAAGGGCATCTATTTCTCTCCCTCTACTACTGGTTACTACAGAGACTTAAGAGAGCCCAGGTTAGCCAACTGAATTTCTCCTCCCCCGTCCAGTGTGT
CRX.2743	wildtype	CRX.2743	ATGCTTATGGCTTAGTATTGTTTTACGTTTATCTCAGGAAAGGGGATTGGAATTAATTCTGCAGATTAATGTGTTCTCCATAAGGGGATTAGATTTACTGCCGCACTAGATGTGACATCACATGAAGGTATTTGATGCACTGGTTAAATCCTGTGCATGTTTAT
CRX.2743_full_mutant	allCrxSites	CRX.2743	ATGCTTATGGGTTAGTATTGTTTTACGTTTATCTCAGGAAAGGGGATTGGAGTTACTTCTGCAGGTTAATGTGTTCTCCATAAGGGGGTTAGATTTACTGCCGCACTAGATGTGACATCACATGAAGGTATTTGATGCACTGGTTAACTCCTGTGCATGTTTAT
CRX.2746	wildtype	CRX.2746	AAGTTGTCTAGCGGGCTACGATAGCATGATCATTGCAGATAACCAGCACAGCTTCTTTAAAAGCCTACTTAAAAGGTGGGGCATCAGCTCGAGTGAATAGATTACAGCAGATTAGACAAACCAGATGGTTTCATCTGACAATCCTAAAGGAGTGGACAAAGGAT
CRX.2746_full_mutant	allCrxSites	CRX.2746	AAGTTGTCTAGCGGGCTACGATAGCATGATCATTGCAGATAACCAGCACAGCTTCTTTAAAAGCCTACTTAAAAGGTGGGGCATCAGCTCGAGTGAATAGGTTACAGCAGGTTAGACAAACCAGATGGTTTCATCTGACAATCCTAAAGGAGTGGACAAAGGAT
CRX.2751	wildtype	CRX.2751	GTGCTAGAGACTTAATCCCCGGTGTGCTATGTTAATGGCACTTGGGAGGTGAGACCTTCAGGAGAGGACTAGGCTCTCACGGATGATTAATTCACCGGGGATTAATGGCTTAATGGGTAATGGAGGGTATGGCTTTGTCACAGAGGCAGCTTTCTTTGGCACAG
CRX.2751_full_mutant	allCrxSites	CRX.2751	GTGCTAGAGACTTACTCCCCGGTGTGCTATGTTAATGGCACTTGGGAGGTGAGACCTTCAGGAGAGGACTAGGCTCTCACGGATGGTTACTTCACCGGGGGTTAATGGGTTAATGGGTAATGGAGGGTATGGCTTTGTCACAGAGGCAGCTTTCTTTGGCACAG
CRX.2755	wildtype	CRX.2755	AATGTTCACTTAAAAAATAATGACAACACTTATAACTTACCACTTATGTTAAGGTCATAATCTCCTGCTGTAATCACATTAGCGACTAATCCTTCTGCAGGCTGGCTGCCAGAAACAACATCATTCAAAAGCTTCCCAATGGCTCCCGGCTGAGGTGGCTGGGT
CRX.2755_full_mutant	allCrxSites	CRX.2755	AATGTTCACTTAAAAAATAATGACAACACTTATAACTTACCACTTATGTTAAGGTCATACTCTCCTGCTGTACTCACATTAGCGACTACTCCTTCTGCAGGCTGGCTGCCAGAAACAACATCATTCAAAAGCTTCCCAATGGCTCCCGGCTGAGGTGGCTGGGT
CRX.2758	wildtype	CRX.2758	TTCTACACAGGAAGCAACTCAGAGAGAAGGCTCTGAGATCATCCTGGCTTGTTAGAGATTGACCGGATTTGCAGCGGGGTGGGAATTTAAAAATAGAAGCCAATGCCACTAGAGTTTATCTCAGATGCTTACGTCCCAGGAGCAATCTGTTATGCACAATGATA
CRX.2758_full_mutant	allCrxSites	CRX.2758	TTCTACACAGGAAGCAACTCAGAGAGAAGGCTCTGAGATCATCCTGGCTTGTTAGAGATTGACCGGGTTTGCAGCGGGGTGGGAATTTAAAAATAGAAGCCAATGCCACTAGAGTTTATCTCAGATGCTTACGTCCCAGGAGCAATCTGTTATGCACAATGATA
CRX.2762	wildtype	CRX.2762	GGCTACCGAAGAGAACCACGCCAGCAGACGGGGGCGTGGCCGGGAGGCGTGGCCTGCGGAGCTGGGCTTCTTAGCTCCGCCCCGGCCCCTTCGAAATCCGGACCGGCTGGCGAATGCCGGAGTATCCGCGGCTGGGTAGAGTAGTTCCGCTCTGGGGCGGAAGT
CRX.2762_full_mutant	allCrxSites	CRX.2762	GGCTACCGAAGAGAACCACGCCAGCAGACGGGGGCGTGGCCGGGAGGCGTGGCCTGCGGAGCTGGGCTTCTTAGCTCCGCCCCGGCCCCTTCGAACTCCGGACCGGCTGGCGAATGCCGGAGTATCCGCGGCTGGGTAGAGTAGTTCCGCTCTGGGGCGGAAGT
CRX.2766	wildtype	CRX.2766	TTGGACTTCCCTTTGCAGCAGGAGAGATTAGTCTGCTCACTCAAGGCTTTTTGAGGAAGACAGATACGGATAAGCTGCTCTTAATGCCAAATCCAGACCGCGAGGAAGGACTAGCTTGTGCCCTGGCTGAGATGAGAGCAGAGCCCTAGGGATGGCAGCTTTGG
CRX.2766_full_mutant	allCrxSites	CRX.2766	TTGGACTTCCCTTTGCAGCAGGAGAGGTTAGTCTGCTCACTCAAGGCTTTTTGAGGAAGACAGATACGGGTACGCTGCTCTTACTGCCAACTCCAGACCGCGAGGAAGGACTAGCTTGTGCCCTGGCTGAGATGAGAGCAGAGCCCTAGGGATGGCAGCTTTGG
CRX.2773	wildtype	CRX.2773	CCCTCTCCCTCTCCCTCTGTCTCTCACCCACCACTATTTTCAAAGGGTGAACCTTTAAGAGGATCAGAAACTGGGCTTGTAATCGTCTTACAACGATGCCTGCCTGTCTCACTGTGTGGGCATTTGTACTGAAGACGGAAGGGCATCCTTGCTTTGTGGTGGGC
CRX.2773_full_mutant	allCrxSites	CRX.2773	CCCTCTCCCTCTCCCTCTGTCTCTCACCCACCACTATTTTCAAAGGGTGAACCTTTAAGAGGGTCAGAAACTGGGCTTGTAATCGTCTTACAACGATGCCTGCCTGTCTCACTGTGTGGGCATTTGTACTGAAGACGGAAGGGCATCCTTGCTTTGTGGTGGGC
CRX.2774	wildtype	CRX.2774	CAGCGGCTCCTCATCCAGCGGGTCATGAGTCACTGAGTCCTATAAGCTTCCCTCCGTGCTAAGCCAAAGTTCTTCCTGCATAGTATTATCTCCTGCTTCATCTTGGACCCGTAAATGTGCAGTGCCGGCCTGAACCCACAGGGCAATATTTTTGGAATGGAAAG
CRX.2774_full_mutant	allCrxSites	CRX.2774	CAGCGGCTCCTCATCCAGCGGGTCATGAGTCACTGAGTCCTATAAGCTTCCCTCCGTGCTACGCCAAAGTTCTTCCTGCATAGTATTATCTCCTGCTTCATCTTGGACCCGTAAATGTGCAGTGCCGGCCTGAACCCACAGGGCAATATTTTTGGAATGGAAAG
CRX.2777	wildtype	CRX.2777	GACTAGCACACCTTCACTACAGCTCTTACTCTGGACTGTTATAGTTTATCCCTTGGAAGCCTGCCTGGTATGATTAGTCAGATCCCTTGTGATGGTGCTTAATTTCTTATTGTACATGTCCTTTTTAGATGTAAGGGCATTAAAGCCAGGTGTAGTGGCTCAGA
CRX.2777_full_mutant	allCrxSites	CRX.2777	GACTAGCACACCTTCACTACAGCTCTTACTCTGGACTGTTATAGTTTCTCCCTTGGAAGCCTGCCTGGTATGGTTAGTCAGATCCCTTGTGATGGTGCTTAATTTCTTATTGTACATGTCCTTTTTAGATGTAAGGGCGTTAAAGCCAGGTGTAGTGGCTCAGA
CRX.2779	wildtype	CRX.2779	GCACTGCTGAGTTGGTTGCTGACAAATGTGTCCTCATTTCCCACCCCCTCTCCCCCACCAGGAAGCTTCTAGCTGTCAGCAAAGCCACTTAGGGATTAGAGCAGCTCCTCCATTCAAGCTGCTTATTCACAAAGTGCTTTCAGTTCAGGTGTCTTTTCTTCATG
CRX.2779_full_mutant	allCrxSites	CRX.2779	GCACTGCTGAGTTGGTTGCTGACAAATGTGTCCTCATTTCCCACCCCCTCTCCCCCACCAGGAAGCTTCTAGCTGTCAGCAAAGCCACTTAGGGGTTAGAGCAGCTCCTCCATTCAAGCTGCTTATTCACAAAGTGCTTTCAGTTCAGGTGTCTTTTCTTCATG
CRX.2783	wildtype	CRX.2783	AGCTCTGTCGGGCTCTGTAGCTAAGGATGACCTTGAACTTGATCCTCCTGTCTTTAGCTCCTGTGTGCTGGGATTAGAGTGCTGGGTGTGTTACATCTCGTTTATACAGGTCTTTATGCATCCGAGGCTAGTGTTCTATTAACTGAACAACGTGCCAGATTTCC
CRX.2783_1_double	singleCrxSite	CRX.2783	AGCTCTGTCGGGCTCTGTAGCTAAGGATGACCTTGAACTTGATCCTCCTGTCTTTAGCTCCTGTGTGCTGGGGTTAGAGTGCTGGGTGTGTTACATCTCGTTTATACAGGTCTTTATGCATCCGAGGCTAGTGTTCTATTAACTGAACAACGTGCCAGATTTCC
CRX.2783_2_double	singleCrxSite	CRX.2783	AGCTCTGTCGGGCTCTGTAGCTAAGGATGACCTTGAACTTGCTCCTCCTGTCTTTAGCTCCTGTGTGCTGGGATTAGAGTGCTGGGTGTGTTACATCTCGTTTATACAGGTCTTTATGCATCCGAGGCTAGTGTTCTATTAACTGAACAACGTGCCAGATTTCC
CRX.2783_full_mutant	allCrxSites	CRX.2783	AGCTCTGTCGGGCTCTGTAGCTAAGGATGACCTTGAACTTGCTCCTCCTGTCTTTAGCTCCTGTGTGCTGGGGTTAGAGTGCTGGGTGTGTTACATCTCGTTTATACAGGTCTTTATGCATCCGAGGCTAGTGTTCTATTAACTGAACAACGTGCCAGATTTCC
CRX.2784	wildtype	CRX.2784	TTCAGTGTTCCCCTGCACCCATCTGTAGAGCTGTGTGGCCTGGGCAGCTGTCCGGCTGAGCCGGTTAGCAACACAAGACAGATGGCAAGGGATTATCTCAGCTTCTCCCAGTGCCACCGTGGCAGAGGCAGTGGGTGAGGGGAGGACTCTCACACCCTCCCTCC
CRX.2784_full_mutant	allCrxSites	CRX.2784	TTCAGTGTTCCCCTGCACCCATCTGTAGAGCTGTGTGGCCTGGGCAGCTGTCCGGCTGAGCCGGTTAGCAACACAAGACAGATGGCAAGGGGTTATCTCAGCTTCTCCCAGTGCCACCGTGGCAGAGGCAGTGGGTGAGGGGAGGACTCTCACACCCTCCCTCC
CRX.2787	wildtype	CRX.2787	AGCCGGAAAGGGGTGGGGGAAGGGCGTTTTCAGGTTTTATTAGTAGGCTTCTTTCTGCGCCTGCGCAAAAGTGAACCTCCACTAGCCCGGATTTCTCACTCTAATCTATCTACCCTACTCTACCACTCTGCTACGAGACAAGTGACCCTGAACATTGAAATTCT
CRX.2787_full_mutant	allCrxSites	CRX.2787	AGCCGGAAAGGGGTGGGGGAAGGGCGTTTTCAGGTTTTATTAGTAGGCTTCTTTCTGCGCCTGCGCAAAAGTGAACCTCCACTAGCCCGGGTTTCTCACTCTACTCTATCTACCCTACTCTACCACTCTGCTACGAGACAAGTGACCCTGAACATTGAAATTCT
CRX.2788	wildtype	CRX.2788	AGGCGGGAGGCGCCAAACAGAATCAGCCCTACCCTGATGCCGGATTAGCGTGGCCGCTCCCAGTCCTTGACTTTTTCCCAAACAGCCGGAGACAAACGGGTTAAGTAGCCTCACCTGTCCCGGAGGCGGAGCCTGATGTGGTGACTGACGTCGAGGTCTGCCAA
CRX.2788_full_mutant	allCrxSites	CRX.2788	AGGCGGGAGGCGCCAAACAGAATCAGCCCTACCCTGATGCCGGGTTAGCGTGGCCGCTCCCAGTCCTTGACTTTTTCCCAAACAGCCGGAGACAAACGGGTTAAGTAGCCTCACCTGTCCCGGAGGCGGAGCCTGATGTGGTGACTGACGTCGAGGTCTGCCAA
CRX.2796	wildtype	CRX.2796	CGGAAGGGCAGGGCGTCCCCTGGCGGCCCCGTGGGTCGGGCCGAGGCAAGCTTATTGATTGGCCCTGCAGGGGATTAGGTCATCGCTAGCAGGTTCGGGCGGCCCGGACGCCGGAGGGGCGGCTGAGGCTTCTGTGAGAGGGCGCTCGAGGCTGCTTGAGGCTG
CRX.2796_full_mutant	allCrxSites	CRX.2796	CGGAAGGGCAGGGCGTCCCCTGGCGGCCCCGTGGGTCGGGCCGAGGCAAGCTTATTGATTGGCCCTGCAGGGGGTTAGGTCATCGCTAGCAGGTTCGGGCGGCCCGGACGCCGGAGGGGCGGCTGAGGCTTCTGTGAGAGGGCGCTCGAGGCTGCTTGAGGCTG
CRX.2799	wildtype	CRX.2799	TAGCTCCTTTTGTGCTCATCTGTCTTTAAGTGGCAAGCCGAGGCTCCAGGGCAGGGCAAGGAGCAGCACAAGTAATCTTGCAGATGACGCGGGATGTGAGGATCAGTGGTATTAGAGTGGCGTTAGGGATGCTGATGCTGGTCTCAGAGTACAGCGAGTATCCC
CRX.2799_full_mutant	allCrxSites	CRX.2799	TAGCTCCTTTTGTGCTCATCTGTCTTTAAGTGGCAAGCCGAGGCTCCAGGGCAGGGCAAGGAGCAGCACAAGTACTCTTGCAGATGACGCGGGATGTGAGGGTCAGTGGTGTTAGAGTGGCGTTAGGGATGCTGATGCTGGTCTCAGAGTACAGCGAGTATCCC
CRX.2802	wildtype	CRX.2802	CTTGGATTTAAACAACCCTTCGTGCTTTCTGTGATGCTCTTATAAGCATTATCTCACGTGGTGGTCCCAGGCCTTATTAAGATGGTAGCTGCAGTCACCACTTATAAACGGCTTAATAACCAGCAACGGAGAGCCAAAGCCGCTGGCACAGTCTGCCATCCCAG
CRX.2802_full_mutant	allCrxSites	CRX.2802	CTTGGGTTTAAACAACCCTTCGTGCTTTCTGTGATGCTCTTATAAGCATTATCTCACGTGGTGGTCCCAGGCCTTATTAAGATGGTAGCTGCAGTCACCACTTATAAACGGGTTAATAACCAGCAACGGAGAGCCAAAGCCGCTGGCACAGTCTGCCATCCCAG
CRX.2803	wildtype	CRX.2803	ATTTCTGGAGATTATAAGGATACAGAAATTGCAAATAAATCCCTGACCTTTTCTGAGCCTTGGCTCAGTGAATGGGCTGAATCACCTGCTCAAGGGGATTAAGGACAGCCGCATCCATCTGGCAGGCTACTTTCTCAGTCATTTGCAAACTCTGCTCCATGGTG
CRX.2803_full_mutant	allCrxSites	CRX.2803	ATTTCTGGAGGTTATAAGGATACAGAAATTGCAAATAACTCCCTGACCTTTTCTGAGCCTTGGCTCAGTGAATGGGCTGAATCACCTGCTCAAGGGGGTTAAGGACAGCCGCATCCATCTGGCAGGCTACTTTCTCAGTCATTTGCAAACTCTGCTCCATGGTG
CRX.2811	wildtype	CRX.2811	TTCTCTTGGTAAATACTGAGGAGCAAAGGGATCACTGAGAAAGAGAGCCCAGAAATACACTCTAATCCCTTTTCCAGCGTCTTCCTATACCCTTAAATAGAAACAATAAGACAATTCTTCAAGACGGGCAGTCTCTGCCTGGCTCAGGGGAAAAAGAATTGGAA
CRX.2811_full_mutant	allCrxSites	CRX.2811	TTCTCTTGGTAAATACTGAGGAGCAAAGGGGTCACTGAGAAAGAGAGCCCAGAAATACACTCTACTCCCTTTTCCAGCGTCTTCCTATACCCTTAAATAGAAACAATAAGACAATTCTTCAAGACGGGCAGTCTCTGCCTGGCTCAGGGGAAAAAGAATTGGAA
CRX.2813	wildtype	CRX.2813	TTTCCAAGAACTACAACTCCCAGCATTCCAAGTAGCTACCTGGTCCTTGGGCAGGTGAGGCTTATAGGTTGACCTTGGCTCTTACAATAAGCCATAAGCTTCTCAACTGCCAGCCTCTCAACTCCTCCATCAAAATACATTAAGGCGCATATCTCATCAGAACA
CRX.2813_full_mutant	allCrxSites	CRX.2813	TTTCCAAGAACTACAACTCCCAGCATTCCAAGTAGCTACCTGGTCCTTGGGCAGGTGAGGGTTATAGGTTGACCTTGGCTCTTACAATACGCCATAAGCTTCTCAACTGCCAGCCTCTCAACTCCTCCATCAAAATACATTAAGGCGCATATCTCATCAGAACA
CRX.2814	wildtype	CRX.2814	ACACACACACACACACACACACACACATCTGCTGAGTACTCAGGATTCACAGAGGTCCAGTGAGAGCCTTGGATTATCTACACTTAAGAGCCAAGGGTCTTAAAAAGGGAATTGGATACTTGCCAAGCTTTGGTTTCATTTTGTGCTGAGCTGTACAGAAGGGC
CRX.2814_full_mutant	allCrxSites	CRX.2814	ACACACACACACACACACACACACACATCTGCTGAGTACTCAGGATTCACAGAGGTCCAGTGAGAGCCTTGGGTTATCTACACTTAAGAGCCAAGGGTCTTAAAAAGGGAATTGGATACTTGCCAAGCTTTGGTTTCATTTTGTGCTGAGCTGTACAGAAGGGC
CRX.2815	wildtype	CRX.2815	TTTTCTCAAGGATGGAGAGTGAGTGTTCTCAGGTAGTGACTCAGGAGTACATCCTTTAAGCCCAAAGCCTCTTAGGCGAAAGGATCCCTAGCCAGCTCAACTCTTCTCCCTGGGGAGTGTTTCTTCCCCGGGATCAGGTGGACAGCTGGTAGGGGTGGGGTGCA
CRX.2815_full_mutant	allCrxSites	CRX.2815	TTTTCTCAAGGATGGAGAGTGAGTGTTCTCAGGTAGTGACTCAGGAGTACATCCTTTACGCCCAAAGCCTCTTAGGCGAAAGGATCCCTAGCCAGCTCAACTCTTCTCCCTGGGGAGTGTTTCTTCCCCGGGGTCAGGTGGACAGCTGGTAGGGGTGGGGTGCA
CRX.2818	wildtype	CRX.2818	CACTACCTCATTGCATTTTAATGGAAAAACAGCTCAAAGCAGGATGAGTATTAACCGTAATCACGGTGAGGCAGACATTTCCATTTCAGGATATTATTCATGATGGCATTAGTGAGGAATAATACACGGGGGTGGGGGTGGAGTGTGCAGCCATTGCCTAGACC
CRX.2818_full_mutant	allCrxSites	CRX.2818	CACTACCTCATTGCATTTTAATGGAAAAACAGCTCAAAGCAGGATGAGTGTTAACCGTACTCACGGTGAGGCAGACATTTCCATTTCAGGATATTATTCATGATGGCATTAGTGAGGAATAATACACGGGGGTGGGGGTGGAGTGTGCAGCCATTGCCTAGACC
CRX.2821	wildtype	CRX.2821	GCTTTAAATATTAAAGCAAGCTCCAGGAGAGAGCGAGCATTATAAGCTGCTCAGGTTAGGCATGGAGGTTTTAGGTTACCCTGAGATTAAAGGCTCACTCACCTCCCCAGGCAAGGAATACACTAAGCCGGTTTAATTTGAAGTAGACATGTACCCTGATGTTC
CRX.2821_full_mutant	allCrxSites	CRX.2821	GCTTTAAATATTAAAGCAAGCTCCAGGAGAGAGCGAGCATTATACGCTGCTCAGGTTAGGCATGGAGGTTTTAGGTTACCCTGAGGTTAAAGGCTCACTCACCTCCCCAGGCAAGGAATACACTACGCCGGTTTAATTTGAAGTAGACATGTACCCTGATGTTC
CRX.2823	wildtype	CRX.2823	ATCTTTGCTTGCTGAGAGGCGGCGGCGGAAGTGACGTAGCAGCGTGAAGGGGTTGGGCCTTGACACAGGAAGCGTCATGAAGGAGGTGGGACTGGGATTAACAGTGAATTTTTGGGATGTCTAGGGAGCAGTCCAGGTAGATAGTATGTTGGAAACACGGTAAT
CRX.2823_full_mutant	allCrxSites	CRX.2823	ATCTTTGCTTGCTGAGAGGCGGCGGCGGAAGTGACGTAGCAGCGTGAAGGGGTTGGGCCTTGACACAGGAAGCGTCATGAAGGAGGTGGGACTGGGGTTAACAGTGAATTTTTGGGATGTCTAGGGAGCAGTCCAGGTAGATAGTATGTTGGAAACACGGTAAT
CRX.2836	wildtype	CRX.2836	AACCTTGTATCTCTGTAAATTTTATGGACTTAGAGACAAAAGCCGTTTATAGTCATGTAATCCTAATGCCTCGGGATTTAGCAGCTGCTGATTGCAAATGCAGTCGCATCCTATTAAACCCGAGCGTCAATAGCAGCCACCAAACCCCGAGTGACTGACTCCTT
CRX.2836_full_mutant	allCrxSites	CRX.2836	AACCTTGTATCTCTGTAAATTTTATGGACTTAGAGACAAAAGCCGTTTATAGTCATGTACTCCTAATGCCTCGGGGTTTAGCAGCTGCTGATTGCAAATGCAGTCGCATCCTATTAAACCCGAGCGTCAATAGCAGCCACCAAACCCCGAGTGACTGACTCCTT
CRX.2845	wildtype	CRX.2845	TCTTCTGAGAGTGACATAGAAAACCATCCTTGGCTGCTGCTGCTTTCTAGCCTTTTCTAATCCCCAAACGCTAACTCAAGTGGAGCATGACTGGTTTATCTTAATCCCTTTACCCTTCACTGGGCCGAGTCAACTTCCCTGACCTTATGCCATTGCCTATTTAT
CRX.2845_full_mutant	allCrxSites	CRX.2845	TCTTCTGAGAGTGACATAGAAAACCATCCTTGGCTGCTGCTGCTTTCTAGCCTTTTCTACTCCCCAAACGCTAACTCAAGTGGAGCATGACTGGTTTATCTTACTCCCTTTACCCTTCACTGGGCCGAGTCAACTTCCCTGACCTTATGCCATTGCCTATTTAT
CRX.2847	wildtype	CRX.2847	CCAGTGTGTCCTAGGTGGGCCTGTATGTTAGGCAATGTGCTAAATGCTCCCTAGGTATTACCCACTGTAATCCTCTCAACAGCCTTTAACCCAGGCCCTATGATCCACTCCCATGGGTCAGAAAGCTGAGTCAGAGAGAGGCTAAGAGAAGGTGTGTGTCCAAG
CRX.2847_full_mutant	allCrxSites	CRX.2847	CCAGTGTGTCCTAGGTGGGCCTGTATGTTAGGCAATGTGCTAAATGCTCCCTAGGTGTTACCCACTGTACTCCTCTCAACAGCCTTTAACCCAGGCCCTATGCTCCACTCCCATGGGTCAGAAAGCTGAGTCAGAGAGAGGCTAAGAGAAGGTGTGTGTCCAAG
CRX.2848	wildtype	CRX.2848	CTCTGAATAGCACTGGAGCTAGCCATTGCATCCTGCCTGGGCCCATTAGCTTGTTCCCCTGCTCAGCTTAGAAATGGAGTGAAAATTAATGGCGAGTTAATCAGCTGAGAAAGGGGATATTAATAGACTTGCCCCGCCCCCAGCCTTCCCAGGCTCATCTCAAG
CRX.2848_full_mutant	allCrxSites	CRX.2848	CTCTGAATAGCACTGGAGCTAGCCATTGCATCCTGCCTGGGCCCATTAGCTTGTTCCCCTGCTCAGGTTAGAAATGGAGTGAAAATTAATGGCGAGTTACTCAGCTGAGAAAGGGGATATTAATAGACTTGCCCCGCCCCCAGCCTTCCCAGGCTCATCTCAAG
CRX.2850	wildtype	CRX.2850	GGGGCTTTGAGGGGGTATTAGTCAGGGCAAAGAGCTCAGTGAGGATGAACCTAGGACATGCTGCCATGGAGCCTGGGAAGTGCTGAGCTCAGCAAGCTGCAGCTCCCTGACAGGAGCTGGGGGGTGGCAGGGGATGGCAGTGGGCCAGGCAGGTGGAAGCCGGA
CRX.2850_full_mutant	allCrxSites	CRX.2850	GGGGCTTTGAGGGGGTGTTAGTCAGGGCAAAGAGCTCAGTGAGGATGAACCTAGGACATGCTGCCATGGAGCCTGGGAAGTGCTGAGCTCAGCAAGCTGCAGCTCCCTGACAGGAGCTGGGGGGTGGCAGGGGATGGCAGTGGGCCAGGCAGGTGGAAGCCGGA
CRX.2856	wildtype	CRX.2856	CTTCTGGCGGGCCCTGGTGAGTGCCAGTGTTCTTATGTCTTCCCGTGGCTGTCACACTGTGTCTTTTCAGTGGCTTAGAGTACTACTTAATGCCTTACTAAGACCCTGCACTGATCATCTAAGCTTATCATGTCTCATGTACCCAACTGACAGTCTGCATTATA
CRX.2856_full_mutant	allCrxSites	CRX.2856	CTTCTGGCGGGCCCTGGTGAGTGCCAGTGTTCTTATGTCTTCCCGTGGCTGTCACACTGTGTCTTTTCAGTGGGTTAGAGTACTACTTACTGCCTTACTAAGACCCTGCACTGATCATCTACGCTTATCATGTCTCATGTACCCAACTGACAGTCTGCATTATA
CRX.2857	wildtype	CRX.2857	AGGTATCATCCACTCTAATACGACTAGATGATATTGGCTTACGGACAATTCCACTAGGCTCCACAGGAACCTAGCAACAGTGACCTAGCAACAGCTTACCTCATCACCTGCCACCACGTGGGAGCGGGGTGTATAAGAGGATTGCTGGCATCCCTAGCTCGCTC
CRX.2857_full_mutant	allCrxSites	CRX.2857	AGGTATCATCCACTCTACTACGACTAGATGATATTGGGTTACGGACAATTCCACTAGGCTCCACAGGAACCTAGCAACAGTGACCTAGCAACAGCTTACCTCATCACCTGCCACCACGTGGGAGCGGGGTGTATAAGAGGATTGCTGGCATCCCTAGCTCGCTC
CRX.2864	wildtype	CRX.2864	TAGCAGAGCACATGAATGAAGTTTTAGAGGATTTAGAGATACTAATCCTTTTAGCAAGCTTCTGCTGGGCTGCGTGCGACTTCCTGTATTACGAGGGCTTATGGGAGGTGCTTTCAGAAGCAGGGGAAGGCTGGCTGCAGGGCAGGTTGACCTCAGAATCTTCC
CRX.2864_full_mutant	allCrxSites	CRX.2864	TAGCAGAGCACATGAATGAAGTTTTAGAGGGTTTAGAGATACTACTCCTTTTAGCAAGCTTCTGCTGGGCTGCGTGCGACTTCCTGTATTACGAGGGGTTATGGGAGGTGCTTTCAGAAGCAGGGGAAGGCTGGCTGCAGGGCAGGTTGACCTCAGAATCTTCC
CRX.2871	wildtype	CRX.2871	TCTGTACTCCAAGGGGTGTTGGTCCCTGAGTTTCTGGTGCCAACTAAAACTCAGAAGGCTAATGTGATAAACCTTAATTAGCTTAAGACAATAAGCTGGTCTGTCATTTAGTCCTTCATTCCGGTCTTTCCAGGGGCAGGGGGTTTTATTTAACTTTCACAGCT
CRX.2871_full_mutant	allCrxSites	CRX.2871	TCTGTACTCCAAGGGGTGTTGGTCCCTGAGTTTCTGGTGCCAACTAAAACTCAGAAGGCTAATGTGATAAACCTTAATTAGCTTAAGACAATACGCTGGTCTGTCATTTAGTCCTTCATTCCGGTCTTTCCAGGGGCAGGGGGTTTTATTTAACTTTCACAGCT
CRX.2881	wildtype	CRX.2881	AGCCACACATTTGGGAGCGAAGGATTTGCGCAGCCTCCTCTGTCCAAGGGCACAGCGGCAGGGGAGAGTGCTTTTGCTAGTCGTAAGCTGGATTAGAGGGCGAACTCTTAGTGCAGAGGCAGATGGTTCCGATTACTAAAACCCACGGTCAGACGCAACCCTCT
CRX.2881_full_mutant	allCrxSites	CRX.2881	AGCCACACATTTGGGAGCGAAGGGTTTGCGCAGCCTCCTCTGTCCAAGGGCACAGCGGCAGGGGAGAGTGCTTTTGCTAGTCGTAAGCTGGGTTAGAGGGCGAACTCTTAGTGCAGAGGCAGATGGTTCCGATTACTAAAACCCACGGTCAGACGCAACCCTCT
CRX.2884	wildtype	CRX.2884	ACCAACTGGCAAATAGCTTCCCCAGCCTCCTGCTGGAGCATCTGCTAATGTGTGGAGATTACCAGCCGGCCCCCCTTCACCTCCTGCTGCTCCTGGTGCTCAGGCTGTTCATTAACTCATTAGAAACTGCCTCGCCAGTAGAGGAGGGAGGCGCTGGTACCTGT
CRX.2884_full_mutant	allCrxSites	CRX.2884	ACCAACTGGCAAATAGCTTCCCCAGCCTCCTGCTGGAGCATCTGCTAATGTGTGGAGGTTACCAGCCGGCCCCCCTTCACCTCCTGCTGCTCCTGGTGCTCAGGCTGTTCATTAACTCATTAGAAACTGCCTCGCCAGTAGAGGAGGGAGGCGCTGGTACCTGT
CRX.2887	wildtype	CRX.2887	ACAACCAAGCAGAGCTTCAGAGTCAGAACTCAGATGGTCCAGGCTCTTTAAATCCTAAACGTCAGCTTACACAAAGCCTCTTAGGCTGGTGTAGCTTTCCACTTTAAGCACTGCTCACAATGGCTGATGGCACTGTGCTGGGACAAGGACAGCCAGGAAAAAAA
CRX.2887_full_mutant	allCrxSites	CRX.2887	ACAACCAAGCAGAGCTTCAGAGTCAGAACTCAGATGGTCCAGGCTCTTTAACTCCTAAACGTCAGCTTACACAAAGCCTCTTAGGCTGGTGTAGCTTTCCACTTTAAGCACTGCTCACAATGGCTGATGGCACTGTGCTGGGACAAGGACAGCCAGGAAAAAAA
CRX.2888	wildtype	CRX.2888	GTTTACCAGAAAAGCAAATCTCCTAAATCAGGCTTCTGTTTGTCAGGAACCACTCCTAATCCTCCAGAAATCCCCTTAACCTTTCCCAAAGGCTAACAACCTCAGCAAGGGCACTTAGTTCCTGCTTATTCCCAACAGCCTGCACCGTCCCGGCCCACTGTCAT
CRX.2888_full_mutant	allCrxSites	CRX.2888	GTTTACCAGAAAAGCAACTCTCCTAAATCAGGCTTCTGTTTGTCAGGAACCACTCCTACTCCTCCAGAACTCCCCTTAACCTTTCCCAAAGGCTAACAACCTCAGCAAGGGCACTTAGTTCCTGCTTATTCCCAACAGCCTGCACCGTCCCGGCCCACTGTCAT
CRX.2891	wildtype	CRX.2891	GGGTAAGCACCTGTGCCATTCTGAATAGTGATAAAGCTGCAAGCTGCAGGATTAGAGAGTGTCAGTGTGTGTGTGTGTGTGTGTGTGTGTGTGTGCCCTAATCCATCACCTGGCATTGTATAGAAGCATAGCACCTGCTGAGCAGAACAGAGAACAGAGATCTG
CRX.2891_full_mutant	allCrxSites	CRX.2891	GGGTAAGCACCTGTGCCATTCTGAATAGTGATAAAGCTGCAAGCTGCAGGGTTAGAGAGTGTCAGTGTGTGTGTGTGTGTGTGTGTGTGTGTGTGCCCTACTCCATCACCTGGCATTGTATAGAAGCATAGCACCTGCTGAGCAGAACAGAGAACAGAGATCTG
CRX.2898	wildtype	CRX.2898	AGTCCCCACATGCCAATTAATCTTGGGCTTGTCTCAGCATGATTAAACTCAGGGCACTTAGAGGAGGAATCCTACATAAGCGCGTTAAGTCCTCCGTGCTCAAGGGAGTCCACGGCCTCCTTACTGGTGACTCTAAGTCTGGTCATTTGGTTAAGGAAAAGCCT
CRX.2898_full_mutant	allCrxSites	CRX.2898	AGTCCCCACATGCCAATTACTCTTGGGCTTGTCTCAGCATGGTTAAACTCAGGGCACTTAGAGGAGGAATCCTACATAAGCGCGTTAAGTCCTCCGTGCTCAAGGGAGTCCACGGCCTCCTTACTGGTGACTCTAAGTCTGGTCATTTGGTTAAGGAAAAGCCT
CRX.2900	wildtype	CRX.2900	GTGGGCTCGGGACTGTCTTCTAAGTGAGGTGCATGGCCACTGGTAGTCATAATCCCTGTGTAAGTATTTTCCAGCGGGGAGGGGAGGGGGCAAGCCTATAATTCCTGCAGAGTGAGGGGGTGGGGGAGGAGGGCTGAGGCAGGATTATGAGTTGGAGGCTATTT
CRX.2900_full_mutant	allCrxSites	CRX.2900	GTGGGCTCGGGACTGTCTTCTAAGTGAGGTGCATGGCCACTGGTAGTCATACTCCCTGTGTAAGTATTTTCCAGCGGGGAGGGGAGGGGGCAAGCCTATACTTCCTGCAGAGTGAGGGGGTGGGGGAGGAGGGCTGAGGCAGGGTTATGAGTTGGAGGCTATTT
CRX.2902	wildtype	CRX.2902	CACATCCATGAGGCAAGACATTCCATTTGACTTAGTTATGCAGGCCGTTCAGTAAGAGCCTGGCCCAGTTTCCCTAATCCAGCTCAGCCACAGAGATCAGAGCCAACTAATAATTATTGACAGGCGCAGGACTTAGTTTACAAATGTCCTAGCCGAGACGCAAA
CRX.2902_full_mutant	allCrxSites	CRX.2902	CACATCCATGAGGCAAGACATTCCATTTGACTTAGTTATGCAGGCCGTTCAGTAAGAGCCTGGCCCAGTTTCCCTACTCCAGCTCAGCCACAGAGGTCAGAGCCAACTAATAATTATTGACAGGCGCAGGACTTAGTTTACAAATGTCCTAGCCGAGACGCAAA
CRX.2911	wildtype	CRX.2911	TCAACGAGGGACAGTCTGGGAAAGTCTGATCCCCAAATCCACATAAAAGCGAAGACAGAGGCGGAAGGAGCTTTGGGATTTGCATGACTGGAGCATAAGCTGCACACTGCTGACAACTCTCATTAGACATGAACAAGCCACGAGTGCTACAAACATAACCCTCT
CRX.2911_full_mutant	allCrxSites	CRX.2911	TCAACGAGGGACAGTCTGGGAAAGTCTGCTCCCCAACTCCACATAAAAGCGAAGACAGAGGCGGAAGGAGCTTTGGGGTTTGCATGACTGGAGCATACGCTGCACACTGCTGACAACTCTCATTAGACATGAACAAGCCACGAGTGCTACAAACATAACCCTCT
CRX.2917	wildtype	CRX.2917	CCTCAACACGGAAGCAATTGGGTAAGCCATACAATGCAGCCTGGCTTCTGAAATGCCAGGGGCTTAACTAGGATTAGAAGCACTGATAGCATGTGGTATTGTAAGCATGGCTCAATGCAGCTGGCAGAGCTTGGCATTTAGGATTGCTTTCATCCAAGGGGCAT
CRX.2917_full_mutant	allCrxSites	CRX.2917	CCTCAACACGGAAGCAATTGGGTACGCCATACAATGCAGCCTGGCTTCTGAAATGCCAGGGGGTTAACTAGGGTTAGAAGCACTGATAGCATGTGGTATTGTAAGCATGGCTCAATGCAGCTGGCAGAGCTTGGCATTTAGGATTGCTTTCATCCAAGGGGCAT
CRX.2918	wildtype	CRX.2918	ATGTCTGTGAGGCGTTATCAACAACACCTTGTTCAAAGGGAGCTGTTACTGTCCCTATTATCAAGCAGCTTACGAGACAAGCTTACTATCACAGGAGGATAATACCACCGGATGGCAGCTGGGAAAGTCCTAGTTTAATACAGGACCTTAGTGGGAAGGAGATG
CRX.2918_full_mutant	allCrxSites	CRX.2918	ATGTCTGTGAGGCGTTATCAACAACACCTTGTTCAAAGGGAGCTGTTACTGTCCCTATTATCAAGCAGCTTACGAGACAAGCTTACTATCACAGGAGGATACTACCACCGGATGGCAGCTGGGAAAGTCCTAGTTTACTACAGGACCTTAGTGGGAAGGAGATG
CRX.2924	wildtype	CRX.2924	TGTAGAGAGCTGCAGAAACGATTAAAGACTCGGAAAATAGGACCTATGAAGGAAGATTAAAGGATCTACGCTCACTTAGCCTGGAGCAGGGAGCTGACCTAATAGCATCTTCAGGACGTGAAGGGCTATCATGTGGAGGAGGGGAACAGCTGCTCCCTCTCCTA
CRX.2924_full_mutant	allCrxSites	CRX.2924	TGTAGAGAGCTGCAGAAACGATTAAAGACTCGGAAAATAGGACCTATGAAGGAAGGTTAAAGGATCTACGCTCACTTAGCCTGGAGCAGGGAGCTGACCTAATAGCATCTTCAGGACGTGAAGGGCTATCATGTGGAGGAGGGGAACAGCTGCTCCCTCTCCTA
CRX.2926	wildtype	CRX.2926	GGGGAAGGCAGAAGGGAGGGATTTTTAGAACGACTGGGTGTAAGGGGAGGTCAATAAACAGTAACAGGTGGCCCTGGATTATGAAACAAATCGGATTTGGTGTGTCTTAATATCATCTTGCGGACCCTTGGCTAAGAGTCACCTTTCTGCTGTTCTCAGAGTGG
CRX.2926_full_mutant	allCrxSites	CRX.2926	GGGGAAGGCAGAAGGGAGGGGTTTTTAGAACGACTGGGTGTAAGGGGAGGTCAATAAACAGTAACAGGTGGCCCTGGGTTATGAAACAAATCGGGTTTGGTGTGTCTTAATATCATCTTGCGGACCCTTGGCTAAGAGTCACCTTTCTGCTGTTCTCAGAGTGG
CRX.2927	wildtype	CRX.2927	TGTGTGACTTGTACGCAGGTTCACCTTACAGCGGTGGCTGTAGTGAAGCACAGCTGCTTAAGTCGCCTGATGGATGCTTCCGCTGCTCCTAATCCTTTCGAGTGGCCTGAGATAAAGACATGCAGTGTTTTTATATCATAGAAGTGTCTAGGCACCAGCGACTG
CRX.2927_full_mutant	allCrxSites	CRX.2927	TGTGTGACTTGTACGCAGGTTCACCTTACAGCGGTGGCTGTAGTGAAGCACAGCTGCTTAAGTCGCCTGATGGATGCTTCCGCTGCTCCTACTCCTTTCGAGTGGCCTGAGATAAAGACATGCAGTGTTTTTATATCATAGAAGTGTCTAGGCACCAGCGACTG
CRX.2929	wildtype	CRX.2929	CTCCCTCGAAGACCATAAAAACATTTACTGATTAGAAGAATTGAGCTCTTAAGCCAACAGCTGCTGAGGGCAAGCTGGATTAGAGCAGCCTGCTGGTGTCTTGTTACAGAGCCAGACAGGTCTTCGTGTGCCTGGCTGCTTCAGAGCCTCTTCCAAGGAGGCAG
CRX.2929_full_mutant	allCrxSites	CRX.2929	CTCCCTCGAAGACCATAAAAACATTTACTGGTTAGAAGAATTGAGCTCTTACGCCAACAGCTGCTGAGGGCAAGCTGGGTTAGAGCAGCCTGCTGGTGTCTTGTTACAGAGCCAGACAGGTCTTCGTGTGCCTGGCTGCTTCAGAGCCTCTTCCAAGGAGGCAG
CRX.2931	wildtype	CRX.2931	CTCTACATGGTTCATGTTGGGTTAGAGGTCATGGGAGAAGAAGGGCAGGTTAAGTGTTGCATCAGGAAGGCTTAATCCTTATTAAGCCAGAGATATTTACAAGGCGGACCAGGCAGCAGATTAATTTAGAAGGAGTGCTGGCTGTCAGCCTCAGCAGAACAGCT
CRX.2931_full_mutant	allCrxSites	CRX.2931	CTCTACATGGTTCATGTTGGGTTAGAGGTCATGGGAGAAGAAGGGCAGGTTAAGTGTTGCATCAGGAAGGGTTACTCCTTATTACGCCAGAGATATTTACAAGGCGGACCAGGCAGCAGGTTAATTTAGAAGGAGTGCTGGCTGTCAGCCTCAGCAGAACAGCT
CRX.2933	wildtype	CRX.2933	GAATAGCTTGTGCCTGGTAATCAAATCAGCAATTGATTAATCCCCCTTAAATCATGCTTAGTGCCCACATGAAGAATCCTTAAAGGTTTCTTTGCCCGAGGATTATGTACTGGAGCCTGCATGTGTTAATGATCTCAACAGAGCCGAAACATGGAGAAAATAGA
CRX.2933_1_double	singleCrxSite	CRX.2933	AATAGCTTGTGCCTGGTAATCAAATCAGCAATTGATTACTCCCCCTTAAATCATGCTTAGTGCCCACATGAAGAATCCTTAAAGGTTTCTTTGCCCGAGGATTATGTACTGGAGCCTGCATGTGTTAATGATCTCAACAGAGCCGAAACATGGAGAAAATAGAG
CRX.2933_2_double	singleCrxSite	CRX.2933	AATAGCTTGTGCCTGGTAATCAAATCAGCAATTGATTAATCCCCCTTAAATCATGCTTAGTGCCCACATGAAGAATCCTTAAAGGTTTCTTTGCCCGAGGGTTATGTACTGGAGCCTGCATGTGTTAATGATCTCAACAGAGCCGAAACATGGAGAAAATAGAG
CRX.2933_full_mutant	allCrxSites	CRX.2933	GAATAGCTTGTGCCTGGTAATCAAATCAGCAATTGATTACTCCCCCTTAAATCATGCTTAGTGCCCACATGAAGAATCCTTAAAGGTTTCTTTGCCCGAGGGTTATGTACTGGAGCCTGCATGTGTTAATGATCTCAACAGAGCCGAAACATGGAGAAAATAGA
CRX.2937	wildtype	CRX.2937	ACATCGATCATCGAACGACCCTGGCAGGACCCTGGCGGCCGGGGAAACCGTAGCTAAGCTGCGACGTCGCCCCAACGATAATTCTCCGGGAGTCGCTGCGCCGCTGCAAAGTGGGCTGTGAGATGCAAATGAGCTGAGCCAGAGCGCCTTCTGATTGGCCGGAG
CRX.2937_full_mutant	allCrxSites	CRX.2937	ACATCGATCATCGAACGACCCTGGCAGGACCCTGGCGGCCGGGGAAACCGTAGCTACGCTGCGACGTCGCCCCAACGATAATTCTCCGGGAGTCGCTGCGCCGCTGCAAAGTGGGCTGTGAGATGCAAATGAGCTGAGCCAGAGCGCCTTCTGATTGGCCGGAG
CRX.2942	wildtype	CRX.2942	CAGCTCGGGAAAGAAGAAAAAGGGAGGTGGGGTTTTAAGCCGGTGGCGGTGGCGCGCCTAGTAGGCTTAAAAAGGATTACTGCACACTTGAATTAATGCCAATTTAAGCTCTTAGTGCAAGAATTTTTGTTGTTTGGAAAATAAGCCTGCTGCCAAGCCTGACT
CRX.2942_full_mutant	allCrxSites	CRX.2942	CAGCTCGGGAAAGAAGAAAAAGGGAGGTGGGGTTTTACGCCGGTGGCGGTGGCGCGCCTAGTAGGGTTAAAAAGGGTTACTGCACACTTGAGTTACTGCCAATTTACGCTCTTAGTGCAAGAATTTTTGTTGTTTGGAAAATACGCCTGCTGCCAAGCCTGACT
CRX.2945	wildtype	CRX.2945	GGCAGCTGTGAGGCCAACAGCCAAGCTTTGCTCTTACATGGGCTGTGTGTCTCAAAGCCGGATTGCACACAGCCACGCCAGCTACTAAAACCTTGCTTAATCTCAGTCTTTATACGATTTGTTTCTTTGTCCCTTAGACTCTATTTTCGTAAACTGGGTCATGT
CRX.2945_full_mutant	allCrxSites	CRX.2945	GGCAGCTGTGAGGCCAACAGCCAAGCTTTGCTCTTACATGGGCTGTGTGTCTCAAAGCCGGATTGCACACAGCCACGCCAGCTACTAAAACCTTGCTTACTCTCAGTCTTTATACGATTTGTTTCTTTGTCCCTTAGACTCTATTTTCGTAAACTGGGTCATGT
CRX.2947	wildtype	CRX.2947	CTACTTGGTAGAGAAGAGATGCCTGGGCAGAGCTAGAGATTACATAGCTAATCCAGGGCTTAGACCTAAGTCTGTGGATCATTTGGGGGGGCAGGAGGAGGGGTAACAGTGTGGAGCCAGGGCATCCCAGACCTTCCCCCATCCCCCATCCTAAGTACTCAGAT
CRX.2947_full_mutant	allCrxSites	CRX.2947	CTACTTGGTAGAGAAGAGATGCCTGGGCAGAGCTAGAGGTTACATAGCTACTCCAGGGGTTAGACCTAAGTCTGTGGGTCATTTGGGGGGGCAGGAGGAGGGGTAACAGTGTGGAGCCAGGGCATCCCAGACCTTCCCCCATCCCCCATCCTAAGTACTCAGAT
CRX.2961	wildtype	CRX.2961	TTATAGACCTTAAATCACTTTCTTATCACCTCCCTGTGTCCTTCGGCCGTCATATCTTGCACTTACCAACCTTCTTAGACCCTAAACCACATCTTAAATCTTCACAACTTAAGCTTCTTATCTTTTCTGAGTCTGCTAATGAGGTAGACTGTAAGACAGACATG
CRX.2961_full_mutant	allCrxSites	CRX.2961	TTATAGACCTTAAATCACTTTCTTATCACCTCCCTGTGTCCTTCGGCCGTCATATCTTGCACTTACCAACCTTCTTAGACCCTAAACCACATCTTAAATCTTCACAACTTACGCTTCTTATCTTTTCTGAGTCTGCTAATGAGGTAGACTGTAAGACAGACATG
CRX.2971	wildtype	CRX.2971	ATTGCCCACAGCTGCTCCTTCTGATTAGACAGCAGTTTTACCACATGAGCCTCTATTGGCTTTGAGGCCTATCAATCTTACGTGGGCATTTAAGCGGCACCAGAAAGCCGGACCAGGATAGGCCAGGGCCTGAGGGTAGAGGTCACGTGTCAGTCCCGCAGGTG
CRX.2971_full_mutant	allCrxSites	CRX.2971	ATTGCCCACAGCTGCTCCTTCTGGTTAGACAGCAGTTTTACCACATGAGCCTCTATTGGCTTTGAGGCCTATCAATCTTACGTGGGCATTTAAGCGGCACCAGAAAGCCGGACCAGGATAGGCCAGGGCCTGAGGGTAGAGGTCACGTGTCAGTCCCGCAGGTG
CRX.2981	wildtype	CRX.2981	TTCCTGGGGCTCCGACCCCCACCCACATTGATGAGCTCTAGATAGGATTTGTGTCTCCTAGCTGCTGCCCGACTTAAGGACCTGGACCTGGGGAGGCATCAGCACTAAAGGTCACGCTAACTAATCCTGCTTGTCGGGCACAGAGCTGCTAAAATTAAAACTGC
CRX.2981_full_mutant	allCrxSites	CRX.2981	TTCCTGGGGCTCCGACCCCCACCCACATTGATGAGCTCTAGATAGGGTTTGTGTCTCCTAGCTGCTGCCCGACTTAAGGACCTGGACCTGGGGAGGCATCAGCACTAAAGGTCACGCTAACTACTCCTGCTTGTCGGGCACAGAGCTGCTAAAATTAAAACTGC
CRX.2986	wildtype	CRX.2986	GCCTGGGGAGCGACGCGGGAGGAAGGCGGTGGAGACCAGCAGGTCGGCGCAGGGGTGGGACCTGGCTTGGGGTGGCCCCGCCTCCAGGCCGACCCGGGATTTACTTCGAAAACTGATTGGGTCAGATCTGTGACAGTTCTCGTCGCCCAGGAAACTAGGGCCGG
CRX.2986_full_mutant	allCrxSites	CRX.2986	GCCTGGGGAGCGACGCGGGAGGAAGGCGGTGGAGACCAGCAGGTCGGCGCAGGGGTGGGACCTGGCTTGGGGTGGCCCCGCCTCCAGGCCGACCCGGGGTTTACTTCGAAAACTGATTGGGTCAGATCTGTGACAGTTCTCGTCGCCCAGGAAACTAGGGCCGG
CRX.2991	wildtype	CRX.2991	AGCCTCTGCCCTGCCCACCCGCAAACCCTCCCCTGAGATGCTAAGCCTGCTTAAGGGCTCAGACCAGGATCTGGGAACTTATAACCACTTGGCTTCCCTCCAGCCTGAACTGACTTAAGACAGAACTTTGGTTTTGAGCAGTTCTTCTGTGACAGGGTGTCTGT
CRX.2991_full_mutant	allCrxSites	CRX.2991	AGCCTCTGCCCTGCCCACCCGCAAACCCTCCCCTGAGATGCTACGCCTGCTTAAGGGCTCAGACCAGGATCTGGGAACTTATAACCACTTGGCTTCCCTCCAGCCTGAACTGACTTAAGACAGAACTTTGGTTTTGAGCAGTTCTTCTGTGACAGGGTGTCTGT
CRX.3002	wildtype	CRX.3002	GCACTGCAACTGCCACAAGTGCTTTACGAGCCACCTCCATGGCGGATTACACTACAAAAGAGGTGCCGTCCGCTTCCTCCCGCAGCCTAGAAGGAAGCCATGACATCTCACCGCTCCCTATGCGGGCTAGAGCGACCTAGGAGAGGGGCGGGGCCGGGCCTCAA
CRX.3002_full_mutant	allCrxSites	CRX.3002	GCACTGCAACTGCCACAAGTGCTTTACGAGCCACCTCCATGGCGGGTTACACTACAAAAGAGGTGCCGTCCGCTTCCTCCCGCAGCCTAGAAGGAAGCCATGACATCTCACCGCTCCCTATGCGGGCTAGAGCGACCTAGGAGAGGGGCGGGGCCGGGCCTCAA
CRX.3003	wildtype	CRX.3003	GTCTCCTACCTTGCCTGCCATCCCCAGTGTCTCAGGGAGTACACAGACTAAAGCTCTGTCTTTCCTCTTTGGCATCTCCCTCCCATGGAAGGCCCATAATCTCCCAGCATGTCATCATGCTTTCCTCAGCAGTGATTAAGAGGCCCTCTCCAAAGAGGATTAAA
CRX.3003_full_mutant	allCrxSites	CRX.3003	GTCTCCTACCTTGCCTGCCATCCCCAGTGTCTCAGGGAGTACACAGACTAAAGCTCTGTCTTTCCTCTTTGGCATCTCCCTCCCATGGAAGGCCCATACTCTCCCAGCATGTCATCATGCTTTCCTCAGCAGTGGTTAAGAGGCCCTCTCCAAAGAGGGTTAAA
CRX.3008	wildtype	CRX.3008	AGACGGAACTGTCGTGCGTATGCCTTTTATGCCGTCCTCGCTTTCCGGCCGCTGTTTCCACACTGCTCTCTCCTTTCCTCCTCCCTTGTCTCCTTTGCGGCTTACTTTGCGGCAGCACCGACAGCCCCACCCCCTTTCTCTGCGGAATCACCATGGCGGCTGGG
CRX.3008_full_mutant	allCrxSites	CRX.3008	AGACGGAACTGTCGTGCGTATGCCTTTTATGCCGTCCTCGCTTTCCGGCCGCTGTTTCCACACTGCTCTCTCCTTTCCTCCTCCCTTGTCTCCTTTGCGGGTTACTTTGCGGCAGCACCGACAGCCCCACCCCCTTTCTCTGCGGAATCACCATGGCGGCTGGG
CRX.3009	wildtype	CRX.3009	ACAGGTGGCTACATGTTAAGGTAATTACTGACTCTCAATATGCAGAAAGATTTGTTCTACATATAGAAACTGCTGAGCTTATTCCAGATAATTCAGGATTAACCTTGTTATTTATGCAACTGCAAGAGGCAATCAGAAATAGAAACTATCCATAATATATCACC
CRX.3009_1_double	singleCrxSite	CRX.3009	ACAGGTGGCTACATGTTAAGGTAATTACTGACTCTCAATATGCAGAAAGATTTGTTCTACATATAGAAACTGCTGAGCTTATTCCAGATAATTCAGGGTTAACCTTGTTATTTATGCAACTGCAAGAGGCAATCAGAAATAGAAACTATCCATAATATATCACC
CRX.3009_2_double	singleCrxSite	CRX.3009	ACAGGTGGCTACATGTTAAGGTAATTACTGACTCTCAATATGCAGAAAGATTTGTTCTACATATAGAAACTGCTGAGGTTATTCCAGATAATTCAGGATTAACCTTGTTATTTATGCAACTGCAAGAGGCAATCAGAAATAGAAACTATCCATAATATATCACC
CRX.3009_full_mutant	allCrxSites	CRX.3009	ACAGGTGGCTACATGTTAAGGTAATTACTGACTCTCAATATGCAGAAAGATTTGTTCTACATATAGAAACTGCTGAGGTTATTCCAGATAATTCAGGGTTAACCTTGTTATTTATGCAACTGCAAGAGGCAATCAGAAATAGAAACTATCCATAATATATCACC
CRX.3010	wildtype	CRX.3010	CCTTCCCCTGCTAGCCAGAGAAGCCAAGACAAGAAACATTCAGCATCTAATCACAGACAGGCCTCTGAGCAGGACTTTAAGAGAGATTATGCTGAATATTACATCCTGCATTCACAAATCTGGGCTGTAGGCCAAAGGTTCACAGGGCTGGGGGGGGGGGAGAG
CRX.3010_full_mutant	allCrxSites	CRX.3010	CCTTCCCCTGCTAGCCAGAGAAGCCAAGACAAGAAACATTCAGCATCTACTCACAGACAGGCCTCTGAGCAGGACTTTAAGAGAGGTTATGCTGAATATTACATCCTGCATTCACAACTCTGGGCTGTAGGCCAAAGGTTCACAGGGCTGGGGGGGGGGGAGAG
CRX.3016	wildtype	CRX.3016	GTGTGTGTGTACTACTACTTGTTTGGGGGTAGCGAATGCTGTCAGGTTTATAGCAGGTTTTAATCCTGAGATTACACTCCAGTAGTAGGCCTGGGGGATTTTATAGGGTGACCTAGTTTATCCTTTGTTTGAGTCTCTTACCAACATGCCTAGAGGATTATAAA
CRX.3016_full_mutant	allCrxSites	CRX.3016	GTGTGTGTGTACTACTACTTGTTTGGGGGTAGCGAATGCTGTCAGGTTTATAGCAGGTTTTACTCCTGAGGTTACACTCCAGTAGTAGGCCTGGGGGGTTTTATAGGGTGACCTAGTTTATCCTTTGTTTGAGTCTCTTACCAACATGCCTAGAGGGTTATAAA
CRX.3021	wildtype	CRX.3021	ATAGACCAGGGGCAGTCAGGGACAGGAATGTCTGCAGGAGGGGCAGTTGCCAGGCAACTAAACCTTCCATCTCTGTGACTAATCCTGGTTCACAGTGCCACTCACTGCCTGGCATTGGCCAGCTGCTTTATCCTTTCTGTGTCTTGGTTATCTTCTGGGGAACA
CRX.3021_full_mutant	allCrxSites	CRX.3021	ATAGACCAGGGGCAGTCAGGGACAGGAATGTCTGCAGGAGGGGCAGTTGCCAGGCAACTAAACCTTCCATCTCTGTGACTACTCCTGGTTCACAGTGCCACTCACTGCCTGGCATTGGCCAGCTGCTTTATCCTTTCTGTGTCTTGGTTATCTTCTGGGGAACA
CRX.3023	wildtype	CRX.3023	CCTAACCTCCCCCAAGCTCAAGGGAATAAAAACAAAGTTAATCCCCTTCTCTGGTCCCAGCGTTTCTCTCTGGCCTCCCGCTGATGGGCCTATAATCCCCACTCAATCCCCGTCACTCTCAGCAAAACATCCCTCCCAGGAAATGAATCCTCCCAGGCACAGAG
CRX.3023_full_mutant	allCrxSites	CRX.3023	CCTAACCTCCCCCAAGCTCAAGGGAATAAAAACAAAGTTACTCCCCTTCTCTGGTCCCAGCGTTTCTCTCTGGCCTCCCGCTGATGGGCCTATACTCCCCACTCAATCCCCGTCACTCTCAGCAAAACATCCCTCCCAGGAAATGAATCCTCCCAGGCACAGAG
CRX.3028	wildtype	CRX.3028	CTTCGCCGAGGGCACTCTGGGAGACGTAGTCCTATTTACTCTGCGCTTCCAGAGAAATCATGGGAAACTAGAGGCAGAGGGAAGGCTGGGAGCGTCTATCTGAGGTCTGAGATTACGTTTTAGCGAGGCATTGCTTCCGGGTTAGGTCGCGACGCCTGCGTACA
CRX.3028_full_mutant	allCrxSites	CRX.3028	CTTCGCCGAGGGCACTCTGGGAGACGTAGTCCTATTTACTCTGCGCTTCCAGAGAAATCATGGGAAACTAGAGGCAGAGGGAAGGCTGGGAGCGTCTATCTGAGGTCTGAGGTTACGTTTTAGCGAGGCATTGCTTCCGGGTTAGGTCGCGACGCCTGCGTACA
CRX.3036	wildtype	CRX.3036	GCCATCACTGAATTTAGTAATCCAGACAGATTACCAGAGGGGGCCTATTTTTAGGGTCCGTCTGTTGCTGTGGCGGTTGCAGCTGATCGGATTATGGCTCCATCCTACCCAAGTAGAATGCATTGATGCTTCAAGAGAAACCTCACTCCACTCCTGTAATTACA
CRX.3036_full_mutant	allCrxSites	CRX.3036	GCCATCACTGAATTTAGTACTCCAGACAGGTTACCAGAGGGGGCCTATTTTTAGGGTCCGTCTGTTGCTGTGGCGGTTGCAGCTGATCGGGTTATGGCTCCATCCTACCCAAGTAGAATGCATTGATGCTTCAAGAGAAACCTCACTCCACTCCTGTAATTACA
CRX.3040	wildtype	CRX.3040	TGTCTAGCTAAAAATCTCTGCACTGAAGATTAGCTTCTGAAGGACAAGTCTGATTAGCTCCTGGTCACTGGGCAGTGATAGGATGTTCCAATCAGTCATGACCTGAATTAGAGGTGGAAGTTTCTTAAGCCTGCCCCACCTGGGTGTGACACAGTCTTTAACTC
CRX.3040_full_mutant	allCrxSites	CRX.3040	TGTCTAGCTAAAAATCTCTGCACTGAAGGTTAGCTTCTGAAGGACAAGTCTGGTTAGCTCCTGGTCACTGGGCAGTGATAGGATGTTCCAATCAGTCATGACCTGAATTAGAGGTGGAAGTTTCTTACGCCTGCCCCACCTGGGTGTGACACAGTCTTTAACTC
CRX.3043	wildtype	CRX.3043	GTGGAAGTTTTCGCGCCGGAGCTCCCCGCCCCCTCCAGACACTGGGTGTTAACTCAACCTGGCTACAATCGGTTCGCCAGATCCGGCTTTATCGGATTGTTTCAAATCCAGGGACGTCGCTCTAGTGAAGAGCCCACCCCTTCATTCCTGTCTCTATTCTTCCT
CRX.3043_full_mutant	allCrxSites	CRX.3043	GTGGAAGTTTTCGCGCCGGAGCTCCCCGCCCCCTCCAGACACTGGGTGTTAACTCAACCTGGCTACAATCGGTTCGCCAGATCCGGCTTTATCGGATTGTTTCAACTCCAGGGACGTCGCTCTAGTGAAGAGCCCACCCCTTCATTCCTGTCTCTATTCTTCCT
CRX.3045	wildtype	CRX.3045	ATGGTGACAAGTGAAAGGTGTGTTAGATGGCGACAGCCATTGAGACTTAGTGAGCACTATCGTCCTGAACATGTAGTATGTCTCAGAGCCTGAGCTAAGTGGCTTACGTGCATTTCACTTGAATGTTAATCCCATAAGACCGAATAGAAGTGTGTTGCTTTTCT
CRX.3045_full_mutant	allCrxSites	CRX.3045	ATGGTGACAAGTGAAAGGTGTGTTAGATGGCGACAGCCATTGAGACTTAGTGAGCACTATCGTCCTGAACATGTAGTATGTCTCAGAGCCTGAGCTAAGTGGGTTACGTGCATTTCACTTGAATGTTACTCCCATAAGACCGAATAGAAGTGTGTTGCTTTTCT
CRX.3046	wildtype	CRX.3046	ATGATCTGCAGGGATGAGGGTGGCTTTAAACACAGCATCTAATGTACACTCCCCGATTAATCCGCACATAAATCTTTGAGGCCACTAATCCTTCACGTACTAATGGCGTAGGTGATTGATCTCGGGACCTGTAGTAATTGGTCAAAAGCCTACTTGCCTGTGGA
CRX.3046_full_mutant	allCrxSites	CRX.3046	ATGATCTGCAGGGATGAGGGTGGCTTTAAACACAGCATCTAATGTACACTCCCCGATTACTCCGCACATAAATCTTTGAGGCCACTACTCCTTCACGTACTAATGGCGTAGGTGATTGCTCTCGGGACCTGTAGTAATTGGTCAAAAGCCTACTTGCCTGTGGA
CRX.3051	wildtype	CRX.3051	TGCCTTCATAGCTTAGCAACCGCTTTTGCTACTTGCCTGTCTTCTCTAACCTCTGGAGCAAGGTGTTCCTACACTAACACTGTCCAGTAAGCAATGTGAATTACATTGCGAAGCAGCTTATCCTTGTGTAATCTCTTCCTGCCCTAAGACTCTGGCAGACAGGC
CRX.3051_full_mutant	allCrxSites	CRX.3051	TGCCTTCATAGCTTAGCAACCGCTTTTGCTACTTGCCTGTCTTCTCTAACCTCTGGAGCAAGGTGTTCCTACACTAACACTGTCCAGTAAGCAATGTGAATTACATTGCGAAGCAGGTTATCCTTGTGTACTCTCTTCCTGCCCTAAGACTCTGGCAGACAGGC
CRX.3053	wildtype	CRX.3053	GCTTTAAAAAAAATCATTTAGTTAATGGAATTGGGCAATGGAGCTTACTCTAAGTCTCAGAAGACACACTAATCCCTGTTTGTATAAGCTGAACTGAGGAGCACAGAACTGCTACTCCTGTTGGTTTGCAGCTAACACCACTGCAGATAAAACCACTTTCTGAC
CRX.3053_full_mutant	allCrxSites	CRX.3053	GCTTTAAAAAAAATCATTTAGTTAATGGAATTGGGCAATGGAGGTTACTCTAAGTCTCAGAAGACACACTACTCCCTGTTTGTATACGCTGAACTGAGGAGCACAGAACTGCTACTCCTGTTGGTTTGCAGCTAACACCACTGCAGATAAAACCACTTTCTGAC
CRX.3055	wildtype	CRX.3055	AATAATTCCAGGATGTCATCTACTGTGAAATGCTAAGTCCCGATGAGCTGCAAAGCTGCTTCAAATCCCACCAGCCCGCCTTAGCCCATCCTTTCTAAATCTGATTAGCACTTAGCACCTGCCAAGCAGCAGGGAGATTACAGGCTCACCTTTTAAATTCCTTT
CRX.3055_full_mutant	allCrxSites	CRX.3055	AATACTTCCAGGATGTCATCTACTGTGAAATGCTAAGTCCCGATGAGCTGCAAAGCTGCTTCAACTCCCACCAGCCCGCCTTAGCCCATCCTTTCTAACTCTGGTTAGCACTTAGCACCTGCCAAGCAGCAGGGAGGTTACAGGCTCACCTTTTAAATTCCTTT
CRX.3059	wildtype	CRX.3059	ACAAAGCAGCAATGAAACAACTTTATGGCTATGGGCCACCACAACAGGAGGAATGTATTAAAGGGCCGCAGCATTAGGGAGGGTGAGCACCTCCGCTTTATCCTAATCTGTACACACATAGAGAGGCTTAAGGAGGAGAATATTAGTGAACAGGAGGACGAATG
CRX.3059_full_mutant	allCrxSites	CRX.3059	ACAAAGCAGCAATGAAACAACTTTATGGCTATGGGCCACCACAACAGGAGGAATGTGTTAAAGGGCCGCAGCATTAGGGAGGGTGAGCACCTCCGCTTTATCCTACTCTGTACACACATAGAGAGGGTTAAGGAGGAGAATATTAGTGAACAGGAGGACGAATG
CRX.3061	wildtype	CRX.3061	TCTGATCCTTGGCGGGCCACTGAAGAGGTCTTAGAGGTCTTAAGAGGTGACACCAAAGTGCTTGCTTGCCAACCAGCTCTAGGTAATTAGGGCAGAACGCTGTCCCAGCTCTAAATAGTCCACAATCCACATCTCCTGTCGCCGGGTAGCTTAGAAGGCCCGCC
CRX.3061_full_mutant	allCrxSites	CRX.3061	TCTGCTCCTTGGCGGGCCACTGAAGAGGTCTTAGAGGTCTTAAGAGGTGACACCAAAGTGCTTGCTTGCCAACCAGCTCTAGGTAATTAGGGCAGAACGCTGTCCCAGCTCTAAATAGTCCACAATCCACATCTCCTGTCGCCGGGTAGCTTAGAAGGCCCGCC
CRX.3064	wildtype	CRX.3064	CTGTAAGAAACATCATTATCCAGCAATTAAATAATATTGACAGGTCTAATAATAGTTCATCCTCAGTTAATCCTATAATTTGCTCCTGTAGTGTGATGGCTAATCATGTAAAGGCTTGAACCTCTAGCAAGCATCCCTCAGAATCCAGCTTCCTATTGTGAGTG
CRX.3064_1_double	singleCrxSite	CRX.3064	CTGTAAGAAACATCATTATCCAGCAATTAAATAATATTGACAGGTCTAATAATAGTTCATCCTCAGTTACTCCTATAATTTGCTCCTGTAGTGTGATGGCTAATCATGTAAAGGCTTGAACCTCTAGCAAGCATCCCTCAGAATCCAGCTTCCTATTGTGAGTG
CRX.3064_2_double	singleCrxSite	CRX.3064	CTGTAAGAAACATCATTATCCAGCAATTAAATAATATTGACAGGTCTAATAATAGTTCATCCTCAGTTAATCCTATAATTTGCTCCTGTAGTGTGATGGCTACTCATGTAAAGGCTTGAACCTCTAGCAAGCATCCCTCAGAATCCAGCTTCCTATTGTGAGTG
CRX.3064_full_mutant	allCrxSites	CRX.3064	CTGTAAGAAACATCATTATCCAGCAATTAAATAATATTGACAGGTCTAATAATAGTTCATCCTCAGTTACTCCTATAATTTGCTCCTGTAGTGTGATGGCTACTCATGTAAAGGCTTGAACCTCTAGCAAGCATCCCTCAGAATCCAGCTTCCTATTGTGAGTG
CRX.3067	wildtype	CRX.3067	TTGAAAGAGACCTTTAAAGGCCCCTGTAGCTCTTCTCTGGTAACAGCCGACTTAATCTCCGTCTGAGCCCCTGTGTCCAGCAAGGCTGGTTTCCTGGATAATCCCCCCTTCTTTGTGTTAACTGCAGGATCATTCTGTGTCTAGAGTATAAACTGCAACAAATT
CRX.3067_full_mutant	allCrxSites	CRX.3067	TTGAAAGAGACCTTTAAAGGCCCCTGTAGCTCTTCTCTGGTAACAGCCGACTTACTCTCCGTCTGAGCCCCTGTGTCCAGCAAGGCTGGTTTCCTGGATACTCCCCCCTTCTTTGTGTTAACTGCAGGGTCATTCTGTGTCTAGAGTATAAACTGCAACAAATT
CRX.3068	wildtype	CRX.3068	AGGGTATTTGAATAGGTCTTAGGGTGTTTAGAGTATGTTAGGATTAATCAGAGAAGATCTCCATGTGTTGCTGAGAGATCAGACCATGCAACTGATCTCATATAAGAGGTTTACTGGGGGGGGGGTGAAAGGCCGTCTCAGAGTATAGACGAGAGAGAGAGAGA
CRX.3068_full_mutant	allCrxSites	CRX.3068	AGGGTATTTGAATAGGTCTTAGGGTGTTTAGAGTATGTTAGGGTTACTCAGAGAAGATCTCCATGTGTTGCTGAGAGGTCAGACCATGCAACTGCTCTCATATAAGAGGTTTACTGGGGGGGGGGTGAAAGGCCGTCTCAGAGTATAGACGAGAGAGAGAGAGA
CRX.3071	wildtype	CRX.3071	GGACGGTGACCGCAGCAGAGGCCTCTAGCCAGAGCTCCAGAGCGATCAGCGCAGGGACAGTACCTTGCTTCGGCAGAGCCCCAGGATTGGTTGGCTATGACAGTGGATCACGAGCTTCAACCAATCAGCGTGGCCTTTGGCTCCCTTAAGCGCTCGGGTGCCCG
CRX.3071_full_mutant	allCrxSites	CRX.3071	GGACGGTGACCGCAGCAGAGGCCTCTAGCCAGAGCTCCAGAGCGATCAGCGCAGGGACAGTACCTTGCTTCGGCAGAGCCCCAGGATTGGTTGGCTATGACAGTGGGTCACGAGCTTCAACCAATCAGCGTGGCCTTTGGCTCCCTTAAGCGCTCGGGTGCCCG
CRX.3074	wildtype	CRX.3074	GGAAAAAGAGACTTTGAATCTCAAGGGGCTGAGCTGGAATCTGACTCAAATGAGACTCCCGGATCGGATTAGCCCGTTTAATCTCAGATTTAAAGCCTCTGAGACTCTGTGCTCTCTCCTGTCATCTAGGTATACGGGTAACAGGAACACTGGGTCGTTGGGAG
CRX.3074_full_mutant	allCrxSites	CRX.3074	GGAAAAAGAGACTTTGAATCTCAAGGGGCTGAGCTGGAATCTGACTCAAATGAGACTCCCGGATCGGGTTAGCCCGTTTACTCTCAGGTTTAAAGCCTCTGAGACTCTGTGCTCTCTCCTGTCATCTAGGTATACGGGTAACAGGAACACTGGGTCGTTGGGAG
CRX.3076	wildtype	CRX.3076	CCTCCGGTTACTTGATCTGCTTTTACAGACTTGGCACCTCGCCCATCCTTGAGCCCATAATCATGTGATAATTTGAAATGTAATCCACAGCGGAGCTGCTGTTAGTATTAACGATGGCTTCTAAGGAGACAGACTCCAGGGTGGATGGACAGACTTTTGTTTCC
CRX.3076_full_mutant	allCrxSites	CRX.3076	CCTCCGGTTACTTGCTCTGCTTTTACAGACTTGGCACCTCGCCCATCCTTGCGCCCATAATCATGTGATAATTTGAAATGTACTCCACAGCGGAGCTGCTGTTAGTGTTAACGATGGCTTCTAAGGAGACAGACTCCAGGGTGGATGGACAGACTTTTGTTTCC
CRX.3081	wildtype	CRX.3081	GTAATATCAACACTGCACTTAGTATGGCAACTAGGTCATCCTAATCTTCAAGGAGCTAAAAATACAGTGCTCTCAGCAAAGTCAGGCTCCGTATGCTTCCAGTAAAGAAGATTAAAGACATGAGCTACTTAAGGTGCTTGCAGAAGAAAGGGACAATAGCACCT
CRX.3081_full_mutant	allCrxSites	CRX.3081	GTAATATCAACACTGCACTTAGTATGGCAACTAGGTCATCCTACTCTTCAAGGAGCTAAAAATACAGTGCTCTCAGCAAAGTCAGGCTCCGTATGCTTCCAGTAAAGAAGGTTAAAGACATGAGCTACTTAAGGTGCTTGCAGAAGAAAGGGACAATAGCACCT
CRX.3084	wildtype	CRX.3084	TCGTTTTCATAACACGTGTAACCTTAGTGCTAGAGAAGCAGGAACAGGATAATCCCTGGGCTTACTGCCCAGCTAGTCTGTGCTAGCTGATCAGGCCAATGAGAGACCTTGTCTCAAATGAGATAGATGGTCTTTCTGAGGATTACACCTGAGAGTGCATATGC
CRX.3084_full_mutant	allCrxSites	CRX.3084	TCGTTTTCATAACACGTGTAACCTTAGTGCTAGAGAAGCAGGAACAGGATACTCCCTGGGGTTACTGCCCAGCTAGTCTGTGCTAGCTGATCAGGCCAATGAGAGACCTTGTCTCAAATGAGATAGATGGTCTTTCTGAGGGTTACACCTGAGAGTGCATATGC
CRX.3099	wildtype	CRX.3099	GTACAGAGGCAGGATGGAGAGGAAAGGCGAGGACAGGTTTGTAGTGATAAATGTCAGCCCCACCAGCTCCTGCCTGAGGGTGAGGAGCATTTGCTAGGGATTACATCCAGCAGCGGCTAATCTCTCCAGCCTTCTGACAGCAGGAAGAGCTATAAATCTCGTTT
CRX.3099_full_mutant	allCrxSites	CRX.3099	GTACAGAGGCAGGATGGAGAGGAAAGGCGAGGACAGGTTTGTAGTGATAAATGTCAGCCCCACCAGCTCCTGCCTGAGGGTGAGGAGCATTTGCTAGGGGTTACATCCAGCAGCGGCTACTCTCTCCAGCCTTCTGACAGCAGGAAGAGCTATAACTCTCGTTT
CRX.3106	wildtype	CRX.3106	AACTTTAACTTGTGATCCTCCCTCTGCCTCCCAAGCAGCTGGGATTACAGGTATTAGCCACCACACTGCTGGCTGAAATTAGCACTCAAATCTGTAGATTGGATACAGCAGAGAGCCCGCCCCAAAGCCCTAATCATCCAATCAACTGAGGGCTTGAACAGAAT
CRX.3106_full_mutant	allCrxSites	CRX.3106	AACTTTAACTTGTGCTCCTCCCTCTGCCTCCCAAGCAGCTGGGGTTACAGGTGTTAGCCACCACACTGCTGGCTGAAATTAGCACTCAACTCTGTAGATTGGATACAGCAGAGAGCCCGCCCCAAAGCCCTACTCATCCAATCAACTGAGGGCTTGAACAGAAT
CRX.3108	wildtype	CRX.3108	GTAAGAAAAGTATGCTCGATATTTAGTGTATAGTATGCTGCTGCCATAGTAAGTGGCTAGAAACTCAGTGGCTTACAACACAGATTAACTGTCTTACAGTTCTAGAGCTCAGAAGTCCCAAGATGGTGCCTCTGGACTAGATCAGGATATTGACAAGGCTGTGA
CRX.3108_1_double	singleCrxSite	CRX.3108	GTAAGAAAAGTATGCTCGATATTTAGTGTATAGTATGCTGCTGCCATAGTAAGTGGCTAGAAACTCAGTGGCTTACAACACAGGTTAACTGTCTTACAGTTCTAGAGCTCAGAAGTCCCAAGATGGTGCCTCTGGACTAGATCAGGATATTGACAAGGCTGTGA
CRX.3108_2_double	singleCrxSite	CRX.3108	GTAAGAAAAGTATGCTCGATATTTAGTGTATAGTATGCTGCTGCCATAGTAAGTGGCTAGAAACTCAGTGGGTTACAACACAGATTAACTGTCTTACAGTTCTAGAGCTCAGAAGTCCCAAGATGGTGCCTCTGGACTAGATCAGGATATTGACAAGGCTGTGA
CRX.3108_full_mutant	allCrxSites	CRX.3108	GTAAGAAAAGTATGCTCGATATTTAGTGTATAGTATGCTGCTGCCATAGTAAGTGGCTAGAAACTCAGTGGGTTACAACACAGGTTAACTGTCTTACAGTTCTAGAGCTCAGAAGTCCCAAGATGGTGCCTCTGGACTAGATCAGGATATTGACAAGGCTGTGA
CRX.3113	wildtype	CRX.3113	GGTCCATGGCTCAGCCCCACAGCAGAGCTTCTCTTGCATGTACCATGTCAGAGCCATAAGCTGATTAGGGTATCAGGCTGCTGACTGAAGCTGGCCTCACACAGGATACAGGATACAGGATAATCCCAGGGCAGCCAGGGGCCTGGCCGAAGGTGAGAAATATA
CRX.3113_full_mutant	allCrxSites	CRX.3113	GGTCCATGGCTCAGCCCCACAGCAGAGCTTCTCTTGCATGTACCATGTCAGAGCCATACGCTGGTTAGGGTATCAGGCTGCTGACTGAAGCTGGCCTCACACAGGATACAGGATACAGGATACTCCCAGGGCAGCCAGGGGCCTGGCCGAAGGTGAGAAATATA
CRX.3114	wildtype	CRX.3114	GTCTGGTTAGGATTATTATCAGGGTGACAGCTCAGTGGGTAGAGTGCTTGCCTTGCACGCATGATTATCTCAGCTTAGTACATGACAGAGTGTGCTTGTACCCCCAGTACTAAGAGGCTTGGGAGGGACACAGATCCTACGAGCTCACTGGCTAGTCAGTCTAA
CRX.3114_full_mutant	allCrxSites	CRX.3114	GTCTGGTTAGGGTTATTATCAGGGTGACAGCTCAGTGGGTAGAGTGCTTGCCTTGCACGCATGATTATCTCAGGTTAGTACATGACAGAGTGTGCTTGTACCCCCAGTACTAAGAGGCTTGGGAGGGACACAGATCCTACGAGCTCACTGGCTAGTCAGTCTAA
CRX.3117	wildtype	CRX.3117	CTGCCTGGCAGAGGAGGAAATCCAGTACTGTGCTCCGAAAGCAGGCTAATGCTCCAGCAGCTTAAGCGCCCCACCAGCCTTGGGATTAGGGTTTCACTTACACAGAGCGCCTGAAAAACGCTGTGCTTTCAGAAGGATTAGAGCTGACAATTCAGTGCTCTCCG
CRX.3117_full_mutant	allCrxSites	CRX.3117	CTGCCTGGCAGAGGAGGAAATCCAGTACTGTGCTCCGAAAGCAGGCTAATGCTCCAGCAGGTTAAGCGCCCCACCAGCCTTGGGGTTAGGGTTTCACTTACACAGAGCGCCTGAAAAACGCTGTGCTTTCAGAAGGGTTAGAGCTGACAATTCAGTGCTCTCCG
CRX.3118	wildtype	CRX.3118	AAGCAGGCCTTGCGTCTTGAGGCAGGATTTAATTTGCATGGCAGATTAGCTTGTCTTCCCAGCAAGGCACCCCGGGGCACCCCGAGCTGTAATAGGATCCCGCCTCTTAGAGCCCATTAAGGCAATTGAGAGCGCCTCCTAATCTCCCTCCCCGCCCTGCACCA
CRX.3118_full_mutant	allCrxSites	CRX.3118	AAGCAGGCCTTGCGTCTTGAGGCAGGGTTTAATTTGCATGGCAGGTTAGCTTGTCTTCCCAGCAAGGCACCCCGGGGCACCCCGAGCTGTAATAGGATCCCGCCTCTTAGAGCCCATTAAGGCAATTGAGAGCGCCTCCTACTCTCCCTCCCCGCCCTGCACCA
CRX.3121	wildtype	CRX.3121	TACTGTAAGAACGTTTTCAAAGTATAGACAGTATGCATTGTCACGAGTCGCAGCTGCTGCAAACCCACCAGAGGGCGCTCGTTCTCCGTCGAGTTAATCCCTAGCCTCTCATTAGTGACTGCATCTTTCAGAACCAGGGAGTCTTTCACTTTTAAAGCACAAAT
CRX.3121_full_mutant	allCrxSites	CRX.3121	TACTGTAAGAACGTTTTCAAAGTATAGACAGTATGCATTGTCACGAGTCGCAGCTGCTGCAAACCCACCAGAGGGCGCTCGTTCTCCGTCGAGTTACTCCCTAGCCTCTCATTAGTGACTGCATCTTTCAGAACCAGGGAGTCTTTCACTTTTAAAGCACAAAT
CRX.3123	wildtype	CRX.3123	TGTCTGTCTCTCTGTCTCTCCAGGCCTCCTTTCTAGAAGCTGAACTGAAGCTGCGTTCCCAAATAAACAGTAACTAATTGGATTAGGAGCTGATAATACCGTTGACCTTTCTTAATGTCTGCTGGCTGTCTTTCCACCACACTGAGGCTTAATTGTATAGGGTA
CRX.3123_full_mutant	allCrxSites	CRX.3123	TGTCTGTCTCTCTGTCTCTCCAGGCCTCCTTTCTAGAAGCTGAACTGAAGCTGCGTTCCCAAATAAACAGTAACTAATTGGGTTAGGAGCTGATACTACCGTTGACCTTTCTTAATGTCTGCTGGCTGTCTTTCCACCACACTGAGGGTTAATTGTATAGGGTA
CRX.3131	wildtype	CRX.3131	CCGCCCGCTTCCTGTTTATCCGCACTGCGCCTGCGCTACAGACCGGCTCAGACCGGTCCCCAGCCCGGCTCCCCCGCCTTTCCTTGGGATAAGCCCATTGCGCTTTATTTGCTAGGGGAGAAAAAGGACAAAGGGCGCCGTGAACACCGCGGAGGTGTGCGGCG
CRX.3131_full_mutant	allCrxSites	CRX.3131	CCGCCCGCTTCCTGTTTCTCCGCACTGCGCCTGCGCTACAGACCGGCTCAGACCGGTCCCCAGCCCGGCTCCCCCGCCTTTCCTTGGGGTACGCCCATTGCGCTTTATTTGCTAGGGGAGAAAAAGGACAAAGGGCGCCGTGAACACCGCGGAGGTGTGCGGCG
CRX.3134	wildtype	CRX.3134	CAAAAGTGAGCCCTACAATACGCATACAGCACTACCCGCTAATCTTCCTTCATAGACTACAATTCCCAGAAATCCTCGAGGGAGGTCAGGGCCTTTATCTTTTTCCAGGTTGCAAAGTGGTTCGCTGCATGGTCTTCTGGGATTCGTAGTCTTGCAGTGTCCTT
CRX.3134_1_double	singleCrxSite	CRX.3134	CAAAAGTGAGCCCTACAATACGCATACAGCACTACCCGCTACTCTTCCTTCATAGACTACAATTCCCAGAAATCCTCGAGGGAGGTCAGGGCCTTTATCTTTTTCCAGGTTGCAAAGTGGTTCGCTGCATGGTCTTCTGGGATTCGTAGTCTTGCAGTGTCCTT
CRX.3134_2_double	singleCrxSite	CRX.3134	CAAAAGTGAGCCCTACAATACGCATACAGCACTACCCGCTAATCTTCCTTCATAGACTACAATTCCCAGAACTCCTCGAGGGAGGTCAGGGCCTTTATCTTTTTCCAGGTTGCAAAGTGGTTCGCTGCATGGTCTTCTGGGATTCGTAGTCTTGCAGTGTCCTT
CRX.3134_full_mutant	allCrxSites	CRX.3134	CAAAAGTGAGCCCTACAATACGCATACAGCACTACCCGCTACTCTTCCTTCATAGACTACAATTCCCAGAACTCCTCGAGGGAGGTCAGGGCCTTTATCTTTTTCCAGGTTGCAAAGTGGTTCGCTGCATGGTCTTCTGGGATTCGTAGTCTTGCAGTGTCCTT
CRX.3137	wildtype	CRX.3137	TTTCAGGGTTTAGAGAGTGAATCTTTTCAGATTCTGTACATCTGTCACTTCGGGGTGACTGCGTCCTAGCACAACTGAAGCGCCCCATTAATCCTGAAAGATGAGCCAGCTCAGTTTGGATTAGGTAGTCAGAAGGCATAGAAGACTGGAGGCAGCCGCCTGAG
CRX.3137_1_double	singleCrxSite	CRX.3137	TTTCAGGGTTTAGAGAGTGAATCTTTTCAGATTCTGTACATCTGTCACTTCGGGGTGACTGCGTCCTAGCACAACTGAAGCGCCCCATTACTCCTGAAAGATGAGCCAGCTCAGTTTGGATTAGGTAGTCAGAAGGCATAGAAGACTGGAGGCAGCCGCCTGAG
CRX.3137_2_double	singleCrxSite	CRX.3137	TTTCAGGGTTTAGAGAGTGAATCTTTTCAGATTCTGTACATCTGTCACTTCGGGGTGACTGCGTCCTAGCACAACTGAAGCGCCCCATTAATCCTGAAAGATGAGCCAGCTCAGTTTGGGTTAGGTAGTCAGAAGGCATAGAAGACTGGAGGCAGCCGCCTGAG
CRX.3137_full_mutant	allCrxSites	CRX.3137	TTTCAGGGTTTAGAGAGTGAATCTTTTCAGATTCTGTACATCTGTCACTTCGGGGTGACTGCGTCCTAGCACAACTGAAGCGCCCCATTACTCCTGAAAGATGAGCCAGCTCAGTTTGGGTTAGGTAGTCAGAAGGCATAGAAGACTGGAGGCAGCCGCCTGAG
CRX.3138	wildtype	CRX.3138	AAGTTCAGTGTCCCGGCCCTGCCCATCGGCAGCACCCAGTCCCCTCCCCCCTCCCCAGTAATCTCTCTCTCCCCTCCTCTCCCTGATCCGCTTCCCTCCTGCCATCCCTTTTCTATTTCTGGCAACATCTTAGGAGATGCAGCTCCAAGCTGCAGTGGGGCGTG
CRX.3138_full_mutant	allCrxSites	CRX.3138	AAGTTCAGTGTCCCGGCCCTGCCCATCGGCAGCACCCAGTCCCCTCCCCCCTCCCCAGTACTCTCTCTCTCCCCTCCTCTCCCTGCTCCGCTTCCCTCCTGCCATCCCTTTTCTATTTCTGGCAACATCTTAGGAGATGCAGCTCCAAGCTGCAGTGGGGCGTG
CRX.3139	wildtype	CRX.3139	CCAGGCCCGCCCGCCCGCCTCTCAGTCCCTCCTCCACCCCTCCCCACGCTCTGCTCAAGCAACGCTAATCCCCCCCCCCCAACCTCCCTCCATTCCCAGGGCCCTAAGTCCCAAAGAATGTCACCACCTAGTCACTACCTAAGACTCACACCAGAGGAAAGGGA
CRX.3139_full_mutant	allCrxSites	CRX.3139	CCAGGCCCGCCCGCCCGCCTCTCAGTCCCTCCTCCACCCCTCCCCACGCTCTGCTCAAGCAACGCTACTCCCCCCCCCCCAACCTCCCTCCATTCCCAGGGCCCTAAGTCCCAAAGAATGTCACCACCTAGTCACTACCTAAGACTCACACCAGAGGAAAGGGA
CRX.3144	wildtype	CRX.3144	CTGATGCTACAGCGCCCTGTGCCAACCCAAGCATCCAGGACAGGATCACAGGATTAGCCAGGGCTCGCTTGCTTGCTAAATAGGGAGGAGGATATTTATAGCTGGCAGGGCTCTGCCCGAAAGGTACAAGGTAAGCTGATTTAAGAGTCGAGATGAAAGAGAGC
CRX.3144_full_mutant	allCrxSites	CRX.3144	CTGATGCTACAGCGCCCTGTGCCAACCCAAGCATCCAGGACAGGGTCACAGGGTTAGCCAGGGCTCGCTTGCTTGCTAAATAGGGAGGAGGATATTTATAGCTGGCAGGGCTCTGCCCGAAAGGTACAAGGTAAGCTGATTTAAGAGTCGAGATGAAAGAGAGC
CRX.3149	wildtype	CRX.3149	CAGAGTGCCACAGGGAGTTGACTCATTGTTGCTAATCATCTAAGCAGTGTTGCTGGGGTTATCCCTCTCCTAATGCCATCCTCTTACCTCAGAAGGATGCTGCTCTGATTCATGGGCTCAAAATGGGATCCACTTAACAAAATATTCTCCAGCAAATGTGTGAG
CRX.3149_full_mutant	allCrxSites	CRX.3149	CAGAGTGCCACAGGGAGTTGACTCATTGTTGCTACTCATCTAAGCAGTGTTGCTGGGGTTATCCCTCTCCTAATGCCATCCTCTTACCTCAGAAGGATGCTGCTCTGATTCATGGGGTCAAAATGGGATCCACTTAACAAAATATTCTCCAGCAAATGTGTGAG
CRX.3157	wildtype	CRX.3157	ATGGGGCGGGGCCTTGAAGCTGGGGTACTAGAAGGGTCAAGCCTGTAGAGGGCGGAATCAAGAGCCCTGAGGCGTGGCCTGTGGTAGGCGGGGCCAAGGCGTTCAGGCCTGTGGGGCGGGGCCTTCGGGGTGCTAAGCGAGACTAAGCCTGTAGGGGGCGGAGT
CRX.3157_full_mutant	allCrxSites	CRX.3157	ATGGGGCGGGGCCTTGAAGCTGGGGTACTAGAAGGGTCAAGCCTGTAGAGGGCGGAATCAAGAGCCCTGAGGCGTGGCCTGTGGTAGGCGGGGCCAAGGCGTTCAGGCCTGTGGGGCGGGGCCTTCGGGGTGCTAAGCGAGACTACGCCTGTAGGGGGCGGAGT
CRX.3163	wildtype	CRX.3163	AGAGATGTGGCCAGTGCTCATAGAGCTGGTGTCCGTAGGTATCTGGGGCTGAGTTAGCATCTGAGAGTTAAGCAGACATGGGGAAGCCCACGAGCTGGGACTAACCTAGAAAGAGGCTTTCCTGGGAGCTCAAGGGTAGCAGGTGATCCGTGAGTCACGGCAGG
CRX.3163_full_mutant	allCrxSites	CRX.3163	AGAGATGTGGCCAGTGCTCATAGAGCTGGTGTCCGTAGGTATCTGGGGCTGAGTTAGCATCTGAGAGTTAAGCAGACATGGGGAAGCCCACGAGCTGGGACTAACCTAGAAAGAGGCTTTCCTGGGAGCTCAAGGGTAGCAGGTGCTCCGTGAGTCACGGCAGG
CRX.3168	wildtype	CRX.3168	TGAGTGTGGTCATAGTGGGCCTGGAAGGAGAGAAAGCAGGCCAGAACTAGAGGTGCATGGCCTACTTCTGTCAGCCAGGCCTACCTTCCGTAAGCTCATTAGCCTTCAAAATAAGGTCACCAGCTGGAGGGCCTGTGGAGTGCTTTTGGATACCGTGTAGTGAC
CRX.3168_full_mutant	allCrxSites	CRX.3168	TGAGTGTGGTCATAGTGGGCCTGGAAGGAGAGAAAGCAGGCCAGAACTAGAGGTGCATGGCCTACTTCTGTCAGCCAGGCCTACCTTCCGTACGCTCATTAGCCTTCAAAATAAGGTCACCAGCTGGAGGGCCTGTGGAGTGCTTTTGGATACCGTGTAGTGAC
CRX.3177	wildtype	CRX.3177	AGTTCCATCCGAGCATCTCAAGTCATGTCACAGAGACTTTAGTAGTCATGAAAGCTTTAGGCCTTAGCTGGCTACCTCTCAGCTAGCTTGTATAATTGAAATTAACCTGCTTATATTAATCTGCATTCTGTCACGTGGCCTGTTACCTCTCCTTCAGTCTCAGC
CRX.3177_full_mutant	allCrxSites	CRX.3177	AGTTCCATCCGAGCATCTCAAGTCATGTCACAGAGACTTTAGTAGTCATGAAAGCTTTAGGCCTTAGCTGGCTACCTCTCAGCTAGCTTGTATAATTGAAATTAACCTGCTTATATTACTCTGCATTCTGTCACGTGGCCTGTTACCTCTCCTTCAGTCTCAGC
CRX.3178	wildtype	CRX.3178	ACCTCAGATCTGCTGGGGCAGCAAGGTTACAGGTTTGAGCCACCTGGTTTAACATTCACATGTTAAGTCCCCAGTACAGTGTGCTAAGAGTTAGAAGCTTTGGGAAGAGATTAAGTCTTGGGGATTTCATCTTCACAAATGGAATTAGGGCTTGTGTAAAGAGG
CRX.3178_full_mutant	allCrxSites	CRX.3178	ACCTCAGATCTGCTGGGGCAGCAAGGTTACAGGTTTGAGCCACCTGGTTTAACATTCACATGTTAAGTCCCCAGTACAGTGTGCTAAGAGTTAGAAGCTTTGGGAAGAGGTTAAGTCTTGGGGGTTTCATCTTCACAAATGGAGTTAGGGCTTGTGTAAAGAGG
CRX.3179	wildtype	CRX.3179	ATTTTTAGCACAGTGCTTTCATTCTGGCTGATGGAAGGGCTAAAGCTGAGGGAGTGTCAGGGGAAGTGGGTGATTACAGCTCCCCAAATCCTGAGTGACACTCATCACTCCTGACAAACGGGGAGCAGAGTAATCCCAGCCTAATTAGCTGACCTTCCACTGAT
CRX.3179_full_mutant	allCrxSites	CRX.3179	ATTTTTAGCACAGTGCTTTCATTCTGGCTGATGGAAGGGCTAAAGCTGAGGGAGTGTCAGGGGAAGTGGGTGGTTACAGCTCCCCAACTCCTGAGTGACACTCATCACTCCTGACAAACGGGGAGCAGAGTACTCCCAGCCTAATTAGCTGACCTTCCACTGAT
CRX.3180	wildtype	CRX.3180	GGAGGTGACTGTCATGAAAGTCCTTACCTCTTTGGTGTGTTAATCCACTGATGGATTTTTTACTTAATGGGCCGTTGGGAGGTGCGGACACTCTAAGAGGTTTGGCCTAGTTGGAGGGAGTGAGTACCAGTAATTACCTGGTGATCAGCTCTTGACAATAATGA
CRX.3180_full_mutant	allCrxSites	CRX.3180	GGAGGTGACTGTCATGAAAGTCCTTACCTCTTTGGTGTGTTACTCCACTGATGGATTTTTTACTTAATGGGCCGTTGGGAGGTGCGGACACTCTAAGAGGTTTGGCCTAGTTGGAGGGAGTGAGTACCAGTAATTACCTGGTGATCAGCTCTTGACAATAATGA
CRX.3181	wildtype	CRX.3181	TTAATACCTATGTCAATCACAAAACACAGCCTGTGTCAAAGGGGATTCGGGTACTTACCGGATGGATCATAGCTGCTAAACCTGAGCTCTGGTGGACCACAGCCAGCAGAATACAGATAGACCAGATGTATGACTGTGCCACGCCTGCGATGAGCAGGGTCAGG
CRX.3181_1_double	singleCrxSite	CRX.3181	TTACTACCTATGTCAATCACAAAACACAGCCTGTGTCAAAGGGGATTCGGGTACTTACCGGATGGATCATAGCTGCTAAACCTGAGCTCTGGTGGACCACAGCCAGCAGAATACAGATAGACCAGATGTATGACTGTGCCACGCCTGCGATGAGCAGGGTCAGG
CRX.3181_2_double	singleCrxSite	CRX.3181	TTAATACCTATGTCAATCACAAAACACAGCCTGTGTCAAAGGGGATTCGGGTACTTACCGGATGGGTCATAGCTGCTAAACCTGAGCTCTGGTGGACCACAGCCAGCAGAATACAGATAGACCAGATGTATGACTGTGCCACGCCTGCGATGAGCAGGGTCAGG
CRX.3181_full_mutant	allCrxSites	CRX.3181	TTACTACCTATGTCAATCACAAAACACAGCCTGTGTCAAAGGGGATTCGGGTACTTACCGGATGGGTCATAGCTGCTAAACCTGAGCTCTGGTGGACCACAGCCAGCAGAATACAGATAGACCAGATGTATGACTGTGCCACGCCTGCGATGAGCAGGGTCAGG
CRX.3185	wildtype	CRX.3185	ACAGAGCAGTTTCCTGCAGTGTCCGTACACAATTCAGCAGTGCTAAGATTACAGCTGAGCGCCCAGCAAATCCTTTAATTGTATAAGAGCATGAGATTAAGCAGGAACGTCCATGCGGCTCATTCTGCCAGTAGACTCTTCTCAGAAATAAATGTTTAAATGTT
CRX.3185_full_mutant	allCrxSites	CRX.3185	ACAGAGCAGTTTCCTGCAGTGTCCGTACACAATTCAGCAGTGCTAAGGTTACAGCTGAGCGCCCAGCAACTCCTTTAATTGTATAAGAGCATGAGGTTAAGCAGGAACGTCCATGCGGCTCATTCTGCCAGTAGACTCTTCTCAGAAATAAATGTTTAAATGTT
CRX.3190	wildtype	CRX.3190	TATAGCTTAGTAGCAGCCCAGCTGCTTAGCTAGTGCTCTTGGGTGTGCAAGGCTCCCGCTTTAATCCCCAGGACTAGGAGGGAGGGTTAGGCGAACCTTTTACAAGAGGTTTTACTGGGATTAGTGGTGAGTTTCTAGGGAAATCTGCCTGCTCCCCACTCCTT
CRX.3190_full_mutant	allCrxSites	CRX.3190	TATAGCTTAGTAGCAGCCCAGCTGCTTAGCTAGTGCTCTTGGGTGTGCAAGGCTCCCGCTTTACTCCCCAGGACTAGGAGGGAGGGTTAGGCGAACCTTTTACAAGAGGTTTTACTGGGGTTAGTGGTGAGTTTCTAGGGAAATCTGCCTGCTCCCCACTCCTT
CRX.3193	wildtype	CRX.3193	CTCAGCCCCCCTCCTTGGGCTGCTGTTGATTAAGCCTTTGCTGGTCATGAGACACAGAAAGCTTTAGTTAGGGAATTTGCGGGGCCTCTGTAAGCTTCCTAAGAATGAGTTATTAAGACTTCTCTCTAACAGGAGAGAATACAGCTTACAGTTTGATGACCTCT
CRX.3193_full_mutant	allCrxSites	CRX.3193	CTCAGCCCCCCTCCTTGGGCTGCTGTTGATTACGCCTTTGCTGGTCATGAGACACAGAAAGCTTTAGTTAGGGAATTTGCGGGGCCTCTGTAAGCTTCCTAAGAATGAGTTATTAAGACTTCTCTCTAACAGGAGAGAATACAGCTTACAGTTTGATGACCTCT
CRX.3195	wildtype	CRX.3195	ACGTTTTCCTTCTAAAGCATGAACATGGTTAATATTCCTTAGCCTACACTAAAGATAGCCAGGCAGCAAAGCCAGGCTAGGGATTACAGCTCTAATCTCATTAAGTACTTCCAGAGGAGAATTGAAGGAGGAGAGGCCTGACTCAGCAAAATCCACTTGGTTTA
CRX.3195_full_mutant	allCrxSites	CRX.3195	ACGTTTTCCTTCTAAAGCATGAACATGGTTAATATTCCTTAGCCTACACTAAAGATAGCCAGGCAGCAAAGCCAGGCTAGGGGTTACAGCTCTACTCTCATTAAGTACTTCCAGAGGAGAATTGAAGGAGGAGAGGCCTGACTCAGCAAAATCCACTTGGTTTA
CRX.3198	wildtype	CRX.3198	ATAAGGAAGTGACTCAAAACTAAGCTGCATACAGGAATAAACTCAGAGAAGCTTGGCTCGGGATCCGACATTTTCCAGTACTAATCCCCAACAGGTAATCTGGCTCTATAATGAAATTTAAGCTTCTTCTAGTATTTATCTTCATCAGATGTACCATACTATAA
CRX.3198_full_mutant	allCrxSites	CRX.3198	ATAAGGAAGTGACTCAAAACTACGCTGCATACAGGAATAAACTCAGAGAAGCTTGGCTCGGGATCCGACATTTTCCAGTACTACTCCCCAACAGGTACTCTGGCTCTATAATGAAATTTACGCTTCTTCTAGTATTTATCTTCATCAGATGTACCATACTATAA
CRX.3210	wildtype	CRX.3210	AGTGTTAAATCCTATATCTTGAAACTCAGGGCTAAGGCTATAAAATCCATCTGGCCCTGGGAGGTGCTGCAAAGCTTAATCCAAATCAAGGCTAAGCCTCATCTCAAACTAAACGAATGAGCAGCTTTGGGTCCCACTGGCTTGTAGACCTGGGAGAGGCAGAG
CRX.3210_full_mutant	allCrxSites	CRX.3210	AGTGTTAACTCCTATATCTTGAAACTCAGGGCTAAGGCTATAAAATCCATCTGGCCCTGGGAGGTGCTGCAAAGGTTACTCCAAATCAAGGCTACGCCTCATCTCAAACTAAACGAATGAGCAGCTTTGGGTCCCACTGGCTTGTAGACCTGGGAGAGGCAGAG
CRX.3211	wildtype	CRX.3211	TATACCTTCATTCCTTTAACCTCTTCCAATGAGCTTAATTAGTGTTGGCTCTATAATCCTGGGAATTAGGCCACTCACTGCAGCATGTTCTATATAGCAGGGCTCACACCTACCGGCAGCTATCACTTACCAATACTTCCTCAGTTAGGCATGAGACTTGATGG
CRX.3211_full_mutant	allCrxSites	CRX.3211	TATACCTTCATTCCTTTAACCTCTTCCAATGAGGTTAATTAGTGTTGGCTCTATACTCCTGGGAGTTAGGCCACTCACTGCAGCATGTTCTATATAGCAGGGCTCACACCTACCGGCAGCTATCACTTACCAATACTTCCTCAGTTAGGCATGAGACTTGATGG
CRX.3215	wildtype	CRX.3215	TCCTTCAACGCCTATCACCACTGCACAGAAATAAGGACTTCCCATTGTCCTGGAGGTCAGAGGCTCTAATTCCCTAAGCTCTGATGACTGGTGCAAAGCTTCTTTAAATTCCCAGGCTTGATTTGCATAACTGGCCCTATCTTGCACGTCATTGGCCAATTATC
CRX.3215_full_mutant	allCrxSites	CRX.3215	TCCTTCAACGCCTATCACCACTGCACAGAAATAAGGACTTCCCATTGTCCTGGAGGTCAGAGGCTCTACTTCCCTACGCTCTGATGACTGGTGCAAAGCTTCTTTAAATTCCCAGGCTTGATTTGCATAACTGGCCCTATCTTGCACGTCATTGGCCAATTATC
CRX.3217	wildtype	CRX.3217	CTCTGTGGTTGTGTGGTGTTGCAGAGAGAGCAGGCTCACGCTGCCTGTATAATCCGATCTCATCAACTCACACTAATCACTACTGATAGTAGCAAAATTTAGCCTGGATCTGCTTAGTTAATCTGAGCTGACAGGGTGAAAGGAAAGGGACACAAGGACACAGG
CRX.3217_full_mutant	allCrxSites	CRX.3217	CTCTGTGGTTGTGTGGTGTTGCAGAGAGAGCAGGCTCACGCTGCCTGTATACTCCGATCTCATCAACTCACACTACTCACTACTGATAGTAGCAAAATTTAGCCTGGATCTGCTTAGTTACTCTGAGCTGACAGGGTGAAAGGAAAGGGACACAAGGACACAGG
CRX.3218	wildtype	CRX.3218	CAATCTTGAATTTGGAATCTTTTAATACACCTAACTTGATGTGGCCCAGATTGTCTCTCCTTAAGTCTCCTGAAGATATCTAAGCTGCTTAAGGGATGAATTAAGTCTATTAGGTCACTGGGGTGCTCTGCGGCACTTTATTGCTGAACACACCACACTGTAAT
CRX.3218_full_mutant	allCrxSites	CRX.3218	CAATCTTGAATTTGGAATCTTTTACTACACCTAACTTGATGTGGCCCAGATTGTCTCTCCTTAAGTCTCCTGAAGATATCTACGCTGCTTAAGGGATGAGTTAAGTCTATTAGGTCACTGGGGTGCTCTGCGGCACTTTATTGCTGAACACACCACACTGTAAT
CRX.3221	wildtype	CRX.3221	GCCACACAAATGGCGTTTCCCTCTCTCTTCCTCCCCAGCTTCCGGCCTGGGAAGGCTTTGACAGATCTGTGAGCTCCTTGCTAAGCTGCTACTATTTTAGGGTCTAAGTCTACTGACTAAGTCTTTATCCAATAGGGTTAAACACAGACATATTGATAGCCCTG
CRX.3221_full_mutant	allCrxSites	CRX.3221	GCCACACAAATGGCGTTTCCCTCTCTCTTCCTCCCCAGCTTCCGGCCTGGGAAGGCTTTGACAGATCTGTGAGCTCCTTGCTACGCTGCTACTATTTTAGGGTCTAAGTCTACTGACTAAGTCTTTATCCAATAGGGTTAAACACAGACATATTGATAGCCCTG
CRX.3225	wildtype	CRX.3225	TTCCCTGGGCCTATATATTTCAGGCTGATCATAAGCTTACTATGTAGTCTAAGCTGGTTGGGCTTTGAACTTAAGATCCACCTACCTAAGCTTCCCAAATGCTGAGCTCACAGCTCTTTAAGACGGGCTGTGGTGATTGATCCCTTTAATCCCAGCACTCAGGA
CRX.3225_full_mutant	allCrxSites	CRX.3225	TTCCCTGGGCCTATATATTTCAGGCTGATCATAAGCTTACTATGTAGTCTACGCTGGTTGGGCTTTGAACTTAAGATCCACCTACCTACGCTTCCCAAATGCTGAGCTCACAGCTCTTTAAGACGGGCTGTGGTGATTGCTCCCTTTACTCCCAGCACTCAGGA
CRX.3227	wildtype	CRX.3227	ACATTGTTTCCGGGTACCAGGCATTAAGTAAGAGGCTGACTAAAGGGCGGGGTTTAGCACGTGGGGCGGGGCGGGAAGCACTCGGAGGGCGGGGCTTAGCGCATTAGCTACTCAGTGCTATTCTGGGCTCTGTTCTTTGGCCCTTGCATCCAAACAGAGATCTA
CRX.3227_full_mutant	allCrxSites	CRX.3227	ACATTGTTTCCGGGTACCAGGCGTTAAGTAAGAGGCTGACTAAAGGGCGGGGTTTAGCACGTGGGGCGGGGCGGGAAGCACTCGGAGGGCGGGGGTTAGCGCATTAGCTACTCAGTGCTATTCTGGGCTCTGTTCTTTGGCCCTTGCATCCAAACAGAGATCTA
CRX.3228	wildtype	CRX.3228	TATTGTCTAATACAAAGATTCTTACCCCACATTGAAAGCTTATGGGATCCGAGGCTCCCCAGATGCACAGGGGTGGACACATGTTTGAAGGATTAGCAATTGAGTGACAGCAGCCTAGCCGAGGTCTGTGACTAGATTGGCTGGGCACGTGGTGAGGTTGCAGC
CRX.3228_full_mutant	allCrxSites	CRX.3228	TATTGTCTACTACAAAGATTCTTACCCCACATTGAAAGCTTATGGGATCCGAGGCTCCCCAGATGCACAGGGGTGGACACATGTTTGAAGGGTTAGCAATTGAGTGACAGCAGCCTAGCCGAGGTCTGTGACTAGATTGGCTGGGCACGTGGTGAGGTTGCAGC
CRX.3229	wildtype	CRX.3229	TAGCAGGTAGTAGGGCAAGGCTAAGCTCGCCCTAGTTGCCCTCACTTGCTGCAACCAGAGGCTGCACTAATCTGACTATAATTCCCTCCCCAGCAGCTTAGCCCCCCTCACCCGGTTGGGGCAGGAAAACAATGTCCTCCTCTGTGAGGCCCTGGGCCTTGCTA
CRX.3229_full_mutant	allCrxSites	CRX.3229	TAGCAGGTAGTAGGGCAAGGCTACGCTCGCCCTAGTTGCCCTCACTTGCTGCAACCAGAGGCTGCACTACTCTGACTATACTTCCCTCCCCAGCAGGTTAGCCCCCCTCACCCGGTTGGGGCAGGAAAACAATGTCCTCCTCTGTGAGGCCCTGGGCCTTGCTA
CRX.3233	wildtype	CRX.3233	ATCCCGCGCAGGCGCAGTATTCTCTTCTGAGGGCTAGCCTGTTTCCTAGCAACTTGAGAGACTAATCTCTGGCCTTGATTGAGCCTCAGTCCTGTGTGCAGAGACGTTCGCCTCTACCTCTGGCAAGGCCAGCTCTCTGAGAACTGAGCGCCCTTAGAGTCTGC
CRX.3233_full_mutant	allCrxSites	CRX.3233	ATCCCGCGCAGGCGCAGTATTCTCTTCTGAGGGCTAGCCTGTTTCCTAGCAACTTGAGAGACTACTCTCTGGCCTTGATTGAGCCTCAGTCCTGTGTGCAGAGACGTTCGCCTCTACCTCTGGCAAGGCCAGCTCTCTGAGAACTGAGCGCCCTTAGAGTCTGC
CRX.3235	wildtype	CRX.3235	CTCCAAGGAGGACAGAAGGGCAGCAGAGGATTACCTTAGGCTCCCCGCCCCCGCCCGCCCCTCACCATCAGTGTTCATCCATCCATCCTGAGCTGCCCTTGATCCCTTGATCCACATTATATCCTGGGAAGGACAGAGGAGCTGTTGGAGAGCTCGGGGTCTCC
CRX.3235_full_mutant	allCrxSites	CRX.3235	CTCCAAGGAGGACAGAAGGGCAGCAGAGGGTTACCTTAGGCTCCCCGCCCCCGCCCGCCCCTCACCATCAGTGTTCATCCATCCATCCTGAGCTGCCCTTGCTCCCTTGCTCCACATTATATCCTGGGAAGGACAGAGGAGCTGTTGGAGAGCTCGGGGTCTCC
CRX.3238	wildtype	CRX.3238	TGCGCAGACGCAGCCTGGAGCACCGGAAGCCACCCCCAAGGATTAGCCGTAATCTAAACTCCAGGTTAGCAAACCAGCCAGCCAGCCCCGGAAGCCACAGTGTAAATCCGCTAGCAGCTGCTTTCCTCTCGGAGCTCAATTAGCCATGCCTGACGGGCCGGCTA
CRX.3238_full_mutant	allCrxSites	CRX.3238	TGCGCAGACGCAGCCTGGAGCACCGGAAGCCACCCCCAAGGGTTAGCCGTACTCTAAACTCCAGGTTAGCAAACCAGCCAGCCAGCCCCGGAAGCCACAGTGTAACTCCGCTAGCAGCTGCTTTCCTCTCGGAGCTCAATTAGCCATGCCTGACGGGCCGGCTA
[truncated: 1,754 more rows]
