# Supplementary material for: Pathogenic variants in CRX have distinct cis-regulatory effects on enhancers and silencers in photoreceptors
Source: Genome Res. 2024 Feb;34(2):243–55. doi: 10.1101/gr.278133.123 (PMC10984388; doi:10.1101/gr.278133.123)
Supplement: Supplement 2 [file Supplemental_Code_S1.zip › retinopathy-manuscript-main/Library_Details/library_nearby_tss.tsv]

chip_peak_id	chip_peak_start	chip_peak_stop	nearby_ensembl_gene_id	nearby_gene_name	nearby_gene_tss
CRX.3	4453976	4454140	ENSMUSG00000025900.14	Rp1	4430537
CRX.4	4927867	4928031	ENSMUSG00000033845.14	Mrpl15	4855962
CRX.4	4927867	4928031	ENSMUSG00000025903.15	Lypla1	4878046
CRX.4	4927867	4928031	ENSMUSG00000104217.2	Gm37988	4878115
CRX.4	4927867	4928031	ENSMUSG00000033813.16	Tcea1	4928261
CRX.6	5140485	5140649	ENSMUSG00000002459.18	Rgs20	5140508
CRX.6	5140485	5140649	ENSMUSG00000033793.13	Atp6v1h	5153303
CRX.8	10079329	10079493	ENSMUSG00000099032.3	Tcf24	10038157
CRX.8	10079329	10079493	ENSMUSG00000025916.11	Ppp1r42	10079361
CRX.8	10079329	10079493	ENSMUSG00000025917.10	Cops5	10108352
CRX.8	10079329	10079493	ENSMUSG00000056763.17	Cspp1	10108442
CRX.12	13730773	13730937	ENSMUSG00000025935.11	Tram1	13660134
CRX.12	13730773	13730937	ENSMUSG00000025937.7	Lactb2	13730770
CRX.12	13730773	13730937	ENSMUSG00000067813.4	Xkr9	13738995
CRX.16	16727259	16727423	ENSMUSG00000025939.20	Ube2w	16689536
CRX.16	16727259	16727423	ENSMUSG00000079658.10	Eloc	16727262
CRX.16	16727259	16727423	ENSMUSG00000025940.7	Tmem70	16735431
CRX.16	16727259	16727423	ENSMUSG00000025779.11	Ly96	16758657
CRX.30	36531651	36531815	ENSMUSG00000001143.14	Lman2l	36484352
CRX.30	36531651	36531815	ENSMUSG00000037408.11	Cnnm4	36510701
CRX.30	36531651	36531815	ENSMUSG00000001138.14	Cnnm3	36550948
CRX.30	36531651	36531815	ENSMUSG00000067653.13	Ankrd23	36574820
CRX.30	36531651	36531815	ENSMUSG00000109510.2	Gm42417	36578439
CRX.30	36531651	36531815	ENSMUSG00000079610.10	Ankrd39	36586526
CRX.30	36531651	36531815	ENSMUSG00000026121.14	Sema4c	36596607
CRX.33	36749128	36749292	ENSMUSG00000046337.18	Fam178b	36722264
CRX.33	36749128	36749292	ENSMUSG00000061518.12	Cox5b	36730565
CRX.33	36749128	36749292	ENSMUSG00000037351.10	Actr1b	36749089
CRX.33	36749128	36749292	ENSMUSG00000102416.5	4933424G06Rik	36753619
CRX.33	36749128	36749292	ENSMUSG00000026117.11	Zap70	36800879
CRX.34	39406744	39406908	ENSMUSG00000073702.12	Rpl31	39406959
CRX.35	39470927	39471091	ENSMUSG00000073702.12	Rpl31	39406959
CRX.35	39470927	39471091	ENSMUSG00000003134.11	Tbc1d8	39517836
CRX.38	39489034	39489198	ENSMUSG00000073702.12	Rpl31	39406959
CRX.38	39489034	39489198	ENSMUSG00000003134.11	Tbc1d8	39517836
CRX.38	39489034	39489198	ENSMUSG00000003135.16	Cnot11	39574073
CRX.40	39513298	39513462	ENSMUSG00000003134.11	Tbc1d8	39517836
CRX.40	39513298	39513462	ENSMUSG00000003135.16	Cnot11	39574073
CRX.42	39975808	39975972	ENSMUSG00000026074.16	Map4k4	39940073
CRX.43	43211089	43211253	ENSMUSG00000070939.10	Tgfbrap1	43137782
CRX.43	43211089	43211253	ENSMUSG00000010290.8	AI597479	43137870
CRX.43	43211089	43211253	ENSMUSG00000008136.15	Fhl2	43203121
CRX.47	44630986	44631150	ENSMUSG00000056870.10	Gulp1	44590853
CRX.49	51517515	51517679	ENSMUSG00000026107.12	Nabp1	51517558
CRX.55	53265373	53265537	ENSMUSG00000060715.10	1700019A02Rik	53226767
CRX.55	53265373	53265537	ENSMUSG00000026098.14	Pms1	53336177
CRX.55	53265373	53265537	ENSMUSG00000026097.10	Ormdl1	53336254
CRX.55	53265373	53265537	ENSMUSG00000100679.3	Gm28778	53336270
CRX.55	53265373	53265537	ENSMUSG00000026096.15	Osgepl1	53352822
CRX.59	54899146	54899310	ENSMUSG00000052331.15	Ankrd44	54965546
CRX.66	59000772	59000936	ENSMUSG00000026028.13	Trak2	59012589
CRX.66	59000772	59000936	ENSMUSG00000026027.14	Stradb	59012681
CRX.68	59156733	59156897	ENSMUSG00000072295.8	C2cd6	59134052
CRX.68	59156733	59156897	ENSMUSG00000038079.15	Tmem237	59159541
CRX.68	59156733	59156897	ENSMUSG00000079550.10	Mpp4	59202548
CRX.69	59183754	59183918	ENSMUSG00000072295.8	C2cd6	59134052
CRX.69	59183754	59183918	ENSMUSG00000038079.15	Tmem237	59159541
CRX.69	59183754	59183918	ENSMUSG00000079550.10	Mpp4	59202548
CRX.69	59183754	59183918	ENSMUSG00000026024.15	Als2	59276390
CRX.70	59200728	59200892	ENSMUSG00000072295.8	C2cd6	59134052
CRX.70	59200728	59200892	ENSMUSG00000038079.15	Tmem237	59159541
CRX.70	59200728	59200892	ENSMUSG00000079550.10	Mpp4	59202548
CRX.70	59200728	59200892	ENSMUSG00000026024.15	Als2	59276390
CRX.70	59200728	59200892	ENSMUSG00000026023.17	Cdk15	59296065
CRX.83	64984604	64984768	ENSMUSG00000051344.14	Plekhm3	64995983
CRX.83	64984604	64984768	ENSMUSG00000025955.14	Akr1cl	65071918
CRX.87	65218273	65218437	ENSMUSG00000073658.5	Crygb	65121447
CRX.87	65218273	65218437	ENSMUSG00000044429.9	Cryga	65142532
CRX.87	65218273	65218437	ENSMUSG00000100846.2	Gm28845	65158717
CRX.87	65218273	65218437	ENSMUSG00000044816.11	D630023F18Rik	65162352
CRX.87	65218273	65218437	ENSMUSG00000025950.17	Idh1	65218340
CRX.87	65218273	65218437	ENSMUSG00000025949.17	Pikfyve	65225909
CRX.92	66821637	66821801	ENSMUSG00000026005.16	Rpe	66739990
CRX.92	66821637	66821801	ENSMUSG00000026004.16	Kansl1l	66856705
CRX.92	66821637	66821801	ENSMUSG00000026003.6	Acadl	66902436
CRX.99	72787774	72787938	ENSMUSG00000039342.6	Ankar	72739723
CRX.99	72787774	72787938	ENSMUSG00000046330.11	Rpl37a	72750449
CRX.99	72787774	72787938	ENSMUSG00000039323.19	Igfbp2	72863662
CRX.101	74334693	74334857	ENSMUSG00000006304.15	Arpc2	74275656
CRX.101	74334693	74334857	ENSMUSG00000064272.4	Gpbar1	74317709
CRX.101	74334693	74334857	ENSMUSG00000006299.14	Aamp	74323839
CRX.101	74334693	74334857	ENSMUSG00000026179.15	Pnkd	74324214
CRX.101	74334693	74334857	ENSMUSG00000006301.18	Tmbim1	74343520
CRX.101	74334693	74334857	ENSMUSG00000073650.10	Catip	74401294
CRX.101	74334693	74334857	ENSMUSG00000026177.12	Slc11a1	74414362
CRX.101	74334693	74334857	ENSMUSG00000026176.14	Ctdsp1	74430668
CRX.103	74476989	74477153	ENSMUSG00000073650.10	Catip	74401294
CRX.103	74476989	74477153	ENSMUSG00000026177.12	Slc11a1	74414362
CRX.103	74476989	74477153	ENSMUSG00000026176.14	Ctdsp1	74430668
CRX.103	74476989	74477153	ENSMUSG00000026175.13	Vil1	74448535
CRX.103	74476989	74477153	ENSMUSG00000026174.10	Cnot9	74545217
CRX.105	74812340	74812504	ENSMUSG00000026170.7	Cyp27a1	74752733
CRX.105	74812340	74812504	ENSMUSG00000006542.14	Prkag3	74788114
CRX.105	74812340	74812504	ENSMUSG00000033227.8	Wnt6	74811051
CRX.105	74812340	74812504	ENSMUSG00000026167.15	Wnt10a	74830675
CRX.105	74812340	74812504	ENSMUSG00000090071.5	Cdk5r2	74894093
CRX.110	74898138	74898302	ENSMUSG00000033227.8	Wnt6	74811051
CRX.110	74898138	74898302	ENSMUSG00000026167.15	Wnt10a	74830675
CRX.110	74898138	74898302	ENSMUSG00000090071.5	Cdk5r2	74894093
CRX.110	74898138	74898302	ENSMUSG00000055197.5	Fev	74924578
CRX.110	74898138	74898302	ENSMUSG00000006546.4	Cryba2	74932302
CRX.110	74898138	74898302	ENSMUSG00000047021.15	Cfap65	74974758
CRX.110	74898138	74898302	ENSMUSG00000006538.13	Ihh	74990831
CRX.112	75293623	75293787	ENSMUSG00000026202.14	Tuba4a	75195268
CRX.112	75293623	75293787	ENSMUSG00000096094.3	A630095N17Rik	75208734
CRX.112	75293623	75293787	ENSMUSG00000026203.17	Dnajb2	75213050
CRX.112	75293623	75293787	ENSMUSG00000026204.16	Ptprn	75240857
CRX.112	75293623	75293787	ENSMUSG00000033061.16	Resp18	75255059
CRX.112	75293623	75293787	ENSMUSG00000026209.16	Dnpep	75294303
CRX.112	75293623	75293787	ENSMUSG00000026208.10	Des	75336973
CRX.112	75293623	75293787	ENSMUSG00000026207.17	Speg	75351941
CRX.113	75382309	75382473	ENSMUSG00000026209.16	Dnpep	75294303
CRX.113	75382309	75382473	ENSMUSG00000026208.10	Des	75336973
CRX.113	75382309	75382473	ENSMUSG00000026207.17	Speg	75351941
CRX.113	75382309	75382473	ENSMUSG00000033021.17	Gmppa	75412587
CRX.113	75382309	75382473	ENSMUSG00000033007.16	Asic4	75427343
CRX.113	75382309	75382473	ENSMUSG00000032997.17	Chpf	75455915
CRX.113	75382309	75382473	ENSMUSG00000051703.15	Tmem198	75456224
CRX.125	78633392	78633556	ENSMUSG00000032883.16	Acsl3	78635542
CRX.125	78633392	78633556	ENSMUSG00000079470.9	Utp14b	78635755
CRX.127	80317379	80317543	ENSMUSG00000004364.15	Cul3	80318197
CRX.129	80391511	80391675	ENSMUSG00000004364.15	Cul3	80318197
CRX.129	80391511	80391675	ENSMUSG00000110100.2	Gm45261	80439165
CRX.130	80402507	80402671	ENSMUSG00000004364.15	Cul3	80318197
CRX.130	80402507	80402671	ENSMUSG00000110100.2	Gm45261	80439165
CRX.131	80405339	80405503	ENSMUSG00000004364.15	Cul3	80318197
CRX.131	80405339	80405503	ENSMUSG00000110100.2	Gm45261	80439165
CRX.132	82169476	82169640	ENSMUSG00000022591.6	Gm9747	82210833
CRX.132	82169476	82169640	ENSMUSG00000055980.3	Irs1	82269137
CRX.134	82724258	82724422	ENSMUSG00000026150.15	Mff	82702669
CRX.134	82724258	82724422	ENSMUSG00000026149.3	Tm4sf20	82746182
CRX.134	82724258	82724422	ENSMUSG00000114299.2	Gm47791	82748964
CRX.134	82724258	82724422	ENSMUSG00000026159.14	Agfg1	82817455
CRX.143	86479743	86479907	ENSMUSG00000026238.15	Ptma	86454459
CRX.143	86479743	86479907	ENSMUSG00000026239.15	Pde6d	86510269
CRX.143	86479743	86479907	ENSMUSG00000026240.13	Cops7b	86510626
CRX.155	89813534	89813698	ENSMUSG00000034486.9	Gbx2	89858901
CRX.157	89850683	89850847	ENSMUSG00000034486.9	Gbx2	89858901
CRX.157	89850683	89850847	ENSMUSG00000067081.14	Asb18	89942299
CRX.160	92400714	92400878	ENSMUSG00000026260.13	Ndufa10	92401582
CRX.160	92400714	92400878	ENSMUSG00000067064.5	Or6b2	92412835
CRX.160	92400714	92400878	ENSMUSG00000057464.5	Or6b2b	92423823
CRX.160	92400714	92400878	ENSMUSG00000042849.12	Or6b3	92446383
CRX.160	92400714	92400878	ENSMUSG00000058904.4	Or9s23	92499044
CRX.168	93688001	93688165	ENSMUSG00000026278.15	Bok	93613382
CRX.168	93688001	93688165	ENSMUSG00000026279.15	Thap4	93682502
CRX.168	93688001	93688165	ENSMUSG00000026280.18	Atg4b	93682627
CRX.168	93688001	93688165	ENSMUSG00000026281.16	Dtymk	93729656
CRX.168	93688001	93688165	ENSMUSG00000026283.14	Ing5	93731687
CRX.168	93688001	93688165	ENSMUSG00000073609.10	D2hgdh	93752996
CRX.175	106672974	106673138	ENSMUSG00000057329.8	Bcl2	106642004
CRX.175	106672974	106673138	ENSMUSG00000009905.6	Kdsr	106687457
CRX.175	106672974	106673138	ENSMUSG00000009907.18	Vps4b	106724458
CRX.178	118317023	118317187	ENSMUSG00000026374.15	Tsn	118239146
CRX.178	118317023	118317187	ENSMUSG00000026377.13	Nifk	118249569
CRX.178	118317023	118317187	ENSMUSG00000064302.14	Clasp1	118316788
CRX.179	118372842	118373006	ENSMUSG00000064302.14	Clasp1	118316788
CRX.180	118409682	118409846	ENSMUSG00000064302.14	Clasp1	118316788
CRX.182	119448213	119448377	ENSMUSG00000037035.6	Inhbb	119349978
CRX.182	119448213	119448377	ENSMUSG00000004451.15	Ralb	119432524
CRX.182	119448213	119448377	ENSMUSG00000098923.2	Tmem185b	119453890
CRX.185	120175300	120175464	ENSMUSG00000026388.16	3110009E18Rik	120078401
CRX.185	120175300	120175464	ENSMUSG00000026389.17	Steap3	120200435
CRX.185	120175300	120175464	ENSMUSG00000036907.12	C1ql2	120268312
CRX.191	128171761	128171925	ENSMUSG00000026353.10	Ubxn4	128171899
CRX.191	128171761	128171925	ENSMUSG00000026354.9	Lct	128256055
CRX.194	130643718	130643882	ENSMUSG00000042554.11	Zp3r	130557358
CRX.194	130643718	130643882	ENSMUSG00000026405.15	C4bp	130589369
CRX.194	130643718	130643882	ENSMUSG00000026409.15	Pfkfb2	130642313
CRX.194	130643718	130643882	ENSMUSG00000101904.2	Gm29427	130643536
CRX.194	130643718	130643882	ENSMUSG00000046404.6	Yod1	130645064
CRX.194	130643718	130643882	ENSMUSG00000042510.8	AA986860	130659713
CRX.194	130643718	130643882	ENSMUSG00000026415.12	Fcamr	130728639
CRX.199	131455434	131455598	ENSMUSG00000026425.16	Srgap2	131455085
CRX.199	131455434	131455598	ENSMUSG00000055184.5	Fam72a	131455641
CRX.199	131455434	131455598	ENSMUSG00000026432.8	Avpr1b	131526977
CRX.204	132509805	132509969	ENSMUSG00000048174.3	Tmem81	132434627
CRX.204	132509805	132509969	ENSMUSG00000053024.15	Cntn2	132470677
CRX.205	132649111	132649275	ENSMUSG00000026442.15	Nfasc	132635144
CRX.210	133991367	133991531	ENSMUSG00000041559.8	Fmod	133964992
CRX.210	133991367	133991531	ENSMUSG00000020423.7	Btg2	134006858
CRX.210	133991367	133991531	ENSMUSG00000026450.15	Chit1	134038980
CRX.218	134486354	134486518	ENSMUSG00000042229.10	Rabif	134422386
CRX.218	134486354	134486518	ENSMUSG00000046367.11	Mgat4e	134477420
CRX.218	134486354	134486518	ENSMUSG00000042207.18	Kdm5b	134487909
CRX.220	134495379	134495543	ENSMUSG00000042229.10	Rabif	134422386
CRX.220	134495379	134495543	ENSMUSG00000046367.11	Mgat4e	134477420
CRX.220	134495379	134495543	ENSMUSG00000042207.18	Kdm5b	134487909
CRX.223	134793307	134793471	ENSMUSG00000073557.13	Ppp1r12b	134883589
CRX.223	134793307	134793471	ENSMUSG00000026429.10	Ube2t	134890303
CRX.228	135523120	135523284	ENSMUSG00000009418.17	Nav1	135615843
CRX.235	135960793	135960957	ENSMUSG00000051985.13	Igfn1	135934080
CRX.235	135960793	135960957	ENSMUSG00000026411.18	Tmem9	135945705
CRX.235	135960793	135960957	ENSMUSG00000097918.2	Ascl5	135978542
CRX.235	135960793	135960957	ENSMUSG00000026407.18	Cacna1s	135980639
CRX.235	135960793	135960957	ENSMUSG00000041642.19	Kif21b	136059127
CRX.236	136056815	136056979	ENSMUSG00000097918.2	Ascl5	135978542
CRX.236	136056815	136056979	ENSMUSG00000026407.18	Cacna1s	135980639
CRX.236	136056815	136056979	ENSMUSG00000041642.19	Kif21b	136059127
CRX.236	136056815	136056979	ENSMUSG00000087230.11	Mroh3	136140566
CRX.237	136060609	136060773	ENSMUSG00000097918.2	Ascl5	135978542
CRX.237	136060609	136060773	ENSMUSG00000026407.18	Cacna1s	135980639
CRX.237	136060609	136060773	ENSMUSG00000041642.19	Kif21b	136059127
CRX.237	136060609	136060773	ENSMUSG00000087230.11	Mroh3	136140566
CRX.240	136165735	136165899	ENSMUSG00000087230.11	Mroh3	136140566
CRX.240	136165735	136165899	ENSMUSG00000041605.17	Inava	136162002
CRX.240	136165735	136165899	ENSMUSG00000052759.8	Gpr25	136188611
CRX.241	136452676	136452840	ENSMUSG00000041498.14	Kif14	136395673
CRX.241	136452676	136452840	ENSMUSG00000041483.15	Zfp281	136552639
CRX.247	143642539	143642703	ENSMUSG00000026361.10	Cdc73	143578631
CRX.247	143642539	143642703	ENSMUSG00000018196.19	Glrx2	143615356
CRX.247	143642539	143642703	ENSMUSG00000018199.10	Ro60	143652806
CRX.247	143642539	143642703	ENSMUSG00000018189.13	Uchl5	143653010
CRX.250	150190247	150190411	ENSMUSG00000006007.15	Pdc	150195168
CRX.250	150190247	150190411	ENSMUSG00000006005.19	Tpr	150268589
CRX.250	150190247	150190411	ENSMUSG00000006010.15	Odr4	150268831
CRX.251	150195039	150195203	ENSMUSG00000006007.15	Pdc	150195168
CRX.251	150195039	150195203	ENSMUSG00000006005.19	Tpr	150268589
CRX.251	150195039	150195203	ENSMUSG00000006010.15	Odr4	150268831
CRX.257	153142678	153142842	ENSMUSG00000026479.14	Lamc2	153062193
CRX.257	153142678	153142842	ENSMUSG00000026478.15	Lamc1	153208532
CRX.261	155108312	155108476	ENSMUSG00000026471.15	Mr1	155022529
CRX.261	155108312	155108476	ENSMUSG00000026470.15	Stx6	155034461
CRX.261	155108312	155108476	ENSMUSG00000033722.10	BC034090	155120190
CRX.262	155111509	155111673	ENSMUSG00000026471.15	Mr1	155022529
CRX.262	155111509	155111673	ENSMUSG00000026470.15	Stx6	155034461
CRX.262	155111509	155111673	ENSMUSG00000033722.10	BC034090	155120190
CRX.266	155849415	155849579	ENSMUSG00000033671.19	Cep350	155849001
CRX.266	155849415	155849579	ENSMUSG00000050565.17	Tor1aip2	155911149
CRX.266	155849415	155849579	ENSMUSG00000026466.17	Tor1aip1	155912173
CRX.267	156662480	156662644	ENSMUSG00000033544.7	Angptl1	156666132
CRX.269	157188070	157188234	ENSMUSG00000070565.12	Rasal2	157240165
CRX.269	157188070	157188234	ENSMUSG00000033488.12	Cryzl2	157286150
CRX.273	160022656	160022820	ENSMUSG00000026725.18	Tnn	159981150
CRX.273	160022656	160022820	ENSMUSG00000058267.14	Mrps14	160022785
CRX.273	160022656	160022820	ENSMUSG00000014226.11	Cacybp	160040445
CRX.276	160959026	160959190	ENSMUSG00000043467.20	Zbtb37	160862419
CRX.276	160959026	160959190	ENSMUSG00000026709.11	Dars2	160898228
CRX.276	160959026	160959190	ENSMUSG00000026708.17	Cenpl	160898337
CRX.276	160959026	160959190	ENSMUSG00000026705.17	Klhl20	160959081
CRX.276	160959026	160959190	ENSMUSG00000044835.16	Ankrd45	160970337
CRX.276	160959026	160959190	ENSMUSG00000049160.16	Tex50	160986884
CRX.277	161713558	161713722	ENSMUSG00000000817.11	Fasl	161616064
CRX.277	161713558	161713722	ENSMUSG00000040297.13	Suco	161704251
CRX.277	161713558	161713722	ENSMUSG00000026698.9	Pigc	161796797
CRX.277	161713558	161713722	ENSMUSG00000086277.3	4930558K02Rik	161807205
CRX.278	161796583	161796747	ENSMUSG00000040297.13	Suco	161704251
CRX.278	161796583	161796747	ENSMUSG00000026698.9	Pigc	161796797
CRX.278	161796583	161796747	ENSMUSG00000086277.3	4930558K02Rik	161807205
CRX.279	162288043	162288207	ENSMUSG00000040265.17	Dnm3	162305603
CRX.279	162288043	162288207	ENSMUSG00000026694.20	Eef1aknmt	162376120
CRX.280	162381870	162382034	ENSMUSG00000040265.17	Dnm3	162305603
CRX.280	162381870	162382034	ENSMUSG00000026694.20	Eef1aknmt	162376120
CRX.280	162381870	162382034	ENSMUSG00000026696.16	Vamp4	162398084
CRX.280	162381870	162382034	ENSMUSG00000026697.11	Myoc	162466724
CRX.285	165288602	165288766	ENSMUSG00000026571.13	Dcaf6	165288034
CRX.285	165288602	165288766	ENSMUSG00000026568.7	Mpc2	165288606
CRX.285	165288602	165288766	ENSMUSG00000026567.17	Adcy10	165312752
CRX.286	165763075	165763239	ENSMUSG00000026565.19	Pou2f1	165830247
CRX.290	166836332	166836496	ENSMUSG00000060568.15	Fam78b	166828986
CRX.291	167265901	167266065	ENSMUSG00000026687.15	Aldh9a1	167177560
CRX.291	167265901	167266065	ENSMUSG00000026688.6	Mgst3	167221410
CRX.291	167265901	167266065	ENSMUSG00000040485.6	Lrrc52	167294349
CRX.300	171156741	171156905	ENSMUSG00000058715.12	Fcer1g	171061876
CRX.300	171156741	171156905	ENSMUSG00000013593.13	Ndufs2	171074691
CRX.300	171156741	171156905	ENSMUSG00000006403.14	Adamts4	171077992
CRX.300	171156741	171156905	ENSMUSG00000052423.16	B4galt3	171097913
CRX.300	171156741	171156905	ENSMUSG00000062729.13	Ppox	171108760
CRX.300	171156741	171156905	ENSMUSG00000053483.16	Usp21	171115497
CRX.300	171156741	171156905	ENSMUSG00000062963.11	Ufc1	171122597
CRX.300	171156741	171156905	ENSMUSG00000013973.13	Dedd	171156713
CRX.300	171156741	171156905	ENSMUSG00000013997.11	Nit1	171173213
CRX.300	171156741	171156905	ENSMUSG00000006412.11	Pfdn2	171173238
CRX.300	171156741	171156905	ENSMUSG00000045259.5	Klhdc9	171188366
CRX.300	171156741	171156905	ENSMUSG00000006411.13	Nectin4	171197920
CRX.300	171156741	171156905	ENSMUSG00000048865.17	Arhgap30	171216522
CRX.300	171156741	171156905	ENSMUSG00000026641.14	Usf1	171238881
CRX.300	171156741	171156905	ENSMUSG00000103711.2	Tstd1	171246601
CRX.306	172313172	172313336	ENSMUSG00000026548.5	Slamf9	172302925
CRX.306	172313172	172313336	ENSMUSG00000037995.16	Igsf9	172309881
CRX.306	172313172	172313336	ENSMUSG00000026547.16	Tagln2	172327614
CRX.306	172313172	172313336	ENSMUSG00000026546.17	Cfap45	172348611
CRX.306	172313172	172313336	ENSMUSG00000049598.10	Vsig8	172383505
CRX.313	176642219	176642383	ENSMUSG00000057335.12	Cep170	176621175
CRX.313	176642219	176642383	ENSMUSG00000026504.18	Sdccag8	176642226
CRX.315	176698194	176698358	ENSMUSG00000057335.12	Cep170	176621175
CRX.315	176698194	176698358	ENSMUSG00000026504.18	Sdccag8	176642226
CRX.324	178229510	178229674	ENSMUSG00000026500.7	Cox20	178146695
CRX.324	178229510	178229674	ENSMUSG00000039630.11	Hnrnpu	178165362
CRX.324	178229510	178229674	ENSMUSG00000026495.9	Efcab2	178233668
CRX.325	179631446	179631610	ENSMUSG00000087236.4	Kif28	179572836
CRX.325	179631446	179631610	ENSMUSG00000026491.14	Ahctf1	179631245
CRX.327	180266253	180266417	ENSMUSG00000053963.8	Stum	180311032
CRX.328	180432225	180432389	ENSMUSG00000026496.12	Parp1	180396494
CRX.328	180432225	180432389	ENSMUSG00000058729.14	Lin9	180468715
CRX.328	180432225	180432389	ENSMUSG00000026497.8	Mixl1	180524599
CRX.330	180621873	180622037	ENSMUSG00000026497.8	Mixl1	180524599
CRX.330	180621873	180622037	ENSMUSG00000026499.6	Acbd3	180553608
CRX.330	180621873	180622037	ENSMUSG00000060743.13	H3f3a	180641197
CRX.330	180621873	180622037	ENSMUSG00000038806.8	Sde2	180678692
CRX.330	180621873	180622037	ENSMUSG00000066652.6	Lefty2	180720673
CRX.331	180669578	180669742	ENSMUSG00000060743.13	H3f3a	180641197
CRX.331	180669578	180669742	ENSMUSG00000038806.8	Sde2	180678692
CRX.331	180669578	180669742	ENSMUSG00000066652.6	Lefty2	180720673
CRX.331	180669578	180669742	ENSMUSG00000026520.9	Pycr2	180731858
CRX.331	180669578	180669742	ENSMUSG00000038793.9	Lefty1	180762587
CRX.332	180677690	180677854	ENSMUSG00000060743.13	H3f3a	180641197
CRX.332	180677690	180677854	ENSMUSG00000038806.8	Sde2	180678692
CRX.332	180677690	180677854	ENSMUSG00000066652.6	Lefty2	180720673
CRX.332	180677690	180677854	ENSMUSG00000026520.9	Pycr2	180731858
CRX.332	180677690	180677854	ENSMUSG00000038793.9	Lefty1	180762587
CRX.332	180677690	180677854	ENSMUSG00000026519.17	Tmem63a	180770024
CRX.333	180678352	180678516	ENSMUSG00000060743.13	H3f3a	180641197
CRX.333	180678352	180678516	ENSMUSG00000038806.8	Sde2	180678692
CRX.333	180678352	180678516	ENSMUSG00000066652.6	Lefty2	180720673
CRX.333	180678352	180678516	ENSMUSG00000026520.9	Pycr2	180731858
CRX.333	180678352	180678516	ENSMUSG00000038793.9	Lefty1	180762587
CRX.333	180678352	180678516	ENSMUSG00000026519.17	Tmem63a	180770024
CRX.336	180971812	180971976	ENSMUSG00000038768.9	9130409I23Rik	180878802
CRX.336	180971812	180971976	ENSMUSG00000026516.9	Nvl	180971769
CRX.336	180971812	180971976	ENSMUSG00000062169.14	Cnih4	180978496
CRX.336	180971812	180971976	ENSMUSG00000038733.15	Wdr26	181039566
CRX.337	181814909	181815073	ENSMUSG00000022995.17	Enah	181847226
CRX.339	186489494	186489658	ENSMUSG00000039239.15	Tgfb2	186437897
CRX.339	186489494	186489658	ENSMUSG00000001305.6	Rrp15	186481555
CRX.342	187697119	187697283	ENSMUSG00000026610.14	Esrrg	187730024
CRX.343	187729945	187730109	ENSMUSG00000026610.14	Esrrg	187730024
CRX.353	191307619	191307783	ENSMUSG00000037474.14	Dtl	191307656
CRX.353	191307619	191307783	ENSMUSG00000037461.11	Ints7	191307748
CRX.354	191458463	191458627	ENSMUSG00000026623.17	Lpgat1	191450501
CRX.354	191458463	191458627	ENSMUSG00000026622.16	Nek2	191553556
CRX.359	191629071	191629235	ENSMUSG00000026622.16	Nek2	191553556
CRX.359	191629071	191629235	ENSMUSG00000037434.8	Slc30a1	191638879
CRX.359	191629071	191629235	ENSMUSG00000049353.18	Rd3	191709331
CRX.364	191960198	191960362	ENSMUSG00000058248.13	Kcnh1	191873082
CRX.367	192869427	192869591	ENSMUSG00000016181.11	Utp25	192812580
CRX.367	192869427	192869591	ENSMUSG00000026638.16	Irf6	192835419
CRX.367	192869427	192869591	ENSMUSG00000079144.8	A130010J15Rik	192850354
CRX.367	192869427	192869591	ENSMUSG00000037318.11	Traf3ip3	192883855
CRX.367	192869427	192869591	ENSMUSG00000026639.19	Lamb3	192890033
CRX.367	192869427	192869591	ENSMUSG00000016194.15	Hsd11b1	192924937
CRX.367	192869427	192869591	ENSMUSG00000009633.4	G0s2	192955525
CRX.369	193052456	193052620	ENSMUSG00000009633.4	G0s2	192955525
CRX.369	193052456	193052620	ENSMUSG00000016179.12	Camk1g	193052606
CRX.370	193116127	193116291	ENSMUSG00000016179.12	Camk1g	193052606
CRX.381	7601416	7601580	ENSMUSG00000019795.18	Pcmt1	7539372
CRX.381	7601416	7601580	ENSMUSG00000040034.16	Nup43	7543267
CRX.381	7601416	7601580	ENSMUSG00000040021.14	Lats1	7556978
CRX.381	7601416	7601580	ENSMUSG00000019794.14	Katna1	7601764
CRX.381	7601416	7601580	ENSMUSG00000040006.14	Ginm1	7656655
CRX.381	7601416	7601580	ENSMUSG00000015757.11	Ppil4	7668655
CRX.385	13116404	13116568	ENSMUSG00000019815.8	Zc2hc1b	13053767
CRX.385	13116404	13116568	ENSMUSG00000019814.6	Ltv1	13068912
CRX.394	18829442	18829606	ENSMUSG00000019850.12	Tnfaip3	18891158
CRX.395	18886760	18886924	ENSMUSG00000019850.12	Tnfaip3	18891158
CRX.402	19209474	19209638	ENSMUSG00000045591.7	Olig3	19232281
CRX.403	19467593	19467757	ENSMUSG00000020009.14	Ifngr1	19467697
CRX.403	19467593	19467757	ENSMUSG00000039760.9	Il22ra2	19497746
CRX.405	20070657	20070821	ENSMUSG00000019996.18	Map7	20024730
CRX.416	24745722	24745886	ENSMUSG00000019989.9	Enpp3	24712123
CRX.416	24745722	24745886	ENSMUSG00000019984.17	Med23	24745884
CRX.416	24745722	24745886	ENSMUSG00000019987.10	Arg1	24803382
CRX.420	25280217	25280381	ENSMUSG00000019978.17	Epb41l2	25235696
CRX.423	25309616	25309780	ENSMUSG00000019978.17	Epb41l2	25235696
CRX.431	39747179	39747343	ENSMUSG00000096687.9	Mfsd4b4	39775211
CRX.434	40218167	40218331	ENSMUSG00000038510.13	Rpf2	40123032
CRX.434	40218167	40218331	ENSMUSG00000019837.9	Gtf3c6	40133672
CRX.434	40218167	40218331	ENSMUSG00000075232.7	Amd1	40178182
CRX.434	40218167	40218331	ENSMUSG00000038481.14	Cdk19	40225304
CRX.435	40224618	40224782	ENSMUSG00000019837.9	Gtf3c6	40133672
CRX.435	40224618	40224782	ENSMUSG00000075232.7	Amd1	40178182
CRX.435	40224618	40224782	ENSMUSG00000038481.14	Cdk19	40225304
CRX.437	40226887	40227051	ENSMUSG00000019837.9	Gtf3c6	40133672
CRX.437	40226887	40227051	ENSMUSG00000075232.7	Amd1	40178182
CRX.437	40226887	40227051	ENSMUSG00000038481.14	Cdk19	40225304
CRX.443	41463001	41463165	ENSMUSG00000019822.13	Smpd2	41366336
CRX.443	41463001	41463165	ENSMUSG00000078451.6	Ppil6	41366435
CRX.443	41463001	41463165	ENSMUSG00000019818.16	Cd164	41395410
CRX.444	41528434	41528598	ENSMUSG00000075225.16	Ccdc162	41592630
CRX.446	41765637	41765801	ENSMUSG00000019813.17	Cep57l1	41685609
CRX.446	41765637	41765801	ENSMUSG00000038332.14	Sesn1	41685931
CRX.449	42115670	42115834	ENSMUSG00000048756.12	Foxo3	42152748
CRX.451	42707448	42707612	ENSMUSG00000019802.14	Sec63	42637492
CRX.451	42707448	42707612	ENSMUSG00000044770.15	Scml4	42736366
CRX.458	44412271	44412435	ENSMUSG00000038151.14	Prdm1	44334744
CRX.461	52258269	52258433	ENSMUSG00000097704.2	Gm26741	52234863
CRX.461	52258269	52258433	ENSMUSG00000019861.16	Gopc	52258220
CRX.461	52258269	52258433	ENSMUSG00000038624.14	Nepn	52267704
CRX.461	52258269	52258433	ENSMUSG00000023068.17	Nus1	52293643
CRX.462	52350791	52350955	ENSMUSG00000019861.16	Gopc	52258220
CRX.462	52350791	52350955	ENSMUSG00000038624.14	Nepn	52267704
CRX.462	52350791	52350955	ENSMUSG00000023068.17	Nus1	52293643
CRX.471	59715273	59715437	ENSMUSG00000020109.14	Dnajb12	59715378
CRX.471	59715273	59715437	ENSMUSG00000020108.5	Ddit4	59787656
CRX.476	59863024	59863188	ENSMUSG00000020108.5	Ddit4	59787656
CRX.476	59863024	59863188	ENSMUSG00000020107.11	Anapc16	59838933
CRX.476	59863024	59863188	ENSMUSG00000044475.15	Ascc1	59839149
CRX.476	59863024	59863188	ENSMUSG00000058297.17	Spock2	59942041
CRX.477	59898848	59899012	ENSMUSG00000020107.11	Anapc16	59838933
CRX.477	59898848	59899012	ENSMUSG00000044475.15	Ascc1	59839149
CRX.477	59898848	59899012	ENSMUSG00000058297.17	Spock2	59942041
CRX.478	59945411	59945575	ENSMUSG00000058297.17	Spock2	59942041
CRX.479	60025200	60025364	ENSMUSG00000058297.17	Spock2	59942041
CRX.479	60025200	60025364	ENSMUSG00000057337.15	Chst3	60055082
CRX.479	60025200	60025364	ENSMUSG00000004207.15	Psap	60113450
CRX.481	61057890	61058054	ENSMUSG00000020097.15	Sgpl1	60983423
CRX.481	61057890	61058054	ENSMUSG00000020096.22	Tbata	61007765
CRX.481	61057890	61058054	ENSMUSG00000059901.13	Adamts14	61109021
CRX.481	61057890	61058054	ENSMUSG00000037202.7	Prf1	61133612
CRX.482	61098985	61099149	ENSMUSG00000020096.22	Tbata	61007765
CRX.482	61098985	61099149	ENSMUSG00000059901.13	Adamts14	61109021
CRX.482	61098985	61099149	ENSMUSG00000037202.7	Prf1	61133612
CRX.483	61241814	61241978	ENSMUSG00000020092.10	Pald1	61219309
CRX.483	61241814	61241978	ENSMUSG00000037171.7	Nodal	61253751
CRX.483	61241814	61241978	ENSMUSG00000020091.16	Eif4ebp2	61288440
CRX.483	61241814	61241978	ENSMUSG00000037151.9	Lrrc20	61311580
CRX.487	62136241	62136405	ENSMUSG00000037031.11	Tspan15	62067030
CRX.487	62136241	62136405	ENSMUSG00000020081.6	Tacr2	62088217
CRX.487	62136241	62136405	ENSMUSG00000037012.19	Hk1	62215687
CRX.488	62146203	62146367	ENSMUSG00000037031.11	Tspan15	62067030
CRX.488	62146203	62146367	ENSMUSG00000020081.6	Tacr2	62088217
CRX.488	62146203	62146367	ENSMUSG00000037012.19	Hk1	62215687
CRX.489	62163530	62163694	ENSMUSG00000037031.11	Tspan15	62067030
CRX.489	62163530	62163694	ENSMUSG00000020081.6	Tacr2	62088217
CRX.489	62163530	62163694	ENSMUSG00000037012.19	Hk1	62215687
CRX.489	62163530	62163694	ENSMUSG00000020080.9	Hkdc1	62258270
CRX.493	62876157	62876321	ENSMUSG00000036875.16	Dna2	62782805
CRX.493	62876157	62876321	ENSMUSG00000020070.19	Rufy2	62816021
CRX.493	62876157	62876321	ENSMUSG00000020069.17	Hnrnph3	62859673
CRX.493	62876157	62876321	ENSMUSG00000020072.16	Pbld2	62860291
CRX.493	62876157	62876321	ENSMUSG00000112129.2	Pbld1	62897361
CRX.493	62876157	62876321	ENSMUSG00000036816.5	Atoh7	62935430
CRX.495	63217561	63217725	ENSMUSG00000020063.17	Sirt1	63217483
CRX.495	63217561	63217725	ENSMUSG00000036764.13	Dnajc12	63222342
CRX.495	63217561	63217725	ENSMUSG00000048185.6	Rnf7l	63257568
CRX.495	63217561	63217725	ENSMUSG00000060843.12	Ctnna3	63293289
CRX.503	67774456	67774620	ENSMUSG00000037855.16	Zfp365	67748492
CRX.503	67774456	67774620	ENSMUSG00000037846.19	Rtkn2	67815400
CRX.506	69043794	69043958	ENSMUSG00000019944.15	Rhobtb1	69049024
CRX.507	69047856	69048020	ENSMUSG00000019944.15	Rhobtb1	69049024
CRX.516	73698119	73698283	ENSMUSG00000052613.17	Pcdh15	73657715
CRX.521	74812365	74812529	ENSMUSG00000040009.7	Gnaz	74803009
CRX.521	74812365	74812529	ENSMUSG00000009070.15	Rsph14	74868418
CRX.521	74812365	74812529	ENSMUSG00000020175.16	Rab36	74872898
CRX.521	74812365	74812529	ENSMUSG00000009681.11	Bcr	74896424
CRX.522	74836102	74836266	ENSMUSG00000040009.7	Gnaz	74803009
CRX.522	74836102	74836266	ENSMUSG00000009070.15	Rsph14	74868418
CRX.522	74836102	74836266	ENSMUSG00000020175.16	Rab36	74872898
CRX.522	74836102	74836266	ENSMUSG00000009681.11	Bcr	74896424
CRX.527	75353741	75353905	ENSMUSG00000033416.16	Gucd1	75353215
CRX.527	75353741	75353905	ENSMUSG00000020180.11	Snrpd3	75353385
CRX.527	75353741	75353905	ENSMUSG00000046807.11	Lrrc75b	75396164
CRX.527	75353741	75353905	ENSMUSG00000006345.11	Ggt1	75409282
CRX.527	75353741	75353905	ENSMUSG00000006344.18	Ggt5	75425174
CRX.535	76844126	76844290	ENSMUSG00000001120.16	Pcbp3	76797622
CRX.535	76844126	76844290	ENSMUSG00000001436.16	Slc19a1	76869046
CRX.541	78129706	78129870	ENSMUSG00000000374.9	Trappc10	78080475
CRX.541	78129706	78129870	ENSMUSG00000118646.2	__noname__	78143453
CRX.541	78129706	78129870	ENSMUSG00000001211.16	Agpat3	78188276
CRX.544	78152094	78152258	ENSMUSG00000000374.9	Trappc10	78080475
CRX.544	78152094	78152258	ENSMUSG00000118646.2	__noname__	78143453
CRX.544	78152094	78152258	ENSMUSG00000001211.16	Agpat3	78188276
CRX.544	78152094	78152258	ENSMUSG00000061032.10	Rrp1	78248877
CRX.550	79749919	79750083	ENSMUSG00000035852.12	Misp	79658392
CRX.550	79749919	79750083	ENSMUSG00000006498.17	Ptbp1	79690261
CRX.550	79749919	79750083	ENSMUSG00000035835.15	Plppr3	79710468
CRX.550	79749919	79750083	ENSMUSG00000057729.13	Prtn3	79715448
CRX.550	79749919	79750083	ENSMUSG00000020125.8	Elane	79722081
CRX.550	79749919	79750083	ENSMUSG00000061780.7	Cfd	79726687
CRX.550	79749919	79750083	ENSMUSG00000013833.16	Med16	79744755
CRX.550	79749919	79750083	ENSMUSG00000097854.2	Gm26602	79746690
CRX.550	79749919	79750083	ENSMUSG00000035773.7	Kiss1r	79752805
CRX.550	79749919	79750083	ENSMUSG00000035781.15	R3hdm4	79752840
CRX.550	79749919	79750083	ENSMUSG00000019564.13	Arid3a	79762877
CRX.550	79749919	79750083	ENSMUSG00000035754.9	Wdr18	79795986
CRX.550	79749919	79750083	ENSMUSG00000035745.10	Grin3b	79806549
CRX.550	79749919	79750083	ENSMUSG00000013858.15	Tmem259	79820164
CRX.550	79749919	79750083	ENSMUSG00000004665.11	Cnn2	79824418
CRX.550	79749919	79750083	ENSMUSG00000035722.16	Abca7	79833410
CRX.555	79886955	79887119	ENSMUSG00000035754.9	Wdr18	79795986
CRX.555	79886955	79887119	ENSMUSG00000035745.10	Grin3b	79806549
CRX.555	79886955	79887119	ENSMUSG00000013858.15	Tmem259	79820164
CRX.555	79886955	79887119	ENSMUSG00000004665.11	Cnn2	79824418
CRX.555	79886955	79887119	ENSMUSG00000035722.16	Abca7	79833410
CRX.555	79886955	79887119	ENSMUSG00000035697.15	Arhgap45	79852750
CRX.555	79886955	79887119	ENSMUSG00000004667.19	Polr2e	79875629
CRX.555	79886955	79887119	ENSMUSG00000075706.12	Gpx4	79889871
CRX.555	79886955	79887119	ENSMUSG00000035673.11	Sbno2	79940204
CRX.555	79886955	79887119	ENSMUSG00000003068.18	Stk11	79951637
CRX.555	79886955	79887119	ENSMUSG00000035640.19	Cbarp	79973221
CRX.555	79886955	79887119	ENSMUSG00000003072.16	Atp5d	79977291
CRX.555	79886955	79887119	ENSMUSG00000035621.14	Midn	79984106
CRX.561	80100585	80100749	ENSMUSG00000045193.14	Cirbp	80003612
CRX.561	80100585	80100749	ENSMUSG00000035595.7	Fam174c	80008778
CRX.561	80100585	80100749	ENSMUSG00000003070.7	Efna2	80015316
CRX.561	80100585	80100749	ENSMUSG00000020156.17	Pwwp3a	80062268
CRX.561	80100585	80100749	ENSMUSG00000020153.15	Ndufs7	80084955
CRX.561	80100585	80100749	ENSMUSG00000020150.14	Gamt	80096802
CRX.561	80100585	80100749	ENSMUSG00000069565.13	Dazap1	80100908
CRX.561	80100585	80100749	ENSMUSG00000063457.15	Rps15	80128287
CRX.561	80100585	80100749	ENSMUSG00000020135.14	Apc2	80131811
CRX.561	80100585	80100749	ENSMUSG00000020133.9	2310011J03Rik	80156371
CRX.561	80100585	80100749	ENSMUSG00000020131.15	Pcsk4	80165332
CRX.561	80100585	80100749	ENSMUSG00000035504.17	Reep6	80165787
CRX.561	80100585	80100749	ENSMUSG00000043822.19	Adamtsl5	80184246
CRX.561	80100585	80100749	ENSMUSG00000035486.15	Plk5	80192293
CRX.564	80168051	80168215	ENSMUSG00000020153.15	Ndufs7	80084955
CRX.564	80168051	80168215	ENSMUSG00000020150.14	Gamt	80096802
CRX.564	80168051	80168215	ENSMUSG00000069565.13	Dazap1	80100908
CRX.564	80168051	80168215	ENSMUSG00000063457.15	Rps15	80128287
CRX.564	80168051	80168215	ENSMUSG00000020135.14	Apc2	80131811
CRX.564	80168051	80168215	ENSMUSG00000020133.9	2310011J03Rik	80156371
CRX.564	80168051	80168215	ENSMUSG00000020131.15	Pcsk4	80165332
CRX.564	80168051	80168215	ENSMUSG00000035504.17	Reep6	80165787
CRX.564	80168051	80168215	ENSMUSG00000043822.19	Adamtsl5	80184246
CRX.564	80168051	80168215	ENSMUSG00000035486.15	Plk5	80192293
CRX.564	80168051	80168215	ENSMUSG00000048696.12	Mex3d	80223493
CRX.564	80168051	80168215	ENSMUSG00000035478.15	Mbd3	80235384
CRX.564	80168051	80168215	ENSMUSG00000020163.13	Uqcr11	80242664
CRX.566	80235465	80235629	ENSMUSG00000020133.9	2310011J03Rik	80156371
CRX.566	80235465	80235629	ENSMUSG00000020131.15	Pcsk4	80165332
CRX.566	80235465	80235629	ENSMUSG00000035504.17	Reep6	80165787
CRX.566	80235465	80235629	ENSMUSG00000043822.19	Adamtsl5	80184246
CRX.566	80235465	80235629	ENSMUSG00000035486.15	Plk5	80192293
CRX.566	80235465	80235629	ENSMUSG00000048696.12	Mex3d	80223493
CRX.566	80235465	80235629	ENSMUSG00000035478.15	Mbd3	80235384
CRX.566	80235465	80235629	ENSMUSG00000020163.13	Uqcr11	80242664
CRX.566	80235465	80235629	ENSMUSG00000020167.15	Tcf3	80269477
CRX.566	80235465	80235629	ENSMUSG00000045518.9	Onecut3	80330669
CRX.581	81103970	81104134	ENSMUSG00000034994.11	Eef2	81012465
CRX.581	81103970	81104134	ENSMUSG00000034974.14	Dapk3	81018839
CRX.581	81103970	81104134	ENSMUSG00000004939.8	Nmrk2	81037885
CRX.581	81103970	81104134	ENSMUSG00000034958.12	Atcay	81066667
CRX.581	81103970	81104134	ENSMUSG00000034949.19	Zfr2	81068989
CRX.581	81103970	81104134	ENSMUSG00000004933.18	Matk	81093133
CRX.581	81103970	81104134	ENSMUSG00000034932.5	Mrpl54	81102768
CRX.581	81103970	81104134	ENSMUSG00000004931.12	Apba3	81102794
CRX.581	81103970	81104134	ENSMUSG00000034917.9	Tjp3	81127101
CRX.581	81103970	81104134	ENSMUSG00000034902.18	Pip5k1c	81128839
CRX.581	81103970	81104134	ENSMUSG00000034889.9	Cactin	81156937
CRX.581	81103970	81104134	ENSMUSG00000034881.9	Tbxa2r	81164565
CRX.581	81103970	81104134	ENSMUSG00000034872.7	Gipc3	81179100
CRX.581	81103970	81104134	ENSMUSG00000020232.18	Hmg20b	81186258
CRX.581	81103970	81104134	ENSMUSG00000034854.9	Mfsd12	81193325
CRX.581	81103970	81104134	ENSMUSG00000020234.11	Tektip1	81201650
CRX.586	81226042	81226206	ENSMUSG00000034917.9	Tjp3	81127101
CRX.586	81226042	81226206	ENSMUSG00000034902.18	Pip5k1c	81128839
CRX.586	81226042	81226206	ENSMUSG00000034889.9	Cactin	81156937
CRX.586	81226042	81226206	ENSMUSG00000034881.9	Tbxa2r	81164565
CRX.586	81226042	81226206	ENSMUSG00000034872.7	Gipc3	81179100
CRX.586	81226042	81226206	ENSMUSG00000020232.18	Hmg20b	81186258
CRX.586	81226042	81226206	ENSMUSG00000034854.9	Mfsd12	81193325
CRX.586	81226042	81226206	ENSMUSG00000020234.11	Tektip1	81201650
CRX.586	81226042	81226206	ENSMUSG00000020235.17	Fzr1	81214350
CRX.586	81226042	81226206	ENSMUSG00000078440.11	Dohh	81220262
CRX.586	81226042	81226206	ENSMUSG00000113262.2	Gm48551	81223151
CRX.586	81226042	81226206	ENSMUSG00000114004.2	Gm48552	81224839
CRX.586	81226042	81226206	ENSMUSG00000078439.10	Smim24	81228885
CRX.586	81226042	81226206	ENSMUSG00000055053.19	Nfic	81291469
CRX.586	81226042	81226206	ENSMUSG00000034818.18	Celf5	81318538
CRX.588	81249777	81249941	ENSMUSG00000034889.9	Cactin	81156937
CRX.588	81249777	81249941	ENSMUSG00000034881.9	Tbxa2r	81164565
CRX.588	81249777	81249941	ENSMUSG00000034872.7	Gipc3	81179100
CRX.588	81249777	81249941	ENSMUSG00000020232.18	Hmg20b	81186258
CRX.588	81249777	81249941	ENSMUSG00000034854.9	Mfsd12	81193325
CRX.588	81249777	81249941	ENSMUSG00000020234.11	Tektip1	81201650
CRX.588	81249777	81249941	ENSMUSG00000020235.17	Fzr1	81214350
CRX.588	81249777	81249941	ENSMUSG00000078440.11	Dohh	81220262
CRX.588	81249777	81249941	ENSMUSG00000113262.2	Gm48551	81223151
CRX.588	81249777	81249941	ENSMUSG00000114004.2	Gm48552	81224839
CRX.588	81249777	81249941	ENSMUSG00000078439.10	Smim24	81228885
CRX.588	81249777	81249941	ENSMUSG00000055053.19	Nfic	81291469
CRX.588	81249777	81249941	ENSMUSG00000034818.18	Celf5	81318538
CRX.588	81249777	81249941	ENSMUSG00000020238.15	Ncln	81332226
CRX.588	81249777	81249941	ENSMUSG00000044199.7	S1pr4	81335966
CRX.589	81252293	81252457	ENSMUSG00000034889.9	Cactin	81156937
CRX.589	81252293	81252457	ENSMUSG00000034881.9	Tbxa2r	81164565
CRX.589	81252293	81252457	ENSMUSG00000034872.7	Gipc3	81179100
CRX.589	81252293	81252457	ENSMUSG00000020232.18	Hmg20b	81186258
CRX.589	81252293	81252457	ENSMUSG00000034854.9	Mfsd12	81193325
CRX.589	81252293	81252457	ENSMUSG00000020234.11	Tektip1	81201650
CRX.589	81252293	81252457	ENSMUSG00000020235.17	Fzr1	81214350
CRX.589	81252293	81252457	ENSMUSG00000078440.11	Dohh	81220262
CRX.589	81252293	81252457	ENSMUSG00000113262.2	Gm48551	81223151
CRX.589	81252293	81252457	ENSMUSG00000114004.2	Gm48552	81224839
CRX.589	81252293	81252457	ENSMUSG00000078439.10	Smim24	81228885
CRX.589	81252293	81252457	ENSMUSG00000055053.19	Nfic	81291469
CRX.589	81252293	81252457	ENSMUSG00000034818.18	Celf5	81318538
CRX.589	81252293	81252457	ENSMUSG00000020238.15	Ncln	81332226
CRX.589	81252293	81252457	ENSMUSG00000044199.7	S1pr4	81335966
CRX.592	81963674	81963838	ENSMUSG00000061371.8	Zfp873	81883957
CRX.592	81963674	81963838	ENSMUSG00000112160.2	BC024063	81919187
CRX.592	81963674	81963838	ENSMUSG00000078435.6	AU041133	81963847
CRX.594	84754277	84754441	ENSMUSG00000035620.16	Ric8b	84753480
CRX.603	89582565	89582729	ENSMUSG00000069539.12	Scyl2	89522147
CRX.603	89582565	89582729	ENSMUSG00000019948.5	Actr6	89568157
CRX.603	89582565	89582729	ENSMUSG00000019951.11	Uhrf1bp1l	89580853
CRX.606	93114518	93114682	ENSMUSG00000008398.17	Elk3	93146997
CRX.610	93289133	93289297	ENSMUSG00000015889.9	Lta4h	93289273
CRX.610	93289133	93289297	ENSMUSG00000020017.15	Hal	93324630
CRX.610	93289133	93289297	ENSMUSG00000015890.3	Amdhd1	93375895
CRX.610	93289133	93289297	ENSMUSG00000036168.16	Ccdc38	93376494
CRX.614	94134457	94134621	ENSMUSG00000020022.18	Ndufa12	94034866
CRX.626	100337050	100337214	ENSMUSG00000036676.15	Tmtc3	100323212
CRX.626	100337050	100337214	ENSMUSG00000019971.11	Cep290	100323420
CRX.626	100337050	100337214	ENSMUSG00000046567.11	4930430F08Rik	100425257
CRX.626	100337050	100337214	ENSMUSG00000056912.13	1700017N19Rik	100428270
CRX.641	108847740	108847904	ENSMUSG00000035864.15	Syt1	108846836
CRX.646	110909042	110909206	ENSMUSG00000035798.15	Zdhhc17	110845927
CRX.646	110909042	110909206	ENSMUSG00000020189.16	Osbpl8	111000613
CRX.647	111083557	111083721	ENSMUSG00000020189.16	Osbpl8	111000613
CRX.647	111083557	111083721	ENSMUSG00000035759.5	Bbs10	111134540
CRX.653	117032729	117032893	ENSMUSG00000020170.5	Frs2	116984415
CRX.653	117032729	117032893	ENSMUSG00000020171.9	Yeats4	117060412
CRX.653	117032729	117032893	ENSMUSG00000020177.13	9530003J23Rik	117074608
CRX.653	117032729	117032893	ENSMUSG00000069516.9	Lyz2	117118226
CRX.653	117032729	117032893	ENSMUSG00000069515.7	Lyz1	117128773
CRX.654	117058866	117059030	ENSMUSG00000020170.5	Frs2	116984415
CRX.654	117058866	117059030	ENSMUSG00000020171.9	Yeats4	117060412
CRX.654	117058866	117059030	ENSMUSG00000020177.13	9530003J23Rik	117074608
CRX.654	117058866	117059030	ENSMUSG00000069516.9	Lyz2	117118226
CRX.654	117058866	117059030	ENSMUSG00000069515.7	Lyz1	117128773
CRX.663	117959039	117959203	ENSMUSG00000020212.15	Mdm1	117977764
CRX.663	117959039	117959203	ENSMUSG00000074695.4	Il22	118040847
CRX.671	119076420	119076584	ENSMUSG00000020114.13	Cand1	119075960
CRX.673	119871313	119871477	ENSMUSG00000020228.12	Helb	119948892
CRX.674	120801399	120801563	ENSMUSG00000051236.14	Msrb3	120735006
CRX.674	120801399	120801563	ENSMUSG00000048661.15	Lemd3	120815237
CRX.674	120801399	120801563	ENSMUSG00000020218.12	Wif1	120869865
CRX.680	122533762	122533926	ENSMUSG00000034613.13	Ppm1h	122514687
CRX.685	126906130	126906294	ENSMUSG00000078429.10	Ctdsp2	126814586
CRX.685	126906130	126906294	ENSMUSG00000025432.12	Avil	126836578
CRX.685	126906130	126906294	ENSMUSG00000040521.12	Tsfm	126866709
CRX.685	126906130	126906294	ENSMUSG00000080115.4	Eef1akmt3	126877382
CRX.685	126906130	126906294	ENSMUSG00000006732.15	Mettl1	126877801
CRX.685	126906130	126906294	ENSMUSG00000006724.13	Cyp27b1	126884119
CRX.685	126906130	126906294	ENSMUSG00000040502.6	Marchf9	126896053
CRX.685	126906130	126906294	ENSMUSG00000006728.13	Cdk4	126899403
CRX.685	126906130	126906294	ENSMUSG00000006736.10	Tspan31	126906133
CRX.685	126906130	126906294	ENSMUSG00000025422.11	Agap2	126914776
CRX.685	126906130	126906294	ENSMUSG00000040462.14	Os9	126957000
CRX.685	126906130	126906294	ENSMUSG00000006731.11	B4galnt1	127001094
CRX.688	127147507	127147671	ENSMUSG00000074657.6	Kif5a	127099217
CRX.688	127147507	127147671	ENSMUSG00000025410.11	Dctn2	127102256
CRX.688	127147507	127147671	ENSMUSG00000025409.15	Mbd6	127124759
CRX.688	127147507	127147671	ENSMUSG00000025408.16	Ddit3	127126643
CRX.688	127147507	127147671	ENSMUSG00000116429.2	Ddit3	127126698
CRX.688	127147507	127147671	ENSMUSG00000040354.15	Mars1	127147655
CRX.688	127147507	127147671	ENSMUSG00000040345.11	Arhgap9	127157833
CRX.688	127147507	127147671	ENSMUSG00000025407.8	Gli1	127177843
CRX.688	127147507	127147671	ENSMUSG00000047492.6	Inhbe	127190280
CRX.688	127147507	127147671	ENSMUSG00000025405.10	Inhbc	127206300
CRX.688	127147507	127147671	ENSMUSG00000025404.16	R3hdm2	127216531
CRX.689	127471774	127471938	ENSMUSG00000040249.16	Lrp1	127457017
CRX.689	127471774	127471938	ENSMUSG00000002147.19	Stat6	127478855
CRX.689	127471774	127471938	ENSMUSG00000025402.13	Nab2	127502579
CRX.689	127471774	127471938	ENSMUSG00000040195.12	Nemp1	127512935
CRX.689	127471774	127471938	ENSMUSG00000025401.10	Myo1a	127541039
CRX.689	127471774	127471938	ENSMUSG00000025400.12	Tac2	127560347
CRX.690	127811516	127811680	ENSMUSG00000040134.9	Rdh7	127724686
CRX.690	127811516	127811680	ENSMUSG00000040127.14	Sdr9c7	127734387
CRX.690	127811516	127811680	ENSMUSG00000025396.8	Hsd17b6	127843480
CRX.690	127811516	127811680	ENSMUSG00000025395.15	Prim1	127851037
CRX.690	127811516	127811680	ENSMUSG00000061315.15	Naca	127871504
CRX.690	127811516	127811680	ENSMUSG00000071072.13	Ptges3	127894823
CRX.707	4072831	4072995	ENSMUSG00000019368.14	Sec14l4	3981783
CRX.707	4072831	4072995	ENSMUSG00000054986.14	Sec14l3	4014841
CRX.707	4072831	4072995	ENSMUSG00000004748.6	Mtfp1	4045445
CRX.707	4072831	4072995	ENSMUSG00000003585.14	Sec14l2	4068831
CRX.707	4072831	4072995	ENSMUSG00000003581.15	Rnf215	4085202
CRX.707	4072831	4072995	ENSMUSG00000051427.15	Ccdc157	4110291
CRX.707	4072831	4072995	ENSMUSG00000002129.12	Sf3a1	4110350
CRX.707	4072831	4072995	ENSMUSG00000034412.14	Tbc1d10a	4136789
CRX.707	4072831	4072995	ENSMUSG00000020424.4	Castor1	4168225
CRX.709	4577759	4577923	ENSMUSG00000034354.18	Mtmr3	4478406
CRX.709	4577759	4577923	ENSMUSG00000079010.2	Gm11032	4570067
CRX.709	4577759	4577923	ENSMUSG00000020412.17	Ascc2	4587747
CRX.709	4577759	4577923	ENSMUSG00000059534.9	Uqcr10	4654342
CRX.709	4577759	4577923	ENSMUSG00000009076.11	Zmat5	4654678
CRX.714	4852100	4852264	ENSMUSG00000009073.17	Nf2	4799536
CRX.714	4852100	4852264	ENSMUSG00000034285.16	Nipsnap1	4823951
CRX.714	4852100	4852264	ENSMUSG00000034274.12	Thoc5	4845343
CRX.714	4852100	4852264	ENSMUSG00000020396.9	Nefh	4898064
CRX.714	4852100	4852264	ENSMUSG00000009090.18	Ap1b1	4936824
CRX.715	4942588	4942752	ENSMUSG00000034274.12	Thoc5	4845343
CRX.715	4942588	4942752	ENSMUSG00000020396.9	Nefh	4898064
CRX.715	4942588	4942752	ENSMUSG00000009090.18	Ap1b1	4936824
CRX.715	4942588	4942752	ENSMUSG00000034209.5	Rasl10a	5008128
CRX.715	4942588	4942752	ENSMUSG00000034201.14	Gas2l1	5015327
CRX.717	5472090	5472254	ENSMUSG00000041961.15	Znrf3	5394847
CRX.717	5472090	5472254	ENSMUSG00000020484.20	Xbp1	5470995
CRX.717	5472090	5472254	ENSMUSG00000020482.5	Ccdc117	5492187
CRX.717	5472090	5472254	ENSMUSG00000020481.16	Ankrd36	5519684
CRX.721	5950576	5950740	ENSMUSG00000041798.16	Gck	5900081
CRX.721	5950576	5950740	ENSMUSG00000002741.10	Ykt6	5905693
CRX.721	5950576	5950740	ENSMUSG00000057897.15	Camk2b	6015612
CRX.722	6447354	6447518	ENSMUSG00000071866.13	Ppia	6365443
CRX.722	6447354	6447518	ENSMUSG00000041126.17	H2az2	6394443
CRX.722	6447354	6447518	ENSMUSG00000094483.3	Purb	6425917
CRX.722	6447354	6447518	ENSMUSG00000020437.13	Myo1g	6470958
CRX.722	6447354	6447518	ENSMUSG00000000378.16	Ccm2	6496887
CRX.724	6478864	6479028	ENSMUSG00000041126.17	H2az2	6394443
CRX.724	6478864	6479028	ENSMUSG00000094483.3	Purb	6425917
CRX.724	6478864	6479028	ENSMUSG00000020437.13	Myo1g	6470958
CRX.724	6478864	6479028	ENSMUSG00000000378.16	Ccm2	6496887
CRX.724	6478864	6479028	ENSMUSG00000041073.11	Nacad	6556053
CRX.724	6478864	6479028	ENSMUSG00000000384.16	Tbrg4	6576067
CRX.726	6608187	6608351	ENSMUSG00000041073.11	Nacad	6556053
CRX.726	6608187	6608351	ENSMUSG00000000384.16	Tbrg4	6576067
CRX.726	6608187	6608351	ENSMUSG00000000381.11	Wap	6588637
CRX.726	6608187	6608351	ENSMUSG00000041046.8	Ramp3	6608521
CRX.732	12321087	12321251	ENSMUSG00000020173.18	Cobl	12414957
CRX.739	18970390	18970554	ENSMUSG00000020160.19	Meis1	18968969
CRX.743	20800273	20800437	ENSMUSG00000042363.15	Lgalsl	20781056
CRX.753	22939866	22940030	ENSMUSG00000051355.19	Commd1	22928996
CRX.753	22939866	22940030	ENSMUSG00000098650.2	Commd1b	22932090
CRX.753	22939866	22940030	ENSMUSG00000007739.11	Cct4	22940519
CRX.753	22939866	22940030	ENSMUSG00000049811.18	Fam161a	22970000
CRX.758	22974822	22974986	ENSMUSG00000051355.19	Commd1	22928996
CRX.758	22974822	22974986	ENSMUSG00000098650.2	Commd1b	22932090
CRX.758	22974822	22974986	ENSMUSG00000007739.11	Cct4	22940519
CRX.758	22974822	22974986	ENSMUSG00000049811.18	Fam161a	22970000
CRX.771	31621966	31622130	ENSMUSG00000044502.17	Bod1	31621885
CRX.773	31970120	31970284	ENSMUSG00000020299.7	4930524B15Rik	31915592
CRX.773	31970120	31970284	ENSMUSG00000020297.11	Nsg2	31950463
CRX.785	49094153	49094317	ENSMUSG00000047511.7	Or2v2	49005701
CRX.785	49094153	49094317	ENSMUSG00000050763.5	Or2t26	49033101
CRX.785	49094153	49094317	ENSMUSG00000048378.3	Or2o1	49045204
CRX.785	49094153	49094317	ENSMUSG00000040283.15	Btnl9	49077872
CRX.785	49094153	49094317	ENSMUSG00000046311.14	Zfp62	49094325
CRX.785	49094153	49094317	ENSMUSG00000020346.17	Mgat1	49135018
CRX.785	49094153	49094317	ENSMUSG00000059864.3	Or2y1g	49169131
CRX.785	49094153	49094317	ENSMUSG00000101750.4	Or2y1f	49176112
CRX.792	50268110	50268274	ENSMUSG00000050567.17	Maml1	50183138
CRX.792	50268110	50268274	ENSMUSG00000020368.16	Canx	50216500
CRX.792	50268110	50268274	ENSMUSG00000050087.5	Cby3	50248588
CRX.792	50268110	50268274	ENSMUSG00000007850.17	Hnrnph1	50268596
CRX.792	50268110	50268274	ENSMUSG00000020375.10	Rufy1	50321952
CRX.799	51497991	51498155	ENSMUSG00000020359.14	Phykpl	51475616
CRX.799	51497991	51498155	ENSMUSG00000020358.18	Hnrnpab	51497674
CRX.799	51497991	51498155	ENSMUSG00000001056.4	Nhp2	51510562
CRX.799	51497991	51498155	ENSMUSG00000001054.10	Rmnd5b	51526723
CRX.799	51497991	51498155	ENSMUSG00000001053.16	N4bp3	51541669
CRX.799	51497991	51498155	ENSMUSG00000007777.10	0610009B22Rik	51579701
CRX.800	51510348	51510512	ENSMUSG00000020359.14	Phykpl	51475616
CRX.800	51510348	51510512	ENSMUSG00000020358.18	Hnrnpab	51497674
CRX.800	51510348	51510512	ENSMUSG00000001056.4	Nhp2	51510562
CRX.800	51510348	51510512	ENSMUSG00000001054.10	Rmnd5b	51526723
CRX.800	51510348	51510512	ENSMUSG00000001053.16	N4bp3	51541669
CRX.800	51510348	51510512	ENSMUSG00000007777.10	0610009B22Rik	51579701
CRX.803	51579959	51580123	ENSMUSG00000020358.18	Hnrnpab	51497674
CRX.803	51579959	51580123	ENSMUSG00000001056.4	Nhp2	51510562
CRX.803	51579959	51580123	ENSMUSG00000001054.10	Rmnd5b	51526723
CRX.803	51579959	51580123	ENSMUSG00000001053.16	N4bp3	51541669
CRX.803	51579959	51580123	ENSMUSG00000007777.10	0610009B22Rik	51579701
CRX.803	51579959	51580123	ENSMUSG00000036391.17	Sec24a	51647445
CRX.803	51579959	51580123	ENSMUSG00000020386.6	Sar1b	51654514
CRX.811	53321881	53322045	ENSMUSG00000049470.14	Aff4	53241660
CRX.811	53321881	53322045	ENSMUSG00000036216.6	Leap2	53313997
CRX.811	53321881	53322045	ENSMUSG00000044894.15	Uqcrq	53321654
CRX.811	53321881	53322045	ENSMUSG00000018238.7	Gdf9	53324126
CRX.811	53321881	53322045	ENSMUSG00000018387.13	Shroom1	53348032
CRX.811	53321881	53322045	ENSMUSG00000044352.7	Sowaha	53371101
CRX.811	53321881	53322045	ENSMUSG00000018398.19	Septin8	53410597
CRX.814	54642430	54642594	ENSMUSG00000052298.13	Cdc42se2	54678501
CRX.826	57823998	57824162	ENSMUSG00000037331.16	Larp1	57899890
CRX.829	58120030	58120194	ENSMUSG00000037275.15	Gemin5	58059365
CRX.829	58120030	58120194	ENSMUSG00000020514.9	Mrpl22	58062487
CRX.829	58120030	58120194	ENSMUSG00000078853.9	Igtp	58090382
CRX.829	58120030	58120194	ENSMUSG00000069874.8	Irgm2	58105834
CRX.829	58120030	58120194	ENSMUSG00000069873.5	4930438A08Rik	58165625
CRX.829	58120030	58120194	ENSMUSG00000037243.18	Zfp692	58197895
CRX.829	58120030	58120194	ENSMUSG00000049755.15	Zfp672	58213939
CRX.843	61006736	61006900	ENSMUSG00000042529.15	Kcnj12	60956630
CRX.843	61006736	61006900	ENSMUSG00000010142.13	Tnfrsf13b	61017581
CRX.843	61006736	61006900	ENSMUSG00000042506.16	Usp22	61065881
CRX.843	61006736	61006900	ENSMUSG00000019102.11	Aldh3a1	61099571
CRX.846	61243446	61243610	ENSMUSG00000010025.20	Aldh3a2	61158011
CRX.846	61243446	61243610	ENSMUSG00000069855.10	Slc47a2	61233686
CRX.846	61243446	61243610	ENSMUSG00000010122.15	Slc47a1	61268907
CRX.851	62204576	62204740	ENSMUSG00000018500.3	Adora2b	62139810
CRX.851	62204576	62204740	ENSMUSG00000014243.6	Zswim7	62172201
CRX.851	62204576	62204740	ENSMUSG00000042298.19	Ttc19	62172310
CRX.859	63782559	63782723	ENSMUSG00000070407.6	Hs3st3b1	63813116
CRX.860	63844839	63845003	ENSMUSG00000070407.6	Hs3st3b1	63813116
CRX.863	65607778	65607942	ENSMUSG00000033352.12	Map2k4	65679123
CRX.863	65607778	65607942	ENSMUSG00000018347.17	Zkscan6	65698070
CRX.867	67572783	67572947	ENSMUSG00000020907.2	Rcvrn	67586152
CRX.867	67572783	67572947	ENSMUSG00000049928.16	Glp2r	67661979
CRX.867	67572783	67572947	ENSMUSG00000097886.3	Gsg1l2	67665434
CRX.868	67586053	67586217	ENSMUSG00000020907.2	Rcvrn	67586152
CRX.868	67586053	67586217	ENSMUSG00000049928.16	Glp2r	67661979
CRX.868	67586053	67586217	ENSMUSG00000097886.3	Gsg1l2	67665434
CRX.872	68655594	68655758	ENSMUSG00000020900.16	Myh10	68583142
CRX.872	68655594	68655758	ENSMUSG00000018736.15	Ndel1	68743961
CRX.874	68830547	68830711	ENSMUSG00000018736.15	Ndel1	68743961
CRX.874	68830547	68830711	ENSMUSG00000046490.8	Rnf222	68779379
CRX.874	68830547	68830711	ENSMUSG00000060938.15	Rpl26	68792461
CRX.874	68830547	68830711	ENSMUSG00000032921.14	Odf4	68817875
CRX.874	68830547	68830711	ENSMUSG00000052921.14	Arhgef15	68848306
CRX.874	68830547	68830711	ENSMUSG00000018740.15	Slc25a35	68858957
CRX.874	68830547	68830711	ENSMUSG00000032892.15	Rangrf	68864669
CRX.874	68830547	68830711	ENSMUSG00000020899.17	Pfas	68899286
CRX.874	68830547	68830711	ENSMUSG00000020898.19	Ctc1	68906923
CRX.877	68985644	68985808	ENSMUSG00000020899.17	Pfas	68899286
CRX.877	68985644	68985808	ENSMUSG00000020898.19	Ctc1	68906923
CRX.877	68985644	68985808	ENSMUSG00000020897.13	Aurkb	68936478
CRX.877	68985644	68985808	ENSMUSG00000045176.4	Borcs6	68950543
CRX.877	68985644	68985808	ENSMUSG00000020895.15	Tmem107	68961637
CRX.877	68985644	68985808	ENSMUSG00000020894.17	Vamp2	68979336
CRX.877	68985644	68985808	ENSMUSG00000020893.18	Per1	68989774
CRX.877	68985644	68985808	ENSMUSG00000023781.3	Hes7	69011230
CRX.877	68985644	68985808	ENSMUSG00000020892.11	Aloxe3	69016722
CRX.877	68985644	68985808	ENSMUSG00000032807.6	Alox12b	69047815
CRX.890	69544325	69544489	ENSMUSG00000003934.6	Efnb3	69451031
CRX.890	69544325	69544489	ENSMUSG00000041346.12	Wrap53	69470150
CRX.890	69544325	69544489	ENSMUSG00000059552.14	Trp53	69471185
CRX.890	69544325	69544489	ENSMUSG00000041329.14	Atp1b2	69496655
CRX.890	69544325	69544489	ENSMUSG00000005202.3	Shbg	69508731
CRX.890	69544325	69544489	ENSMUSG00000069835.11	Sat2	69512850
CRX.890	69544325	69544489	ENSMUSG00000018765.7	Fxr2	69523816
CRX.890	69544325	69544489	ENSMUSG00000041287.6	Sox15	69546140
CRX.890	69544325	69544489	ENSMUSG00000018761.15	Mpdu1	69553468
CRX.890	69544325	69544489	ENSMUSG00000018774.14	Cd68	69556888
CRX.890	69544325	69544489	ENSMUSG00000059796.17	Eif4a1	69563143
CRX.890	69544325	69544489	ENSMUSG00000005204.13	Senp3	69572672
CRX.890	69544325	69544489	ENSMUSG00000089669.8	Tnfsf13	69576380
CRX.890	69544325	69544489	ENSMUSG00000097328.8	Tnfsf12	69586675
CRX.890	69544325	69544489	ENSMUSG00000018752.20	Tnfsfm13	69586924
CRX.893	69665893	69666057	ENSMUSG00000005204.13	Senp3	69572672
CRX.893	69665893	69666057	ENSMUSG00000089669.8	Tnfsf13	69576380
CRX.893	69665893	69666057	ENSMUSG00000097328.8	Tnfsf12	69586675
CRX.893	69665893	69666057	ENSMUSG00000018752.20	Tnfsfm13	69586924
CRX.893	69665893	69666057	ENSMUSG00000005198.16	Polr2a	69649463
CRX.893	69665893	69666057	ENSMUSG00000018776.11	Slc35g3	69652670
CRX.893	69665893	69666057	ENSMUSG00000018750.15	Zbtb4	69656748
CRX.893	69665893	69666057	ENSMUSG00000041189.10	Chrnb1	69686769
CRX.893	69665893	69666057	ENSMUSG00000042826.14	Fgf11	69692683
CRX.893	69665893	69666057	ENSMUSG00000089876.4	Tmem102	69696450
CRX.893	69665893	69666057	ENSMUSG00000109737.2	Spem3	69706124
CRX.893	69665893	69666057	ENSMUSG00000044084.3	Spem2	69709291
CRX.893	69665893	69666057	ENSMUSG00000041165.7	Spem1	69713006
CRX.893	69665893	69666057	ENSMUSG00000051790.16	Nlgn2	69728610
CRX.893	69665893	69666057	ENSMUSG00000070394.11	Tmem256	69729350
CRX.893	69665893	69666057	ENSMUSG00000019461.13	Plscr3	69737443
CRX.893	69665893	69666057	ENSMUSG00000001583.14	Tnk1	69747951
CRX.898	69883976	69884140	ENSMUSG00000001588.13	Acap1	69786365
CRX.898	69883976	69884140	ENSMUSG00000018570.18	2810408A11Rik	69791783
CRX.898	69883976	69884140	ENSMUSG00000047284.15	Neurl4	69792717
CRX.898	69883976	69884140	ENSMUSG00000023170.15	Gps2	69804714
CRX.898	69883976	69884140	ENSMUSG00000078812.11	Eif5a	69812212
CRX.898	69883976	69884140	ENSMUSG00000018554.14	Ybx2	69826622
CRX.898	69883976	69884140	ENSMUSG00000018566.15	Slc2a4	69838975
CRX.898	69883976	69884140	ENSMUSG00000018569.13	Cldn7	69856222
CRX.898	69883976	69884140	ENSMUSG00000018559.17	Ctdnep1	69871982
CRX.898	69883976	69884140	ENSMUSG00000018565.18	Elp5	69872078
CRX.898	69883976	69884140	ENSMUSG00000018567.15	Gabarap	69881969
CRX.898	69883976	69884140	ENSMUSG00000018572.11	Phf23	69886603
CRX.898	69883976	69884140	ENSMUSG00000020888.17	Dvl2	69891443
CRX.898	69883976	69884140	ENSMUSG00000018574.15	Acadvl	69906234
CRX.898	69883976	69884140	ENSMUSG00000020886.18	Dlg4	69907768
CRX.898	69883976	69884140	ENSMUSG00000020884.16	Asgr1	69945524
CRX.898	69883976	69884140	ENSMUSG00000040963.16	Asgr2	69983470
CRX.900	69886437	69886601	ENSMUSG00000018570.18	2810408A11Rik	69791783
CRX.900	69886437	69886601	ENSMUSG00000047284.15	Neurl4	69792717
CRX.900	69886437	69886601	ENSMUSG00000023170.15	Gps2	69804714
CRX.900	69886437	69886601	ENSMUSG00000078812.11	Eif5a	69812212
CRX.900	69886437	69886601	ENSMUSG00000018554.14	Ybx2	69826622
CRX.900	69886437	69886601	ENSMUSG00000018566.15	Slc2a4	69838975
CRX.900	69886437	69886601	ENSMUSG00000018569.13	Cldn7	69856222
CRX.900	69886437	69886601	ENSMUSG00000018559.17	Ctdnep1	69871982
CRX.900	69886437	69886601	ENSMUSG00000018565.18	Elp5	69872078
CRX.900	69886437	69886601	ENSMUSG00000018567.15	Gabarap	69881969
CRX.900	69886437	69886601	ENSMUSG00000018572.11	Phf23	69886603
CRX.900	69886437	69886601	ENSMUSG00000020888.17	Dvl2	69891443
CRX.900	69886437	69886601	ENSMUSG00000018574.15	Acadvl	69906234
CRX.900	69886437	69886601	ENSMUSG00000020886.18	Dlg4	69907768
CRX.900	69886437	69886601	ENSMUSG00000020884.16	Asgr1	69945524
CRX.900	69886437	69886601	ENSMUSG00000040963.16	Asgr2	69983470
CRX.904	70278345	70278509	ENSMUSG00000018907.11	Alox12e	70213454
CRX.904	70278345	70278509	ENSMUSG00000018924.7	Alox15	70242857
CRX.904	70278345	70278509	ENSMUSG00000018921.12	Pelp1	70300854
CRX.904	70278345	70278509	ENSMUSG00000060216.16	Arrb2	70323463
CRX.904	70278345	70278509	ENSMUSG00000018923.14	Med11	70342745
CRX.904	70278345	70278509	ENSMUSG00000040829.15	Zmynd15	70350448
CRX.904	70278345	70278509	ENSMUSG00000018920.12	Cxcl16	70350810
CRX.907	70537801	70537965	ENSMUSG00000020827.19	Mink1	70453707
CRX.907	70537801	70537965	ENSMUSG00000087279.11	4930544D05Rik	70506674
CRX.907	70537801	70537965	ENSMUSG00000014609.17	Chrne	70510042
CRX.907	70537801	70537965	ENSMUSG00000050675.8	Gp1ba	70529948
CRX.907	70537801	70537965	ENSMUSG00000014606.15	Slc25a11	70537884
CRX.907	70537801	70537965	ENSMUSG00000040746.16	Rnf167	70538113
CRX.907	70537801	70537965	ENSMUSG00000018293.5	Pfn1	70545470
CRX.907	70537801	70537965	ENSMUSG00000060600.16	Eno3	70548030
CRX.907	70537801	70537965	ENSMUSG00000018287.13	Spag7	70560242
CRX.907	70537801	70537965	ENSMUSG00000040712.17	Camta2	70578779
CRX.907	70537801	70537965	ENSMUSG00000057054.12	Inca1	70590981
CRX.907	70537801	70537965	ENSMUSG00000020821.18	Kif1c	70591402
CRX.910	70562418	70562582	ENSMUSG00000087279.11	4930544D05Rik	70506674
CRX.910	70562418	70562582	ENSMUSG00000014609.17	Chrne	70510042
CRX.910	70562418	70562582	ENSMUSG00000050675.8	Gp1ba	70529948
CRX.910	70562418	70562582	ENSMUSG00000014606.15	Slc25a11	70537884
CRX.910	70562418	70562582	ENSMUSG00000040746.16	Rnf167	70538113
CRX.910	70562418	70562582	ENSMUSG00000018293.5	Pfn1	70545470
CRX.910	70562418	70562582	ENSMUSG00000060600.16	Eno3	70548030
CRX.910	70562418	70562582	ENSMUSG00000018287.13	Spag7	70560242
CRX.910	70562418	70562582	ENSMUSG00000040712.17	Camta2	70578779
CRX.910	70562418	70562582	ENSMUSG00000057054.12	Inca1	70590981
CRX.910	70562418	70562582	ENSMUSG00000020821.18	Kif1c	70591402
CRX.910	70562418	70562582	ENSMUSG00000043602.6	Zfp3	70655035
CRX.916	71923061	71923225	ENSMUSG00000040554.11	Aipl1	71928315
CRX.916	71923061	71923225	ENSMUSG00000020808.4	Pimreg	71933281
CRX.919	71943636	71943800	ENSMUSG00000040554.11	Aipl1	71928315
CRX.919	71943636	71943800	ENSMUSG00000020808.4	Pimreg	71933281
CRX.919	71943636	71943800	ENSMUSG00000040543.17	Pitpnm3	72026604
CRX.923	72566254	72566418	ENSMUSG00000020794.14	Ube2g1	72498109
CRX.923	72566254	72566418	ENSMUSG00000020790.15	Ankfy1	72580832
CRX.924	72686545	72686709	ENSMUSG00000057778.15	Cyb5d2	72686682
CRX.924	72686545	72686709	ENSMUSG00000055670.15	Zzef1	72687080
CRX.925	72686843	72687007	ENSMUSG00000057778.15	Cyb5d2	72686682
CRX.925	72686843	72687007	ENSMUSG00000055670.15	Zzef1	72687080
CRX.935	75516672	75516836	ENSMUSG00000038178.17	Slc43a2	75422938
CRX.935	75516672	75516836	ENSMUSG00000017781.18	Pitpna	75478934
CRX.935	75516672	75516836	ENSMUSG00000006127.10	Inpp5k	75521814
CRX.935	75516672	75516836	ENSMUSG00000017774.20	Myo1c	75541330
CRX.935	75516672	75516836	ENSMUSG00000017776.16	Crk	75570085
CRX.953	78237327	78237491	ENSMUSG00000010277.8	Bltp2	78152578
CRX.953	78237327	78237491	ENSMUSG00000037593.13	Rskr	78181693
CRX.953	78237327	78237491	ENSMUSG00000002055.10	Spag5	78192355
CRX.953	78237327	78237491	ENSMUSG00000017390.16	Aldoc	78213794
CRX.953	78237327	78237491	ENSMUSG00000041958.11	Pigs	78219241
CRX.953	78237327	78237491	ENSMUSG00000002058.14	Unc119	78234332
CRX.953	78237327	78237491	ENSMUSG00000002057.5	Foxn1	78277384
CRX.953	78237327	78237491	ENSMUSG00000001095.6	Slc13a2	78313043
CRX.954	78238316	78238480	ENSMUSG00000010277.8	Bltp2	78152578
CRX.954	78238316	78238480	ENSMUSG00000037593.13	Rskr	78181693
CRX.954	78238316	78238480	ENSMUSG00000002055.10	Spag5	78192355
CRX.954	78238316	78238480	ENSMUSG00000017390.16	Aldoc	78213794
CRX.954	78238316	78238480	ENSMUSG00000041958.11	Pigs	78219241
CRX.954	78238316	78238480	ENSMUSG00000002058.14	Unc119	78234332
CRX.954	78238316	78238480	ENSMUSG00000002057.5	Foxn1	78277384
CRX.954	78238316	78238480	ENSMUSG00000001095.6	Slc13a2	78313043
CRX.955	78389755	78389919	ENSMUSG00000001095.6	Slc13a2	78313043
CRX.955	78389755	78389919	ENSMUSG00000020829.10	Slc46a1	78356523
CRX.955	78389755	78389919	ENSMUSG00000050132.14	Sarm1	78388284
CRX.955	78389755	78389919	ENSMUSG00000017344.5	Vtn	78389946
CRX.955	78389755	78389919	ENSMUSG00000001103.8	Sebox	78394273
CRX.955	78389755	78389919	ENSMUSG00000051232.14	Tmem199	78402998
CRX.955	78389755	78389919	ENSMUSG00000001100.11	Poldip2	78403019
CRX.955	78389755	78389919	ENSMUSG00000017615.13	Tnfaip1	78427158
CRX.955	78389755	78389919	ENSMUSG00000001105.16	Ift20	78427187
CRX.955	78389755	78389919	ENSMUSG00000037278.10	Tmem97	78441603
CRX.957	78486081	78486245	ENSMUSG00000050132.14	Sarm1	78388284
CRX.957	78486081	78486245	ENSMUSG00000017344.5	Vtn	78389946
CRX.957	78486081	78486245	ENSMUSG00000001103.8	Sebox	78394273
CRX.957	78486081	78486245	ENSMUSG00000051232.14	Tmem199	78402998
CRX.957	78486081	78486245	ENSMUSG00000001100.11	Poldip2	78403019
CRX.957	78486081	78486245	ENSMUSG00000017615.13	Tnfaip1	78427158
CRX.957	78486081	78486245	ENSMUSG00000001105.16	Ift20	78427187
CRX.957	78486081	78486245	ENSMUSG00000037278.10	Tmem97	78441603
CRX.967	78892801	78892965	ENSMUSG00000020826.10	Nos2	78811613
CRX.967	78892801	78892965	ENSMUSG00000001123.16	Lgals9	78875750
CRX.975	80103213	80103377	ENSMUSG00000046909.10	Tefm	80033001
CRX.975	80103213	80103377	ENSMUSG00000020709.16	Adap2	80044931
CRX.975	80103213	80103377	ENSMUSG00000020707.7	Rnf135	80074677
CRX.975	80103213	80103377	ENSMUSG00000017686.18	Rhot1	80099845
CRX.975	80103213	80103377	ENSMUSG00000017692.9	Rhbdl3	80191738
CRX.978	80205787	80205951	ENSMUSG00000017692.9	Rhbdl3	80191738
CRX.978	80205787	80205951	ENSMUSG00000057181.16	5730455P16Rik	80268860
CRX.978	80205787	80205951	ENSMUSG00000017421.19	Zfp207	80274223
CRX.979	80238965	80239129	ENSMUSG00000017692.9	Rhbdl3	80191738
CRX.979	80238965	80239129	ENSMUSG00000057181.16	5730455P16Rik	80268860
CRX.979	80238965	80239129	ENSMUSG00000017421.19	Zfp207	80274223
CRX.979	80238965	80239129	ENSMUSG00000017428.17	Psmd11	80319451
CRX.980	80273957	80274121	ENSMUSG00000017692.9	Rhbdl3	80191738
CRX.980	80273957	80274121	ENSMUSG00000057181.16	5730455P16Rik	80268860
CRX.980	80273957	80274121	ENSMUSG00000017421.19	Zfp207	80274223
CRX.980	80273957	80274121	ENSMUSG00000017428.17	Psmd11	80319451
CRX.980	80273957	80274121	ENSMUSG00000048895.14	Cdk5r1	80367849
CRX.983	82758914	82759078	ENSMUSG00000020697.17	Lig3	82671961
CRX.983	82758914	82759078	ENSMUSG00000020696.19	Rffl	82762036
CRX.983	82758914	82759078	ENSMUSG00000018841.18	Rad51d	82781440
CRX.983	82758914	82759078	ENSMUSG00000018844.7	Fndc8	82782950
CRX.983	82758914	82759078	ENSMUSG00000020692.15	Nle1	82799237
CRX.983	82758914	82759078	ENSMUSG00000018845.15	Unc45b	82801376
CRX.983	82758914	82759078	ENSMUSG00000054404.14	Slfn5	82842928
CRX.986	83858330	83858494	ENSMUSG00000020677.8	Ddx52	83832888
CRX.986	83858330	83858494	ENSMUSG00000034940.16	Synrg	83855302
CRX.1003	86865640	86865804	ENSMUSG00000018427.9	Ypel2	86862850
CRX.1003	86865640	86865804	ENSMUSG00000061666.7	Gdpd1	86964888
CRX.1004	86930132	86930296	ENSMUSG00000018427.9	Ypel2	86862850
CRX.1004	86930132	86930296	ENSMUSG00000061666.7	Gdpd1	86964888
CRX.1004	86930132	86930296	ENSMUSG00000020495.14	Smg8	86977600
CRX.1004	86930132	86930296	ENSMUSG00000020493.9	Prr11	86999534
CRX.1004	86930132	86930296	ENSMUSG00000020492.12	Ska2	87000060
CRX.1004	86930132	86930296	ENSMUSG00000018548.16	Trim37	87017903
CRX.1007	87214280	87214444	ENSMUSG00000046442.5	Ppm1e	87249849
CRX.1007	87214280	87214444	ENSMUSG00000007646.14	Rad51c	87295780
CRX.1007	87214280	87214444	ENSMUSG00000010342.17	Tex14	87295891
CRX.1011	88052123	88052287	ENSMUSG00000018377.11	Vezf1	87959105
CRX.1011	88052123	88052287	ENSMUSG00000018378.14	Cuedc1	87989972
CRX.1011	88052123	88052287	ENSMUSG00000023723.18	Mrps23	88095214
CRX.1012	88075852	88076016	ENSMUSG00000018378.14	Cuedc1	87989972
CRX.1012	88075852	88076016	ENSMUSG00000023723.18	Mrps23	88095214
CRX.1013	88077038	88077202	ENSMUSG00000018378.14	Cuedc1	87989972
CRX.1013	88077038	88077202	ENSMUSG00000023723.18	Mrps23	88095214
CRX.1024	88764305	88764469	ENSMUSG00000018428.16	Akap1	88754543
CRX.1024	88764305	88764469	ENSMUSG00000000278.11	Scpep1	88846291
CRX.1024	88764305	88764469	ENSMUSG00000057534.14	Elobl	88857743
CRX.1027	88796616	88796780	ENSMUSG00000018428.16	Akap1	88754543
CRX.1027	88796616	88796780	ENSMUSG00000000278.11	Scpep1	88846291
CRX.1027	88796616	88796780	ENSMUSG00000057534.14	Elobl	88857743
CRX.1027	88796616	88796780	ENSMUSG00000033983.15	Coil	88864761
CRX.1027	88796616	88796780	ENSMUSG00000000275.17	Trim25	88890202
CRX.1030	88953725	88953889	ENSMUSG00000057534.14	Elobl	88857743
CRX.1030	88953725	88953889	ENSMUSG00000033983.15	Coil	88864761
CRX.1030	88953725	88953889	ENSMUSG00000000275.17	Trim25	88890202
CRX.1030	88953725	88953889	ENSMUSG00000000276.12	Dgke	88957676
CRX.1030	88953725	88953889	ENSMUSG00000072553.11	Gm525	88964667
CRX.1032	90078386	90078550	ENSMUSG00000110344.2	Smim36	90078510
CRX.1032	90078386	90078550	ENSMUSG00000003948.18	Mmd	90140302
CRX.1034	90167155	90167319	ENSMUSG00000110344.2	Smim36	90078510
CRX.1034	90167155	90167319	ENSMUSG00000003948.18	Mmd	90140302
CRX.1037	93934828	93934992	ENSMUSG00000020857.12	Nme2	93847085
CRX.1037	93934828	93934992	ENSMUSG00000091228.2	Gm20390	93859119
CRX.1037	93934828	93934992	ENSMUSG00000037601.12	Nme1	93859347
CRX.1037	93934828	93934992	ENSMUSG00000020859.17	Spag9	93886929
CRX.1039	94104764	94104928	ENSMUSG00000037573.6	Tob1	94102280
CRX.1039	94104764	94104928	ENSMUSG00000044177.5	Wfikkn2	94133533
CRX.1039	94104764	94104928	ENSMUSG00000094091.4	Ankrd40cl	94172699
CRX.1042	94381933	94382097	ENSMUSG00000020865.17	Abcc3	94283802
CRX.1042	94381933	94382097	ENSMUSG00000020866.18	Cacna1g	94364926
CRX.1042	94381933	94382097	ENSMUSG00000020867.14	Spata20	94376174
CRX.1042	94381933	94382097	ENSMUSG00000010080.16	Epn3	94390800
CRX.1042	94381933	94382097	ENSMUSG00000039110.16	Mycbpap	94412382
CRX.1042	94381933	94382097	ENSMUSG00000039096.11	Rsad1	94440025
CRX.1042	94381933	94382097	ENSMUSG00000039084.9	Chad	94455873
CRX.1050	95734505	95734669	ENSMUSG00000050860.7	Phospho1	95715326
CRX.1050	95734505	95734669	ENSMUSG00000018381.16	Abi3	95733235
CRX.1050	95734505	95734669	ENSMUSG00000038811.14	Gngt2	95733496
CRX.1050	95734505	95734669	ENSMUSG00000013418.9	B4galnt2	95805717
CRX.1058	96868793	96868957	ENSMUSG00000018669.15	Cdk5rap3	96807322
CRX.1058	96868793	96868957	ENSMUSG00000047040.10	Prr15l	96820150
CRX.1058	96868793	96868957	ENSMUSG00000018659.13	Pnpo	96834812
CRX.1058	96868793	96868957	ENSMUSG00000018678.14	Sp2	96868537
CRX.1058	96868793	96868957	ENSMUSG00000038560.8	Sp6	96909559
CRX.1058	96868793	96868957	ENSMUSG00000020877.12	Scrn2	96920764
CRX.1058	96868793	96868957	ENSMUSG00000020878.7	Lrrc46	96932233
CRX.1058	96868793	96868957	ENSMUSG00000001445.11	Mrpl10	96932386
CRX.1058	96868793	96868957	ENSMUSG00000038534.20	Osbpl7	96941454
CRX.1063	97201097	97201261	ENSMUSG00000001441.14	Npepps	97171464
CRX.1063	97201097	97201261	ENSMUSG00000018882.13	Mrpl45	97206542
CRX.1063	97201097	97201261	ENSMUSG00000070337.5	Gpr179	97242842
CRX.1063	97201097	97201261	ENSMUSG00000038485.7	Socs7	97253261
CRX.1069	97559061	97559225	ENSMUSG00000038453.18	Srcin1	97466052
CRX.1069	97559061	97559225	ENSMUSG00000043439.6	Epop	97520528
CRX.1069	97559061	97559225	ENSMUSG00000038437.12	Mllt6	97554398
CRX.1069	97559061	97559225	ENSMUSG00000078695.9	Cisd3	97576779
CRX.1069	97559061	97559225	ENSMUSG00000018537.17	Pcgf2	97590210
CRX.1069	97559061	97559225	ENSMUSG00000069744.8	Psmb3	97594225
CRX.1069	97559061	97559225	ENSMUSG00000018547.9	Pip4k2b	97635530
CRX.1069	97559061	97559225	ENSMUSG00000018541.11	Cwc25	97657382
CRX.1071	97657358	97657522	ENSMUSG00000078695.9	Cisd3	97576779
CRX.1071	97657358	97657522	ENSMUSG00000018537.17	Pcgf2	97590210
CRX.1071	97657358	97657522	ENSMUSG00000069744.8	Psmb3	97594225
CRX.1071	97657358	97657522	ENSMUSG00000018547.9	Pip4k2b	97635530
CRX.1071	97657358	97657522	ENSMUSG00000018541.11	Cwc25	97657382
CRX.1071	97657358	97657522	ENSMUSG00000018543.9	1700001P01Rik	97666744
CRX.1071	97657358	97657522	ENSMUSG00000071415.7	Rpl23	97673263
CRX.1071	97657358	97657522	ENSMUSG00000038366.16	Lasp1	97690391
CRX.1071	97657358	97657522	ENSMUSG00000050538.9	B230217C12Rik	97731606
CRX.1076	98290973	98291137	ENSMUSG00000038255.7	Neurod2	98220474
CRX.1076	98290973	98291137	ENSMUSG00000061718.13	Ppp1r1b	98239230
CRX.1076	98290973	98291137	ENSMUSG00000018167.11	Stard3	98249194
CRX.1076	98290973	98291137	ENSMUSG00000007877.3	Tcap	98274637
CRX.1076	98290973	98291137	ENSMUSG00000038216.8	Pnmt	98277276
CRX.1076	98290973	98291137	ENSMUSG00000038208.14	Pgap3	98291316
CRX.1076	98290973	98291137	ENSMUSG00000062312.6	Erbb2	98303296
CRX.1076	98290973	98291137	ENSMUSG00000002580.8	Mien1	98329817
CRX.1076	98290973	98291137	ENSMUSG00000019312.11	Grb7	98337660
CRX.1077	98493274	98493438	ENSMUSG00000018168.9	Ikzf3	98436626
CRX.1077	98493274	98493438	ENSMUSG00000017195.16	Zpbp2	98441978
CRX.1077	98493274	98493438	ENSMUSG00000038150.8	Ormdl3	98478194
CRX.1077	98493274	98493438	ENSMUSG00000086545.5	Lrrc3c	98489117
CRX.1077	98493274	98493438	ENSMUSG00000064224.11	Gsdma3	98517186
CRX.1077	98493274	98493438	ENSMUSG00000017211.15	Gsdma2	98537585
CRX.1077	98493274	98493438	ENSMUSG00000017204.5	Gsdma	98555177
CRX.1077	98493274	98493438	ENSMUSG00000017221.15	Psmd3	98573380
CRX.1077	98493274	98493438	ENSMUSG00000038067.3	Csf3	98592089
CRX.1081	98820575	98820739	ENSMUSG00000038020.6	Rapgefl1	98727611
CRX.1081	98820575	98820739	ENSMUSG00000038013.15	Wipf2	98754464
CRX.1081	98820575	98820739	ENSMUSG00000017499.16	Cdc6	98798977
CRX.1081	98820575	98820739	ENSMUSG00000037992.17	Rara	98828544
CRX.1081	98820575	98820739	ENSMUSG00000047197.2	Gjd3	98873842
CRX.1081	98820575	98820739	ENSMUSG00000020914.18	Top2a	98915015
CRX.1084	100363560	100363724	ENSMUSG00000001552.15	Jup	100288575
CRX.1084	100363560	100363724	ENSMUSG00000006931.16	P3h4	100305662
CRX.1084	100363560	100363724	ENSMUSG00000001555.11	Fkbp10	100306523
CRX.1084	100363560	100363724	ENSMUSG00000017176.18	Nt5c3b	100331915
CRX.1084	100363560	100363724	ENSMUSG00000001558.6	Klhl10	100332743
CRX.1084	100363560	100363724	ENSMUSG00000048732.6	Klhl11	100363567
CRX.1084	100363560	100363724	ENSMUSG00000020917.18	Acly	100418826
CRX.1084	100363560	100363724	ENSMUSG00000006784.15	Odad4	100436433
CRX.1085	100391701	100391865	ENSMUSG00000006931.16	P3h4	100305662
CRX.1085	100391701	100391865	ENSMUSG00000001555.11	Fkbp10	100306523
CRX.1085	100391701	100391865	ENSMUSG00000017176.18	Nt5c3b	100331915
CRX.1085	100391701	100391865	ENSMUSG00000001558.6	Klhl10	100332743
CRX.1085	100391701	100391865	ENSMUSG00000048732.6	Klhl11	100363567
CRX.1085	100391701	100391865	ENSMUSG00000020917.18	Acly	100418826
CRX.1085	100391701	100391865	ENSMUSG00000006784.15	Odad4	100436433
CRX.1085	100391701	100391865	ENSMUSG00000006782.17	Cnp	100465730
CRX.1087	100830385	100830549	ENSMUSG00000004043.15	Stat5a	100751310
CRX.1087	100830385	100830549	ENSMUSG00000004040.17	Stat3	100830366
CRX.1087	100830385	100830549	ENSMUSG00000004044.10	Cavin1	100861713
CRX.1087	100830385	100830549	ENSMUSG00000019302.17	Atp6v0a1	100900278
CRX.1091	101505067	101505231	ENSMUSG00000017146.13	Brca1	101442705
CRX.1091	101505067	101505231	ENSMUSG00000017119.21	Nbr1	101442975
CRX.1091	101505067	101505231	ENSMUSG00000034947.14	Tmem106a	101473068
CRX.1091	101505067	101505231	ENSMUSG00000085486.3	Ccdc200	101490011
CRX.1091	101505067	101505231	ENSMUSG00000010362.10	Rdm1	101518768
CRX.1091	101505067	101505231	ENSMUSG00000034936.3	Arl4d	101556367
CRX.1098	101725520	101725684	ENSMUSG00000017724.15	Etv4	101676197
CRX.1098	101725520	101725684	ENSMUSG00000001493.10	Meox1	101785200
CRX.1112	103744592	103744756	ENSMUSG00000000125.6	Wnt3	103664976
CRX.1120	106014260	106014424	ENSMUSG00000049354.9	Dcaf7	105927698
CRX.1120	106014260	106014424	ENSMUSG00000001983.8	Taco1	105956887
CRX.1120	106014260	106014424	ENSMUSG00000020700.12	Map3k3	105975439
CRX.1120	106014260	106014424	ENSMUSG00000040699.14	Limd2	106050968
CRX.1120	106014260	106014424	ENSMUSG00000069631.15	Strada	106084362
CRX.1120	106014260	106014424	ENSMUSG00000078622.9	Ccdc47	106107170
CRX.1120	106014260	106014424	ENSMUSG00000020705.7	Ddx42	106107752
CRX.1122	106235884	106236048	ENSMUSG00000020706.14	Ftsj3	106146905
CRX.1122	106235884	106236048	ENSMUSG00000020708.13	Psmc5	106146980
CRX.1122	106235884	106236048	ENSMUSG00000078619.11	Smarcd2	106163798
CRX.1122	106235884	106236048	ENSMUSG00000020712.12	Tcam1	106167574
CRX.1122	106235884	106236048	ENSMUSG00000020713.7	Gh	106192691
CRX.1122	106235884	106236048	ENSMUSG00000040592.12	Cd79b	106205588
CRX.1122	106235884	106236048	ENSMUSG00000001027.8	Scn4a	106240215
CRX.1122	106235884	106236048	ENSMUSG00000009210.11	Prr29	106265671
CRX.1122	106235884	106236048	ENSMUSG00000001029.16	Icam2	106273607
CRX.1123	106237620	106237784	ENSMUSG00000020706.14	Ftsj3	106146905
CRX.1123	106237620	106237784	ENSMUSG00000020708.13	Psmc5	106146980
CRX.1123	106237620	106237784	ENSMUSG00000078619.11	Smarcd2	106163798
CRX.1123	106237620	106237784	ENSMUSG00000020712.12	Tcam1	106167574
CRX.1123	106237620	106237784	ENSMUSG00000020713.7	Gh	106192691
CRX.1123	106237620	106237784	ENSMUSG00000040592.12	Cd79b	106205588
CRX.1123	106237620	106237784	ENSMUSG00000001027.8	Scn4a	106240215
CRX.1123	106237620	106237784	ENSMUSG00000009210.11	Prr29	106265671
CRX.1123	106237620	106237784	ENSMUSG00000001029.16	Icam2	106273607
CRX.1132	106756766	106756930	ENSMUSG00000020718.13	Polg2	106670341
CRX.1132	106756766	106756930	ENSMUSG00000020719.15	Ddx5	106679358
CRX.1132	106756766	106756930	ENSMUSG00000018372.14	Cep95	106680101
CRX.1132	106756766	106756930	ENSMUSG00000018363.17	Smurf2	106811296
CRX.1133	106777371	106777535	ENSMUSG00000020719.15	Ddx5	106679358
CRX.1133	106777371	106777535	ENSMUSG00000018372.14	Cep95	106680101
CRX.1133	106777371	106777535	ENSMUSG00000018363.17	Smurf2	106811296
CRX.1135	106875297	106875461	ENSMUSG00000018363.17	Smurf2	106811296
CRX.1135	106875297	106875461	ENSMUSG00000018362.15	Kpna2	106890367
CRX.1135	106875297	106875461	ENSMUSG00000078607.7	1810010H24Rik	106916507
CRX.1137	106889754	106889918	ENSMUSG00000018363.17	Smurf2	106811296
CRX.1137	106889754	106889918	ENSMUSG00000018362.15	Kpna2	106890367
CRX.1137	106889754	106889918	ENSMUSG00000078607.7	1810010H24Rik	106916507
CRX.1146	107312705	107312869	ENSMUSG00000040430.19	Pitpnc1	107228463
CRX.1146	107312705	107312869	ENSMUSG00000020720.14	Psmd12	107370310
CRX.1147	107345760	107345924	ENSMUSG00000020720.14	Psmd12	107370310
CRX.1147	107345760	107345924	ENSMUSG00000020721.17	Helz	107438786
CRX.1150	108188922	108189086	ENSMUSG00000050965.15	Prkca	108234754
CRX.1150	108188922	108189086	ENSMUSG00000000049.12	Apoh	108286119
CRX.1153	108239037	108239201	ENSMUSG00000050965.15	Prkca	108234754
CRX.1153	108239037	108239201	ENSMUSG00000000049.12	Apoh	108286119
CRX.1153	108239037	108239201	ENSMUSG00000020728.18	Cep112	108316018
CRX.1154	109185279	109185443	ENSMUSG00000020599.14	Rgs9	109188955
CRX.1154	109185279	109185443	ENSMUSG00000020611.15	Gna13	109253657
CRX.1155	109187967	109188131	ENSMUSG00000020599.14	Rgs9	109188955
CRX.1155	109187967	109188131	ENSMUSG00000020611.15	Gna13	109253657
CRX.1157	109203046	109203210	ENSMUSG00000020599.14	Rgs9	109188955
CRX.1157	109203046	109203210	ENSMUSG00000020611.15	Gna13	109253657
CRX.1158	109335888	109336052	ENSMUSG00000020611.15	Gna13	109253657
CRX.1158	109335888	109336052	ENSMUSG00000045065.8	9930022D16Rik	109304743
CRX.1158	109335888	109336052	ENSMUSG00000020610.18	Amz2	109317046
CRX.1158	109335888	109336052	ENSMUSG00000020604.14	Arsg	109364200
CRX.1158	109335888	109336052	ENSMUSG00000041920.15	Slc16a6	109364424
CRX.1160	113588508	113588672	ENSMUSG00000047904.7	Sstr2	113510168
CRX.1160	113588508	113588672	ENSMUSG00000018661.18	Cog1	113539995
CRX.1160	113588508	113588672	ENSMUSG00000041629.8	Fam104a	113574981
CRX.1160	113588508	113588672	ENSMUSG00000041623.18	D11Wsu47e	113575238
CRX.1160	113588508	113588672	ENSMUSG00000018727.20	Cpsf4l	113600352
CRX.1160	113588508	113588672	ENSMUSG00000041598.8	Cdc42ep4	113642144
CRX.1161	113865715	113865879	ENSMUSG00000041592.17	Sdk2	113957044
CRX.1162	113913102	113913266	ENSMUSG00000041592.17	Sdk2	113957044
CRX.1182	116582128	116582292	ENSMUSG00000020804.13	Aanat	116484513
CRX.1182	116582128	116582292	ENSMUSG00000020806.16	Rhbdf2	116517845
CRX.1182	116582128	116582292	ENSMUSG00000075410.14	Prcd	116544360
CRX.1182	116582128	116582292	ENSMUSG00000020810.6	Cygb	116545139
CRX.1182	116582128	116582292	ENSMUSG00000110170.2	St6galnac2	116572116
CRX.1182	116582128	116582292	ENSMUSG00000057286.7	St6galnac2	116585694
CRX.1182	116582128	116582292	ENSMUSG00000009588.10	St6galnac1	116666333
CRX.1183	116703958	116704122	ENSMUSG00000009588.10	St6galnac1	116666333
CRX.1183	116703958	116704122	ENSMUSG00000020814.14	Mxra7	116718872
CRX.1183	116703958	116704122	ENSMUSG00000090266.11	Mettl23	116734104
CRX.1183	116703958	116704122	ENSMUSG00000056962.12	Jmjd6	116734275
CRX.1183	116703958	116704122	ENSMUSG00000034120.19	Srsf2	116743920
CRX.1183	116703958	116704122	ENSMUSG00000020818.17	Mfsd11	116744646
CRX.1196	117882419	117882583	ENSMUSG00000053113.4	Socs3	117860012
CRX.1196	117882419	117882583	ENSMUSG00000017715.12	Pgs1	117877118
CRX.1206	119727206	119727370	ENSMUSG00000025371.13	Chmp6	119804636
CRX.1208	120020215	120020379	ENSMUSG00000025375.16	Aatk	119937896
CRX.1208	120020215	120020379	ENSMUSG00000039781.15	Cep131	119977653
CRX.1208	120020215	120020379	ENSMUSG00000025377.15	Tepsin	119989557
CRX.1208	120020215	120020379	ENSMUSG00000078572.4	Ndufaf8	119989770
CRX.1208	120020215	120020379	ENSMUSG00000061306.17	Slc38a10	120042172
CRX.1210	120252217	120252381	ENSMUSG00000062825.16	Actg1	120239368
CRX.1210	120252217	120252381	ENSMUSG00000025380.3	Fscn2	120252360
CRX.1210	120252217	120252381	ENSMUSG00000025384.16	Faap100	120269590
CRX.1210	120252217	120252381	ENSMUSG00000039703.17	Nploc4	120328534
CRX.1210	120252217	120252381	ENSMUSG00000039691.11	Tspan10	120333470
CRX.1210	120252217	120252381	ENSMUSG00000025386.3	Pde6g	120344326
CRX.1210	120252217	120252381	ENSMUSG00000039670.3	Oxld1	120348894
CRX.1210	120252217	120252381	ENSMUSG00000049957.15	Ccdc137	120348941
CRX.1212	120343210	120343374	ENSMUSG00000025380.3	Fscn2	120252360
CRX.1212	120343210	120343374	ENSMUSG00000025384.16	Faap100	120269590
CRX.1212	120343210	120343374	ENSMUSG00000039703.17	Nploc4	120328534
CRX.1212	120343210	120343374	ENSMUSG00000039691.11	Tspan10	120333470
CRX.1212	120343210	120343374	ENSMUSG00000025386.3	Pde6g	120344326
CRX.1212	120343210	120343374	ENSMUSG00000039670.3	Oxld1	120348894
CRX.1212	120343210	120343374	ENSMUSG00000049957.15	Ccdc137	120348941
CRX.1212	120343210	120343374	ENSMUSG00000057594.13	Arl16	120358426
CRX.1212	120343210	120343374	ENSMUSG00000025793.18	Hgs	120358461
CRX.1212	120343210	120343374	ENSMUSG00000039640.8	Mrpl12	120375439
CRX.1212	120343210	120343374	ENSMUSG00000025792.10	Slc25a10	120382666
CRX.1212	120343210	120343374	ENSMUSG00000025127.16	Gcgr	120421525
CRX.1212	120343210	120343374	ENSMUSG00000061111.9	Mcrip1	120440553
CRX.1212	120343210	120343374	ENSMUSG00000025129.3	Ppp1r27	120441958
CRX.1213	120344204	120344368	ENSMUSG00000025380.3	Fscn2	120252360
CRX.1213	120344204	120344368	ENSMUSG00000025384.16	Faap100	120269590
CRX.1213	120344204	120344368	ENSMUSG00000039703.17	Nploc4	120328534
CRX.1213	120344204	120344368	ENSMUSG00000039691.11	Tspan10	120333470
CRX.1213	120344204	120344368	ENSMUSG00000025386.3	Pde6g	120344326
CRX.1213	120344204	120344368	ENSMUSG00000039670.3	Oxld1	120348894
CRX.1213	120344204	120344368	ENSMUSG00000049957.15	Ccdc137	120348941
CRX.1213	120344204	120344368	ENSMUSG00000057594.13	Arl16	120358426
CRX.1213	120344204	120344368	ENSMUSG00000025793.18	Hgs	120358461
CRX.1213	120344204	120344368	ENSMUSG00000039640.8	Mrpl12	120375439
CRX.1213	120344204	120344368	ENSMUSG00000025792.10	Slc25a10	120382666
CRX.1213	120344204	120344368	ENSMUSG00000025127.16	Gcgr	120421525
CRX.1213	120344204	120344368	ENSMUSG00000061111.9	Mcrip1	120440553
CRX.1213	120344204	120344368	ENSMUSG00000025129.3	Ppp1r27	120441958
CRX.1214	120383156	120383320	ENSMUSG00000039703.17	Nploc4	120328534
CRX.1214	120383156	120383320	ENSMUSG00000039691.11	Tspan10	120333470
CRX.1214	120383156	120383320	ENSMUSG00000025386.3	Pde6g	120344326
CRX.1214	120383156	120383320	ENSMUSG00000039670.3	Oxld1	120348894
CRX.1214	120383156	120383320	ENSMUSG00000049957.15	Ccdc137	120348941
CRX.1214	120383156	120383320	ENSMUSG00000057594.13	Arl16	120358426
CRX.1214	120383156	120383320	ENSMUSG00000025793.18	Hgs	120358461
CRX.1214	120383156	120383320	ENSMUSG00000039640.8	Mrpl12	120375439
CRX.1214	120383156	120383320	ENSMUSG00000025792.10	Slc25a10	120382666
CRX.1214	120383156	120383320	ENSMUSG00000025127.16	Gcgr	120421525
CRX.1214	120383156	120383320	ENSMUSG00000061111.9	Mcrip1	120440553
CRX.1214	120383156	120383320	ENSMUSG00000025129.3	Ppp1r27	120441958
CRX.1214	120383156	120383320	ENSMUSG00000025130.12	P4hb	120464079
CRX.1214	120383156	120383320	ENSMUSG00000025132.14	Arhgdia	120472206
CRX.1224	3837158	3837322	ENSMUSG00000020661.16	Dnmt3a	3857030
CRX.1232	4994307	4994471	ENSMUSG00000037336.15	Mfsd2b	4924358
CRX.1232	4994307	4994471	ENSMUSG00000020634.13	Ubxn2a	4957705
CRX.1232	4994307	4994471	ENSMUSG00000052812.6	Atad2b	4967404
CRX.1257	17193317	17193481	ENSMUSG00000051726.7	Kcnf1	17226889
CRX.1261	21423536	21423700	ENSMUSG00000062352.16	Itgb1bp1	21336285
CRX.1261	21423536	21423700	ENSMUSG00000054309.10	Cpsf3	21336359
CRX.1261	21423536	21423700	ENSMUSG00000062054.8	Iah1	21366390
CRX.1261	21423536	21423700	ENSMUSG00000052593.17	Adam17	21423594
CRX.1261	21423536	21423700	ENSMUSG00000076432.14	Ywhaq	21467638
CRX.1264	26455365	26455529	ENSMUSG00000020642.14	Rnf144a	26465253
CRX.1264	26455365	26455529	ENSMUSG00000020641.17	Rsad2	26506451
CRX.1264	26455365	26455529	ENSMUSG00000020638.9	Cmpk2	26519203
CRX.1281	35584225	35584389	ENSMUSG00000019256.18	Ahr	35585037
CRX.1282	36143407	36143571	ENSMUSG00000020577.18	Tspan13	36092488
CRX.1282	36143407	36143571	ENSMUSG00000020547.6	Bzw2	36206824
CRX.1282	36143407	36143571	ENSMUSG00000036188.5	Ankmy2	36207113
CRX.1283	36205919	36206083	ENSMUSG00000020547.6	Bzw2	36206824
CRX.1283	36205919	36206083	ENSMUSG00000036188.5	Ankmy2	36207113
CRX.1283	36205919	36206083	ENSMUSG00000020545.15	Lrrc72	36303394
CRX.1287	40276963	40277127	ENSMUSG00000002565.17	Scin	40184227
CRX.1287	40276963	40277127	ENSMUSG00000071342.6	Lsmem1	40249314
CRX.1287	40276963	40277127	ENSMUSG00000001627.13	Ifrd1	40273188
CRX.1295	51981395	51981559	ENSMUSG00000035181.7	Heatr5a	52018104
CRX.1295	51981395	51981559	ENSMUSG00000020956.15	Dtd2	52053284
CRX.1295	51981395	51981559	ENSMUSG00000035148.5	Gpr33	52074846
CRX.1299	52773270	52773434	ENSMUSG00000061603.9	Akap6	52746166
CRX.1301	52837888	52838052	ENSMUSG00000061603.9	Akap6	52746166
CRX.1306	55583695	55583859	ENSMUSG00000021025.9	Nfkbia	55539432
CRX.1306	55583695	55583859	ENSMUSG00000063129.2	Aldoart2	55612024
CRX.1306	55583695	55583859	ENSMUSG00000045440.5	Insm2	55646212
CRX.1307	55738781	55738945	ENSMUSG00000045440.5	Insm2	55646212
CRX.1313	65120658	65120822	ENSMUSG00000035597.20	Prpf39	65083107
CRX.1313	65120658	65120822	ENSMUSG00000020949.10	Fkbp3	65120781
CRX.1313	65120658	65120822	ENSMUSG00000055884.9	Fancm	65122380
CRX.1313	65120658	65120822	ENSMUSG00000047534.18	Mis18bp1	65219354
CRX.1317	69928109	69928273	ENSMUSG00000020990.6	Cdkl1	69837481
CRX.1317	69928109	69928273	ENSMUSG00000021066.10	Atl1	69939879
CRX.1317	69928109	69928273	ENSMUSG00000034761.16	Map4k5	69939974
CRX.1323	70943627	70943791	ENSMUSG00000048285.10	Frmd6	70872288
CRX.1323	70943627	70943791	ENSMUSG00000021076.7	Actr10	70984631
CRX.1323	70943627	70943791	ENSMUSG00000060073.10	Psma3	71021395
CRX.1329	71939901	71940065	ENSMUSG00000034574.11	Daam1	71877937
CRX.1330	72025497	72025661	ENSMUSG00000043398.6	Gpr135	72117899
CRX.1333	72429166	72429330	ENSMUSG00000021087.19	Rtn1	72455828
CRX.1333	72429166	72429330	ENSMUSG00000021090.17	Lrrc9	72488640
CRX.1335	72735094	72735258	ENSMUSG00000109482.3	Gm4756	72675654
CRX.1335	72735094	72735258	ENSMUSG00000021094.11	Dhrs7	72711528
CRX.1335	72735094	72735258	ENSMUSG00000021096.12	Ppm1a	72807985
CRX.1338	73297505	73297669	ENSMUSG00000034442.12	Trmt5	73333483
CRX.1338	73297505	73297669	ENSMUSG00000044712.16	Slc38a6	73333553
CRX.1344	73956048	73956212	ENSMUSG00000021109.14	Hif1a	73954678
CRX.1344	73956048	73956212	ENSMUSG00000021113.6	Snapc1	74011300
CRX.1350	75883499	75883663	ENSMUSG00000063450.15	Syne2	75865092
CRX.1351	76594812	76594976	ENSMUSG00000052609.10	Plekhg3	76580154
CRX.1354	76891168	76891332	ENSMUSG00000090258.8	Churc1	76812312
CRX.1354	76891168	76891332	ENSMUSG00000033373.17	Fntb	76812372
CRX.1354	76891168	76891332	ENSMUSG00000042808.11	Gpx2	76842273
CRX.1354	76891168	76891332	ENSMUSG00000021062.16	Rab15	76869327
CRX.1356	76958192	76958356	ENSMUSG00000021062.16	Rab15	76869327
CRX.1356	76958192	76958356	ENSMUSG00000059436.14	Max	77008959
CRX.1358	78908468	78908632	ENSMUSG00000021114.10	Atp6v1d	78908412
CRX.1358	78908468	78908632	ENSMUSG00000021116.11	Eif2s1	78908593
CRX.1358	78908468	78908632	ENSMUSG00000021118.8	Plek2	78953738
CRX.1364	79257220	79257384	ENSMUSG00000021125.7	Arg2	79177551
CRX.1364	79257220	79257384	ENSMUSG00000021124.14	Vti1b	79219441
CRX.1364	79257220	79257384	ENSMUSG00000066441.15	Rdh11	79239067
CRX.1364	79257220	79257384	ENSMUSG00000021123.13	Rdh12	79255688
CRX.1364	79257220	79257384	ENSMUSG00000066440.6	Zfyve26	79343078
CRX.1364	79257220	79257384	ENSMUSG00000059060.16	Rad51b	79344337
CRX.1366	79276761	79276925	ENSMUSG00000021125.7	Arg2	79177551
CRX.1366	79276761	79276925	ENSMUSG00000021124.14	Vti1b	79219441
CRX.1366	79276761	79276925	ENSMUSG00000066441.15	Rdh11	79239067
CRX.1366	79276761	79276925	ENSMUSG00000021123.13	Rdh12	79255688
CRX.1366	79276761	79276925	ENSMUSG00000066440.6	Zfyve26	79343078
CRX.1366	79276761	79276925	ENSMUSG00000059060.16	Rad51b	79344337
CRX.1369	80068998	80069162	ENSMUSG00000021127.8	Zfp36l1	80159787
CRX.1372	80806300	80806464	ENSMUSG00000066438.7	Plekhd1	80739365
CRX.1372	80806300	80806464	ENSMUSG00000062961.8	Ccdc177	80807461
CRX.1372	80806300	80806464	ENSMUSG00000021133.10	Susd6	80837284
CRX.1374	81531792	81531956	ENSMUSG00000072972.4	Adam4	81468720
CRX.1374	81531792	81531956	ENSMUSG00000091803.8	Cox16	81531894
CRX.1374	81531792	81531956	ENSMUSG00000021139.18	Gm20498	81579656
CRX.1374	81531792	81531956	ENSMUSG00000090935.11	Synj2bp	81579685
CRX.1374	81531792	81531956	ENSMUSG00000008438.4	Adam21	81615248
CRX.1377	81749492	81749656	ENSMUSG00000042734.7	Ttc9	81678023
CRX.1377	81749492	81749656	ENSMUSG00000042724.9	Map3k9	81827648
CRX.1387	83494200	83494364	ENSMUSG00000021221.16	Dpf3	83534490
CRX.1387	83494200	83494364	ENSMUSG00000021222.10	Dcaf4	83572774
CRX.1398	85444622	85444786	ENSMUSG00000034290.10	Nek9	85386136
CRX.1398	85444622	85444786	ENSMUSG00000021248.10	Tmed10	85421621
CRX.1398	85444622	85444786	ENSMUSG00000021250.14	Fos	85520664
CRX.1399	85717661	85717825	ENSMUSG00000034271.17	Jdp2	85645801
CRX.1399	85717661	85717825	ENSMUSG00000034266.7	Batf	85733443
CRX.1399	85717661	85717825	ENSMUSG00000034258.5	Flvcr2	85793313
CRX.1402	85913557	85913721	ENSMUSG00000021252.12	Erg28	85871296
CRX.1402	85913557	85913721	ENSMUSG00000012609.20	Ttll5	85871484
CRX.1403	86083236	86083400	ENSMUSG00000021253.8	Tgfb3	86125815
CRX.1403	86083236	86083400	ENSMUSG00000007867.10	Ift43	86129361
CRX.1404	86125381	86125545	ENSMUSG00000021253.8	Tgfb3	86125815
CRX.1404	86125381	86125545	ENSMUSG00000007867.10	Ift43	86129361
CRX.1406	86478569	86478733	ENSMUSG00000021255.18	Esrrb	86468418
CRX.1407	86500569	86500733	ENSMUSG00000021255.18	Esrrb	86468418
CRX.1409	86544705	86544869	ENSMUSG00000021255.18	Esrrb	86468418
CRX.1411	86563590	86563754	ENSMUSG00000021255.18	Esrrb	86468418
CRX.1416	86993028	86993192	ENSMUSG00000034168.8	Irf2bpl	86931572
CRX.1416	86993028	86993192	ENSMUSG00000034157.13	Cipc	86994117
CRX.1416	86993028	86993192	ENSMUSG00000048483.7	Zdhhc22	87037204
CRX.1416	86993028	86993192	ENSMUSG00000034145.15	Tmem63c	87073066
CRX.1417	87002795	87002959	ENSMUSG00000034168.8	Irf2bpl	86931572
CRX.1417	87002795	87002959	ENSMUSG00000034157.13	Cipc	86994117
CRX.1417	87002795	87002959	ENSMUSG00000048483.7	Zdhhc22	87037204
CRX.1417	87002795	87002959	ENSMUSG00000034145.15	Tmem63c	87073066
CRX.1421	87435182	87435346	ENSMUSG00000050671.13	Ism2	87346479
CRX.1421	87435182	87435346	ENSMUSG00000021036.11	Sptlc2	87435129
CRX.1421	87435182	87435346	ENSMUSG00000079036.11	Alkbh1	87490609
CRX.1421	87435182	87435346	ENSMUSG00000021040.16	Slirp	87490666
CRX.1421	87435182	87435346	ENSMUSG00000021039.10	Snw1	87519044
CRX.1421	87435182	87435346	ENSMUSG00000113805.3	Eif1ad12	87532731
CRX.1426	91557234	91557398	ENSMUSG00000020962.15	Gtf2a1	91556783
CRX.1427	91612607	91612771	ENSMUSG00000020962.15	Gtf2a1	91556783
CRX.1427	91612607	91612771	ENSMUSG00000020961.16	Ston2	91710629
CRX.1431	98886955	98887119	ENSMUSG00000051166.11	Eml5	98867743
CRX.1431	98886955	98887119	ENSMUSG00000021013.17	Ttc8	98886871
CRX.1433	98898845	98899009	ENSMUSG00000051166.11	Eml5	98867743
CRX.1433	98898845	98899009	ENSMUSG00000021013.17	Ttc8	98886871
CRX.1437	100125881	100126045	ENSMUSG00000021178.10	Psmc1	100076413
CRX.1437	100125881	100126045	ENSMUSG00000021179.9	Nrde2	100125907
CRX.1437	100125881	100126045	ENSMUSG00000001175.17	Calm1	100165694
CRX.1439	100499607	100499771	ENSMUSG00000033530.9	Ttc7b	100486950
CRX.1445	102406862	102407026	ENSMUSG00000021190.15	Lgmn	102406072
CRX.1445	102406862	102407026	ENSMUSG00000021192.17	Golga5	102435451
CRX.1447	102598179	102598343	ENSMUSG00000021194.7	Chga	102521228
CRX.1447	102598179	102598343	ENSMUSG00000057963.10	Itpk1	102671189
CRX.1451	104891541	104891705	ENSMUSG00000021097.16	Clmn	104831268
CRX.1451	104891541	104891705	ENSMUSG00000054150.13	Syne3	104964936
CRX.1453	104942901	104943065	ENSMUSG00000054150.13	Syne3	104964936
CRX.1453	104942901	104943065	ENSMUSG00000021102.5	Glrx5	104998949
CRX.1470	110404178	110404342	ENSMUSG00000017843.15	Ppp2r5c	110452293
CRX.1473	110523380	110523544	ENSMUSG00000017843.15	Ppp2r5c	110452293
CRX.1473	110523380	110523544	ENSMUSG00000018707.14	Dync1h1	110567886
CRX.1475	110596511	110596675	ENSMUSG00000018707.14	Dync1h1	110567886
CRX.1475	110596511	110596675	ENSMUSG00000056508.7	1700001K19Rik	110649053
CRX.1475	110596511	110596675	ENSMUSG00000021270.14	Hsp90aa1	110662829
CRX.1478	110674077	110674241	ENSMUSG00000056508.7	1700001K19Rik	110649053
CRX.1478	110674077	110674241	ENSMUSG00000021270.14	Hsp90aa1	110662829
CRX.1478	110674077	110674241	ENSMUSG00000037957.15	Wdr20	110704426
CRX.1484	111055145	111055309	ENSMUSG00000037896.18	Rcor1	111005785
CRX.1484	111055145	111055309	ENSMUSG00000021277.17	Traf3	111132897
CRX.1485	111631979	111632143	ENSMUSG00000007411.17	Mark3	111541485
CRX.1485	111631979	111632143	ENSMUSG00000001270.10	Ckb	111638772
CRX.1485	111631979	111632143	ENSMUSG00000060950.13	Trmt61a	111644539
CRX.1485	111631979	111632143	ENSMUSG00000049792.7	Bag5	111679691
CRX.1485	111631979	111632143	ENSMUSG00000037787.15	Coa8	111679714
CRX.1485	111631979	111632143	ENSMUSG00000021288.20	Klc1	111725283
CRX.1490	112526313	112526477	ENSMUSG00000043122.8	A530016L24Rik	112455882
CRX.1490	112526313	112526477	ENSMUSG00000054013.7	Tmem179	112477606
CRX.1490	112526313	112526477	ENSMUSG00000037679.10	Inf2	112555218
CRX.1490	112526313	112526477	ENSMUSG00000011148.15	Adssl1	112586527
CRX.1490	112526313	112526477	ENSMUSG00000064326.14	Siva1	112611113
CRX.1496	113185710	113185874	ENSMUSG00000006356.11	Crip2	113103856
CRX.1496	113185710	113185874	ENSMUSG00000006360.12	Crip1	113112325
CRX.1496	113185710	113185874	ENSMUSG00000037466.14	Tedc1	113120041
CRX.1496	113185710	113185874	ENSMUSG00000049036.8	Tmem121	113149550
CRX.1512	9691058	9691222	ENSMUSG00000021156.18	Zmynd11	9770964
CRX.1520	21586844	21587008	ENSMUSG00000004341.9	Gpx6	21496295
CRX.1520	21586844	21587008	ENSMUSG00000045508.5	Or2b28	21531080
CRX.1520	21586844	21587008	ENSMUSG00000036721.15	Zscan12	21546990
CRX.1520	21586844	21587008	ENSMUSG00000021327.20	Zkscan3	21586925
CRX.1520	21586844	21587008	ENSMUSG00000055313.16	Pgbd1	21624880
CRX.1520	21586844	21587008	ENSMUSG00000022228.15	Zscan26	21637900
CRX.1520	21586844	21587008	ENSMUSG00000059395.5	Nkapl	21652679
CRX.1520	21586844	21587008	ENSMUSG00000054931.10	Zkscan4	21663077
CRX.1520	21586844	21587008	ENSMUSG00000078139.4	AK157302	21679393
CRX.1520	21586844	21587008	ENSMUSG00000079941.3	Cox5b-ps	21685616
CRX.1521	21637165	21637329	ENSMUSG00000036721.15	Zscan12	21546990
CRX.1521	21637165	21637329	ENSMUSG00000021327.20	Zkscan3	21586925
CRX.1521	21637165	21637329	ENSMUSG00000055313.16	Pgbd1	21624880
CRX.1521	21637165	21637329	ENSMUSG00000022228.15	Zscan26	21637900
CRX.1521	21637165	21637329	ENSMUSG00000059395.5	Nkapl	21652679
CRX.1521	21637165	21637329	ENSMUSG00000054931.10	Zkscan4	21663077
CRX.1521	21637165	21637329	ENSMUSG00000078139.4	AK157302	21679393
CRX.1521	21637165	21637329	ENSMUSG00000079941.3	Cox5b-ps	21685616
CRX.1521	21637165	21637329	ENSMUSG00000063894.16	Zkscan8	21715290
CRX.1521	21637165	21637329	ENSMUSG00000048996.7	Or1f12	21722197
CRX.1525	23812001	23812165	ENSMUSG00000060981.8	H4c8	23715220
CRX.1525	23812001	23812165	ENSMUSG00000061991.3	H2ac10	23718076
CRX.1525	23812001	23812165	ENSMUSG00000099517.3	H3c8	23719592
CRX.1525	23812001	23812165	ENSMUSG00000114456.2	H2bc9	23727562
CRX.1525	23812001	23812165	ENSMUSG00000100210.3	H3c7	23728222
CRX.1525	23812001	23812165	ENSMUSG00000069274.4	H4c6	23735822
CRX.1525	23812001	23812165	ENSMUSG00000052565.8	H1f3	23737436
CRX.1525	23812001	23812165	ENSMUSG00000069273.3	H3c6	23746543
CRX.1525	23812001	23812165	ENSMUSG00000069272.7	H2ac8	23755394
CRX.1525	23812001	23812165	ENSMUSG00000058385.9	H2bc8	23755570
CRX.1525	23812001	23812165	ENSMUSG00000069268.5	H2bc7	23758370
CRX.1525	23812001	23812165	ENSMUSG00000071478.7	H2ac7	23758555
CRX.1525	23812001	23812165	ENSMUSG00000099583.3	H3c4	23759937
CRX.1525	23812001	23812165	ENSMUSG00000061482.8	H4c4	23765581
CRX.1525	23812001	23812165	ENSMUSG00000047246.8	H2bc6	23805107
CRX.1525	23812001	23812165	ENSMUSG00000051627.4	H1f4	23806541
CRX.1525	23812001	23812165	ENSMUSG00000069270.7	H2ac6	23867931
CRX.1525	23812001	23812165	ENSMUSG00000018102.6	H2bc4	23868182
CRX.1525	23812001	23812165	ENSMUSG00000036211.5	H1f6	23879797
CRX.1525	23812001	23812165	ENSMUSG00000060678.6	H4c3	23882437
CRX.1525	23812001	23812165	ENSMUSG00000006611.16	Hfe	23894837
CRX.1528	23921154	23921318	ENSMUSG00000069270.7	H2ac6	23867931
CRX.1528	23921154	23921318	ENSMUSG00000018102.6	H2bc4	23868182
CRX.1528	23921154	23921318	ENSMUSG00000036211.5	H1f6	23879797
CRX.1528	23921154	23921318	ENSMUSG00000060678.6	H4c3	23882437
CRX.1528	23921154	23921318	ENSMUSG00000006611.16	Hfe	23894837
CRX.1528	23921154	23921318	ENSMUSG00000036181.3	H1f2	23922791
CRX.1528	23921154	23921318	ENSMUSG00000069310.5	H3c3	23929585
CRX.1528	23921154	23921318	ENSMUSG00000075031.5	H2bc3	23930717
CRX.1528	23921154	23921318	ENSMUSG00000061615.3	H2ac4	23935109
CRX.1528	23921154	23921318	ENSMUSG00000069267.3	H3c2	23936250
CRX.1528	23921154	23921318	ENSMUSG00000069266.6	H4c2	23940996
CRX.1528	23921154	23921318	ENSMUSG00000060093.7	H4c1	23945213
CRX.1528	23921154	23921318	ENSMUSG00000069265.3	H3c1	23946369
CRX.1528	23921154	23921318	ENSMUSG00000049539.4	H1f1	23947649
CRX.1528	23921154	23921318	ENSMUSG00000064140.4	Trim38	23953896
CRX.1528	23921154	23921318	ENSMUSG00000036110.15	Slc17a2	23991031
CRX.1529	23945226	23945390	ENSMUSG00000069270.7	H2ac6	23867931
CRX.1529	23945226	23945390	ENSMUSG00000018102.6	H2bc4	23868182
CRX.1529	23945226	23945390	ENSMUSG00000036211.5	H1f6	23879797
CRX.1529	23945226	23945390	ENSMUSG00000060678.6	H4c3	23882437
CRX.1529	23945226	23945390	ENSMUSG00000006611.16	Hfe	23894837
CRX.1529	23945226	23945390	ENSMUSG00000036181.3	H1f2	23922791
CRX.1529	23945226	23945390	ENSMUSG00000069310.5	H3c3	23929585
CRX.1529	23945226	23945390	ENSMUSG00000075031.5	H2bc3	23930717
CRX.1529	23945226	23945390	ENSMUSG00000061615.3	H2ac4	23935109
CRX.1529	23945226	23945390	ENSMUSG00000069267.3	H3c2	23936250
CRX.1529	23945226	23945390	ENSMUSG00000069266.6	H4c2	23940996
CRX.1529	23945226	23945390	ENSMUSG00000060093.7	H4c1	23945213
CRX.1529	23945226	23945390	ENSMUSG00000069265.3	H3c1	23946369
CRX.1529	23945226	23945390	ENSMUSG00000049539.4	H1f1	23947649
CRX.1529	23945226	23945390	ENSMUSG00000064140.4	Trim38	23953896
CRX.1529	23945226	23945390	ENSMUSG00000036110.15	Slc17a2	23991031
CRX.1529	23945226	23945390	ENSMUSG00000036083.16	Slc17a3	24023446
CRX.1530	23972874	23973038	ENSMUSG00000036211.5	H1f6	23879797
CRX.1530	23972874	23973038	ENSMUSG00000060678.6	H4c3	23882437
CRX.1530	23972874	23973038	ENSMUSG00000006611.16	Hfe	23894837
CRX.1530	23972874	23973038	ENSMUSG00000036181.3	H1f2	23922791
CRX.1530	23972874	23973038	ENSMUSG00000069310.5	H3c3	23929585
CRX.1530	23972874	23973038	ENSMUSG00000075031.5	H2bc3	23930717
CRX.1530	23972874	23973038	ENSMUSG00000061615.3	H2ac4	23935109
CRX.1530	23972874	23973038	ENSMUSG00000069267.3	H3c2	23936250
CRX.1530	23972874	23973038	ENSMUSG00000069266.6	H4c2	23940996
CRX.1530	23972874	23973038	ENSMUSG00000060093.7	H4c1	23945213
CRX.1530	23972874	23973038	ENSMUSG00000069265.3	H3c1	23946369
CRX.1530	23972874	23973038	ENSMUSG00000049539.4	H1f1	23947649
CRX.1530	23972874	23973038	ENSMUSG00000064140.4	Trim38	23953896
CRX.1530	23972874	23973038	ENSMUSG00000036110.15	Slc17a2	23991031
CRX.1530	23972874	23973038	ENSMUSG00000036083.16	Slc17a3	24023446
CRX.1530	23972874	23973038	ENSMUSG00000021335.14	Slc17a1	24054279
CRX.1531	24018928	24019092	ENSMUSG00000036181.3	H1f2	23922791
CRX.1531	24018928	24019092	ENSMUSG00000069310.5	H3c3	23929585
CRX.1531	24018928	24019092	ENSMUSG00000075031.5	H2bc3	23930717
CRX.1531	24018928	24019092	ENSMUSG00000061615.3	H2ac4	23935109
CRX.1531	24018928	24019092	ENSMUSG00000069267.3	H3c2	23936250
CRX.1531	24018928	24019092	ENSMUSG00000069266.6	H4c2	23940996
CRX.1531	24018928	24019092	ENSMUSG00000060093.7	H4c1	23945213
CRX.1531	24018928	24019092	ENSMUSG00000069265.3	H3c1	23946369
CRX.1531	24018928	24019092	ENSMUSG00000049539.4	H1f1	23947649
CRX.1531	24018928	24019092	ENSMUSG00000064140.4	Trim38	23953896
CRX.1531	24018928	24019092	ENSMUSG00000036110.15	Slc17a2	23991031
CRX.1531	24018928	24019092	ENSMUSG00000036083.16	Slc17a3	24023446
CRX.1531	24018928	24019092	ENSMUSG00000021335.14	Slc17a1	24054279
CRX.1531	24018928	24019092	ENSMUSG00000021336.18	Slc17a4	24098951
CRX.1531	24018928	24019092	ENSMUSG00000050799.4	H2bc1	24118139
CRX.1531	24018928	24019092	ENSMUSG00000060081.2	H2ac1	24118445
CRX.1536	25377000	25377164	ENSMUSG00000048978.15	Nrsn1	25454065
CRX.1538	30110235	30110399	ENSMUSG00000006191.18	Cdkal1	30039657
CRX.1538	30110235	30110399	ENSMUSG00000016477.19	E2f3	30170046
CRX.1543	30845951	30846115	ENSMUSG00000069255.14	Dusp22	30844084
CRX.1543	30845951	30846115	ENSMUSG00000021356.11	Irf4	30933209
CRX.1554	38178250	38178414	ENSMUSG00000021427.11	Ssr1	38178059
CRX.1554	38178250	38178414	ENSMUSG00000044566.16	Cage1	38220899
CRX.1554	38178250	38178414	ENSMUSG00000021428.10	Riok1	38220971
CRX.1557	41231491	41231655	ENSMUSG00000038683.17	Pak1ip1	41154499
CRX.1557	41231491	41231655	ENSMUSG00000021361.8	Tmem14c	41169768
CRX.1557	41231491	41231655	ENSMUSG00000021363.15	Mak	41223945
CRX.1557	41231491	41231655	ENSMUSG00000021362.8	Gcm2	41263659
CRX.1557	41231491	41231655	ENSMUSG00000038651.16	Sycp2l	41267783
CRX.1561	41369845	41370009	ENSMUSG00000021364.17	Elovl2	41373881
CRX.1561	41369845	41370009	ENSMUSG00000091264.4	Smim13	41403320
CRX.1562	41397879	41398043	ENSMUSG00000021364.17	Elovl2	41373881
CRX.1562	41397879	41398043	ENSMUSG00000091264.4	Smim13	41403320
CRX.1565	42821903	42822067	ENSMUSG00000054728.18	Phactr1	42836174
CRX.1566	42848690	42848854	ENSMUSG00000054728.18	Phactr1	42836174
CRX.1572	43335976	43336140	ENSMUSG00000021368.16	Tbc1d7	43324960
CRX.1581	44817432	44817596	ENSMUSG00000038518.16	Jarid2	44884747
CRX.1585	45121984	45122148	ENSMUSG00000057531.15	Dtnbp1	45155623
CRX.1588	46104653	46104817	ENSMUSG00000046876.17	Atxn1	46118453
CRX.1591	47032591	47032755	ENSMUSG00000021375.12	Kif13a	47083194
CRX.1593	47196581	47196745	ENSMUSG00000044231.4	Nhlrc1	47168326
CRX.1593	47196581	47196745	ENSMUSG00000021376.12	Tpmt	47196686
CRX.1593	47196581	47196745	ENSMUSG00000038080.18	Kdm1b	47196975
CRX.1593	47196581	47196745	ENSMUSG00000021377.16	Dek	47259666
CRX.1593	47196581	47196745	ENSMUSG00000038068.16	Rnf144b	47276132
CRX.1594	47227524	47227688	ENSMUSG00000044231.4	Nhlrc1	47168326
CRX.1594	47227524	47227688	ENSMUSG00000021376.12	Tpmt	47196686
CRX.1594	47227524	47227688	ENSMUSG00000038080.18	Kdm1b	47196975
CRX.1594	47227524	47227688	ENSMUSG00000021377.16	Dek	47259666
CRX.1594	47227524	47227688	ENSMUSG00000038068.16	Rnf144b	47276132
CRX.1601	49326848	49327012	ENSMUSG00000037989.16	Wnk2	49301490
CRX.1601	49326848	49327012	ENSMUSG00000037966.16	Ninj1	49341001
CRX.1601	49326848	49327012	ENSMUSG00000037960.12	Card19	49369502
CRX.1601	49326848	49327012	ENSMUSG00000021384.15	Susd3	49401770
CRX.1605	49404256	49404420	ENSMUSG00000037966.16	Ninj1	49341001
CRX.1605	49404256	49404420	ENSMUSG00000037960.12	Card19	49369502
CRX.1605	49404256	49404420	ENSMUSG00000021384.15	Susd3	49401770
CRX.1605	49404256	49404420	ENSMUSG00000037946.12	Fgd3	49462716
CRX.1605	49404256	49404420	ENSMUSG00000037933.17	Bicd2	49495061
CRX.1608	51336380	51336544	ENSMUSG00000021395.12	Spin1	51254916
CRX.1608	51336380	51336544	ENSMUSG00000021396.6	Nxnl2	51325058
CRX.1609	51337026	51337190	ENSMUSG00000021395.12	Spin1	51254916
CRX.1609	51337026	51337190	ENSMUSG00000021396.6	Nxnl2	51325058
CRX.1610	51364525	51364689	ENSMUSG00000021396.6	Nxnl2	51325058
CRX.1611	54450295	54450459	ENSMUSG00000034987.5	Hrh2	54368026
CRX.1611	54450295	54450459	ENSMUSG00000025867.9	Cplx2	54519162
CRX.1620	55441152	55441316	ENSMUSG00000021488.9	Nsd1	55357595
CRX.1620	55441152	55441316	ENSMUSG00000021486.8	Prelid1	55468313
CRX.1620	55441152	55441316	ENSMUSG00000034789.9	Rab24	55469758
CRX.1620	55441152	55441316	ENSMUSG00000021485.15	Mxd3	55477571
CRX.1620	55441152	55441316	ENSMUSG00000021484.9	Lman2	55510596
CRX.1620	55441152	55441316	ENSMUSG00000052087.15	Rgs14	55517545
CRX.1627	58686927	58687091	ENSMUSG00000021553.15	Slc28a3	58758691
CRX.1630	63485199	63485363	ENSMUSG00000021461.18	Fancc	63579539
CRX.1633	64580183	64580347	ENSMUSG00000021477.10	Ctsl	64518704
CRX.1633	64580183	64580347	ENSMUSG00000021483.9	Cdk20	64580128
CRX.1633	64580183	64580347	ENSMUSG00000096537.7	Fam240b	64645606
CRX.1635	65426477	65426641	ENSMUSG00000032999.11	Nlrp4f	65353782
CRX.1635	65426477	65426641	ENSMUSG00000074847.3	Gm10775	65407353
CRX.1635	65426477	65426641	ENSMUSG00000021514.19	Zfp369	65426628
CRX.1643	73478979	73479143	ENSMUSG00000021604.16	Irx4	73408616
CRX.1643	73478979	73479143	ENSMUSG00000021606.9	Ndufs6	73476574
CRX.1643	73478979	73479143	ENSMUSG00000021607.10	Mrpl36	73479107
CRX.1657	83722147	83722311	ENSMUSG00000005583.17	Mef2c	83652359
CRX.1661	88976463	88976627	ENSMUSG00000034488.15	Edil3	88969630
CRX.1665	90237596	90237760	ENSMUSG00000012422.15	Tmem167	90237242
CRX.1665	90237596	90237760	ENSMUSG00000021615.14	Xrcc4	90237727
CRX.1668	92054525	92054689	ENSMUSG00000021621.16	Zcchc9	91955824
CRX.1668	92054525	92054689	ENSMUSG00000021622.4	Ckmt2	92025004
CRX.1671	92490991	92491155	ENSMUSG00000100622.2	Gm20379	92442488
CRX.1671	92490991	92491155	ENSMUSG00000021707.6	Dhfr	92491234
CRX.1671	92490991	92491155	ENSMUSG00000014850.16	Msh3	92491503
CRX.1671	92490991	92491155	ENSMUSG00000045034.13	Ankrd34b	92562404
CRX.1672	92768387	92768551	ENSMUSG00000046957.6	Spz1	92712680
CRX.1672	92768387	92768551	ENSMUSG00000021703.10	Serinc5	92747599
CRX.1684	95299588	95299752	ENSMUSG00000021684.18	Pde8b	95359321
CRX.1685	95374098	95374262	ENSMUSG00000021684.18	Pde8b	95359321
CRX.1685	95374098	95374262	ENSMUSG00000041995.9	Zbed3	95460120
CRX.1692	96510781	96510945	ENSMUSG00000021671.10	Poc5	96524802
CRX.1692	96510781	96510945	ENSMUSG00000047117.14	Ankdd1b	96607775
CRX.1695	96574813	96574977	ENSMUSG00000021671.10	Poc5	96524802
CRX.1695	96574813	96574977	ENSMUSG00000047117.14	Ankdd1b	96607775
CRX.1695	96574813	96574977	ENSMUSG00000091109.2	Gm17622	96627241
CRX.1697	96586846	96587010	ENSMUSG00000021671.10	Poc5	96524802
CRX.1697	96586846	96587010	ENSMUSG00000047117.14	Ankdd1b	96607775
CRX.1697	96586846	96587010	ENSMUSG00000091109.2	Gm17622	96627241
CRX.1697	96586846	96587010	ENSMUSG00000021668.16	Polk	96678993
CRX.1697	96586846	96587010	ENSMUSG00000021669.16	Cert1	96679243
CRX.1699	96821985	96822149	ENSMUSG00000021670.15	Hmgcr	96807444
CRX.1699	96821985	96822149	ENSMUSG00000109561.2	Ankrd31	96884780
CRX.1703	97207787	97207951	ENSMUSG00000052075.8	1700029F12Rik	97170870
CRX.1703	97207787	97207951	ENSMUSG00000041817.15	Fam169a	97203794
CRX.1703	97207787	97207951	ENSMUSG00000057762.7	Gm6169	97235745
CRX.1703	97207787	97207951	ENSMUSG00000060739.9	Nsa2	97274445
CRX.1703	97207787	97207951	ENSMUSG00000021666.17	Gfm2	97274486
CRX.1704	97218759	97218923	ENSMUSG00000052075.8	1700029F12Rik	97170870
CRX.1704	97218759	97218923	ENSMUSG00000041817.15	Fam169a	97203794
CRX.1704	97218759	97218923	ENSMUSG00000057762.7	Gm6169	97235745
CRX.1704	97218759	97218923	ENSMUSG00000060739.9	Nsa2	97274445
CRX.1704	97218759	97218923	ENSMUSG00000021666.17	Gfm2	97274486
CRX.1709	97976590	97976754	ENSMUSG00000069117.5	Rps18-ps6	97897140
CRX.1711	99084816	99084980	ENSMUSG00000009470.18	Tnpo1	99062892
CRX.1711	99084816	99084980	ENSMUSG00000045022.7	H2bl1	99121073
CRX.1716	99135856	99136020	ENSMUSG00000009470.18	Tnpo1	99062892
CRX.1716	99135856	99136020	ENSMUSG00000045022.7	H2bl1	99121073
CRX.1719	99161979	99162143	ENSMUSG00000009470.18	Tnpo1	99062892
CRX.1719	99161979	99162143	ENSMUSG00000045022.7	H2bl1	99121073
CRX.1722	99535442	99535606	ENSMUSG00000021650.8	Ptcd2	99481213
CRX.1722	99535442	99535606	ENSMUSG00000041632.8	Mrps27	99481294
CRX.1726	99602817	99602981	ENSMUSG00000052727.7	Map1b	99653048
CRX.1727	99652979	99653143	ENSMUSG00000052727.7	Map1b	99653048
CRX.1728	99687349	99687513	ENSMUSG00000052727.7	Map1b	99653048
CRX.1730	99974385	99974549	ENSMUSG00000021647.8	Cartpt	100037149
CRX.1744	107958089	107958253	ENSMUSG00000032846.13	Zswim6	108026598
CRX.1745	108125876	108126040	ENSMUSG00000032846.13	Zswim6	108026598
CRX.1745	108125876	108126040	ENSMUSG00000071180.6	Smim15	108181023
CRX.1754	117730477	117730641	ENSMUSG00000021730.9	Hcn1	117739016
CRX.1782	4230144	4230308	ENSMUSG00000021774.14	Ube2e1	4137837
CRX.1782	4230144	4230308	ENSMUSG00000021772.16	Nkiras1	4198560
CRX.1782	4230144	4230308	ENSMUSG00000012405.17	Rpl15	4198629
CRX.1782	4230144	4230308	ENSMUSG00000021775.12	Nr1d2	4230569
CRX.1781	4497264	4497428	ENSMUSG00000021779.20	Thrb	4488167
CRX.1773	6103567	6103731	ENSMUSG00000017485.12	Top2b	6104584
CRX.1770	7746503	7746667	ENSMUSG00000042567.21	Nek10	7666348
CRX.1770	7746503	7746667	ENSMUSG00000021733.12	Slc4a7	7766684
CRX.1768	7750931	7751095	ENSMUSG00000042567.21	Nek10	7666348
CRX.1768	7750931	7751095	ENSMUSG00000021733.12	Slc4a7	7766684
CRX.1763	11308655	11308819	ENSMUSG00000060579.14	Fhit	11307738
CRX.1787	20596613	20596777	ENSMUSG00000039543.17	Cfap70	20502290
CRX.1787	20596613	20596777	ENSMUSG00000021814.18	Anxa7	20530189
CRX.1787	20596613	20596777	ENSMUSG00000021815.5	Mss51	20546969
CRX.1787	20596613	20596777	ENSMUSG00000021816.12	Ppp3cb	20596641
CRX.1787	20596613	20596777	ENSMUSG00000034235.18	Usp54	20691131
CRX.1789	20757203	20757367	ENSMUSG00000034235.18	Usp54	20691131
CRX.1789	20757203	20757367	ENSMUSG00000068697.8	Myoz1	20706608
CRX.1789	20757203	20757367	ENSMUSG00000039376.14	Synpo2l	20718422
CRX.1789	20757203	20757367	ENSMUSG00000039367.12	Sec24c	20724376
CRX.1789	20757203	20757367	ENSMUSG00000039357.3	Fut11	20745036
CRX.1789	20757203	20757367	ENSMUSG00000063787.5	Chchd1	20753074
CRX.1789	20757203	20757367	ENSMUSG00000021819.12	Zswim8	20757620
CRX.1789	20757203	20757367	ENSMUSG00000039308.7	Ndst2	20784630
CRX.1789	20757203	20757367	ENSMUSG00000021820.19	Camk2g	20844034
CRX.1792	21102498	21102662	ENSMUSG00000021824.14	Ap3m1	21102518
CRX.1792	21102498	21102662	ENSMUSG00000039197.11	Adk	21102642
CRX.1793	21550856	21551020	ENSMUSG00000021767.20	Kat6b	21566943
CRX.1794	21551293	21551457	ENSMUSG00000021767.20	Kat6b	21566943
CRX.1795	21794143	21794307	ENSMUSG00000063821.7	Dusp29	21764644
CRX.1795	21794143	21794307	ENSMUSG00000021768.16	Dusp13	21791587
CRX.1795	21794143	21794307	ENSMUSG00000021770.12	Samd8	21800599
CRX.1795	21794143	21794307	ENSMUSG00000021771.15	Vdac2	21881337
CRX.1796	21868554	21868718	ENSMUSG00000021768.16	Dusp13	21791587
CRX.1796	21868554	21868718	ENSMUSG00000021770.12	Samd8	21800599
CRX.1796	21868554	21868718	ENSMUSG00000021771.15	Vdac2	21881337
CRX.1796	21868554	21868718	ENSMUSG00000021773.12	Comtd1	21899045
CRX.1804	24608852	24609016	ENSMUSG00000025280.9	Polr3a	24537120
CRX.1804	24608852	24609016	ENSMUSG00000025290.18	Rps24	24540786
CRX.1807	26293964	26294128	ENSMUSG00000021870.18	Slmap	26256050
CRX.1807	26293964	26294128	ENSMUSG00000040818.11	Dennd6a	26300733
CRX.1807	26293964	26294128	ENSMUSG00000021877.13	Arf4	26359229
CRX.1807	26293964	26294128	ENSMUSG00000043702.10	Pde12	26391038
CRX.1812	30741024	30741188	ENSMUSG00000006522.18	Itih3	30645717
CRX.1812	30741024	30741188	ENSMUSG00000006529.17	Itih1	30665234
CRX.1812	30741024	30741188	ENSMUSG00000021918.11	Nek4	30673334
CRX.1812	30741024	30741188	ENSMUSG00000021916.17	Glt8d1	30723407
CRX.1812	30741024	30741188	ENSMUSG00000021917.17	Spcs1	30723623
CRX.1812	30741024	30741188	ENSMUSG00000042323.18	Pbrm1	30741095
CRX.1812	30741024	30741188	ENSMUSG00000042354.8	Gnl3	30741109
CRX.1814	31066877	31067041	ENSMUSG00000021902.8	Phf7	30973274
CRX.1814	31066877	31067041	ENSMUSG00000021901.11	Bap1	30973407
CRX.1814	31066877	31067041	ENSMUSG00000019027.9	Dnah1	31045853
CRX.1814	31066877	31067041	ENSMUSG00000021893.15	Capn7	31058595
CRX.1814	31066877	31067041	ENSMUSG00000021892.15	Sh3bp5	31158022
CRX.1818	33186125	33186289	ENSMUSG00000021936.15	Mapk8	33169102
CRX.1818	33186125	33186289	ENSMUSG00000108841.2	Frmpd2	33193765
CRX.1819	33193395	33193559	ENSMUSG00000021936.15	Mapk8	33169102
CRX.1819	33193395	33193559	ENSMUSG00000108841.2	Frmpd2	33193765
CRX.1822	33672175	33672339	ENSMUSG00000021943.8	Gdf10	33645544
CRX.1822	33672175	33672339	ENSMUSG00000072625.2	Gdf2	33662996
CRX.1822	33672175	33672339	ENSMUSG00000041534.10	Rbp3	33675960
CRX.1822	33672175	33672339	ENSMUSG00000044519.9	Zfp488	33700721
CRX.1822	33672175	33672339	ENSMUSG00000115726.2	Gm30083	33737139
CRX.1822	33672175	33672339	ENSMUSG00000072624.4	Gm5460	33738715
CRX.1823	33674368	33674532	ENSMUSG00000021943.8	Gdf10	33645544
CRX.1823	33674368	33674532	ENSMUSG00000072625.2	Gdf2	33662996
CRX.1823	33674368	33674532	ENSMUSG00000041534.10	Rbp3	33675960
CRX.1823	33674368	33674532	ENSMUSG00000044519.9	Zfp488	33700721
CRX.1823	33674368	33674532	ENSMUSG00000115726.2	Gm30083	33737139
CRX.1823	33674368	33674532	ENSMUSG00000072624.4	Gm5460	33738715
CRX.1826	33756226	33756390	ENSMUSG00000072625.2	Gdf2	33662996
CRX.1826	33756226	33756390	ENSMUSG00000041534.10	Rbp3	33675960
CRX.1826	33756226	33756390	ENSMUSG00000044519.9	Zfp488	33700721
CRX.1826	33756226	33756390	ENSMUSG00000115726.2	Gm30083	33737139
CRX.1826	33756226	33756390	ENSMUSG00000072624.4	Gm5460	33738715
CRX.1826	33756226	33756390	ENSMUSG00000047441.5	Antxrl	33775427
CRX.1826	33756226	33756390	ENSMUSG00000021950.16	Anxa8	33807938
CRX.1826	33756226	33756390	ENSMUSG00000095493.3	A630023A22Rik	33824650
CRX.1829	34270343	34270507	ENSMUSG00000021796.16	Bmpr1a	34224644
CRX.1829	34270343	34270507	ENSMUSG00000021797.3	9230112D13Rik	34244758
CRX.1829	34270343	34270507	ENSMUSG00000021798.15	Ldb3	34310621
CRX.1829	34270343	34270507	ENSMUSG00000021799.10	Opn4	34322099
CRX.1831	34340949	34341113	ENSMUSG00000021797.3	9230112D13Rik	34244758
CRX.1831	34340949	34341113	ENSMUSG00000021798.15	Ldb3	34310621
CRX.1831	34340949	34341113	ENSMUSG00000021799.10	Opn4	34322099
CRX.1831	34340949	34341113	ENSMUSG00000041408.19	Wapl	34395885
CRX.1835	34384235	34384399	ENSMUSG00000021798.15	Ldb3	34310621
CRX.1835	34384235	34384399	ENSMUSG00000021799.10	Opn4	34322099
CRX.1835	34384235	34384399	ENSMUSG00000041408.19	Wapl	34395885
CRX.1836	34386175	34386339	ENSMUSG00000021798.15	Ldb3	34310621
CRX.1836	34386175	34386339	ENSMUSG00000021799.10	Opn4	34322099
CRX.1836	34386175	34386339	ENSMUSG00000041408.19	Wapl	34395885
CRX.1839	36788747	36788911	ENSMUSG00000058690.15	Ccser2	36690644
CRX.1839	36788747	36788911	ENSMUSG00000021804.7	Rgr	36770921
CRX.1839	36788747	36788911	ENSMUSG00000041044.10	Lrit1	36776787
CRX.1839	36788747	36788911	ENSMUSG00000043418.5	Lrit2	36790005
CRX.1839	36788747	36788911	ENSMUSG00000021803.11	Cdhr1	36820304
CRX.1839	36788747	36788911	ENSMUSG00000096001.3	2610528A11Rik	36832058
CRX.1839	36788747	36788911	ENSMUSG00000041028.17	Ghitm	36857209
CRX.1841	36820207	36820371	ENSMUSG00000021804.7	Rgr	36770921
CRX.1841	36820207	36820371	ENSMUSG00000041044.10	Lrit1	36776787
CRX.1841	36820207	36820371	ENSMUSG00000043418.5	Lrit2	36790005
CRX.1841	36820207	36820371	ENSMUSG00000021803.11	Cdhr1	36820304
CRX.1841	36820207	36820371	ENSMUSG00000096001.3	2610528A11Rik	36832058
CRX.1841	36820207	36820371	ENSMUSG00000041028.17	Ghitm	36857209
CRX.1857	48978805	48978969	ENSMUSG00000021848.17	Otx2	48904970
CRX.1858	48979752	48979916	ENSMUSG00000021848.17	Otx2	48904970
CRX.1864	52122190	52122354	ENSMUSG00000050961.5	AY358078	52037503
CRX.1864	52122190	52122354	ENSMUSG00000062148.7	Ear6	52091156
CRX.1864	52122190	52122354	ENSMUSG00000004561.15	Mettl17	52122403
CRX.1864	52122190	52122354	ENSMUSG00000072572.10	Slc39a2	52131067
CRX.1864	52122190	52122354	ENSMUSG00000004558.16	Ndrg2	52150887
CRX.1864	52122190	52122354	ENSMUSG00000008813.14	Tppp2	52155882
CRX.1864	52122190	52122354	ENSMUSG00000068392.4	Rnase13	52160230
CRX.1868	52345601	52345765	ENSMUSG00000072571.4	Tmem253	52254322
CRX.1868	52345601	52345765	ENSMUSG00000049295.18	Zfp219	52257145
CRX.1868	52345601	52345765	ENSMUSG00000044286.7	Or5au1	52277312
CRX.1868	52345601	52345765	ENSMUSG00000060373.16	Hnrnpc	52341485
CRX.1868	52345601	52345765	ENSMUSG00000057132.17	Rpgrip1	52348161
CRX.1868	52345601	52345765	ENSMUSG00000035726.9	Supt16	52434873
CRX.1874	54491517	54491681	ENSMUSG00000022174.9	Dad1	54491371
CRX.1874	54491517	54491681	ENSMUSG00000040997.15	Abhd4	54496689
CRX.1874	54491517	54491681	ENSMUSG00000048153.7	Or6e1	54522396
CRX.1884	55470784	55470948	ENSMUSG00000022209.13	Dhrs2	55459464
CRX.1890	57141518	57141682	ENSMUSG00000040123.18	Zmym5	57048921
CRX.1890	57141518	57141682	ENSMUSG00000021945.10	Zmym2	57125276
CRX.1894	58095439	58095603	ENSMUSG00000021963.18	Sap18	58035637
CRX.1894	58095439	58095603	ENSMUSG00000021965.4	Ska3	58063620
CRX.1894	58095439	58095603	ENSMUSG00000021967.5	Mrpl57	58063691
CRX.1894	58095439	58095603	ENSMUSG00000021969.9	Zdhhc20	58127679
CRX.1907	60606449	60606613	ENSMUSG00000021986.10	Amer2	60615141
CRX.1914	61568145	61568309	ENSMUSG00000035296.15	Sgcg	61495939
CRX.1914	61568145	61568309	ENSMUSG00000043157.9	Arl11	61547283
CRX.1914	61568145	61568309	ENSMUSG00000021928.10	Ebpl	61597888
CRX.1917	61735552	61735716	ENSMUSG00000021929.10	Kpna3	61677323
CRX.1917	61735552	61735716	ENSMUSG00000021930.15	Spryd7	61794335
CRX.1917	61735552	61735716	ENSMUSG00000035235.14	Trim13	61835696
CRX.1920	62999148	62999312	ENSMUSG00000091155.2	Serpine3	62901116
CRX.1920	62999148	62999312	ENSMUSG00000035161.8	Ints6	62998561
CRX.1920	62999148	62999312	ENSMUSG00000014547.11	Wdfy2	63075127
CRX.1922	63088570	63088734	ENSMUSG00000035161.8	Ints6	62998561
CRX.1922	63088570	63088734	ENSMUSG00000014547.11	Wdfy2	63075127
CRX.1923	63096908	63097072	ENSMUSG00000035161.8	Ints6	62998561
CRX.1923	63096908	63097072	ENSMUSG00000014547.11	Wdfy2	63075127
CRX.1925	63937805	63937969	ENSMUSG00000035067.10	Xkr6	63843952
CRX.1928	64231184	64231348	ENSMUSG00000063060.7	Sox7	64181122
CRX.1928	64231184	64231348	ENSMUSG00000021961.7	4930578I06Rik	64225229
CRX.1928	64231184	64231348	ENSMUSG00000046049.8	Rp1l1	64229955
CRX.1928	64231184	64231348	ENSMUSG00000034623.15	Prss55	64322857
CRX.1928	64231184	64231348	ENSMUSG00000052099.15	Prss51	64331134
CRX.1929	64257445	64257609	ENSMUSG00000063060.7	Sox7	64181122
CRX.1929	64257445	64257609	ENSMUSG00000021961.7	4930578I06Rik	64225229
CRX.1929	64257445	64257609	ENSMUSG00000046049.8	Rp1l1	64229955
CRX.1929	64257445	64257609	ENSMUSG00000034623.15	Prss55	64322857
CRX.1929	64257445	64257609	ENSMUSG00000052099.15	Prss51	64331134
CRX.1929	64257445	64257609	ENSMUSG00000021966.8	Prss52	64341735
CRX.1936	64811276	64811440	ENSMUSG00000060012.10	Kif13b	64890051
CRX.1938	64820424	64820588	ENSMUSG00000060012.10	Kif13b	64890051
CRX.1940	64822914	64823078	ENSMUSG00000060012.10	Kif13b	64890051
CRX.1941	65545112	65545276	ENSMUSG00000007989.8	Fzd3	65499912
CRX.1941	65545112	65545276	ENSMUSG00000034532.10	Fbxo16	65504067
CRX.1941	65545112	65545276	ENSMUSG00000034522.11	Zfp395	65596125
CRX.1942	65554061	65554225	ENSMUSG00000007989.8	Fzd3	65499912
CRX.1942	65554061	65554225	ENSMUSG00000034532.10	Fbxo16	65504067
CRX.1942	65554061	65554225	ENSMUSG00000034522.11	Zfp395	65596125
CRX.1944	66071538	66071702	ENSMUSG00000022033.10	Pbk	66043286
CRX.1944	66071538	66071702	ENSMUSG00000022034.11	Esco2	66071443
CRX.1944	66071538	66071702	ENSMUSG00000022035.7	Ccdc25	66074751
CRX.1946	66238142	66238306	ENSMUSG00000034463.5	Scara3	66191384
CRX.1946	66238142	66238306	ENSMUSG00000022037.16	Clu	66205932
CRX.1946	66238142	66238306	ENSMUSG00000034450.9	Gulo	66246656
CRX.1946	66238142	66238306	ENSMUSG00000022039.7	Adam2	66315182
CRX.1947	66238409	66238573	ENSMUSG00000034463.5	Scara3	66191384
CRX.1947	66238409	66238573	ENSMUSG00000022037.16	Clu	66205932
CRX.1947	66238409	66238573	ENSMUSG00000034450.9	Gulo	66246656
CRX.1947	66238409	66238573	ENSMUSG00000022039.7	Adam2	66315182
CRX.1949	66680130	66680294	ENSMUSG00000022044.15	Stmn4	66581824
CRX.1950	67233691	67233855	ENSMUSG00000046204.15	Pnma2	67148619
CRX.1950	67233691	67233855	ENSMUSG00000022051.16	Bnip3l	67246326
CRX.1950	67233691	67233855	ENSMUSG00000022052.10	Ppp2r2a	67309893
CRX.1953	70391213	70391377	ENSMUSG00000033730.5	Egr3	70314763
CRX.1953	70391213	70391377	ENSMUSG00000022089.10	Bin3	70337554
CRX.1953	70391213	70391377	ENSMUSG00000033712.7	Ccar2	70391260
CRX.1953	70391213	70391377	ENSMUSG00000044551.14	9930012K11Rik	70396951
CRX.1953	70391213	70391377	ENSMUSG00000022090.11	Pdlim2	70414268
CRX.1953	70391213	70391377	ENSMUSG00000022091.7	Sorbs3	70445086
CRX.1954	70525134	70525298	ENSMUSG00000022091.7	Sorbs3	70445086
CRX.1954	70525134	70525298	ENSMUSG00000022092.12	Ppp3cc	70526726
CRX.1954	70525134	70525298	ENSMUSG00000022094.16	Slc39a14	70588874
CRX.1956	70787195	70787359	ENSMUSG00000003469.10	Phyhip	70694916
CRX.1956	70787195	70787359	ENSMUSG00000022098.11	Bmp1	70757628
CRX.1956	70787195	70787359	ENSMUSG00000022097.5	Sftpc	70761521
CRX.1956	70787195	70787359	ENSMUSG00000033595.8	Lgi3	70768268
CRX.1956	70787195	70787359	ENSMUSG00000033589.5	Reep4	70782691
CRX.1956	70787195	70787359	ENSMUSG00000022096.15	Hr	70793340
CRX.1956	70787195	70787359	ENSMUSG00000045211.6	Nudt18	70815077
CRX.1956	70787195	70787359	ENSMUSG00000022095.10	Fhip2b	70837275
CRX.1956	70787195	70787359	ENSMUSG00000022099.18	Dmtn	70864748
CRX.1956	70787195	70787359	ENSMUSG00000022101.7	Fgf17	70879708
CRX.1957	70789588	70789752	ENSMUSG00000003469.10	Phyhip	70694916
CRX.1957	70789588	70789752	ENSMUSG00000022098.11	Bmp1	70757628
CRX.1957	70789588	70789752	ENSMUSG00000022097.5	Sftpc	70761521
CRX.1957	70789588	70789752	ENSMUSG00000033595.8	Lgi3	70768268
CRX.1957	70789588	70789752	ENSMUSG00000033589.5	Reep4	70782691
CRX.1957	70789588	70789752	ENSMUSG00000022096.15	Hr	70793340
CRX.1957	70789588	70789752	ENSMUSG00000045211.6	Nudt18	70815077
CRX.1957	70789588	70789752	ENSMUSG00000022095.10	Fhip2b	70837275
CRX.1957	70789588	70789752	ENSMUSG00000022099.18	Dmtn	70864748
CRX.1957	70789588	70789752	ENSMUSG00000022101.7	Fgf17	70879708
CRX.1963	76246778	76246942	ENSMUSG00000046523.6	Kctd4	76192449
CRX.1963	76246778	76246942	ENSMUSG00000067995.5	Gtf2f2	76248305
CRX.1966	76428060	76428224	ENSMUSG00000022008.5	Gpalpp1	76348200
CRX.1966	76428060	76428224	ENSMUSG00000022009.2	Nufip1	76348331
CRX.1974	103307116	103307280	ENSMUSG00000098557.2	Kctd12	103220073
CRX.1974	103307116	103307280	ENSMUSG00000022126.7	Acod1	103284413
CRX.1974	103307116	103307280	ENSMUSG00000022125.8	Cln5	103307652
CRX.1974	103307116	103307280	ENSMUSG00000022124.16	Fbxl3	103336990
CRX.1975	104022796	104022960	ENSMUSG00000022122.16	Ednrb	104081838
CRX.1987	118388677	118388841	ENSMUSG00000022129.5	Dct	118289597
CRX.1987	118388677	118388841	ENSMUSG00000022130.11	Tgds	118370159
CRX.1987	118388677	118388841	ENSMUSG00000022131.4	Gpr180	118374570
CRX.1987	118388677	118388841	ENSMUSG00000061517.9	Sox21	118474442
CRX.1989	120461999	120462163	ENSMUSG00000022139.18	Mbnl2	120513133
CRX.1991	120495497	120495661	ENSMUSG00000022139.18	Mbnl2	120513133
CRX.1992	120512300	120512464	ENSMUSG00000022139.18	Mbnl2	120513133
CRX.1994	120537204	120537368	ENSMUSG00000022139.18	Mbnl2	120513133
CRX.1999	121933019	121933183	ENSMUSG00000025558.20	Dock9	121935829
CRX.2000	121951069	121951233	ENSMUSG00000025558.20	Dock9	121935829
CRX.2001	122036033	122036197	ENSMUSG00000041765.7	Ubac2	122116032
CRX.2003	122771585	122771749	ENSMUSG00000041703.8	Zic5	122703089
CRX.2003	122771585	122771749	ENSMUSG00000061524.9	Zic2	122712847
CRX.2003	122771585	122771749	ENSMUSG00000041650.16	Pcca	122771751
CRX.2004	4023236	4023400	ENSMUSG00000022184.9	Fbxo4	4009055
CRX.2004	4023236	4023400	ENSMUSG00000041935.11	Rimoc1	4025226
CRX.2004	4023236	4023400	ENSMUSG00000022186.15	Oxct1	4055865
CRX.2005	4043422	4043586	ENSMUSG00000022184.9	Fbxo4	4009055
CRX.2005	4043422	4043586	ENSMUSG00000041935.11	Rimoc1	4025226
CRX.2005	4043422	4043586	ENSMUSG00000022186.15	Oxct1	4055865
CRX.2013	7428218	7428382	ENSMUSG00000042961.14	Egflam	7427832
CRX.2018	9071235	9071399	ENSMUSG00000048424.19	Ranbp3l	8997486
CRX.2018	9071235	9071399	ENSMUSG00000022253.18	Nadk2	9071340
CRX.2018	9071235	9071399	ENSMUSG00000054115.13	Skp2	9140452
CRX.2018	9071235	9071399	ENSMUSG00000039704.9	Lmbrd2	9140637
CRX.2022	9111037	9111201	ENSMUSG00000022253.18	Nadk2	9071340
CRX.2022	9111037	9111201	ENSMUSG00000054115.13	Skp2	9140452
CRX.2022	9111037	9111201	ENSMUSG00000039704.9	Lmbrd2	9140637
CRX.2024	10940433	10940597	ENSMUSG00000058914.13	C1qtnf3	10952443
CRX.2024	10940433	10940597	ENSMUSG00000022244.8	Amacr	10981842
CRX.2024	10940433	10940597	ENSMUSG00000022243.11	Slc45a2	11000807
CRX.2024	10940433	10940597	ENSMUSG00000060735.5	Rxfp3	11038077
CRX.2041	27724008	27724172	ENSMUSG00000046034.9	Otulin	27630779
CRX.2041	27724008	27724172	ENSMUSG00000056069.11	Otulinl	27681598
CRX.2044	31324331	31324495	ENSMUSG00000039168.16	Dap	31224460
CRX.2044	31324331	31324495	ENSMUSG00000022237.18	Ankrd33b	31367872
CRX.2050	31402604	31402768	ENSMUSG00000022237.18	Ankrd33b	31367872
CRX.2050	31402604	31402768	ENSMUSG00000022236.11	Ropn1l	31453883
CRX.2054	34083870	34084034	ENSMUSG00000022255.17	Mtdh	34082865
CRX.2055	34238583	34238747	ENSMUSG00000022257.5	Laptm4b	34238174
CRX.2055	34238583	34238747	ENSMUSG00000022324.16	Matn2	34306826
CRX.2061	36104272	36104436	ENSMUSG00000037627.17	Rgs22	36140546
CRX.2061	36104272	36104436	ENSMUSG00000048230.7	Fbxo43	36165030
CRX.2061	36104272	36104436	ENSMUSG00000045996.13	Polr2k	36174179
CRX.2061	36104272	36104436	ENSMUSG00000037617.13	Spag1	36179514
CRX.2064	36276221	36276385	ENSMUSG00000037617.13	Spag1	36179514
CRX.2064	36276221	36276385	ENSMUSG00000022280.10	Rnf19a	36283293
CRX.2068	36729055	36729219	ENSMUSG00000022285.18	Ywhaz	36794782
CRX.2070	38518330	38518494	ENSMUSG00000037458.16	Azin1	38519510
CRX.2071	38519764	38519928	ENSMUSG00000037458.16	Azin1	38519510
CRX.2072	38543123	38543287	ENSMUSG00000037458.16	Azin1	38519510
CRX.2076	39631004	39631168	ENSMUSG00000022303.10	Dcstamp	39609328
CRX.2076	39631004	39631168	ENSMUSG00000022304.14	Dpys	39720863
CRX.2077	41694170	41694334	ENSMUSG00000042895.7	Abra	41733116
CRX.2081	43389610	43389774	ENSMUSG00000022337.8	Emc2	43340625
CRX.2088	58696226	58696390	ENSMUSG00000062373.9	Tmem65	58695379
CRX.2088	58696226	58696390	ENSMUSG00000037085.9	Trmt12	58744523
CRX.2088	58696226	58696390	ENSMUSG00000037075.8	Rnf139	58761078
CRX.2088	58696226	58696390	ENSMUSG00000115463.2	Gm49356	58761147
CRX.2092	59263823	59263987	ENSMUSG00000022351.15	Sqle	59186930
CRX.2092	59263823	59263987	ENSMUSG00000022350.8	Washc5	59246016
CRX.2092	59263823	59263987	ENSMUSG00000059586.11	Nsmce2	59246134
CRX.2100	66786884	66787048	ENSMUSG00000022372.15	Sla	66703678
CRX.2100	66786884	66787048	ENSMUSG00000005124.11	Ccn4	66763169
CRX.2100	66786884	66787048	ENSMUSG00000005125.14	Ndrg1	66841489
CRX.2104	66834215	66834379	ENSMUSG00000005124.11	Ccn4	66763169
CRX.2104	66834215	66834379	ENSMUSG00000005125.14	Ndrg1	66841489
CRX.2106	66990790	66990954	ENSMUSG00000013846.11	St3gal1	67048679
CRX.2108	68159081	68159245	ENSMUSG00000022335.18	Zfat	68130687
CRX.2122	72961865	72962029	ENSMUSG00000047921.19	Trappc9	72933053
CRX.2122	72961865	72962029	ENSMUSG00000068391.9	Chrac1	72962241
CRX.2122	72961865	72962029	ENSMUSG00000036698.12	Ago2	73056784
CRX.2123	73057257	73057421	ENSMUSG00000068391.9	Chrac1	72962241
CRX.2123	73057257	73057421	ENSMUSG00000036698.12	Ago2	73056784
CRX.2124	73058742	73058906	ENSMUSG00000068391.9	Chrac1	72962241
CRX.2124	73058742	73058906	ENSMUSG00000036698.12	Ago2	73056784
CRX.2131	74802823	74802987	ENSMUSG00000075604.6	Cyp11b1	74713492
CRX.2131	74802823	74802987	ENSMUSG00000022589.9	Cyp11b2	74728167
CRX.2131	74802823	74802987	ENSMUSG00000063522.6	Ly6m	74753553
CRX.2131	74802823	74802987	ENSMUSG00000022587.16	Ly6e	74827027
CRX.2131	74802823	74802987	ENSMUSG00000022586.12	Ly6i	74855279
CRX.2131	74802823	74802987	ENSMUSG00000075602.11	Ly6a	74869880
CRX.2137	75812689	75812853	ENSMUSG00000075600.4	Zc3h3	75713764
CRX.2137	75812689	75812853	ENSMUSG00000022575.6	Gsdmd	75734176
CRX.2137	75812689	75812853	ENSMUSG00000098678.2	Mroh6	75760619
CRX.2137	75812689	75812853	ENSMUSG00000022574.8	Naprt	75766330
CRX.2137	75812689	75812853	ENSMUSG00000055762.17	Eef1d	75781189
CRX.2137	75812689	75812853	ENSMUSG00000103906.2	Tigd5	75781584
CRX.2137	75812689	75812853	ENSMUSG00000022571.10	Pycrl	75793409
CRX.2137	75812689	75812853	ENSMUSG00000022570.8	Gfus	75801575
CRX.2137	75812689	75812853	ENSMUSG00000050846.10	Zfp623	75812801
CRX.2137	75812689	75812853	ENSMUSG00000034429.16	Zfp707	75841156
CRX.2137	75812689	75812853	ENSMUSG00000098176.3	Ccdc166	75854291
CRX.2137	75812689	75812853	ENSMUSG00000063704.14	Mapk15	75865618
CRX.2137	75812689	75812853	ENSMUSG00000102018.9	Iqank1	75881739
CRX.2137	75812689	75812853	ENSMUSG00000046761.14	Fam83h	75885230
CRX.2139	76099573	76099737	ENSMUSG00000118671.1	Eppk1	76004395
CRX.2139	76099573	76099737	ENSMUSG00000044361.17	BC024139	76010742
CRX.2139	76099573	76099737	ENSMUSG00000022565.16	Plec	76090521
CRX.2139	76099573	76099737	ENSMUSG00000063268.13	Parp10	76127620
CRX.2139	76099573	76099737	ENSMUSG00000022564.8	Grina	76130975
CRX.2139	76099573	76099737	ENSMUSG00000049653.6	Spatc1	76152289
CRX.2139	76099573	76099737	ENSMUSG00000071724.6	Smpd5	76178548
CRX.2139	76099573	76099737	ENSMUSG00000022562.16	Oplah	76191301
CRX.2140	76123431	76123595	ENSMUSG00000022565.16	Plec	76090521
CRX.2140	76123431	76123595	ENSMUSG00000063268.13	Parp10	76127620
CRX.2140	76123431	76123595	ENSMUSG00000022564.8	Grina	76130975
CRX.2140	76123431	76123595	ENSMUSG00000049653.6	Spatc1	76152289
CRX.2140	76123431	76123595	ENSMUSG00000071724.6	Smpd5	76178548
CRX.2140	76123431	76123595	ENSMUSG00000022562.16	Oplah	76191301
CRX.2140	76123431	76123595	ENSMUSG00000034259.9	Exosc4	76211597
CRX.2140	76123431	76123595	ENSMUSG00000022561.14	Gpaa1	76215431
CRX.2141	76131545	76131709	ENSMUSG00000022565.16	Plec	76090521
CRX.2141	76131545	76131709	ENSMUSG00000063268.13	Parp10	76127620
CRX.2141	76131545	76131709	ENSMUSG00000022564.8	Grina	76130975
CRX.2141	76131545	76131709	ENSMUSG00000049653.6	Spatc1	76152289
CRX.2141	76131545	76131709	ENSMUSG00000071724.6	Smpd5	76178548
CRX.2141	76131545	76131709	ENSMUSG00000022562.16	Oplah	76191301
CRX.2141	76131545	76131709	ENSMUSG00000034259.9	Exosc4	76211597
CRX.2141	76131545	76131709	ENSMUSG00000022561.14	Gpaa1	76215431
CRX.2141	76131545	76131709	ENSMUSG00000022551.9	Cyc1	76227723
CRX.2149	77185394	77185558	ENSMUSG00000033565.19	Rbfox2	77191128
CRX.2149	77185394	77185558	ENSMUSG00000010601.15	Apol7a	77283310
CRX.2152	78627155	78627319	ENSMUSG00000043460.8	Elfn2	78602313
CRX.2152	78627155	78627319	ENSMUSG00000018169.13	Mfng	78657675
CRX.2152	78627155	78627319	ENSMUSG00000033170.15	Card10	78687242
CRX.2152	78627155	78627319	ENSMUSG00000049521.3	Cdc42ep1	78726824
[truncated: 4,158 more rows]
