# Supplementary material for: Pathogenic variants in CRX have distinct cis-regulatory effects on enhancers and silencers in photoreceptors
Source: Genome Res. 2024 Feb;34(2):243–55. doi: 10.1101/gr.278133.123 (PMC10984388; doi:10.1101/gr.278133.123)
Supplement: Supplement 2 [file Supplemental_Code_S1.zip › retinopathy-manuscript-main/Library_Details/photoreceptorAndEnrichedMotifs.meme]

MEME version 5.0.4

ALPHABET "DNA" DNA-LIKE
A "Adenine" CC0000 ~ T "Thymine" 008000
C "Cytosine" 0000CC ~ G "Guanine" FFB300
N "Any base" = ACGT
X = ACGT
. = ACGT
V "Not T" = ACG
H "Not G" = ACT
D "Not C" = AGT
B "Not A" = CGT
M "Amino" = AC
R "Purine" = AG
W "Weak" = AT
S "Strong" = CG
Y "Pyrimidine" = CT
K "Keto" = GT
U = T
END ALPHABET

strands: + -

Background letter frequencies (from unknown source):
 A 0.250 C 0.250 G 0.250 T 0.250


MOTIF CRX_Corbo

letter-probability matrix: alength= 4 w= 8 nsites= 32 E= 0.0e+000
 0.209900  0.265000  0.160400  0.364700
 0.138500  0.021700  0.013100  0.826700
 0.802500  0.010300  0.129500  0.057700
 0.984500  0.003900  0.005500  0.006000
 0.029200  0.020300  0.167100  0.783400
 0.109300  0.748200  0.039700  0.102900
 0.071200  0.605300  0.032100  0.291300
 0.179800  0.319000  0.263800  0.237400

MOTIF GFI1_MOUSE.H11MO.0.C

letter-probability matrix: alength= 4 w= 10 nsites= 150 E= 1.0e+000
 0.291469  0.069515  0.587580  0.051437
 0.077749  0.684556  0.139318  0.098377
 0.405185  0.100381  0.075645  0.418790
 0.052015  0.285514  0.563133  0.099338
 0.239209  0.016978  0.079967  0.663846
 0.000000  0.000000  1.000000  0.000000
 1.000000  0.000000  0.000000  0.000000
 0.000000  0.000000  0.000000  1.000000
 0.000000  0.000000  0.000000  1.000000
 0.103502  0.118062  0.190824  0.587611

URL http://hocomoco.autosome.ru/motif/GFI1_MOUSE.H11MO.0.C

MOTIF MAZ_MOUSE.H11MO.1.A

letter-probability matrix: alength= 4 w= 11 nsites= 486 E= 1.0e+000
 0.323045  0.137860  0.512346  0.026749
 0.487654  0.045267  0.368313  0.098765
 0.065844  0.006173  0.921811  0.006173
 0.000000  0.000000  0.989712  0.010288
 0.002058  0.006173  0.989712  0.002058
 0.648148  0.302469  0.000000  0.049383
 0.028807  0.002058  0.967078  0.002058
 0.004115  0.000000  0.989712  0.006173
 0.123457  0.016461  0.837449  0.022634
 0.123457  0.006173  0.866255  0.004115
 0.115226  0.341564  0.469136  0.074074

URL http://hocomoco.autosome.ru/motif/MAZ_MOUSE.H11MO.1.A

MOTIF MEF2D_MOUSE.H11MO.0.A

letter-probability matrix: alength= 4 w= 14 nsites= 500 E= 1.0e+000
 0.294000  0.060000  0.302000  0.344000
 0.072000  0.074000  0.488000  0.366000
 0.026000  0.754000  0.060000  0.160000
 0.002000  0.024000  0.006000  0.968000
 0.962000  0.000000  0.004000  0.034000
 0.058000  0.004000  0.004000  0.934000
 0.080000  0.022000  0.008000  0.890000
 0.090000  0.032000  0.006000  0.872000
 0.296000  0.090000  0.014000  0.600000
 0.076000  0.010000  0.050000  0.864000
 0.764000  0.000000  0.224000  0.012000
 0.086000  0.034000  0.788000  0.092000
 0.302000  0.474000  0.064000  0.160000
 0.310000  0.286000  0.086000  0.318000

URL http://hocomoco.autosome.ru/motif/MEF2D_MOUSE.H11MO.0.A

MOTIF NDF1_MOUSE.H11MO.0.A

letter-probability matrix: alength= 4 w= 10 nsites= 500 E= 1.0e+000
 0.434000  0.072000  0.470000  0.024000
 0.524000  0.208000  0.266000  0.002000
 0.022000  0.976000  0.002000  0.000000
 0.998000  0.000000  0.000000  0.002000
 0.002000  0.000000  0.974000  0.024000
 0.730000  0.220000  0.050000  0.000000
 0.008000  0.000000  0.000000  0.992000
 0.002000  0.000000  0.992000  0.006000
 0.008000  0.048000  0.768000  0.176000
 0.076000  0.396000  0.126000  0.402000

URL http://hocomoco.autosome.ru/motif/NDF1_MOUSE.H11MO.0.A

MOTIF NRL_HUMAN.MA0842.1

letter-probability matrix: alength= 4 w= 11 nsites= 5786 E= 0.0e+000
 0.389043  0.133426  0.212236  0.265296
 0.439088  0.105063  0.151201  0.304648
 0.344971  0.153992  0.102834  0.398203
 0.241576  0.238120  0.213582  0.306722
 0.090677  0.199953  0.036736  0.672634
 0.008534  0.003926  0.987541  0.000000
 0.136911  0.839159  0.000000  0.023930
 0.068134  0.041275  0.012595  0.877997
 0.051302  0.013023  0.761115  0.174559
 0.868638  0.048191  0.022219  0.060952
 0.047010  0.571206  0.158140  0.223643

URL http://jaspar.genereg.net/matrix/MA0842.1

MOTIF RORB_HUMAN.MA1150.1

letter-probability matrix: alength= 4 w= 11 nsites= 1000 E= 0.0e+000
 0.785000  0.014000  0.029000  0.172000
 0.525475  0.025974  0.023976  0.424575
 0.233233  0.162162  0.201201  0.403403
 0.053000  0.165000  0.235000  0.547000
 0.602000  0.014000  0.358000  0.026000
 0.016000  0.025000  0.907000  0.052000
 0.032000  0.013000  0.928000  0.027000
 0.028000  0.146000  0.050000  0.776000
 0.047000  0.781000  0.017000  0.155000
 0.896000  0.015000  0.063000  0.026000
 0.205000  0.326000  0.145000  0.324000

URL http://jaspar.genereg.net/matrix/MA1150.1

MOTIF RAX_HUMAN.MA0718.1

letter-probability matrix: alength= 4 w= 10 nsites= 2413 E= 0.0e+000
 0.321177  0.153336  0.381683  0.143804
 0.140547  0.398425  0.173715  0.287313
 0.080724  0.483214  0.009430  0.426631
 0.975728  0.006877  0.001214  0.016181
 0.970233  0.015286  0.004827  0.009654
 0.048521  0.000000  0.000000  0.951479
 0.027276  0.027276  0.018824  0.926623
 0.942924  0.000000  0.007819  0.049257
 0.435919  0.117793  0.290751  0.155537
 0.223466  0.347430  0.158789  0.270315

URL http://jaspar.genereg.net/matrix/MA0718.1
