# Supplementary material for: Pathogenic variants in CRX have distinct cis-regulatory effects on enhancers and silencers in photoreceptors
Source: Genome Res. 2024 Feb;34(2):243–55. doi: 10.1101/gr.278133.123 (PMC10984388; doi:10.1101/gr.278133.123)
Supplement: Supplement 2 [file Supplemental_Code_S1.zip › retinopathy-manuscript-main/Motif_Analysis/HOCOMOCOv11_core_MOUSE_mono_meme_format.meme]

MEME version 4

ALPHABET= ACGT

strands: + -

Background letter frequencies (from uniform):
A 0.25 C 0.25 G 0.25 T 0.25

MOTIF AHR_MOUSE.H11MO.0.B
letter-probability matrix: alength= 4 w= 9 nsites= 154
0.26314477735061276	0.11859745819448689	0.36641340309888065	0.25184436135601973
0.07065186803239253	0.07710428433167413	0.2251456131484061	0.6270982344875272
0.14105450572642986	0.2850314719772257	0.13449544731512686	0.4394185749812176
0.0165402342545919	0.008555293579961341	0.9474208905975482	0.027483581567898402
0.0	0.9766155308814389	0.009695999390622859	0.013688469727938113
0.022350405419921632	0.005133176147976808	0.9702350068107785	0.0022814116213230235
0.0	0.02235040541992163	0.004562823242646056	0.9730867713374324
0.0	0.0	1.0	0.0
0.279810224889837	0.43437346977265195	0.10496230952256	0.180853995814951
URL http://hocomoco.autosome.ru/motif/AHR_MOUSE.H11MO.0.B

MOTIF AIRE_MOUSE.H11MO.0.C
letter-probability matrix: alength= 4 w= 18 nsites= 41
0.39772727272727304	0.261363636363636	0.125	0.21590909090909102
0.181818181818182	0.181818181818182	0.136363636363636	0.5
0.1363636363636361	0.1363636363636361	0.2045454545454552	0.5227272727272725
0.04545454545454543	0.0	0.8863636363636365	0.06818181818181825
0.0	0.0	0.8181818181818178	0.18181818181818218
0.3181818181818183	0.04545454545454544	0.02272727272727272	0.6136363636363635
0.3863636363636362	0.09090909090909095	0.022727272727272714	0.5000000000000002
0.363636363636364	0.136363636363636	0.136363636363636	0.363636363636364
0.34090909090909094	0.06818181818181819	0.13636363636363596	0.45454545454545486
0.522727272727273	0.09090909090909091	0.13636363636363602	0.25000000000000006
0.38636363636363613	0.04545454545454542	0.06818181818181823	0.5000000000000002
0.22727272727272718	0.1363636363636361	0.06818181818181826	0.5681818181818185
0.0	0.022727272727272714	0.8863636363636365	0.09090909090909095
0.0	0.0	0.9772727272727273	0.02272727272727273
0.22727272727272704	0.09090909090909091	0.25000000000000006	0.4318181818181821
0.06818181818181819	0.18181818181818196	0.18181818181818196	0.5681818181818179
0.45454545454545414	0.02272727272727271	0.15909090909090906	0.3636363636363641
0.403409090909091	0.267045454545455	0.10795454545454498	0.221590909090909
URL http://hocomoco.autosome.ru/motif/AIRE_MOUSE.H11MO.0.C

MOTIF ALX1_MOUSE.H11MO.0.B
letter-probability matrix: alength= 4 w= 12 nsites= 31
0.4368327402135231	0.20907473309608504	0.2731316725978651	0.08096085409252671
0.06405693950177944	0.09608540925266906	0.0	0.8398576512455516
0.7722419928825621	0.03202846975088971	0.09964412811387902	0.09608540925266901
0.8683274021352312	0.06405693950177943	0.0	0.06761565836298931
0.0	0.09608540925266908	0.0	0.9039145907473308
0.03202846975088968	0.22775800711743782	0.12811387900355892	0.6120996441281136
0.483985765124555	0.0	0.516014234875445	0.0
0.35587188612099646	0.25622775800711733	0.35587188612099646	0.032028469750889736
0.775800711743772	0.0	0.128113879003559	0.096085409252669
0.09964412811387904	0.0	0.032028469750889715	0.8683274021352313
0.06405693950177942	0.03202846975088971	0.03202846975088971	0.8718861209964411
0.8291814946619216	0.056939501779359435	0.056939501779359435	0.056939501779359435
URL http://hocomoco.autosome.ru/motif/ALX1_MOUSE.H11MO.0.B

MOTIF ANDR_MOUSE.H11MO.0.A
letter-probability matrix: alength= 4 w= 16 nsites= 500
0.40199999999999997	0.016	0.52	0.06199999999999999
0.026000000000000002	0.004	0.9440000000000001	0.026000000000000002
0.452	0.192	0.214	0.14200000000000002
0.902	0.018000000000000002	0.026000000000000002	0.054
0.0	0.962	0.026000000000000002	0.012
0.8160000000000001	0.016	0.094	0.07400000000000001
0.055999999999999994	0.41	0.264	0.27
0.0	0.37799999999999995	0.0	0.622
0.128	0.38399999999999995	0.37	0.118
0.084	0.056	0.012	0.848
0.004	0.01	0.986	0.0
0.024	0.026000000000000002	0.018000000000000002	0.932
0.148	0.212	0.206	0.43399999999999994
0.032	0.934	0.004	0.03
0.05399999999999999	0.534	0.004	0.408
0.136	0.31	0.19199999999999998	0.362
URL http://hocomoco.autosome.ru/motif/ANDR_MOUSE.H11MO.0.A

MOTIF AP2A_MOUSE.H11MO.0.A
letter-probability matrix: alength= 4 w= 12 nsites= 500
0.406	0.20600000000000002	0.234	0.154
0.176	0.19599999999999998	0.19199999999999998	0.43599999999999994
0.228	0.14600000000000002	0.444	0.182
0.004	0.46599999999999997	0.514	0.016
0.002	0.996	0.002	0.0
0.0	0.974	0.0	0.026000000000000002
0.026	0.212	0.072	0.69
0.078	0.0	0.918	0.004
0.542	0.09599999999999999	0.358	0.004
0.062	0.0	0.936	0.002
0.0	0.0	1.0	0.0
0.013999999999999999	0.72	0.26	0.006
URL http://hocomoco.autosome.ru/motif/AP2A_MOUSE.H11MO.0.A

MOTIF AP2B_MOUSE.H11MO.0.B
letter-probability matrix: alength= 4 w= 10 nsites= 28
0.039525691699604716	0.0	0.7826086956521743	0.1778656126482211
0.0	0.648221343873518	0.245059288537549	0.106719367588933
0.0	0.9644268774703557	0.0	0.03557312252964432
0.11462450592885388	0.5731225296442685	0.0	0.3122529644268777
0.07509881422924895	0.035573122529644285	0.8893280632411067	0.0
0.32806324110671903	0.31620553359683806	0.355731225296443	0.0
0.07114624505928853	0.03557312252964432	0.8537549407114624	0.03952569169960472
0.0	0.0	1.0	0.0
0.19071146245059298	0.12351778656126498	0.676877470355731	0.008893280632411068
0.22233201581027676	0.44762845849802346	0.25395256916996073	0.07608695652173901
URL http://hocomoco.autosome.ru/motif/AP2B_MOUSE.H11MO.0.B

MOTIF AP2C_MOUSE.H11MO.0.A
letter-probability matrix: alength= 4 w= 13 nsites= 500
0.154	0.306	0.162	0.37799999999999995
0.264	0.132	0.43399999999999994	0.16999999999999998
0.008	0.38199999999999995	0.576	0.034
0.0	0.994	0.002	0.004
0.002	0.8220000000000001	0.002	0.17400000000000002
0.0	0.42599999999999993	0.12599999999999997	0.44799999999999995
0.002	0.884	0.0	0.114
0.6679999999999999	0.01	0.27999999999999997	0.041999999999999996
0.01	0.0	0.99	0.0
0.0	0.0	0.992	0.008
0.018	0.5519999999999999	0.424	0.006
0.16799999999999998	0.414	0.162	0.256
0.35800000000000004	0.216	0.244	0.182
URL http://hocomoco.autosome.ru/motif/AP2C_MOUSE.H11MO.0.A

MOTIF ARI5B_MOUSE.H11MO.0.C
letter-probability matrix: alength= 4 w= 13 nsites= 15
0.21666666666666695	0.08333333333333327	0.34999999999999987	0.34999999999999987
0.133333333333333	0.266666666666667	0.4	0.2
0.0	0.2666666666666667	0.1999999999999998	0.5333333333333334
0.0	0.133333333333333	0.333333333333333	0.533333333333334
0.3333333333333331	0.06666666666666672	0.3333333333333331	0.2666666666666671
0.19999999999999996	0.06666666666666668	0.6666666666666667	0.06666666666666668
0.0	0.0	0.0	1.0
0.866666666666667	0.0	0.133333333333333	0.0
0.0	0.133333333333333	0.0	0.866666666666667
0.0	0.06666666666666667	0.06666666666666667	0.8666666666666666
0.13333333333333305	0.2666666666666671	0.5333333333333332	0.06666666666666672
0.1333333333333329	0.06666666666666665	0.26666666666666683	0.5333333333333337
0.25	0.116666666666667	0.45	0.183333333333333
URL http://hocomoco.autosome.ru/motif/ARI5B_MOUSE.H11MO.0.C

MOTIF ARNT_MOUSE.H11MO.0.B
letter-probability matrix: alength= 4 w= 8 nsites= 268
0.1028784126984869	0.24646072423230075	0.23664805816181975	0.41401280490739256
0.04705284558776663	0.5193860657897243	0.06161274077949584	0.3719483478430132
0.543561837046318	0.0	0.456438162953682	0.0
0.0	1.0	0.0	0.0
0.0	0.0	1.0	0.0
0.0	0.0	0.0	1.0
0.0	0.0	1.0	0.0
0.18779878934697491	0.5530922944113008	0.05338312626659638	0.20572578997512792
URL http://hocomoco.autosome.ru/motif/ARNT_MOUSE.H11MO.0.B

MOTIF ASCL1_MOUSE.H11MO.0.A
letter-probability matrix: alength= 4 w= 14 nsites= 447
0.08053691275167786	0.5816554809843401	0.16778523489932887	0.17002237136465326
0.2595078299776286	0.19015659955257272	0.087248322147651	0.46308724832214765
0.10067114093959732	0.2863534675615213	0.5391498881431768	0.0738255033557047
0.0	1.0	0.0	0.0
1.0	0.0	0.0	0.0
0.0	0.436241610738255	0.5525727069351231	0.011185682326621925
0.0	0.9910514541387024	0.0	0.00894854586129754
0.0	0.0	0.002237136465324385	0.9977628635346756
0.0	0.002237136465324385	0.9977628635346756	0.0
0.02237136465324385	0.7941834451901566	0.08277404921700224	0.10067114093959732
0.11185682326621922	0.4675615212527964	0.0	0.4205816554809843
0.06040268456375839	0.35123042505592844	0.32214765100671144	0.2662192393736018
0.10514541387024609	0.5055928411633109	0.13870246085011184	0.2505592841163311
0.1610738255033557	0.38255033557046975	0.14093959731543623	0.31543624161073824
URL http://hocomoco.autosome.ru/motif/ASCL1_MOUSE.H11MO.0.A

MOTIF ASCL2_MOUSE.H11MO.0.C
letter-probability matrix: alength= 4 w= 9 nsites= 499
0.2625250501002004	0.35270541082164325	0.33867735470941884	0.04609218436873747
0.0020040080160320644	0.9899799599198397	0.004008016032064129	0.004008016032064129
0.9859719438877755	0.006012024048096193	0.0020040080160320644	0.006012024048096193
0.006012024048096193	0.35270541082164325	0.5871743486973948	0.05410821643286572
0.014028056112224449	0.9799599198396793	0.0020040080160320644	0.004008016032064129
0.004008016032064129	0.004008016032064129	0.0	0.9919839679358717
0.0020040080160320644	0.010020040080160322	0.9639278557114228	0.02404809619238477
0.006012024048096193	0.8677354709418837	0.014028056112224449	0.11222444889779559
0.10220440881763526	0.29458917835671344	0.008016032064128256	0.595190380761523
URL http://hocomoco.autosome.ru/motif/ASCL2_MOUSE.H11MO.0.C

MOTIF ATF1_MOUSE.H11MO.0.B
letter-probability matrix: alength= 4 w= 10 nsites= 34
0.30629770992366406	0.3406488549618321	0.3406488549618321	0.012404580152671804
0.0	0.0	0.0	1.0
0.0	0.0	1.0	0.0
1.0	0.0	0.0	0.0
0.0	0.9694656488549618	0.030534351145038198	0.0
0.030534351145038198	0.0	0.9694656488549618	0.0
0.019083969465648887	0.07061068702290076	0.0	0.9103053435114504
0.08206106870229014	0.5629770992366413	0.26335877862595414	0.09160305343511453
0.7423664122137402	0.15648854961832084	0.06297709923664115	0.03816793893129766
0.193702290076336	0.392175572519084	0.29675572519084	0.11736641221374
URL http://hocomoco.autosome.ru/motif/ATF1_MOUSE.H11MO.0.B

MOTIF ATF2_MOUSE.H11MO.0.A
letter-probability matrix: alength= 4 w= 11 nsites= 500
0.316	0.08800000000000001	0.464	0.132
0.424	0.16599999999999998	0.38399999999999995	0.026
0.02	0.024	0.012	0.9440000000000001
0.016	0.014	0.9400000000000001	0.03
0.904	0.012	0.014	0.07
0.034	0.362	0.24799999999999997	0.356
0.002	0.042	0.934	0.022000000000000002
0.126	0.07200000000000001	0.026000000000000002	0.776
0.158	0.776	0.036000000000000004	0.03
0.876	0.018000000000000002	0.064	0.042
0.06199999999999999	0.25399999999999995	0.184	0.49999999999999994
URL http://hocomoco.autosome.ru/motif/ATF2_MOUSE.H11MO.0.A

MOTIF ATF3_MOUSE.H11MO.0.A
letter-probability matrix: alength= 4 w= 9 nsites= 500
0.358	0.308	0.27	0.064
0.04	0.006000000000000001	0.014	0.9400000000000001
0.01	0.026000000000000002	0.914	0.05
0.926	0.004	0.018000000000000002	0.052000000000000005
0.058	0.0	0.9420000000000001	0.0
0.14800000000000002	0.032	0.028	0.792
0.114	0.8280000000000001	0.05	0.008
0.988	0.008	0.0	0.004
0.036	0.356	0.27	0.33799999999999997
URL http://hocomoco.autosome.ru/motif/ATF3_MOUSE.H11MO.0.A

MOTIF ATF4_MOUSE.H11MO.0.A
letter-probability matrix: alength= 4 w= 12 nsites= 500
0.35400000000000004	0.07200000000000001	0.41400000000000003	0.16
0.20400000000000001	0.202	0.392	0.202
0.5559999999999999	0.294	0.15	0.0
0.0	0.008	0.0	0.992
0.0	0.008	0.984	0.008
0.982	0.008	0.004	0.006000000000000001
0.004	0.05	0.002	0.9440000000000001
0.0	0.0	1.0	0.0
0.094	0.8220000000000001	0.0	0.084
0.994	0.004	0.002	0.0
0.998	0.0	0.002	0.0
0.027999999999999997	0.312	0.102	0.5579999999999999
URL http://hocomoco.autosome.ru/motif/ATF4_MOUSE.H11MO.0.A

MOTIF ATOH1_MOUSE.H11MO.0.B
letter-probability matrix: alength= 4 w= 9 nsites= 500
0.534	0.041999999999999996	0.37799999999999995	0.046
0.324	0.154	0.522	0.0
0.002	0.996	0.002	0.0
0.998	0.0	0.0	0.002
0.0	0.008	0.974	0.018000000000000002
0.586	0.37999999999999995	0.034	0.0
0.018000000000000002	0.006000000000000001	0.002	0.974
0.002	0.0	0.99	0.008
0.032	0.11	0.7220000000000001	0.136
URL http://hocomoco.autosome.ru/motif/ATOH1_MOUSE.H11MO.0.B

MOTIF BACH1_MOUSE.H11MO.0.C
letter-probability matrix: alength= 4 w= 14 nsites= 8
0.136986301369863	0.246575342465753	0.0	0.616438356164384
0.10958904109589	0.0	0.89041095890411	0.0
0.0	1.0	0.0	0.0
0.0	0.10958904109589	0.0	0.89041095890411
0.0	0.0	1.0	0.0
0.89041095890411	0.0	0.0	0.10958904109589
0.0	0.24657534246575324	0.7534246575342468	0.0
0.0	0.0	0.0	1.0
0.0	1.0	0.0	0.0
1.0	0.0	0.0	0.0
0.13698630136986314	0.38356164383561636	0.0	0.4794520547945205
0.10958904109589011	0.0	0.7534246575342468	0.13698630136986314
0.0	0.26027397260274	0.63013698630137	0.10958904109589
0.0	0.0	0.0	1.0
URL http://hocomoco.autosome.ru/motif/BACH1_MOUSE.H11MO.0.C

MOTIF BACH2_MOUSE.H11MO.0.A
letter-probability matrix: alength= 4 w= 11 nsites= 500
0.18799999999999997	0.13799999999999998	0.146	0.528
0.056	0.1	0.788	0.056
0.048	0.872	0.042	0.038000000000000006
0.08600000000000001	0.094	0.03	0.79
0.058	0.098	0.76	0.084
0.844	0.034	0.008	0.114
0.026000000000000002	0.14	0.8240000000000001	0.01
0.018000000000000002	0.014	0.002	0.966
0.026000000000000002	0.968	0.004	0.002
0.986	0.0	0.004	0.01
0.013999999999999999	0.368	0.156	0.46199999999999997
URL http://hocomoco.autosome.ru/motif/BACH2_MOUSE.H11MO.0.A

MOTIF BARX1_MOUSE.H11MO.0.C
letter-probability matrix: alength= 4 w= 12 nsites= 150
0.13333333333333333	0.18666666666666668	0.3333333333333333	0.3466666666666667
0.14	0.32666666666666666	0.18666666666666668	0.3466666666666667
0.2	0.12	0.04666666666666667	0.6333333333333333
0.7933333333333333	0.08	0.12	0.006666666666666667
0.9733333333333334	0.02	0.0	0.006666666666666667
0.12666666666666668	0.1	0.26	0.5133333333333333
0.1	0.006666666666666667	0.3	0.5933333333333334
0.013333333333333334	0.05333333333333334	0.9266666666666666	0.006666666666666667
0.08	0.2866666666666667	0.04	0.5933333333333334
0.14666666666666667	0.16	0.013333333333333334	0.68
0.14666666666666667	0.10666666666666667	0.12	0.6266666666666667
0.18666666666666668	0.17333333333333334	0.12	0.52
URL http://hocomoco.autosome.ru/motif/BARX1_MOUSE.H11MO.0.C

MOTIF BATF3_MOUSE.H11MO.0.A
letter-probability matrix: alength= 4 w= 17 nsites= 500
0.172	0.354	0.206	0.268
0.484	0.056	0.244	0.216
0.03	0.39	0.502	0.078
0.03	0.016	0.014	0.9400000000000001
0.046	0.064	0.008	0.882
0.042	0.16	0.042	0.756
0.018000000000000002	0.856	0.02	0.106
0.502	0.17800000000000002	0.12	0.2
0.21	0.182	0.21799999999999997	0.38999999999999996
0.22999999999999998	0.041999999999999996	0.064	0.6639999999999999
0.48199999999999993	0.19799999999999998	0.055999999999999994	0.264
0.008	0.0	0.01	0.982
0.012	0.024	0.81	0.154
0.864	0.006000000000000001	0.042	0.08800000000000001
0.09999999999999999	0.46199999999999997	0.318	0.11999999999999998
0.25199999999999995	0.11999999999999998	0.146	0.48199999999999993
0.242	0.386	0.186	0.186
URL http://hocomoco.autosome.ru/motif/BATF3_MOUSE.H11MO.0.A

MOTIF BATF_MOUSE.H11MO.0.A
letter-probability matrix: alength= 4 w= 18 nsites= 500
0.396	0.064	0.29000000000000004	0.25
0.16999999999999998	0.262	0.39799999999999996	0.16999999999999998
0.088	0.074	0.156	0.6819999999999999
0.148	0.348	0.118	0.38599999999999995
0.134	0.294	0.104	0.46799999999999997
0.2	0.454	0.1	0.246
0.304	0.16599999999999998	0.372	0.158
0.482	0.138	0.198	0.182
0.39999999999999997	0.038	0.174	0.38799999999999996
0.648	0.122	0.046	0.184
0.006000000000000001	0.002	0.002	0.99
0.004	0.032	0.894	0.07
0.974	0.004	0.01	0.012
0.09399999999999999	0.598	0.304	0.004
0.094	0.022000000000000002	0.008	0.876
0.13799999999999998	0.534	0.294	0.034
0.622	0.044000000000000004	0.10200000000000001	0.232
0.13	0.20400000000000001	0.41200000000000003	0.254
URL http://hocomoco.autosome.ru/motif/BATF_MOUSE.H11MO.0.A

MOTIF BCL6_MOUSE.H11MO.0.A
letter-probability matrix: alength= 4 w= 13 nsites= 500
0.18	0.21599999999999997	0.178	0.42599999999999993
0.20800000000000002	0.14400000000000002	0.44	0.20800000000000002
0.182	0.626	0.08600000000000001	0.106
0.144	0.12599999999999997	0.05399999999999999	0.6759999999999999
0.047999999999999994	0.316	0.068	0.568
0.04	0.044000000000000004	0.012	0.904
0.004	0.876	0.008	0.112
0.038	0.524	0.046	0.39199999999999996
0.956	0.02	0.016	0.008
0.13	0.004	0.812	0.054
0.028	0.066	0.838	0.068
0.672	0.096	0.136	0.096
0.776	0.07200000000000001	0.026000000000000002	0.126
URL http://hocomoco.autosome.ru/motif/BCL6_MOUSE.H11MO.0.A

MOTIF BHA15_MOUSE.H11MO.0.A
letter-probability matrix: alength= 4 w= 11 nsites= 500
0.172	0.286	0.472	0.06999999999999999
0.152	0.44999999999999996	0.296	0.102
0.6880000000000001	0.068	0.2	0.044000000000000004
0.27999999999999997	0.10799999999999998	0.61	0.002
0.056	0.922	0.016	0.006000000000000001
0.984	0.004	0.01	0.002
0.006000000000000001	0.004	0.964	0.026000000000000002
0.054	0.878	0.064	0.004
0.026000000000000002	0.012	0.004	0.958
0.004	0.004	0.982	0.01
0.002	0.14800000000000002	0.634	0.216
URL http://hocomoco.autosome.ru/motif/BHA15_MOUSE.H11MO.0.A

MOTIF BHE40_MOUSE.H11MO.0.A
letter-probability matrix: alength= 4 w= 9 nsites= 500
0.29000000000000004	0.038000000000000006	0.506	0.166
0.124	0.87	0.002	0.004
0.9380000000000001	0.01	0.016	0.036000000000000004
0.004	0.894	0.02	0.082
0.028	0.012	0.952	0.008
0.018000000000000002	0.016	0.022000000000000002	0.9440000000000001
0.0	0.0	0.998	0.002
0.6559999999999999	0.27799999999999997	0.06199999999999999	0.004
0.12599999999999997	0.5059999999999999	0.274	0.09399999999999999
URL http://hocomoco.autosome.ru/motif/BHE40_MOUSE.H11MO.0.A

MOTIF BMAL1_MOUSE.H11MO.0.A
letter-probability matrix: alength= 4 w= 9 nsites= 500
0.312	0.506	0.18000000000000002	0.002
0.066	0.924	0.002	0.008
0.9400000000000001	0.018000000000000002	0.022000000000000002	0.02
0.004	0.794	0.038000000000000006	0.164
0.018000000000000002	0.012	0.96	0.01
0.01	0.0	0.004	0.986
0.004	0.004	0.99	0.002
0.478	0.40800000000000003	0.014	0.1
0.134	0.482	0.156	0.228
URL http://hocomoco.autosome.ru/motif/BMAL1_MOUSE.H11MO.0.A

MOTIF BRAC_MOUSE.H11MO.0.B
letter-probability matrix: alength= 4 w= 25 nsites= 435
0.17701149425287355	0.1540229885057471	0.19310344827586204	0.4758620689655172
0.08735632183908046	0.0689655172413793	0.11034482758620688	0.7333333333333333
0.03908045977011495	0.036781609195402305	0.3448275862068966	0.5793103448275861
0.2804597701149425	0.18160919540229883	0.14252873563218388	0.39540229885057465
0.2114942528735632	0.35172413793103446	0.3425287356321839	0.09425287356321838
0.027586206896551724	0.8482758620689655	0.03908045977011495	0.08505747126436781
0.7517241379310345	0.059770114942528735	0.041379310344827586	0.14712643678160922
0.10804597701149424	0.34712643678160915	0.16321839080459769	0.3816091954022988
0.3885057471264368	0.23908045977011494	0.10114942528735632	0.271264367816092
0.2827586206896552	0.09885057471264368	0.13793103448275862	0.4804597701149425
0.25517241379310346	0.11494252873563218	0.5103448275862069	0.11954022988505747
0.2022988505747126	0.17011494252873563	0.19310344827586204	0.4344827586206896
0.04597701149425287	0.503448275862069	0.3931034482758621	0.05747126436781609
0.016091954022988506	0.018390804597701153	0.002298850574712644	0.9632183908045977
0.013793103448275862	0.04827586206896552	0.9172413793103449	0.020689655172413793
0.07356321839080461	0.09195402298850575	0.022988505747126436	0.8114942528735632
0.022988505747126436	0.42758620689655175	0.40229885057471265	0.14712643678160922
0.7862068965517242	0.041379310344827586	0.03908045977011495	0.13333333333333333
0.6988505747126437	0.08735632183908046	0.14022988505747125	0.07356321839080461
0.19999999999999998	0.10344827586206895	0.1057471264367816	0.5908045977011493
0.03448275862068965	0.12873563218390802	0.16551724137931034	0.6712643678160919
0.1264367816091954	0.3862068965517241	0.11034482758620688	0.3770114942528735
0.3724137931034483	0.23908045977011494	0.20689655172413793	0.18160919540229886
0.08505747126436781	0.1540229885057471	0.15632183908045977	0.6045977011494252
0.1103448275862069	0.167816091954023	0.4689655172413793	0.25287356321839083
URL http://hocomoco.autosome.ru/motif/BRAC_MOUSE.H11MO.0.B

MOTIF CDX1_MOUSE.H11MO.0.C
letter-probability matrix: alength= 4 w= 8 nsites= 30
0.46594982078853026	0.24372759856630813	0.048387096774193526	0.24193548387096814
0.03225806451612899	0.0	0.0967741935483871	0.8709677419354839
0.032258064516129	0.0	0.032258064516129	0.935483870967742
0.06451612903225809	0.053763440860215096	0.12903225806451596	0.7526881720430109
0.8064516129032261	0.0	0.16129032258064502	0.032258064516129
0.247311827956989	0.0931899641577061	0.032258064516129	0.627240143369176
0.206093189964158	0.0	0.793906810035842	0.0
0.19982078853046603	0.09946236559139783	0.3396057347670251	0.3611111111111111
URL http://hocomoco.autosome.ru/motif/CDX1_MOUSE.H11MO.0.C

MOTIF CDX2_MOUSE.H11MO.0.A
letter-probability matrix: alength= 4 w= 12 nsites= 500
0.118	0.162	0.13	0.59
0.018000000000000002	0.008	0.012	0.962
0.008	0.012	0.002	0.978
0.034	0.018000000000000002	0.02	0.928
0.95	0.018000000000000002	0.016	0.016
0.002	0.062	0.012	0.924
0.11199999999999999	0.006	0.45999999999999996	0.422
0.38599999999999995	0.011999999999999999	0.5619999999999999	0.04
0.038000000000000006	0.754	0.062	0.14600000000000002
0.12399999999999999	0.42999999999999994	0.04	0.40599999999999997
0.11399999999999999	0.24999999999999997	0.16	0.4759999999999999
0.092	0.22599999999999998	0.12199999999999998	0.5599999999999999
URL http://hocomoco.autosome.ru/motif/CDX2_MOUSE.H11MO.0.A

MOTIF CDX4_MOUSE.H11MO.0.A
letter-probability matrix: alength= 4 w= 12 nsites= 500
0.24999999999999997	0.018	0.11199999999999999	0.62
0.184	0.006000000000000001	0.7020000000000001	0.108
0.8220000000000001	0.046	0.016	0.116
0.022000000000000002	0.01	0.02	0.948
0.016	0.006000000000000001	0.022000000000000002	0.956
0.08399999999999999	0.046	0.08399999999999999	0.7859999999999999
0.962	0.014	0.02	0.004
0.04	0.182	0.038	0.74
0.16999999999999998	0.032	0.46799999999999997	0.32999999999999996
0.208	0.05399999999999999	0.644	0.09399999999999999
0.07600000000000001	0.562	0.16	0.202
0.19399999999999998	0.414	0.11999999999999998	0.272
URL http://hocomoco.autosome.ru/motif/CDX4_MOUSE.H11MO.0.A

MOTIF CEBPA_MOUSE.H11MO.0.A
letter-probability matrix: alength= 4 w= 11 nsites= 499
0.21042084168336672	0.12024048096192383	0.3426853707414829	0.32665330661322645
0.3166332665330661	0.2224448897795591	0.44689378757515025	0.014028056112224447
0.004008016032064129	0.006012024048096193	0.004008016032064129	0.9859719438877755
0.008016032064128256	0.002004008016032064	0.2985971943887775	0.691382765531062
0.19839679358717435	0.0020040080160320644	0.5511022044088177	0.24849699398797595
0.1623246492985972	0.15230460921843686	0.14428857715430862	0.5410821643286573
0.004008016032064129	0.0	0.9939879759519038	0.0020040080160320644
0.16232464929859722	0.7715430861723447	0.0	0.06613226452905813
0.9839679358717435	0.016032064128256515	0.0	0.0
0.9939879759519038	0.0	0.004008016032064129	0.0020040080160320644
0.01002004008016032	0.2985971943887775	0.1903807615230461	0.501002004008016
URL http://hocomoco.autosome.ru/motif/CEBPA_MOUSE.H11MO.0.A

MOTIF CEBPB_MOUSE.H11MO.0.A
letter-probability matrix: alength= 4 w= 11 nsites= 500
0.206	0.10999999999999999	0.38399999999999995	0.3
0.418	0.136	0.43399999999999994	0.011999999999999999
0.006000000000000001	0.002	0.002	0.99
0.002	0.002	0.27799999999999997	0.718
0.26	0.01	0.542	0.18799999999999997
0.144	0.26	0.09	0.5059999999999999
0.0	0.002	0.996	0.002
0.132	0.8280000000000001	0.002	0.038000000000000006
0.99	0.01	0.0	0.0
0.996	0.002	0.0	0.002
0.01	0.3	0.16999999999999998	0.52
URL http://hocomoco.autosome.ru/motif/CEBPB_MOUSE.H11MO.0.A

MOTIF CEBPD_MOUSE.H11MO.0.B
letter-probability matrix: alength= 4 w= 11 nsites= 77
0.38859111791730455	0.14050535987748883	0.3273353751914237	0.14356814701378284
0.45712098009188384	0.16462480857580394	0.3185298621745789	0.059724349157733475
0.0	0.0	0.04900459418070443	0.9509954058192955
0.04287901990811637	0.012251148545176093	0.32159264931087284	0.6232771822358346
0.36179173047473195	0.037136294027565096	0.3893568147013779	0.21171516079632496
0.125574272588055	0.313935681470138	0.225114854517611	0.335375191424196
0.05704441041347626	0.07848392036753435	0.8487748851454825	0.01569678407350689
0.24387442572741205	0.5960949464012251	0.014165390505359903	0.14586523736600301
0.9823889739663094	0.0038284839203675323	0.013782542113323106	0.0
0.9632465543644717	0.0	0.036753445635528285	0.0
0.13591117917304701	0.07159264931087292	0.18950995405819301	0.6029862174578872
URL http://hocomoco.autosome.ru/motif/CEBPD_MOUSE.H11MO.0.B

MOTIF CEBPE_MOUSE.H11MO.0.A
letter-probability matrix: alength= 4 w= 12 nsites= 812
0.11226766206677524	0.10701863431471623	0.20158546763251642	0.5791282359859922
0.0	0.0	0.09922018443873823	0.9007798155612617
0.22729065242669222	0.0	0.46552157586391046	0.3071877717093973
0.047402887795578136	0.5705787464560599	0.21806707005486708	0.16395129569349484
0.08593148321433892	0.0	0.914068516785661	0.0
0.32088646990266456	0.4457616146260908	0.0006798921631151303	0.23267202330812942
0.8470651284469997	0.15139705100002643	0.001537820552973904	0.0
1.0	0.0	0.0	0.0
0.0	0.14969324206295145	0.010732491126957858	0.8395742668100907
0.2645760667288272	0.4856801377284094	0.04072070754592513	0.20902308799683816
0.21298372872136553	0.07032247022715966	0.18068710761983647	0.5360066934316383
0.11291896215671	0.311449546490805	0.205292491457021	0.370338999895464
URL http://hocomoco.autosome.ru/motif/CEBPE_MOUSE.H11MO.0.A

MOTIF CEBPG_MOUSE.H11MO.0.B
letter-probability matrix: alength= 4 w= 12 nsites= 493
0.3387423935091278	0.11967545638945233	0.39148073022312374	0.15010141987829614
0.1947261663286004	0.15821501014198783	0.40973630831643004	0.23732251521298176
0.46247464503042596	0.39148073022312374	0.1257606490872211	0.02028397565922921
0.0020283975659229213	0.004056795131845843	0.0	0.9939148073022313
0.0060851926977687635	0.004056795131845843	0.9553752535496958	0.03448275862068966
0.9330628803245437	0.012170385395537525	0.02434077079107505	0.030425963488843813
0.01622718052738337	0.06896551724137932	0.028397565922920892	0.8864097363083164
0.0	0.0020283975659229213	0.9939148073022313	0.004056795131845843
0.12981744421906696	0.7565922920892495	0.0	0.11359026369168357
0.973630831643002	0.02636916835699797	0.0	0.0
1.0	0.0	0.0	0.0
0.02231237322515213	0.3123732251521298	0.15212981744421905	0.5131845841784989
URL http://hocomoco.autosome.ru/motif/CEBPG_MOUSE.H11MO.0.B

MOTIF CLOCK_MOUSE.H11MO.0.C
letter-probability matrix: alength= 4 w= 14 nsites= 252
0.15873015873015872	0.5992063492063492	0.17857142857142858	0.06349206349206349
0.4246031746031746	0.11507936507936507	0.19047619047619047	0.2698412698412698
0.20238095238095238	0.14682539682539683	0.5119047619047619	0.1388888888888889
0.3373015873015873	0.32142857142857145	0.16666666666666666	0.1746031746031746
0.09523809523809523	0.8492063492063492	0.04365079365079365	0.011904761904761904
0.8095238095238095	0.06349206349206349	0.04365079365079365	0.08333333333333333
0.15476190476190477	0.6071428571428571	0.12698412698412698	0.1111111111111111
0.25396825396825395	0.05555555555555555	0.6428571428571429	0.047619047619047616
0.09523809523809523	0.11904761904761904	0.04365079365079365	0.7420634920634921
0.0873015873015873	0.023809523809523808	0.8611111111111112	0.027777777777777776
0.4007936507936508	0.3134920634920635	0.17857142857142858	0.10714285714285714
0.36904761904761907	0.24206349206349206	0.28174603174603174	0.10714285714285714
0.2222222222222222	0.3888888888888889	0.2896825396825397	0.0992063492063492
0.49206349206349204	0.2976190476190476	0.023809523809523808	0.1865079365079365
URL http://hocomoco.autosome.ru/motif/CLOCK_MOUSE.H11MO.0.C

MOTIF COE1_MOUSE.H11MO.0.A
letter-probability matrix: alength= 4 w= 13 nsites= 429
0.4172494172494173	0.09557109557109557	0.30069930069930073	0.1864801864801865
0.12121212121212122	0.18881118881118883	0.4778554778554779	0.21212121212121213
0.02564102564102564	0.3356643356643357	0.055944055944055944	0.5827505827505828
0.002331002331002331	0.9883449883449883	0.006993006993006994	0.002331002331002331
0.004662004662004662	0.7948717948717949	0.004662004662004662	0.1958041958041958
0.004662004662004662	0.9766899766899767	0.004662004662004662	0.013986013986013986
0.40326340326340326	0.04195804195804196	0.08158508158508158	0.4731934731934732
0.18881118881118883	0.037296037296037296	0.6759906759906761	0.0979020979020979
0.011655011655011656	0.011655011655011656	0.9673659673659674	0.009324009324009324
0.11188811188811189	0.0	0.8881118881118881	0.0
0.0	0.0	1.0	0.0
0.8484848484848485	0.018648018648018648	0.12121212121212122	0.011655011655011656
0.19813519813519812	0.43356643356643354	0.3006993006993007	0.06759906759906759
URL http://hocomoco.autosome.ru/motif/COE1_MOUSE.H11MO.0.A

MOTIF COT1_MOUSE.H11MO.0.B
letter-probability matrix: alength= 4 w= 9 nsites= 83
0.0970767529795793	0.636930385100859	0.0860396027700148	0.179953259149547
0.6858939678741826	0.10786305886619908	0.09732759730252408	0.1089153759570941
0.6567470866134865	0.05016886458892993	0.21181048816351714	0.08127356063406646
0.803692920059934	0.0	0.19630707994006602	0.0
0.009030395626007376	0.0	0.9909696043739925	0.0
0.0	0.0	0.7614042544078831	0.23859574559211702
0.009030395626007381	0.08583769824618671	0.028094564169800707	0.8770373419580052
0.010033772917786	0.90914541529492	0.00903039562600738	0.0717904161612864
0.8491446823120323	0.08513410507646943	0.04540282245298161	0.020318390158516608
URL http://hocomoco.autosome.ru/motif/COT1_MOUSE.H11MO.0.B

MOTIF COT2_MOUSE.H11MO.0.A
letter-probability matrix: alength= 4 w= 13 nsites= 500
0.17200000000000001	0.34800000000000003	0.252	0.228
0.272	0.424	0.14400000000000002	0.16
0.548	0.19	0.11	0.15200000000000002
0.4799999999999999	0.08199999999999999	0.37599999999999995	0.06199999999999999
0.764	0.004	0.222	0.01
0.034	0.0	0.956	0.01
0.016	0.006000000000000001	0.954	0.024
0.018000000000000002	0.062	0.08800000000000001	0.8320000000000001
0.004	0.908	0.04	0.048
0.972	0.002	0.01	0.016
0.32799999999999996	0.156	0.37599999999999995	0.13999999999999999
0.414	0.146	0.352	0.088
0.28400000000000003	0.108	0.406	0.202
URL http://hocomoco.autosome.ru/motif/COT2_MOUSE.H11MO.0.A

MOTIF CREB1_MOUSE.H11MO.0.A
letter-probability matrix: alength= 4 w= 11 nsites= 500
0.282	0.286	0.152	0.27999999999999997
0.34600000000000003	0.096	0.426	0.132
0.5099999999999999	0.041999999999999996	0.43599999999999994	0.011999999999999999
0.004	0.024	0.01	0.962
0.008	0.006000000000000001	0.978	0.008
0.97	0.0	0.022000000000000002	0.008
0.01	0.866	0.028	0.096
0.018000000000000002	0.012	0.896	0.07400000000000001
0.08	0.268	0.011999999999999999	0.64
0.314	0.504	0.082	0.1
0.622	0.122	0.116	0.14
URL http://hocomoco.autosome.ru/motif/CREB1_MOUSE.H11MO.0.A

MOTIF CREM_MOUSE.H11MO.0.C
letter-probability matrix: alength= 4 w= 11 nsites= 30
0.04200819672131148	0.5706967213114758	0.2592213114754099	0.12807377049180294
0.463114754098361	0.20901639344262302	0.327868852459016	0.0
0.2581967213114751	0.4057377049180332	0.26229508196721313	0.07377049180327871
0.0	0.0	0.0	1.0
0.03278688524590161	0.0	0.9672131147540984	0.0
0.9631147540983607	0.03688524590163929	0.0	0.0
0.0327868852459016	0.9016393442622951	0.0655737704918033	0.0
0.217213114754098	0.0	0.782786885245902	0.0
0.10655737704918004	0.03278688524590161	0.0	0.8606557377049184
0.028688524590163904	0.704918032786885	0.22540983606557402	0.040983606557377004
0.8401639344262292	0.10245901639344301	0.0327868852459016	0.0245901639344262
URL http://hocomoco.autosome.ru/motif/CREM_MOUSE.H11MO.0.C

MOTIF CRX_MOUSE.H11MO.0.A
letter-probability matrix: alength= 4 w= 13 nsites= 500
0.24799999999999997	0.16399999999999998	0.152	0.43599999999999994
0.534	0.104	0.262	0.09999999999999999
0.574	0.046	0.27599999999999997	0.104
0.172	0.092	0.566	0.16999999999999998
0.49799999999999994	0.16399999999999998	0.262	0.076
0.192	0.006000000000000001	0.776	0.026000000000000002
0.032	0.01	0.936	0.022000000000000002
0.764	0.218	0.016	0.002
0.0	0.0	0.0	1.0
0.022000000000000002	0.058	0.024	0.896
0.88	0.004	0.034	0.082
0.27	0.066	0.526	0.13799999999999998
0.23399999999999999	0.324	0.344	0.09799999999999999
URL http://hocomoco.autosome.ru/motif/CRX_MOUSE.H11MO.0.A

MOTIF CTCFL_MOUSE.H11MO.0.A
letter-probability matrix: alength= 4 w= 18 nsites= 495
0.19393939393939394	0.20202020202020202	0.4767676767676768	0.12727272727272726
0.05454545454545455	0.8181818181818182	0.08484848484848485	0.04242424242424243
0.016161616161616165	0.9676767676767677	0.008080808080808083	0.008080808080808083
0.3434343434343434	0.10707070707070707	0.397979797979798	0.15151515151515152
0.09696969696969696	0.509090909090909	0.3838383838383838	0.0101010101010101
0.052525252525252523	0.5939393939393939	0.0808080808080808	0.2727272727272727
0.901010101010101	0.026262626262626262	0.050505050505050504	0.022222222222222223
0.004040404040404041	0.004040404040404041	0.9919191919191919	0.0
0.1696969696969697	0.0	0.8262626262626263	0.004040404040404041
0.044444444444444446	0.052525252525252523	0.787878787878788	0.11515151515151516
0.008080808080808083	0.004040404040404041	0.9838383838383838	0.004040404040404041
0.0020202020202020206	0.018181818181818184	0.9414141414141414	0.03838383838383839
0.046464646464646465	0.9474747474747475	0.0	0.0060606060606060615
0.13535353535353536	0.0020202020202020206	0.8585858585858586	0.004040404040404041
0.022222222222222223	0.787878787878788	0.14949494949494951	0.04040404040404041
0.1111111111111111	0.38989898989898986	0.09494949494949494	0.404040404040404
0.23434343434343433	0.3131313131313131	0.39797979797979793	0.05454545454545454
0.08484848484848484	0.3656565656565656	0.2606060606060606	0.28888888888888886
URL http://hocomoco.autosome.ru/motif/CTCFL_MOUSE.H11MO.0.A

MOTIF CTCF_MOUSE.H11MO.0.A
letter-probability matrix: alength= 4 w= 20 nsites= 500
0.08	0.368	0.128	0.424
0.148	0.176	0.526	0.15
0.204	0.092	0.588	0.11599999999999999
0.04	0.876	0.048	0.036000000000000004
0.008	0.99	0.0	0.002
0.636	0.018	0.286	0.05999999999999999
0.02	0.602	0.368	0.01
0.10400000000000001	0.6120000000000001	0.042	0.242
0.886	0.038000000000000006	0.052000000000000005	0.024
0.002	0.0	0.994	0.004
0.348	0.0	0.6499999999999999	0.002
0.034	0.036	0.64	0.29
0.002	0.008	0.98	0.01
0.022000000000000002	0.02	0.9	0.058
0.066	0.904	0.0	0.03
0.25199999999999995	0.006	0.738	0.004
0.064	0.67	0.246	0.02
0.09	0.362	0.118	0.42999999999999994
0.292	0.304	0.358	0.046
0.092	0.24199999999999997	0.36	0.306
URL http://hocomoco.autosome.ru/motif/CTCF_MOUSE.H11MO.0.A

MOTIF CUX1_MOUSE.H11MO.0.C
letter-probability matrix: alength= 4 w= 14 nsites= 97
0.4693396226415098	0.14150943396226395	0.3207547169811319	0.06839622641509437
0.12500000000000003	0.20165094339622602	0.376179245283019	0.29716981132075504
0.3124999999999999	0.13915094339622597	0.5153301886792458	0.033018867924528295
0.1984080188679242	0.24321933962264125	0.45312500000000044	0.10524764150943411
0.157134433962264	0.285672169811321	0.319870283018868	0.237323113207547
0.27122641509433976	0.07311320754716974	0.3514150943396227	0.3042452830188678
0.946933962264151	0.0106132075471698	0.0318396226415094	0.0106132075471698
0.010613207547169797	0.02358490566037739	0.0	0.9658018867924528
0.0	0.6751179245283021	0.04245283018867924	0.2824292452830186
0.13443396226415083	0.04245283018867925	0.7594339622641512	0.06367924528301883
0.6886792452830192	0.0	0.2688679245283016	0.04245283018867924
0.011792452830188706	0.022405660377358513	0.0	0.9658018867924528
0.07075471698113203	0.2594339622641507	0.5070754716981134	0.16273584905660382
0.127948113207547	0.183372641509434	0.389740566037736	0.298938679245283
URL http://hocomoco.autosome.ru/motif/CUX1_MOUSE.H11MO.0.C

MOTIF CUX2_MOUSE.H11MO.0.C
letter-probability matrix: alength= 4 w= 11 nsites= 489
0.4683026584867076	0.1901840490797546	0.10224948875255625	0.23926380368098163
0.5725971370143149	0.03476482617586913	0.3312883435582823	0.06134969325153375
0.7177914110429447	0.08384458077709613	0.15541922290388552	0.04294478527607363
0.07770961145194276	0.051124744376278126	0.04703476482617588	0.8241308793456033
0.010224948875255626	0.9366053169734151	0.04498977505112475	0.008179959100204501
0.8323108384458078	0.06543967280163601	0.07975460122699388	0.022494887525562376
0.7914110429447853	0.16973415132924338	0.022494887525562376	0.016359918200409003
0.07361963190184051	0.006134969325153376	0.09611451942740287	0.8241308793456033
0.35378323108384463	0.18200408997955012	0.40490797546012275	0.059304703476482624
0.5296523517382413	0.16768916155419225	0.20040899795501024	0.10224948875255625
0.44171779141104295	0.21063394683026584	0.1901840490797546	0.15746421267893662
URL http://hocomoco.autosome.ru/motif/CUX2_MOUSE.H11MO.0.C

MOTIF DBP_MOUSE.H11MO.0.B
letter-probability matrix: alength= 4 w= 11 nsites= 25
0.3128205128205128	0.2307692307692309	0.4307692307692308	0.025641025641025585
0.0717948717948718	0.0	0.046153846153846205	0.882051282051282
0.0923076923076923	0.046153846153846205	0.0974358974358974	0.764102564102564
0.6410256410256411	0.07692307692307691	0.16410256410256402	0.11794871794871802
0.025641025641025602	0.130769230769231	0.09230769230769231	0.7512820512820512
0.09230769230769234	0.0	0.8564102564102565	0.05128205128205132
0.0	0.456410256410256	0.0	0.543589743589744
0.9025641025641025	0.05128205128205133	0.0	0.046153846153846226
0.9538461538461538	0.0	0.0	0.04615384615384619
0.08974358974358973	0.3307692307692307	0.2589743589743588	0.3205128205128207
0.394871794871795	0.24615384615384603	0.184615384615385	0.174358974358974
URL http://hocomoco.autosome.ru/motif/DBP_MOUSE.H11MO.0.B

MOTIF DDIT3_MOUSE.H11MO.0.C
letter-probability matrix: alength= 4 w= 10 nsites= 500
0.436	0.4	0.14600000000000002	0.018000000000000002
0.022000000000000002	0.018000000000000002	0.016	0.9440000000000001
0.012	0.028	0.93	0.03
0.9	0.028	0.032	0.04
0.022000000000000002	0.058	0.046	0.874
0.014	0.008	0.952	0.026000000000000002
0.336	0.432	0.004	0.228
0.884	0.112	0.004	0.0
0.988	0.0	0.008	0.004
0.072	0.24199999999999997	0.16399999999999998	0.522
URL http://hocomoco.autosome.ru/motif/DDIT3_MOUSE.H11MO.0.C

MOTIF DLX3_MOUSE.H11MO.0.C
letter-probability matrix: alength= 4 w= 10 nsites= 34
0.17308113424267113	0.12819522323942611	0.6603002412849656	0.038423401232937436
0.412499567046582	0.404261452195017	0.183238980758401	0.0
0.0	0.022442955501622192	0.0	0.9775570444983778
0.9775570444983778	0.0	0.022442955501622192	0.0
1.0	0.0	0.0	0.0
0.0	0.0	0.0	1.0
0.0	0.0	0.044885911003244516	0.9551140889967554
0.542326268784357	0.0	0.364206572463731	0.093467158751912
0.16079602525677905	0.5164762297031282	0.2778418340368481	0.044885911003244516
0.446091937007561	0.154333515486472	0.102345184158198	0.297229363347769
URL http://hocomoco.autosome.ru/motif/DLX3_MOUSE.H11MO.0.C

MOTIF DLX5_MOUSE.H11MO.0.C
letter-probability matrix: alength= 4 w= 11 nsites= 464
0.24353448275862066	0.0668103448275862	0.043103448275862065	0.646551724137931
0.7155172413793104	0.09051724137931035	0.16594827586206898	0.028017241379310345
0.9051724137931034	0.03017241379310345	0.02586206896551724	0.03879310344827586
0.01724137931034483	0.02370689655172414	0.021551724137931036	0.9375
0.04956896551724138	0.03017241379310345	0.1271551724137931	0.7931034482758621
0.6616379310344828	0.0625	0.21551724137931036	0.0603448275862069
0.05818965517241379	0.40301724137931033	0.05818965517241379	0.48060344827586204
0.6508620689655172	0.004310344827586208	0.1206896551724138	0.22413793103448276
0.04741379310344828	0.02586206896551724	0.6745689655172414	0.2521551724137931
0.10344827586206895	0.14224137931034483	0.5711206896551724	0.18318965517241378
0.06896551724137931	0.17025862068965517	0.37068965517241376	0.3900862068965517
URL http://hocomoco.autosome.ru/motif/DLX5_MOUSE.H11MO.0.C

MOTIF DMRT1_MOUSE.H11MO.0.C
letter-probability matrix: alength= 4 w= 17 nsites= 500
0.204	0.23199999999999998	0.118	0.44599999999999995
0.312	0.041999999999999996	0.272	0.374
0.062	0.046	0.864	0.028
0.388	0.336	0.046	0.23
0.36	0.102	0.074	0.46399999999999997
0.958	0.014	0.01	0.018000000000000002
0.04	0.934	0.01	0.016
0.878	0.006000000000000001	0.002	0.114
0.762	0.238	0.0	0.0
0.324	0.006	0.016	0.6539999999999999
0.01	0.02	0.968	0.002
0.03	0.004	0.008	0.958
0.49999999999999994	0.041999999999999996	0.11199999999999999	0.346
0.26	0.026	0.39999999999999997	0.314
0.012	0.916	0.026000000000000002	0.046
0.46599999999999997	0.23799999999999996	0.034	0.262
0.478	0.17400000000000002	0.194	0.154
URL http://hocomoco.autosome.ru/motif/DMRT1_MOUSE.H11MO.0.C

MOTIF DMRTB_MOUSE.H11MO.0.C
letter-probability matrix: alength= 4 w= 16 nsites= 500
0.11999999999999998	0.24199999999999997	0.23799999999999996	0.39999999999999997
0.19799999999999998	0.09599999999999999	0.296	0.41
0.036000000000000004	0.024	0.866	0.07400000000000001
0.30000000000000004	0.434	0.042	0.224
0.266	0.12199999999999998	0.027999999999999997	0.584
0.86	0.064	0.032	0.044000000000000004
0.01	0.95	0.026000000000000002	0.014
0.6619999999999999	0.041999999999999996	0.026	0.27
0.0	0.004	0.26	0.736
0.128	0.022000000000000002	0.036000000000000004	0.8140000000000001
0.038000000000000006	0.05	0.848	0.064
0.046	0.042	0.026000000000000002	0.886
0.48999999999999994	0.08	0.12599999999999997	0.304
0.19999999999999998	0.05399999999999999	0.33799999999999997	0.408
0.066	0.8320000000000001	0.042	0.06
0.324	0.33599999999999997	0.066	0.274
URL http://hocomoco.autosome.ru/motif/DMRTB_MOUSE.H11MO.0.C

MOTIF E2F1_MOUSE.H11MO.0.A
letter-probability matrix: alength= 4 w= 12 nsites= 500
0.17800000000000002	0.162	0.508	0.15200000000000002
0.372	0.114	0.336	0.17800000000000002
0.17	0.024	0.644	0.162
0.058	0.10400000000000001	0.8260000000000001	0.012
0.014	0.008	0.974	0.004
0.016	0.924	0.004	0.056
0.024	0.008	0.934	0.034
0.078	0.018000000000000002	0.884	0.02
0.022000000000000002	0.016	0.962	0.0
0.574	0.041999999999999996	0.37	0.013999999999999999
0.506	0.28200000000000003	0.164	0.048
0.356	0.20199999999999999	0.302	0.13999999999999999
URL http://hocomoco.autosome.ru/motif/E2F1_MOUSE.H11MO.0.A

MOTIF E2F2_MOUSE.H11MO.0.B
letter-probability matrix: alength= 4 w= 10 nsites= 8
0.15530303030303003	0.14015151515151503	0.6856060606060611	0.018939393939393902
0.0	0.0	1.0	0.0
0.0	0.787878787878788	0.212121212121212	0.0
0.0	0.0	1.0	0.0
0.0	0.7878787878787882	0.13636363636363602	0.07575757575757582
0.0	0.0378787878787879	0.962121212121212	0.0
0.666666666666667	0.196969696969697	0.136363636363636	0.0
0.878787878787879	0.121212121212121	0.0	0.0
0.6666666666666664	0.0	0.07575757575757573	0.2575757575757578
0.04166666666666668	0.7386363636363636	0.04166666666666668	0.17803030303030293
URL http://hocomoco.autosome.ru/motif/E2F2_MOUSE.H11MO.0.B

MOTIF E2F3_MOUSE.H11MO.0.A
letter-probability matrix: alength= 4 w= 10 nsites= 498
0.18674698795180722	0.11244979919678713	0.570281124497992	0.13052208835341364
0.12248995983935741	0.2570281124497992	0.6184738955823292	0.002008032128514056
0.00602409638554217	0.024096385542168676	0.9538152610441767	0.016064257028112452
0.07429718875502009	0.9176706827309237	0.0	0.008032128514056226
0.020080321285140562	0.030120481927710843	0.9457831325301205	0.004016064257028113
0.004016064257028113	0.026104417670682733	0.9618473895582329	0.008032128514056226
0.06626506024096386	0.010040160642570281	0.9216867469879518	0.0020080321285140565
0.9839357429718876	0.004016064257028113	0.008032128514056226	0.004016064257028113
0.4417670682730923	0.08433734939759036	0.47188755020080314	0.002008032128514056
0.20883534136546184	0.26305220883534136	0.47188755020080314	0.056224899598393566
URL http://hocomoco.autosome.ru/motif/E2F3_MOUSE.H11MO.0.A

MOTIF E2F4_MOUSE.H11MO.0.A
letter-probability matrix: alength= 4 w= 14 nsites= 500
0.38199999999999995	0.18999999999999997	0.274	0.154
0.23399999999999999	0.09999999999999999	0.604	0.06199999999999999
0.204	0.068	0.5519999999999999	0.176
0.24799999999999997	0.066	0.53	0.156
0.024	0.07400000000000001	0.9	0.002
0.012	0.008	0.97	0.01
0.026000000000000002	0.898	0.006000000000000001	0.07
0.008	0.002	0.958	0.032
0.002	0.048	0.91	0.04
0.068	0.01	0.904	0.018000000000000002
0.578	0.047999999999999994	0.32599999999999996	0.047999999999999994
0.396	0.394	0.106	0.10400000000000001
0.30200000000000005	0.28	0.17600000000000002	0.242
0.27999999999999997	0.19599999999999998	0.19599999999999998	0.32799999999999996
URL http://hocomoco.autosome.ru/motif/E2F4_MOUSE.H11MO.0.A

MOTIF E2F5_MOUSE.H11MO.0.B
letter-probability matrix: alength= 4 w= 10 nsites= 12
0.134297520661157	0.39876033057851207	0.332644628099174	0.134297520661157
0.0	0.107438016528926	0.892561983471074	0.0
0.0	1.0	0.0	0.0
0.0	0.0	1.0	0.0
0.0	0.8512396694214878	0.14876033057851215	0.0
0.0	0.533057851239669	0.46694214876033097	0.0
1.0	0.0	0.0	0.0
1.0	0.0	0.0	0.0
1.0	0.0	0.0	0.0
0.266528925619835	0.39876033057851207	0.134297520661157	0.200413223140496
URL http://hocomoco.autosome.ru/motif/E2F5_MOUSE.H11MO.0.B

MOTIF E2F6_MOUSE.H11MO.0.A
letter-probability matrix: alength= 4 w= 12 nsites= 1864
0.221258852510718	0.16822788200455	0.29642475617369	0.314088509311042
0.201790490817042	0.0642486664627749	0.460562301926219	0.273398540793964
0.147721571879643	0.11801712664376501	0.7194876078518051	0.014773693624786902
0.0254143721969265	0.0282431231024352	0.940109692657179	0.00623281204345931
0.11587123654827604	0.8576627856073663	0.0022329548487660307	0.02423302299559161
0.05787757510528652	0.02893622682460571	0.8891921763580233	0.023994021712084507
0.008581853229928774	0.06487519125596843	0.9184834908038394	0.008059464710263323
0.010282176646879105	0.009682966286086336	0.9696878086432036	0.010347048423831008
0.8081494762817376	0.003151402638243192	0.18670004605868515	0.001999075021334112
0.582812237583174	0.0521330085409916	0.358987535578805	0.00606721829702941
0.2597602521316811	0.17081080301845106	0.5191516105601062	0.050277334289761715
0.18631003625388418	0.2227150531880862	0.4832928822739205	0.1076820282841091
URL http://hocomoco.autosome.ru/motif/E2F6_MOUSE.H11MO.0.A

MOTIF E2F7_MOUSE.H11MO.0.C
letter-probability matrix: alength= 4 w= 13 nsites= 500
0.19599999999999998	0.148	0.53	0.12599999999999997
0.338	0.032	0.41600000000000004	0.214
0.142	0.08199999999999999	0.7719999999999999	0.004
0.044000000000000004	0.004	0.9420000000000001	0.01
0.084	0.854	0.004	0.058
0.14	0.016	0.8140000000000001	0.03
0.022000000000000002	0.012	0.958	0.008
0.20400000000000001	0.006000000000000001	0.776	0.014
0.714	0.004	0.27599999999999997	0.006
0.6040000000000001	0.138	0.24	0.018000000000000002
0.428	0.192	0.224	0.156
0.34400000000000003	0.08600000000000001	0.35600000000000004	0.214
0.26	0.152	0.48599999999999993	0.102
URL http://hocomoco.autosome.ru/motif/E2F7_MOUSE.H11MO.0.C

MOTIF EGR1_MOUSE.H11MO.0.A
letter-probability matrix: alength= 4 w= 14 nsites= 492
0.22764227642276422	0.19308943089430894	0.4715447154471545	0.10772357723577236
0.13617886178861788	0.17276422764227642	0.3394308943089431	0.3516260162601626
0.0508130081300813	0.03861788617886179	0.8963414634146342	0.014227642276422764
0.15447154471544716	0.6707317073170732	0.012195121951219513	0.16260162601626016
0.0020325203252032522	0.0	0.9878048780487805	0.01016260162601626
0.004065040650406504	0.002032520325203252	0.5447154471544715	0.4491869918699187
0.034552845528455285	0.0020325203252032522	0.9634146341463414	0.0
0.0	0.0040650406504065045	0.9898373983739838	0.006097560975609757
0.0	0.0	1.0	0.0
0.1483739837398374	0.6117886178861789	0.0	0.23983739837398374
0.0	0.006097560975609757	0.9898373983739838	0.0040650406504065045
0.024390243902439025	0.028455284552845527	0.7784552845528455	0.16869918699186992
0.2621951219512195	0.08536585365853658	0.5487804878048781	0.10365853658536585
0.2195121951219512	0.09756097560975609	0.5772357723577236	0.1056910569105691
URL http://hocomoco.autosome.ru/motif/EGR1_MOUSE.H11MO.0.A

MOTIF EGR2_MOUSE.H11MO.0.A
letter-probability matrix: alength= 4 w= 14 nsites= 500
0.13799999999999998	0.142	0.41800000000000004	0.302
0.09400000000000001	0.13400000000000004	0.728	0.044000000000000004
0.222	0.3980000000000001	0.06800000000000002	0.31200000000000006
0.020000000000000004	0.012000000000000002	0.95	0.018000000000000002
0.008	0.014	0.296	0.682
0.062	0.004	0.926	0.008
0.0020000000000000005	0.004000000000000001	0.984	0.010000000000000002
0.0020000000000000005	0.018000000000000002	0.98	0.0
0.248	0.41800000000000004	0.014000000000000002	0.32000000000000006
0.028000000000000004	0.016000000000000004	0.924	0.03200000000000001
0.07200000000000001	0.008000000000000002	0.73	0.19000000000000003
0.25199999999999995	0.096	0.542	0.11
0.18799999999999997	0.10799999999999998	0.528	0.176
0.22399999999999998	0.16999999999999998	0.5	0.106
URL http://hocomoco.autosome.ru/motif/EGR2_MOUSE.H11MO.0.A

MOTIF EHF_MOUSE.H11MO.0.B
letter-probability matrix: alength= 4 w= 15 nsites= 500
0.25	0.20800000000000002	0.384	0.158
0.446	0.156	0.166	0.232
0.844	0.006000000000000001	0.008	0.14200000000000002
0.14200000000000002	0.45	0.192	0.216
0.19399999999999998	0.512	0.294	0.0
0.754	0.228	0.018000000000000002	0.0
0.0	0.0	1.0	0.0
0.002	0.0	0.998	0.0
0.998	0.0	0.002	0.0
0.998	0.0	0.0	0.002
0.226	0.008	0.766	0.0
0.032	0.184	0.041999999999999996	0.742
0.27	0.10200000000000001	0.406	0.222
0.25	0.246	0.40800000000000003	0.096
0.16799999999999998	0.36	0.354	0.118
URL http://hocomoco.autosome.ru/motif/EHF_MOUSE.H11MO.0.B

MOTIF ELF1_MOUSE.H11MO.0.A
letter-probability matrix: alength= 4 w= 14 nsites= 500
0.212	0.282	0.44599999999999995	0.05999999999999999
0.48399999999999993	0.154	0.256	0.106
0.6080000000000001	0.09000000000000001	0.154	0.14800000000000002
0.182	0.48	0.224	0.114
0.02	0.6799999999999999	0.296	0.004
0.17600000000000002	0.8140000000000001	0.002	0.008
0.0	0.0	0.998	0.002
0.002	0.002	0.996	0.0
0.992	0.004	0.0	0.004
0.998	0.002	0.0	0.0
0.096	0.016	0.886	0.002
0.074	0.24799999999999997	0.04	0.638
0.142	0.16599999999999998	0.616	0.076
0.162	0.25	0.49	0.098
URL http://hocomoco.autosome.ru/motif/ELF1_MOUSE.H11MO.0.A

MOTIF ELF2_MOUSE.H11MO.0.C
letter-probability matrix: alength= 4 w= 15 nsites= 9
0.027777777777777807	0.25000000000000006	0.13888888888888903	0.5833333333333331
0.44444444444444436	0.0	0.3333333333333333	0.22222222222222218
0.22222222222222218	0.22222222222222218	0.3333333333333333	0.22222222222222218
0.0	0.777777777777778	0.222222222222222	0.0
0.7777777777777781	0.11111111111111101	0.11111111111111101	0.0
0.0	0.0	1.0	0.0
0.0	0.0	1.0	0.0
1.0	0.0	0.0	0.0
1.0	0.0	0.0	0.0
0.11111111111111101	0.0	0.8888888888888891	0.0
0.0	0.222222222222222	0.222222222222222	0.555555555555556
0.444444444444444	0.0	0.555555555555556	0.0
0.4444444444444445	0.11111111111111112	0.33333333333333337	0.11111111111111112
0.22222222222222224	0.33333333333333337	0.33333333333333337	0.11111111111111112
0.111111111111111	0.111111111111111	0.222222222222222	0.555555555555556
URL http://hocomoco.autosome.ru/motif/ELF2_MOUSE.H11MO.0.C

MOTIF ELF3_MOUSE.H11MO.0.B
letter-probability matrix: alength= 4 w= 14 nsites= 500
0.298	0.16999999999999998	0.38999999999999996	0.142
0.448	0.15200000000000002	0.188	0.212
0.87	0.006000000000000001	0.028	0.096
0.14600000000000002	0.41200000000000003	0.234	0.20800000000000002
0.272	0.38599999999999995	0.34199999999999997	0.0
0.916	0.064	0.016	0.004
0.002	0.0	0.984	0.014
0.0	0.006000000000000001	0.992	0.002
0.99	0.0	0.01	0.0
0.978	0.0	0.01	0.012
0.298	0.018	0.6819999999999999	0.002
0.04	0.14800000000000002	0.052000000000000005	0.76
0.35200000000000004	0.064	0.398	0.186
0.258	0.204	0.42599999999999993	0.11199999999999999
URL http://hocomoco.autosome.ru/motif/ELF3_MOUSE.H11MO.0.B

MOTIF ELF5_MOUSE.H11MO.0.A
letter-probability matrix: alength= 4 w= 17 nsites= 500
0.314	0.066	0.546	0.074
0.188	0.062	0.73	0.02
0.612	0.072	0.288	0.027999999999999997
0.906	0.002	0.054	0.038000000000000006
0.19599999999999998	0.186	0.572	0.046
0.44799999999999995	0.142	0.39599999999999996	0.013999999999999999
0.878	0.014	0.10200000000000001	0.006000000000000001
0.0	0.006000000000000001	0.978	0.016
0.012	0.002	0.986	0.0
0.992	0.006000000000000001	0.0	0.002
0.986	0.004	0.004	0.006000000000000001
0.20600000000000002	0.044000000000000004	0.738	0.012
0.446	0.096	0.218	0.24
0.44199999999999995	0.09	0.348	0.11999999999999998
0.27599999999999997	0.134	0.5019999999999999	0.088
0.416	0.128	0.32799999999999996	0.128
0.414	0.134	0.308	0.144
URL http://hocomoco.autosome.ru/motif/ELF5_MOUSE.H11MO.0.A

MOTIF ELK1_MOUSE.H11MO.0.B
letter-probability matrix: alength= 4 w= 11 nsites= 500
0.46799999999999997	0.148	0.27599999999999997	0.10799999999999998
0.114	0.736	0.14600000000000002	0.004
0.14200000000000002	0.81	0.006000000000000001	0.042
0.002	0.0	0.992	0.006000000000000001
0.002	0.0	0.998	0.0
0.992	0.006000000000000001	0.0	0.002
0.98	0.002	0.002	0.016
0.084	0.04	0.8220000000000001	0.054
0.034	0.17	0.048	0.748
0.156	0.11999999999999998	0.582	0.142
0.282	0.23399999999999999	0.39399999999999996	0.09
URL http://hocomoco.autosome.ru/motif/ELK1_MOUSE.H11MO.0.B

MOTIF ELK4_MOUSE.H11MO.0.B
letter-probability matrix: alength= 4 w= 13 nsites= 175
0.2057142857142857	0.2571428571428571	0.4342857142857143	0.10285714285714286
0.34285714285714286	0.1657142857142857	0.44	0.05142857142857143
0.4342857142857143	0.09714285714285714	0.4342857142857143	0.03428571428571429
0.17714285714285713	0.56	0.22285714285714286	0.04
0.25142857142857145	0.6514285714285715	0.045714285714285714	0.05142857142857143
0.017142857142857144	0.0	0.9771428571428571	0.005714285714285714
0.03428571428571429	0.005714285714285714	0.9542857142857143	0.005714285714285714
0.9428571428571428	0.03428571428571429	0.022857142857142857	0.0
0.9714285714285714	0.0	0.017142857142857144	0.011428571428571429
0.22857142857142856	0.022857142857142857	0.7085714285714285	0.04
0.09142857142857143	0.4114285714285714	0.10857142857142857	0.38857142857142857
0.29714285714285715	0.11428571428571428	0.5257142857142857	0.06285714285714286
0.18285714285714286	0.2057142857142857	0.45714285714285713	0.15428571428571428
URL http://hocomoco.autosome.ru/motif/ELK4_MOUSE.H11MO.0.B

MOTIF EPAS1_MOUSE.H11MO.0.C
letter-probability matrix: alength= 4 w= 9 nsites= 500
0.22999999999999998	0.256	0.44599999999999995	0.068
0.16599999999999998	0.06999999999999999	0.24399999999999997	0.52
0.866	0.02	0.108	0.006000000000000001
0.02	0.912	0.026000000000000002	0.042
0.016	0.01	0.97	0.004
0.0	0.0	0.002	0.998
0.0	0.0	0.998	0.002
0.374	0.47000000000000003	0.06	0.096
0.16	0.49	0.134	0.216
URL http://hocomoco.autosome.ru/motif/EPAS1_MOUSE.H11MO.0.C

MOTIF ERG_MOUSE.H11MO.0.A
letter-probability matrix: alength= 4 w= 14 nsites= 500
0.286	0.21999999999999997	0.38799999999999996	0.106
0.282	0.22599999999999998	0.37599999999999995	0.11599999999999999
0.48599999999999993	0.106	0.306	0.102
0.09000000000000001	0.742	0.162	0.006000000000000001
0.49	0.494	0.01	0.006000000000000001
0.008	0.002	0.988	0.002
0.006000000000000001	0.006000000000000001	0.988	0.0
0.99	0.004	0.002	0.004
0.9380000000000001	0.004	0.01	0.048
0.282	0.011999999999999999	0.6759999999999999	0.029999999999999995
0.142	0.306	0.13999999999999999	0.412
0.276	0.126	0.456	0.14200000000000002
0.274	0.22599999999999998	0.39599999999999996	0.104
0.236	0.298	0.372	0.09399999999999999
URL http://hocomoco.autosome.ru/motif/ERG_MOUSE.H11MO.0.A

MOTIF ERR1_MOUSE.H11MO.0.A
letter-probability matrix: alength= 4 w= 12 nsites= 500
0.4	0.17800000000000002	0.186	0.23600000000000002
0.162	0.126	0.49	0.222
0.078	0.306	0.31	0.306
0.023999999999999997	0.264	0.076	0.636
0.062	0.8160000000000001	0.12	0.002
0.9400000000000001	0.006000000000000001	0.054	0.0
0.994	0.0	0.006000000000000001	0.0
0.0	0.0	0.992	0.008
0.0	0.0	0.996	0.004
0.012	0.006000000000000001	0.046	0.936
0.0	0.95	0.02	0.03
0.99	0.0	0.01	0.0
URL http://hocomoco.autosome.ru/motif/ERR1_MOUSE.H11MO.0.A

MOTIF ERR2_MOUSE.H11MO.0.A
letter-probability matrix: alength= 4 w= 17 nsites= 500
0.404	0.152	0.288	0.156
0.544	0.13	0.11800000000000002	0.20800000000000002
0.21599999999999997	0.102	0.506	0.176
0.05999999999999999	0.18799999999999997	0.18	0.572
0.046000000000000006	0.16800000000000004	0.020000000000000004	0.766
0.04800000000000001	0.856	0.09400000000000001	0.0020000000000000005
0.886	0.07200000000000001	0.03200000000000001	0.010000000000000002
0.96	0.0	0.036000000000000004	0.004
0.024000000000000004	0.004000000000000001	0.958	0.014000000000000002
0.0020000000000000005	0.010000000000000002	0.97	0.018000000000000002
0.04800000000000001	0.008000000000000002	0.024000000000000004	0.92
0.010000000000000002	0.936	0.018000000000000002	0.036000000000000004
0.904	0.06400000000000002	0.014000000000000002	0.018000000000000002
0.162	0.25399999999999995	0.146	0.43799999999999994
0.23600000000000002	0.442	0.132	0.19
0.104	0.46799999999999997	0.16999999999999998	0.258
0.24799999999999997	0.16	0.148	0.444
URL http://hocomoco.autosome.ru/motif/ERR2_MOUSE.H11MO.0.A

MOTIF ERR3_MOUSE.H11MO.0.C
letter-probability matrix: alength= 4 w= 10 nsites= 242
0.08264462809917356	0.24793388429752067	0.2190082644628099	0.45041322314049587
0.024793388429752067	0.731404958677686	0.23140495867768596	0.012396694214876033
0.9504132231404959	0.01652892561983471	0.028925619834710745	0.004132231404958678
0.9628099173553719	0.004132231404958678	0.024793388429752067	0.008264462809917356
0.0371900826446281	0.0	0.9545454545454546	0.008264462809917356
0.004132231404958678	0.024793388429752067	0.9504132231404959	0.02066115702479339
0.21487603305785125	0.03305785123966942	0.1446280991735537	0.6074380165289256
0.02066115702479339	0.7479338842975206	0.1859504132231405	0.045454545454545456
0.8677685950413223	0.045454545454545456	0.07024793388429752	0.01652892561983471
0.09504132231404959	0.5082644628099173	0.25206611570247933	0.1446280991735537
URL http://hocomoco.autosome.ru/motif/ERR3_MOUSE.H11MO.0.C

MOTIF ESR1_MOUSE.H11MO.0.A
letter-probability matrix: alength= 4 w= 15 nsites= 500
0.5579999999999999	0.046	0.306	0.09
0.094	0.006000000000000001	0.768	0.132
0.098	0.07200000000000001	0.804	0.026000000000000002
0.24199999999999997	0.06999999999999999	0.10799999999999998	0.58
0.002	0.85	0.11800000000000001	0.03
0.928	0.006000000000000001	0.046	0.02
0.074	0.5619999999999999	0.282	0.08199999999999999
0.43799999999999994	0.5619999999999999	0.0	0.0
0.168	0.476	0.246	0.11
0.07600000000000001	0.052000000000000005	0.014	0.858
0.026000000000000002	0.028	0.9380000000000001	0.008
0.55	0.158	0.07400000000000001	0.218
0.066	0.794	0.044000000000000004	0.096
0.10400000000000001	0.8180000000000001	0.0	0.078
0.07	0.376	0.054	0.5
URL http://hocomoco.autosome.ru/motif/ESR1_MOUSE.H11MO.0.A

MOTIF ESR2_MOUSE.H11MO.0.A
letter-probability matrix: alength= 4 w= 15 nsites= 497
0.49496981891348085	0.096579476861167	0.36217303822937624	0.04627766599597585
0.11468812877263582	0.012072434607645876	0.7907444668008049	0.08249496981891348
0.04627766599597586	0.026156941649899398	0.8591549295774648	0.06841046277665996
0.096579476861167	0.11670020120724345	0.2293762575452716	0.5573440643863179
0.01609657947686117	0.7987927565392354	0.052313883299798795	0.13279678068410464
0.6217303822937627	0.03420523138832998	0.24748490945674045	0.09657947686116701
0.0925553319919517	0.511066398390342	0.2655935613682093	0.13078470824949698
0.0	0.6680080482897384	0.0	0.3319919517102615
0.12273641851106638	0.42253521126760557	0.2676056338028169	0.18712273641851104
0.04024144869215292	0.23943661971830985	0.030181086519114685	0.6901408450704225
0.08249496981891348	0.026156941649899398	0.8913480885311872	0.0
0.5211267605633803	0.27364185110663986	0.08651911468812877	0.1187122736418511
0.024144869215291753	0.8450704225352113	0.022132796780684107	0.10865191146881288
0.08249496981891348	0.8470824949698189	0.012072434607645876	0.05835010060362173
0.07243460764587525	0.3561368209255533	0.03621730382293763	0.5352112676056338
URL http://hocomoco.autosome.ru/motif/ESR2_MOUSE.H11MO.0.A

MOTIF ETS1_MOUSE.H11MO.0.A
letter-probability matrix: alength= 4 w= 14 nsites= 500
0.24	0.25	0.422	0.08800000000000001
0.33799999999999997	0.18	0.372	0.10999999999999999
0.302	0.186	0.46399999999999997	0.047999999999999994
0.49999999999999994	0.06199999999999999	0.42799999999999994	0.01
0.07600000000000001	0.678	0.234	0.012
0.58	0.39399999999999996	0.018	0.008
0.004	0.004	0.988	0.004
0.006000000000000001	0.0	0.994	0.0
0.974	0.01	0.014	0.002
0.8320000000000001	0.01	0.006000000000000001	0.15200000000000002
0.17400000000000002	0.022000000000000002	0.8	0.004
0.08199999999999999	0.22199999999999998	0.064	0.632
0.116	0.126	0.664	0.094
0.16399999999999998	0.18799999999999997	0.584	0.064
URL http://hocomoco.autosome.ru/motif/ETS1_MOUSE.H11MO.0.A

MOTIF ETS2_MOUSE.H11MO.0.A
letter-probability matrix: alength= 4 w= 13 nsites= 500
0.23	0.14	0.436	0.194
0.318	0.146	0.346	0.18999999999999997
0.322	0.27999999999999997	0.298	0.09999999999999999
0.4739999999999999	0.076	0.366	0.08399999999999999
0.192	0.008	0.752	0.048
0.004	0.01	0.968	0.018000000000000002
0.982	0.016	0.0	0.002
0.954	0.018000000000000002	0.024	0.004
0.38199999999999995	0.08399999999999999	0.52	0.013999999999999999
0.392	0.262	0.198	0.14800000000000002
0.422	0.048	0.46	0.07
0.33	0.08600000000000001	0.496	0.08800000000000001
0.49599999999999994	0.09999999999999999	0.32	0.08399999999999999
URL http://hocomoco.autosome.ru/motif/ETS2_MOUSE.H11MO.0.A

MOTIF ETV2_MOUSE.H11MO.0.A
letter-probability matrix: alength= 4 w= 16 nsites= 229
0.3231441048034934	0.17467248908296942	0.3537117903930131	0.14847161572052403
0.30131004366812225	0.17467248908296942	0.4366812227074236	0.08733624454148471
0.5807860262008734	0.13537117903930132	0.2052401746724891	0.07860262008733625
0.5283842794759825	0.0611353711790393	0.38427947598253276	0.026200873362445413
0.5633187772925764	0.039301310043668124	0.388646288209607	0.008733624454148471
0.026200873362445413	0.8733624454148472	0.09170305676855896	0.008733624454148471
0.8908296943231441	0.10480349344978165	0.0	0.004366812227074236
0.0	0.0	1.0	0.0
0.0	0.004366812227074236	0.9956331877729258	0.0
0.9868995633187773	0.0	0.013100436681222707	0.0
0.9301310043668122	0.0	0.0	0.06986899563318777
0.4759825327510917	0.017467248908296942	0.5065502183406113	0.0
0.056768558951965066	0.3231441048034934	0.056768558951965066	0.5633187772925764
0.34934497816593885	0.13537117903930132	0.40611353711790393	0.1091703056768559
0.1091703056768559	0.26200873362445415	0.5676855895196506	0.0611353711790393
0.17467248908296942	0.28820960698689957	0.4366812227074236	0.10043668122270742
URL http://hocomoco.autosome.ru/motif/ETV2_MOUSE.H11MO.0.A

MOTIF ETV4_MOUSE.H11MO.0.B
letter-probability matrix: alength= 4 w= 8 nsites= 47
0.1631652661064429	0.45868347338935583	0.2990196078431369	0.07913165266106435
0.6708683473389361	0.22549019607843102	0.04761904761904761	0.056022408963585416
0.047619047619047596	0.014005602240896399	0.8963585434173668	0.04201680672268909
0.0700280112044818	0.0	0.9299719887955182	0.0
0.879551820728291	0.0	0.120448179271709	0.0
0.8417366946778715	0.01400560224089641	0.0	0.1442577030812321
0.256302521008403	0.022408963585434198	0.7212885154061629	0.0
0.037114845938375295	0.25980392156862697	0.16316526610644294	0.5399159663865549
URL http://hocomoco.autosome.ru/motif/ETV4_MOUSE.H11MO.0.B

MOTIF ETV6_MOUSE.H11MO.0.C
letter-probability matrix: alength= 4 w= 9 nsites= 500
0.374	0.16	0.304	0.162
0.12599999999999997	0.574	0.27	0.029999999999999995
0.916	0.01	0.004	0.07
0.006000000000000001	0.0	0.992	0.002
0.004	0.01	0.978	0.008
0.886	0.066	0.048	0.0
0.918	0.006000000000000001	0.022000000000000002	0.054
0.39	0.018000000000000002	0.504	0.08800000000000001
0.12199999999999998	0.13	0.32999999999999996	0.418
URL http://hocomoco.autosome.ru/motif/ETV6_MOUSE.H11MO.0.C

MOTIF EVI1_MOUSE.H11MO.0.B
letter-probability matrix: alength= 4 w= 16 nsites= 141
0.41897611430526455	0.15275330047049387	0.18929907550359382	0.23897150972064776
0.6360113134140591	0.03719935969385062	0.08354890463821113	0.24324042225387904
0.020914709144022606	0.029411309733781813	0.9072459441423393	0.042428036979856316
0.9732030289092212	0.005882261946756351	0.005882261946756351	0.015032447197266204
0.0411758336272945	0.455869293907092	0.00588226194675635	0.497072610518857
0.9522883197651986	0.005882261946756354	0.01764678584026911	0.024182632447776114
0.9180026080602562	0.0	0.015658548873547104	0.06633884306619661
0.030500617501699606	0.005882261946756351	0.9625278127836262	0.0010893077679178403
0.9673207669624647	0.0	0.0	0.03267923303753533
0.0	0.12464228931209606	0.005228677286005652	0.8701290334018983
0.900602167919128	0.0324064055150121	0.0	0.0669914265658599
0.772063851304823	0.00915018525050989	0.15669542067335018	0.06209054277131708
0.21083301557777978	0.18343742579518982	0.3523860571159846	0.25334350151104573
0.744097125814891	0.0919630562745609	0.076414439338893	0.0875253785716549
0.129244864921821	0.1560418360126	0.308217130029635	0.406496169035944
0.4904955394346446	0.11912804417241989	0.15839808978640188	0.2319783266065338
URL http://hocomoco.autosome.ru/motif/EVI1_MOUSE.H11MO.0.B

MOTIF EVX1_MOUSE.H11MO.0.C
letter-probability matrix: alength= 4 w= 13 nsites= 500
0.2222307157998759	0.005919341620495338	0.0630113935885623	0.7088385489910665
0.12019436827026853	0.03897282399638404	0.8002971563042545	0.04053565142909302
0.8323914183756225	0.04201099348247062	0.0075187211350601245	0.1180788670068468
0.042438356563695885	0.0035288836692775032	0.04097282914395547	0.9130599306230711
0.06660197233869229	0.004271186360242027	0.036430125789645676	0.89269671551142
0.05748210237626074	0.06270397215718139	0.18235931628303811	0.6974546091835198
0.9573047703953097	0.01732058750962325	0.023548824404369555	0.0018258176906974666
0.019207620002908373	0.12779726346819015	0.03400001246543513	0.8189951040634663
0.17848497400735705	0.016036952342842064	0.5267364900953936	0.2787415835544072
0.26518921690684516	0.06260859153290549	0.5381706660080464	0.13403152555220296
0.07528727805599662	0.5068829300612335	0.18036976916846628	0.23746002271430372
0.1499231248008169	0.38268269071217753	0.09913002956221181	0.3682641549247937
0.23062895144863702	0.20365376098969296	0.133453179912541	0.43226410764912904
URL http://hocomoco.autosome.ru/motif/EVX1_MOUSE.H11MO.0.C

MOTIF EVX2_MOUSE.H11MO.0.A
letter-probability matrix: alength= 4 w= 12 nsites= 500
0.08399999999999999	0.21599999999999997	0.172	0.528
0.008	0.044000000000000004	0.014	0.934
0.008	0.002	0.008	0.982
0.022000000000000002	0.058	0.064	0.856
0.996	0.002	0.0	0.002
0.004	0.034	0.0	0.962
0.076	0.004	0.45599999999999996	0.46399999999999997
0.38999999999999996	0.006	0.596	0.008
0.03	0.7140000000000001	0.08600000000000001	0.17
0.22199999999999998	0.31	0.044	0.424
0.11199999999999999	0.32	0.184	0.38399999999999995
0.144	0.268	0.15	0.43799999999999994
URL http://hocomoco.autosome.ru/motif/EVX2_MOUSE.H11MO.0.A

MOTIF FEV_MOUSE.H11MO.0.B
letter-probability matrix: alength= 4 w= 10 nsites= 498
0.22489959839357426	0.20481927710843373	0.5200803212851406	0.0502008032128514
0.25502008032128515	0.5301204819277109	0.13453815261044177	0.08032128514056225
0.28112449799196787	0.321285140562249	0.35542168674698793	0.04216867469879518
0.3172690763052209	0.012048192771084336	0.6586345381526104	0.012048192771084336
0.032128514056224904	0.00602409638554217	0.9477911646586346	0.014056224899598393
0.9678714859437751	0.02208835341365462	0.004016064257028113	0.00602409638554217
0.6726907630522089	0.05823293172690763	0.25100401606425704	0.01807228915662651
0.18674698795180722	0.13253012048192772	0.6024096385542168	0.0783132530120482
0.1546184738955823	0.38755020080321284	0.08835341365461846	0.36947791164658633
0.07228915662650602	0.23092369477911645	0.5843373493975903	0.11244979919678713
URL http://hocomoco.autosome.ru/motif/FEV_MOUSE.H11MO.0.B

MOTIF FLI1_MOUSE.H11MO.0.A
letter-probability matrix: alength= 4 w= 14 nsites= 500
0.118	0.262	0.5539999999999999	0.066
0.202	0.23	0.484	0.084
0.24399999999999997	0.26	0.39999999999999997	0.09599999999999999
0.336	0.08600000000000001	0.474	0.10400000000000001
0.05399999999999999	0.6599999999999999	0.268	0.018
0.284	0.6519999999999999	0.046	0.018
0.01	0.008	0.978	0.004
0.01	0.0	0.978	0.012
0.986	0.006000000000000001	0.0	0.008
0.968	0.002	0.012	0.018000000000000002
0.168	0.008	0.8180000000000001	0.006000000000000001
0.102	0.37799999999999995	0.11999999999999998	0.39999999999999997
0.142	0.142	0.6539999999999999	0.06199999999999999
0.19399999999999998	0.258	0.49999999999999994	0.047999999999999994
URL http://hocomoco.autosome.ru/motif/FLI1_MOUSE.H11MO.0.A

MOTIF FOSB_MOUSE.H11MO.0.A
letter-probability matrix: alength= 4 w= 9 nsites= 500
0.39799999999999996	0.26	0.282	0.05999999999999999
0.016	0.012	0.028	0.9440000000000001
0.018000000000000002	0.024	0.882	0.07600000000000001
0.882	0.022000000000000002	0.01	0.08600000000000001
0.0	0.0	0.796	0.20400000000000001
0.018000000000000002	0.056	0.056	0.87
0.058	0.912	0.008	0.022000000000000002
0.968	0.012	0.004	0.016
0.046	0.322	0.24399999999999997	0.38799999999999996
URL http://hocomoco.autosome.ru/motif/FOSB_MOUSE.H11MO.0.A

MOTIF FOSL1_MOUSE.H11MO.0.A
letter-probability matrix: alength= 4 w= 12 nsites= 500
0.198	0.186	0.406	0.21
0.318	0.16399999999999998	0.348	0.16999999999999998
0.42999999999999994	0.27	0.282	0.018
0.0	0.0	0.006000000000000001	0.994
0.0	0.004	0.9420000000000001	0.054
0.988	0.002	0.002	0.008
0.078	0.0	0.922	0.0
0.0	0.0	0.0	1.0
0.018000000000000002	0.98	0.002	0.0
0.996	0.004	0.0	0.0
0.022	0.412	0.162	0.40399999999999997
0.21	0.402	0.154	0.234
URL http://hocomoco.autosome.ru/motif/FOSL1_MOUSE.H11MO.0.A

MOTIF FOSL2_MOUSE.H11MO.0.A
letter-probability matrix: alength= 4 w= 11 nsites= 500
0.196	0.17	0.41200000000000003	0.222
0.412	0.208	0.352	0.027999999999999997
0.012	0.004	0.014	0.97
0.002	0.004	0.95	0.044000000000000004
0.966	0.0	0.02	0.014
0.106	0.0	0.894	0.0
0.004	0.012	0.002	0.982
0.002	0.982	0.014	0.002
0.984	0.004	0.008	0.004
0.011999999999999999	0.40399999999999997	0.236	0.348
0.20600000000000002	0.42	0.16	0.214
URL http://hocomoco.autosome.ru/motif/FOSL2_MOUSE.H11MO.0.A

MOTIF FOS_MOUSE.H11MO.0.A
letter-probability matrix: alength= 4 w= 12 nsites= 500
0.19	0.21	0.41200000000000003	0.188
0.238	0.138	0.388	0.23600000000000002
0.4779999999999999	0.146	0.374	0.002
0.0	0.002	0.0	0.998
0.0	0.0	0.984	0.016
0.99	0.002	0.0	0.008
0.0	0.0	0.978	0.022000000000000002
0.0	0.002	0.0	0.998
0.006000000000000001	0.994	0.0	0.0
1.0	0.0	0.0	0.0
0.006000000000000001	0.368	0.124	0.502
0.214	0.438	0.166	0.182
URL http://hocomoco.autosome.ru/motif/FOS_MOUSE.H11MO.0.A

MOTIF FOXA1_MOUSE.H11MO.0.A
letter-probability matrix: alength= 4 w= 10 nsites= 500
0.022000000000000002	0.002	0.0	0.976
0.258	0.0	0.742	0.0
0.0	0.0	0.0	1.0
0.004	0.0	0.058	0.9380000000000001
0.0	0.0	0.298	0.702
0.928	0.002	0.066	0.004
0.012	0.914	0.0	0.07400000000000001
0.43599999999999994	0.132	0.0	0.43199999999999994
0.05399999999999999	0.366	0.092	0.48799999999999993
0.48199999999999993	0.011999999999999999	0.044	0.46199999999999997
URL http://hocomoco.autosome.ru/motif/FOXA1_MOUSE.H11MO.0.A

MOTIF FOXA2_MOUSE.H11MO.0.A
letter-probability matrix: alength= 4 w= 13 nsites= 500
0.10999999999999999	0.39999999999999997	0.18	0.31
0.168	0.35800000000000004	0.254	0.22
0.19799999999999998	0.266	0.11399999999999999	0.422
0.046	0.008	0.002	0.9440000000000001
0.304	0.013999999999999999	0.6819999999999999	0.0
0.008	0.004	0.004	0.984
0.006000000000000001	0.002	0.066	0.926
0.0	0.0	0.296	0.704
0.904	0.002	0.064	0.03
0.004	0.908	0.002	0.08600000000000001
0.43599999999999994	0.106	0.002	0.45599999999999996
0.09599999999999999	0.286	0.09799999999999999	0.52
0.472	0.008	0.038	0.48199999999999993
URL http://hocomoco.autosome.ru/motif/FOXA2_MOUSE.H11MO.0.A

MOTIF FOXA3_MOUSE.H11MO.0.A
letter-probability matrix: alength= 4 w= 13 nsites= 500
0.158	0.466	0.216	0.16
0.22799999999999998	0.24999999999999997	0.078	0.44399999999999995
0.012	0.0	0.006000000000000001	0.982
0.246	0.008	0.738	0.008
0.008	0.022000000000000002	0.014	0.956
0.006000000000000001	0.0	0.036000000000000004	0.958
0.008	0.0	0.272	0.72
0.856	0.006000000000000001	0.114	0.024
0.004	0.874	0.022000000000000002	0.1
0.368	0.152	0.008	0.472
0.09399999999999999	0.23199999999999998	0.106	0.568
0.426	0.014	0.054	0.506
0.154	0.11599999999999999	0.578	0.152
URL http://hocomoco.autosome.ru/motif/FOXA3_MOUSE.H11MO.0.A

MOTIF FOXC1_MOUSE.H11MO.0.C
letter-probability matrix: alength= 4 w= 15 nsites= 26
0.1346153846153849	0.48076923076923056	0.17307692307692282	0.21153846153846184
0.346153846153846	0.07692307692307691	0.346153846153846	0.23076923076923103
0.26923076923076905	0.153846153846154	0.07692307692307691	0.5000000000000001
0.0	0.0	0.0	1.0
0.0	0.0	1.0	0.0
0.03846153846153852	0.0	0.0	0.9615384615384616
0.03846153846153852	0.0	0.0	0.9615384615384616
0.0	0.0	0.03846153846153852	0.9615384615384616
0.9615384615384616	0.0	0.0	0.03846153846153852
0.0	0.7307692307692311	0.0	0.26923076923076905
0.230769230769231	0.115384615384615	0.0	0.653846153846154
0.0	0.19230769230769199	0.0	0.807692307692308
0.653846153846154	0.0	0.0	0.3461538461538459
0.4615384615384615	0.1923076923076922	0.2692307692307693	0.07692307692307698
0.03846153846153852	0.26923076923076916	0.5769230769230773	0.11538461538461507
URL http://hocomoco.autosome.ru/motif/FOXC1_MOUSE.H11MO.0.C

MOTIF FOXD3_MOUSE.H11MO.0.C
letter-probability matrix: alength= 4 w= 15 nsites= 465
0.15698924731182795	0.17634408602150536	0.29892473118279567	0.36774193548387096
0.11827956989247311	0.2172043010752688	0.2666666666666666	0.3978494623655914
0.13548387096774192	0.006451612903225807	0.05591397849462366	0.8021505376344086
0.03870967741935484	0.06881720430107527	0.8731182795698925	0.01935483870967742
0.0924731182795699	0.05161290322580645	0.03655913978494624	0.8193548387096774
0.03655913978494624	0.11182795698924732	0.04946236559139785	0.8021505376344086
0.053763440860215055	0.0	0.0946236559139785	0.8516129032258065
0.33978494623655914	0.2	0.22580645161290322	0.23440860215053763
0.058064516129032254	0.6	0.06236559139784945	0.27956989247311825
0.2946236559139785	0.20215053763440857	0.040860215053763436	0.4623655913978494
0.1096774193548387	0.2236559139784946	0.07096774193548387	0.5956989247311828
0.40430107526881714	0.047311827956989246	0.14623655913978495	0.40215053763440856
0.23010752688172043	0.14193548387096774	0.42795698924731185	0.2
0.1010752688172043	0.3634408602150538	0.34838709677419355	0.1870967741935484
0.35698924731182796	0.2924731182795699	0.11182795698924732	0.23870967741935484
URL http://hocomoco.autosome.ru/motif/FOXD3_MOUSE.H11MO.0.C

MOTIF FOXI1_MOUSE.H11MO.0.B
letter-probability matrix: alength= 4 w= 12 nsites= 156
0.1523809523809521	0.46190476190476226	0.09047619047619056	0.2952380952380952
0.13333333333333286	0.028571428571428567	0.07142857142857131	0.7666666666666673
0.03333333333333329	0.43809523809523787	0.24285714285714294	0.2857142857142859
0.0	0.023809523809523732	0.0	0.9761904761904763
0.0	0.10476190476190467	0.8952380952380953	0.0
1.0	0.0	0.0	0.0
0.0	0.0	0.0	1.0
0.0	0.0	0.0	1.0
0.0	0.0	0.9904761904761904	0.009523809523809487
0.0	0.0	1.0	0.0
0.042857142857142906	0.4761904761904761	0.0	0.4809523809523811
0.0	0.4904761904761905	0.01904761904761898	0.4904761904761905
URL http://hocomoco.autosome.ru/motif/FOXI1_MOUSE.H11MO.0.B

MOTIF FOXJ2_MOUSE.H11MO.0.C
letter-probability matrix: alength= 4 w= 10 nsites= 41
0.0	0.023746701846965708	0.0	0.9762532981530344
0.3087071240105539	0.0	0.6437994722955148	0.04749340369393139
0.0	0.0	0.023746701846965708	0.9762532981530344
0.0	0.0	0.0	1.0
0.0	0.0	0.0	1.0
0.5488126649076515	0.0	0.45118733509234854	0.0
0.0	0.192612137203166	0.0	0.807387862796834
0.11873350923482891	0.2163588390501318	0.0	0.6649076517150394
0.0	0.023746701846965684	0.23746701846965684	0.7387862796833774
0.465699208443272	0.08311345646438	0.130606860158311	0.320580474934037
URL http://hocomoco.autosome.ru/motif/FOXJ2_MOUSE.H11MO.0.C

MOTIF FOXJ3_MOUSE.H11MO.0.A
letter-probability matrix: alength= 4 w= 13 nsites= 626
0.194095880711287	0.146471266012751	0.164690055852021	0.49474279742394106
0.0	0.0	0.0	1.0
0.08293506567470628	0.0	0.9143803817134398	0.0026845526118539327
0.0010738210447415694	0.0	0.0	0.9989261789552585
0.0	0.0	0.0	1.0
0.008834210329123108	0.0	0.17569290793140335	0.8154728817394736
0.8182419354785326	0.0	0.03692694896943508	0.14483111555203235
0.0	0.07111261453339524	0.0	0.9288873854666048
0.113281878959181	0.0	0.430210167784859	0.45650795325596
0.04402172360143905	0.0	0.3256793535307214	0.6302989228678396
0.05278163142538706	0.0	0.029121426602964826	0.918096941971648
0.005865646788113883	0.010135470392457706	0.01680754947277001	0.9671913333466584
0.35852088587235625	0.07037878850307436	0.1384579138473131	0.43264241177725626
URL http://hocomoco.autosome.ru/motif/FOXJ3_MOUSE.H11MO.0.A

MOTIF FOXK1_MOUSE.H11MO.0.A
letter-probability matrix: alength= 4 w= 11 nsites= 500
0.068	0.43	0.30600000000000005	0.196
0.12399999999999999	0.296	0.23399999999999999	0.346
0.038000000000000006	0.008	0.014	0.9400000000000001
0.08800000000000001	0.012	0.886	0.014
0.016	0.008	0.018000000000000002	0.958
0.008	0.016	0.034	0.9420000000000001
0.01	0.01	0.294	0.6859999999999999
0.56	0.228	0.04	0.17200000000000001
0.012	0.746	0.048	0.194
0.316	0.20400000000000001	0.238	0.242
0.128	0.294	0.186	0.39199999999999996
URL http://hocomoco.autosome.ru/motif/FOXK1_MOUSE.H11MO.0.A

MOTIF FOXL2_MOUSE.H11MO.0.C
letter-probability matrix: alength= 4 w= 11 nsites= 500
0.022000000000000002	0.002	0.004	0.972
0.07600000000000001	0.004	0.91	0.01
0.0	0.002	0.0	0.998
0.002	0.004	0.02	0.974
0.004	0.006000000000000001	0.108	0.882
0.77	0.07600000000000001	0.014	0.14
0.006	0.5579999999999999	0.057999999999999996	0.37799999999999995
0.544	0.10999999999999999	0.08199999999999999	0.264
0.176	0.142	0.08	0.602
0.19599999999999998	0.076	0.046	0.6819999999999999
0.25399999999999995	0.184	0.12399999999999999	0.43799999999999994
URL http://hocomoco.autosome.ru/motif/FOXL2_MOUSE.H11MO.0.C

MOTIF FOXM1_MOUSE.H11MO.0.B
letter-probability matrix: alength= 4 w= 12 nsites= 500
0.056	0.024	0.034	0.886
0.25199999999999995	0.022	0.716	0.01
0.026000000000000002	0.03	0.056	0.888
0.0	0.068	0.062	0.87
0.002	0.002	0.07200000000000001	0.924
0.32	0.05399999999999999	0.588	0.038
0.07400000000000001	0.746	0.018000000000000002	0.162
0.24599999999999997	0.16	0.038	0.5559999999999999
0.047999999999999994	0.29	0.142	0.52
0.36	0.038	0.027999999999999997	0.574
0.10799999999999998	0.16	0.44599999999999995	0.286
0.16599999999999998	0.34199999999999997	0.258	0.23399999999999999
URL http://hocomoco.autosome.ru/motif/FOXM1_MOUSE.H11MO.0.B

MOTIF FOXO1_MOUSE.H11MO.0.A
letter-probability matrix: alength= 4 w= 10 nsites= 500
0.144	0.16999999999999998	0.358	0.32799999999999996
0.07200000000000001	0.442	0.242	0.244
0.11800000000000001	0.418	0.232	0.232
0.006000000000000001	0.002	0.006000000000000001	0.986
0.018000000000000002	0.002	0.966	0.014
0.0	0.016	0.008	0.976
0.002	0.0	0.16	0.838
0.0	0.023999999999999997	0.272	0.704
0.618	0.14800000000000002	0.026000000000000002	0.20800000000000002
0.0	0.6819999999999999	0.006	0.312
URL http://hocomoco.autosome.ru/motif/FOXO1_MOUSE.H11MO.0.A

MOTIF FOXO3_MOUSE.H11MO.0.B
letter-probability matrix: alength= 4 w= 10 nsites= 500
0.08600000000000001	0.41200000000000003	0.29800000000000004	0.20400000000000001
0.057999999999999996	0.39799999999999996	0.178	0.366
0.004	0.002	0.0	0.994
0.052000000000000005	0.002	0.9420000000000001	0.004
0.002	0.008	0.002	0.988
0.004	0.002	0.022000000000000002	0.972
0.0	0.012	0.114	0.874
0.8	0.07	0.026000000000000002	0.10400000000000001
0.0	0.854	0.016	0.13
0.408	0.24599999999999997	0.05999999999999999	0.286
URL http://hocomoco.autosome.ru/motif/FOXO3_MOUSE.H11MO.0.B

MOTIF FOXO4_MOUSE.H11MO.0.C
letter-probability matrix: alength= 4 w= 9 nsites= 28
0.036144578313253	0.108433734939759	0.108433734939759	0.746987951807229
0.0	0.0	0.0	1.0
0.0	0.0	1.0	0.0
0.0	0.0	0.0	1.0
0.0	0.0	0.0	1.0
0.0	0.0	0.14859437751004	0.85140562248996
0.710843373493976	0.0	0.036144578313253	0.253012048192771
0.036144578313253	0.349397590361446	0.180722891566265	0.433734939759036
0.0	0.108433734939759	0.36144578313253	0.530120481927711
URL http://hocomoco.autosome.ru/motif/FOXO4_MOUSE.H11MO.0.C

MOTIF FOXP2_MOUSE.H11MO.0.A
letter-probability matrix: alength= 4 w= 9 nsites= 1997
0.150791955785813	0.326645662515883	0.189418499481309	0.333143882216995
0.01757272330852401	0.010905603106927108	0.011112934344942206	0.9604087392396067
0.12334137992328315	0.002638770307768583	0.872832097937269	0.0011877518316792313
0.0027183206621228333	0.027441069845342732	0.0017856302810712625	0.9680549792114632
0.0	0.0011655377704633321	0.06653371498844393	0.9323007472410927
0.003150093969089631	0.016381769450002807	0.13356554527748604	0.8469025913034215
0.7404886262166737	0.15320688440466318	0.048784880203613545	0.05751960917504946
0.15395246275756505	0.6691623712004813	0.012779189062812703	0.16410597697914106
0.3017398974859793	0.18411234075087216	0.17848278372482618	0.33566497803832235
URL http://hocomoco.autosome.ru/motif/FOXP2_MOUSE.H11MO.0.A

MOTIF FOXQ1_MOUSE.H11MO.0.C
letter-probability matrix: alength= 4 w= 12 nsites= 13
0.3076923076923077	0.3076923076923077	0.07692307692307683	0.3076923076923077
0.692307692307692	0.07692307692307691	0.23076923076923103	0.0
0.0769230769230769	0.153846153846154	0.0	0.769230769230769
0.0	0.0	0.0	1.0
0.0	0.0	1.0	0.0
0.0	0.0	0.0	1.0
0.0	0.0	0.0	1.0
0.0	0.0	0.0	1.0
1.0	0.0	0.0	0.0
0.0	0.0	0.0769230769230769	0.9230769230769231
0.153846153846154	0.0	0.230769230769231	0.615384615384615
0.0	0.307692307692308	0.0	0.692307692307692
URL http://hocomoco.autosome.ru/motif/FOXQ1_MOUSE.H11MO.0.C

MOTIF GABPA_MOUSE.H11MO.0.A
letter-probability matrix: alength= 4 w= 14 nsites= 500
0.17600000000000002	0.194	0.5	0.13
0.202	0.218	0.502	0.078
0.392	0.29600000000000004	0.238	0.07400000000000001
0.45599999999999996	0.16999999999999998	0.33799999999999997	0.036
0.088	0.638	0.272	0.002
0.14	0.842	0.014	0.004
0.0	0.0	1.0	0.0
0.0	0.0	1.0	0.0
0.998	0.0	0.0	0.002
0.982	0.002	0.002	0.014
0.14400000000000002	0.01	0.846	0.0
0.074	0.19399999999999998	0.052	0.6799999999999999
0.148	0.11999999999999998	0.616	0.11599999999999999
0.288	0.264	0.38399999999999995	0.064
URL http://hocomoco.autosome.ru/motif/GABPA_MOUSE.H11MO.0.A

MOTIF GATA1_MOUSE.H11MO.0.A
letter-probability matrix: alength= 4 w= 19 nsites= 500
0.09999999999999999	0.21599999999999997	0.18999999999999997	0.49399999999999994
0.062	0.12	0.6000000000000001	0.218
0.108	0.276	0.43	0.186
0.194	0.234	0.37	0.202
0.196	0.21	0.402	0.192
0.162	0.27799999999999997	0.39999999999999997	0.16
0.232	0.20800000000000002	0.368	0.192
0.242	0.244	0.29400000000000004	0.22
0.288	0.148	0.368	0.19599999999999998
0.154	0.45799999999999996	0.318	0.06999999999999999
0.648	0.047999999999999994	0.022	0.282
0.002	0.004	0.99	0.004
0.976	0.006000000000000001	0.012	0.006000000000000001
0.054	0.018000000000000002	0.04	0.888
0.924	0.008	0.014	0.054
0.792	0.012	0.15200000000000002	0.044000000000000004
0.158	0.19399999999999998	0.606	0.041999999999999996
0.32799999999999996	0.206	0.416	0.049999999999999996
0.308	0.268	0.324	0.09999999999999999
URL http://hocomoco.autosome.ru/motif/GATA1_MOUSE.H11MO.0.A

MOTIF GATA2_MOUSE.H11MO.0.A
letter-probability matrix: alength= 4 w= 11 nsites= 500
0.35000000000000003	0.116	0.332	0.202
0.16399999999999998	0.43599999999999994	0.348	0.052
0.752	0.01	0.006000000000000001	0.232
0.0	0.002	0.994	0.004
0.978	0.014	0.006000000000000001	0.002
0.016	0.04	0.048	0.896
0.862	0.05	0.03	0.058
0.77	0.022000000000000002	0.186	0.022000000000000002
0.148	0.23999999999999996	0.568	0.044
0.418	0.174	0.37	0.038
0.418	0.144	0.274	0.16399999999999998
URL http://hocomoco.autosome.ru/motif/GATA2_MOUSE.H11MO.0.A

MOTIF GATA3_MOUSE.H11MO.0.A
letter-probability matrix: alength= 4 w= 13 nsites= 500
0.38799999999999996	0.142	0.282	0.18799999999999997
0.28200000000000003	0.368	0.25	0.1
0.728	0.018000000000000002	0.008	0.246
0.006000000000000001	0.0	0.992	0.002
0.988	0.006000000000000001	0.004	0.002
0.018000000000000002	0.02	0.05	0.912
0.868	0.022000000000000002	0.006000000000000001	0.10400000000000001
0.744	0.038000000000000006	0.18000000000000002	0.038000000000000006
0.20199999999999999	0.306	0.42799999999999994	0.064
0.51	0.234	0.23	0.026000000000000002
0.53	0.096	0.14	0.234
0.10799999999999998	0.304	0.18	0.408
0.268	0.396	0.11	0.226
URL http://hocomoco.autosome.ru/motif/GATA3_MOUSE.H11MO.0.A

MOTIF GATA4_MOUSE.H11MO.0.A
letter-probability matrix: alength= 4 w= 10 nsites= 500
0.368	0.128	0.312	0.19199999999999998
0.18799999999999997	0.42999999999999994	0.284	0.09799999999999999
0.6639999999999999	0.008	0.016	0.312
0.004	0.0	0.996	0.0
0.98	0.004	0.008	0.008
0.008	0.022000000000000002	0.04	0.93
0.962	0.004	0.004	0.03
0.918	0.002	0.07	0.01
0.09399999999999999	0.182	0.698	0.026
0.57	0.142	0.256	0.032
URL http://hocomoco.autosome.ru/motif/GATA4_MOUSE.H11MO.0.A

MOTIF GATA6_MOUSE.H11MO.0.A
letter-probability matrix: alength= 4 w= 10 nsites= 500
0.284	0.16399999999999998	0.37599999999999995	0.176
0.136	0.33399999999999996	0.414	0.11599999999999999
0.628	0.06199999999999999	0.018	0.292
0.01	0.002	0.984	0.004
0.984	0.006000000000000001	0.006000000000000001	0.004
0.022000000000000002	0.026000000000000002	0.046	0.906
0.936	0.006000000000000001	0.008	0.05
0.874	0.03	0.084	0.012
0.11599999999999999	0.15	0.688	0.046
0.27999999999999997	0.21	0.46399999999999997	0.046
URL http://hocomoco.autosome.ru/motif/GATA6_MOUSE.H11MO.0.A

MOTIF GCR_MOUSE.H11MO.0.A
letter-probability matrix: alength= 4 w= 15 nsites= 500
0.466	0.02	0.404	0.11
0.068	0.008	0.844	0.08
0.35	0.16599999999999998	0.316	0.16799999999999998
0.862	0.026000000000000002	0.024	0.08800000000000001
0.0	0.972	0.018000000000000002	0.01
0.8180000000000001	0.018000000000000002	0.05	0.114
0.15200000000000002	0.25	0.404	0.194
0.63	0.0	0.37	0.0
0.37799999999999995	0.258	0.3	0.064
0.16599999999999998	0.086	0.041999999999999996	0.706
0.022000000000000002	0.006000000000000001	0.966	0.006000000000000001
0.054	0.018000000000000002	0.032	0.896
0.162	0.318	0.13999999999999999	0.37999999999999995
0.054	0.866	0.004	0.07600000000000001
0.10799999999999998	0.38799999999999996	0.034	0.47
URL http://hocomoco.autosome.ru/motif/GCR_MOUSE.H11MO.0.A

MOTIF GFI1B_MOUSE.H11MO.0.A
letter-probability matrix: alength= 4 w= 10 nsites= 500
0.19799999999999998	0.029999999999999995	0.512	0.26
0.07400000000000001	0.758	0.052000000000000005	0.116
0.32599999999999996	0.049999999999999996	0.006	0.618
0.006000000000000001	0.196	0.73	0.068
0.24199999999999997	0.006	0.01	0.742
0.008	0.004	0.98	0.008
0.638	0.029999999999999995	0.32599999999999996	0.006
0.006000000000000001	0.028	0.026000000000000002	0.9400000000000001
0.018000000000000002	0.006000000000000001	0.10400000000000001	0.872
0.046	0.09399999999999999	0.18999999999999997	0.6699999999999999
URL http://hocomoco.autosome.ru/motif/GFI1B_MOUSE.H11MO.0.A

MOTIF GFI1_MOUSE.H11MO.0.C
letter-probability matrix: alength= 4 w= 10 nsites= 150
0.29146883597306017	0.06951454092374085	0.5875795240196073	0.05143709908359163
0.0777492333295435	0.684555621871421	0.139318226419387	0.0983769183796483
0.40518458984528866	0.10038057504651492	0.07564516572172884	0.4187896693864677
0.0520150177340586	0.285514115568403	0.563132888773383	0.0993379779241555
0.23920883501210094	0.016978224628502497	0.07996654111593268	0.6638463992434639
0.0	0.0	1.0	0.0
1.0	0.0	0.0	0.0
0.0	0.0	0.0	1.0
0.0	0.0	0.0	1.0
0.10350232228812388	0.11806241724834186	0.19082440433654876	0.5876108561269854
URL http://hocomoco.autosome.ru/motif/GFI1_MOUSE.H11MO.0.C

MOTIF GLI1_MOUSE.H11MO.0.C
letter-probability matrix: alength= 4 w= 12 nsites= 500
0.11199999999999999	0.39199999999999996	0.184	0.312
0.034	0.47200000000000003	0.4	0.094
0.07	0.07600000000000001	0.012	0.842
0.02	0.028	0.906	0.046
0.01	0.012	0.764	0.214
0.012	0.04	0.948	0.0
0.066	0.022000000000000002	0.02	0.892
0.012	0.008	0.974	0.006000000000000001
0.016	0.004	0.9380000000000001	0.042
0.013999999999999999	0.23799999999999996	0.152	0.596
0.042	0.88	0.042	0.036000000000000004
0.11599999999999999	0.36	0.05999999999999999	0.46399999999999997
URL http://hocomoco.autosome.ru/motif/GLI1_MOUSE.H11MO.0.C

MOTIF GRHL2_MOUSE.H11MO.0.A
letter-probability matrix: alength= 4 w= 12 nsites= 500
0.6920000000000001	0.018000000000000002	0.192	0.098
0.652	0.004	0.17800000000000002	0.166
0.0	0.986	0.014	0.0
0.13	0.7100000000000001	0.004	0.156
0.22599999999999998	0.018	0.304	0.45199999999999996
0.0	0.004	0.996	0.0
0.032	0.20600000000000002	0.0	0.762
0.027999999999999997	0.352	0.02	0.6
0.064	0.22599999999999998	0.055999999999999994	0.6539999999999999
0.11599999999999999	0.047999999999999994	0.372	0.46399999999999997
0.262	0.057999999999999996	0.298	0.38199999999999995
0.0	0.918	0.008	0.07400000000000001
URL http://hocomoco.autosome.ru/motif/GRHL2_MOUSE.H11MO.0.A

MOTIF HAND1_MOUSE.H11MO.0.C
letter-probability matrix: alength= 4 w= 17 nsites= 500
0.242	0.114	0.44	0.20400000000000001
0.154	0.132	0.496	0.218
0.136	0.266	0.45199999999999996	0.146
0.038000000000000006	0.402	0.052000000000000005	0.508
0.024	0.948	0.006000000000000001	0.022000000000000002
0.016	0.0	0.0	0.984
0.002	0.002	0.988	0.008
0.002	0.224	0.614	0.16
0.182	0.304	0.12599999999999997	0.38799999999999996
0.19199999999999998	0.25199999999999995	0.09399999999999999	0.46199999999999997
0.33599999999999997	0.102	0.027999999999999997	0.534
0.178	0.22199999999999998	0.292	0.308
0.049999999999999996	0.236	0.074	0.64
0.16999999999999998	0.312	0.39799999999999996	0.11999999999999998
0.024	0.026000000000000002	0.034	0.916
0.02	0.868	0.05	0.062
0.6120000000000001	0.108	0.036000000000000004	0.244
URL http://hocomoco.autosome.ru/motif/HAND1_MOUSE.H11MO.0.C

MOTIF HEN1_MOUSE.H11MO.0.C
letter-probability matrix: alength= 4 w= 20 nsites= 55
0.11975129960961998	0.23026534842569998	0.29341623346346	0.35656711850121997
0.1105140488160801	0.09472632755664018	0.6368824110328797	0.15787721259440016
0.03157544251888003	0.03157544251888003	0.7789719023678398	0.15787721259440016
0.09472632755664018	0.0	0.8579105086650398	0.04736316377832004
0.12630177007552013	0.12630177007552013	0.4632174771790395	0.28417898266992025
0.4947929196979195	0.45784391652376044	0.04736316377832005	0.0
0.12630177007552013	0.14208949133496013	0.44205619526432044	0.28955254332519925
0.04736316377832005	0.9210613937027999	0.03157544251888003	0.0
0.96842455748112	0.015787721259440016	0.015787721259440016	0.0
0.0	0.07893860629720018	0.8736982299244799	0.04736316377832004
0.0	1.0	0.0	0.0
0.06315088503776006	0.0	0.0	0.93684911496224
0.0	0.0	0.9842122787405599	0.015787721259440012
0.015787721259440016	0.8894859511839199	0.06315088503776006	0.03157544251888003
0.04736316377832005	0.015787721259440016	0.8263350661461599	0.11051404881608011
0.0	0.22102809763216022	0.28417898266992025	0.4947929196979195
0.015787721259440016	0.8894859511839199	0.06315088503776006	0.03157544251888003
0.09472632755664016	0.7000332960706396	0.07893860629720016	0.1263017700755201
0.11051404881608008	0.4262684740048803	0.09472632755664016	0.3684911496223993
0.12764516023934003	0.39603642164982006	0.06449427520157981	0.4118241429092601
URL http://hocomoco.autosome.ru/motif/HEN1_MOUSE.H11MO.0.C

MOTIF HIC1_MOUSE.H11MO.0.C
letter-probability matrix: alength= 4 w= 9 nsites= 39
0.203424657534247	0.104794520547945	0.513013698630137	0.178767123287671
0.024657534246575307	0.09863013698630144	0.7534246575342463	0.12328767123287705
0.0	0.0	0.926027397260274	0.073972602739726
0.02465753424657529	0.0	0.3452054794520549	0.6301369863013698
0.0	0.0	0.0	1.0
0.02465753424657529	0.0	0.9753424657534246	0.0
0.02465753424657529	0.9753424657534246	0.0	0.0
0.0	1.0	0.0	0.0
0.191095890410959	0.623972602739726	0.0924657534246575	0.0924657534246575
URL http://hocomoco.autosome.ru/motif/HIC1_MOUSE.H11MO.0.C

MOTIF HIF1A_MOUSE.H11MO.0.C
letter-probability matrix: alength= 4 w= 8 nsites= 500
0.212	0.16399999999999998	0.528	0.09599999999999999
0.23399999999999999	0.049999999999999996	0.418	0.298
0.8260000000000001	0.012	0.156	0.006000000000000001
0.134	0.802	0.01	0.054
0.028	0.002	0.97	0.0
0.008	0.008	0.0	0.984
0.0	0.004	0.994	0.002
0.286	0.522	0.086	0.106
URL http://hocomoco.autosome.ru/motif/HIF1A_MOUSE.H11MO.0.C

MOTIF HINFP_MOUSE.H11MO.0.C
letter-probability matrix: alength= 4 w= 16 nsites= 42
0.327306182529074	0.0657752698837029	0.3980618252907431	0.20885672229648
0.33385672229648	0.381550539767406	0.141511285523337	0.143081452412777
0.04612365058148541	0.40618253194758913	0.4769381747092571	0.07075564276166843
0.190775269883703	0.358488714476663	0.16614327770352	0.284592737936114
0.2384690873546289	0.2384690873546289	0.07075564276166837	0.4523061825290739
0.47379784093037713	0.31079489700573704	0.16771344459296003	0.04769381747092571
0.16614327770352	0.118449460232594	0.573895976540549	0.141511285523337
0.07075564276166837	0.9292443572383317	0.0	0.0
0.0	0.0	1.0	0.0
0.04769381747092568	0.02306182529074269	0.9292443572383317	0.0
0.975368007819817	0.024631992180183	0.0	0.0
0.0	0.9523061825290743	0.047693817470925715	0.0
0.0	0.07075564276166839	0.8569185475872229	0.07232580965110878
0.023061825290742705	0.0	0.0	0.9769381747092574
0.19234543677314306	0.023061825290742705	0.11687929334315404	0.6677134445929602
0.3861383709230109	0.26925907757985795	0.26768891069041695	0.07691364080671419
URL http://hocomoco.autosome.ru/motif/HINFP_MOUSE.H11MO.0.C

MOTIF HLF_MOUSE.H11MO.0.C
letter-probability matrix: alength= 4 w= 11 nsites= 389
0.2519280205655527	0.09254498714652956	0.2647814910025707	0.390745501285347
0.20051413881748073	0.21079691516709512	0.5424164524421594	0.04627249357326478
0.005141388174807198	0.03598971722365039	0.007712082262210797	0.9511568123393316
0.0	0.005141388174807198	0.030848329048843187	0.9640102827763496
0.41645244215938304	0.015424164524421594	0.5604113110539846	0.007712082262210797
0.017994858611825194	0.8483290488431876	0.007712082262210797	0.12596401028277635
0.9177377892030848	0.028277634961439587	0.02313624678663239	0.030848329048843187
0.010282776349614395	0.38046272493573263	0.04113110539845758	0.5681233933161953
0.8534704370179949	0.11825192802056556	0.02570694087403599	0.002570694087403599
0.9820051413881749	0.002570694087403599	0.015424164524421594	0.0
0.05398457583547558	0.5012853470437018	0.2570694087403599	0.18766066838046272
URL http://hocomoco.autosome.ru/motif/HLF_MOUSE.H11MO.0.C

MOTIF HNF1A_MOUSE.H11MO.0.A
letter-probability matrix: alength= 4 w= 15 nsites= 174
0.34648334580774	0.0298444869495449	0.483259429983344	0.140412737259371
0.09451121081765528	0.007427961196331168	0.8683489832006888	0.02971184478532469
0.006897392539450373	0.08867495559196654	0.011672510451377505	0.8927551414172056
0.0929195048470129	0.0153864910495431	0.0	0.891694004103444
0.9750632731266025	0.01697819702018549	0.0037139805981655782	0.004244549255046378
0.7480905172812619	0.10466200519126401	0.0345569525901251	0.11269052493734899
0.09026666156260889	0.009019667166973559	0.008489098510092758	0.8922245727603247
0.401013950545294	0.224375227210757	0.197846794366717	0.176764027877232
0.5599339385241462	0.024936726873397506	0.05790197349288021	0.3572273611095761
0.06373822871856905	0.022814452245874313	0.04191492389358303	0.8715323951419736
0.06426879737544984	0.1732453417146331	0.011672510451377509	0.7508133504585396
0.5553541150477858	0.06002424812040338	0.19227582346946892	0.19234581336234194
0.49849860362561477	0.2830877289320109	0.07919470966098537	0.13921895778138899
0.18896710698549013	0.5694141844551275	0.02812013881468232	0.21349856974470013
0.357039404295535	0.368711914746913	0.148035992891269	0.126212688066283
URL http://hocomoco.autosome.ru/motif/HNF1A_MOUSE.H11MO.0.A

MOTIF HNF1B_MOUSE.H11MO.0.A
letter-probability matrix: alength= 4 w= 15 nsites= 500
0.402	0.056	0.34400000000000003	0.198
0.164	0.03	0.734	0.07200000000000001
0.042	0.056	0.05	0.852
0.09799999999999999	0.08199999999999999	0.072	0.748
0.9380000000000001	0.006000000000000001	0.04	0.016
0.894	0.058	0.006000000000000001	0.042
0.07600000000000001	0.022000000000000002	0.004	0.898
0.39399999999999996	0.0	0.606	0.0
0.744	0.026000000000000002	0.034	0.196
0.082	0.024	0.11	0.784
0.012	0.034	0.008	0.946
0.7100000000000001	0.068	0.092	0.13
0.78	0.094	0.078	0.048
0.082	0.7000000000000001	0.038000000000000006	0.18000000000000002
0.24599999999999997	0.284	0.074	0.39599999999999996
URL http://hocomoco.autosome.ru/motif/HNF1B_MOUSE.H11MO.0.A

MOTIF HNF4A_MOUSE.H11MO.0.A
letter-probability matrix: alength= 4 w= 14 nsites= 500
0.346	0.18799999999999997	0.33199999999999996	0.134
0.436	0.03	0.39	0.14400000000000002
0.13	0.034	0.75	0.08600000000000001
0.12399999999999999	0.05399999999999999	0.414	0.408
0.108	0.44	0.212	0.24
0.024	0.912	0.002	0.062
0.954	0.012	0.026000000000000002	0.008
0.804	0.006000000000000001	0.164	0.026000000000000002
0.88	0.002	0.10400000000000001	0.014
0.002	0.006000000000000001	0.982	0.01
0.022000000000000002	0.006000000000000001	0.14200000000000002	0.8300000000000001
0.014	0.686	0.092	0.20800000000000002
0.008	0.89	0.01	0.092
0.74	0.042	0.11	0.108
URL http://hocomoco.autosome.ru/motif/HNF4A_MOUSE.H11MO.0.A

MOTIF HNF4G_MOUSE.H11MO.0.C
letter-probability matrix: alength= 4 w= 14 nsites= 500
0.282	0.25399999999999995	0.354	0.10999999999999999
0.456	0.032	0.398	0.114
0.07200000000000001	0.018000000000000002	0.848	0.062
0.182	0.06999999999999999	0.32599999999999996	0.422
0.15	0.308	0.27799999999999997	0.264
0.008	0.926	0.01	0.056
0.95	0.022000000000000002	0.016	0.012
0.846	0.008	0.14400000000000002	0.002
0.922	0.0	0.068	0.01
0.008	0.006000000000000001	0.968	0.018000000000000002
0.016	0.008	0.38199999999999995	0.594
0.041999999999999996	0.49599999999999994	0.128	0.33399999999999996
0.018000000000000002	0.836	0.016	0.13
0.7020000000000001	0.064	0.13	0.10400000000000001
URL http://hocomoco.autosome.ru/motif/HNF4G_MOUSE.H11MO.0.C

MOTIF HNF6_MOUSE.H11MO.0.A
letter-probability matrix: alength= 4 w= 11 nsites= 500
0.25199999999999995	0.15	0.13	0.46799999999999997
0.10800000000000001	0.198	0.22400000000000003	0.47
0.04	0.17600000000000002	0.15999999999999995	0.624
0.992	0.006000000000000002	0.0	0.0020000000000000005
0.004000000000000001	0.0	0.010000000000000002	0.986
0.01	0.156	0.004	0.8300000000000001
0.004000000000000001	0.0	0.996	0.0
0.994	0.0020000000000000005	0.0	0.004000000000000001
0.006000000000000002	0.018000000000000002	0.004000000000000001	0.972
0.002	0.32200000000000006	0.011999999999999999	0.6639999999999999
0.142	0.136	0.3	0.422
URL http://hocomoco.autosome.ru/motif/HNF6_MOUSE.H11MO.0.A

MOTIF HSF1_MOUSE.H11MO.0.A
letter-probability matrix: alength= 4 w= 15 nsites= 500
0.16399999999999998	0.266	0.16599999999999998	0.40399999999999997
0.602	0.023999999999999997	0.34199999999999997	0.032
0.008	0.0	0.99	0.002
0.9400000000000001	0.032	0.016	0.012
0.912	0.018000000000000002	0.04	0.03
0.28800000000000003	0.258	0.24999999999999997	0.20400000000000001
0.21200000000000002	0.232	0.36200000000000004	0.19400000000000003
0.08600000000000001	0.07200000000000001	0.036000000000000004	0.806
0.056	0.016	0.07200000000000001	0.856
0.004	0.99	0.006000000000000001	0.0
0.01	0.318	0.041999999999999996	0.63
0.6619999999999999	0.008	0.322	0.008
0.0	0.0	0.994	0.006000000000000001
0.918	0.018000000000000002	0.036000000000000004	0.028
0.8140000000000001	0.046	0.10200000000000001	0.038000000000000006
URL http://hocomoco.autosome.ru/motif/HSF1_MOUSE.H11MO.0.A

MOTIF HSF2_MOUSE.H11MO.0.A
letter-probability matrix: alength= 4 w= 14 nsites= 1040
0.34139241925624	0.261790341991309	0.308834144725129	0.0879830940273219
0.06721282964307711	0.0840884768698764	0.7664798243865938	0.08221886910045267
0.7502967204323976	0.06856473619788046	0.11706101768104764	0.0640775256886743
0.6927687170028284	0.060578940583369316	0.1106459278957995	0.13600641451800283
0.120980577681473	0.230400031135392	0.280198073073843	0.368421318109292
0.30440439040204387	0.18992100104073592	0.4158179346551908	0.08985667390202956
0.09604697329729459	0.036183054086294325	0.07873817485399474	0.7890317977624164
0.06454558369560416	0.04851720662172302	0.09264861571558218	0.7942885939670907
0.04429109393662631	0.79509490705824	0.12059999942219067	0.04001399958294305
0.06770020106132905	0.13759812037205332	0.16198405269679056	0.6327176258698272
0.5820091141332822	0.17780633170067586	0.17456380612954683	0.06562074803649509
0.016863548671149014	0.11912316236487921	0.8101287545532071	0.0538845344107648
0.7253056997869137	0.06171220422547574	0.11438824053207056	0.09859385545553993
0.550779981078694	0.162435031943249	0.138522027796482	0.148262959181575
URL http://hocomoco.autosome.ru/motif/HSF2_MOUSE.H11MO.0.A

MOTIF HTF4_MOUSE.H11MO.0.A
letter-probability matrix: alength= 4 w= 10 nsites= 500
0.41000000000000003	0.056	0.35600000000000004	0.17800000000000002
0.156	0.16999999999999998	0.6559999999999999	0.018
0.016	0.836	0.136	0.012
0.972	0.004	0.01	0.014
0.008	0.004	0.978	0.01
0.152	0.23999999999999996	0.59	0.018
0.112	0.014	0.044000000000000004	0.8300000000000001
0.044000000000000004	0.024	0.908	0.024
0.09599999999999999	0.05999999999999999	0.536	0.308
0.11399999999999999	0.21999999999999997	0.53	0.136
URL http://hocomoco.autosome.ru/motif/HTF4_MOUSE.H11MO.0.A

MOTIF HXA10_MOUSE.H11MO.0.C
letter-probability matrix: alength= 4 w= 12 nsites= 10
0.18131868131868115	0.07142857142857145	0.3791208791208793	0.36813186813186827
0.516483516483516	0.197802197802198	0.197802197802198	0.0879120879120879
0.0	0.296703296703297	0.0989010989010989	0.604395604395604
0.39560439560439564	0.0989010989010988	0.39560439560439564	0.10989010989010989
0.5054945054945051	0.08791208791208793	0.30769230769230804	0.09890109890109891
0.0879120879120879	0.0	0.0	0.9120879120879121
0.0	0.0	0.0	1.0
0.0989010989010989	0.0	0.0	0.9010989010989011
1.0	0.0	0.0	0.0
0.0	0.0	0.0	1.0
0.09890109890109891	0.0	0.8021978021978021	0.09890109890109891
0.4175824175824176	0.17582417582417584	0.0989010989010988	0.3076923076923077
URL http://hocomoco.autosome.ru/motif/HXA10_MOUSE.H11MO.0.C

MOTIF HXA13_MOUSE.H11MO.0.C
letter-probability matrix: alength= 4 w= 11 nsites= 17
0.187931034482759	0.194827586206897	0.505172413793103	0.112068965517241
0.34482758620689624	0.062068965517241434	0.37241379310344824	0.22068965517241415
0.0	0.0	0.193103448275862	0.806896551724138
0.289655172413793	0.0	0.124137931034483	0.586206896551724
0.06206896551724137	0.0	0.0	0.9379310344827587
0.262068965517241	0.0	0.0	0.737931034482759
1.0	0.0	0.0	0.0
0.0	0.17241379310344798	0.0	0.8275862068965519
0.11034482758620696	0.06206896551724137	0.2344827586206899	0.5931034482758618
0.0	0.062068965517241434	0.7655172413793104	0.17241379310344812
0.10000000000000005	0.1896551724137931	0.6793103448275862	0.03103448275862071
URL http://hocomoco.autosome.ru/motif/HXA13_MOUSE.H11MO.0.C

MOTIF HXA1_MOUSE.H11MO.0.C
letter-probability matrix: alength= 4 w= 10 nsites= 8
0.15202702702702686	0.16554054054054085	0.16554054054054085	0.5168918918918916
0.0	0.0	0.364864864864865	0.635135135135135
0.135135135135135	0.0	0.864864864864865	0.0
1.0	0.0	0.0	0.0
0.0	0.0	0.0	1.0
0.0	0.0	0.756756756756757	0.243243243243243
0.0	0.0	1.0	0.0
0.864864864864865	0.135135135135135	0.0	0.0
0.0	0.0	0.0	1.0
0.06418918918918916	0.06418918918918916	0.8074324324324325	0.06418918918918916
URL http://hocomoco.autosome.ru/motif/HXA1_MOUSE.H11MO.0.C

MOTIF HXA9_MOUSE.H11MO.0.B
letter-probability matrix: alength= 4 w= 11 nsites= 500
0.46	0.106	0.234	0.2
0.168	0.008	0.046	0.778
0.106	0.01	0.84	0.044000000000000004
0.9545	0.0205	0.0085	0.0165
0.0285	0.0085	0.0285	0.9345
0.044500000000000005	0.0005	0.0405	0.9145
0.0385	0.0685	0.12649999999999997	0.7665
0.9265	0.018500000000000003	0.0465	0.0085
0.0325	0.15250000000000002	0.044500000000000005	0.7705000000000001
0.19449999999999998	0.0385	0.4744999999999999	0.2925
0.2765	0.0605	0.4925	0.1705
URL http://hocomoco.autosome.ru/motif/HXA9_MOUSE.H11MO.0.B

MOTIF HXB4_MOUSE.H11MO.0.A
letter-probability matrix: alength= 4 w= 8 nsites= 500
0.088	0.38399999999999995	0.09	0.43799999999999994
0.224	0.002	0.026000000000000002	0.748
0.772	0.018000000000000002	0.202	0.008
0.992	0.0	0.006000000000000001	0.002
0.0	0.026000000000000002	0.0	0.974
0.03	0.04	0.7080000000000001	0.222
0.486	0.0	0.504	0.01
0.018	0.706	0.258	0.018
URL http://hocomoco.autosome.ru/motif/HXB4_MOUSE.H11MO.0.A

MOTIF HXB7_MOUSE.H11MO.0.C
letter-probability matrix: alength= 4 w= 10 nsites= 28
0.29016064257028085	0.009036144578313244	0.04116465863453818	0.6596385542168677
0.0	0.0	0.0	1.0
0.072289156626506	0.0	0.9277108433734941	0.0
1.0	0.0	0.0	0.0
0.0	0.0	0.0	1.0
0.0	0.0	0.0	1.0
0.469879518072289	0.0	0.325301204819277	0.20481927710843403
0.9678714859437751	0.0321285140562249	0.0	0.0
0.0	0.06827309236947791	0.0	0.9317269076305221
0.09036144578313249	0.05421686746987949	0.5421686746987949	0.31325301204819295
URL http://hocomoco.autosome.ru/motif/HXB7_MOUSE.H11MO.0.C

MOTIF HXB8_MOUSE.H11MO.0.C
letter-probability matrix: alength= 4 w= 11 nsites= 26
0.1979166666666669	0.008522727272727265	0.008522727272727265	0.7850378787878786
0.0	0.0378787878787879	0.0	0.9621212121212122
0.07575757575757575	0.0	0.9242424242424243	0.0
1.0	0.0	0.0	0.0
0.0	0.0	0.0	1.0
0.0	0.0	0.0	1.0
0.556818181818182	0.0	0.253787878787879	0.189393939393939
1.0	0.0	0.0	0.0
0.0378787878787879	0.0	0.0	0.9621212121212122
0.10227272727272697	0.06818181818181819	0.5189393939393939	0.31060606060606094
0.291666666666667	0.363636363636364	0.242424242424242	0.102272727272727
URL http://hocomoco.autosome.ru/motif/HXB8_MOUSE.H11MO.0.C

MOTIF IKZF1_MOUSE.H11MO.0.C
letter-probability matrix: alength= 4 w= 8 nsites= 60
0.04244482173174871	0.2860780984719861	0.23769100169779306	0.43378607809847214
0.05772495755517831	0.08828522920203741	0.0	0.8539898132427842
0.056027164685908334	0.0	0.9439728353140917	0.0
0.01867572156196941	0.030560271646859115	0.9507640067911715	0.0
0.0	0.016977928692699512	0.9830220713073005	0.0
0.8505942275042441	0.0	0.149405772495756	0.0
0.32088285229201996	0.030560271646859094	0.5331069609507639	0.11544991511035697
0.4159592529711376	0.03904923599320877	0.3684210526315787	0.17657045840407487
URL http://hocomoco.autosome.ru/motif/IKZF1_MOUSE.H11MO.0.C

MOTIF INSM1_MOUSE.H11MO.0.C
letter-probability matrix: alength= 4 w= 12 nsites= 24
0.06432904876547876	0.0	0.22805141481425387	0.7076195364202674
0.0	0.0	0.743259638216623	0.256740361783377
0.0	0.156771211221542	0.121706942703725	0.721521846074733
0.35033419079651695	0.6209768622343599	0.0	0.028688946969122997
0.971311053030877	0.0	0.0	0.028688946969123
0.0	0.0	1.0	0.0
0.0	0.0	1.0	0.0
0.0	0.0	1.0	0.0
0.0	0.0	1.0	0.0
0.0	0.057377893938246	0.913933159092631	0.028688946969123
0.057377893938246	0.942622106061754	0.0	0.0
0.62097686223436	0.0	0.37902313776564	0.0
URL http://hocomoco.autosome.ru/motif/INSM1_MOUSE.H11MO.0.C

MOTIF IRF1_MOUSE.H11MO.0.A
letter-probability matrix: alength= 4 w= 20 nsites= 500
0.308	0.14800000000000002	0.41999999999999993	0.124
0.546	0.07200000000000001	0.29800000000000004	0.08400000000000002
0.688	0.11800000000000001	0.10000000000000002	0.09400000000000001
0.718	0.08400000000000002	0.09200000000000001	0.10600000000000001
0.258	0.23399999999999999	0.308	0.19999999999999998
0.25399999999999995	0.186	0.144	0.416
0.14200000000000002	0.004000000000000001	0.85	0.004000000000000001
0.95	0.006000000000000002	0.044000000000000004	0.0
0.988	0.0020000000000000005	0.0020000000000000005	0.008000000000000002
0.998	0.0	0.0	0.0020000000000000005
0.12000000000000001	0.38000000000000006	0.484	0.016000000000000004
0.106	0.19599999999999998	0.004	0.694
0.07600000000000001	0.004000000000000001	0.916	0.004000000000000001
0.936	0.010000000000000002	0.05000000000000001	0.004000000000000001
0.992	0.0	0.006000000000000002	0.0020000000000000005
0.976	0.0020000000000000005	0.010000000000000002	0.012000000000000002
0.046000000000000006	0.41600000000000004	0.514	0.024000000000000004
0.118	0.284	0.047999999999999994	0.5499999999999999
0.424	0.132	0.324	0.11999999999999998
0.464	0.13800000000000004	0.254	0.14400000000000002
URL http://hocomoco.autosome.ru/motif/IRF1_MOUSE.H11MO.0.A

MOTIF IRF2_MOUSE.H11MO.0.B
letter-probability matrix: alength= 4 w= 20 nsites= 498
0.285140562248996	0.17871485943775098	0.36746987951807225	0.1686746987951807
0.6144578313253013	0.0963855421686747	0.21485943775100402	0.07429718875502009
0.7128514056224899	0.07228915662650603	0.10843373493975904	0.10642570281124498
0.7550200803212852	0.05622489959839357	0.0783132530120482	0.11044176706827309
0.2831325301204819	0.19879518072289154	0.38554216867469876	0.13253012048192772
0.25903614457831325	0.2228915662650602	0.12650602409638553	0.39156626506024095
0.16867469879518074	0.024096385542168676	0.7991967871485944	0.008032128514056226
0.9779116465863453	0.0	0.020080321285140562	0.0020080321285140565
0.9939759036144579	0.0020080321285140565	0.004016064257028113	0.0
0.9718875502008032	0.0	0.016064257028112452	0.012048192771084338
0.13052208835341364	0.26305220883534136	0.5903614457831325	0.01606425702811245
0.08835341365461846	0.2188755020080321	0.008032128514056224	0.6847389558232931
0.05421686746987952	0.010040160642570281	0.9216867469879518	0.014056224899598393
0.9437751004016064	0.010040160642570281	0.0461847389558233	0.0
0.9879518072289156	0.0	0.012048192771084338	0.0
0.9779116465863453	0.0	0.012048192771084338	0.010040160642570281
0.006024096385542169	0.37751004016064255	0.5823293172690763	0.03413654618473896
0.09839357429718874	0.26305220883534136	0.0642570281124498	0.5742971887550201
0.40361445783132527	0.1285140562248996	0.38353413654618473	0.08433734939759036
0.3654618473895582	0.20883534136546184	0.3092369477911646	0.11646586345381525
URL http://hocomoco.autosome.ru/motif/IRF2_MOUSE.H11MO.0.B

MOTIF IRF3_MOUSE.H11MO.0.A
letter-probability matrix: alength= 4 w= 20 nsites= 500
0.3	0.078	0.514	0.108
0.604	0.044000000000000004	0.30000000000000004	0.052000000000000005
0.678	0.06600000000000002	0.21400000000000002	0.04200000000000001
0.72	0.07400000000000001	0.11000000000000001	0.09600000000000002
0.306	0.108	0.45599999999999996	0.13
0.224	0.05399999999999999	0.558	0.164
0.20199999999999999	0.054	0.732	0.012
0.82	0.018000000000000002	0.14800000000000002	0.014000000000000002
0.816	0.036000000000000004	0.126	0.022000000000000002
0.9	0.016000000000000004	0.030000000000000002	0.054000000000000006
0.22400000000000003	0.262	0.44600000000000006	0.06800000000000002
0.292	0.08800000000000001	0.40199999999999997	0.21799999999999997
0.19999999999999998	0.006000000000000001	0.784	0.01
0.674	0.024000000000000004	0.29000000000000004	0.012000000000000002
0.88	0.036000000000000004	0.07200000000000001	0.012000000000000002
0.942	0.004000000000000001	0.04000000000000001	0.014000000000000002
0.096	0.31399999999999995	0.548	0.042
0.266	0.142	0.274	0.318
0.22799999999999998	0.122	0.5860000000000001	0.064
0.682	0.07000000000000002	0.17800000000000002	0.07000000000000002
URL http://hocomoco.autosome.ru/motif/IRF3_MOUSE.H11MO.0.A

MOTIF IRF4_MOUSE.H11MO.0.A
letter-probability matrix: alength= 4 w= 18 nsites= 500
0.372	0.136	0.33599999999999997	0.156
0.5780000000000001	0.092	0.14400000000000002	0.186
0.648	0.07	0.14200000000000002	0.14
0.6080000000000001	0.036000000000000004	0.13	0.226
0.272	0.152	0.5099999999999999	0.066
0.49799999999999994	0.16399999999999998	0.29	0.047999999999999994
0.284	0.011999999999999999	0.6779999999999999	0.026
0.14600000000000002	0.022000000000000002	0.8200000000000001	0.012
0.972	0.002	0.016	0.01
0.912	0.026000000000000002	0.016	0.046
0.15	0.424	0.40199999999999997	0.023999999999999997
0.098	0.06	0.016	0.8260000000000001
0.034	0.002	0.952	0.012
0.844	0.01	0.10400000000000001	0.042
0.578	0.052	0.33199999999999996	0.038
0.8260000000000001	0.056	0.046	0.07200000000000001
0.21399999999999997	0.45599999999999996	0.284	0.046
0.24799999999999997	0.27599999999999997	0.104	0.372
URL http://hocomoco.autosome.ru/motif/IRF4_MOUSE.H11MO.0.A

MOTIF IRF7_MOUSE.H11MO.0.C
letter-probability matrix: alength= 4 w= 10 nsites= 40
0.21509971509971515	0.06410256410256412	0.6595441595441593	0.06125356125356133
0.897435897435897	0.102564102564103	0.0	0.0
1.0	0.0	0.0	0.0
0.8974358974358975	0.025641025641025612	0.0	0.07692307692307694
0.102564102564103	0.353276353276353	0.41595441595441596	0.128205128205128
0.022792022792022783	0.4017094017094017	0.15384615384615388	0.4216524216524217
0.24501424501424507	0.04843304843304841	0.6809116809116811	0.025641025641025605
0.9230769230769232	0.0	0.025641025641025605	0.05128205128205131
0.794871794871795	0.205128205128205	0.0	0.0
0.669515669515669	0.0	0.0769230769230769	0.253561253561254
URL http://hocomoco.autosome.ru/motif/IRF7_MOUSE.H11MO.0.C

MOTIF IRF8_MOUSE.H11MO.0.A
letter-probability matrix: alength= 4 w= 20 nsites= 500
0.36000000000000004	0.17400000000000002	0.30999999999999994	0.156
0.48800000000000004	0.094	0.20800000000000002	0.21
0.5680000000000001	0.10200000000000001	0.138	0.192
0.544	0.056	0.154	0.246
0.318	0.136	0.4779999999999999	0.068
0.484	0.136	0.348	0.032
0.20600000000000002	0.0020000000000000005	0.788	0.004000000000000001
0.13799999999999998	0.002	0.858	0.002
0.992	0.006000000000000002	0.0020000000000000005	0.0
0.962	0.016000000000000004	0.006000000000000002	0.016000000000000004
0.138	0.31799999999999995	0.522	0.022000000000000002
0.072	0.066	0.0	0.862
0.018000000000000002	0.006000000000000002	0.966	0.010000000000000002
0.868	0.008000000000000002	0.10600000000000001	0.018000000000000002
0.848	0.016000000000000004	0.12200000000000001	0.014000000000000002
0.948	0.016000000000000004	0.014000000000000002	0.022000000000000002
0.106	0.41400000000000003	0.46599999999999997	0.013999999999999999
0.132	0.24599999999999997	0.057999999999999996	0.564
0.34600000000000003	0.15200000000000002	0.32399999999999995	0.17800000000000002
0.38	0.16999999999999998	0.3	0.15
URL http://hocomoco.autosome.ru/motif/IRF8_MOUSE.H11MO.0.A

MOTIF IRF9_MOUSE.H11MO.0.C
letter-probability matrix: alength= 4 w= 12 nsites= 5
0.21428571428571402	0.0	0.785714285714286	0.0
1.0	0.0	0.0	0.0
1.0	0.0	0.0	0.0
1.0	0.0	0.0	0.0
0.0	0.2142857142857142	0.5714285714285715	0.2142857142857142
0.19047619047619022	0.6190476190476196	0.0	0.19047619047619022
0.0	0.0	0.80952380952381	0.19047619047619
1.0	0.0	0.0	0.0
1.0	0.0	0.0	0.0
1.0	0.0	0.0	0.0
0.0	0.619047619047619	0.0	0.380952380952381
0.0	0.0	0.19047619047619	0.80952380952381
URL http://hocomoco.autosome.ru/motif/IRF9_MOUSE.H11MO.0.C

MOTIF ISL1_MOUSE.H11MO.0.A
letter-probability matrix: alength= 4 w= 9 nsites= 500
0.184	0.308	0.364	0.144
0.046	0.658	0.048	0.248
0.286	0.055999999999999994	0.011999999999999999	0.646
0.7120000000000001	0.058	0.224	0.006000000000000001
0.978	0.012	0.01	0.0
0.016	0.006	0.31	0.6679999999999999
0.049999999999999996	0.0	0.62	0.32999999999999996
0.164	0.04	0.764	0.032
0.33999999999999997	0.294	0.296	0.06999999999999999
URL http://hocomoco.autosome.ru/motif/ISL1_MOUSE.H11MO.0.A

MOTIF ITF2_MOUSE.H11MO.0.B
letter-probability matrix: alength= 4 w= 9 nsites= 454
0.3320409436539504	0.3426859753129015	0.32411288491485146	0.0011601961182965816
0.0	1.0	0.0	0.0
1.0	0.0	0.0	0.0
0.0	0.0	1.0	0.0
0.0	0.0	1.0	0.0
0.0	0.0	0.0011601961182965768	0.9988398038817033
0.0	0.0	1.0	0.0
0.02491992108833564	0.659349604282976	0.0	0.3157304746286884
0.372956986592458	0.0803819976013079	0.346739732698399	0.199921283107835
URL http://hocomoco.autosome.ru/motif/ITF2_MOUSE.H11MO.0.B

MOTIF JUNB_MOUSE.H11MO.0.A
letter-probability matrix: alength= 4 w= 9 nsites= 500
0.4	0.254	0.254	0.092
0.012	0.006000000000000001	0.018000000000000002	0.964
0.028	0.008	0.856	0.108
0.968	0.006000000000000001	0.004	0.022000000000000002
0.20400000000000001	0.0	0.796	0.0
0.014	0.036000000000000004	0.02	0.93
0.048	0.926	0.018000000000000002	0.008
0.978	0.016	0.002	0.004
0.034	0.40599999999999997	0.18799999999999997	0.372
URL http://hocomoco.autosome.ru/motif/JUNB_MOUSE.H11MO.0.A

MOTIF JUND_MOUSE.H11MO.0.A
letter-probability matrix: alength= 4 w= 11 nsites= 450
0.18888888888888888	0.2088888888888889	0.43333333333333335	0.1688888888888889
0.25333333333333335	0.14666666666666667	0.41555555555555557	0.18444444444444447
0.3911111111111111	0.1622222222222222	0.4022222222222222	0.04444444444444444
0.03111111111111111	0.0022222222222222222	0.02	0.9466666666666667
0.0022222222222222222	0.0044444444444444444	0.9644444444444444	0.028888888888888888
0.9533333333333334	0.015555555555555555	0.013333333333333334	0.017777777777777778
0.06888888888888889	0.017777777777777778	0.9133333333333333	0.0
0.013333333333333334	0.011111111111111112	0.011111111111111112	0.9644444444444444
0.022222222222222223	0.9444444444444444	0.03333333333333333	0.0
0.9933333333333333	0.0044444444444444444	0.0022222222222222222	0.0
0.031111111111111107	0.3822222222222222	0.14222222222222222	0.4444444444444444
URL http://hocomoco.autosome.ru/motif/JUND_MOUSE.H11MO.0.A

MOTIF JUN_MOUSE.H11MO.0.A
letter-probability matrix: alength= 4 w= 10 nsites= 500
0.248	0.136	0.394	0.222
0.344	0.24399999999999997	0.38799999999999996	0.023999999999999997
0.024	0.006000000000000001	0.02	0.95
0.002	0.006000000000000001	0.912	0.08
0.964	0.01	0.01	0.016
0.002	0.0	0.91	0.08800000000000001
0.01	0.028	0.028	0.934
0.024	0.964	0.006000000000000001	0.006000000000000001
0.958	0.026000000000000002	0.004	0.012
0.044	0.414	0.18	0.362
URL http://hocomoco.autosome.ru/motif/JUN_MOUSE.H11MO.0.A

MOTIF KAISO_MOUSE.H11MO.0.B
letter-probability matrix: alength= 4 w= 15 nsites= 498
0.13253012048192772	0.4156626506024096	0.37550200803212846	0.07630522088353413
0.5281124497991968	0.12650602409638553	0.2068273092369478	0.13855421686746988
0.5080321285140562	0.10240963855421686	0.37148594377510036	0.018072289156626505
0.4196787148594377	0.13654618473895583	0.323293172690763	0.12048192771084336
0.0823293172690763	0.25903614457831325	0.1606425702811245	0.49799196787148586
0.2891566265060241	0.5923694779116465	0.09437751004016064	0.024096385542168672
0.09437751004016064	0.1686746987951807	0.13052208835341364	0.606425702811245
0.014056224899598393	0.9497991967871486	0.02208835341365462	0.014056224899598393
0.0461847389558233	0.008032128514056226	0.929718875502008	0.016064257028112452
0.020080321285140562	0.9257028112449799	0.010040160642570281	0.04417670682730924
0.01807228915662651	0.00602409638554217	0.9618473895582329	0.014056224899598393
0.8072289156626506	0.026104417670682733	0.15461847389558234	0.012048192771084338
0.03614457831325302	0.032128514056224904	0.8654618473895582	0.06626506024096386
0.7871485943775101	0.050200803212851405	0.14257028112449802	0.020080321285140562
0.3353413654618474	0.20481927710843373	0.33132530120481923	0.1285140562248996
URL http://hocomoco.autosome.ru/motif/KAISO_MOUSE.H11MO.0.B

MOTIF KLF15_MOUSE.H11MO.0.A
letter-probability matrix: alength= 4 w= 19 nsites= 479
0.3110647181628393	0.035490605427974956	0.5427974947807933	0.1106471816283925
0.2588726513569937	0.012526096033402922	0.6951983298538622	0.033402922755741124
0.0	0.0020876826722338207	0.9979123173277662	0.0
0.016701461377870565	0.0062630480167014625	0.9749478079331941	0.0020876826722338207
0.5365344467640919	0.35490605427974947	0.0	0.10855949895615866
0.06889352818371607	0.0062630480167014625	0.918580375782881	0.0062630480167014625
0.012526096033402923	0.014613778705636743	0.8851774530271399	0.08768267223382047
0.49269311064718163	0.031315240083507306	0.42379958246346555	0.05219206680584551
0.11691022964509394	0.0062630480167014625	0.8684759916492694	0.008350730688935283
0.31315240083507306	0.34446764091858034	0.2985386221294363	0.043841336116910226
0.3444676409185804	0.1607515657620042	0.28601252609603345	0.20876826722338207
0.2338204592901879	0.04384133611691024	0.5824634655532359	0.139874739039666
0.1503131524008351	0.020876826722338204	0.7974947807933195	0.031315240083507306
0.18580375782881003	0.031315240083507306	0.7703549060542798	0.012526096033402923
0.25678496868475986	0.1336116910229645	0.5762004175365344	0.033402922755741124
0.17745302713987474	0.10438413361169101	0.6659707724425887	0.052192066805845504
0.2776617954070982	0.1294363256784969	0.44676409185803756	0.14613778705636746
0.08768267223382047	0.09394572025052192	0.7432150313152401	0.07515657620041755
0.1837160751565762	0.016701461377870565	0.7306889352818372	0.06889352818371608
URL http://hocomoco.autosome.ru/motif/KLF15_MOUSE.H11MO.0.A

MOTIF KLF1_MOUSE.H11MO.0.A
letter-probability matrix: alength= 4 w= 14 nsites= 454
0.3502202643171806	0.028634361233480173	0.28634361233480177	0.33480176211453744
0.004405286343612335	0.0	0.9845814977973568	0.011013215859030838
0.004405286343612335	0.004405286343612335	0.9911894273127754	0.0
0.006607929515418503	0.0	0.9911894273127754	0.0022026431718061676
0.11013215859030837	0.43612334801762115	0.0022026431718061676	0.45154185022026433
0.00881057268722467	0.0	0.9845814977973568	0.006607929515418503
0.024229074889867842	0.00881057268722467	0.4933920704845815	0.473568281938326
0.028634361233480177	0.006607929515418503	0.9118942731277533	0.05286343612334802
0.019823788546255508	0.01762114537444934	0.9118942731277533	0.05066079295154185
0.06828193832599119	0.6453744493392071	0.15859030837004406	0.1277533039647577
0.17841409691629956	0.4008810572687224	0.1343612334801762	0.28634361233480177
0.09911894273127754	0.1277533039647577	0.5330396475770925	0.24008810572687225
0.046255506607929514	0.17180616740088106	0.6211453744493393	0.16079295154185022
0.07268722466960353	0.11233480176211454	0.6431718061674009	0.17180616740088106
URL http://hocomoco.autosome.ru/motif/KLF1_MOUSE.H11MO.0.A

MOTIF KLF3_MOUSE.H11MO.0.A
letter-probability matrix: alength= 4 w= 19 nsites= 498
0.21285140562248997	0.1887550200803213	0.4718875502008032	0.12650602409638553
0.22690763052208834	0.22289156626506024	0.46184738955823296	0.08835341365461848
0.25903614457831325	0.20481927710843373	0.4236947791164658	0.11244979919678713
0.24497991967871485	0.18674698795180725	0.4959839357429719	0.07228915662650603
0.3273092369477911	0.24698795180722888	0.3152610441767068	0.11044176706827308
0.3453815261044177	0.04417670682730924	0.3594377510040161	0.25100401606425704
0.03413654618473896	0.0	0.9658634538152611	0.0
0.00602409638554217	0.0	0.9919678714859438	0.0020080321285140565
0.004016064257028113	0.008032128514056226	0.9859437751004017	0.0020080321285140565
0.08634538152610441	0.642570281124498	0.0	0.2710843373493976
0.008032128514056226	0.00602409638554217	0.9819277108433735	0.004016064257028113
0.004016064257028113	0.026104417670682733	0.7248995983935743	0.24497991967871485
0.1847389558232932	0.01807228915662651	0.7550200803212852	0.042168674698795185
0.07630522088353414	0.010040160642570281	0.8433734939759037	0.07028112449799197
0.08433734939759037	0.6184738955823293	0.14859437751004018	0.14859437751004018
0.1827309236947791	0.38152610441767065	0.16265060240963855	0.27309236947791166
0.13052208835341367	0.20481927710843373	0.4959839357429719	0.16867469879518074
0.09236947791164658	0.24297188755020077	0.5301204819277109	0.13453815261044177
0.1606425702811245	0.21887550200803213	0.4819277108433735	0.13855421686746988
URL http://hocomoco.autosome.ru/motif/KLF3_MOUSE.H11MO.0.A

MOTIF KLF4_MOUSE.H11MO.0.A
letter-probability matrix: alength= 4 w= 15 nsites= 500
0.16999999999999998	0.144	0.34199999999999997	0.344
0.262	0.184	0.47	0.08399999999999999
0.286	0.206	0.42	0.088
0.46199999999999997	0.11999999999999998	0.292	0.12599999999999997
0.256	0.236	0.47	0.038
0.34199999999999997	0.018	0.158	0.48199999999999993
0.106	0.004	0.886	0.004
0.028	0.0	0.892	0.08
0.058	0.044000000000000004	0.884	0.014
0.11599999999999999	0.23199999999999998	0.016	0.636
0.096	0.01	0.878	0.016
0.022	0.006	0.43399999999999994	0.538
0.07400000000000001	0.008	0.8160000000000001	0.10200000000000001
0.064	0.04	0.7220000000000001	0.17400000000000002
0.15000000000000002	0.682	0.07	0.098
URL http://hocomoco.autosome.ru/motif/KLF4_MOUSE.H11MO.0.A

MOTIF KLF5_MOUSE.H11MO.0.A
letter-probability matrix: alength= 4 w= 15 nsites= 499
0.24248496993987975	0.11022044088176353	0.47695390781563124	0.17034068136272545
0.12625250501002003	0.09018036072144289	0.6613226452905812	0.12224448897795591
0.19839679358717432	0.14829659318637273	0.5511022044088176	0.10220440881763526
0.1623246492985972	0.1783567134268537	0.5430861723446894	0.11623246492985971
0.15831663326653306	0.4629258517034068	0.2905811623246493	0.08817635270541081
0.4629258517034068	0.022044088176352703	0.17034068136272543	0.344689378757515
0.04408817635270541	0.0	0.9478957915831664	0.008016032064128258
0.004008016032064129	0.0020040080160320644	0.9919839679358717	0.0020040080160320644
0.010020040080160322	0.008016032064128258	0.9779559118236473	0.004008016032064129
0.2625250501002004	0.30861723446893785	0.002004008016032064	0.42685370741482964
0.034068136272545096	0.010020040080160322	0.9438877755511023	0.012024048096192385
0.08617234468937875	0.030060120240480957	0.6092184368737474	0.2745490981963928
0.04208416833667335	0.006012024048096193	0.9438877755511023	0.008016032064128258
0.05811623246492986	0.03807615230460922	0.8537074148296593	0.050100200400801605
0.20240480961923848	0.5951903807615231	0.07815631262525051	0.12424849699398798
URL http://hocomoco.autosome.ru/motif/KLF5_MOUSE.H11MO.0.A

MOTIF KLF6_MOUSE.H11MO.0.B
letter-probability matrix: alength= 4 w= 19 nsites= 496
0.15524193548387097	0.18548387096774194	0.5100806451612904	0.14919354838709678
0.2217741935483871	0.24798387096774194	0.4798387096774194	0.05040322580645162
0.4455645161290322	0.18951612903225806	0.28024193548387094	0.0846774193548387
0.4596774193548387	0.018145161290322582	0.3689516129032258	0.1532258064516129
0.04838709677419355	0.006048387096774194	0.8145161290322581	0.13104838709677422
0.024193548387096777	0.0	0.9556451612903226	0.020161290322580648
0.04435483870967743	0.052419354838709686	0.8911290322580645	0.012096774193548388
0.2600806451612903	0.45766129032258057	0.0	0.282258064516129
0.11693548387096775	0.006048387096774194	0.8548387096774194	0.02217741935483871
0.028225806451612902	0.02217741935483871	0.6895161290322581	0.2600806451612903
0.20967741935483875	0.06451612903225808	0.6834677419354839	0.04233870967741936
0.0866935483870968	0.030241935483870972	0.8366935483870968	0.04637096774193549
0.22983870967741934	0.4536290322580645	0.20766129032258066	0.10887096774193548
0.29435483870967744	0.31854838709677424	0.1370967741935484	0.25000000000000006
0.0625	0.15725806451612903	0.5221774193548387	0.25806451612903225
0.14717741935483875	0.1270161290322581	0.6088709677419355	0.11693548387096776
0.16129032258064516	0.17137096774193547	0.6028225806451613	0.06451612903225806
0.3487903225806452	0.11088709677419356	0.43346774193548393	0.10685483870967744
0.25806451612903225	0.23387096774193553	0.4556451612903226	0.052419354838709686
URL http://hocomoco.autosome.ru/motif/KLF6_MOUSE.H11MO.0.B

MOTIF KLF8_MOUSE.H11MO.0.C
letter-probability matrix: alength= 4 w= 9 nsites= 5
0.0	0.785714285714286	0.0	0.21428571428571402
0.6785714285714283	0.3214285714285717	0.0	0.0
0.0	0.0	0.892857142857143	0.10714285714285701
0.0	0.0	0.6785714285714283	0.3214285714285717
0.0	0.0	1.0	0.0
0.0	0.0	0.642857142857143	0.357142857142857
0.0	0.0	1.0	0.0
0.0	0.10714285714285701	0.0	0.892857142857143
0.0	0.10714285714285701	0.892857142857143	0.0
URL http://hocomoco.autosome.ru/motif/KLF8_MOUSE.H11MO.0.C

MOTIF LEF1_MOUSE.H11MO.0.B
letter-probability matrix: alength= 4 w= 14 nsites= 456
0.07675438596491228	0.26096491228070173	0.2741228070175438	0.3881578947368421
0.03289473684210526	0.6359649122807018	0.1842105263157895	0.14692982456140352
0.01754385964912281	0.7083333333333334	0.013157894736842106	0.26096491228070173
0.12280701754385966	0.04605263157894737	0.01973684210526316	0.8114035087719298
0.002192982456140351	0.1381578947368421	0.03508771929824562	0.8245614035087719
0.002192982456140351	0.013157894736842106	0.03289473684210526	0.9517543859649122
0.04385964912280702	0.42543859649122806	0.5197368421052632	0.010964912280701756
0.45614035087719296	0.1381578947368421	0.015350877192982454	0.39035087719298245
0.27850877192982454	0.16666666666666666	0.15789473684210525	0.39692982456140347
0.2850877192982456	0.1907894736842105	0.20175438596491227	0.3223684210526316
0.041666666666666664	0.1293859649122807	0.14912280701754385	0.6798245614035088
0.03947368421052632	0.31140350877192985	0.38377192982456143	0.26535087719298245
0.11622807017543858	0.4605263157894736	0.08991228070175437	0.3333333333333333
0.31359649122807015	0.2214912280701754	0.10307017543859648	0.36184210526315785
URL http://hocomoco.autosome.ru/motif/LEF1_MOUSE.H11MO.0.B

MOTIF LHX2_MOUSE.H11MO.0.A
letter-probability matrix: alength= 4 w= 10 nsites= 500
0.18799999999999997	0.16799999999999998	0.32999999999999996	0.314
0.16799999999999998	0.236	0.13	0.46599999999999997
0.054	0.006000000000000001	0.008	0.932
0.89	0.022000000000000002	0.082	0.006000000000000001
0.962	0.016	0.006000000000000001	0.016
0.01	0.006000000000000001	0.022000000000000002	0.962
0.018	0.013999999999999999	0.39399999999999996	0.574
0.6539999999999999	0.002	0.34199999999999997	0.002
0.03	0.136	0.79	0.044000000000000004
0.146	0.288	0.22799999999999998	0.33799999999999997
URL http://hocomoco.autosome.ru/motif/LHX2_MOUSE.H11MO.0.A

MOTIF LHX3_MOUSE.H11MO.0.C
letter-probability matrix: alength= 4 w= 9 nsites= 498
0.22690763052208834	0.23493975903614459	0.3253012048192771	0.21285140562248997
0.06827309236947791	0.5522088353413656	0.13052208835341367	0.24899598393574296
0.2429718875502008	0.00602409638554217	0.00602409638554217	0.7449799196787149
0.6325301204819277	0.002008032128514056	0.3614457831325301	0.004016064257028112
0.8995983935742972	0.06626506024096386	0.020080321285140562	0.014056224899598393
0.020080321285140562	0.0020080321285140565	0.11044176706827309	0.8674698795180723
0.012048192771084336	0.0	0.43172690763052207	0.5562248995983936
0.48594377510040154	0.04417670682730923	0.4497991967871485	0.020080321285140562
0.44377510040160645	0.30120481927710846	0.23493975903614459	0.020080321285140562
URL http://hocomoco.autosome.ru/motif/LHX3_MOUSE.H11MO.0.C

MOTIF LHX6_MOUSE.H11MO.0.C
letter-probability matrix: alength= 4 w= 9 nsites= 241
0.1991701244813278	0.27800829875518673	0.35684647302904565	0.16597510373443983
0.07468879668049792	0.5975103734439834	0.06639004149377593	0.26141078838174275
0.008298755186721992	0.004149377593360996	0.0	0.9875518672199171
0.0912863070539419	0.04564315352697095	0.8547717842323651	0.008298755186721992
0.991701244813278	0.0	0.004149377593360996	0.004149377593360996
0.024896265560165973	0.004149377593360996	0.0	0.970954356846473
0.0	0.0	0.029045643153526972	0.970954356846473
0.5601659751037344	0.0	0.4066390041493776	0.03319502074688797
0.21161825726141079	0.42323651452282157	0.34024896265560167	0.024896265560165973
URL http://hocomoco.autosome.ru/motif/LHX6_MOUSE.H11MO.0.C

MOTIF LYL1_MOUSE.H11MO.0.A
letter-probability matrix: alength= 4 w= 14 nsites= 453
0.2052980132450331	0.4415011037527594	0.20309050772626933	0.1501103752759382
0.14569536423841062	0.695364238410596	0.026490066225165563	0.13245033112582782
0.6401766004415012	0.05077262693156733	0.046357615894039736	0.26269315673289184
0.057395143487858714	0.1258278145695364	0.49006622516556286	0.32671081677704195
0.13024282560706402	0.7306843267108168	0.04415011037527594	0.09492273730684327
0.10596026490066225	0.0	0.006622516556291392	0.8874172185430463
0.002207505518763797	0.17660044150110377	0.8101545253863135	0.011037527593818985
0.006622516556291391	0.29801324503311255	0.18101545253863133	0.5143487858719646
0.06181015452538632	0.20750551876379691	0.2207505518763797	0.5099337748344371
0.20750551876379691	0.2207505518763797	0.13024282560706402	0.4415011037527594
0.044150110375275935	0.5121412803532008	0.11920529801324502	0.32450331125827814
0.09492273730684327	0.5805739514348787	0.11037527593818985	0.2141280353200883
0.141280353200883	0.18763796909492272	0.18101545253863133	0.49006622516556286
0.11920529801324503	0.2737306843267108	0.37969094922737306	0.22737306843267108
URL http://hocomoco.autosome.ru/motif/LYL1_MOUSE.H11MO.0.A

MOTIF MAFB_MOUSE.H11MO.0.B
letter-probability matrix: alength= 4 w= 11 nsites= 473
0.09936575052854123	0.023255813953488372	0.0613107822410148	0.8160676532769556
0.0063424947145877385	0.05708245243128964	0.9006342494714588	0.03594080338266385
0.06553911205073995	0.9027484143763214	0.014799154334038054	0.016913319238900635
0.08033826638477802	0.0063424947145877385	0.0	0.9133192389006343
0.03594080338266385	0.021141649048625793	0.854122621564482	0.08879492600422834
0.8224101479915433	0.023255813953488372	0.05496828752642706	0.09936575052854123
0.10782241014799153	0.4482029598308668	0.3107822410147991	0.13319238900634248
0.200845665961945	0.14376321353065538	0.09513742071881606	0.5602536997885835
0.17336152219873152	0.4186046511627907	0.16067653276955604	0.24735729386892177
0.44820295983086683	0.14164904862579283	0.18816067653276955	0.22198731501057084
0.23890063424947147	0.10570824524312897	0.4334038054968288	0.22198731501057084
URL http://hocomoco.autosome.ru/motif/MAFB_MOUSE.H11MO.0.B

MOTIF MAFF_MOUSE.H11MO.0.A
letter-probability matrix: alength= 4 w= 22 nsites= 500
0.46	0.136	0.246	0.158
0.5920000000000001	0.034	0.252	0.122
0.636	0.046	0.17600000000000002	0.14200000000000002
0.62	0.082	0.116	0.182
0.35200000000000004	0.22	0.242	0.186
0.122	0.07	0.044000000000000004	0.764
0.03	0.036000000000000004	0.932	0.002
0.132	0.854	0.006000000000000001	0.008
0.034	0.032	0.006000000000000001	0.928
0.01	0.032	0.91	0.048
0.9380000000000001	0.018000000000000002	0.018000000000000002	0.026000000000000002
0.034	0.48799999999999993	0.42799999999999994	0.049999999999999996
0.06999999999999999	0.11199999999999999	0.064	0.7539999999999999
0.14	0.666	0.078	0.116
0.7060000000000001	0.028	0.156	0.11
0.08	0.02	0.8280000000000001	0.07200000000000001
0.018000000000000002	0.846	0.08800000000000001	0.048
0.768	0.06	0.08600000000000001	0.08600000000000001
0.416	0.154	0.27	0.16
0.508	0.098	0.14	0.254
0.46599999999999997	0.078	0.09799999999999999	0.358
0.38199999999999995	0.132	0.134	0.352
URL http://hocomoco.autosome.ru/motif/MAFF_MOUSE.H11MO.0.A

MOTIF MAFG_MOUSE.H11MO.0.A
letter-probability matrix: alength= 4 w= 18 nsites= 430
0.39534883720930236	0.12790697674418605	0.30930232558139537	0.16744186046511628
0.4930232558139535	0.04883720930232558	0.18837209302325583	0.26976744186046514
0.5976744186046511	0.011627906976744186	0.08604651162790697	0.30465116279069765
0.49534883720930234	0.03953488372093024	0.0372093023255814	0.42790697674418604
0.2558139534883721	0.2627906976744186	0.20930232558139536	0.27209302325581397
0.05813953488372093	0.07209302325581395	0.00930232558139535	0.8604651162790697
0.0	0.0	1.0	0.0
0.030232558139534883	0.9627906976744186	0.0023255813953488376	0.004651162790697675
0.004651162790697675	0.00930232558139535	0.0	0.986046511627907
0.0	0.0	0.9930232558139535	0.006976744186046512
0.9976744186046511	0.0	0.0023255813953488376	0.0
0.020930232558139535	0.5534883720930233	0.41395348837209306	0.011627906976744186
0.04883720930232558	0.030232558139534883	0.013953488372093023	0.9069767441860466
0.08372093023255814	0.813953488372093	0.05116279069767442	0.05116279069767442
0.813953488372093	0.0	0.10930232558139535	0.07674418604651163
0.030232558139534883	0.0	0.8372093023255814	0.1325581395348837
0.01627906976744186	0.9	0.07209302325581395	0.011627906976744186
0.7093023255813954	0.044186046511627906	0.1	0.14651162790697675
URL http://hocomoco.autosome.ru/motif/MAFG_MOUSE.H11MO.0.A

MOTIF MAFK_MOUSE.H11MO.0.A
letter-probability matrix: alength= 4 w= 20 nsites= 441
0.34920634920634924	0.09297052154195012	0.29705215419501135	0.26077097505668934
0.42857142857142855	0.06122448979591836	0.18367346938775508	0.32653061224489793
0.5555555555555555	0.043083900226757364	0.058956916099773236	0.3424036281179138
0.4172335600907029	0.1201814058956916	0.10430839002267572	0.3582766439909297
0.14739229024943312	0.3832199546485261	0.18594104308390025	0.2834467120181406
0.04761904761904762	0.05442176870748299	0.0022675736961451248	0.8956916099773242
0.0022675736961451248	0.0	0.9977324263038548	0.0
0.0022675736961451248	0.9954648526077098	0.0022675736961451248	0.0
0.022675736961451247	0.018140589569160998	0.0	0.9591836734693877
0.0	0.011337868480725623	0.9682539682539683	0.020408163265306124
0.9523809523809524	0.020408163265306124	0.0	0.027210884353741496
0.011337868480725623	0.3038548752834467	0.6507936507936507	0.03401360544217687
0.034013605442176874	0.049886621315192746	0.011337868480725623	0.9047619047619048
0.08616780045351474	0.8344671201814059	0.015873015873015872	0.06349206349206349
0.8775510204081632	0.0045351473922902496	0.07936507936507937	0.038548752834467126
0.04081632653061224	0.08163265306122448	0.5238095238095237	0.3537414965986394
0.04081632653061225	0.7528344671201814	0.1383219954648526	0.06802721088435375
0.46258503401360546	0.13378684807256236	0.14512471655328799	0.2585034013605442
0.22675736961451246	0.28344671201814053	0.1111111111111111	0.37868480725623577
0.26303854875283444	0.11791383219954647	0.18820861678004533	0.43083900226757366
URL http://hocomoco.autosome.ru/motif/MAFK_MOUSE.H11MO.0.A

MOTIF MAF_MOUSE.H11MO.0.A
letter-probability matrix: alength= 4 w= 17 nsites= 488
0.4180327868852459	0.14549180327868855	0.23155737704918034	0.20491803278688525
0.5184426229508197	0.0942622950819672	0.08811475409836066	0.29918032786885246
0.33196721311475413	0.08401639344262296	0.09631147540983608	0.48770491803278687
0.11885245901639344	0.29918032786885246	0.24180327868852455	0.3401639344262295
0.09426229508196722	0.06352459016393443	0.01639344262295082	0.8258196721311476
0.006147540983606558	0.034836065573770496	0.9467213114754098	0.012295081967213115
0.10860655737704918	0.8668032786885246	0.0	0.02459016393442623
0.018442622950819675	0.014344262295081968	0.006147540983606558	0.9610655737704918
0.01639344262295082	0.012295081967213115	0.9077868852459017	0.06352459016393443
0.8688524590163934	0.06762295081967214	0.03688524590163935	0.026639344262295084
0.07991803278688524	0.4918032786885245	0.27049180327868855	0.15778688524590162
0.24999999999999997	0.12090163934426228	0.13319672131147542	0.49590163934426224
0.21311475409836067	0.48565573770491804	0.10655737704918034	0.19467213114754098
0.48360655737704916	0.13524590163934427	0.125	0.25614754098360654
0.1864754098360656	0.04713114754098361	0.5778688524590164	0.18852459016393444
0.09426229508196722	0.5553278688524591	0.22131147540983606	0.1290983606557377
0.40573770491803274	0.23770491803278687	0.08401639344262295	0.2725409836065574
URL http://hocomoco.autosome.ru/motif/MAF_MOUSE.H11MO.0.A

MOTIF MAX_MOUSE.H11MO.0.A
letter-probability matrix: alength= 4 w= 11 nsites= 500
0.186	0.258	0.4799999999999999	0.076
0.366	0.35800000000000004	0.24	0.036000000000000004
0.19199999999999998	0.3	0.48599999999999993	0.022
0.02	0.972	0.008	0.0
0.976	0.008	0.006000000000000001	0.01
0.012	0.8280000000000001	0.042	0.11800000000000001
0.038000000000000006	0.0	0.954	0.008
0.06199999999999999	0.21999999999999997	0.004	0.714
0.002	0.004	0.976	0.018000000000000002
0.12599999999999997	0.21399999999999997	0.61	0.049999999999999996
0.22	0.512	0.14200000000000002	0.126
URL http://hocomoco.autosome.ru/motif/MAX_MOUSE.H11MO.0.A

MOTIF MAZ_MOUSE.H11MO.0.A
letter-probability matrix: alength= 4 w= 22 nsites= 500
0.216	0.14400000000000002	0.504	0.136
0.284	0.023999999999999997	0.6519999999999999	0.04
0.302	0.011999999999999999	0.6739999999999999	0.011999999999999999
0.082	0.018000000000000002	0.866	0.034
0.052000000000000005	0.112	0.8260000000000001	0.01
0.648	0.08800000000000001	0.026000000000000002	0.238
0.054	0.01	0.906	0.03
0.114	0.02	0.852	0.014
0.266	0.034	0.6659999999999999	0.034
0.272	0.008	0.6799999999999999	0.04
0.11399999999999999	0.20199999999999999	0.6559999999999999	0.027999999999999997
0.318	0.134	0.33199999999999996	0.21599999999999997
0.17400000000000002	0.04	0.6980000000000001	0.08800000000000001
0.33399999999999996	0.05399999999999999	0.5539999999999999	0.057999999999999996
0.18999999999999997	0.11999999999999998	0.648	0.041999999999999996
0.366	0.078	0.512	0.044
0.3	0.072	0.57	0.057999999999999996
0.32999999999999996	0.134	0.45599999999999996	0.08
0.26	0.06199999999999999	0.5559999999999999	0.12199999999999998
0.274	0.204	0.44599999999999995	0.076
0.35600000000000004	0.106	0.43	0.108
0.274	0.09799999999999999	0.5619999999999999	0.066
URL http://hocomoco.autosome.ru/motif/MAZ_MOUSE.H11MO.0.A

MOTIF MBD2_MOUSE.H11MO.0.B
letter-probability matrix: alength= 4 w= 11 nsites= 111
0.1517857142857141	0.40178571428571436	0.40178571428571436	0.04464285714285714
0.05357142857142861	0.392857142857143	0.464285714285714	0.0892857142857143
0.0	0.24999999999999975	0.7500000000000002	0.0
0.0	0.0	0.517857142857143	0.482142857142857
0.0	1.0	0.0	0.0
0.0	1.0	0.0	0.0
0.0	0.0	1.0	0.0
0.0	0.0	1.0	0.0
0.535714285714286	0.357142857142857	0.10714285714285701	0.0
0.107142857142857	0.107142857142857	0.589285714285715	0.19642857142857098
0.3214285714285712	0.12500000000000008	0.48214285714285726	0.07142857142857144
URL http://hocomoco.autosome.ru/motif/MBD2_MOUSE.H11MO.0.B

MOTIF MECP2_MOUSE.H11MO.0.C
letter-probability matrix: alength= 4 w= 7 nsites= 119
0.025005289337241693	0.5916860609032198	0.3583033604222969	0.025005289337241693
0.0	1.0	0.0	0.0
0.0	1.0	0.0	0.0
0.0	0.0	1.0	0.0
0.0	0.0	1.0	0.0
0.575068761384142	0.0	0.424931238615858	0.0
0.44170721825218695	0.0	0.558292781747813	0.0
URL http://hocomoco.autosome.ru/motif/MECP2_MOUSE.H11MO.0.C

MOTIF MEF2A_MOUSE.H11MO.0.A
letter-probability matrix: alength= 4 w= 14 nsites= 497
0.289738430583501	0.08048289738430583	0.22535211267605632	0.4044265593561368
0.12273641851106638	0.08249496981891348	0.38229376257545267	0.4124748490945674
0.05030181086519115	0.682092555331992	0.05432595573440644	0.21327967806841047
0.01609657947686117	0.07847082494969819	0.008048289738430584	0.89738430583501
0.9074446680080483	0.014084507042253521	0.03420523138832998	0.044265593561368215
0.07645875251509054	0.02012072434607646	0.012072434607645876	0.8913480885311872
0.056338028169014086	0.01609657947686117	0.014084507042253521	0.9134808853118712
0.056338028169014086	0.056338028169014086	0.02012072434607646	0.8672032193158954
0.17505030181086517	0.12474849094567403	0.026156941649899394	0.6740442655935613
0.1488933601609658	0.02816901408450704	0.08450704225352113	0.738430583501006
0.613682092555332	0.012072434607645875	0.35412474849094566	0.02012072434607646
0.13682092555331993	0.05030181086519115	0.6720321931589538	0.14084507042253522
0.31991951710261574	0.4024144869215292	0.11267605633802817	0.16498993963782696
0.3601609657947686	0.2072434607645875	0.10261569416498993	0.3299798792756539
URL http://hocomoco.autosome.ru/motif/MEF2A_MOUSE.H11MO.0.A

MOTIF MEF2C_MOUSE.H11MO.0.A
letter-probability matrix: alength= 4 w= 15 nsites= 264
0.17424242424242425	0.14015151515151514	0.3446969696969697	0.3409090909090909
0.22348484848484848	0.10606060606060606	0.24621212121212122	0.42424242424242425
0.10984848484848485	0.07575757575757576	0.36742424242424243	0.44696969696969696
0.022727272727272728	0.7689393939393939	0.056818181818181816	0.15151515151515152
0.0	0.05303030303030303	0.011363636363636364	0.9356060606060606
0.9128787878787878	0.003787878787878788	0.015151515151515152	0.06818181818181818
0.13257575757575757	0.01893939393939394	0.007575757575757576	0.8409090909090909
0.10606060606060606	0.041666666666666664	0.0	0.8522727272727273
0.030303030303030304	0.045454545454545456	0.003787878787878788	0.9204545454545454
0.16287878787878787	0.06818181818181818	0.026515151515151516	0.7424242424242424
0.10984848484848485	0.05303030303030303	0.08333333333333333	0.7537878787878788
0.5795454545454546	0.0	0.4053030303030303	0.015151515151515152
0.1553030303030303	0.022727272727272728	0.6515151515151515	0.17045454545454544
0.30303030303030304	0.44696969696969696	0.12121212121212122	0.12878787878787878
0.32954545454545453	0.25	0.07196969696969698	0.3484848484848485
URL http://hocomoco.autosome.ru/motif/MEF2C_MOUSE.H11MO.0.A

MOTIF MEF2D_MOUSE.H11MO.0.A
letter-probability matrix: alength= 4 w= 14 nsites= 500
0.294	0.05999999999999999	0.302	0.344
0.072	0.074	0.48799999999999993	0.366
0.026000000000000002	0.754	0.06	0.16
0.002	0.024	0.006000000000000001	0.968
0.962	0.0	0.004	0.034
0.058	0.004	0.004	0.934
0.08	0.022000000000000002	0.008	0.89
0.09000000000000001	0.032	0.006000000000000001	0.872
0.296	0.09	0.013999999999999999	0.6
0.07600000000000001	0.01	0.05	0.864
0.764	0.0	0.224	0.012
0.08600000000000001	0.034	0.788	0.092
0.30200000000000005	0.474	0.064	0.16
0.31	0.286	0.086	0.318
URL http://hocomoco.autosome.ru/motif/MEF2D_MOUSE.H11MO.0.A

MOTIF MEIS1_MOUSE.H11MO.0.A
letter-probability matrix: alength= 4 w= 12 nsites= 499
0.4408817635270541	0.12625250501002003	0.25250501002004005	0.18036072144288579
0.18837675350701402	0.0020040080160320644	0.016032064128256515	0.7935871743486974
0.07414829659318638	0.020040080160320644	0.8837675350701403	0.022044088176352707
0.9799599198396793	0.006012024048096193	0.006012024048096193	0.008016032064128258
0.03206412825651303	0.03807615230460922	0.03807615230460922	0.8917835671342685
0.1282565130260521	0.01002004008016032	0.1062124248496994	0.7555110220440882
0.19238476953907815	0.03206412825651302	0.2605210420841683	0.5150300601202404
0.9759519038076152	0.004008016032064129	0.016032064128256515	0.004008016032064129
0.034068136272545096	0.07014028056112225	0.03006012024048096	0.8657314629258517
0.15430861723446893	0.044088176352705406	0.531062124248497	0.27054108216432865
0.3046092184368738	0.06412825651302606	0.44488977955911824	0.18637274549098198
0.12424849699398798	0.37474949899799603	0.25651302605210424	0.24448897795591182
URL http://hocomoco.autosome.ru/motif/MEIS1_MOUSE.H11MO.0.A

MOTIF MEIS2_MOUSE.H11MO.0.B
letter-probability matrix: alength= 4 w= 13 nsites= 461
0.1991234504022984	0.13413607927755924	0.11944921341034023	0.5472912569098021
0.0	0.0	0.0	1.0
0.0	0.0	1.0	0.0
0.873795724197235	0.0	0.0	0.12620427580276514
0.0	1.0	0.0	0.0
1.0	0.0	0.0	0.0
0.019908793387434426	0.12415799246978615	0.792037453233774	0.06389576090900548
0.08628907033000908	0.41179551980134393	0.26640649192551796	0.23550891794312898
0.0013268200811081135	0.014295519196976535	0.0	0.9843776607219153
0.010599557677241411	0.0087830477818324	0.6805239872477628	0.30009340729316336
0.020802373212345845	0.01784521466283804	0.15301536678231434	0.8083370453425018
0.05088572562796287	0.5579527312358157	0.1720564417100232	0.21910510142619827
0.4547478966163021	0.3395695095594011	0.10892703402324702	0.09675555980104983
URL http://hocomoco.autosome.ru/motif/MEIS2_MOUSE.H11MO.0.B

MOTIF MITF_MOUSE.H11MO.0.A
letter-probability matrix: alength= 4 w= 10 nsites= 500
0.09	0.39599999999999996	0.176	0.33799999999999997
0.004	0.972	0.012	0.012
0.45599999999999996	0.21399999999999997	0.05999999999999999	0.27
0.008	0.622	0.046	0.324
0.11800000000000001	0.07200000000000001	0.8	0.01
0.016	0.002	0.022000000000000002	0.96
0.0	0.012	0.98	0.008
0.774	0.116	0.058	0.052000000000000005
0.012	0.73	0.096	0.162
0.08	0.38999999999999996	0.068	0.46199999999999997
URL http://hocomoco.autosome.ru/motif/MITF_MOUSE.H11MO.0.A

MOTIF MSGN1_MOUSE.H11MO.0.C
letter-probability matrix: alength= 4 w= 12 nsites= 500
0.422	0.09599999999999999	0.422	0.05999999999999999
0.032	0.9400000000000001	0.026000000000000002	0.002
0.008	0.992	0.0	0.0
0.918	0.008	0.006000000000000001	0.068
0.0	0.008	0.016	0.976
0.058	0.15200000000000002	0.0	0.79
0.0	0.0	0.0	1.0
0.0	0.0	1.0	0.0
0.006	0.142	0.364	0.48799999999999993
0.004	0.4779999999999999	0.029999999999999995	0.48799999999999993
0.15200000000000002	0.488	0.132	0.228
0.174	0.38999999999999996	0.12599999999999997	0.31
URL http://hocomoco.autosome.ru/motif/MSGN1_MOUSE.H11MO.0.C

MOTIF MTF1_MOUSE.H11MO.0.C
letter-probability matrix: alength= 4 w= 17 nsites= 35
0.44024725274725257	0.34409340659340665	0.11057692307692289	0.1050824175824179
0.13461538461538486	0.06593406593406582	0.7994505494505493	0.0
0.09340659340659341	0.027472527472527507	0.37912087912087905	0.5000000000000001
0.21428571428571416	0.17032967032967014	0.5961538461538466	0.019230769230769218
0.217032967032967	0.541208791208791	0.043956043956044	0.197802197802198
0.0851648351648352	0.846153846153846	0.0247252747252747	0.043956043956044
0.0	0.0	1.0	0.0
0.09615384615384621	0.024725274725274703	0.12912087912087902	0.7500000000000001
0.0	0.027472527472527482	0.9725274725274724	0.0
0.0	0.326923076923077	0.0	0.673076923076923
0.0	0.0	1.0	0.0
0.0	0.9752747252747253	0.0	0.02472527472527468
1.0	0.0	0.0	0.0
0.5329670329670324	0.12362637362637387	0.1785714285714288	0.16483516483516483
0.6318681318681317	0.2719780219780219	0.05219780219780218	0.04395604395604398
0.40934065934065944	0.10439560439560411	0.2939560439560443	0.1923076923076922
0.11950549450549487	0.43543956043956056	0.31181318681318665	0.13324175824175785
URL http://hocomoco.autosome.ru/motif/MTF1_MOUSE.H11MO.0.C

MOTIF MXI1_MOUSE.H11MO.0.A
letter-probability matrix: alength= 4 w= 15 nsites= 500
0.22911150204910735	0.3024320436170703	0.3939221910662256	0.0745342632675967
0.004211257339250542	0.9680278145938412	0.025812337310842832	0.0019485907560652495
0.9647269751334945	0.001659127568876679	0.029875568681439885	0.0037383286161888976
0.022016447407452934	0.8907459852466011	0.06607968164276584	0.021157885703180074
0.17297897422562206	0.0657607223940732	0.7518267358789394	0.00943356750136536
0.06666194131320444	0.09439706240847563	0.042235254224534904	0.7967057420537851
0.007802570118712083	0.0	0.9859196971747748	0.006277732706513126
0.06106793422537883	0.17191761566342117	0.5946302196099688	0.1723842305012312
0.11903630518560138	0.39183957716373163	0.37117614481657646	0.11794797283409056
0.19830396028874847	0.23988041026581655	0.284872515110058	0.27694311433537705
0.033512511474318656	0.23212354154239181	0.5656534433502415	0.16871050363304801
0.11865084124123235	0.39195605529537475	0.3200866656469527	0.16930643781644017
0.13910635710110503	0.3051938036286615	0.3629709288477686	0.19272891042246487
0.1634085040706301	0.21748015907771995	0.4516146670114546	0.1674966698401954
0.17897314036425682	0.3071085043210059	0.4133766848141446	0.10054167050059272
URL http://hocomoco.autosome.ru/motif/MXI1_MOUSE.H11MO.0.A

MOTIF MYBA_MOUSE.H11MO.0.C
letter-probability matrix: alength= 4 w= 15 nsites= 500
0.352	0.19799999999999998	0.33199999999999996	0.118
0.09599999999999999	0.18799999999999997	0.586	0.13
0.15	0.25199999999999995	0.158	0.43999999999999995
0.134	0.034	0.792	0.04
0.162	0.016	0.766	0.056
0.012	0.97	0.014	0.004
0.43199999999999994	0.274	0.284	0.01
0.0	0.004	0.99	0.006000000000000001
0.0	0.012	0.004	0.984
0.002	0.002	0.004	0.992
0.33599999999999997	0.032	0.538	0.09399999999999999
0.184	0.318	0.45799999999999996	0.04
0.372	0.224	0.254	0.15000000000000002
0.208	0.182	0.522	0.088
0.33799999999999997	0.21399999999999997	0.32999999999999996	0.118
URL http://hocomoco.autosome.ru/motif/MYBA_MOUSE.H11MO.0.C

MOTIF MYB_MOUSE.H11MO.0.A
letter-probability matrix: alength= 4 w= 12 nsites= 500
0.33799999999999997	0.13999999999999999	0.372	0.15
0.24	0.16	0.498	0.10200000000000001
0.32799999999999996	0.142	0.154	0.37599999999999995
0.20800000000000002	0.016	0.5660000000000001	0.21
0.33	0.014	0.484	0.17200000000000001
0.008	0.974	0.014	0.004
0.538	0.226	0.126	0.11
0.0	0.002	0.994	0.004
0.042	0.062	0.078	0.8180000000000001
0.004	0.002	0.022000000000000002	0.972
0.3	0.01	0.546	0.144
0.216	0.17800000000000002	0.446	0.16
URL http://hocomoco.autosome.ru/motif/MYB_MOUSE.H11MO.0.A

MOTIF MYCN_MOUSE.H11MO.0.A
letter-probability matrix: alength= 4 w= 8 nsites= 500
0.012	0.486	0.336	0.166
0.08	0.886	0.02	0.014
0.594	0.011999999999999999	0.27799999999999997	0.11599999999999999
0.002	0.98	0.01	0.008
0.138	0.022000000000000002	0.8240000000000001	0.016
0.002	0.0	0.002	0.996
0.002	0.002	0.992	0.004
0.042	0.124	0.646	0.188
URL http://hocomoco.autosome.ru/motif/MYCN_MOUSE.H11MO.0.A

MOTIF MYC_MOUSE.H11MO.0.A
letter-probability matrix: alength= 4 w= 12 nsites= 500
0.246	0.41000000000000003	0.202	0.14200000000000002
0.17	0.196	0.494	0.14
0.12	0.778	0.08600000000000001	0.016
0.01	0.984	0.0	0.006000000000000001
0.7040000000000001	0.008	0.132	0.156
0.008	0.896	0.012	0.084
0.1	0.082	0.802	0.016
0.012	0.2	0.002	0.786
0.004	0.004	0.96	0.032
0.041999999999999996	0.544	0.27799999999999997	0.136
0.09	0.22799999999999998	0.39999999999999997	0.282
0.094	0.6960000000000001	0.124	0.08600000000000001
URL http://hocomoco.autosome.ru/motif/MYC_MOUSE.H11MO.0.A

MOTIF MYF6_MOUSE.H11MO.0.C
letter-probability matrix: alength= 4 w= 7 nsites= 7
0.0	1.0	0.0	0.0
1.0	0.0	0.0	0.0
0.0	0.435483870967742	0.564516129032258	0.0
0.0	1.0	0.0	0.0
0.0	0.0	0.0	1.0
0.0	0.0	1.0	0.0
0.032258064516129	0.758064516129032	0.032258064516129	0.17741935483871
URL http://hocomoco.autosome.ru/motif/MYF6_MOUSE.H11MO.0.C

MOTIF MYOD1_MOUSE.H11MO.0.A
letter-probability matrix: alength= 4 w= 15 nsites= 500
0.23600000000000002	0.238	0.41200000000000003	0.114
0.002	0.998	0.0	0.0
0.998	0.002	0.0	0.0
0.004	0.3	0.6619999999999999	0.034
0.008	0.978	0.008	0.006000000000000001
0.002	0.0	0.0	0.998
0.0	0.0	1.0	0.0
0.002	0.29	0.049999999999999996	0.6579999999999999
0.006	0.44799999999999995	0.068	0.4779999999999999
0.17	0.366	0.23600000000000002	0.228
0.07600000000000001	0.6000000000000001	0.1	0.224
0.114	0.30000000000000004	0.096	0.49
0.18000000000000002	0.222	0.424	0.17400000000000002
0.11599999999999999	0.32999999999999996	0.174	0.37999999999999995
0.132	0.516	0.154	0.198
URL http://hocomoco.autosome.ru/motif/MYOD1_MOUSE.H11MO.0.A

MOTIF MYOG_MOUSE.H11MO.0.A
letter-probability matrix: alength= 4 w= 13 nsites= 500
0.07200000000000001	0.494	0.20600000000000002	0.228
0.30400000000000005	0.35600000000000004	0.098	0.242
0.21599999999999997	0.264	0.44599999999999995	0.074
0.004	0.992	0.004	0.0
0.984	0.0	0.006000000000000001	0.01
0.004	0.114	0.876	0.006000000000000001
0.01	0.97	0.008	0.012
0.002	0.0	0.004	0.994
0.002	0.0	0.998	0.0
0.004	0.39799999999999996	0.046	0.5519999999999999
0.004	0.574	0.047999999999999994	0.374
0.188	0.43	0.16	0.222
0.11399999999999999	0.37999999999999995	0.19399999999999998	0.312
URL http://hocomoco.autosome.ru/motif/MYOG_MOUSE.H11MO.0.A

MOTIF NANOG_MOUSE.H11MO.0.A
letter-probability matrix: alength= 4 w= 17 nsites= 500
0.102	0.236	0.24999999999999997	0.412
0.042	0.534	0.17600000000000002	0.248
0.066	0.53	0.029999999999999995	0.374
0.39399999999999996	0.018	0.018	0.57
0.012	0.02	0.028	0.9400000000000001
0.038000000000000006	0.008	0.038000000000000006	0.916
0.052	0.264	0.604	0.08
0.22799999999999998	0.046	0.038	0.688
0.16999999999999998	0.26	0.206	0.364
0.622	0.05	0.082	0.246
0.04	0.022000000000000002	0.044000000000000004	0.894
0.022	0.026	0.6499999999999999	0.302
0.046	0.542	0.12199999999999998	0.29
0.544	0.06199999999999999	0.034	0.36
0.664	0.05	0.184	0.10200000000000001
0.812	0.024	0.052000000000000005	0.112
0.19599999999999998	0.086	0.154	0.564
URL http://hocomoco.autosome.ru/motif/NANOG_MOUSE.H11MO.0.A

MOTIF NDF1_MOUSE.H11MO.0.A
letter-probability matrix: alength= 4 w= 10 nsites= 500
0.434	0.07200000000000001	0.47000000000000003	0.024
0.524	0.208	0.266	0.002
0.022000000000000002	0.976	0.002	0.0
0.998	0.0	0.0	0.002
0.002	0.0	0.974	0.024
0.73	0.22	0.05	0.0
0.008	0.0	0.0	0.992
0.002	0.0	0.992	0.006000000000000001
0.008	0.048	0.768	0.17600000000000002
0.076	0.39599999999999996	0.12599999999999997	0.40199999999999997
URL http://hocomoco.autosome.ru/motif/NDF1_MOUSE.H11MO.0.A

MOTIF NDF2_MOUSE.H11MO.0.A
letter-probability matrix: alength= 4 w= 10 nsites= 500
0.48999999999999994	0.08199999999999999	0.364	0.064
0.422	0.19399999999999998	0.37999999999999995	0.004
0.002	0.998	0.0	0.0
1.0	0.0	0.0	0.0
0.002	0.006000000000000001	0.928	0.064
0.75	0.224	0.024	0.002
0.10400000000000001	0.002	0.006000000000000001	0.888
0.002	0.0	0.958	0.04
0.004	0.17400000000000002	0.788	0.034
0.09999999999999999	0.39199999999999996	0.162	0.346
URL http://hocomoco.autosome.ru/motif/NDF2_MOUSE.H11MO.0.A

MOTIF NF2L1_MOUSE.H11MO.0.C
letter-probability matrix: alength= 4 w= 7 nsites= 112
0.4293047840404632	0.2489360637106491	0.08002355558798754	0.2417355966609001
0.21597187076931	0.0465836683903811	0.709993165963097	0.0274512948772119
0.0	0.0	0.007058904396997348	0.9929410956030027
0.029524649430970776	0.8921266123921602	0.0017647260992493384	0.07658401207761974
0.9435287648240213	0.021176713190992083	0.007058904396997345	0.02823561758798938
0.013333486083217187	0.16014339565135782	0.06070147718437574	0.7658216410810493
0.173618444387326	0.226309628662169	0.291241347854942	0.308830579095563
URL http://hocomoco.autosome.ru/motif/NF2L1_MOUSE.H11MO.0.C

MOTIF NF2L2_MOUSE.H11MO.0.A
letter-probability matrix: alength= 4 w= 14 nsites= 478
0.5585774058577405	0.09623430962343095	0.30962343096234307	0.03556485355648535
0.05230125523012553	0.008368200836820085	0.01673640167364017	0.9225941422594143
0.0502092050209205	0.03138075313807531	0.8640167364016736	0.05439330543933055
0.9037656903765691	0.029288702928870293	0.03347280334728034	0.03347280334728034
0.0794979079497908	0.6841004184100419	0.16527196652719667	0.07112970711297072
0.1694560669456067	0.06276150627615062	0.03765690376569038	0.7301255230125523
0.14644351464435149	0.5878661087866109	0.13179916317991633	0.13389121338912136
0.7008368200836821	0.01673640167364017	0.1569037656903766	0.12552301255230125
0.0794979079497908	0.06485355648535565	0.8263598326359833	0.029288702928870293
0.05230125523012553	0.8410041841004184	0.07112970711297072	0.03556485355648536
0.7866108786610879	0.07322175732217574	0.041841004184100423	0.09832635983263599
0.33682008368200833	0.14435146443514643	0.33263598326359833	0.18619246861924685
0.33472803347280333	0.11297071129707112	0.17573221757322174	0.37656903765690375
0.3598326359832636	0.1527196652719665	0.11087866108786609	0.37656903765690375
URL http://hocomoco.autosome.ru/motif/NF2L2_MOUSE.H11MO.0.A

MOTIF NFAC1_MOUSE.H11MO.0.A
letter-probability matrix: alength= 4 w= 15 nsites= 445
0.19999999999999998	0.04044943820224719	0.07191011235955055	0.6876404494382022
0.006741573033707866	0.0022471910112359553	0.9910112359550561	0.0
0.0022471910112359553	0.0044943820224719105	0.9910112359550561	0.0022471910112359553
0.9707865168539326	0.008988764044943821	0.017977528089887642	0.0022471910112359553
0.9483146067415731	0.0	0.038202247191011236	0.01348314606741573
0.8292134831460675	0.05168539325842697	0.07191011235955057	0.04719101123595506
0.5640449438202247	0.18426966292134833	0.18426966292134833	0.06741573033707865
0.37528089887640453	0.07191011235955057	0.10561797752808989	0.44719101123595506
0.350561797752809	0.2539325842696629	0.26741573033707866	0.12808988764044943
0.07865168539325844	0.05168539325842697	0.03146067415730337	0.8382022471910112
0.07865168539325844	0.07415730337078652	0.6764044943820225	0.1707865168539326
0.752808988764045	0.058426966292134834	0.08089887640449439	0.10786516853932585
0.1438202247191011	0.32808988764044944	0.447191011235955	0.08089887640449438
0.11235955056179774	0.11235955056179774	0.08539325842696628	0.6898876404494382
0.18202247191011237	0.6089887640449438	0.11910112359550562	0.08988764044943821
URL http://hocomoco.autosome.ru/motif/NFAC1_MOUSE.H11MO.0.A

MOTIF NFAC2_MOUSE.H11MO.0.C
letter-probability matrix: alength= 4 w= 9 nsites= 86
0.2563219216367151	0.056366812175769804	0.14528960968811203	0.5420216564994031
0.0	0.0	1.0	0.0
0.0	0.0	1.0	0.0
1.0	0.0	0.0	0.0
0.9724319521236411	0.0	0.027568047876359004	0.0
0.9519803689116466	0.016737743353503694	0.03128188773484979	0.0
0.7956576925947397	0.05808981516804229	0.06104353458336639	0.08520895765385159
0.29720339747136815	0.13322858874220508	0.09876852889675636	0.4707994848896703
0.159855444658794	0.235131908570889	0.171134654572199	0.433877992198118
URL http://hocomoco.autosome.ru/motif/NFAC2_MOUSE.H11MO.0.C

MOTIF NFAC3_MOUSE.H11MO.0.B
letter-probability matrix: alength= 4 w= 9 nsites= 18
0.1363636363636361	0.1363636363636361	0.02727272727272732	0.7000000000000005
0.0	0.0	1.0	0.0
0.0	0.0	1.0	0.0
0.9333333333333333	0.0	0.06666666666666664	0.0
0.8909090909090909	0.0	0.109090909090909	0.0
1.0	0.0	0.0	0.0
0.7757575757575755	0.1696969696969699	0.054545454545454564	0.0
0.3272727272727271	0.39393939393939414	0.06666666666666672	0.21212121212121207
0.11515151515151505	0.3151515151515152	0.04848484848484851	0.5212121212121212
URL http://hocomoco.autosome.ru/motif/NFAC3_MOUSE.H11MO.0.B

MOTIF NFAC4_MOUSE.H11MO.0.C
letter-probability matrix: alength= 4 w= 10 nsites= 19
0.4147398843930636	0.14306358381502887	0.2066473988439308	0.23554913294797677
0.0	0.0	0.9479768786127168	0.05202312138728319
0.0	0.0	1.0	0.0
1.0	0.0	0.0	0.0
1.0	0.0	0.0	0.0
1.0	0.0	0.0	0.0
0.6300578034682079	0.15606936416184997	0.16184971098265896	0.05202312138728319
0.208092485549133	0.260115606936416	0.10982658959537601	0.421965317919075
0.161849710982659	0.15606936416185	0.213872832369942	0.468208092485549
0.3121387283236994	0.0	0.21387283236994226	0.4739884393063585
URL http://hocomoco.autosome.ru/motif/NFAC4_MOUSE.H11MO.0.C

MOTIF NFE2_MOUSE.H11MO.0.A
letter-probability matrix: alength= 4 w= 14 nsites= 500
0.6799999999999999	0.026	0.292	0.002
0.002	0.0	0.01	0.988
0.002	0.0	0.99	0.008
0.98	0.004	0.01	0.006000000000000001
0.036000000000000004	0.768	0.164	0.032
0.058	0.01	0.02	0.912
0.06	0.848	0.056	0.036000000000000004
0.87	0.008	0.07200000000000001	0.05
0.016	0.0	0.968	0.016
0.022000000000000002	0.9420000000000001	0.022000000000000002	0.014
0.872	0.024	0.056	0.048
0.27799999999999997	0.142	0.40599999999999997	0.174
0.32799999999999996	0.11599999999999999	0.16399999999999998	0.39199999999999996
0.35	0.11199999999999999	0.06999999999999999	0.46799999999999997
URL http://hocomoco.autosome.ru/motif/NFE2_MOUSE.H11MO.0.A

MOTIF NFIA_MOUSE.H11MO.0.C
letter-probability matrix: alength= 4 w= 15 nsites= 233
0.145352837998696	0.2139234955913	0.108131465341366	0.532592201068638
0.03352343260082829	0.030475847818934802	0.06922371147443758	0.8667770081057993
0.04571377172840224	0.008707385091124231	0.8780966087242609	0.06748223445621276
0.0657407574379879	0.029605109309822412	0.8550220382327814	0.04963209501940816
0.11101915991183386	0.7204929385749121	0.11493748320283985	0.053550418310414134
0.4152064404607256	0.25000269860722574	0.12244490423670887	0.2123459566953398
0.21484932990903818	0.3273814877829143	0.2070099847198002	0.2507591975882472
0.36751341795896414	0.0018140385606508858	0.6295841203439945	0.0010884231363905274
0.23030223983855744	0.2181119007109834	0.34435819010338065	0.2072276693470784
0.3025735360948887	0.13082306377968886	0.10165872093887587	0.46494467918654653
0.07542772335186376	0.06933255378807678	0.7364927586798526	0.11874696418020678
0.05964558787420103	0.8123558512862726	0.06291085728337262	0.06508770355615362
0.05703337234686374	0.8389133758142016	0.05746874160141994	0.04658451023751467
0.7790501033127224	0.06399928041976317	0.07031213461082825	0.08663848165668622
0.44068093906671624	0.08979221014499264	0.35491859313359414	0.11460825765469705
URL http://hocomoco.autosome.ru/motif/NFIA_MOUSE.H11MO.0.C

MOTIF NFIB_MOUSE.H11MO.0.C
letter-probability matrix: alength= 4 w= 9 nsites= 500
0.026000000000000002	0.548	0.21	0.216
0.004	0.546	0.0	0.44999999999999996
0.0	0.0	0.014	0.986
0.0	0.0	1.0	0.0
0.002	0.0	0.992	0.006000000000000001
0.024	0.97	0.004	0.002
0.646	0.026	0.004	0.324
0.05399999999999999	0.27	0.522	0.154
0.236	0.424	0.264	0.076
URL http://hocomoco.autosome.ru/motif/NFIB_MOUSE.H11MO.0.C

MOTIF NFIC_MOUSE.H11MO.0.A
letter-probability matrix: alength= 4 w= 9 nsites= 500
0.16399999999999998	0.19199999999999998	0.16599999999999998	0.4779999999999999
0.032	0.5059999999999999	0.158	0.304
0.0	0.374	0.002	0.624
0.0	0.0	0.032	0.968
0.0	0.0	0.994	0.006000000000000001
0.002	0.002	0.99	0.006000000000000001
0.032	0.96	0.008	0.0
0.598	0.09	0.004	0.308
0.154	0.27799999999999997	0.38999999999999996	0.178
URL http://hocomoco.autosome.ru/motif/NFIC_MOUSE.H11MO.0.A

MOTIF NFIL3_MOUSE.H11MO.0.C
letter-probability matrix: alength= 4 w= 11 nsites= 500
0.33399999999999996	0.092	0.306	0.268
0.39599999999999996	0.132	0.42799999999999994	0.044
0.0	0.01	0.002	0.988
0.004	0.01	0.268	0.718
0.8220000000000001	0.012	0.07600000000000001	0.09000000000000001
0.046	0.06999999999999999	0.068	0.816
0.024	0.022000000000000002	0.95	0.004
0.08	0.32999999999999996	0.008	0.582
0.874	0.114	0.008	0.004
0.994	0.002	0.002	0.002
0.038	0.372	0.19799999999999998	0.39199999999999996
URL http://hocomoco.autosome.ru/motif/NFIL3_MOUSE.H11MO.0.C

MOTIF NFKB1_MOUSE.H11MO.0.A
letter-probability matrix: alength= 4 w= 11 nsites= 497
0.05030181086519115	0.008048289738430584	0.9014084507042254	0.04024144869215292
0.06841046277665996	0.008048289738430584	0.9154929577464789	0.008048289738430584
0.014084507042253521	0.006036217303822939	0.9617706237424547	0.018108651911468814
0.710261569416499	0.01006036217303823	0.27364185110663986	0.006036217303822938
0.8591549295774648	0.048289738430583505	0.08853118712273643	0.004024144869215292
0.9416498993963783	0.002012072434607646	0.056338028169014086	0.0
0.13682092555331993	0.1529175050301811	0.26156941649899396	0.44869215291750497
0.10663983903420524	0.34808853118712274	0.04225352112676056	0.5030181086519114
0.06237424547283702	0.9134808853118712	0.01609657947686117	0.008048289738430584
0.06237424547283702	0.9215291750503019	0.002012072434607646	0.014084507042253521
0.05835010060362173	0.8752515090543259	0.03219315895372234	0.03420523138832998
URL http://hocomoco.autosome.ru/motif/NFKB1_MOUSE.H11MO.0.A

MOTIF NFKB2_MOUSE.H11MO.0.C
letter-probability matrix: alength= 4 w= 11 nsites= 500
0.11800000000000001	0.052000000000000005	0.666	0.164
0.064	0.002	0.918	0.016
0.042	0.002	0.926	0.03
0.544	0.004	0.42	0.032
0.812	0.078	0.108	0.002
0.972	0.008	0.012	0.008
0.186	0.122	0.458	0.234
0.088	0.472	0.027999999999999997	0.412
0.132	0.868	0.0	0.0
0.002	0.976	0.002	0.02
0.098	0.836	0.02	0.046
URL http://hocomoco.autosome.ru/motif/NFKB2_MOUSE.H11MO.0.C

MOTIF NFYA_MOUSE.H11MO.0.A
letter-probability matrix: alength= 4 w= 14 nsites= 500
0.12199999999999998	0.324	0.21	0.344
0.09	0.41	0.12199999999999998	0.37799999999999995
0.5039999999999999	0.09999999999999999	0.352	0.044
0.376	0.014	0.49	0.12
0.006000000000000001	0.99	0.0	0.004
0.004	0.986	0.002	0.008
1.0	0.0	0.0	0.0
0.968	0.012	0.018000000000000002	0.002
0.004	0.02	0.004	0.972
0.144	0.5539999999999999	0.258	0.044
0.6739999999999999	0.052	0.262	0.011999999999999999
0.23399999999999999	0.178	0.522	0.066
0.5800000000000001	0.212	0.14	0.068
0.46	0.03	0.396	0.114
URL http://hocomoco.autosome.ru/motif/NFYA_MOUSE.H11MO.0.A

MOTIF NFYB_MOUSE.H11MO.0.A
letter-probability matrix: alength= 4 w= 13 nsites= 1148
0.12589897575675787	0.4623868948698766	0.16059871705432283	0.2511154123190427
0.5748063998146722	0.03971969135651762	0.35896626594763215	0.02650764288117801
0.29602802667699685	0.04676824880799167	0.5694414060817197	0.08776231843329185
0.0006964338860038227	0.9933415907434252	0.004790644564058391	0.0011713308065125778
0.0011811224955952382	0.9915817430148235	0.0059415716278326605	0.0012955628617487681
0.9931017682127181	0.006376824343630574	0.0	0.0005214074436513686
0.9887146140553085	0.008163673069027625	0.0030452153047056453	7.649757095824058e-05
0.003853090334394204	0.004606377732821413	0.005892747714606821	0.9856477842181776
0.05192225413103178	0.5719067328726528	0.3348833930879649	0.04128761990835048
0.6462049750260176	0.04574398855027587	0.2963748771320998	0.011676159291606793
0.12164273393461889	0.1692144130332419	0.6580694686342534	0.05107338439788566
0.4477917028162499	0.29459070070213095	0.20266798784850698	0.054949608633112094
0.311891778957457	0.106423289002621	0.444146775715832	0.13753815632409
URL http://hocomoco.autosome.ru/motif/NFYB_MOUSE.H11MO.0.A

MOTIF NFYC_MOUSE.H11MO.0.B
letter-probability matrix: alength= 4 w= 14 nsites= 500
0.132	0.33399999999999996	0.19799999999999998	0.33599999999999997
0.10799999999999998	0.42599999999999993	0.128	0.33799999999999997
0.606	0.09599999999999999	0.27	0.027999999999999997
0.318	0.038	0.542	0.102
0.0	0.992	0.002	0.006000000000000001
0.002	0.996	0.0	0.002
0.982	0.0	0.0	0.018000000000000002
0.99	0.002	0.006000000000000001	0.002
0.0	0.004	0.0	0.996
0.096	0.618	0.23600000000000002	0.05
0.736	0.032	0.226	0.006000000000000001
0.18799999999999997	0.13999999999999999	0.598	0.074
0.5940000000000001	0.17800000000000002	0.17400000000000002	0.054
0.428	0.036000000000000004	0.424	0.112
URL http://hocomoco.autosome.ru/motif/NFYC_MOUSE.H11MO.0.B

MOTIF NGN2_MOUSE.H11MO.0.C
letter-probability matrix: alength= 4 w= 12 nsites= 206
0.2669902912621359	0.17475728155339806	0.441747572815534	0.11650485436893204
0.11650485436893204	0.25728155339805825	0.39805825242718446	0.22815533980582525
0.5776699029126213	0.08737864077669903	0.28640776699029125	0.04854368932038835
0.4320388349514563	0.13106796116504854	0.4368932038834951	0.0
0.0048543689320388345	0.9805825242718447	0.0048543689320388345	0.009708737864077669
1.0	0.0	0.0	0.0
0.0	0.0	0.970873786407767	0.02912621359223301
0.7718446601941747	0.22330097087378642	0.0048543689320388345	0.0
0.009708737864077669	0.0	0.0048543689320388345	0.9854368932038835
0.0048543689320388345	0.0048543689320388345	0.9563106796116505	0.03398058252427184
0.038834951456310676	0.10194174757281553	0.7281553398058253	0.13106796116504854
0.07281553398058252	0.4077669902912621	0.21844660194174756	0.30097087378640774
URL http://hocomoco.autosome.ru/motif/NGN2_MOUSE.H11MO.0.C

MOTIF NKX21_MOUSE.H11MO.0.A
letter-probability matrix: alength= 4 w= 10 nsites= 500
0.16799999999999998	0.19199999999999998	0.19399999999999998	0.44599999999999995
0.12399999999999999	0.358	0.24199999999999997	0.27599999999999997
0.142	0.088	0.018	0.7519999999999999
0.055999999999999994	0.011999999999999999	0.266	0.6659999999999999
0.002	0.01	0.986	0.002
0.994	0.0	0.0	0.006000000000000001
0.008	0.0	0.992	0.0
0.23199999999999998	0.002	0.047999999999999994	0.718
0.062	0.002	0.916	0.02
0.048	0.28400000000000003	0.478	0.19
URL http://hocomoco.autosome.ru/motif/NKX21_MOUSE.H11MO.0.A

MOTIF NKX22_MOUSE.H11MO.0.A
letter-probability matrix: alength= 4 w= 11 nsites= 500
0.134	0.414	0.27	0.182
0.026000000000000002	0.07200000000000001	0.096	0.806
0.09399999999999999	0.212	0.38999999999999996	0.304
0.434	0.05	0.506	0.01
0.996	0.002	0.0	0.002
0.004	0.006000000000000001	0.986	0.004
0.368	0.0	0.049999999999999996	0.582
0.006000000000000001	0.004	0.986	0.004
0.054	0.25	0.494	0.202
0.096	0.384	0.29800000000000004	0.222
0.16399999999999998	0.21799999999999997	0.212	0.40599999999999997
URL http://hocomoco.autosome.ru/motif/NKX22_MOUSE.H11MO.0.A

MOTIF NKX25_MOUSE.H11MO.0.A
letter-probability matrix: alength= 4 w= 10 nsites= 500
0.22199999999999998	0.158	0.24999999999999997	0.37
0.018000000000000002	0.424	0.35000000000000003	0.20800000000000002
0.011999999999999999	0.266	0.13799999999999998	0.584
0.034	0.274	0.354	0.33799999999999997
0.38199999999999995	0.04	0.5539999999999999	0.023999999999999997
0.996	0.0	0.002	0.002
0.002	0.006000000000000001	0.984	0.008
0.182	0.055999999999999994	0.018	0.744
0.018000000000000002	0.012	0.9380000000000001	0.032
0.027999999999999997	0.33399999999999996	0.544	0.09399999999999999
URL http://hocomoco.autosome.ru/motif/NKX25_MOUSE.H11MO.0.A

MOTIF NKX28_MOUSE.H11MO.0.C
letter-probability matrix: alength= 4 w= 9 nsites= 6
0.024509803921568585	0.20098039215686286	0.20098039215686286	0.5735294117647056
0.0	0.0	0.0	1.0
0.0	0.774509803921569	0.225490196078431	0.0
0.9509803921568628	0.0	0.04901960784313729	0.0
1.0	0.0	0.0	0.0
0.0	0.0	1.0	0.0
0.0	0.0	0.5980392156862745	0.4019607843137254
0.5980392156862745	0.0	0.4019607843137254	0.0
0.024509803921568585	0.5735294117647056	0.20098039215686286	0.20098039215686286
URL http://hocomoco.autosome.ru/motif/NKX28_MOUSE.H11MO.0.C

MOTIF NKX31_MOUSE.H11MO.0.C
letter-probability matrix: alength= 4 w= 12 nsites= 500
0.18999999999999997	0.19599999999999998	0.322	0.292
0.086	0.25199999999999995	0.09799999999999999	0.564
0.25199999999999995	0.10799999999999998	0.152	0.48799999999999993
0.76	0.054	0.17200000000000001	0.014
0.96	0.002	0.02	0.018000000000000002
0.004	0.004	0.986	0.006000000000000001
0.08800000000000001	0.002	0.018000000000000002	0.892
0.17	0.014	0.804	0.012
0.018	0.45199999999999996	0.266	0.264
0.142	0.256	0.038	0.564
0.156	0.086	0.106	0.6519999999999999
0.27999999999999997	0.08399999999999999	0.296	0.33999999999999997
URL http://hocomoco.autosome.ru/motif/NKX31_MOUSE.H11MO.0.C

MOTIF NKX32_MOUSE.H11MO.0.B
letter-probability matrix: alength= 4 w= 10 nsites= 498
0.1506024096385542	0.08835341365461846	0.08032128514056225	0.680722891566265
0.03413654618473896	0.0	0.024096385542168676	0.9417670682730924
0.9377510040160643	0.004016064257028113	0.05622489959839357	0.0020080321285140565
0.9959839357429718	0.0	0.0020080321285140565	0.0020080321285140565
0.0020080321285140565	0.0020080321285140565	0.9698795180722891	0.026104417670682733
0.01807228915662651	0.0	0.014056224899598393	0.9678714859437751
0.08634538152610442	0.0	0.8975903614457832	0.016064257028112452
0.05220883534136546	0.2570281124497992	0.3032128514056225	0.38755020080321284
0.24899598393574296	0.13253012048192772	0.12650602409638553	0.4919678714859438
0.2008032128514056	0.16265060240963855	0.06224899598393573	0.5742971887550201
URL http://hocomoco.autosome.ru/motif/NKX32_MOUSE.H11MO.0.B

MOTIF NKX61_MOUSE.H11MO.0.A
letter-probability matrix: alength= 4 w= 19 nsites= 498
0.6144578313253013	0.13253012048192772	0.12449799196787148	0.12851405622489961
0.1827309236947791	0.23895582329317266	0.1606425702811245	0.41767068273092367
0.27309236947791166	0.06024096385542168	0.07228915662650602	0.5943775100401606
0.5763052208835342	0.0783132530120482	0.21084337349397592	0.13453815261044177
0.9337349397590361	0.012048192771084338	0.028112449799196786	0.026104417670682733
0.05421686746987952	0.024096385542168676	0.12048192771084337	0.8012048192771084
0.058232931726907626	0.07630522088353413	0.502008032128514	0.36345381526104414
0.22489959839357426	0.06224899598393573	0.4337349397590361	0.2791164658634538
0.1606425702811245	0.2991967871485944	0.4016064257028112	0.13855421686746988
0.34538152610441764	0.26506024096385544	0.12048192771084336	0.26907630522088355
0.41365461847389556	0.05220883534136546	0.06827309236947791	0.465863453815261
0.29518072289156627	0.05220883534136546	0.07028112449799197	0.5823293172690763
0.22690763052208834	0.0502008032128514	0.040160642570281124	0.6827309236947791
0.10240963855421686	0.08433734939759037	0.042168674698795185	0.7710843373493976
0.6024096385542169	0.13253012048192772	0.22690763052208834	0.03815261044176707
0.9558232931726908	0.01807228915662651	0.010040160642570281	0.016064257028112452
0.11646586345381525	0.018072289156626505	0.08835341365461846	0.7771084337349397
0.18674698795180722	0.028112449799196783	0.36746987951807225	0.41767068273092367
0.43172690763052207	0.08835341365461846	0.37148594377510036	0.10843373493975902
URL http://hocomoco.autosome.ru/motif/NKX61_MOUSE.H11MO.0.A

MOTIF NOBOX_MOUSE.H11MO.0.C
letter-probability matrix: alength= 4 w= 9 nsites= 66
0.2915020860933181	0.32950786296712314	0.05069351737955742	0.32829653356000116
0.0	0.0	0.0	1.0
0.9746532413102212	0.0	0.0	0.025346758689778707
0.9746532413102212	0.025346758689778707	0.0	0.0
0.0253467586897787	0.0253467586897787	0.0253467586897787	0.923959723930664
0.025346758689778686	0.0	0.10138703475911492	0.8732662065511063
0.366273588112079	0.0	0.633726411887921	0.0
0.18884627728362816	0.3041898265990713	0.4435826382319904	0.06338125788531015
0.08239132690264418	0.27123760418627296	0.17109062115600598	0.4752804477550769
URL http://hocomoco.autosome.ru/motif/NOBOX_MOUSE.H11MO.0.C

MOTIF NR1D1_MOUSE.H11MO.0.A
letter-probability matrix: alength= 4 w= 19 nsites= 500
0.422	0.08	0.322	0.17600000000000002
0.308	0.055999999999999994	0.536	0.09999999999999999
0.25	0.21	0.492	0.048
0.27	0.21399999999999997	0.322	0.19399999999999998
0.474	0.45	0.046	0.03
0.738	0.006000000000000001	0.056	0.2
0.08	0.366	0.428	0.126
0.106	0.023999999999999997	0.08199999999999999	0.7879999999999999
0.196	0.002	0.772	0.03
0.066	0.012	0.73	0.192
0.02	0.05	0.89	0.04
0.146	0.142	0.19599999999999998	0.516
0.124	0.67	0.116	0.09000000000000001
0.878	0.04	0.022000000000000002	0.06
0.21	0.194	0.466	0.13
0.36000000000000004	0.11800000000000001	0.312	0.21
0.368	0.13	0.352	0.15
0.268	0.08600000000000001	0.418	0.228
0.234	0.17600000000000002	0.432	0.158
URL http://hocomoco.autosome.ru/motif/NR1D1_MOUSE.H11MO.0.A

MOTIF NR1D2_MOUSE.H11MO.0.A
letter-probability matrix: alength= 4 w= 19 nsites= 500
0.32999999999999996	0.136	0.366	0.16799999999999998
0.374	0.148	0.38799999999999996	0.09
0.35800000000000004	0.07200000000000001	0.506	0.064
0.334	0.05	0.394	0.222
0.5860000000000001	0.202	0.158	0.054
0.544	0.036	0.142	0.27799999999999997
0.13799999999999998	0.24199999999999997	0.522	0.09799999999999999
0.08199999999999999	0.02	0.15	0.748
0.38399999999999995	0.022	0.574	0.02
0.39999999999999997	0.002	0.5619999999999999	0.036
0.026000000000000002	0.058	0.904	0.012
0.018	0.064	0.16	0.7579999999999999
0.032	0.888	0.066	0.014
0.952	0.006000000000000001	0.006000000000000001	0.036000000000000004
0.13999999999999999	0.29	0.43599999999999994	0.134
0.38599999999999995	0.11999999999999998	0.21399999999999997	0.27999999999999997
0.27	0.13799999999999998	0.4779999999999999	0.11399999999999999
0.272	0.106	0.456	0.166
0.286	0.158	0.38399999999999995	0.172
URL http://hocomoco.autosome.ru/motif/NR1D2_MOUSE.H11MO.0.A

MOTIF NR1H3_MOUSE.H11MO.0.A
letter-probability matrix: alength= 4 w= 15 nsites= 500
0.19199999999999998	0.312	0.40199999999999997	0.09399999999999999
0.49999999999999994	0.044	0.178	0.27799999999999997
0.14	0.056	0.672	0.132
0.22399999999999998	0.05999999999999999	0.524	0.19199999999999998
0.12599999999999997	0.282	0.282	0.31
0.098	0.774	0.052000000000000005	0.07600000000000001
0.784	0.134	0.018000000000000002	0.064
0.5059999999999999	0.09999999999999999	0.348	0.046
0.812	0.006000000000000001	0.168	0.014
0.012	0.008	0.954	0.026000000000000002
0.064	0.023999999999999997	0.57	0.34199999999999997
0.029999999999999995	0.268	0.16399999999999998	0.538
0.028	0.85	0.04	0.082
0.856	0.018000000000000002	0.018000000000000002	0.108
0.14800000000000002	0.23600000000000002	0.41200000000000003	0.20400000000000001
URL http://hocomoco.autosome.ru/motif/NR1H3_MOUSE.H11MO.0.A

MOTIF NR1H4_MOUSE.H11MO.0.A
letter-probability matrix: alength= 4 w= 19 nsites= 451
0.270509977827051	0.1951219512195122	0.43902439024390244	0.09534368070953438
0.4811529933481153	0.015521064301552107	0.49223946784922396	0.011086474501108648
0.07317073170731708	0.008869179600886918	0.8558758314855875	0.06208425720620843
0.10199556541019957	0.03547671840354767	0.7405764966740577	0.12195121951219512
0.024390243902439022	0.1219512195121951	0.3325942350332594	0.5210643015521064
0.028824833702882482	0.729490022172949	0.14634146341463417	0.09534368070953438
0.7560975609756098	0.0598669623059867	0.17738359201773837	0.006651884700665189
0.3702882483370288	0.23725055432372502	0.29490022172949	0.09756097560975609
0.06430155210643014	0.17960088691796008	0.10421286031042128	0.6518847006651884
0.06651884700665188	0.03325942350332594	0.8913525498891353	0.008869179600886918
0.48337028824833694	0.09534368070953436	0.32150776053215074	0.09977827050997781
0.07095343680709534	0.8470066518847007	0.057649667405764965	0.024390243902439025
0.07982261640798227	0.8048780487804879	0.011086474501108648	0.10421286031042129
0.07760532150776053	0.3569844789356984	0.2793791574279379	0.2860310421286031
0.17073170731707318	0.42128603104212864	0.23503325942350334	0.17294900221729492
0.1197339246119734	0.21951219512195122	0.4745011086474501	0.18625277161862527
0.31929046563192903	0.29046563192904656	0.30598669623059865	0.08425720620842571
0.07095343680709534	0.006651884700665189	0.8093126385809313	0.1130820399113082
0.07317073170731708	0.06430155210643015	0.7716186252771619	0.09090909090909091
URL http://hocomoco.autosome.ru/motif/NR1H4_MOUSE.H11MO.0.A

MOTIF NR1I2_MOUSE.H11MO.0.C
letter-probability matrix: alength= 4 w= 19 nsites= 29
0.321428571428571	0.12500000000000003	0.19285714285714303	0.36071428571428604
0.2999999999999999	0.06428571428571427	0.39999999999999986	0.2357142857142859
0.4321428571428571	0.13571428571428604	0.39642857142857113	0.03571428571428571
0.2642857142857141	0.0	0.6642857142857144	0.07142857142857144
0.06785714285714284	0.20357142857142882	0.5607142857142855	0.16785714285714287
0.0	0.03214285714285712	0.06428571428571433	0.9035714285714286
0.0	0.6071428571428568	0.06428571428571427	0.3285714285714289
0.7071428571428571	0.29285714285714304	0.0	0.0
0.6000000000000003	0.09642857142857147	0.16428571428571412	0.1392857142857141
0.29999999999999993	0.20714285714285696	0.292857142857143	0.19999999999999998
0.332142857142857	0.23571428571428596	0.23214285714285698	0.19999999999999998
0.5964285714285711	0.06785714285714291	0.3357142857142861	0.0
0.9285714285714286	0.0	0.07142857142857144	0.0
0.0	0.0	1.0	0.0
0.0	0.07142857142857137	0.3035714285714289	0.6249999999999998
0.09642857142857146	0.06428571428571432	0.03571428571428572	0.8035714285714285
0.0	0.760714285714285	0.135714285714286	0.103571428571429
0.9	0.032142857142857105	0.06785714285714291	0.0
0.130357142857143	0.226785714285714	0.355357142857143	0.2875
URL http://hocomoco.autosome.ru/motif/NR1I2_MOUSE.H11MO.0.C

MOTIF NR1I3_MOUSE.H11MO.0.C
letter-probability matrix: alength= 4 w= 18 nsites= 28
0.32319391634981	0.0	0.49429657794676807	0.18250950570342203
0.456273764258555	0.07604562737642591	0.467680608365019	0.0
0.1787072243346009	0.0	0.7490494296577946	0.07224334600760456
0.0	0.140684410646388	0.726235741444867	0.133079847908745
0.0	0.0	0.03422053231939162	0.9657794676806084
0.0	0.8212927756653996	0.06844106463878334	0.11026615969581707
0.9277566539923954	0.07224334600760463	0.0	0.0
0.319391634980988	0.16349809885931602	0.3574144486692021	0.159695817490494
0.2547528517110268	0.1939163498098858	0.3878326996197716	0.16349809885931582
0.399239543726236	0.197718631178707	0.26615969581749	0.136882129277567
0.5817490494296579	0.07224334600760458	0.31178707224334595	0.0342205323193916
0.9049429657794678	0.0	0.09505703422053227	0.0
0.0380228136882129	0.0	0.9619771863117872	0.0
0.0	0.064638783269962	0.212927756653992	0.722433460076046
0.17490494296578	0.106463878326996	0.0	0.718631178707224
0.0	0.7072243346007605	0.07224334600760456	0.2205323193916349
0.7110266159695816	0.07224334600760456	0.14068441064638793	0.07604562737642587
0.183460076045627	0.141634980988593	0.358365019011407	0.316539923954373
URL http://hocomoco.autosome.ru/motif/NR1I3_MOUSE.H11MO.0.C

MOTIF NR2C1_MOUSE.H11MO.0.C
letter-probability matrix: alength= 4 w= 13 nsites= 18
0.21893491124260392	0.11242603550295896	0.6153846153846146	0.05325443786982248
0.05325443786982248	0.3313609467455618	0.44378698224852076	0.1715976331360949
0.10650887573964504	0.5562130177514792	0.05325443786982252	0.2840236686390531
0.26627218934911223	0.4497041420118344	0.2248520710059172	0.05917159763313614
0.6745562130177514	0.0	0.32544378698224874	0.0
0.23076923076923095	0.15976331360946697	0.5502958579881659	0.059171597633136085
0.9467455621301776	0.0	0.05325443786982247	0.0
0.0	0.0	1.0	0.0
0.0	0.0	0.775147928994083	0.22485207100591703
0.0	0.0	0.0	1.0
0.0	1.0	0.0	0.0
0.9408284023668638	0.0	0.0	0.059171597633136085
0.09319526627218935	0.2647928994082839	0.3772189349112428	0.2647928994082839
URL http://hocomoco.autosome.ru/motif/NR2C1_MOUSE.H11MO.0.C

MOTIF NR2C2_MOUSE.H11MO.0.A
letter-probability matrix: alength= 4 w= 13 nsites= 2058
0.47929559176101244	0.08433700365575014	0.3876585211748743	0.04870888340836323
0.19843834442029218	0.04293979618494394	0.6870208001777786	0.07160105921698548
0.0973299060738966	0.11971419182031842	0.7005782778932493	0.08237762421253554
0.1014800245939609	0.10383286464468561	0.22379342181210846	0.5708936889492451
0.1232707446649472	0.643551403635343	0.16273145960324473	0.07044639209646503
0.81137880860416	0.050869137984961975	0.12861062882498447	0.009141424585893603
0.5679356769777885	0.05911774425815727	0.3607881495370751	0.01215842922697921
0.8573758009908025	0.004064158236878816	0.10624498139763401	0.03231505937468461
0.04824692868280885	0.013176268351935137	0.8886097011337163	0.049967101831539754
0.030177488858717	0.040537829065863853	0.8143316859871639	0.11495299608825513
0.06197252944458807	0.10689333694738898	0.21504388189170967	0.6160902517163133
0.14113854247697125	0.7197684588972425	0.10049291670359152	0.03860008192219483
0.7925477578416179	0.03249005659121158	0.12236709229692717	0.05259509327024334
URL http://hocomoco.autosome.ru/motif/NR2C2_MOUSE.H11MO.0.A

MOTIF NR2E3_MOUSE.H11MO.0.C
letter-probability matrix: alength= 4 w= 14 nsites= 23
0.5013940520446094	0.15473977695167285	0.18912639405204482	0.15473977695167285
0.8280669144981415	0.06877323420074345	0.06877323420074345	0.034386617100371684
0.7853159851301118	0.03438661710037169	0.14591078066914495	0.03438661710037169
0.0687732342007435	0.0687732342007435	0.7249070631970261	0.137546468401487
0.06877323420074345	0.0	0.10315985130111496	0.8280669144981415
0.0687732342007435	0.8968401486988848	0.0343866171003717	0.0
0.9312267657992567	0.0	0.03438661710037169	0.03438661710037169
0.7936802973977697	0.1375464684014869	0.06877323420074345	0.0
0.9656133828996284	0.0	0.0	0.03438661710037168
0.8197026022304832	0.0	0.14591078066914506	0.03438661710037171
0.24907063197026	0.0687732342007435	0.613382899628253	0.0687732342007435
0.034386617100371726	0.06877323420074355	0.20631970260223018	0.6905204460966545
0.13754646840148707	0.6905204460966544	0.10315985130111507	0.06877323420074354
0.733503717472119	0.14614312267658003	0.07736988847583641	0.042983271375464704
URL http://hocomoco.autosome.ru/motif/NR2E3_MOUSE.H11MO.0.C

MOTIF NR4A1_MOUSE.H11MO.0.B
letter-probability matrix: alength= 4 w= 9 nsites= 499
0.4128256513026052	0.14829659318637273	0.2685370741482966	0.17034068136272543
0.6232464929859719	0.044088176352705406	0.2925851703406814	0.04008016032064128
0.7595190380761523	0.02404809619238477	0.20641282565130262	0.010020040080160322
0.7234468937875752	0.11823647294589179	0.14428857715430862	0.014028056112224449
0.33867735470941884	0.022044088176352703	0.3687374749498998	0.27054108216432865
0.07414829659318638	0.014028056112224449	0.87374749498998	0.03807615230460922
0.052104208416833664	0.13827655310621242	0.3807615230460922	0.4288577154308617
0.18436873747494992	0.7374749498997997	0.06613226452905813	0.012024048096192385
0.9519038076152304	0.004008016032064129	0.008016032064128258	0.036072144288577156
URL http://hocomoco.autosome.ru/motif/NR4A1_MOUSE.H11MO.0.B

MOTIF NR4A2_MOUSE.H11MO.0.C
letter-probability matrix: alength= 4 w= 9 nsites= 33
0.6701136401535692	0.06299242110754133	0.22834596482076475	0.03854797391812475
0.8690782987522404	0.0	0.07709594783624954	0.053825753411510066
0.9614520260818751	0.0	0.038547973918124805	0.0
0.0	0.0	0.9431186906898128	0.056881309310187186
0.03854797391812478	0.0	0.9308964670951047	0.030555558986770686
0.024444447189416584	0.1534848453031759	0.0	0.8220707075074074
0.0	0.909507575804365	0.0	0.090492424195635
1.0	0.0	0.0	0.0
0.18439392947460792	0.4390656446187898	0.3093181961357069	0.06722222977089547
URL http://hocomoco.autosome.ru/motif/NR4A2_MOUSE.H11MO.0.C

MOTIF NR5A2_MOUSE.H11MO.0.A
letter-probability matrix: alength= 4 w= 11 nsites= 500
0.20600000000000002	0.162	0.41600000000000004	0.216
0.068	0.288	0.258	0.38599999999999995
0.036	0.38999999999999996	0.029999999999999995	0.544
0.002	0.916	0.078	0.004
0.986	0.002	0.01	0.002
0.92	0.0	0.056	0.024
0.006000000000000001	0.002	0.986	0.006000000000000001
0.0	0.002	0.996	0.002
0.08600000000000001	0.376	0.046	0.492
0.018000000000000002	0.796	0.018000000000000002	0.168
0.762	0.044000000000000004	0.122	0.07200000000000001
URL http://hocomoco.autosome.ru/motif/NR5A2_MOUSE.H11MO.0.A

MOTIF NRF1_MOUSE.H11MO.0.A
letter-probability matrix: alength= 4 w= 17 nsites= 500
0.066	0.648	0.10200000000000001	0.184
0.454	0.132	0.184	0.23
0.08199999999999999	0.5019999999999999	0.344	0.072
0.046	0.12199999999999998	0.074	0.7579999999999999
0.044000000000000004	0.008	0.948	0.0
0.04	0.932	0.028	0.0
0.002	0.004	0.992	0.002
0.004	0.982	0.008	0.006000000000000001
0.7100000000000001	0.17600000000000002	0.052000000000000005	0.062
0.029999999999999995	0.08	0.16599999999999998	0.724
0.0	0.008	0.99	0.002
0.002	0.946	0.002	0.05
0.006000000000000001	0.024	0.894	0.07600000000000001
0.002	0.894	0.004	0.1
0.352	0.23399999999999999	0.34199999999999997	0.072
0.268	0.19199999999999998	0.422	0.118
0.096	0.35000000000000003	0.484	0.07
URL http://hocomoco.autosome.ru/motif/NRF1_MOUSE.H11MO.0.A

MOTIF OLIG2_MOUSE.H11MO.0.A
letter-probability matrix: alength= 4 w= 18 nsites= 500
0.216	0.62	0.14200000000000002	0.022000000000000002
0.15200000000000002	0.8260000000000001	0.004	0.018000000000000002
0.84	0.016	0.026000000000000002	0.11800000000000001
0.008	0.026	0.48999999999999994	0.4759999999999999
0.154	0.784	0.05	0.012
0.034	0.014	0.006000000000000001	0.946
0.0	0.014	0.912	0.07400000000000001
0.011999999999999999	0.362	0.18	0.44599999999999995
0.023999999999999997	0.25199999999999995	0.034	0.69
0.08	0.258	0.154	0.5079999999999999
0.09799999999999999	0.43199999999999994	0.186	0.284
0.104	0.48999999999999994	0.11399999999999999	0.292
0.176	0.38199999999999995	0.16599999999999998	0.27599999999999997
0.268	0.086	0.19199999999999998	0.45399999999999996
0.08199999999999999	0.26	0.292	0.366
0.188	0.452	0.136	0.224
0.22799999999999998	0.22999999999999998	0.102	0.43999999999999995
0.13	0.19799999999999998	0.33999999999999997	0.33199999999999996
URL http://hocomoco.autosome.ru/motif/OLIG2_MOUSE.H11MO.0.A

MOTIF OTX2_MOUSE.H11MO.0.A
letter-probability matrix: alength= 4 w= 12 nsites= 500
0.24799999999999997	0.148	0.16799999999999998	0.43599999999999994
0.46199999999999997	0.144	0.26	0.134
0.528	0.09999999999999999	0.26	0.11199999999999999
0.324	0.13	0.408	0.13799999999999998
0.5059999999999999	0.05999999999999999	0.366	0.068
0.14400000000000002	0.002	0.838	0.016
0.018000000000000002	0.01	0.972	0.0
0.86	0.134	0.0	0.006000000000000001
0.008	0.0	0.006000000000000001	0.986
0.03	0.014	0.008	0.948
0.858	0.002	0.022000000000000002	0.11800000000000001
0.45199999999999996	0.06999999999999999	0.26	0.21799999999999997
URL http://hocomoco.autosome.ru/motif/OTX2_MOUSE.H11MO.0.A

MOTIF OVOL1_MOUSE.H11MO.0.C
letter-probability matrix: alength= 4 w= 9 nsites= 7
0.0	0.14285714285714302	0.28571428571428603	0.571428571428571
0.142857142857143	0.0	0.857142857142857	0.0
0.0	0.0	0.142857142857143	0.857142857142857
1.0	0.0	0.0	0.0
0.857142857142857	0.142857142857143	0.0	0.0
0.142857142857143	0.857142857142857	0.0	0.0
0.14285714285714302	0.0	0.28571428571428603	0.571428571428571
0.142857142857143	0.0	0.857142857142857	0.0
0.285714285714286	0.0	0.0	0.7142857142857141
URL http://hocomoco.autosome.ru/motif/OVOL1_MOUSE.H11MO.0.C

MOTIF OVOL2_MOUSE.H11MO.0.C
letter-probability matrix: alength= 4 w= 8 nsites= 197
0.41624365482233505	0.17258883248730963	0.2182741116751269	0.19289340101522842
0.0	0.0	0.0	1.0
1.0	0.0	0.0	0.0
0.9593908629441624	0.0	0.04060913705583756	0.0
0.0	1.0	0.0	0.0
0.0	0.0	1.0	0.0
0.0	0.0	1.0	0.0
0.36548223350253806	0.07614213197969544	0.20812182741116753	0.350253807106599
URL http://hocomoco.autosome.ru/motif/OVOL2_MOUSE.H11MO.0.C

MOTIF P53_MOUSE.H11MO.0.A
letter-probability matrix: alength= 4 w= 20 nsites= 498
0.34136546184738953	0.06024096385542168	0.570281124497992	0.028112449799196783
0.23493975903614456	0.02610441767068273	0.680722891566265	0.058232931726907626
0.6726907630522088	0.006024096385542169	0.3012048192771084	0.020080321285140562
0.052208835341365466	0.9317269076305221	0.010040160642570281	0.00602409638554217
0.9317269076305221	0.004016064257028113	0.02208835341365462	0.042168674698795185
0.24497991967871482	0.024096385542168672	0.03012048192771084	0.7008032128514056
0.01807228915662651	0.016064257028112452	0.9538152610441767	0.012048192771084338
0.022088353413654616	0.6606425702811245	0.012048192771084336	0.3052208835341365
0.10642570281124498	0.783132530120482	0.02208835341365462	0.08835341365461848
0.08232931726907632	0.6847389558232932	0.06626506024096386	0.16666666666666669
0.4899598393574297	0.01807228915662651	0.45180722891566266	0.040160642570281124
0.07630522088353414	0.08032128514056225	0.8232931726907631	0.020080321285140562
0.2550200803212851	0.014056224899598391	0.6526104417670683	0.0783132530120482
0.014056224899598393	0.9216867469879518	0.05421686746987952	0.010040160642570281
0.7751004016064257	0.06626506024096386	0.020080321285140562	0.13855421686746988
0.3052208835341365	0.03413654618473896	0.2791164658634538	0.38152610441767065
0.09036144578313253	0.07630522088353414	0.7971887550200804	0.03614457831325302
0.12650602409638553	0.5020080321285141	0.11646586345381527	0.25502008032128515
0.17670682730923695	0.6184738955823293	0.08232931726907632	0.12248995983935743
0.16867469879518074	0.5642570281124498	0.10240963855421686	0.16465863453815263
URL http://hocomoco.autosome.ru/motif/P53_MOUSE.H11MO.0.A

MOTIF P63_MOUSE.H11MO.0.B
letter-probability matrix: alength= 4 w= 19 nsites= 500
0.29200000000000004	0.07400000000000001	0.418	0.216
0.41000000000000003	0.016	0.484	0.09000000000000001
0.0	0.984	0.004	0.012
0.758	0.09000000000000001	0.096	0.056
0.372	0.013999999999999999	0.154	0.45999999999999996
0.002	0.002	0.994	0.002
0.08199999999999999	0.44999999999999996	0.01	0.45799999999999996
0.134	0.528	0.108	0.23
0.02	0.788	0.14200000000000002	0.05
0.558	0.184	0.038000000000000006	0.22
0.202	0.042	0.644	0.112
0.41600000000000004	0.006000000000000001	0.48	0.098
0.002	0.994	0.004	0.0
0.526	0.172	0.013999999999999999	0.288
0.092	0.09599999999999999	0.128	0.6839999999999999
0.022000000000000002	0.01	0.962	0.006000000000000001
0.05999999999999999	0.52	0.022	0.39799999999999996
0.21	0.43199999999999994	0.09	0.268
0.134	0.39999999999999997	0.19999999999999998	0.266
URL http://hocomoco.autosome.ru/motif/P63_MOUSE.H11MO.0.B

MOTIF P73_MOUSE.H11MO.0.B
letter-probability matrix: alength= 4 w= 19 nsites= 500
0.356	0.16	0.32	0.16399999999999998
0.322	0.092	0.4	0.186
0.39	0.07600000000000001	0.38	0.154
0.034	0.874	0.04	0.052000000000000005
0.6100000000000001	0.14800000000000002	0.068	0.17400000000000002
0.312	0.011999999999999999	0.078	0.598
0.008	0.01	0.976	0.006000000000000001
0.068	0.4799999999999999	0.013999999999999999	0.43799999999999994
0.136	0.5860000000000001	0.07400000000000001	0.20400000000000001
0.122	0.74	0.084	0.054
0.618	0.212	0.01	0.16
0.284	0.086	0.514	0.11599999999999999
0.5559999999999999	0.038	0.314	0.092
0.01	0.954	0.024	0.012
0.5019999999999999	0.16	0.026	0.312
0.10999999999999999	0.09599999999999999	0.10999999999999999	0.6839999999999999
0.034	0.012	0.9400000000000001	0.014
0.088	0.49999999999999994	0.041999999999999996	0.37
0.188	0.51	0.082	0.22
URL http://hocomoco.autosome.ru/motif/P73_MOUSE.H11MO.0.B

MOTIF PAX5_MOUSE.H11MO.0.A
letter-probability matrix: alength= 4 w= 19 nsites= 500
0.284	0.24199999999999997	0.40199999999999997	0.072
0.312	0.10799999999999998	0.308	0.272
0.346	0.046	0.586	0.022
0.3	0.20199999999999999	0.35	0.148
0.004	0.22799999999999998	0.48599999999999993	0.282
0.078	0.76	0.028	0.134
0.752	0.08	0.128	0.04
0.16399999999999998	0.212	0.536	0.088
0.023999999999999997	0.538	0.132	0.306
0.172	0.4799999999999999	0.31	0.038
0.58	0.036	0.366	0.018
0.524	0.052000000000000005	0.228	0.196
0.004	0.27599999999999997	0.712	0.008
0.014	0.8180000000000001	0.032	0.136
0.274	0.034	0.6659999999999999	0.026
0.12399999999999999	0.072	0.22999999999999998	0.574
0.24599999999999997	0.026	0.702	0.026
0.664	0.032	0.218	0.08600000000000001
0.222	0.678	0.06	0.04
URL http://hocomoco.autosome.ru/motif/PAX5_MOUSE.H11MO.0.A

MOTIF PAX6_MOUSE.H11MO.0.C
letter-probability matrix: alength= 4 w= 12 nsites= 500
0.12399999999999999	0.032	0.074	0.7699999999999999
0.022	0.34199999999999997	0.038	0.598
0.41600000000000004	0.468	0.05	0.066
0.044	0.566	0.04	0.35
0.286	0.06999999999999999	0.606	0.038
0.01	0.804	0.166	0.02
0.258	0.136	0.018	0.588
0.028	0.07600000000000001	0.018000000000000002	0.878
0.013999999999999999	0.408	0.568	0.01
0.7100000000000001	0.016	0.23600000000000002	0.038000000000000006
0.146	0.358	0.288	0.208
0.066	0.094	0.032	0.808
URL http://hocomoco.autosome.ru/motif/PAX6_MOUSE.H11MO.0.C

MOTIF PBX1_MOUSE.H11MO.0.A
letter-probability matrix: alength= 4 w= 11 nsites= 500
0.106	0.044	0.074	0.7759999999999999
0.012	0.024	0.958	0.006000000000000001
0.968	0.004	0.012	0.016
0.02	0.19599999999999998	0.27999999999999997	0.5039999999999999
0.042	0.022000000000000002	0.1	0.836
0.018000000000000002	0.002	0.9420000000000001	0.038000000000000006
0.6779999999999999	0.008	0.306	0.008
0.004	0.89	0.01	0.096
0.644	0.016	0.222	0.11800000000000001
0.07600000000000001	0.066	0.77	0.08800000000000001
0.146	0.33999999999999997	0.43599999999999994	0.078
URL http://hocomoco.autosome.ru/motif/PBX1_MOUSE.H11MO.0.A

MOTIF PBX2_MOUSE.H11MO.0.C
letter-probability matrix: alength= 4 w= 15 nsites= 19
0.039556962025316486	0.14715189873417694	0.34968354430379783	0.4636075949367088
0.43670886075949406	0.10126582278481001	0.37341772151898706	0.08860759493670892
0.5379746835443039	0.20886075949367094	0.20253164556961997	0.05063291139240509
0.5189873417721521	0.16455696202531606	0.056962025316455715	0.25949367088607606
0.05696202531645571	0.05063291139240511	0.32278481012658206	0.5696202531645571
0.05696202531645571	0.05063291139240511	0.0	0.8924050632911391
0.0506329113924051	0.0	0.816455696202532	0.132911392405063
0.7911392405063289	0.0	0.15822784810126597	0.05063291139240509
0.0	0.164556962025316	0.0	0.835443037974684
0.107594936708861	0.0	0.0	0.892405063291139
0.0	0.0	0.7848101265822781	0.21518987341772178
0.7088607594936709	0.031645569620253194	0.10759493670886099	0.15189873417721497
0.272151898734177	0.113924050632911	0.0	0.613924050632912
0.164556962025316	0.0	0.436708860759494	0.39873417721519
0.170886075949367	0.23417721518987297	0.39873417721519	0.19620253164557
URL http://hocomoco.autosome.ru/motif/PBX2_MOUSE.H11MO.0.C

MOTIF PBX3_MOUSE.H11MO.0.A
letter-probability matrix: alength= 4 w= 14 nsites= 1846
0.10955411760234687	0.37965937410287753	0.17058572592575383	0.3402007823690217
0.07345194702188318	0.21996268667002597	0.27779120254735296	0.4287941637607379
0.06127691734366428	0.39072509828584084	0.17929074952547291	0.3687072348450219
0.06236428490598154	0.17871964578163713	0.021829494143261814	0.7370865751691195
0.0058721750952074915	0.21378520612964008	0.7254422977627942	0.05490032101235812
0.9762756230833582	0.0	0.004783778942494346	0.018940597974147426
0.0	0.031177423424341807	0.08328954998474093	0.8855330265909173
0.0005171068767308674	0.0	0.007802732753261456	0.9916801603700077
0.0	0.0009277179991899636	0.9892789654445038	0.009793316556306298
0.3737644662725208	0.00026086886603252584	0.6259746648614466	0.0
0.1304505837260332	0.5166332092257486	0.024647076333236834	0.3282691307149814
0.18201234498018198	0.158747965697288	0.19396934511446898	0.46527034420806096
0.18018711132516907	0.09427226663934463	0.5185626001559862	0.2069780218795001
0.230327282886141	0.179286644209268	0.428360220131738	0.162025852772853
URL http://hocomoco.autosome.ru/motif/PBX3_MOUSE.H11MO.0.A

MOTIF PDX1_MOUSE.H11MO.0.B
letter-probability matrix: alength= 4 w= 9 nsites= 500
0.38199999999999995	0.236	0.266	0.11599999999999999
0.052	0.374	0.052	0.522
0.084	0.0	0.0	0.916
0.966	0.008	0.022000000000000002	0.004
0.996	0.002	0.0	0.002
0.002	0.004	0.018000000000000002	0.976
0.006000000000000001	0.014	0.776	0.20400000000000001
0.7100000000000001	0.014	0.226	0.05
0.044	0.39199999999999996	0.274	0.29
URL http://hocomoco.autosome.ru/motif/PDX1_MOUSE.H11MO.0.B

MOTIF PEBB_MOUSE.H11MO.0.C
letter-probability matrix: alength= 4 w= 11 nsites= 23
0.015151515151515199	0.263636363636364	0.17878787878787897	0.5424242424242419
0.04242424242424243	0.41818181818181827	0.13333333333333308	0.40606060606060623
0.030303030303030304	0.0	0.048484848484848506	0.9212121212121211
0.0	0.15151515151515196	0.8121212121212118	0.03636363636363638
0.0	0.24848484848484878	0.0	0.7515151515151512
0.07272727272727271	0.0	0.9272727272727272	0.0
0.03636363636363638	0.0	0.9636363636363636	0.0
0.0	0.0	0.23636363636363597	0.763636363636364
0.0545454545454546	0.4242424242424239	0.0484848484848485	0.472727272727273
0.38181818181818183	0.036363636363636376	0.18787878787878792	0.3939393939393938
0.05454545454545461	0.3212121212121211	0.33939393939393914	0.2848484848484851
URL http://hocomoco.autosome.ru/motif/PEBB_MOUSE.H11MO.0.C

MOTIF PIT1_MOUSE.H11MO.0.C
letter-probability matrix: alength= 4 w= 13 nsites= 38
0.08171521035598708	0.4441747572815529	0.12055016181229797	0.35355987055016197
0.2330097087378638	0.14239482200647288	0.04530744336569577	0.5792880258899675
0.40129449838187675	0.44660194174757273	0.12621359223300993	0.025889967637540486
0.6601941747572817	0.1067961165048541	0.0	0.2330097087378642
0.08414239482200646	0.0	0.0	0.9158576051779935
0.016181229773462803	0.0	0.9838187702265372	0.0
0.5695792880258905	0.16504854368932018	0.13592233009708712	0.12944983818770212
0.919093851132686	0.0	0.0	0.0809061488673139
0.2718446601941749	0.0	0.048543689320388286	0.6796116504854368
0.8802588996763754	0.0	0.032362459546925605	0.08737864077669903
0.262135922330097	0.0	0.0	0.737864077669903
0.533980582524272	0.0	0.155339805825243	0.310679611650485
0.16666666666666685	0.3122977346278317	0.1310679611650489	0.3899676375404526
URL http://hocomoco.autosome.ru/motif/PIT1_MOUSE.H11MO.0.C

MOTIF PITX1_MOUSE.H11MO.0.C
letter-probability matrix: alength= 4 w= 10 nsites= 196
0.47959183673469385	0.05102040816326531	0.3163265306122449	0.15306122448979592
0.2653061224489796	0.0	0.5816326530612245	0.15306122448979592
0.15816326530612246	0.0	0.8418367346938775	0.0
0.015306122448979591	0.0	0.9795918367346939	0.00510204081632653
0.6785714285714286	0.32142857142857145	0.0	0.0
0.0	0.01020408163265306	0.0	0.9897959183673469
0.02040816326530612	0.02040816326530612	0.00510204081632653	0.9540816326530612
0.7193877551020408	0.00510204081632653	0.025510204081632654	0.25
0.4336734693877551	0.05102040816326531	0.3877551020408163	0.12755102040816327
0.19387755102040816	0.3877551020408163	0.29081632653061223	0.12755102040816327
URL http://hocomoco.autosome.ru/motif/PITX1_MOUSE.H11MO.0.C

MOTIF PKNX1_MOUSE.H11MO.0.A
letter-probability matrix: alength= 4 w= 11 nsites= 480
0.14791666666666667	0.08958333333333332	0.10416666666666666	0.6583333333333333
0.04166666666666667	0.052083333333333336	0.8958333333333334	0.010416666666666668
0.95	0.0125	0.027083333333333334	0.010416666666666668
0.022916666666666665	0.26875	0.33125	0.3770833333333333
0.10208333333333332	0.06041666666666666	0.11458333333333331	0.7229166666666667
0.02291666666666667	0.0041666666666666675	0.9625	0.010416666666666668
0.6229166666666667	0.00625	0.3625	0.008333333333333333
0.027083333333333334	0.9354166666666667	0.0041666666666666675	0.03333333333333334
0.6291666666666668	0.052083333333333336	0.21666666666666667	0.10208333333333333
0.05416666666666667	0.11666666666666667	0.7354166666666667	0.09375
0.14791666666666667	0.3520833333333333	0.40624999999999994	0.09374999999999999
URL http://hocomoco.autosome.ru/motif/PKNX1_MOUSE.H11MO.0.A

MOTIF PO2F1_MOUSE.H11MO.0.C
letter-probability matrix: alength= 4 w= 16 nsites= 134
0.6343283582089553	0.11194029850746269	0.15671641791044777	0.09701492537313433
0.43283582089552236	0.17164179104477612	0.17164179104477612	0.22388059701492538
0.07462686567164178	0.04477611940298507	0.29850746268656714	0.582089552238806
0.08208955223880597	0.3656716417910448	0.3358208955223881	0.21641791044776118
0.29850746268656714	0.13432835820895522	0.4701492537313433	0.09701492537313433
0.4925373134328358	0.16417910447761194	0.03731343283582089	0.30597014925373134
0.9477611940298507	0.03731343283582089	0.007462686567164179	0.007462686567164179
0.03731343283582089	0.014925373134328358	0.007462686567164179	0.9402985074626866
0.05970149253731343	0.0	0.9402985074626866	0.0
0.014925373134328358	0.4626865671641791	0.4253731343283582	0.09701492537313433
0.917910447761194	0.022388059701492536	0.029850746268656716	0.029850746268656716
0.8208955223880597	0.03731343283582089	0.12686567164179105	0.014925373134328358
0.5373134328358209	0.06716417910447761	0.05223880597014925	0.34328358208955223
0.11940298507462686	0.39552238805970147	0.05970149253731343	0.4253731343283582
0.6044776119402985	0.1417910447761194	0.17164179104477612	0.08208955223880597
0.4626865671641791	0.08208955223880597	0.07462686567164178	0.3805970149253731
URL http://hocomoco.autosome.ru/motif/PO2F1_MOUSE.H11MO.0.C

MOTIF PO2F2_MOUSE.H11MO.0.B
letter-probability matrix: alength= 4 w= 11 nsites= 500
0.428	0.15200000000000002	0.212	0.20800000000000002
0.12199999999999998	0.39799999999999996	0.06999999999999999	0.41
0.902	0.064	0.026000000000000002	0.008
0.016	0.018000000000000002	0.042	0.924
0.008	0.004	0.964	0.024
0.07600000000000001	0.8240000000000001	0.034	0.066
0.956	0.01	0.006000000000000001	0.028
0.5900000000000001	0.07400000000000001	0.08600000000000001	0.25
0.914	0.026000000000000002	0.05	0.01
0.08399999999999999	0.09799999999999999	0.12199999999999998	0.696
0.196	0.15200000000000002	0.398	0.254
URL http://hocomoco.autosome.ru/motif/PO2F2_MOUSE.H11MO.0.B

MOTIF PO3F1_MOUSE.H11MO.0.C
letter-probability matrix: alength= 4 w= 16 nsites= 500
0.11	0.46	0.224	0.20600000000000002
0.156	0.104	0.12599999999999997	0.614
0.134	0.5820000000000001	0.108	0.17600000000000002
0.872	0.048	0.044000000000000004	0.036000000000000004
0.008	0.006000000000000001	0.026000000000000002	0.96
0.04	0.038000000000000006	0.76	0.162
0.482	0.402	0.07200000000000001	0.044000000000000004
0.846	0.054	0.054	0.046
0.282	0.088	0.052	0.578
0.9380000000000001	0.022000000000000002	0.012	0.028
0.268	0.02	0.04	0.6719999999999999
0.086	0.026	0.33399999999999996	0.5539999999999999
0.10999999999999999	0.46799999999999997	0.144	0.27799999999999997
0.636	0.234	0.06	0.07
0.45799999999999996	0.04	0.13799999999999998	0.364
0.266	0.108	0.378	0.248
URL http://hocomoco.autosome.ru/motif/PO3F1_MOUSE.H11MO.0.C

MOTIF PO3F2_MOUSE.H11MO.0.A
letter-probability matrix: alength= 4 w= 16 nsites= 497
0.1529175050301811	0.45070422535211263	0.0744466800804829	0.32193158953722334
0.38832997987927564	0.09859154929577464	0.08249496981891348	0.43058350100603615
0.09255533199195172	0.7545271629778673	0.026156941649899398	0.1267605633802817
0.9436619718309859	0.03420523138832998	0.01006036217303823	0.012072434607645876
0.028169014084507043	0.012072434607645876	0.01006036217303823	0.9496981891348089
0.16700201207243462	0.022132796780684107	0.7927565392354124	0.018108651911468814
0.42253521126760557	0.5311871227364185	0.008048289738430584	0.03822937625754527
0.959758551307847	0.024144869215291753	0.002012072434607646	0.014084507042253521
0.05432595573440644	0.026156941649899398	0.02012072434607646	0.8993963782696177
0.8853118712273642	0.02012072434607646	0.002012072434607646	0.09255533199195172
0.1750503018108652	0.03621730382293763	0.028169014084507043	0.7605633802816901
0.13682092555331993	0.01408450704225352	0.43058350100603615	0.4185110663983903
0.060362173038229376	0.6237424547283703	0.09456740442655936	0.22132796780684105
0.8108651911468813	0.12877263581488935	0.024144869215291753	0.03621730382293763
0.27565392354124746	0.06036217303822937	0.06438631790744467	0.5995975855130784
0.4869215291750503	0.09657947686116701	0.18511066398390344	0.23138832997987926
URL http://hocomoco.autosome.ru/motif/PO3F2_MOUSE.H11MO.0.A

MOTIF PO5F1_MOUSE.H11MO.0.A
letter-probability matrix: alength= 4 w= 16 nsites= 499
0.05410821643286573	0.49298597194388777	0.23046092184368738	0.22244488977955912
0.060120240480961915	0.5190380761523046	0.04609218436873747	0.374749498997996
0.5270541082164328	0.018036072144288578	0.01603206412825651	0.438877755511022
0.012024048096192385	0.020040080160320644	0.014028056112224449	0.9539078156312625
0.04809619238476954	0.006012024048096193	0.05811623246492986	0.8877755511022044
0.09819639278557113	0.2284569138276553	0.6032064128256512	0.07014028056112225
0.32665330661322645	0.01603206412825651	0.014028056112224447	0.6432865731462926
0.22645290581162322	0.22044088176352702	0.14228456913827656	0.4108216432865731
0.8637274549098196	0.010020040080160322	0.028056112224448898	0.09819639278557114
0.0020040080160320644	0.004008016032064129	0.0020040080160320644	0.9919839679358717
0.006012024048096193	0.0	0.9218436873747495	0.07214428857715431
0.020040080160320644	0.7254509018036073	0.07014028056112225	0.18436873747494992
0.6713426853707415	0.018036072144288578	0.018036072144288578	0.2925851703406814
0.6973947895791583	0.04008016032064129	0.16232464929859722	0.10020040080160321
0.905811623246493	0.018036072144288578	0.04208416833667335	0.034068136272545096
0.1903807615230461	0.07615230460921843	0.13827655310621242	0.595190380761523
URL http://hocomoco.autosome.ru/motif/PO5F1_MOUSE.H11MO.0.A

MOTIF PPARA_MOUSE.H11MO.0.A
letter-probability matrix: alength= 4 w= 17 nsites= 500
0.538	0.218	0.114	0.13
0.572	0.049999999999999996	0.09999999999999999	0.27799999999999997
0.11399999999999999	0.39799999999999996	0.372	0.11599999999999999
0.13	0.10799999999999998	0.09999999999999999	0.6619999999999999
0.47200000000000003	0.016	0.458	0.054
0.10400000000000001	0.01	0.782	0.10400000000000001
0.092	0.02	0.852	0.036000000000000004
0.078	0.16	0.356	0.40599999999999997
0.10799999999999998	0.48799999999999993	0.302	0.102
0.912	0.02	0.054	0.014
0.646	0.044	0.26	0.049999999999999996
0.84	0.002	0.132	0.026000000000000002
0.078	0.006000000000000001	0.904	0.012
0.062	0.01	0.804	0.124
0.038	0.08399999999999999	0.23399999999999999	0.644
0.08800000000000001	0.522	0.228	0.162
0.734	0.078	0.106	0.082
URL http://hocomoco.autosome.ru/motif/PPARA_MOUSE.H11MO.0.A

MOTIF PPARG_MOUSE.H11MO.0.A
letter-probability matrix: alength= 4 w= 17 nsites= 500
0.546	0.168	0.122	0.164
0.54	0.018	0.10799999999999998	0.33399999999999996
0.11800000000000001	0.35200000000000004	0.372	0.158
0.118	0.118	0.11599999999999999	0.648
0.39799999999999996	0.027999999999999997	0.528	0.046
0.1	0.002	0.752	0.14600000000000002
0.166	0.022000000000000002	0.782	0.03
0.106	0.186	0.416	0.292
0.108	0.5760000000000001	0.246	0.07
0.9	0.036000000000000004	0.044000000000000004	0.02
0.7000000000000001	0.032	0.252	0.016
0.792	0.004	0.198	0.006000000000000001
0.096	0.0	0.878	0.026000000000000002
0.07400000000000001	0.006000000000000001	0.784	0.136
0.034	0.12199999999999998	0.348	0.49599999999999994
0.158	0.518	0.154	0.17
0.686	0.068	0.156	0.09000000000000001
URL http://hocomoco.autosome.ru/motif/PPARG_MOUSE.H11MO.0.A

MOTIF PRD14_MOUSE.H11MO.0.A
letter-probability matrix: alength= 4 w= 16 nsites= 500
0.38799999999999996	0.174	0.27599999999999997	0.162
0.326	0.08600000000000001	0.418	0.17
0.294	0.034	0.38999999999999996	0.282
0.086	0.16599999999999998	0.7	0.047999999999999994
0.134	0.049999999999999996	0.22599999999999998	0.59
0.05	0.024	0.058	0.868
0.964	0.002	0.02	0.014
0.078	0.056	0.866	0.0
0.7220000000000001	0.014	0.212	0.052000000000000005
0.084	0.022000000000000002	0.858	0.036000000000000004
0.54	0.33199999999999996	0.052	0.076
0.22	0.682	0.034	0.064
0.036000000000000004	0.798	0.08	0.08600000000000001
0.102	0.40599999999999997	0.057999999999999996	0.43399999999999994
0.20199999999999999	0.11399999999999999	0.264	0.42
0.16	0.20600000000000002	0.46	0.17400000000000002
URL http://hocomoco.autosome.ru/motif/PRD14_MOUSE.H11MO.0.A

MOTIF PRD16_MOUSE.H11MO.0.B
letter-probability matrix: alength= 4 w= 10 nsites= 500
0.068	0.49799999999999994	0.128	0.306
0.026000000000000002	0.8200000000000001	0.016	0.138
0.054	0.784	0.008	0.154
0.056	0.924	0.002	0.018000000000000002
0.988	0.01	0.002	0.0
0.08600000000000001	0.008	0.868	0.038000000000000006
0.266	0.013999999999999999	0.6539999999999999	0.066
0.156	0.018000000000000002	0.8200000000000001	0.006000000000000001
0.316	0.18	0.46799999999999997	0.036
0.492	0.23600000000000002	0.202	0.07
URL http://hocomoco.autosome.ru/motif/PRD16_MOUSE.H11MO.0.B

MOTIF PRDM1_MOUSE.H11MO.0.A
letter-probability matrix: alength= 4 w= 14 nsites= 500
0.314	0.055999999999999994	0.568	0.06199999999999999
0.608	0.08199999999999999	0.262	0.047999999999999994
0.774	0.08	0.098	0.048
0.914	0.0	0.078	0.008
0.094	0.07600000000000001	0.808	0.022000000000000002
0.236	0.06199999999999999	0.21799999999999997	0.48399999999999993
0.046	0.006000000000000001	0.948	0.0
0.992	0.002	0.006000000000000001	0.0
0.904	0.008	0.08800000000000001	0.0
0.986	0.0	0.012	0.002
0.046	0.042	0.898	0.014
0.041999999999999996	0.128	0.158	0.6719999999999999
0.198	0.14600000000000002	0.46	0.196
0.39599999999999996	0.176	0.266	0.162
URL http://hocomoco.autosome.ru/motif/PRDM1_MOUSE.H11MO.0.A

MOTIF PRDM5_MOUSE.H11MO.0.A
letter-probability matrix: alength= 4 w= 15 nsites= 500
0.23799999999999996	0.37599999999999995	0.306	0.08
0.39	0.452	0.11	0.048
0.20199999999999999	0.06999999999999999	0.23799999999999996	0.48999999999999994
0.0	0.0	0.998	0.002
0.004	0.0	0.988	0.008
0.752	0.014	0.062	0.17200000000000001
0.018000000000000002	0.07200000000000001	0.89	0.02
0.496	0.21	0.214	0.08
0.266	0.106	0.324	0.304
0.126	0.624	0.14600000000000002	0.10400000000000001
0.44	0.34	0.17200000000000001	0.048
0.374	0.026000000000000002	0.41400000000000003	0.186
0.006000000000000001	0.006000000000000001	0.984	0.004
0.014	0.054	0.766	0.166
0.312	0.20199999999999999	0.068	0.418
URL http://hocomoco.autosome.ru/motif/PRDM5_MOUSE.H11MO.0.A

MOTIF PRDM9_MOUSE.H11MO.0.C
letter-probability matrix: alength= 4 w= 19 nsites= 490
0.5122448979591837	0.20612244897959184	0.11428571428571428	0.1673469387755102
0.6183673469387756	0.0979591836734694	0.2	0.0836734693877551
0.27959183673469384	0.14693877551020407	0.34897959183673466	0.22448979591836732
0.5183673469387755	0.0673469387755102	0.24693877551020407	0.1673469387755102
0.27755102040816326	0.06326530612244897	0.27959183673469384	0.3795918367346938
0.10612244897959183	0.006122448979591838	0.8183673469387756	0.06938775510204083
0.21224489795918366	0.014285714285714285	0.7510204081632653	0.022448979591836737
0.03061224489795918	0.5510204081632653	0.004081632653061225	0.41428571428571426
0.8653061224489796	0.0	0.12244897959183673	0.012244897959183675
0.07959183673469389	0.0020408163265306124	0.9102040816326531	0.00816326530612245
0.022448979591836733	0.4959183673469387	0.0163265306122449	0.46530612244897956
0.9102040816326531	0.012244897959183675	0.0673469387755102	0.010204081632653062
0.18571428571428572	0.23877551020408164	0.4897959183673469	0.08571428571428572
0.006122448979591838	0.9918367346938776	0.0	0.0020408163265306124
0.6122448979591837	0.05918367346938775	0.004081632653061225	0.32448979591836735
0.057142857142857134	0.32653061224489793	0.24897959183673465	0.36734693877551017
0.04081632653061225	0.8775510204081632	0.030612244897959183	0.05102040816326531
0.26326530612244897	0.12040816326530611	0.044897959183673466	0.5714285714285714
0.09387755102040815	0.24897959183673465	0.3877551020408163	0.2693877551020408
URL http://hocomoco.autosome.ru/motif/PRDM9_MOUSE.H11MO.0.C

MOTIF PRGR_MOUSE.H11MO.0.A
letter-probability matrix: alength= 4 w= 15 nsites= 500
0.464	0.01	0.458	0.068
0.114	0.012	0.8280000000000001	0.046
0.452	0.158	0.20600000000000002	0.184
0.926	0.018000000000000002	0.038000000000000006	0.018000000000000002
0.002	0.958	0.032	0.008
0.794	0.014	0.084	0.108
0.25	0.17600000000000002	0.406	0.168
0.638	0.0	0.362	0.0
0.40399999999999997	0.262	0.258	0.076
0.178	0.12199999999999998	0.029999999999999995	0.6699999999999999
0.034	0.022000000000000002	0.9440000000000001	0.0
0.05	0.026000000000000002	0.022000000000000002	0.902
0.19799999999999998	0.22199999999999998	0.158	0.422
0.036000000000000004	0.842	0.016	0.106
0.098	0.382	0.03	0.49
URL http://hocomoco.autosome.ru/motif/PRGR_MOUSE.H11MO.0.A

MOTIF PROP1_MOUSE.H11MO.0.C
letter-probability matrix: alength= 4 w= 11 nsites= 500
0.17600000000000002	0.044000000000000004	0.026000000000000002	0.754
0.91	0.006000000000000001	0.046	0.038000000000000006
1.0	0.0	0.0	0.0
0.03	0.068	0.046	0.856
0.076	0.10999999999999999	0.172	0.642
0.4779999999999999	0.0	0.522	0.0
0.48999999999999994	0.136	0.298	0.076
0.752	0.018000000000000002	0.14800000000000002	0.082
0.012	0.004	0.006000000000000001	0.978
0.042	0.094	0.004	0.86
0.724	0.054	0.042	0.18000000000000002
URL http://hocomoco.autosome.ru/motif/PROP1_MOUSE.H11MO.0.C

MOTIF PRRX2_MOUSE.H11MO.0.C
letter-probability matrix: alength= 4 w= 7 nsites= 59
0.17372881355932204	0.3093220338983051	0.07203389830508472	0.44491525423728817
0.0	0.0	0.0	1.0
1.0	0.0	0.0	0.0
0.9830508474576272	0.0	0.016949152542372902	0.0
0.016949152542372906	0.016949152542372906	0.0	0.9661016949152542
0.0	0.05084745762711859	0.05084745762711859	0.8983050847457629
0.4576271186440677	0.016949152542372888	0.4915254237288137	0.033898305084745776
URL http://hocomoco.autosome.ru/motif/PRRX2_MOUSE.H11MO.0.C

MOTIF PTF1A_MOUSE.H11MO.0.A
letter-probability matrix: alength= 4 w= 18 nsites= 500
0.152	0.44599999999999995	0.362	0.04
0.014	0.954	0.012	0.02
0.9400000000000001	0.01	0.006000000000000001	0.044000000000000004
0.006000000000000001	0.044000000000000004	0.766	0.184
0.07600000000000001	0.868	0.022000000000000002	0.034
0.014	0.004	0.002	0.98
0.01	0.016	0.934	0.04
0.02	0.44399999999999995	0.274	0.262
0.055999999999999994	0.424	0.11999999999999998	0.39999999999999997
0.148	0.314	0.23799999999999996	0.3
0.08199999999999999	0.41	0.24999999999999997	0.258
0.134	0.414	0.13999999999999999	0.312
0.146	0.23199999999999998	0.22599999999999998	0.39599999999999996
0.05399999999999999	0.346	0.136	0.46399999999999997
0.072	0.40399999999999997	0.06999999999999999	0.45399999999999996
0.064	0.6020000000000001	0.132	0.202
0.242	0.44	0.066	0.252
0.18000000000000002	0.484	0.17600000000000002	0.16
URL http://hocomoco.autosome.ru/motif/PTF1A_MOUSE.H11MO.0.A

MOTIF RARA_MOUSE.H11MO.0.A
letter-probability matrix: alength= 4 w= 20 nsites= 445
0.24719101123595508	0.04943820224719101	0.5573033707865169	0.1460674157303371
0.13258426966292133	0.11235955056179774	0.7056179775280899	0.049438202247191004
0.30112359550561796	0.07640449438202247	0.49887640449438203	0.12359550561797751
0.0696629213483146	0.1393258426966292	0.11235955056179775	0.6786516853932584
0.0651685393258427	0.6808988764044944	0.11910112359550563	0.1348314606741573
0.6247191011235955	0.1303370786516854	0.14831460674157304	0.09662921348314608
0.3258426966292135	0.08539325842696628	0.44719101123595506	0.14157303370786517
0.49887640449438203	0.03370786516853932	0.4561797752808988	0.011235955056179775
0.8471910112359551	0.0022471910112359553	0.14382022471910114	0.006741573033707866
0.02471910112359551	0.026966292134831465	0.9370786516853933	0.011235955056179777
0.02696629213483146	0.006741573033707866	0.2674157303370786	0.698876404494382
0.0022471910112359557	0.022471910112359553	0.02471910112359551	0.950561797752809
0.013483146067415732	0.950561797752809	0.022471910112359553	0.013483146067415732
0.9775280898876404	0.006741573033707867	0.013483146067415732	0.0022471910112359557
0.8426966292134832	0.029213483146067417	0.11011235955056181	0.017977528089887642
0.06966292134831462	0.015730337078651686	0.8764044943820225	0.03820224719101124
0.05393258426966293	0.04494382022471911	0.8651685393258427	0.03595505617977529
0.10337078651685395	0.09662921348314608	0.09662921348314608	0.7033707865168539
0.042696629213483155	0.7887640449438202	0.08988764044943821	0.07865168539325844
0.7887640449438202	0.03595505617977529	0.08988764044943821	0.08539325842696631
URL http://hocomoco.autosome.ru/motif/RARA_MOUSE.H11MO.0.A

MOTIF RARG_MOUSE.H11MO.0.C
letter-probability matrix: alength= 4 w= 18 nsites= 500
0.576	0.018	0.38799999999999996	0.018
0.17600000000000002	0.006000000000000001	0.756	0.062
0.14	0.006000000000000001	0.846	0.008
0.064	0.01	0.134	0.7919999999999999
0.014	0.888	0.036000000000000004	0.062
0.92	0.012	0.052000000000000005	0.016
0.186	0.32999999999999996	0.37599999999999995	0.10799999999999998
0.43	0.29200000000000004	0.242	0.036000000000000004
0.298	0.186	0.43999999999999995	0.076
0.206	0.12599999999999997	0.10799999999999998	0.5599999999999999
0.09399999999999999	0.16599999999999998	0.6859999999999999	0.05399999999999999
0.40800000000000003	0.22	0.23	0.14200000000000002
0.228	0.616	0.096	0.06
0.296	0.592	0.041999999999999996	0.06999999999999999
0.13999999999999999	0.22599999999999998	0.146	0.48799999999999993
0.17800000000000002	0.164	0.456	0.202
0.27	0.112	0.48	0.138
0.312	0.23399999999999999	0.33999999999999997	0.11399999999999999
URL http://hocomoco.autosome.ru/motif/RARG_MOUSE.H11MO.0.C

MOTIF RELB_MOUSE.H11MO.0.C
letter-probability matrix: alength= 4 w= 12 nsites= 28
0.27312775330396527	0.14977973568281913	0.46696035242290745	0.11013215859030812
0.14096916299559498	0.07488986784140968	0.7488986784140967	0.035242290748898696
0.07048458149779728	0.035242290748898696	0.8942731277533039	0.0
0.17621145374449318	0.0	0.8237885462555068	0.0
0.3568281938325994	0.0	0.6431718061674007	0.0
0.449339207048458	0.436123348017621	0.0	0.114537444933921
0.039647577092511	0.0	0.105726872246696	0.854625550660793
0.03524229074889871	0.0	0.14096916299559506	0.8237885462555062
0.03524229074889871	0.12775330396475804	0.0	0.8370044052863432
0.14096916299559517	0.6431718061674007	0.1762114537444932	0.039647577092511044
0.21585903083700414	0.7136563876651985	0.07048458149779734	0.0
0.325991189427313	0.383259911894273	0.110132158590308	0.180616740088106
URL http://hocomoco.autosome.ru/motif/RELB_MOUSE.H11MO.0.C

MOTIF REL_MOUSE.H11MO.0.A
letter-probability matrix: alength= 4 w= 15 nsites= 178
0.3089887640449438	0.08426966292134831	0.25842696629213485	0.34831460674157305
0.2752808988764045	0.16853932584269662	0.48314606741573035	0.07303370786516854
0.42134831460674155	0.1404494382022472	0.11797752808988764	0.3202247191011236
0.48314606741573035	0.03932584269662921	0.30337078651685395	0.17415730337078653
0.1404494382022472	0.0056179775280898875	0.8146067415730337	0.03932584269662921
0.011235955056179775	0.0	0.9831460674157303	0.0056179775280898875
0.08426966292134831	0.0	0.9044943820224719	0.011235955056179775
0.6179775280898876	0.016853932584269662	0.34831460674157305	0.016853932584269662
0.9157303370786517	0.0056179775280898875	0.06179775280898876	0.016853932584269662
0.702247191011236	0.028089887640449437	0.09550561797752809	0.17415730337078653
0.08426966292134831	0.1348314606741573	0.16292134831460675	0.6179775280898876
0.011235955056179775	0.21348314606741572	0.33146067415730335	0.4438202247191011
0.19662921348314608	0.6853932584269663	0.0449438202247191	0.07303370786516854
0.10112359550561797	0.7584269662921348	0.11235955056179775	0.028089887640449437
0.6629213483146067	0.11235955056179775	0.10112359550561797	0.12359550561797752
URL http://hocomoco.autosome.ru/motif/REL_MOUSE.H11MO.0.A

MOTIF REST_MOUSE.H11MO.0.A
letter-probability matrix: alength= 4 w= 22 nsites= 378
0.1455026455026455	0.10317460317460318	0.2751322751322751	0.4761904761904762
0.029100529100529095	0.19576719576719576	0.0873015873015873	0.6878306878306878
0.052910052910052914	0.8333333333333334	0.026455026455026457	0.08730158730158731
0.8756613756613757	0.018518518518518517	0.09523809523809525	0.010582010582010583
0.018518518518518517	0.06878306878306878	0.8915343915343915	0.021164021164021166
0.05555555555555556	0.6164021164021164	0.19576719576719578	0.13227513227513227
0.9841269841269842	0.002645502645502646	0.010582010582010583	0.002645502645502646
0.0	0.9920634920634921	0.002645502645502646	0.005291005291005292
0.002645502645502646	0.9417989417989419	0.013227513227513229	0.04232804232804233
0.5793650793650793	0.09523809523809525	0.15079365079365079	0.17460317460317462
0.15343915343915343	0.28835978835978837	0.04232804232804233	0.5158730158730158
0.005291005291005292	0.0	0.9947089947089948	0.0
0.002645502645502646	0.0	0.9973544973544973	0.0
0.9444444444444444	0.03968253968253968	0.005291005291005292	0.010582010582010583
0.002645502645502646	0.8835978835978836	0.09788359788359789	0.015873015873015872
0.9894179894179894	0.002645502645502646	0.005291005291005292	0.002645502645502646
0.013227513227513229	0.0	0.9867724867724867	0.0
0.1216931216931217	0.7328042328042328	0.06878306878306878	0.07671957671957672
0.208994708994709	0.018518518518518517	0.47089947089947093	0.30158730158730157
0.16137566137566137	0.6137566137566137	0.16931216931216933	0.05555555555555556
0.10582010582010583	0.7777777777777778	0.031746031746031744	0.08465608465608467
0.29365079365079366	0.4391534391534392	0.09523809523809525	0.17195767195767198
URL http://hocomoco.autosome.ru/motif/REST_MOUSE.H11MO.0.A

MOTIF RFX1_MOUSE.H11MO.0.A
letter-probability matrix: alength= 4 w= 22 nsites= 457
0.07324541684159018	0.37378198242572674	0.4094980694423296	0.14347453129035348
0.10891361964703884	0.45733019727596397	0.2677707156931005	0.1659854673838967
0.06723032543607964	0.4302544176871223	0.3212099036382008	0.1813053532385972
0.09220541960127242	0.40123858269324836	0.3751480712796048	0.1314079264258744
0.052826965291140074	0.5949415672105178	0.24607382405109007	0.10615764344725216
0.13679792088880705	0.34097266569984835	0.3461549930220937	0.1760744203892509
0.00697942057291041	0.008612531449589227	0.9800752428087566	0.004332805168743783
0.001991528562974234	0.10645775828534312	0.0020154923654479243	0.8895352207862347
0.022673069521535687	0.18762043048610227	0.008439896754905401	0.7812666032374567
0.03177699430064561	0.013636854481656694	0.8997833226047627	0.054802828612935
0.002280964003387995	0.8991510864880229	0.002143532646984204	0.09642441686160481
0.0	0.789671133286655	0.011659680785185688	0.19866918592815933
0.7405176440020237	0.06181075870120334	0.09682300964101946	0.10084858765575337
0.16239051712789457	0.06492434765703639	0.31080035080749063	0.46188478440757835
0.04671403333314112	0.0038713219024393165	0.9468939035628703	0.0025207412015492486
0.0891853969056744	0.0649487020099162	0.8258414337332762	0.02002446735113317
0.22741782328468355	0.4060816602366967	0.2144028128899379	0.1520977035886819
0.4047399904448426	0.09674486386745647	0.42342067637729175	0.07509446931040921
0.6242032809450844	0.2109263746684891	0.1257359134416572	0.03913443094476936
0.07154062536387677	0.714436580913233	0.12171957448944463	0.09230321923344564
0.14730042737782545	0.3073783043841195	0.4710645350767647	0.07425673316129021
0.1530230528162033	0.2855137285971388	0.49903306093534355	0.06243015765131439
URL http://hocomoco.autosome.ru/motif/RFX1_MOUSE.H11MO.0.A

MOTIF RFX2_MOUSE.H11MO.0.A
letter-probability matrix: alength= 4 w= 22 nsites= 132
0.12878787878787878	0.3333333333333333	0.4772727272727273	0.06060606060606061
0.09090909090909091	0.25757575757575757	0.5303030303030303	0.12121212121212122
0.045454545454545456	0.5757575757575758	0.3181818181818182	0.06060606060606061
0.17424242424242425	0.18181818181818182	0.32575757575757575	0.3181818181818182
0.07575757575757576	0.007575757575757576	0.8939393939393939	0.022727272727272728
0.007575757575757576	0.05303030303030303	0.0	0.9393939393939394
0.06060606060606061	0.19696969696969696	0.022727272727272728	0.7196969696969697
0.10606060606060606	0.03787878787878788	0.7575757575757576	0.09848484848484848
0.03787878787878788	0.7727272727272727	0.030303030303030304	0.1590909090909091
0.022727272727272728	0.7348484848484849	0.03787878787878788	0.20454545454545456
0.7196969696969697	0.022727272727272728	0.12878787878787878	0.12878787878787878
0.09848484848484848	0.045454545454545456	0.22727272727272727	0.6287878787878788
0.11363636363636363	0.015151515151515152	0.8636363636363636	0.007575757575757576
0.11363636363636363	0.05303030303030303	0.8257575757575758	0.007575757575757576
0.3106060606060606	0.4015151515151515	0.15151515151515152	0.13636363636363635
0.5454545454545454	0.022727272727272728	0.3333333333333333	0.09848484848484848
0.7272727272727273	0.14393939393939395	0.09848484848484848	0.030303030303030304
0.06060606060606061	0.696969696969697	0.07575757575757576	0.16666666666666666
0.1590909090909091	0.3333333333333333	0.4696969696969697	0.03787878787878788
0.3712121212121212	0.09848484848484848	0.4166666666666667	0.11363636363636363
0.17424242424242425	0.16666666666666666	0.5378787878787878	0.12121212121212122
0.3409090909090909	0.15151515151515152	0.25757575757575757	0.25
URL http://hocomoco.autosome.ru/motif/RFX2_MOUSE.H11MO.0.A

MOTIF RFX3_MOUSE.H11MO.0.C
letter-probability matrix: alength= 4 w= 16 nsites= 350
0.025714285714285714	0.58	0.22	0.17428571428571427
0.045714285714285714	0.27714285714285714	0.4857142857142857	0.19142857142857145
0.0	0.0	1.0	0.0
0.0	0.037142857142857144	0.002857142857142857	0.96
0.017142857142857144	0.06857142857142857	0.002857142857142857	0.9114285714285715
0.045714285714285714	0.014285714285714285	0.8857142857142858	0.054285714285714284
0.0	0.92	0.002857142857142857	0.07714285714285714
0.0	0.8371428571428572	0.0	0.16285714285714284
0.78	0.025714285714285714	0.06571428571428571	0.12857142857142856
0.12571428571428572	0.02	0.1457142857142857	0.7085714285714285
0.05714285714285714	0.0	0.9428571428571428	0.0
0.09428571428571429	0.005714285714285714	0.9	0.0
0.22571428571428573	0.42000000000000004	0.18	0.17428571428571427
0.5057142857142857	0.03428571428571429	0.4285714285714286	0.03142857142857143
0.8400000000000001	0.07714285714285714	0.06857142857142857	0.014285714285714285
0.02857142857142857	0.8542857142857143	0.014285714285714285	0.10285714285714286
URL http://hocomoco.autosome.ru/motif/RFX3_MOUSE.H11MO.0.C

MOTIF RFX6_MOUSE.H11MO.0.C
letter-probability matrix: alength= 4 w= 11 nsites= 500
0.108	0.458	0.24	0.194
0.132	0.118	0.33999999999999997	0.41
0.04	0.032	0.908	0.02
0.034	0.172	0.12199999999999998	0.6719999999999999
0.148	0.146	0.057999999999999996	0.648
0.074	0.026	0.63	0.27
0.012	0.934	0.018000000000000002	0.036000000000000004
0.008	0.582	0.006	0.40399999999999997
0.374	0.21	0.218	0.198
0.23799999999999996	0.01	0.472	0.27999999999999997
0.056	0.008	0.93	0.006000000000000001
URL http://hocomoco.autosome.ru/motif/RFX6_MOUSE.H11MO.0.C

MOTIF RORA_MOUSE.H11MO.0.C
letter-probability matrix: alength= 4 w= 13 nsites= 500
0.534	0.228	0.14600000000000002	0.092
0.44799999999999995	0.13	0.09799999999999999	0.324
0.16	0.39399999999999996	0.274	0.172
0.25199999999999995	0.06999999999999999	0.16399999999999998	0.514
0.5499999999999999	0.016	0.424	0.01
0.07200000000000001	0.004	0.882	0.042
0.02	0.006000000000000001	0.948	0.026000000000000002
0.074	0.172	0.24199999999999997	0.512
0.002	0.95	0.044000000000000004	0.004
0.962	0.008	0.01	0.02
0.34400000000000003	0.122	0.456	0.078
0.29800000000000004	0.078	0.426	0.198
0.204	0.09999999999999999	0.61	0.086
URL http://hocomoco.autosome.ru/motif/RORA_MOUSE.H11MO.0.C

MOTIF RORG_MOUSE.H11MO.0.B
letter-probability matrix: alength= 4 w= 12 nsites= 500
0.242	0.188	0.43	0.14
0.476	0.10200000000000001	0.246	0.17600000000000002
0.7040000000000001	0.096	0.108	0.092
0.6499999999999999	0.018	0.049999999999999996	0.282
0.084	0.4	0.456	0.06
0.044000000000000004	0.038000000000000006	0.058	0.86
0.488	0.008	0.5	0.004
0.314	0.01	0.636	0.04
0.024	0.022000000000000002	0.936	0.018000000000000002
0.02	0.09000000000000001	0.122	0.768
0.01	0.95	0.018000000000000002	0.022000000000000002
0.978	0.002	0.014	0.006000000000000001
URL http://hocomoco.autosome.ru/motif/RORG_MOUSE.H11MO.0.B

MOTIF RUNX1_MOUSE.H11MO.0.A
letter-probability matrix: alength= 4 w= 12 nsites= 500
0.11399999999999999	0.274	0.356	0.256
0.11399999999999999	0.282	0.19199999999999998	0.412
0.072	0.5079999999999999	0.044	0.37599999999999995
0.02	0.004	0.006000000000000001	0.97
0.006000000000000001	0.006000000000000001	0.986	0.002
0.048	0.096	0.008	0.848
0.002	0.0	0.998	0.0
0.006000000000000001	0.004	0.99	0.0
0.006000000000000001	0.066	0.07200000000000001	0.856
0.041999999999999996	0.23399999999999999	0.02	0.704
0.33399999999999996	0.038	0.106	0.522
0.122	0.30400000000000005	0.34600000000000003	0.228
URL http://hocomoco.autosome.ru/motif/RUNX1_MOUSE.H11MO.0.A

MOTIF RUNX2_MOUSE.H11MO.0.A
letter-probability matrix: alength= 4 w= 12 nsites= 500
0.106	0.278	0.368	0.248
0.09799999999999999	0.308	0.18799999999999997	0.40599999999999997
0.034	0.61	0.08199999999999999	0.274
0.032	0.02	0.008	0.9400000000000001
0.004	0.018000000000000002	0.962	0.016
0.032	0.10200000000000001	0.026000000000000002	0.84
0.0	0.0	0.998	0.002
0.02	0.004	0.966	0.01
0.008	0.17400000000000002	0.062	0.756
0.022	0.236	0.05999999999999999	0.6819999999999999
0.27599999999999997	0.047999999999999994	0.144	0.532
0.08199999999999999	0.27999999999999997	0.36	0.27799999999999997
URL http://hocomoco.autosome.ru/motif/RUNX2_MOUSE.H11MO.0.A

MOTIF RUNX3_MOUSE.H11MO.0.A
letter-probability matrix: alength= 4 w= 12 nsites= 500
0.14	0.188	0.44	0.232
0.066	0.228	0.464	0.242
0.14600000000000002	0.54	0.06	0.254
0.018000000000000002	0.014	0.01	0.958
0.002	0.004	0.992	0.002
0.042	0.132	0.002	0.8240000000000001
0.004	0.002	0.99	0.004
0.0	0.006000000000000001	0.992	0.002
0.0	0.098	0.084	0.8180000000000001
0.034	0.25199999999999995	0.088	0.626
0.32599999999999996	0.05399999999999999	0.186	0.43399999999999994
0.128	0.256	0.414	0.20199999999999999
URL http://hocomoco.autosome.ru/motif/RUNX3_MOUSE.H11MO.0.A

MOTIF RXRA_MOUSE.H11MO.0.A
letter-probability matrix: alength= 4 w= 21 nsites= 499
0.3967935871743487	0.07615230460921844	0.3847695390781563	0.14228456913827656
0.24048096192384769	0.11022044088176353	0.44889779559118237	0.20040080160320642
0.20240480961923846	0.156312625250501	0.533066132264529	0.10821643286573145
0.3106212424849699	0.13627254509018036	0.3807615230460922	0.1723446893787575
0.13026052104208416	0.2064128256513026	0.22444889779559116	0.438877755511022
0.17835671342685372	0.42284569138276556	0.23446893787575152	0.16432865731462926
0.41883767535070143	0.19238476953907815	0.24849699398797595	0.1402805611222445
0.30861723446893785	0.14228456913827656	0.35871743486973945	0.1903807615230461
0.39478957915831664	0.08817635270541083	0.49498997995991983	0.022044088176352707
0.8216432865731463	0.022044088176352707	0.1462925851703407	0.010020040080160322
0.056112224448897796	0.008016032064128258	0.905811623246493	0.03006012024048096
0.018036072144288578	0.04809619238476954	0.39078156312625245	0.5430861723446894
0.03006012024048096	0.05811623246492986	0.05410821643286573	0.8577154308617234
0.010020040080160322	0.9118236472945892	0.06813627254509019	0.010020040080160322
0.9098196392785571	0.02404809619238477	0.03807615230460922	0.028056112224448898
0.7735470941883767	0.050100200400801605	0.12625250501002003	0.050100200400801605
0.10621242484969941	0.022044088176352707	0.8356713426853708	0.036072144288577156
0.06012024048096192	0.028056112224448898	0.8577154308617234	0.05410821643286573
0.08016032064128256	0.26452905811623245	0.13026052104208416	0.5250501002004008
0.034068136272545096	0.7414829659318638	0.10220440881763528	0.12224448897795591
0.7014028056112225	0.05811623246492986	0.12825651302605212	0.11222444889779559
URL http://hocomoco.autosome.ru/motif/RXRA_MOUSE.H11MO.0.A

MOTIF RXRB_MOUSE.H11MO.0.C
letter-probability matrix: alength= 4 w= 10 nsites= 26
0.14285714285714293	0.09523809523809518	0.13809523809523797	0.6238095238095239
0.10952380952381	0.376190476190476	0.514285714285714	0.0
0.8476190476190477	0.06666666666666667	0.08571428571428566	0.0
0.04285714285714288	0.0	0.8714285714285716	0.08571428571428566
0.0	0.059523809523809514	0.8452380952380952	0.09523809523809523
0.042857142857142906	0.0	0.042857142857142906	0.9142857142857141
0.016666666666666698	0.8738095238095238	0.06666666666666668	0.04285714285714289
0.9571428571428572	0.042857142857142906	0.0	0.0
0.09523809523809518	0.49523809523809487	0.3047619047619049	0.10476190476190497
0.3976190476190476	0.12380952380952388	0.31666666666666665	0.16190476190476186
URL http://hocomoco.autosome.ru/motif/RXRB_MOUSE.H11MO.0.C

MOTIF RXRG_MOUSE.H11MO.0.B
letter-probability matrix: alength= 4 w= 22 nsites= 281
0.2313167259786477	0.1387900355871886	0.5302491103202847	0.099644128113879
0.47330960854092524	0.0711743772241993	0.3096085409252669	0.14590747330960854
0.22419928825622776	0.11387900355871886	0.4697508896797153	0.19217081850533807
0.18861209964412812	0.1494661921708185	0.5444839857651246	0.11743772241992882
0.3665480427046263	0.11743772241992882	0.38434163701067614	0.13167259786476868
0.13523131672597866	0.14590747330960854	0.17793594306049823	0.5409252669039146
0.08896797153024912	0.5373665480427047	0.23843416370106763	0.13523131672597866
0.5195729537366548	0.16725978647686832	0.19572953736654805	0.11743772241992882
0.27402135231316727	0.13523131672597866	0.4306049822064057	0.1601423487544484
0.4128113879003559	0.06405693950177936	0.501779359430605	0.021352313167259787
0.8434163701067615	0.0	0.1387900355871886	0.017793594306049824
0.017793594306049824	0.0	0.9786476868327402	0.0035587188612099642
0.017793594306049824	0.014234875444839857	0.3807829181494662	0.5871886120996441
0.010676156583629894	0.0498220640569395	0.021352313167259787	0.9181494661921709
0.017793594306049824	0.9608540925266904	0.014234875444839857	0.0071174377224199285
0.9715302491103203	0.0	0.021352313167259787	0.0071174377224199285
0.8113879003558719	0.014234875444839857	0.13523131672597866	0.03914590747330961
0.06761565836298933	0.014234875444839857	0.9145907473309609	0.0035587188612099642
0.046263345195729534	0.02491103202846975	0.9074733096085409	0.021352313167259787
0.08896797153024912	0.21352313167259787	0.1103202846975089	0.5871886120996441
0.028469750889679714	0.7651245551601423	0.07829181494661921	0.12811387900355872
0.7900355871886121	0.03914590747330961	0.08185053380782918	0.08896797153024912
URL http://hocomoco.autosome.ru/motif/RXRG_MOUSE.H11MO.0.B

MOTIF SALL4_MOUSE.H11MO.0.A
letter-probability matrix: alength= 4 w= 10 nsites= 500
0.18	0.13799999999999998	0.514	0.16799999999999998
0.134	0.258	0.4779999999999999	0.13
0.36	0.006	0.344	0.29
0.012	0.002	0.972	0.014
0.002	0.004	0.982	0.012
0.02	0.162	0.804	0.014
0.374	0.029999999999999995	0.01	0.586
0.006000000000000001	0.002	0.988	0.004
0.098	0.016	0.66	0.226
0.11800000000000001	0.024	0.8140000000000001	0.044000000000000004
URL http://hocomoco.autosome.ru/motif/SALL4_MOUSE.H11MO.0.A

MOTIF SIX2_MOUSE.H11MO.0.A
letter-probability matrix: alength= 4 w= 14 nsites= 500
0.18999999999999997	0.01	0.19799999999999998	0.602
0.008	0.002	0.982	0.008
0.568	0.06999999999999999	0.04	0.322
0.868	0.07600000000000001	0.016	0.04
0.994	0.004	0.002	0.0
0.05399999999999999	0.4799999999999999	0.06199999999999999	0.40399999999999997
0.24599999999999997	0.40199999999999997	0.08399999999999999	0.268
0.12199999999999998	0.174	0.102	0.602
0.22	0.034	0.6960000000000001	0.05
0.994	0.004	0.002	0.0
0.086	0.156	0.372	0.38599999999999995
0.466	0.434	0.032	0.068
0.14	0.5900000000000001	0.06	0.21
0.118	0.38399999999999995	0.20199999999999999	0.296
URL http://hocomoco.autosome.ru/motif/SIX2_MOUSE.H11MO.0.A

MOTIF SIX4_MOUSE.H11MO.0.C
letter-probability matrix: alength= 4 w= 14 nsites= 487
0.3408624229979466	0.04106776180698152	0.1601642710472279	0.4579055441478439
0.03285420944558522	0.026694045174537988	0.9117043121149897	0.028747433264887063
0.4825462012320328	0.06776180698151951	0.18480492813141683	0.2648870636550308
0.7145790554414785	0.15811088295687886	0.08418891170431211	0.043121149897330596
0.8418891170431212	0.010266940451745381	0.10882956878850103	0.039014373716632446
0.057494866529774126	0.48459958932238195	0.2238193018480493	0.23408624229979466
0.2299794661190965	0.5154004106776181	0.06365503080082136	0.19096509240246407
0.19712525667351127	0.13963039014373715	0.18275154004106775	0.48049281314168374
0.11704312114989732	0.19301848049281312	0.6632443531827515	0.026694045174537984
0.8747433264887063	0.028747433264887063	0.03696098562628337	0.059548254620123205
0.11498973305954825	0.3408624229979466	0.4353182751540041	0.10882956878850103
0.4928131416837782	0.2546201232032854	0.12525667351129363	0.1273100616016427
0.12525667351129363	0.47638603696098564	0.2587268993839836	0.13963039014373718
0.1540041067761807	0.4065708418891171	0.20123203285420946	0.23819301848049282
URL http://hocomoco.autosome.ru/motif/SIX4_MOUSE.H11MO.0.C

MOTIF SMAD2_MOUSE.H11MO.0.A
letter-probability matrix: alength= 4 w= 9 nsites= 500
0.16799999999999998	0.154	0.19999999999999998	0.4779999999999999
0.112	0.5820000000000001	0.212	0.094
0.018000000000000002	0.012	0.0	0.97
0.01	0.024	0.914	0.052000000000000005
0.013999999999999999	0.39199999999999996	0.08199999999999999	0.512
0.028	0.888	0.018000000000000002	0.066
0.068	0.002	0.008	0.922
0.03	0.058	0.896	0.016
0.096	0.32	0.376	0.20800000000000002
URL http://hocomoco.autosome.ru/motif/SMAD2_MOUSE.H11MO.0.A

MOTIF SMAD3_MOUSE.H11MO.0.B
letter-probability matrix: alength= 4 w= 12 nsites= 500
0.16399999999999998	0.364	0.314	0.158
0.10999999999999999	0.272	0.16799999999999998	0.44999999999999996
0.064	0.6960000000000001	0.06	0.18000000000000002
0.216	0.004	0.014	0.766
0.06999999999999999	0.294	0.5539999999999999	0.08199999999999999
0.212	0.312	0.106	0.37
0.038000000000000006	0.87	0.008	0.084
0.46599999999999997	0.118	0.022	0.39399999999999996
0.008	0.566	0.33199999999999996	0.09399999999999999
0.032	0.912	0.014	0.042
0.352	0.055999999999999994	0.004	0.588
0.07200000000000001	0.272	0.494	0.162
URL http://hocomoco.autosome.ru/motif/SMAD3_MOUSE.H11MO.0.B

MOTIF SMAD4_MOUSE.H11MO.0.A
letter-probability matrix: alength= 4 w= 12 nsites= 489
0.20040899795501024	0.4437627811860941	0.19222903885480574	0.16359918200409
0.2269938650306748	0.08179959100204498	0.07566462167689161	0.6155419222903885
0.028629856850715747	0.06952965235173825	0.8548057259713702	0.04703476482617587
0.07566462167689161	0.16973415132924335	0.20040899795501022	0.5541922290388548
0.0081799591002045	0.8773006134969326	0.018404907975460124	0.09611451942740287
0.0	0.016359918200409	0.006134969325153375	0.9775051124744376
0.15541922290388546	0.19631901840490795	0.5644171779141104	0.08384458077709611
0.19222903885480572	0.20245398773006132	0.32515337423312884	0.28016359918200406
0.10838445807770962	0.7995910020449898	0.06952965235173825	0.022494887525562373
0.5521472392638037	0.14110429447852763	0.07566462167689163	0.2310838445807771
0.05725971370143149	0.6952965235173825	0.15132924335378325	0.09611451942740287
0.18404907975460125	0.48466257668711654	0.07975460122699388	0.25153374233128833
URL http://hocomoco.autosome.ru/motif/SMAD4_MOUSE.H11MO.0.A

MOTIF SMCA5_MOUSE.H11MO.0.C
letter-probability matrix: alength= 4 w= 15 nsites= 403
0.21588089330024815	0.02481389578163772	0.09429280397022333	0.6650124069478908
0.05955334987593052	0.0	0.8511166253101737	0.08933002481389578
0.04466501240694789	0.04218362282878412	0.8982630272952854	0.01488833746898263
0.7568238213399504	0.18610421836228289	0.02481389578163772	0.03225806451612903
0.5062034739454094	0.228287841191067	0.18610421836228289	0.0794044665012407
0.0794044665012407	0.09181141439205956	0.17121588089330025	0.6575682382133995
0.20099255583126552	0.28287841191067	0.315136476426799	0.20099255583126552
0.1513647642679901	0.1761786600496278	0.6377171215880894	0.034739454094292806
0.71712158808933	0.04466501240694789	0.18362282878411912	0.05459057071960298
0.7766749379652605	0.04962779156327544	0.062034739454094295	0.11166253101736973
0.05707196029776675	0.019851116625310174	0.1315136476426799	0.7915632754342432
0.052109181141439205	0.017369727047146403	0.9057071960297767	0.02481389578163772
0.03970223325062035	0.13647642679900746	0.7965260545905707	0.02729528535980149
0.8337468982630273	0.08684863523573201	0.02729528535980149	0.052109181141439205
0.6699751861042184	0.034739454094292806	0.2555831265508685	0.03970223325062035
URL http://hocomoco.autosome.ru/motif/SMCA5_MOUSE.H11MO.0.C

MOTIF SNAI1_MOUSE.H11MO.0.C
letter-probability matrix: alength= 4 w= 8 nsites= 5
0.19642857142857106	0.4821428571428571	0.2678571428571431	0.053571428571428624
0.0	1.0	0.0	0.0
1.0	0.0	0.0	0.0
0.0	0.0	1.0	0.0
0.0	0.0	1.0	0.0
0.0	0.0	0.0	1.0
0.0	0.0	1.0	0.0
0.053571428571428624	0.19642857142857106	0.4821428571428571	0.2678571428571431
URL http://hocomoco.autosome.ru/motif/SNAI1_MOUSE.H11MO.0.C

MOTIF SNAI2_MOUSE.H11MO.0.A
letter-probability matrix: alength= 4 w= 11 nsites= 494
0.41295546558704455	0.06680161943319839	0.4230769230769231	0.09716599190283401
0.4777327935222672	0.0	0.5161943319838057	0.0060728744939271264
0.0	0.9979757085020243	0.0	0.0020242914979757085
1.0	0.0	0.0	0.0
0.0020242914979757085	0.0	0.9979757085020243	0.0
0.0020242914979757085	0.0	0.9979757085020243	0.0
0.0020242914979757085	0.0	0.0	0.9979757085020243
0.0	0.0	0.9959514170040485	0.004048582995951417
0.026315789473684213	0.6052631578947368	0.15384615384615385	0.2145748987854251
0.35627530364372473	0.2388663967611336	0.20850202429149797	0.19635627530364372
0.11336032388663966	0.2165991902834008	0.305668016194332	0.3643724696356275
URL http://hocomoco.autosome.ru/motif/SNAI2_MOUSE.H11MO.0.A

MOTIF SOX10_MOUSE.H11MO.0.B
letter-probability matrix: alength= 4 w= 16 nsites= 500
0.38	0.402	0.168	0.05
0.888	0.064	0.032	0.016
0.77	0.032	0.12	0.078
0.48	0.032	0.25	0.238
0.324	0.078	0.546	0.052
0.27799999999999997	0.16399999999999998	0.5019999999999999	0.055999999999999994
0.368	0.212	0.304	0.11599999999999999
0.292	0.148	0.322	0.23799999999999996
0.05	0.29200000000000004	0.404	0.254
0.05	0.798	0.046	0.106
0.5059999999999999	0.044	0.011999999999999999	0.43799999999999994
0.028	0.07400000000000001	0.036000000000000004	0.862
0.006000000000000001	0.022000000000000002	0.006000000000000001	0.966
0.054	0.02	0.926	0.0
0.062	0.002	0.012	0.924
0.13799999999999998	0.182	0.18	0.49999999999999994
URL http://hocomoco.autosome.ru/motif/SOX10_MOUSE.H11MO.0.B

MOTIF SOX2_MOUSE.H11MO.0.A
letter-probability matrix: alength= 4 w= 16 nsites= 499
0.07014028056112225	0.1843687374749499	0.2925851703406814	0.45290581162324645
0.056112224448897796	0.56312625250501	0.14228456913827656	0.23847695390781562
0.0501002004008016	0.5450901803607214	0.01603206412825651	0.3887775551102204
0.438877755511022	0.012024048096192385	0.008016032064128256	0.5410821643286573
0.0020040080160320644	0.022044088176352707	0.010020040080160322	0.9659318637274549
0.014028056112224449	0.0020040080160320644	0.004008016032064129	0.9799599198396793
0.0781563126252505	0.15230460921843686	0.7454909819639278	0.02404809619238477
0.10420841683366734	0.0020040080160320644	0.02404809619238477	0.8697394789579158
0.22645290581162322	0.24849699398797592	0.156312625250501	0.3687374749498998
0.6813627254509018	0.07815631262525051	0.06613226452905813	0.1743486973947896
0.07214428857715431	0.010020040080160322	0.03807615230460922	0.8797595190380761
0.03807615230460922	0.05811623246492986	0.751503006012024	0.1523046092184369
0.04809619238476954	0.6352705410821644	0.11823647294589179	0.19839679358717435
0.5591182364729459	0.10220440881763526	0.03406813627254509	0.3046092184368737
0.5551102204408818	0.09418837675350701	0.14428857715430862	0.20641282565130262
0.7735470941883767	0.03807615230460922	0.07615230460921844	0.11222444889779559
URL http://hocomoco.autosome.ru/motif/SOX2_MOUSE.H11MO.0.A

MOTIF SOX3_MOUSE.H11MO.0.C
letter-probability matrix: alength= 4 w= 11 nsites= 344
0.029069767441860465	0.3168604651162791	0.39825581395348836	0.2558139534883721
0.005813953488372093	0.7558139534883721	0.10174418604651163	0.13662790697674418
0.02616279069767442	0.7790697674418605	0.005813953488372093	0.18895348837209303
0.30523255813953487	0.011627906976744186	0.0029069767441860465	0.6802325581395349
0.0029069767441860465	0.011627906976744186	0.020348837209302327	0.9651162790697675
0.0	0.0	0.005813953488372093	0.9941860465116279
0.00872093023255814	0.09593023255813954	0.8866279069767442	0.00872093023255814
0.0029069767441860465	0.0	0.0029069767441860465	0.9941860465116279
0.014534883720930232	0.35174418604651164	0.2558139534883721	0.37790697674418605
0.10174418604651163	0.4680232558139535	0.10174418604651163	0.32848837209302323
0.11627906976744186	0.34011627906976744	0.22674418604651161	0.3168604651162791
URL http://hocomoco.autosome.ru/motif/SOX3_MOUSE.H11MO.0.C

MOTIF SOX4_MOUSE.H11MO.0.A
letter-probability matrix: alength= 4 w= 12 nsites= 500
0.04	0.33399999999999996	0.236	0.38999999999999996
0.018	0.532	0.12199999999999998	0.32799999999999996
0.006000000000000001	0.804	0.008	0.182
0.106	0.03	0.01	0.854
0.004	0.016	0.036000000000000004	0.9440000000000001
0.002	0.012	0.026000000000000002	0.96
0.022000000000000002	0.092	0.848	0.038000000000000006
0.012	0.02	0.014	0.954
0.013999999999999999	0.33399999999999996	0.11999999999999998	0.532
0.027999999999999997	0.574	0.088	0.31
0.055999999999999994	0.362	0.162	0.42
0.11999999999999998	0.37999999999999995	0.206	0.294
URL http://hocomoco.autosome.ru/motif/SOX4_MOUSE.H11MO.0.A

MOTIF SOX5_MOUSE.H11MO.0.C
letter-probability matrix: alength= 4 w= 8 nsites= 69
0.13120881241301785	0.3120323839926227	0.16010923777722283	0.3966495658171366
0.8743459766773699	0.0	0.057800850728409785	0.06785317259422019
0.0	0.03392658629711008	0.06522187012278546	0.9008515435801044
0.011308862099036695	0.011308862099036695	0.0	0.9773822758019266
0.0438606861579384	0.0339265862971101	0.899595003346878	0.0226177241980734
0.011308862099036697	0.05265646779052249	0.0	0.9360346701104407
0.05516954825697508	0.04260414592471209	0.021361183964847093	0.8808651218534657
0.37778288227289103	0.15608459302172803	0.13083556635222002	0.33529695835316103
URL http://hocomoco.autosome.ru/motif/SOX5_MOUSE.H11MO.0.C

MOTIF SOX9_MOUSE.H11MO.0.A
letter-probability matrix: alength= 4 w= 16 nsites= 500
0.804	0.138	0.044000000000000004	0.014
0.88	0.004	0.056	0.06
0.412	0.006	0.288	0.294
0.21399999999999997	0.049999999999999996	0.608	0.128
0.23399999999999999	0.19399999999999998	0.522	0.049999999999999996
0.23399999999999999	0.258	0.33799999999999997	0.16999999999999998
0.18999999999999997	0.282	0.298	0.22999999999999998
0.066	0.428	0.256	0.25
0.036000000000000004	0.796	0.062	0.106
0.402	0.078	0.014	0.506
0.0	0.136	0.09399999999999999	0.7699999999999999
0.0	0.0	0.0	1.0
0.004	0.004	0.99	0.002
0.012	0.002	0.0	0.986
0.038	0.132	0.19399999999999998	0.636
0.055999999999999994	0.566	0.06999999999999999	0.308
URL http://hocomoco.autosome.ru/motif/SOX9_MOUSE.H11MO.0.A

MOTIF SP1_MOUSE.H11MO.0.A
letter-probability matrix: alength= 4 w= 24 nsites= 489
0.05930470347648262	0.14110429447852763	0.7137014314928426	0.08588957055214724
0.1247443762781186	0.15541922290388546	0.6503067484662577	0.06952965235173823
0.23108384458077708	0.26380368098159507	0.4539877300613496	0.05112474437627811
0.13905930470347647	0.17791411042944785	0.6298568507157464	0.05316973415132924
0.13496932515337423	0.11247443762781185	0.7259713701431493	0.02658486707566462
0.23926380368098157	0.11860940695296522	0.5521472392638037	0.08997955010224948
0.15746421267893662	0.049079754601226995	0.7382413087934561	0.05521472392638037
0.1574642126789366	0.2433537832310838	0.5705521472392638	0.028629856850715743
0.39877300613496935	0.2392638036809816	0.22494887525562374	0.13701431492842536
0.17177914110429446	0.08793456032719836	0.7177914110429447	0.02249488752556237
0.130879345603272	0.05521472392638037	0.7709611451942741	0.04294478527607362
0.17586912065439675	0.053169734151329244	0.736196319018405	0.034764826175869123
0.11451942740286299	0.049079754601226995	0.7995910020449898	0.03680981595092025
0.049079754601226995	0.016359918200409	0.9263803680981595	0.0081799591002045
0.3108384458077709	0.6114519427402862	0.014314928425357872	0.06339468302658487
0.065439672801636	0.012269938650306749	0.9141104294478528	0.0081799591002045
0.0408997955010225	0.022494887525562373	0.9284253578732107	0.0081799591002045
0.2576687116564417	0.028629856850715743	0.6952965235173824	0.01840490797546012
0.034764826175869123	0.018404907975460124	0.9304703476482618	0.016359918200409
0.24948875255623723	0.5807770961145194	0.11656441717791412	0.053169734151329244
0.17995910020449896	0.38445807770961143	0.3476482617586912	0.08793456032719836
0.11656441717791412	0.07770961145194274	0.6850715746421269	0.12065439672801637
0.11860940695296524	0.12883435582822086	0.7157464212678937	0.03680981595092025
0.1574642126789366	0.11860940695296522	0.6993865030674846	0.024539877300613494
URL http://hocomoco.autosome.ru/motif/SP1_MOUSE.H11MO.0.A

MOTIF SP2_MOUSE.H11MO.0.B
letter-probability matrix: alength= 4 w= 22 nsites= 499
0.12850588059245352	0.25015029457553595	0.5690939979198342	0.05224982691217633
0.17999022234430595	0.24612060866769855	0.5229442283272565	0.05094494066073891
0.15074517441925353	0.2821794191260609	0.5046522849158382	0.06242312153884723
0.15450310547642504	0.31868701645237474	0.4205729255949124	0.10623695247628798
0.28797204288172223	0.22209926484208978	0.3843527922773133	0.10557589999887478
0.1752027391221793	0.10010126807264426	0.656844526710935	0.06785146609424153
0.1400033721675601	0.05574753552081231	0.7061149638342766	0.09813412847735097
0.2960251647942237	0.05487170214997731	0.6304862014164271	0.01861693163937189
0.03779318845021634	0.004240646377046666	0.9186047726013877	0.039361392571349185
0.012170633649962969	0.020841011763959694	0.9569269007147718	0.010061453871305578
0.04342091742093774	0.889741378386412	0.012803094511888876	0.05403460968076136
0.03235766055049165	0.016372088686466342	0.9002992406974525	0.050971010065589475
0.012548627887005026	0.020129569446336697	0.9345899059214294	0.03273189674522897
0.09931117872514299	0.08688573244679006	0.7860491421832311	0.02775394664483586
0.22078744289126234	0.17757480152431854	0.5817056973970618	0.019932058187357323
0.10382476207728787	0.6046961227124041	0.21864986876868006	0.07282924644162805
0.05005710321142414	0.5081242109242036	0.2334379956987655	0.20838069016560687
0.20130835791339308	0.19019212425471008	0.39259289090570604	0.21590662692619086
0.1296617744841141	0.23697730394862823	0.5265312939029232	0.10682962766433443
0.18201679494513984	0.2579400175792233	0.46603868830269696	0.09400449917293989
0.15051174831274583	0.1854908539201739	0.58930542431156	0.0746919734555203
0.12272277746926633	0.3263662305381627	0.4949198255404623	0.05599116645210859
URL http://hocomoco.autosome.ru/motif/SP2_MOUSE.H11MO.0.B

MOTIF SP3_MOUSE.H11MO.0.B
letter-probability matrix: alength= 4 w= 20 nsites= 415
0.20760542168674703	0.226430722891566	0.418599397590362	0.147364457831325
0.175602409638554	0.21837349397590297	0.47484939759036204	0.131174698795181
0.22801204819277074	0.22003012048192774	0.43900602409638556	0.11295180722891587
0.27620481927710805	0.21927710843373502	0.38930722891566305	0.11521084337349403
0.17183734939758974	0.1996987951807227	0.5546686746987962	0.07379518072289139
0.1207831325301199	0.07499999999999993	0.6382530120481933	0.16596385542168687
0.13855421686747021	0.0024096385542168738	0.8548192771084334	0.004216867469879527
0.0024096385542168794	0.010240963855421741	0.9774096385542169	0.00993975903614461
0.009638554216867507	0.019578313253012077	0.9662650602409638	0.004518072289156638
0.2344879518072286	0.627560240963856	0.050602409638554106	0.08734939759036124
0.04442771084337359	0.034337349397590464	0.8902108433734937	0.03102409638554226
0.007228915662650615	0.014759036144578332	0.8716867469879519	0.10632530120481923
0.18945783132530103	0.03493975903614461	0.7192771084337352	0.056325301204819204
0.09518072289156625	0.13313253012048207	0.7346385542168673	0.03704819277108432
0.11415662650602384	0.5539156626506032	0.23915662650602368	0.09277108433734926
0.11204819277108409	0.3671686746987953	0.3155120481927713	0.20527108433734922
0.257530120481927	0.132981927710843	0.449849397590362	0.15963855421686798
0.20060240963855402	0.16746987951807202	0.515813253012049	0.11611445783132501
0.163855421686747	0.265060240963855	0.455572289156627	0.115512048192771
0.18207831325301202	0.24186746987951802	0.4498493975903621	0.12620481927710803
URL http://hocomoco.autosome.ru/motif/SP3_MOUSE.H11MO.0.B

MOTIF SP4_MOUSE.H11MO.0.B
letter-probability matrix: alength= 4 w= 20 nsites= 499
0.22244488977955912	0.24849699398797595	0.45490981963927857	0.07414829659318638
0.2665330661322645	0.14829659318637273	0.4629258517034068	0.1222444889779559
0.1402805611222445	0.18036072144288576	0.6052104208416833	0.07414829659318636
0.40480961923847697	0.250501002004008	0.24849699398797595	0.09619238476953908
0.527054108216433	0.11222444889779559	0.22444889779559118	0.13627254509018039
0.34669338677354705	0.026052104208416832	0.5490981963927856	0.0781563126252505
0.23046092184368738	0.018036072144288578	0.6372745490981965	0.11422845691382766
0.3426853707414829	0.02004008016032064	0.6152304609218436	0.022044088176352703
0.06813627254509019	0.012024048096192385	0.9018036072144289	0.018036072144288578
0.036072144288577156	0.004008016032064129	0.935871743486974	0.02404809619238477
0.12424849699398798	0.7695390781563126	0.010020040080160322	0.09619238476953908
0.056112224448897796	0.016032064128256515	0.8557114228456913	0.07214428857715431
0.05410821643286573	0.018036072144288578	0.8617234468937875	0.06613226452905813
0.35270541082164325	0.030060120240480957	0.5671342685370742	0.0501002004008016
0.21442885771543085	0.010020040080160322	0.74749498997996	0.028056112224448898
0.19839679358717435	0.5971943887775552	0.14228456913827656	0.06212424849699399
0.24849699398797595	0.4148296593186373	0.12424849699398798	0.21242484969939882
0.32665330661322645	0.07815631262525051	0.3647294589178357	0.23046092184368738
0.3026052104208417	0.11222444889779559	0.49899799599198397	0.08617234468937876
0.33266533066132264	0.14228456913827656	0.4308617234468938	0.09418837675350701
URL http://hocomoco.autosome.ru/motif/SP4_MOUSE.H11MO.0.B

MOTIF SP5_MOUSE.H11MO.0.C
letter-probability matrix: alength= 4 w= 24 nsites= 499
0.28256513026052105	0.13827655310621242	0.47094188376753504	0.10821643286573145
0.32665330661322645	0.10621242484969941	0.39478957915831664	0.17234468937875752
0.18837675350701402	0.11022044088176351	0.5731462925851704	0.1282565130260521
0.2384769539078156	0.07014028056112225	0.5430861723446894	0.14829659318637273
0.35270541082164325	0.05611222444889779	0.5370741482965932	0.05410821643286572
0.20841683366733466	0.07014028056112225	0.6332665330661322	0.08817635270541081
0.20841683366733466	0.14228456913827656	0.595190380761523	0.05410821643286572
0.37074148296593185	0.1783567134268537	0.32665330661322645	0.12424849699398796
0.2064128256513026	0.058116232464929855	0.5791583166332666	0.156312625250501
0.1843687374749499	0.11623246492985971	0.6052104208416833	0.09418837675350701
0.28857715430861725	0.09819639278557113	0.5230460921843687	0.09018036072144288
0.16432865731462926	0.06412825651302605	0.7034068136272544	0.06813627254509018
0.3346693386773547	0.17034068136272543	0.40881763527054105	0.08617234468937875
0.42284569138276556	0.07615230460921844	0.3026052104208417	0.19839679358717435
0.23046092184368736	0.06212424849699398	0.6092184368737474	0.09819639278557113
0.2344689378757515	0.03206412825651302	0.5410821643286573	0.19238476953907815
0.2625250501002004	0.006012024048096193	0.7134268537074148	0.018036072144288578
0.03006012024048096	0.022044088176352707	0.9398797595190381	0.008016032064128258
0.026052104208416835	0.03206412825651303	0.9138276553106213	0.028056112224448898
0.6152304609218436	0.26452905811623245	0.008016032064128256	0.11222444889779558
0.11823647294589179	0.016032064128256515	0.8176352705410822	0.04809619238476954
0.008016032064128258	0.02404809619238477	0.9378757515030061	0.03006012024048096
0.501002004008016	0.0	0.48897795591182364	0.010020040080160322
0.056112224448897796	0.02404809619238477	0.87374749498998	0.04609218436873748
URL http://hocomoco.autosome.ru/motif/SP5_MOUSE.H11MO.0.C

MOTIF SP7_MOUSE.H11MO.0.A
letter-probability matrix: alength= 4 w= 14 nsites= 500
0.32	0.35400000000000004	0.246	0.08
0.484	0.166	0.098	0.252
0.786	0.018000000000000002	0.16	0.036000000000000004
0.424	0.362	0.192	0.022000000000000002
0.06	0.738	0.14	0.062
0.182	0.7080000000000001	0.036000000000000004	0.07400000000000001
0.082	0.1	0.034	0.784
0.424	0.084	0.458	0.034
0.012	0.168	0.054	0.766
0.6920000000000001	0.168	0.048	0.092
0.904	0.064	0.01	0.022000000000000002
0.006000000000000001	0.002	0.008	0.984
0.004	0.128	0.004	0.864
0.596	0.027999999999999997	0.016	0.36
URL http://hocomoco.autosome.ru/motif/SP7_MOUSE.H11MO.0.A

MOTIF SPI1_MOUSE.H11MO.0.A
letter-probability matrix: alength= 4 w= 15 nsites= 481
0.39916839916839914	0.20374220374220373	0.27442827442827444	0.12266112266112264
0.4324324324324324	0.1185031185031185	0.3638253638253638	0.08523908523908523
0.6860706860706861	0.04158004158004158	0.18087318087318088	0.09147609147609148
0.654885654885655	0.06444906444906445	0.19750519750519752	0.08316008316008316
0.6403326403326404	0.004158004158004158	0.13305613305613306	0.22245322245322247
0.13721413721413722	0.0498960498960499	0.7900207900207901	0.02286902286902287
0.6943866943866944	0.0498960498960499	0.24116424116424118	0.014553014553014554
0.0498960498960499	0.004158004158004158	0.9459459459459459	0.0
0.004158004158004158	0.0	0.9958419958419958	0.0
0.997920997920998	0.0	0.002079002079002079	0.0
0.997920997920998	0.0	0.002079002079002079	0.0
0.029106029106029108	0.158004158004158	0.8128898128898129	0.0
0.07068607068607069	0.029106029106029108	0.018711018711018712	0.8814968814968815
0.008316008316008316	0.13721413721413722	0.8482328482328483	0.006237006237006238
0.33887733887733884	0.21205821205821204	0.33887733887733884	0.11018711018711018
URL http://hocomoco.autosome.ru/motif/SPI1_MOUSE.H11MO.0.A

MOTIF SPIB_MOUSE.H11MO.0.A
letter-probability matrix: alength= 4 w= 17 nsites= 458
0.5698689956331877	0.06331877729257641	0.3078602620087336	0.058951965065502175
0.7969432314410481	0.026200873362445417	0.1091703056768559	0.06768558951965066
0.8100436681222708	0.02183406113537118	0.13100436681222707	0.03711790393013101
0.7161572052401747	0.019650655021834062	0.08296943231441048	0.1812227074235808
0.12445414847161572	0.06331877729257641	0.7969432314410481	0.015283842794759825
0.6855895196506551	0.07641921397379914	0.2314410480349345	0.006550218340611355
0.05895196506550218	0.0	0.9410480349344978	0.0
0.0	0.0	1.0	0.0
1.0	0.0	0.0	0.0
0.9934497816593887	0.0	0.0	0.006550218340611355
0.03056768558951965	0.12663755458515283	0.8427947598253275	0.0
0.02183406113537118	0.013100436681222708	0.0043668122270742364	0.9606986899563319
0.0	0.015283842794759825	0.982532751091703	0.0021834061135371182
0.5829694323144105	0.09170305676855894	0.2925764192139738	0.03275109170305676
0.4716157205240174	0.13100436681222705	0.2903930131004367	0.10698689956331876
0.6353711790393014	0.09388646288209608	0.12663755458515283	0.14410480349344978
0.2358078602620087	0.3296943231441048	0.2903930131004367	0.14410480349344978
URL http://hocomoco.autosome.ru/motif/SPIB_MOUSE.H11MO.0.A

MOTIF SRBP1_MOUSE.H11MO.0.B
letter-probability matrix: alength= 4 w= 11 nsites= 2170
0.19743571183129238	0.21297352790149796	0.45605148153963204	0.13353927872757754
0.2315711403119346	0.21272611482276757	0.5382910710715378	0.017411673793759998
0.021311678352431584	0.05560530938328759	0.02489341215421604	0.8981896001100648
0.0660289064524453	0.24832080672456003	0.6334440221825406	0.052206264640454275
0.27910226676248173	0.0031556488498929195	0.6637090069202468	0.05403307746737864
0.06719898889658892	0.2725384367409539	0.5728146036925879	0.08744797066986937
0.038806654654987095	0.31417552952548833	0.6441190221085765	0.0028987937109481447
0.09801679195836235	0.08146189133952894	0.04981225511904963	0.7707090615830592
0.003160890791504033	0.023742311351628756	0.9662761828098795	0.006820615046987635
0.7925721406916523	0.027998978280312205	0.05223537959780654	0.12719350143022887
0.03366188560030965	0.23292995783155013	0.4299802680803765	0.3034278884877637
URL http://hocomoco.autosome.ru/motif/SRBP1_MOUSE.H11MO.0.B

MOTIF SRBP2_MOUSE.H11MO.0.B
letter-probability matrix: alength= 4 w= 13 nsites= 2342
0.26033602966190744	0.24675666266016885	0.37503571048251577	0.11787159719540777
0.17323676986313602	0.3019537194510867	0.4120204509319358	0.11278905975384151
0.21101856395230636	0.16512937389834212	0.5687158211711374	0.055136240978214214
0.14961737066265623	0.048544193678292887	0.06128593995350021	0.7405524957055507
0.021453515264691022	0.033192875083773714	0.9089920377934743	0.03636157185806105
0.05194522447790802	0.005707107003579558	0.9400182370884799	0.0023294314300324735
0.17563498782425332	0.2205913698061556	0.49063583793068744	0.11313780443890356
0.11101838730817945	0.2296755432656073	0.6467507994889437	0.01255526993726958
0.28947235263337817	0.14996440981822506	0.011018210664053488	0.5495450268843433
0.025018093558548733	0.0783605505121032	0.8721395798056149	0.024481776123733225
0.699206976087269	0.02005585640667144	0.22466866666169164	0.05606850084436786
0.15734931656910323	0.18788694438147777	0.36948612943135983	0.2852776096180592
0.15845655789546365	0.20956154244083536	0.45072160903887365	0.1812602906248274
URL http://hocomoco.autosome.ru/motif/SRBP2_MOUSE.H11MO.0.B

MOTIF SRF_MOUSE.H11MO.0.A
letter-probability matrix: alength= 4 w= 17 nsites= 374
0.12032085561497326	0.20588235294117646	0.0962566844919786	0.5775401069518716
0.0748663101604278	0.0962566844919786	0.2192513368983957	0.6096256684491979
0.06417112299465241	0.31283422459893045	0.2540106951871658	0.3689839572192513
0.0106951871657754	0.9545454545454546	0.0106951871657754	0.02406417112299465
0.008021390374331552	0.9491978609625669	0.0	0.0427807486631016
0.3235294117647059	0.045454545454545456	0.0053475935828877	0.6256684491978609
0.06417112299465241	0.03208556149732621	0.0374331550802139	0.8663101604278075
0.6363636363636364	0.0481283422459893	0.040106951871657755	0.27540106951871657
0.026737967914438502	0.0481283422459893	0.013368983957219251	0.9117647058823529
0.4385026737967914	0.06684491978609626	0.02406417112299465	0.47058823529411764
0.18181818181818182	0.02406417112299465	0.0374331550802139	0.7566844919786097
0.12299465240641712	0.008021390374331552	0.8556149732620321	0.013368983957219251
0.03208556149732621	0.00267379679144385	0.9411764705882353	0.02406417112299465
0.12299465240641712	0.5481283422459893	0.18449197860962566	0.1443850267379679
0.2700534759358289	0.44919786096256686	0.05080213903743316	0.22994652406417113
0.5320855614973262	0.10160427807486631	0.11764705882352941	0.24866310160427807
0.15775401069518716	0.25668449197860965	0.17914438502673796	0.40641711229946526
URL http://hocomoco.autosome.ru/motif/SRF_MOUSE.H11MO.0.A

MOTIF SRY_MOUSE.H11MO.0.B
letter-probability matrix: alength= 4 w= 9 nsites= 108
0.104327625658142	0.285373098760318	0.140995387721718	0.469303887859822
0.3666694632152489	0.036667762063576186	0.04449284382671899	0.5521699308944559
0.07793851339958927	0.004602989272436908	0.04127075133601309	0.8761877459919608
0.09496957370760586	0.004602989272436908	0.03022357708216449	0.8702038599377927
0.0	0.07333552412715232	0.9100937144920749	0.01657076138077288
0.055235871269242884	0.0	0.034982718470520494	0.9097814102602367
0.19254478886275483	0.04019400136560666	0.03406212061603307	0.7331990891556055
0.26066087267430793	0.0946654268962812	0.06980928482512189	0.5748644156042889
0.3389035328852219	0.24195292619374892	0.02623703885289039	0.3929065020681389
URL http://hocomoco.autosome.ru/motif/SRY_MOUSE.H11MO.0.B

MOTIF STA5A_MOUSE.H11MO.0.A
letter-probability matrix: alength= 4 w= 10 nsites= 500
0.02	0.018000000000000002	0.004	0.958
0.044000000000000004	0.004	0.008	0.9440000000000001
0.002	0.992	0.006000000000000001	0.0
0.04	0.6619999999999999	0.008	0.29
0.6499999999999999	0.35	0.0	0.0
0.486	0.006000000000000001	0.448	0.06
0.008	0.0	0.984	0.008
0.954	0.01	0.016	0.02
0.98	0.0	0.01	0.01
0.43	0.186	0.20400000000000001	0.18000000000000002
URL http://hocomoco.autosome.ru/motif/STA5A_MOUSE.H11MO.0.A

MOTIF STA5B_MOUSE.H11MO.0.A
letter-probability matrix: alength= 4 w= 12 nsites= 500
0.156	0.23799999999999996	0.156	0.44999999999999996
0.008	0.026000000000000002	0.008	0.958
0.058	0.016	0.012	0.914
0.01	0.956	0.006000000000000001	0.028
0.076	0.316	0.013999999999999999	0.594
0.0	0.0	0.424	0.576
0.47000000000000003	0.018000000000000002	0.41200000000000003	0.1
0.02	0.004	0.9380000000000001	0.038000000000000006
0.85	0.034	0.02	0.096
0.97	0.002	0.026000000000000002	0.002
0.446	0.14600000000000002	0.194	0.214
0.18999999999999997	0.25399999999999995	0.13999999999999999	0.416
URL http://hocomoco.autosome.ru/motif/STA5B_MOUSE.H11MO.0.A

MOTIF STAT1_MOUSE.H11MO.0.A
letter-probability matrix: alength= 4 w= 22 nsites= 500
0.4759999999999999	0.09399999999999999	0.32999999999999996	0.09999999999999999
0.368	0.07400000000000001	0.508	0.05
0.358	0.041999999999999996	0.584	0.016
0.724	0.018000000000000002	0.244	0.014
0.93	0.036000000000000004	0.034	0.0
0.844	0.034	0.084	0.038000000000000006
0.342	0.33	0.14200000000000002	0.186
0.33199999999999996	0.11199999999999999	0.16	0.39599999999999996
0.14600000000000002	0.012	0.838	0.004
0.91	0.016	0.052000000000000005	0.022000000000000002
0.932	0.02	0.044000000000000004	0.004
0.924	0.014	0.046	0.016
0.2	0.502	0.254	0.044000000000000004
0.176	0.22999999999999998	0.057999999999999996	0.536
0.228	0.23600000000000002	0.39	0.14600000000000002
0.738	0.094	0.078	0.09000000000000001
0.554	0.14600000000000002	0.162	0.138
0.5079999999999999	0.09399999999999999	0.304	0.09399999999999999
0.21599999999999997	0.288	0.372	0.12399999999999999
0.486	0.202	0.122	0.19
0.422	0.164	0.238	0.17600000000000002
0.4799999999999999	0.11199999999999999	0.272	0.136
URL http://hocomoco.autosome.ru/motif/STAT1_MOUSE.H11MO.0.A

MOTIF STAT2_MOUSE.H11MO.0.A
letter-probability matrix: alength= 4 w= 19 nsites= 500
0.42	0.10999999999999999	0.34199999999999997	0.128
0.35	0.134	0.44999999999999996	0.066
0.298	0.01	0.636	0.055999999999999994
0.604	0.004	0.37	0.022
0.988	0.004	0.004	0.004
0.9440000000000001	0.016	0.018000000000000002	0.022000000000000002
0.48	0.168	0.13	0.222
0.23799999999999996	0.22799999999999998	0.13999999999999999	0.39399999999999996
0.078	0.002	0.916	0.004
0.972	0.006000000000000001	0.02	0.002
0.986	0.0	0.014	0.0
0.994	0.0	0.004	0.002
0.08800000000000001	0.686	0.214	0.012
0.104	0.176	0.016	0.704
0.182	0.11399999999999999	0.544	0.16
0.768	0.054	0.112	0.066
0.642	0.1	0.14800000000000002	0.11
0.6020000000000001	0.106	0.188	0.10400000000000001
0.204	0.292	0.372	0.132
URL http://hocomoco.autosome.ru/motif/STAT2_MOUSE.H11MO.0.A

MOTIF STAT3_MOUSE.H11MO.0.A
letter-probability matrix: alength= 4 w= 12 nsites= 500
0.136	0.454	0.238	0.17200000000000001
0.534	0.14	0.166	0.16
0.032	0.49799999999999994	0.11599999999999999	0.354
0.09000000000000001	0.018000000000000002	0.006000000000000001	0.886
0.01	0.01	0.046	0.934
0.244	0.726	0.004	0.026000000000000002
0.004	0.914	0.0	0.082
0.298	0.43999999999999995	0.004	0.258
0.322	0.041999999999999996	0.6	0.036
0.06999999999999999	0.08399999999999999	0.582	0.264
0.5539999999999999	0.38399999999999995	0.016	0.046
0.8220000000000001	0.064	0.036000000000000004	0.078
URL http://hocomoco.autosome.ru/motif/STAT3_MOUSE.H11MO.0.A

MOTIF STAT4_MOUSE.H11MO.0.A
letter-probability matrix: alength= 4 w= 10 nsites= 475
0.06526315789473684	0.35157894736842105	0.05473684210526316	0.5284210526315789
0.0	0.008421052631578949	0.010526315789473684	0.9810526315789474
0.0	0.006315789473684211	0.023157894736842106	0.9705263157894737
0.056842105263157895	0.9157894736842105	0.01263157894736842	0.014736842105263158
0.018947368421052633	0.7094736842105264	0.01263157894736842	0.25894736842105265
0.13894736842105262	0.3852631578947368	0.10526315789473684	0.37052631578947365
0.24210526315789474	0.11368421052631579	0.511578947368421	0.13263157894736843
0.08210526315789474	0.07789473684210525	0.5705263157894737	0.2694736842105263
0.6063157894736841	0.27578947368421053	0.021052631578947368	0.09684210526315788
0.7747368421052632	0.08842105263157896	0.052631578947368425	0.08421052631578947
URL http://hocomoco.autosome.ru/motif/STAT4_MOUSE.H11MO.0.A

MOTIF STAT6_MOUSE.H11MO.0.A
letter-probability matrix: alength= 4 w= 14 nsites= 407
0.08353808353808354	0.3488943488943489	0.1597051597051597	0.4078624078624078
0.022113022113022116	0.029484029484029485	0.007371007371007372	0.941031941031941
0.0171990171990172	0.0171990171990172	0.004914004914004915	0.9606879606879607
0.049140049140049144	0.8722358722358723	0.007371007371007372	0.07125307125307125
0.12285012285012285	0.6560196560196561	0.00982800982800983	0.2113022113022113
0.33169533169533166	0.21867321867321865	0.06142506142506142	0.38820638820638814
0.25061425061425063	0.3095823095823096	0.3660933660933661	0.07371007371007371
0.5823095823095823	0.03194103194103194	0.19901719901719903	0.18673218673218675
0.0171990171990172	0.02702702702702703	0.9066339066339066	0.049140049140049144
0.9631449631449631	0.014742014742014743	0.0024570024570024574	0.01965601965601966
0.918918918918919	0.049140049140049144	0.02702702702702703	0.004914004914004915
0.28992628992628994	0.4127764127764128	0.17936117936117937	0.11793611793611794
0.21621621621621623	0.257985257985258	0.06142506142506143	0.4643734643734644
0.1769041769041769	0.32186732186732187	0.3931203931203931	0.1081081081081081
URL http://hocomoco.autosome.ru/motif/STAT6_MOUSE.H11MO.0.A

MOTIF STF1_MOUSE.H11MO.0.B
letter-probability matrix: alength= 4 w= 11 nsites= 500
0.134	0.246	0.42	0.2
0.05399999999999999	0.39199999999999996	0.18	0.374
0.055999999999999994	0.43999999999999995	0.027999999999999997	0.4759999999999999
0.006000000000000001	0.918	0.056	0.02
0.84	0.116	0.028	0.016
0.918	0.004	0.07200000000000001	0.006000000000000001
0.04	0.002	0.948	0.01
0.026000000000000002	0.04	0.914	0.02
0.102	0.44999999999999996	0.038	0.41
0.022000000000000002	0.9	0.008	0.07
0.756	0.066	0.07400000000000001	0.10400000000000001
URL http://hocomoco.autosome.ru/motif/STF1_MOUSE.H11MO.0.B

MOTIF SUH_MOUSE.H11MO.0.A
letter-probability matrix: alength= 4 w= 11 nsites= 500
0.10200000000000001	0.33	0.35400000000000004	0.214
0.068	0.44999999999999996	0.21	0.272
0.094	0.396	0.41400000000000003	0.096
0.06	0.02	0.03	0.89
0.004	0.01	0.956	0.03
0.134	0.004	0.758	0.10400000000000001
0.01	0.026000000000000002	0.96	0.004
0.86	0.012	0.122	0.006000000000000001
0.904	0.004	0.064	0.028
0.498	0.196	0.198	0.108
0.41400000000000003	0.21	0.232	0.14400000000000002
URL http://hocomoco.autosome.ru/motif/SUH_MOUSE.H11MO.0.A

MOTIF TAF1_MOUSE.H11MO.0.A
letter-probability matrix: alength= 4 w= 14 nsites= 500
0.288	0.33599999999999997	0.312	0.064
0.7220000000000001	0.018000000000000002	0.238	0.022000000000000002
0.752	0.036000000000000004	0.166	0.046
0.302	0.09399999999999999	0.586	0.018
0.878	0.052000000000000005	0.062	0.008
0.314	0.044	0.09999999999999999	0.542
0.14400000000000002	0.016	0.8200000000000001	0.02
0.048	0.012	0.924	0.016
0.29	0.6679999999999999	0.023999999999999997	0.018
0.216	0.036000000000000004	0.672	0.07600000000000001
0.156	0.08399999999999999	0.73	0.029999999999999995
0.274	0.52	0.102	0.104
0.15000000000000002	0.18000000000000002	0.508	0.162
0.136	0.21999999999999997	0.54	0.104
URL http://hocomoco.autosome.ru/motif/TAF1_MOUSE.H11MO.0.A

MOTIF TAL1_MOUSE.H11MO.0.A
letter-probability matrix: alength= 4 w= 20 nsites= 500
0.114	0.54	0.202	0.14400000000000002
0.06999999999999999	0.19599999999999998	0.134	0.6
0.018	0.044	0.6519999999999999	0.286
0.09000000000000001	0.272	0.43	0.20800000000000002
0.178	0.264	0.294	0.264
0.26	0.21799999999999997	0.272	0.24999999999999997
0.26	0.21799999999999997	0.32599999999999996	0.19599999999999998
0.288	0.19999999999999998	0.268	0.24399999999999997
0.23600000000000002	0.242	0.272	0.25
0.41000000000000003	0.14	0.252	0.198
0.18	0.38599999999999995	0.33999999999999997	0.09399999999999999
0.6839999999999999	0.018	0.0	0.298
0.002	0.0	0.998	0.0
0.99	0.002	0.002	0.006000000000000001
0.006000000000000001	0.012	0.008	0.974
0.982	0.002	0.0	0.016
0.924	0.006000000000000001	0.056	0.014
0.154	0.176	0.602	0.068
0.39799999999999996	0.182	0.374	0.046
0.388	0.216	0.254	0.14200000000000002
URL http://hocomoco.autosome.ru/motif/TAL1_MOUSE.H11MO.0.A

MOTIF TBP_MOUSE.H11MO.0.A
letter-probability matrix: alength= 4 w= 10 nsites= 500
0.16399999999999998	0.5039999999999999	0.274	0.057999999999999996
0.134	0.11399999999999999	0.047999999999999994	0.704
0.768	0.016	0.024	0.192
0.036000000000000004	0.044000000000000004	0.10200000000000001	0.8180000000000001
0.914	0.03	0.036000000000000004	0.02
0.852	0.018000000000000002	0.01	0.12
0.946	0.0	0.05	0.004
0.762	0.006000000000000001	0.07200000000000001	0.16
0.408	0.018	0.538	0.036
0.114	0.37	0.43	0.08600000000000001
URL http://hocomoco.autosome.ru/motif/TBP_MOUSE.H11MO.0.A

MOTIF TBX20_MOUSE.H11MO.0.C
letter-probability matrix: alength= 4 w= 14 nsites= 499
0.36873747494989983	0.12625250501002003	0.2905811623246493	0.21442885771543085
0.27655310621242485	0.09619238476953908	0.4849699398797595	0.14228456913827656
0.030060120240480957	0.26452905811623245	0.6152304609218436	0.09018036072144288
0.06412825651302606	0.10420841683366734	0.022044088176352707	0.8096192384769539
0.028056112224448898	0.012024048096192385	0.9559118236472945	0.004008016032064129
0.23647294589178355	0.3627254509018036	0.13627254509018036	0.26452905811623245
0.04408817635270541	0.012024048096192385	0.06012024048096192	0.8837675350701403
0.028056112224448898	0.006012024048096193	0.9619238476953907	0.004008016032064129
0.9298597194388778	0.04208416833667335	0.026052104208416835	0.0020040080160320644
0.12625250501002003	0.7835671342685371	0.07014028056112225	0.020040080160320644
0.935871743486974	0.0020040080160320644	0.018036072144288578	0.04408817635270541
0.1402805611222445	0.020040080160320644	0.7454909819639279	0.09418837675350701
0.10821643286573146	0.3366733466933868	0.46092184368737477	0.09418837675350701
0.29458917835671344	0.2384769539078156	0.1342685370741483	0.33266533066132264
URL http://hocomoco.autosome.ru/motif/TBX20_MOUSE.H11MO.0.C

MOTIF TBX21_MOUSE.H11MO.0.A
letter-probability matrix: alength= 4 w= 12 nsites= 500
0.262	0.07600000000000001	0.502	0.16
0.218	0.18000000000000002	0.418	0.18399999999999997
0.538	0.058	0.22399999999999998	0.18000000000000002
0.20600000000000002	0.014	0.5640000000000001	0.21599999999999997
0.016000000000000004	0.24400000000000002	0.738	0.0020000000000000005
0.018000000000000002	0.006000000000000002	0.0	0.976
0.0	0.004000000000000001	0.942	0.054000000000000006
0.274	0.048	0.14200000000000002	0.5359999999999999
0.030000000000000002	0.23000000000000004	0.646	0.09400000000000001
0.6060000000000001	0.02	0.18000000000000002	0.194
0.33599999999999997	0.13799999999999998	0.38599999999999995	0.13999999999999999
0.336	0.122	0.222	0.31999999999999995
URL http://hocomoco.autosome.ru/motif/TBX21_MOUSE.H11MO.0.A

MOTIF TBX3_MOUSE.H11MO.0.B
letter-probability matrix: alength= 4 w= 9 nsites= 114
0.45614035087719296	0.14912280701754385	0.3684210526315789	0.02631578947368421
0.6754385964912281	0.0	0.2631578947368421	0.06140350877192982
0.14035087719298245	0.017543859649122806	0.8333333333333334	0.008771929824561403
0.0	0.017543859649122806	0.9736842105263158	0.008771929824561403
0.0	0.0	0.017543859649122806	0.9824561403508771
0.0	0.008771929824561403	0.9912280701754386	0.0
0.017543859649122806	0.4298245614035088	0.21052631578947367	0.34210526315789475
0.11403508771929824	0.24561403508771928	0.30701754385964913	0.3333333333333333
0.5964912280701754	0.02631578947368421	0.23684210526315788	0.14035087719298245
URL http://hocomoco.autosome.ru/motif/TBX3_MOUSE.H11MO.0.B

MOTIF TCF7_MOUSE.H11MO.0.A
letter-probability matrix: alength= 4 w= 16 nsites= 500
0.32799999999999996	0.272	0.308	0.092
0.44399999999999995	0.19199999999999998	0.324	0.04
0.666	0.058	0.23	0.046
0.19999999999999998	0.364	0.418	0.018
0.7060000000000001	0.08	0.046	0.168
0.274	0.026	0.19799999999999998	0.5019999999999999
0.09	0.5619999999999999	0.316	0.032
0.956	0.004	0.012	0.028
0.88	0.038000000000000006	0.08	0.002
0.87	0.02	0.08800000000000001	0.022000000000000002
0.22599999999999998	0.066	0.6839999999999999	0.023999999999999997
0.3	0.22199999999999998	0.38399999999999995	0.09399999999999999
0.38599999999999995	0.264	0.298	0.052
0.43199999999999994	0.212	0.314	0.041999999999999996
0.352	0.22199999999999998	0.3	0.12599999999999997
0.27599999999999997	0.33999999999999997	0.304	0.08
URL http://hocomoco.autosome.ru/motif/TCF7_MOUSE.H11MO.0.A

MOTIF TEAD1_MOUSE.H11MO.0.A
letter-probability matrix: alength= 4 w= 11 nsites= 500
0.606	0.0	0.358	0.036
0.216	0.738	0.03	0.016
0.988	0.006000000000000001	0.006000000000000001	0.0
0.0	0.004	0.002	0.994
0.082	0.002	0.022000000000000002	0.894
0.0	0.986	0.014	0.0
0.006000000000000001	0.948	0.002	0.044000000000000004
0.574	0.047999999999999994	0.064	0.314
0.154	0.106	0.636	0.104
0.041999999999999996	0.308	0.61	0.04
0.22599999999999998	0.33599999999999997	0.33999999999999997	0.09799999999999999
URL http://hocomoco.autosome.ru/motif/TEAD1_MOUSE.H11MO.0.A

MOTIF TEAD2_MOUSE.H11MO.0.C
letter-probability matrix: alength= 4 w= 12 nsites= 308
0.2077922077922078	0.39935064935064934	0.1525974025974026	0.24025974025974026
0.14285714285714285	0.4253246753246753	0.19480519480519481	0.237012987012987
0.6590909090909091	0.003246753246753247	0.32142857142857145	0.016233766233766232
0.17207792207792208	0.7467532467532467	0.016233766233766232	0.06493506493506493
0.9707792207792207	0.006493506493506494	0.003246753246753247	0.01948051948051948
0.006493506493506494	0.01948051948051948	0.01948051948051948	0.9545454545454546
0.07467532467532467	0.003246753246753247	0.012987012987012988	0.9090909090909091
0.0	0.974025974025974	0.012987012987012988	0.012987012987012988
0.0	0.9415584415584416	0.006493506493506494	0.05194805194805195
0.525974025974026	0.05194805194805195	0.01948051948051948	0.4025974025974026
0.1461038961038961	0.045454545454545456	0.737012987012987	0.07142857142857142
0.11363636363636363	0.2077922077922078	0.577922077922078	0.10064935064935066
URL http://hocomoco.autosome.ru/motif/TEAD2_MOUSE.H11MO.0.C

MOTIF TEAD4_MOUSE.H11MO.0.A
letter-probability matrix: alength= 4 w= 15 nsites= 500
0.522	0.013999999999999999	0.422	0.041999999999999996
0.25	0.6940000000000001	0.052000000000000005	0.004
0.97	0.012	0.01	0.008
0.0	0.008	0.004	0.988
0.042	0.008	0.052000000000000005	0.898
0.0	0.936	0.018000000000000002	0.046
0.002	0.78	0.0	0.218
0.32599999999999996	0.036	0.02	0.618
0.156	0.154	0.5499999999999999	0.13999999999999999
0.29400000000000004	0.106	0.46	0.14
0.184	0.472	0.306	0.038
0.5900000000000001	0.106	0.14400000000000002	0.16
0.06199999999999999	0.154	0.142	0.642
0.264	0.132	0.21999999999999997	0.38399999999999995
0.11399999999999999	0.39999999999999997	0.174	0.312
URL http://hocomoco.autosome.ru/motif/TEAD4_MOUSE.H11MO.0.A

MOTIF TF2L1_MOUSE.H11MO.0.C
letter-probability matrix: alength= 4 w= 19 nsites= 490
0.4265306122448979	0.10408163265306121	0.31224489795918364	0.15714285714285714
0.44693877551020406	0.04897959183673469	0.22857142857142854	0.2755102040816326
0.0	0.9836734693877551	0.014285714285714285	0.0020408163265306124
0.024489795918367346	0.6163265306122448	0.0	0.35918367346938773
0.3510204081632653	0.0	0.5489795918367347	0.09999999999999999
0.0	0.0163265306122449	0.9836734693877551	0.0
0.09795918367346938	0.2551020408163265	0.0163265306122449	0.6306122448979592
0.0489795918367347	0.1959183673469388	0.004081632653061225	0.7510204081632653
0.024489795918367346	0.6040816326530613	0.0326530612244898	0.3387755102040816
0.3224489795918367	0.2897959183673469	0.09591836734693877	0.29183673469387755
0.4122448979591836	0.1306122448979592	0.3204081632653061	0.13673469387755102
0.2857142857142857	0.04081632653061224	0.373469387755102	0.3
0.0	0.9428571428571428	0.04285714285714286	0.014285714285714285
0.06938775510204082	0.5795918367346938	0.0020408163265306124	0.34897959183673466
0.3081632653061224	0.00816326530612245	0.5428571428571428	0.14081632653061224
0.004081632653061225	0.061224489795918366	0.9326530612244898	0.0020408163265306124
0.16122448979591836	0.34489795918367344	0.0673469387755102	0.4265306122448979
0.1183673469387755	0.2040816326530612	0.07551020408163266	0.6020408163265306
0.09183673469387754	0.43061224489795913	0.14489795918367346	0.3326530612244898
URL http://hocomoco.autosome.ru/motif/TF2L1_MOUSE.H11MO.0.C

MOTIF TF65_MOUSE.H11MO.0.A
letter-probability matrix: alength= 4 w= 11 nsites= 500
0.06999999999999999	0.047999999999999994	0.576	0.306
0.024	0.006000000000000001	0.9380000000000001	0.032
0.008	0.002	0.922	0.068
0.5499999999999999	0.046	0.374	0.029999999999999995
0.41200000000000003	0.30000000000000004	0.188	0.1
0.0	0.054	0.006000000000000001	0.9400000000000001
0.008	0.028	0.018000000000000002	0.946
0.013999999999999999	0.236	0.016	0.734
0.008	0.9420000000000001	0.006000000000000001	0.044000000000000004
0.01	0.932	0.002	0.056
0.238	0.5840000000000001	0.064	0.114
URL http://hocomoco.autosome.ru/motif/TF65_MOUSE.H11MO.0.A

MOTIF TF7L1_MOUSE.H11MO.0.A
letter-probability matrix: alength= 4 w= 11 nsites= 500
0.10999999999999999	0.296	0.3	0.294
0.122	0.42	0.21	0.248
0.014	0.8160000000000001	0.054	0.116
0.01	0.026000000000000002	0.0	0.964
0.0	0.066	0.01	0.924
0.014	0.0	0.012	0.974
0.04	0.14400000000000002	0.776	0.04
0.9	0.014	0.018000000000000002	0.068
0.40599999999999997	0.004	0.011999999999999999	0.578
0.096	0.38	0.476	0.048
0.148	0.11399999999999999	0.05999999999999999	0.6779999999999999
URL http://hocomoco.autosome.ru/motif/TF7L1_MOUSE.H11MO.0.A

MOTIF TF7L2_MOUSE.H11MO.0.A
letter-probability matrix: alength= 4 w= 13 nsites= 500
0.098	0.35000000000000003	0.308	0.244
0.08600000000000001	0.544	0.17400000000000002	0.196
0.02	0.852	0.016	0.112
0.016	0.032	0.0	0.952
0.002	0.054	0.032	0.912
0.016	0.0	0.004	0.98
0.032	0.162	0.78	0.026000000000000002
0.892	0.012	0.016	0.08
0.25199999999999995	0.008	0.016	0.724
0.023999999999999997	0.424	0.536	0.016
0.09799999999999999	0.176	0.049999999999999996	0.6759999999999999
0.088	0.256	0.352	0.304
0.12399999999999999	0.22999999999999998	0.36	0.286
URL http://hocomoco.autosome.ru/motif/TF7L2_MOUSE.H11MO.0.A

MOTIF TFE2_MOUSE.H11MO.0.A
letter-probability matrix: alength= 4 w= 11 nsites= 500
0.222	0.494	0.252	0.032
0.502	0.324	0.17	0.004
0.014	0.98	0.006000000000000001	0.0
0.994	0.0	0.0	0.006000000000000001
0.004	0.32599999999999996	0.6539999999999999	0.016
0.004	0.794	0.202	0.0
0.0	0.002	0.002	0.996
0.008	0.006000000000000001	0.984	0.002
0.006000000000000001	0.748	0.15000000000000002	0.096
0.5059999999999999	0.16	0.055999999999999994	0.27799999999999997
0.126	0.232	0.41000000000000003	0.232
URL http://hocomoco.autosome.ru/motif/TFE2_MOUSE.H11MO.0.A

MOTIF TFE3_MOUSE.H11MO.0.A
letter-probability matrix: alength= 4 w= 10 nsites= 467
0.31905781584582443	0.04282655246252677	0.48394004282655245	0.15417558886509636
0.13276231263383298	0.010706638115631693	0.84796573875803	0.008565310492505354
0.021413276231263385	0.0278372591006424	0.04282655246252677	0.9079229122055674
0.017130620985010708	0.9486081370449679	0.0278372591006424	0.006423982869379016
0.961456102783726	0.010706638115631693	0.019271948608137045	0.008565310492505354
0.014989293361884369	0.9336188436830836	0.014989293361884369	0.036402569593147756
0.15203426124197003	0.019271948608137045	0.8137044967880086	0.014989293361884369
0.017130620985010708	0.029978586723768737	0.036402569593147756	0.9164882226980728
0.01284796573875803	0.0021413276231263384	0.9721627408993576	0.01284796573875803
0.8029978586723769	0.044967880085653104	0.12205567451820129	0.029978586723768737
URL http://hocomoco.autosome.ru/motif/TFE3_MOUSE.H11MO.0.A

MOTIF TFEB_MOUSE.H11MO.0.C
letter-probability matrix: alength= 4 w= 9 nsites= 259
0.365796711863221	0.0338907938104189	0.448251747784489	0.152060746541871
0.282993124267143	0.0	0.717006875732857	0.0
0.0	0.0	0.0	1.0
0.0	1.0	0.0	0.0
1.0	0.0	0.0	0.0
0.0	1.0	0.0	0.0
0.0	0.0	1.0	0.0
0.0	0.0	0.0	1.0
0.008709709323777078	0.008709709323777078	0.9738708720286687	0.008709709323777078
URL http://hocomoco.autosome.ru/motif/TFEB_MOUSE.H11MO.0.C

MOTIF TGIF1_MOUSE.H11MO.0.A
letter-probability matrix: alength= 4 w= 9 nsites= 136
0.014705882352941176	0.014705882352941176	0.007352941176470588	0.9632352941176471
0.0	0.022058823529411766	0.9779411764705882	0.0
0.9485294117647058	0.04411764705882353	0.0	0.007352941176470588
0.014705882352941176	0.9705882352941176	0.007352941176470588	0.007352941176470588
0.9852941176470589	0.007352941176470588	0.007352941176470588	0.0
0.10294117647058823	0.029411764705882353	0.8602941176470589	0.007352941176470588
0.058823529411764705	0.5735294117647058	0.22058823529411764	0.14705882352941177
0.20588235294117646	0.13970588235294118	0.14705882352941177	0.5073529411764706
0.17647058823529413	0.20588235294117646	0.5147058823529411	0.10294117647058823
URL http://hocomoco.autosome.ru/motif/TGIF1_MOUSE.H11MO.0.A

MOTIF THA11_MOUSE.H11MO.0.B
letter-probability matrix: alength= 4 w= 22 nsites= 128
0.140625	0.03125	0.484375	0.34375
0.015625	0.046875	0.8203125	0.1171875
0.09375	0.734375	0.1328125	0.0390625
0.5	0.34375	0.0234375	0.1328125
0.03125	0.1640625	0.0078125	0.796875
0.0390625	0.234375	0.375	0.3515625
0.0390625	0.7890625	0.078125	0.09375
0.0703125	0.1484375	0.0078125	0.7734375
0.0078125	0.015625	0.9375	0.0390625
0.0078125	0.0	0.9375	0.0546875
0.0703125	0.0234375	0.8828125	0.0234375
0.8359375	0.03125	0.0859375	0.046875
0.3828125	0.125	0.390625	0.1015625
0.265625	0.09375	0.1171875	0.5234375
0.046875	0.1015625	0.03125	0.8203125
0.0	0.0	0.9453125	0.0546875
0.03125	0.0234375	0.09375	0.8515625
0.8671875	0.03125	0.078125	0.0234375
0.015625	0.0078125	0.96875	0.0078125
0.0078125	0.0078125	0.0703125	0.9140625
0.0390625	0.40625	0.0390625	0.515625
0.0390625	0.546875	0.0625	0.3515625
URL http://hocomoco.autosome.ru/motif/THA11_MOUSE.H11MO.0.B

MOTIF THA_MOUSE.H11MO.0.C
letter-probability matrix: alength= 4 w= 17 nsites= 500
0.37	0.146	0.39399999999999996	0.09
0.5499999999999999	0.016	0.374	0.05999999999999999
0.114	0.014	0.84	0.032
0.054	0.024	0.762	0.16
0.05399999999999999	0.11399999999999999	0.184	0.648
0.024	0.79	0.08	0.106
0.84	0.062	0.034	0.064
0.176	0.23799999999999996	0.22799999999999998	0.358
0.19	0.376	0.182	0.252
0.052	0.284	0.06999999999999999	0.594
0.286	0.18799999999999997	0.44199999999999995	0.08399999999999999
0.722	0.006	0.256	0.016
0.02	0.004	0.968	0.008
0.014	0.018000000000000002	0.928	0.04
0.39999999999999997	0.148	0.08	0.372
0.052000000000000005	0.808	0.052000000000000005	0.08800000000000001
0.864	0.03	0.056	0.05
URL http://hocomoco.autosome.ru/motif/THA_MOUSE.H11MO.0.C

MOTIF TWST1_MOUSE.H11MO.0.B
letter-probability matrix: alength= 4 w= 17 nsites= 500
0.448	0.28200000000000003	0.182	0.08800000000000001
0.054	0.896	0.032	0.018000000000000002
0.902	0.02	0.046	0.032
0.018	0.064	0.258	0.6599999999999999
0.214	0.68	0.098	0.008
0.008	0.002	0.0	0.99
0.0	0.002	0.984	0.014
0.016	0.12399999999999999	0.602	0.258
0.27599999999999997	0.072	0.09	0.5619999999999999
0.27999999999999997	0.09999999999999999	0.08	0.54
0.102	0.29	0.12399999999999999	0.48399999999999993
0.05999999999999999	0.33999999999999997	0.11599999999999999	0.48399999999999993
0.372	0.28800000000000003	0.214	0.126
0.8160000000000001	0.058	0.064	0.062
0.03	0.04	0.07600000000000001	0.854
0.104	0.16399999999999998	0.034	0.698
0.628	0.046	0.07200000000000001	0.254
URL http://hocomoco.autosome.ru/motif/TWST1_MOUSE.H11MO.0.B

MOTIF TYY1_MOUSE.H11MO.0.A
letter-probability matrix: alength= 4 w= 12 nsites= 500
0.17800000000000002	0.5700000000000001	0.132	0.12
0.84	0.016	0.132	0.012
0.842	0.036000000000000004	0.036000000000000004	0.08600000000000001
0.352	0.212	0.41	0.026
0.994	0.004	0.0	0.002
0.004	0.002	0.004	0.99
0.006000000000000001	0.0	0.992	0.002
0.004	0.002	0.99	0.004
0.04	0.92	0.006000000000000001	0.034
0.03	0.164	0.68	0.126
0.08	0.106	0.752	0.062
0.136	0.728	0.062	0.07400000000000001
URL http://hocomoco.autosome.ru/motif/TYY1_MOUSE.H11MO.0.A

MOTIF USF1_MOUSE.H11MO.0.A
letter-probability matrix: alength= 4 w= 13 nsites= 460
0.13478260869565217	0.25	0.4891304347826087	0.12608695652173912
0.23043478260869565	0.18695652173913044	0.45	0.13260869565217392
0.11521739130434783	0.002173913043478261	0.8826086956521739	0.0
0.002173913043478261	0.015217391304347827	0.006521739130434784	0.9760869565217392
0.0	1.0	0.0	0.0
1.0	0.0	0.0	0.0
0.0	0.9847826086956522	0.004347826086956522	0.010869565217391306
0.11739130434782609	0.010869565217391306	0.8717391304347826	0.0
0.002173913043478261	0.002173913043478261	0.0	0.9956521739130435
0.0	0.0	1.0	0.0
0.3782608695652174	0.16956521739130434	0.3782608695652174	0.07391304347826087
0.05	0.5021739130434782	0.2391304347826087	0.20869565217391306
0.06739130434782607	0.5543478260869564	0.28695652173913044	0.09130434782608694
URL http://hocomoco.autosome.ru/motif/USF1_MOUSE.H11MO.0.A

MOTIF USF2_MOUSE.H11MO.0.A
letter-probability matrix: alength= 4 w= 19 nsites= 500
0.21615098422106904	0.20752356940742236	0.44747699384202794	0.1288484525294808
0.20429668869738282	0.13904682089581558	0.5461334578340156	0.11052303257278609
0.11571201792766087	0.016105870547036945	0.8649405116637681	0.0032415998615341894
0.014703968420718779	0.04794176344200025	0.03687234279897334	0.9004819253383076
0.0017280143553116828	0.9982719856446883	0.0	0.0
0.9927540760296131	0.0	0.0035095889709261074	0.003736334999460818
0.0	0.9256399421751077	0.021627062838512918	0.05273299498637948
0.10191199797552299	0.0	0.898088002024477	0.0
0.0033514733029613654	0.007605691312029247	0.0038948067650106527	0.9851480286199987
0.0017944434322803315	0.0	0.99580379554098	0.0024017610267396228
0.3376477547139946	0.1682545834963254	0.39561996450080866	0.09847769728887135
0.05837922981340328	0.44861721452861497	0.2664779984176554	0.22652555724032641
0.11901481568687117	0.46558389336885975	0.33389847278082696	0.08150281816344214
0.25169307146335473	0.29792471607560467	0.33037823370095654	0.12000397876008415
0.1280832075872487	0.3706172221079505	0.3652584453169338	0.13604112498786705
0.12602448514314185	0.32972274218640507	0.3846929471562772	0.15955982551417586
0.16181153477086938	0.32600997838348106	0.38849361337009164	0.12368487347555794
0.1271090221986586	0.37903192056292384	0.3132080693486216	0.18065098788979603
0.12224545427536751	0.2745017376509922	0.3851593837048817	0.2180934243687587
URL http://hocomoco.autosome.ru/motif/USF2_MOUSE.H11MO.0.A

MOTIF VDR_MOUSE.H11MO.0.A
letter-probability matrix: alength= 4 w= 16 nsites= 500
0.27799999999999997	0.134	0.45999999999999996	0.128
0.466	0.028	0.492	0.014
0.11800000000000001	0.008	0.844	0.03
0.052000000000000005	0.008	0.762	0.17800000000000002
0.01	0.12399999999999999	0.186	0.6799999999999999
0.05	0.6900000000000001	0.158	0.10200000000000001
0.812	0.014	0.108	0.066
0.136	0.33799999999999997	0.348	0.178
0.208	0.21999999999999997	0.154	0.418
0.14400000000000002	0.06	0.772	0.024
0.474	0.018000000000000002	0.496	0.012
0.008	0.004	0.976	0.012
0.016	0.008	0.368	0.608
0.078	0.08	0.19599999999999998	0.646
0.008	0.768	0.06	0.164
0.656	0.084	0.158	0.10200000000000001
URL http://hocomoco.autosome.ru/motif/VDR_MOUSE.H11MO.0.A

MOTIF VSX2_MOUSE.H11MO.0.C
letter-probability matrix: alength= 4 w= 12 nsites= 500
0.11999999999999998	0.38799999999999996	0.08199999999999999	0.41
0.014	0.004	0.004	0.978
0.978	0.01	0.008	0.004
0.996	0.004	0.0	0.0
0.0	0.0	0.004	0.996
0.0	0.002	0.0	0.998
0.992	0.0	0.008	0.0
0.014	0.008	0.978	0.0
0.0	0.994	0.002	0.004
0.032	0.362	0.002	0.604
0.21599999999999997	0.148	0.16	0.4759999999999999
0.318	0.34	0.19	0.15200000000000002
URL http://hocomoco.autosome.ru/motif/VSX2_MOUSE.H11MO.0.C

MOTIF WT1_MOUSE.H11MO.0.B
letter-probability matrix: alength= 4 w= 20 nsites= 500
0.312	0.102	0.514	0.072
0.21	0.16	0.5599999999999999	0.06999999999999999
0.08800000000000001	0.112	0.762	0.038000000000000006
0.274	0.304	0.27599999999999997	0.146
0.098	0.084	0.804	0.014
0.29	0.052	0.596	0.06199999999999999
0.25199999999999995	0.026	0.714	0.008
0.006000000000000001	0.026000000000000002	0.956	0.012
0.012	0.016	0.972	0.0
0.8260000000000001	0.14800000000000002	0.004	0.022000000000000002
0.012	0.008	0.97	0.01
0.036000000000000004	0.012	0.908	0.044000000000000004
0.4759999999999999	0.09999999999999999	0.38599999999999995	0.038
0.23799999999999996	0.036	0.714	0.011999999999999999
0.24199999999999997	0.186	0.516	0.055999999999999994
0.306	0.21399999999999997	0.38799999999999996	0.092
0.12	0.068	0.752	0.06
0.19399999999999998	0.09399999999999999	0.6739999999999999	0.038
0.37	0.108	0.47200000000000003	0.05
0.21399999999999997	0.08	0.6799999999999999	0.026
URL http://hocomoco.autosome.ru/motif/WT1_MOUSE.H11MO.0.B

MOTIF XBP1_MOUSE.H11MO.0.C
letter-probability matrix: alength= 4 w= 12 nsites= 1577
0.0	0.0	0.9757332215429314	0.024266778457068486
1.0	0.0	0.0	0.0
0.0	1.0	0.0	0.0
0.0	0.0	1.0	0.0
0.0	0.0	0.0	1.0
0.0003105449895492741	0.0	0.9983256529940806	0.0013638020163702048
0.0	0.0	0.4352711106994653	0.5647288893005347
0.16244917046312962	0.7564029163276288	0.02122546531362958	0.05992244789561192
0.4509297955327105	0.3049844105365203	0.11724960213562513	0.12683619179514416
0.23127236161487705	0.21952840677367505	0.08038402218483473	0.4688152094266131
0.33649155224812277	0.031163342571596874	0.02246208141436395	0.6098830237659164
0.38659901746905406	0.111642232813182	0.152525558475685	0.349233191242079
URL http://hocomoco.autosome.ru/motif/XBP1_MOUSE.H11MO.0.C

MOTIF ZBT17_MOUSE.H11MO.0.A
letter-probability matrix: alength= 4 w= 19 nsites= 500
0.09999999999999999	0.266	0.5519999999999999	0.08199999999999999
0.162	0.21799999999999997	0.548	0.072
0.178	0.316	0.45599999999999996	0.049999999999999996
0.178	0.146	0.586	0.09
0.08399999999999999	0.152	0.6739999999999999	0.09
0.3	0.21999999999999997	0.158	0.322
0.044000000000000004	0.03	0.902	0.024
0.078	0.052000000000000005	0.8180000000000001	0.052000000000000005
0.162	0.028	0.776	0.034
0.084	0.014	0.884	0.018000000000000002
0.014	0.004	0.98	0.002
0.636	0.292	0.011999999999999999	0.05999999999999999
0.122	0.006000000000000001	0.844	0.028
0.04	0.016	0.932	0.012
0.14	0.004	0.8220000000000001	0.034
0.078	0.044000000000000004	0.87	0.008
0.35800000000000004	0.442	0.128	0.07200000000000001
0.23399999999999999	0.144	0.532	0.09
0.132	0.21	0.582	0.076
URL http://hocomoco.autosome.ru/motif/ZBT17_MOUSE.H11MO.0.A

MOTIF ZBT7A_MOUSE.H11MO.0.B
letter-probability matrix: alength= 4 w= 9 nsites= 500
0.24	0.226	0.428	0.106
0.38199999999999995	0.006	0.606	0.006
0.02	0.0	0.936	0.044000000000000004
0.002	0.0	0.998	0.0
0.006000000000000001	0.002	0.99	0.002
0.011999999999999999	0.0	0.40399999999999997	0.584
0.002	0.988	0.002	0.008
0.02	0.174	0.33399999999999996	0.472
0.01	0.49799999999999994	0.23199999999999998	0.26
URL http://hocomoco.autosome.ru/motif/ZBT7A_MOUSE.H11MO.0.B

MOTIF ZEB1_MOUSE.H11MO.0.B
letter-probability matrix: alength= 4 w= 10 nsites= 500
0.05	0.274	0.436	0.24
0.362	0.34	0.228	0.07
0.17400000000000002	0.812	0.004	0.01
0.974	0.002	0.002	0.022000000000000002
0.022000000000000002	0.004	0.952	0.022000000000000002
0.01	0.004	0.968	0.018000000000000002
0.14600000000000002	0.014	0.006000000000000001	0.834
0.314	0.006	0.6719999999999999	0.008
0.43999999999999995	0.08	0.144	0.33599999999999997
0.208	0.13799999999999998	0.602	0.052
URL http://hocomoco.autosome.ru/motif/ZEB1_MOUSE.H11MO.0.B

MOTIF ZFP42_MOUSE.H11MO.0.A
letter-probability matrix: alength= 4 w= 12 nsites= 500
0.19999999999999998	0.13799999999999998	0.544	0.118
0.122	0.054	0.756	0.068
0.14200000000000002	0.5900000000000001	0.196	0.07200000000000001
0.496	0.328	0.08600000000000001	0.09000000000000001
0.022000000000000002	0.028	0.788	0.162
0.08	0.884	0.02	0.016
0.0	0.982	0.008	0.01
0.99	0.008	0.002	0.0
0.002	0.008	0.016	0.974
0.041999999999999996	0.25399999999999995	0.09599999999999999	0.608
0.066	0.068	0.058	0.808
0.028	0.202	0.02	0.75
URL http://hocomoco.autosome.ru/motif/ZFP42_MOUSE.H11MO.0.A

MOTIF ZFP57_MOUSE.H11MO.0.B
letter-probability matrix: alength= 4 w= 10 nsites= 226
0.12389380530973451	0.504424778761062	0.168141592920354	0.20353982300884957
0.06637168141592921	0.18584070796460178	0.13716814159292035	0.6106194690265486
0.008849557522123894	0.004424778761061947	0.9734513274336283	0.01327433628318584
0.048672566371681415	0.9070796460176991	0.008849557522123894	0.035398230088495575
0.004424778761061947	0.0	0.9557522123893806	0.03982300884955752
0.0	0.004424778761061947	0.9911504424778761	0.004424778761061947
0.004424778761061947	0.9911504424778761	0.004424778761061947	0.0
0.911504424778761	0.07079646017699115	0.004424778761061947	0.01327433628318584
0.5	0.13716814159292035	0.2610619469026549	0.10176991150442478
0.3805309734513274	0.17699115044247787	0.27876106194690264	0.16371681415929204
URL http://hocomoco.autosome.ru/motif/ZFP57_MOUSE.H11MO.0.B

MOTIF ZFX_MOUSE.H11MO.0.B
letter-probability matrix: alength= 4 w= 19 nsites= 480
0.22573488461369776	0.12322548837606086	0.5242651153863025	0.12677451162393885
0.021737767393254056	0.497306882608938	0.34251209337540334	0.13844325662240473
0.012865209273558654	0.7786296749135952	0.007541674401741261	0.20096344141110484
0.0643260463677929	0.299923814400864	0.409943535085091	0.225806604146252
0.3882057676918365	0.2661767435908667	0.3260978608539666	0.019519627863330172
0.02484316273514771	0.08831330324612538	0.8850690223947878	0.0017745116239391175
0.0	0.005323534871817381	0.9946764651281826	0.0
0.0	0.998225488376061	0.001774511623939124	0.0
0.0	0.9929019535042434	0.0035490232478782462	0.0035490232478782462
0.0017745116239391233	0.0017745116239391233	0.0035490232478782467	0.9929019535042435
0.1463972089749768	0.19963255769314978	0.5821025125623394	0.07186772076953402
0.17792614025504996	0.33981897598434097	0.39264204675168396	0.0896128370089252
0.146840836880961	0.235566418077917	0.470751908160161	0.146840836880961
0.16772269841739998	0.3402626038903249	0.37356604679433897	0.11844865089793599
0.09715451141066625	0.5133401871346992	0.2799292086763946	0.10957609277823983
0.08118390679521437	0.4459087454250129	0.3118704179072989	0.16103692987247395
0.08473293004309254	0.563026512604994	0.2515370226933686	0.10070353465854483
0.100703534658545	0.30477237141154295	0.292350790043969	0.30217330388594293
0.12366911628204513	0.3738752552574614	0.3681394424348134	0.13431618602568013
URL http://hocomoco.autosome.ru/motif/ZFX_MOUSE.H11MO.0.B

MOTIF ZIC1_MOUSE.H11MO.0.B
letter-probability matrix: alength= 4 w= 9 nsites= 33
0.04723127035830619	0.13192182410423497	0.5195439739413679	0.3013029315960909
0.08794788273615625	0.05863192182410418	0.8534201954397396	0.0
0.0	0.029315960912052096	0.9413680781758957	0.029315960912052096
0.0	0.05863192182410419	0.9413680781758957	0.0
0.299674267100977	0.0293159609120521	0.175895765472313	0.4951140065146579
0.11726384364820812	0.0	0.7654723127035838	0.11726384364820812
0.05863192182410419	0.23452768729641693	0.7068403908794788	0.0
0.03257328990228009	0.08794788273615625	0.2671009771986969	0.6123778501628667
0.21579804560260596	0.44381107491856686	0.27442996742670994	0.06596091205211728
URL http://hocomoco.autosome.ru/motif/ZIC1_MOUSE.H11MO.0.B

MOTIF ZIC2_MOUSE.H11MO.0.C
letter-probability matrix: alength= 4 w= 15 nsites= 500
0.19199999999999998	0.12599999999999997	0.38199999999999995	0.3
0.21999999999999997	0.144	0.596	0.04
0.158	0.6020000000000001	0.122	0.11800000000000001
0.09599999999999999	0.48199999999999993	0.05399999999999999	0.368
0.274	0.38599999999999995	0.066	0.274
0.004	0.988	0.002	0.006000000000000001
0.056	0.92	0.002	0.022000000000000002
0.046	0.164	0.002	0.788
0.064	0.016	0.908	0.012
0.004	0.868	0.078	0.05
0.092	0.02	0.068	0.8200000000000001
0.01	0.0	0.984	0.006000000000000001
0.414	0.086	0.206	0.294
0.008	0.068	0.794	0.13
0.42	0.28400000000000003	0.07600000000000001	0.22
URL http://hocomoco.autosome.ru/motif/ZIC2_MOUSE.H11MO.0.C

MOTIF ZIC3_MOUSE.H11MO.0.A
letter-probability matrix: alength= 4 w= 15 nsites= 169
0.16568047337278108	0.15384615384615385	0.4556213017751479	0.22485207100591717
0.16568047337278108	0.23076923076923078	0.5325443786982249	0.07100591715976332
0.21893491124260356	0.4970414201183432	0.15976331360946747	0.1242603550295858
0.10059171597633136	0.46153846153846156	0.1242603550295858	0.3136094674556213
0.21893491124260356	0.378698224852071	0.09467455621301775	0.3076923076923077
0.0	0.9940828402366864	0.005917159763313609	0.0
0.08284023668639054	0.9053254437869822	0.0	0.011834319526627219
0.05917159763313609	0.1301775147928994	0.0	0.8106508875739645
0.047337278106508875	0.05917159763313609	0.8757396449704142	0.01775147928994083
0.0	0.9171597633136095	0.08284023668639054	0.0
0.047337278106508875	0.005917159763313609	0.011834319526627219	0.9349112426035503
0.011834319526627219	0.029585798816568046	0.9585798816568047	0.0
0.3254437869822485	0.029585798816568046	0.20118343195266272	0.4437869822485207
0.005917159763313609	0.029585798816568046	0.8757396449704142	0.08875739644970414
0.3727810650887574	0.25443786982248523	0.14201183431952663	0.23076923076923078
URL http://hocomoco.autosome.ru/motif/ZIC3_MOUSE.H11MO.0.A

MOTIF ZKSC1_MOUSE.H11MO.0.A
letter-probability matrix: alength= 4 w= 19 nsites= 500
0.274	0.12399999999999999	0.154	0.44799999999999995
0.236	0.13999999999999999	0.518	0.106
0.436	0.222	0.10200000000000001	0.24
0.308	0.1	0.458	0.134
0.11	0.28400000000000003	0.424	0.182
0.418	0.232	0.17200000000000001	0.17800000000000002
0.028	0.934	0.022000000000000002	0.016
0.054	0.88	0.004	0.062
0.004	0.17600000000000002	0.048	0.772
0.918	0.038000000000000006	0.022000000000000002	0.022000000000000002
0.018000000000000002	0.926	0.042	0.014
0.038000000000000006	0.022000000000000002	0.006000000000000001	0.934
0.38199999999999995	0.034	0.576	0.008
0.134	0.049999999999999996	0.09999999999999999	0.716
0.0	0.038000000000000006	0.946	0.016
0.022000000000000002	0.14200000000000002	0.06	0.776
0.064	0.044000000000000004	0.8200000000000001	0.07200000000000001
0.096	0.684	0.07400000000000001	0.14600000000000002
0.236	0.36	0.09	0.314
URL http://hocomoco.autosome.ru/motif/ZKSC1_MOUSE.H11MO.0.A

MOTIF ZN143_MOUSE.H11MO.0.A
letter-probability matrix: alength= 4 w= 22 nsites= 463
0.16846652267818576	0.058315334773218146	0.5010799136069114	0.27213822894168466
0.03023758099352052	0.02591792656587473	0.9092872570194385	0.03455723542116631
0.09071274298056156	0.6393088552915768	0.20950323974082075	0.06047516198704104
0.4535637149028078	0.39092872570194387	0.05399568034557235	0.10151187904967603
0.02807775377969762	0.20518358531317493	0.07127429805615551	0.6954643628509719
0.04319654427645788	0.2073434125269978	0.44060475161987034	0.30885529157667385
0.11879049676025918	0.7235421166306696	0.07775377969762419	0.0799136069114471
0.010799136069114472	0.16630669546436286	0.023758099352051837	0.7991360691144709
0.012958963282937365	0.006479481641468683	0.980561555075594	0.0
0.004319654427645789	0.004319654427645789	0.980561555075594	0.010799136069114472
0.028077753779697623	0.0021598272138228943	0.9568034557235421	0.012958963282937365
0.879049676025918	0.03023758099352052	0.058315334773218146	0.032397408207343416
0.48164146868250535	0.09719222462203023	0.3304535637149028	0.09071274298056155
0.37365010799136067	0.08855291576673865	0.10799136069114469	0.4298056155507559
0.03023758099352052	0.09287257019438445	0.05183585313174946	0.8250539956803455
0.021598272138228944	0.010799136069114472	0.9654427645788337	0.0021598272138228943
0.06263498920086392	0.04319654427645789	0.0755939524838013	0.8185745140388769
0.9092872570194385	0.006479481641468683	0.0755939524838013	0.008639308855291577
0.010799136069114472	0.012958963282937365	0.9632829373650108	0.012958963282937365
0.006479481641468683	0.02591792656587473	0.0367170626349892	0.9308855291576674
0.021598272138228944	0.4859611231101512	0.041036717062634995	0.4514038876889849
0.038876889848812095	0.5680345572354212	0.053995680345572346	0.3390928725701944
URL http://hocomoco.autosome.ru/motif/ZN143_MOUSE.H11MO.0.A

MOTIF ZN281_MOUSE.H11MO.0.A
letter-probability matrix: alength= 4 w= 15 nsites= 500
0.16600000000000004	0.15800000000000003	0.596	0.08000000000000002
0.14200000000000002	0.16000000000000003	0.6	0.09800000000000002
0.13600000000000004	0.10600000000000001	0.674	0.08400000000000002
0.13200000000000003	0.06800000000000002	0.616	0.18400000000000002
0.10800000000000001	0.028000000000000004	0.23600000000000002	0.628
0.0	0.0	1.0	0.0
0.008000000000000002	0.0	0.992	0.0
0.012000000000000002	0.0	0.988	0.0
0.0	0.0	1.0	0.0
0.0	0.0	1.0	0.0
0.792	0.038000000000000006	0.004	0.16599999999999998
0.05000000000000001	0.0	0.866	0.08400000000000002
0.0020000000000000005	0.0	0.998	0.0
0.004000000000000001	0.0	0.986	0.010000000000000002
0.018000000000000002	0.006000000000000002	0.958	0.018000000000000002
URL http://hocomoco.autosome.ru/motif/ZN281_MOUSE.H11MO.0.A

MOTIF ZN322_MOUSE.H11MO.0.B
letter-probability matrix: alength= 4 w= 20 nsites= 413
0.08958837772397095	0.12590799031476999	0.7167070217917676	0.06779661016949153
0.5036319612590799	0.08474576271186442	0.1719128329297821	0.2397094430992736
0.05569007263922518	0.05569007263922518	0.7336561743341404	0.1549636803874092
0.1646489104116223	0.6295399515738499	0.031476997578692496	0.17433414043583537
0.029055690072639227	0.9443099273607748	0.002421307506053269	0.024213075060532687
0.05569007263922518	0.08474576271186442	0.0387409200968523	0.8208232445520581
0.23728813559322035	0.03389830508474576	0.6852300242130751	0.04358353510895884
0.07990314769975787	0.3970944309927361	0.42372881355932207	0.09927360774818403
0.0847457627118644	0.12106537530266342	0.10169491525423728	0.6924939467312348
0.7070217917675545	0.20096852300242132	0.041162227602905575	0.05084745762711865
0.0072639225181598075	0.9733656174334141	0.009685230024213076	0.009685230024213076
0.40920096852300236	0.08716707021791767	0.17433414043583534	0.32929782082324455
0.024213075060532687	0.3656174334140436	0.5617433414043583	0.048426150121065374
0.4673123486682808	0.0920096852300242	0.10169491525423728	0.3389830508474576
0.0387409200968523	0.029055690072639227	0.8789346246973366	0.053268765133171914
0.04358353510895884	0.801452784503632	0.0774818401937046	0.0774818401937046
0.13559322033898305	0.7360774818401937	0.041162227602905575	0.08716707021791768
0.12590799031476999	0.1016949152542373	0.1719128329297821	0.6004842615012106
0.08232445520581115	0.13559322033898305	0.6368038740920098	0.14527845036319612
0.3050847457627119	0.18401937046004843	0.387409200968523	0.1234866828087167
URL http://hocomoco.autosome.ru/motif/ZN322_MOUSE.H11MO.0.B

MOTIF ZN335_MOUSE.H11MO.0.A
letter-probability matrix: alength= 4 w= 22 nsites= 103
0.2912621359223301	0.019417475728155338	0.5825242718446602	0.10679611650485436
0.05825242718446602	0.07766990291262135	0.7572815533980582	0.10679611650485436
0.07766990291262135	0.6213592233009708	0.1650485436893204	0.13592233009708737
0.019417475728155338	0.21359223300970873	0.019417475728155338	0.7475728155339806
0.009708737864077669	0.038834951456310676	0.8446601941747572	0.10679611650485436
0.04854368932038835	0.33980582524271846	0.0970873786407767	0.5145631067961165
0.009708737864077669	0.912621359223301	0.02912621359223301	0.04854368932038835
0.009708737864077669	0.5825242718446602	0.019417475728155338	0.3883495145631068
0.1941747572815534	0.18446601941747573	0.2912621359223301	0.3300970873786408
0.14563106796116504	0.34951456310679613	0.22330097087378642	0.2815533980582524
0.27184466019417475	0.21359223300970873	0.34951456310679613	0.1650485436893204
0.10679611650485436	0.27184466019417475	0.49514563106796117	0.1262135922330097
0.23300970873786409	0.5436893203883495	0.05825242718446602	0.1650485436893204
0.18446601941747573	0.07766990291262135	0.47572815533980584	0.2621359223300971
0.27184466019417475	0.44660194174757284	0.1553398058252427	0.1262135922330097
0.02912621359223301	0.13592233009708737	0.0	0.8349514563106796
0.019417475728155338	0.038834951456310676	0.8155339805825242	0.1262135922330097
0.019417475728155338	0.8737864077669902	0.009708737864077669	0.0970873786407767
0.038834951456310676	0.9223300970873787	0.0	0.038834951456310676
0.038834951456310676	0.04854368932038835	0.04854368932038835	0.8640776699029126
0.0970873786407767	0.10679611650485436	0.6990291262135923	0.0970873786407767
0.47572815533980584	0.1553398058252427	0.038834951456310676	0.3300970873786408
URL http://hocomoco.autosome.ru/motif/ZN335_MOUSE.H11MO.0.A

MOTIF ZN431_MOUSE.H11MO.0.C
letter-probability matrix: alength= 4 w= 23 nsites= 403
0.4317617866004963	0.10421836228287841	0.20099255583126552	0.2630272952853598
0.15384615384615385	0.31017369727047145	0.4392059553349876	0.0967741935483871
0.48635235732009924	0.05459057071960298	0.2109181141439206	0.24813895781637718
0.08933002481389578	0.2580645161290322	0.292803970223325	0.35980148883374685
0.6228287841191067	0.06451612903225806	0.2109181141439206	0.10173697270471464
0.19602977667493798	0.5409429280397022	0.13399503722084366	0.12903225806451613
0.18610421836228289	0.5732009925558312	0.07444168734491315	0.16625310173697272
0.5235732009925558	0.03970223325062035	0.3523573200992556	0.08436724565756824
0.7493796526054591	0.017369727047146403	0.10669975186104219	0.12655086848635236
0.004962779156327543	0.9454094292803971	0.019851116625310174	0.02977667493796526
0.01240694789081886	0.9379652605459057	0.017369727047146403	0.03225806451612903
0.022332506203473948	0.06451612903225806	0.0	0.913151364764268
0.9578163771712159	0.01240694789081886	0.02481389578163772	0.004962779156327543
0.9751861042183623	0.0024813895781637717	0.017369727047146403	0.004962779156327543
0.007444168734491316	0.022332506203473948	0.9602977667493796	0.009925558312655087
0.890818858560794	0.06947890818858561	0.01240694789081886	0.02729528535980149
0.02977667493796526	0.9205955334987593	0.004962779156327543	0.044665012406947896
0.9553349875930521	0.0024813895781637717	0.03722084367245657	0.004962779156327543
0.009925558312655087	0.0024813895781637717	0.9528535980148883	0.034739454094292806
0.08684863523573201	0.0024813895781637717	0.9057071960297767	0.004962779156327543
0.24069478908188585	0.4913151364764268	0.19851116625310175	0.06947890818858561
0.5880893300248139	0.044665012406947896	0.1687344913151365	0.19851116625310175
0.059553349875930514	0.4094292803970223	0.173697270471464	0.3573200992555831
URL http://hocomoco.autosome.ru/motif/ZN431_MOUSE.H11MO.0.C
