# Supplementary material for: Pathogenic variants in CRX have distinct cis-regulatory effects on enhancers and silencers in photoreceptors
Source: Genome Res. 2024 Feb;34(2):243–55. doi: 10.1101/gr.278133.123 (PMC10984388; doi:10.1101/gr.278133.123)
Supplement: Supplement 2 [file Supplemental_Code_S1.zip › retinopathy-manuscript-main/Motif_Analysis/test_variant_enrichment.sh]

#!/bin/bash

eval `spack load --sh meme@5.4`

sea --p $1.fa --n $2.fa --m HOCOMOCOv11_core_MOUSE_mono_meme_format.meme --oc $1_vs_$2
