# Supplementary material for: Pathogenic variants in CRX have distinct cis-regulatory effects on enhancers and silencers in photoreceptors
Source: Genome Res. 2024 Feb;34(2):243–55. doi: 10.1101/gr.278133.123 (PMC10984388; doi:10.1101/gr.278133.123)
Supplement: Supplement 2 [file Supplemental_Code_S1.zip › retinopathy-manuscript-main/MPRA/bc_to_library_id_map.tsv]

BC	library_id
TTGGCGCGA	CRX.5539
AGTAACCGC	CRX.5539
GGAATAGAC	CRX.5539
AGCGAGTAG	CRX.5539
TCGTGCGTC	CRX.5539_full_mutant
AGCATCGGT	CRX.5539_full_mutant
TAGCAGAGG	CRX.5539_full_mutant
ACCTTCACG	CRX.5539_full_mutant
CGACTCAAA	CRX.2613
CGACTTGAA	CRX.2613
AAGTTCCGA	CRX.2613
ACTCGCTCA	CRX.2613
GTTCACATC	CRX.2613_full_mutant
CGTATTATT	CRX.2613_full_mutant
AACGAAGGT	CRX.2613_full_mutant
TTCTAAGAA	CRX.2613_full_mutant
ACTCCGAAA	CRX.1992
CTAACCACT	CRX.1992
CTATGCGGG	CRX.1992
AGCGGACGG	CRX.1992
GAAGACCAG	CRX.1992_full_mutant
ACTCTTATG	CRX.1992_full_mutant
CGATTGGAC	CRX.1992_full_mutant
AGATAAGTG	CRX.1992_full_mutant
GTCTCCGTA	CRX.5827
GCACTGGAT	CRX.5827
GACCGCAGC	CRX.5827
CGAGAAGAT	CRX.5827
ATGTACACG	CRX.5827_full_mutant
CGAACTACA	CRX.5827_full_mutant
TTGGTTGGA	CRX.5827_full_mutant
AACTTCGGA	CRX.5827_full_mutant
GACGAAGCA	CRX.400
CGCTATGAA	CRX.400
GAGATGAAC	CRX.400
TTAGCTGTC	CRX.400
CCTCTACTC	CRX.400_full_mutant
CCAACGGAT	CRX.400_full_mutant
GGTCCTGCT	CRX.400_full_mutant
AAGACTCTG	CRX.400_full_mutant
AACCGAGGA	CRX.4927
GCTCCACTA	CRX.4927
CTTAACCAC	CRX.4927
CGACTACAA	CRX.4927
GGTCTATTC	CRX.4927_full_mutant
AGCCTACTT	CRX.4927_full_mutant
ATCTGCTAC	CRX.4927_full_mutant
CGCAAGGAA	CRX.4927_full_mutant
CTAAGAACT	CRX.4104
ACCGAAGTC	CRX.4104
CAGCTCGCT	CRX.4104
ATTGCGCAA	CRX.4104
TCCTGTTCC	CRX.4104_full_mutant
AAGAGCGCA	CRX.4104_full_mutant
ATCTGAACG	CRX.4104_full_mutant
CTCACTTGG	CRX.4104_full_mutant
AATACACTA	CRX.6145
CTGGACCTC	CRX.6145
CTCGTCTGA	CRX.6145
ACCTGTTCG	CRX.6145
TTCCGCCTT	CRX.6145_full_mutant
AGTATGTGT	CRX.6145_full_mutant
CGCGTTGAG	CRX.6145_full_mutant
GCAGGAGAC	CRX.6145_full_mutant
GTACCTAAG	CRX.4515
GTTCCTCGA	CRX.4515
GTCTACTAC	CRX.4515
TCAGGCCGA	CRX.4515
ACCAGGACT	CRX.4515_full_mutant
AGTAACGCC	CRX.4515_full_mutant
CAATATGCG	CRX.4515_full_mutant
ATGCATCGA	CRX.4515_full_mutant
ACTCAGGTA	CRX.5363
GCAGCGAAA	CRX.5363
ACGCCGGAC	CRX.5363
TCTACGAGA	CRX.5363
CTCACGTAT	CRX.5363_full_mutant
AACGATACT	CRX.5363_full_mutant
AACTTAAGC	CRX.5363_full_mutant
GCTTCTAGT	CRX.5363_full_mutant
ACAGACTAT	CRX.4252
ATAGCTTCC	CRX.4252
AGGAACCTC	CRX.4252
CCTGCTGGT	CRX.4252
GAGCGACAA	CRX.4252_full_mutant
CAACACAAT	CRX.4252_full_mutant
GCCGCGTAA	CRX.4252_full_mutant
GAGTCGTAC	CRX.4252_full_mutant
ACTTAGATA	CRX.2629
GGCTACGCA	CRX.2629
CTTGTTGGT	CRX.2629
GCAGGTATC	CRX.2629
TACCAGCTT	CRX.2629_full_mutant
GTGTATACG	CRX.2629_full_mutant
GCTCCGCAT	CRX.2629_full_mutant
CGAGTCATA	CRX.2629_full_mutant
TATTATGCT	CRX.1372
ACTCTATAT	CRX.1372
TAACGGCAC	CRX.1372
CTACAGACA	CRX.1372
AAGTAATGG	CRX.1372_full_mutant
TGTCTTATG	CRX.1372_full_mutant
GTGTCTTCG	CRX.1372_full_mutant
GTTGCCGTC	CRX.1372_full_mutant
CTGGTAAGC	CRX.3944
CGTTCCGTA	CRX.3944
GGCTTCTCA	CRX.3944
GTATTCACC	CRX.3944
CAGCAACAC	CRX.3944_full_mutant
CTACATGCT	CRX.3944_full_mutant
TGCGCGAGC	CRX.3944_full_mutant
TAGCGTCAA	CRX.3944_full_mutant
CTAGGCGTG	CRX.3045
AACATCGGC	CRX.3045
TACGCCGTC	CRX.3045
CGCAACGAT	CRX.3045
AATCTGCCT	CRX.3045_full_mutant
TACACTCTA	CRX.3045_full_mutant
AGCGCCGAC	CRX.3045_full_mutant
GGCGCAACC	CRX.3045_full_mutant
ACCTATTAT	CRX.2443
CTCATAACC	CRX.2443
CTCGTATTA	CRX.2443
TACCGGAGT	CRX.2443
GGCACAACT	CRX.2443_full_mutant
AACGATGGG	CRX.2443_full_mutant
CACATCTGT	CRX.2443_full_mutant
GATAACGTT	CRX.2443_full_mutant
AGCTGGACT	CRX.5794
GGTTATCTC	CRX.5794
ATCAACTTT	CRX.5794
GGAGCGACG	CRX.5794
TCTTACTGA	CRX.5794_full_mutant
CTTCAGGTT	CRX.5794_full_mutant
ACGGTATTG	CRX.5794_full_mutant
TCGGAAGAG	CRX.5794_full_mutant
AAGCTGTAT	CRX.2669
CACGAGAAG	CRX.2669
GCGTCGCAA	CRX.2669
GCACGGATT	CRX.2669
TTCGTCAAC	CRX.2669_full_mutant
TGGCGAGTT	CRX.2669_full_mutant
AGCGTCCTC	CRX.2669_full_mutant
AGATCTGAT	CRX.2669_full_mutant
TATCACCTA	CRX.4968
CCACAGATA	CRX.4968
ATACCAACG	CRX.4968
GCTGTCCAC	CRX.4968
GATCGGCCA	CRX.4968_full_mutant
TCGTCCGCG	CRX.4968_full_mutant
TACAGTTGG	CRX.4968_full_mutant
CGACTAGAC	CRX.4968_full_mutant
TGGTGTAGC	CRX.1012
GTAATCTGG	CRX.1012
GTGCATACA	CRX.1012
CCGACAGTG	CRX.1012
GTGCGTCGA	CRX.1012_full_mutant
TGATAAGTC	CRX.1012_full_mutant
GAGTCCAGT	CRX.1012_full_mutant
CGACAGCAT	CRX.1012_full_mutant
CTACGACAA	CRX.4242
GTTCAATGG	CRX.4242
AGGTAGACG	CRX.4242
TGTTATGAA	CRX.4242
CGTTGAGAC	CRX.4242_full_mutant
CGCGTACGA	CRX.4242_full_mutant
GCATTAACG	CRX.4242_full_mutant
ATCGGTATG	CRX.4242_full_mutant
GTTGGTCCC	CRX.2054
ACACGCGGC	CRX.2054
GGCTTGCGA	CRX.2054
CGGCAAGGG	CRX.2054
GTTCCAGAA	CRX.2054_full_mutant
CTAGAGGAG	CRX.2054_full_mutant
CTTCCGTGA	CRX.2054_full_mutant
CGATACTTC	CRX.2054_full_mutant
AAGTCCACA	CRX.4586
AACACATCG	CRX.4586
GAGTGGTCT	CRX.4586
GATGCTGGT	CRX.4586
CTCGACACC	CRX.4586_full_mutant
GAACGTGGA	CRX.4586_full_mutant
GTAAGAGGT	CRX.4586_full_mutant
CTATCAACC	CRX.4586_full_mutant
TTCGCGTCA	CRX.2651
CAGAGCGAA	CRX.2651
CGAGAACGA	CRX.2651
CTGCAGAGT	CRX.2651
GGATCGGTT	CRX.2651_full_mutant
TAATAGCAC	CRX.2651_full_mutant
TATTCAACT	CRX.2651_full_mutant
GCTCAAGTA	CRX.2651_full_mutant
AGACCAGGA	CRX.5800
ATGATGGTT	CRX.5800
GATGATGGG	CRX.5800
TTGACACAG	CRX.5800
CCTCTAGAT	CRX.5800_full_mutant
TGGAAGAGT	CRX.5800_full_mutant
AGGAATGAC	CRX.5800_full_mutant
TTCCTTCTG	CRX.5800_full_mutant
CCAATCGAA	CRX.381
CTTGGTAAG	CRX.381
CAAGCCGGC	CRX.381
GACCATTCT	CRX.381
TGAACTCTC	CRX.381_full_mutant
GTAGCGTAC	CRX.381_full_mutant
TCCAGATTC	CRX.381_full_mutant
TGGACTAAT	CRX.381_full_mutant
ATTATCTGT	CRX.1954
AACGAGTTT	CRX.1954
CAGTGATGC	CRX.1954
ATCAATGAC	CRX.1954
TTGCGGTGG	CRX.1954_full_mutant
CCAGTTACT	CRX.1954_full_mutant
TTATGGCGA	CRX.1954_full_mutant
TCTCGTATA	CRX.1954_full_mutant
ATGCGCTCC	CRX.3680
AACCTTGTC	CRX.3680
GCGGCGTTA	CRX.3680
AATGCATTA	CRX.3680
GACGTGCTG	CRX.3680_full_mutant
ACCGGACCA	CRX.3680_full_mutant
TGCAACGGT	CRX.3680_full_mutant
CAATTCCTA	CRX.3680_full_mutant
CTTATACAT	CRX.2961
ACTTCCGTG	CRX.2961
CCACTGGAG	CRX.2961
CTGGATTCT	CRX.2961
CGATCTCCA	CRX.2961_full_mutant
TGCTTGCAT	CRX.2961_full_mutant
CGATACACA	CRX.2961_full_mutant
CCTGTGATT	CRX.2961_full_mutant
GACCAGTGT	CRX.1301
TAGAACCAT	CRX.1301
GAGCAGGAC	CRX.1301
AAGGTCGCT	CRX.1301
CGCTGGTCT	CRX.1301_full_mutant
CCACATCAT	CRX.1301_full_mutant
CGACACCTC	CRX.1301_full_mutant
ATCATTCGC	CRX.1301_full_mutant
TACGAGTCA	CRX.125
TGGATGGTC	CRX.125
GAGCGCTTG	CRX.125
ATGTCGGTA	CRX.125
GCCTCGGAA	CRX.125_full_mutant
ATTCGCTAC	CRX.125_full_mutant
CGGTTGGTG	CRX.125_full_mutant
GCGTTGTCC	CRX.125_full_mutant
TCGTCATCG	CRX.2242
ATGTATGCG	CRX.2242
GGCACCAAT	CRX.2242
GTCCGATTT	CRX.2242
TGACTGTCT	CRX.2242_full_mutant
TATCACCAC	CRX.2242_full_mutant
AACGACGCT	CRX.2242_full_mutant
TATCCTCCC	CRX.2242_full_mutant
CACGTCAGG	CRX.2981
TACTGTTAT	CRX.2981
TATCGTAGG	CRX.2981
GTTGCTCTG	CRX.2981
TTGGTGTCT	CRX.2981_full_mutant
GCGAAGGCG	CRX.2981_full_mutant
GCACCGATG	CRX.2981_full_mutant
ACTGAATTA	CRX.2981_full_mutant
TTGATGAAC	CRX.6230
AACTTACCC	CRX.6230
CATGCTGCC	CRX.6230
CTACCGCTA	CRX.6230
GTAGCCGTG	CRX.6230_full_mutant
TGGACTGAC	CRX.6230_full_mutant
GCCGCGATA	CRX.6230_full_mutant
GCGTAGGTT	CRX.6230_full_mutant
ACCTGTGAA	CRX.3453
TTGACCACT	CRX.3453
TTAACAAGC	CRX.3453
ACCACGACG	CRX.3453
ATGTCACCT	CRX.3453_full_mutant
TTCGCACGC	CRX.3453_full_mutant
CTACAGCTT	CRX.3453_full_mutant
GGCATAGCT	CRX.3453_full_mutant
GTCGTTCCA	CRX.2693
GGTGTACAC	CRX.2693
TATCTACTG	CRX.2693
CTGTTCGAT	CRX.2693
GAGAAGCGC	CRX.2693_full_mutant
CTCGGCTTA	CRX.2693_full_mutant
GTTAGTAAC	CRX.2693_full_mutant
CTAGACTGA	CRX.2693_full_mutant
ATGTAGCGC	CRX.3580
ATGGCTGCG	CRX.3580
AACGACGAG	CRX.3580
GGTCGACGC	CRX.3580
GAGACAACG	CRX.3580_full_mutant
CCAGACGGC	CRX.3580_full_mutant
ATAGCGTAT	CRX.3580_full_mutant
TCGTATGAG	CRX.3580_full_mutant
ACGATACTG	CRX.2245
AGCTCAAGC	CRX.2245
GTCATGAGC	CRX.2245
GACTGCATA	CRX.2245
TGTGGCGGC	CRX.2245_full_mutant
TCATGCGAA	CRX.2245_full_mutant
TATTGCGCT	CRX.2245_full_mutant
AGCCGTGCA	CRX.2245_full_mutant
GAACGCCAT	CRX.2530
AACATCACG	CRX.2530
CAGGCTGAT	CRX.2530
ACAGCCAGT	CRX.2530
CGTGAGTGT	CRX.2530_full_mutant
AATAGTGAG	CRX.2530_full_mutant
TGGATTAAC	CRX.2530_full_mutant
CGCCTATGC	CRX.2530_full_mutant
ACCAATGGC	CRX.4750
TTCTATAGT	CRX.4750
TGTTCGTCG	CRX.4750
GGAGGAGAG	CRX.4750
AGACCTAGC	CRX.4750_full_mutant
CTGCGTTCA	CRX.4750_full_mutant
ATACCTAAA	CRX.4750_full_mutant
AGAGTCCAC	CRX.4750_full_mutant
CATTCGAGA	CRX.6026
GCTATCCGC	CRX.6026
ACGGTATAT	CRX.6026
TTAGGCCTT	CRX.6026
TCTACATAT	CRX.6026_full_mutant
AACAGCACC	CRX.6026_full_mutant
CTAGAGCGT	CRX.6026_full_mutant
AGATGGTAA	CRX.6026_full_mutant
ATCGATCTC	CRX.2004
CATATAGAC	CRX.2004
TGCTCTTCC	CRX.2004
AGGAATCCC	CRX.2004
ATACTACGG	CRX.2004_full_mutant
ATGGTTGAT	CRX.2004_full_mutant
ACACCGACG	CRX.2004_full_mutant
CGTGCGTCT	CRX.2004_full_mutant
CCGTCTATG	CRX.1928
TATGGTTAA	CRX.1928
CAACCGCTC	CRX.1928
TGGAACAGG	CRX.1928
CGCGCGATA	CRX.1928_full_mutant
CATTCCAGT	CRX.1928_full_mutant
CGCTCGACT	CRX.1928_full_mutant
CTATAATGA	CRX.1928_full_mutant
GACTGACGT	CRX.4899
GAATCAGGG	CRX.4899
GTATACACG	CRX.4899
ATCGGTGTA	CRX.4899
GACGGATAG	CRX.4899_full_mutant
ATATTGGTA	CRX.4899_full_mutant
GAGAATCTT	CRX.4899_full_mutant
CTTATAGAA	CRX.4899_full_mutant
ATGAGACGG	CRX.3235
TCCTTCATT	CRX.3235
GGAGGAATT	CRX.3235
CATTACAAA	CRX.3235
GATCGTCAA	CRX.3235_full_mutant
CTGTGTGTT	CRX.3235_full_mutant
GTACGGCAT	CRX.3235_full_mutant
GGCACAGGG	CRX.3235_full_mutant
CGAAGTCGT	CRX.3541
GGACCGGAG	CRX.3541
CGACTATGA	CRX.3541
CAACCGTGG	CRX.3541
AGTGCATCA	CRX.3541_full_mutant
CGTGTAGCG	CRX.3541_full_mutant
GATTCCTAC	CRX.3541_full_mutant
CGGTGCACA	CRX.3541_full_mutant
GCGTATAGC	CRX.6321
AGCGCGAAA	CRX.6321
ACGGCTACG	CRX.6321
ACATCGCTT	CRX.6321
GGTCCAGTG	CRX.6321_full_mutant
TGTAATGGT	CRX.6321_full_mutant
ACTCATATT	CRX.6321_full_mutant
TTGAGCGAC	CRX.6321_full_mutant
GCTGGCCAA	CRX.5538
GCTAGGCCA	CRX.5538
CTATTACGC	CRX.5538
AAGGTAGCG	CRX.5538
CCTCTCTTA	CRX.5538_full_mutant
AACGCAGAG	CRX.5538_full_mutant
CCGACTCGT	CRX.5538_full_mutant
GTTCCGGTC	CRX.5538_full_mutant
AACATTACA	CRX.5250
TGAGTCTTC	CRX.5250
CTGAGTCAA	CRX.5250
CCTAGGTAA	CRX.5250
CGCAAGTTA	CRX.5250_full_mutant
CAACTTCAC	CRX.5250_full_mutant
TATGGAGCC	CRX.5250_full_mutant
TATCTCTGA	CRX.5250_full_mutant
AGGCACTTA	CRX.2576
TCACATGAG	CRX.2576
ATATATCCT	CRX.2576
TTGTAGCGA	CRX.2576
CTGCTAATC	CRX.2576_full_mutant
AAGCCGAGA	CRX.2576_full_mutant
GTTAGTGAT	CRX.2576_full_mutant
TGCACACCC	CRX.2576_full_mutant
AATCAACTA	CRX.1835
ACTTCGTAC	CRX.1835
GATTGCAGC	CRX.1835
TTCTAACGC	CRX.1835
TAGTCAGAT	CRX.1835_full_mutant
CCTGTTCAG	CRX.1835_full_mutant
GAGATGATA	CRX.1835_full_mutant
GTGACTCAA	CRX.1835_full_mutant
GTTCACTCG	CRX.3962
AGAGACCGA	CRX.3962
TACCAGAGC	CRX.3962
TTCTGAATT	CRX.3962
GCAACCTCC	CRX.3962_full_mutant
AGTCAGGTC	CRX.3962_full_mutant
CAATCCACT	CRX.3962_full_mutant
TATGCAATA	CRX.3962_full_mutant
TTCCGGCCG	CRX.521
CATGGAGCT	CRX.521
GCCTAATTC	CRX.521
TTGCACGTT	CRX.521
ACACGAGAG	CRX.521_full_mutant
AGTCGATTG	CRX.521_full_mutant
CTATTGGTC	CRX.521_full_mutant
TACGGAGGA	CRX.521_full_mutant
TTACTAGCC	CRX.5835
CCGGATCCT	CRX.5835
GTGGTTCCC	CRX.5835
GGTGACAGA	CRX.5835
GAACGAATA	CRX.5835_full_mutant
CTGCCTGTA	CRX.5835_full_mutant
GTTCACGTT	CRX.5835_full_mutant
ACGCGCTTC	CRX.5835_full_mutant
AGACGCTTA	CRX.954
GAGGAAGGG	CRX.954
AGTAACAAG	CRX.954
AACTTGATA	CRX.954
GGAACCGCC	CRX.954_full_mutant
CCGTACATT	CRX.954_full_mutant
ATATCTGGG	CRX.954_full_mutant
GAGTTACAT	CRX.954_full_mutant
TCTCAGATC	CRX.5395
TCAGAACCA	CRX.5395
GATCTCTAC	CRX.5395
TGTCACACT	CRX.5395
ATGGACTCA	CRX.5395_full_mutant
CACCTGCCG	CRX.5395_full_mutant
AGTACTCAG	CRX.5395_full_mutant
ACTCAACCT	CRX.5395_full_mutant
TAAGTGGAA	CRX.3595
CTCTGGCTA	CRX.3595
AGAAGTATG	CRX.3595
ACGGTACTA	CRX.3595
GGATGGATG	CRX.3595_full_mutant
TCAGGCAAC	CRX.3595_full_mutant
GCAGATGAG	CRX.3595_full_mutant
GTTCGGTAA	CRX.3595_full_mutant
CTGCTAGCC	CRX.647
AACGGATTT	CRX.647
GTCTCCTTC	CRX.647
GTCTCCATG	CRX.647
CGACTCCAC	CRX.647_full_mutant
TGCGCCAAG	CRX.647_full_mutant
GAATGCCAC	CRX.647_full_mutant
CCAGCTAAA	CRX.647_full_mutant
GGCTACTGG	CRX.2670
ATCTTCACA	CRX.2670
CTGACATGA	CRX.2670
CGCGATGGC	CRX.2670
TCCGCTTGA	CRX.2670_full_mutant
GTAAGGTCC	CRX.2670_full_mutant
CTACTAGAG	CRX.2670_full_mutant
CTCAATCGT	CRX.2670_full_mutant
AGCGATCGT	CRX.4836
ACAATTAGC	CRX.4836
CCTCTCCAT	CRX.4836
GGCACTTAA	CRX.4836
CGGAAGTTC	CRX.4836_full_mutant
CGACGTAGT	CRX.4836_full_mutant
TTGGCCTCA	CRX.4836_full_mutant
CCACGGAGC	CRX.4836_full_mutant
CACGTGTGG	CRX.564
CGCTTAATC	CRX.564
CGGACCAAT	CRX.564
GGACGGATA	CRX.564
TCACCGGAG	CRX.564_full_mutant
GCGAGTGCC	CRX.564_full_mutant
CTAACCTCG	CRX.564_full_mutant
CCAATGTCT	CRX.564_full_mutant
TTCTATCAG	CRX.4761
GTCGCTCTA	CRX.4761
GGCTAACAC	CRX.4761
CCATGCGGA	CRX.4761
TGTCCTGTG	CRX.4761_full_mutant
ATCTCGCGC	CRX.4761_full_mutant
ACCTCATAC	CRX.4761_full_mutant
TTAGCACAG	CRX.4761_full_mutant
ACGGACGCC	CRX.5891
GGAACATTT	CRX.5891
ACAACGTTG	CRX.5891
GCGGTTCTC	CRX.5891
CTAAGGCAC	CRX.5891_full_mutant
CGCGTGTCT	CRX.5891_full_mutant
ATGTGAGGG	CRX.5891_full_mutant
TGCATAACG	CRX.5891_full_mutant
CTTCCACAG	CRX.5798
CCAAGCAAC	CRX.5798
ATCTAGGAT	CRX.5798
CTACGTATC	CRX.5798
TATGCTCAC	CRX.5798_full_mutant
GTACTGCAA	CRX.5798_full_mutant
ATCGGCAGT	CRX.5798_full_mutant
CACGATAAT	CRX.5798_full_mutant
ATAGGATCT	CRX.955
ACACGCAAC	CRX.955
TCACAGATG	CRX.955
CTCTTCAAA	CRX.955
AACATCAAC	CRX.955_full_mutant
TACACCTCG	CRX.955_full_mutant
TTGTTGCTA	CRX.955_full_mutant
TCGGCTCAC	CRX.955_full_mutant
GTTCTACTA	CRX.306
GTGAATGTT	CRX.306
CTGTGCAGG	CRX.306
AGGTCAGTC	CRX.306
TGAGGAGGC	CRX.306_full_mutant
ACCTCTGAT	CRX.306_full_mutant
TGGTAATAC	CRX.306_full_mutant
CAGCTGACG	CRX.306_full_mutant
CGTCGCGAA	CRX.4128
TCACTCTTT	CRX.4128
TCTCGACGC	CRX.4128
ACCTCTATA	CRX.4128
GAGTGGTAG	CRX.4128_full_mutant
GCCGTATGG	CRX.4128_full_mutant
CCATCCTTC	CRX.4128_full_mutant
GGAATAGGT	CRX.4128_full_mutant
CCTCTTAAA	CRX.4291
ATCGGAGCT	CRX.4291
AGAGATCCC	CRX.4291
CAACAGCGT	CRX.4291
CTTCGATGT	CRX.4291_full_mutant
CGAATCTTC	CRX.4291_full_mutant
TGCAGCTCC	CRX.4291_full_mutant
GCGCTGTGA	CRX.4291_full_mutant
CATCAGCAA	CRX.1407
TGATGAATC	CRX.1407
ATCTCTCAA	CRX.1407
TCCGTCCTT	CRX.1407
TCATCGCCA	CRX.1407_full_mutant
TCGAGAACC	CRX.1407_full_mutant
TAGTGGCCG	CRX.1407_full_mutant
TGTTGCGTT	CRX.1407_full_mutant
CAAGGTGCT	CRX.5964
TCTCCGGAC	CRX.5964
AGTGATGCC	CRX.5964
GTCGTGACG	CRX.5964
CGTGGCTGA	CRX.5964_full_mutant
CTACAGTGA	CRX.5964_full_mutant
GCTATATTT	CRX.5964_full_mutant
CTGCAACGG	CRX.5964_full_mutant
CGCAAGAAG	CRX.2181
CGACGGTGC	CRX.2181
TCCGGTATT	CRX.2181
AATGGTATC	CRX.2181
AATTGATCA	CRX.2181_full_mutant
ATGGTCGTA	CRX.2181_full_mutant
CGCGACTTC	CRX.2181_full_mutant
GAGCGCACC	CRX.2181_full_mutant
CACCGGAGC	CRX.6224
AAGAACAAT	CRX.6224
TGAGCAAGG	CRX.6224
TCTATGGTC	CRX.6224
GCTAATACG	CRX.6224_full_mutant
GTGCTGCTC	CRX.6224_full_mutant
ATGCCGCTC	CRX.6224_full_mutant
TATACACTT	CRX.6224_full_mutant
TAGCAACTG	CRX.2871
GTACAGCGT	CRX.2871
TGATCTGTC	CRX.2871
TATACTGGG	CRX.2871
GGTCACCTC	CRX.2871_full_mutant
CGGTACCTC	CRX.2871_full_mutant
TTATCGATT	CRX.2871_full_mutant
AACCTCCTG	CRX.2871_full_mutant
CCGTCTAGC	CRX.2201
AGACATGAA	CRX.2201
CTTCCTAAA	CRX.2201
TCGATCGAA	CRX.2201
TACCACATC	CRX.2201_full_mutant
GCCTATATC	CRX.2201_full_mutant
CAACGTCTT	CRX.2201_full_mutant
GTTGACTCT	CRX.2201_full_mutant
TGGTCCGGA	CRX.707
CCTTGTGCA	CRX.707
TCTTAAGGG	CRX.707
ACGAAGACG	CRX.707
AGTGATGGG	CRX.707_full_mutant
TAGCTCTTA	CRX.707_full_mutant
CCGAAGTAC	CRX.707_full_mutant
TTACATCGC	CRX.707_full_mutant
TACACTCCG	CRX.1024
CAACGTTCT	CRX.1024
CAACCTACT	CRX.1024
GACGCTAAC	CRX.1024
ATAGCGGTC	CRX.1024_full_mutant
CCACCTGGT	CRX.1024_full_mutant
GGACATCGT	CRX.1024_full_mutant
ACGTTAATA	CRX.1024_full_mutant
CTCACTTCC	CRX.868
AACAGTACT	CRX.868
TCCTGATTA	CRX.868
GGCTCAGGC	CRX.868
TTGTGACAG	CRX.868_full_mutant
ACGCTTCCA	CRX.868_full_mutant
GTTCATTCA	CRX.868_full_mutant
GGAGGCATA	CRX.868_full_mutant
CCTTGTGGC	CRX.3016
AAGGATCTT	CRX.3016
AGAACACAA	CRX.3016
GTCGCAAGT	CRX.3016
CAATAGCTG	CRX.3016_full_mutant
GTGACTGGT	CRX.3016_full_mutant
GCGAAGTTC	CRX.3016_full_mutant
GTTGTGGTA	CRX.3016_full_mutant
ACACCAGGT	CRX.2942
TTCGTAACC	CRX.2942
AGTCATAGT	CRX.2942
AGGCTCAGT	CRX.2942
GCGTCACCT	CRX.2942_full_mutant
TTGGCACCC	CRX.2942_full_mutant
CGTCTGACC	CRX.2942_full_mutant
GGCCTGTCT	CRX.2942_full_mutant
GGATGCGAA	CRX.2209
CAAGAGAAC	CRX.2209
AATGACCTG	CRX.2209
CGAACTCTT	CRX.2209
CATCCTAGT	CRX.2209_full_mutant
GCGCGACTA	CRX.2209_full_mutant
CACGTGTAA	CRX.2209_full_mutant
CAACAGTAT	CRX.2209_full_mutant
TAGAGTAAG	CRX.3053
GAATAACTC	CRX.3053
AGCAGTCCG	CRX.3053
AGCGCTTGG	CRX.3053
GCTTGCGTC	CRX.3053_full_mutant
GCCAGGATT	CRX.3053_full_mutant
CTGAGTGTA	CRX.3053_full_mutant
ATGCGTAAT	CRX.3053_full_mutant
ACCTGTCAT	CRX.4324
TCGCTCGTA	CRX.4324
AACTGGTGC	CRX.4324
AGTACTACG	CRX.4324
GAACCATGC	CRX.4324_full_mutant
TCTGCTTCC	CRX.4324_full_mutant
ATTCCGACT	CRX.4324_full_mutant
ATGAACATC	CRX.4324_full_mutant
CGATACCTT	CRX.4294
AGCGAGTGA	CRX.4294
AGTACACAT	CRX.4294
TACCACCGC	CRX.4294
GAGCGCTAT	CRX.4294_full_mutant
TTCGAAGAT	CRX.4294_full_mutant
GGAGTAACG	CRX.4294_full_mutant
TCGCGGAAT	CRX.4294_full_mutant
GCACTAGCG	CRX.5685
TACAGGCCG	CRX.5685
TGAAGAGGT	CRX.5685
ATATGGTTA	CRX.5685
AGTGGATAA	CRX.5685_full_mutant
CTCACTGTG	CRX.5685_full_mutant
CGCCTGACT	CRX.5685_full_mutant
GGTAGTCGT	CRX.5685_full_mutant
AGTTGAGCC	CRX.2444
TAGCGCGGC	CRX.2444
CGGCCTGAA	CRX.2444
TCGACGTCC	CRX.2444
CAATTACTT	CRX.2444_full_mutant
CACGTATTC	CRX.2444_full_mutant
GCTAGTTGA	CRX.2444_full_mutant
TCGAAGATT	CRX.2444_full_mutant
GGAACTCGT	CRX.1754
CCGCGTATC	CRX.1754
GGTTAGTTG	CRX.1754
CGACAAGGA	CRX.1754
TGGTAGTTG	CRX.1754_full_mutant
CGATGTCAA	CRX.1754_full_mutant
CCACTCTCT	CRX.1754_full_mutant
CAATCATAA	CRX.1754_full_mutant
TGTTCACAC	CRX.898
CTTCTCAAA	CRX.898
AGGACGGTA	CRX.898
CATGGAGGA	CRX.898
CGGCACCTT	CRX.898_full_mutant
GCTGCTATT	CRX.898_full_mutant
TTCCTCCTA	CRX.898_full_mutant
CAAGTCGAC	CRX.898_full_mutant
TATGATTGA	CRX.4972
GAGTAGGAT	CRX.4972
AACACTGTG	CRX.4972
ACACATGGC	CRX.4972
CTTGGACTT	CRX.4972_full_mutant
CATGCGTTT	CRX.4972_full_mutant
AGGAGAATC	CRX.4972_full_mutant
TCCTGCGGT	CRX.4972_full_mutant
GAGACCTAC	CRX.3679
ACGGAACAG	CRX.3679
ATTGACAAC	CRX.3679
GAGGACGAC	CRX.3679
CCAATTCCG	CRX.3679_full_mutant
ATGCGCTGG	CRX.3679_full_mutant
GTATGCTTC	CRX.3679_full_mutant
CGGTTATGA	CRX.3679_full_mutant
CCGTCCTAA	CRX.983
GAGAGTACG	CRX.983
ATTGTTGGG	CRX.983
GCCAGGCAC	CRX.983
GCGCTCTCG	CRX.983_full_mutant
CAATATCCC	CRX.983_full_mutant
TGGAATCTG	CRX.983_full_mutant
CTCGACGAG	CRX.983_full_mutant
CGACCAGTG	CRX.3193
ACTGAAGCC	CRX.3193
CGCTATTCG	CRX.3193
GTCGATTCT	CRX.3193
CATCCGTAT	CRX.3193_full_mutant
GGTGGAGTA	CRX.3193_full_mutant
GCTACCTAT	CRX.3193_full_mutant
AACTAGAGA	CRX.3193_full_mutant
GACGATTAT	CRX.5752
CCTTGAGTT	CRX.5752
ACGGTTGGT	CRX.5752
GTATACGAT	CRX.5752
CCAATTACC	CRX.5752_full_mutant
ATATCACTT	CRX.5752_full_mutant
GTACAATCG	CRX.5752_full_mutant
TTAACTACT	CRX.5752_full_mutant
GGTTCATGA	CRX.1836
AGTTCGCTT	CRX.1836
TTCATGAGG	CRX.1836
GGATAGCGA	CRX.1836
CCGGATGCA	CRX.1836_full_mutant
TCATCCTGG	CRX.1836_full_mutant
AGATAAGGC	CRX.1836_full_mutant
GGCTTGCTC	CRX.1836_full_mutant
TATTCAAGA	CRX.3632
TTAATCGAA	CRX.3632
ACACTTAGG	CRX.3632
GACACTTGA	CRX.3632
GCACACTCC	CRX.3632_full_mutant
ATGAGCAGG	CRX.3632_full_mutant
TCTGTACGT	CRX.3632_full_mutant
ACTCCGCTA	CRX.3632_full_mutant
CTGCCATAT	CRX.5269
GGTTGCATA	CRX.5269
ACTTACGCT	CRX.5269
CTCATCGAT	CRX.5269
GGCACCTAG	CRX.5269_full_mutant
GACGCGGTC	CRX.5269_full_mutant
CCTGTAAGA	CRX.5269_full_mutant
AGCCATGAC	CRX.5269_full_mutant
GAAGTGTTT	CRX.2845
CTGCTTGTG	CRX.2845
TGACGGTAC	CRX.2845
TGTCTGTGT	CRX.2845
CGGAGCTCA	CRX.2845_full_mutant
CAAGCAGGA	CRX.2845_full_mutant
CCGATTCTG	CRX.2845_full_mutant
GAGGTGGCG	CRX.2845_full_mutant
TACTTATGT	CRX.2068
AACGCCGGC	CRX.2068
GTACGTGAC	CRX.2068
CAAGCTGAC	CRX.2068
TTGATACTT	CRX.2068_full_mutant
CTCGATCGC	CRX.2068_full_mutant
CGGTCAACG	CRX.2068_full_mutant
TGAACACGC	CRX.2068_full_mutant
GTCAGCAAC	CRX.910
GACGACACT	CRX.910
ACGTCGCGA	CRX.910
GGCGCTATG	CRX.910
GAACTCAAT	CRX.910_full_mutant
CGTGTATAG	CRX.910_full_mutant
TCGGAGTCG	CRX.910_full_mutant
TGAATTAGC	CRX.910_full_mutant
ACCTGACCC	CRX.1936
CGTAGAGTC	CRX.1936
GTCTCGCCG	CRX.1936
TGTCACCGC	CRX.1936
GAACTATTA	CRX.1936_full_mutant
AAGACAATG	CRX.1936_full_mutant
CGTATTGTC	CRX.1936_full_mutant
AATCGACCA	CRX.1936_full_mutant
TCAGGATCA	CRX.6340
CTCGCTACA	CRX.6340
CTGTACTTA	CRX.6340
ACCGCAAGT	CRX.6340
AGTTATGCG	CRX.6340_full_mutant
GCTACATAG	CRX.6340_full_mutant
GATCGCCTC	CRX.6340_full_mutant
TAATCGCAG	CRX.6340_full_mutant
AGCGGAAGC	CRX.5473
CGCCATGTC	CRX.5473
ATATCCACC	CRX.5473
ACTTCCAGT	CRX.5473
TACCTCTGG	CRX.5473_full_mutant
TTGGACTAG	CRX.5473_full_mutant
TCAACCGCC	CRX.5473_full_mutant
CTGCAATAG	CRX.5473_full_mutant
CGGCACAAT	CRX.541
TGGCCTCTA	CRX.541
TCCTTGCGA	CRX.541
GAGTGCCGC	CRX.541
GGATTCAAT	CRX.541_full_mutant
TCGATATAA	CRX.541_full_mutant
TGTGCACTT	CRX.541_full_mutant
AGGTACTTG	CRX.541_full_mutant
GCTCCTCAA	CRX.3144
GAGCTGTTA	CRX.3144
TGCACTACT	CRX.3144
AGATGTAGA	CRX.3144
CTCTCGCGG	CRX.3144_full_mutant
CATGTACGA	CRX.3144_full_mutant
TTCATGTGC	CRX.3144_full_mutant
CTGGCACTC	CRX.3144_full_mutant
CGTCTGTGC	CRX.726
GAAGCGTGA	CRX.726
ACCTCTGCA	CRX.726
ACCTTGCGC	CRX.726
GTAAGCGTC	CRX.726_full_mutant
CTAATCTAT	CRX.726_full_mutant
TAGTGGCTA	CRX.726_full_mutant
GTGTTCATC	CRX.726_full_mutant
ATCGTCACT	CRX.2675
CTTACCTCC	CRX.2675
GAGCTGAAG	CRX.2675
CCTCATTAA	CRX.2675
AACAACGGG	CRX.2675_full_mutant
GGACCTGGC	CRX.2675_full_mutant
GACTGTAGC	CRX.2675_full_mutant
TCTTGTTGA	CRX.2675_full_mutant
TCTGCCTTC	CRX.2298
GAACATGTT	CRX.2298
TTCAGTATT	CRX.2298
TGGTCTACT	CRX.2298
ACCGTCGCT	CRX.2298_full_mutant
ATACGATCG	CRX.2298_full_mutant
TCATGGCGG	CRX.2298_full_mutant
GAGTCCGGC	CRX.2298_full_mutant
CCAAGGAGA	CRX.4602
TGACGCGAT	CRX.4602
AATTCAAGC	CRX.4602
ATTCCAAGG	CRX.4602
TCGCTTCTC	CRX.4602_full_mutant
ATGAACGTT	CRX.4602_full_mutant
GGTATGTCA	CRX.4602_full_mutant
AAGAACGAC	CRX.4602_full_mutant
AGGTAATAG	CRX.3417
GACTTCGTT	CRX.3417
GTGCGTCTC	CRX.3417
GACTGGAAG	CRX.3417
TGGAGACCT	CRX.3417_full_mutant
AAGCGTCCG	CRX.3417_full_mutant
TGCGTTACT	CRX.3417_full_mutant
TAACTGGAT	CRX.3417_full_mutant
CATCAACGA	CRX.4340
TAACGTATA	CRX.4340
CTCTCTAAA	CRX.4340
AGTTAGCGC	CRX.4340
TGCATCACT	CRX.4340_full_mutant
GGTGAGAGC	CRX.4340_full_mutant
GTTATCGTC	CRX.4340_full_mutant
CATATGTCC	CRX.4340_full_mutant
GCGCAATCG	CRX.4295
CTGTACAAG	CRX.4295
GGCCGTTGA	CRX.4295
CGTGGATCG	CRX.4295
ACAGCTCAA	CRX.4295_full_mutant
ATCGAGACC	CRX.4295_full_mutant
GCGACGATT	CRX.4295_full_mutant
GCAATCGAC	CRX.4295_full_mutant
ATTGCTGGA	CRX.2491
CAATAACAC	CRX.2491
TCACGGAGT	CRX.2491
TGGCAATTG	CRX.2491
ACTCCTGAT	CRX.2491_full_mutant
AGCTCACAA	CRX.2491_full_mutant
CTTGCTCAG	CRX.2491_full_mutant
TCACACACT	CRX.2491_full_mutant
CGAGTTCAA	CRX.5242
AATCCAACG	CRX.5242
ACCATAATA	CRX.5242
CGGCTTCGT	CRX.5242
ACGTATACG	CRX.5242_full_mutant
GCTCAGCTC	CRX.5242_full_mutant
TTCTGAGTC	CRX.5242_full_mutant
ACGCGTCAG	CRX.5242_full_mutant
TGCTGGATA	CRX.5516
TATTCAGGG	CRX.5516
AGTCTTCAC	CRX.5516
TCTGACGAA	CRX.5516
CCATGGAAC	CRX.5516_full_mutant
TTAATTCGT	CRX.5516_full_mutant
GTTAATCTT	CRX.5516_full_mutant
GACCATAGC	CRX.5516_full_mutant
TAATTGGCG	CRX.4721
ACAGATACT	CRX.4721
CATACGTAG	CRX.4721
TACATCCAC	CRX.4721
TTAGGTCGA	CRX.4721_full_mutant
AGTTGATTA	CRX.4721_full_mutant
CTCCTGAGC	CRX.4721_full_mutant
AGCGCAATC	CRX.4721_full_mutant
GTCGTTACT	CRX.1013
AGGTAGTCC	CRX.1013
CCTCGAGCT	CRX.1013
TGATTCATT	CRX.1013
CGGTCGATG	CRX.1013_full_mutant
AGATTGCGC	CRX.1013_full_mutant
CATCGGCTC	CRX.1013_full_mutant
TCGCGATAA	CRX.1013_full_mutant
GGAATCGCT	CRX.4310
ACATGGCAC	CRX.4310
CCGTACTCA	CRX.4310
GCACGACGC	CRX.4310
GCCATACTT	CRX.4310_full_mutant
GTAATAAGG	CRX.4310_full_mutant
GAGAACTGG	CRX.4310_full_mutant
TGATTATCT	CRX.4310_full_mutant
ATCGCACAA	CRX.5177
TTGAAGTTA	CRX.5177
CCGAGCCAA	CRX.5177
AATCGAGGG	CRX.5177
ATAGTCAGT	CRX.5177_full_mutant
CCGCCTAGT	CRX.5177_full_mutant
TTGTCTACA	CRX.5177_full_mutant
AGGACAGTG	CRX.5177_full_mutant
GTTCCTGAT	CRX.3178
ATCAAGGTT	CRX.3178
TGGTTGTAG	CRX.3178
CACTGCGTC	CRX.3178
GCGTGCAGC	CRX.3178_full_mutant
GGTGTGGAA	CRX.3178_full_mutant
TATTGCACC	CRX.3178_full_mutant
CGCTGCGTT	CRX.3178_full_mutant
AAGAGAGGA	CRX.5115
GATTCGCGG	CRX.5115
CTAACCGGG	CRX.5115
ACCTGCGGA	CRX.5115
CTAGCCTCA	CRX.5115_full_mutant
TACAGACGC	CRX.5115_full_mutant
CTACTCACG	CRX.5115_full_mutant
CCTTCAACG	CRX.5115_full_mutant
TACACTCAC	CRX.5797
CAGCGTGTG	CRX.5797
TTCGATACC	CRX.5797
TGACCTATC	CRX.5797
TCGCACATT	CRX.5797_full_mutant
GTCTCGCTA	CRX.5797_full_mutant
AGAACATTC	CRX.5797_full_mutant
TCAGACAAT	CRX.5797_full_mutant
TCGACTGGG	CRX.594
ACGGAACCT	CRX.594
TTACCGTAC	CRX.594
GGACATTAT	CRX.594
TACTCCTCC	CRX.594_full_mutant
GCGAGTGTT	CRX.594_full_mutant
GACCATGGT	CRX.594_full_mutant
ACTTCCATA	CRX.594_full_mutant
CTCTCCGAA	CRX.1528
CTTAGGCCC	CRX.1528
TCTTCGCTC	CRX.1528
CAGTTCTGT	CRX.1528
AACACCTCT	CRX.1528_full_mutant
ATTACTCGC	CRX.1528_full_mutant
AGCGAATGG	CRX.1528_full_mutant
CCAATGCAA	CRX.1528_full_mutant
GGTTAGCAC	CRX.2815
ATGCTACTC	CRX.2815
CATGTAAGT	CRX.2815
AACTCACAG	CRX.2815
CGCTCTCAA	CRX.2815_full_mutant
GCGCATACG	CRX.2815_full_mutant
GATCTACGA	CRX.2815_full_mutant
AGTTGAATC	CRX.2815_full_mutant
GGAGGTCAA	CRX.4350
GTGCACGAT	CRX.4350
TGACTTAGG	CRX.4350
GCAGTCGTG	CRX.4350
TGGCACACG	CRX.4350_full_mutant
GCCGGTTCT	CRX.4350_full_mutant
GACGACGAA	CRX.4350_full_mutant
ACGATCATG	CRX.4350_full_mutant
GCTATCAGA	CRX.4006
GAGCTTATG	CRX.4006
GAGCTTACA	CRX.4006
TGGCCGATG	CRX.4006
AATGAGTCT	CRX.4006_full_mutant
CAGAGAGCA	CRX.4006_full_mutant
CTAGATTAA	CRX.4006_full_mutant
CTTGTCAAC	CRX.4006_full_mutant
ACAACTATA	CRX.2887
TCGCACACC	CRX.2887
ACGAATCAT	CRX.2887
ATAGTAACC	CRX.2887
CTAGTCATC	CRX.2887_full_mutant
TTCCTCGGA	CRX.2887_full_mutant
GTATGATGT	CRX.2887_full_mutant
AAGAGGAAG	CRX.2887_full_mutant
CTTATTGCA	CRX.1077
GTTGTGCCC	CRX.1077
CTTCCAGAT	CRX.1077
TAAGGTCCA	CRX.1077
CCTACTGGC	CRX.1077_full_mutant
GTAGAATAG	CRX.1077_full_mutant
GCTATGCAA	CRX.1077_full_mutant
GTGCTAGAC	CRX.1077_full_mutant
GCTCAAGCG	CRX.3084
CGTAAGGCT	CRX.3084
GAGGCGTTT	CRX.3084
TGGCCGCTT	CRX.3084
GCGTGTGCA	CRX.3084_full_mutant
TGGTGCTTT	CRX.3084_full_mutant
AGGCTATAT	CRX.3084_full_mutant
CATTCAGTC	CRX.3084_full_mutant
AAGCGCTAC	CRX.5945
TAAGGCACC	CRX.5945
CTCTATACA	CRX.5945
GCATACCAA	CRX.5945
CGCTACAGG	CRX.5945_full_mutant
AGCGTCAAC	CRX.5945_full_mutant
GCTCGCTAC	CRX.5945_full_mutant
TGTCATGGA	CRX.5945_full_mutant
TATAACGAC	CRX.2704
ACGAGAAGT	CRX.2704
GATGGAACG	CRX.2704
GGTAGAAGT	CRX.2704
TACTGCGAA	CRX.2704_full_mutant
CTCGACCAC	CRX.2704_full_mutant
CTACGTCAT	CRX.2704_full_mutant
AGGCTAACC	CRX.2704_full_mutant
CAGACCAGT	CRX.4281
GAATACACT	CRX.4281
TATGTTCCA	CRX.4281
TAGAGATGA	CRX.4281
GGCTGACGC	CRX.4281_full_mutant
GAGCACGCC	CRX.4281_full_mutant
GCTAACCGG	CRX.4281_full_mutant
GTGAATCCA	CRX.4281_full_mutant
TGTTGAACG	CRX.1364
TACATAGAC	CRX.1364
TAGGATAAG	CRX.1364
CACTTGATC	CRX.1364
GGTATCTTC	CRX.1364_full_mutant
GATCGTACA	CRX.1364_full_mutant
TGCTAGGCG	CRX.1364_full_mutant
GTTCTAAGG	CRX.1364_full_mutant
GCACGCCTT	CRX.110
TCCAGTCAT	CRX.110
ACCTGTAGA	CRX.110
ATTAACTGA	CRX.110
GCTACTGAA	CRX.110_full_mutant
GTGTAAGAA	CRX.110_full_mutant
AGGTTGTAT	CRX.110_full_mutant
GGCGCAGTC	CRX.110_full_mutant
GTAGCGCTG	CRX.2486
ACGCCAGTG	CRX.2486
TATCCAGCT	CRX.2486
GAATCCACA	CRX.2486
CGCCGCAAA	CRX.2486_full_mutant
AGAATCTGT	CRX.2486_full_mutant
GTCGCAGGC	CRX.2486_full_mutant
AGAACTCAT	CRX.2486_full_mutant
CTTATTCGA	CRX.2022
CATATAAGC	CRX.2022
ATCCTTCAA	CRX.2022
CCACTATCG	CRX.2022
CCAGATGTA	CRX.2022_full_mutant
AGCGATGTC	CRX.2022_full_mutant
ATTCTAAGA	CRX.2022_full_mutant
GGCGTGATT	CRX.2022_full_mutant
AGATCTAGT	CRX.5025
TCCTTGCTC	CRX.5025
CGTCTTGGC	CRX.5025
ACACTGAAT	CRX.5025
TTCCTCCAC	CRX.5025_full_mutant
TGCTTCTAA	CRX.5025_full_mutant
TATCTGCGT	CRX.5025_full_mutant
GTGGTCCTC	CRX.5025_full_mutant
TATGCGTGA	CRX.1137
TCGGTTGGG	CRX.1137
CCGTTCCTT	CRX.1137
GCGCTCGTT	CRX.1137
CAGGCATTA	CRX.1137_full_mutant
GACCAAGCT	CRX.1137_full_mutant
GTTGCGGTG	CRX.1137_full_mutant
ATGCCGGTG	CRX.1137_full_mutant
TGAGAGCCT	CRX.1605
CGATCGGAT	CRX.1605
TCGAGACTA	CRX.1605
ATTCTGCAC	CRX.1605
TTCAAGCAG	CRX.1605_full_mutant
ACACACCTT	CRX.1605_full_mutant
AAGTCGCTA	CRX.1605_full_mutant
AACTCAGCA	CRX.1605_full_mutant
ACACGCCAG	CRX.5718
ACCTAACAG	CRX.5718
GATATCTAA	CRX.5718
GTGACAGGA	CRX.5718
TAAGAGACA	CRX.5718_full_mutant
ACAGTCTCT	CRX.5718_full_mutant
CGACTAAGC	CRX.5718_full_mutant
GCTCGAGGC	CRX.5718_full_mutant
CATATTGAA	CRX.5993
TAGGTGTAT	CRX.5993
GTATTCGCT	CRX.5993
ATATGCCAG	CRX.5993
CTGTGAGGT	CRX.5993_full_mutant
GAGAATAGC	CRX.5993_full_mutant
TCTCTGCCT	CRX.5993_full_mutant
TCTGTGTGT	CRX.5993_full_mutant
TGTCTCGAT	CRX.2044
ATTGCAAGT	CRX.2044
GTGCTGACG	CRX.2044
CAATCAGCA	CRX.2044
CTTAATGTT	CRX.2044_full_mutant
TAGGCTATG	CRX.2044_full_mutant
AGTTATGAC	CRX.2044_full_mutant
AATCCGCTT	CRX.2044_full_mutant
AAGTATACC	CRX.237
TATGTAGGT	CRX.237
AGGATCAGG	CRX.237
ATTCCGCGC	CRX.237
TATTAACGA	CRX.237_full_mutant
CGGTTGTAA	CRX.237_full_mutant
CATAAGATC	CRX.237_full_mutant
AGCCTCCAC	CRX.237_full_mutant
AGCTAGGAG	CRX.5923
CGAGCGATT	CRX.5923
TCCACCGGT	CRX.5923
GAAGATCCC	CRX.5923
GTTCCTAAC	CRX.5923_full_mutant
TCCGGATGG	CRX.5923_full_mutant
GACAGCACT	CRX.5923_full_mutant
AGGTTGCGT	CRX.5923_full_mutant
TTATGTAGA	CRX.1404
CGTTGGCTC	CRX.1404
ACACGTTGA	CRX.1404
TATTAGCTT	CRX.1404
CTTCTGTTT	CRX.1404_full_mutant
GCCTCTCAA	CRX.1404_full_mutant
AAGTCTTCC	CRX.1404_full_mutant
GGAAGCTAG	CRX.1404_full_mutant
ACGGAGGCG	CRX.218
GTCGAAGGA	CRX.218
GCAGGTCGC	CRX.218
GCTTCATCG	CRX.218
CTCTGTCTC	CRX.218_full_mutant
ATCGATCGA	CRX.218_full_mutant
TTGTGTGTC	CRX.218_full_mutant
CACCGGCAA	CRX.218_full_mutant
TATCACATT	CRX.5972
AAGGCCTTA	CRX.5972
ACTACTGTC	CRX.5972
GGACACGTT	CRX.5972
ACACGAACC	CRX.5972_full_mutant
GTACTTCAC	CRX.5972_full_mutant
AGCGGCAGG	CRX.5972_full_mutant
GCTAGCAGT	CRX.5972_full_mutant
CCGCTAGCT	CRX.495
GTGAACTGC	CRX.495
TAGCACTAG	CRX.495
CGTGAATGC	CRX.495
TATAGCTGG	CRX.495_full_mutant
TGACAGTCA	CRX.495_full_mutant
CGCGAATGT	CRX.495_full_mutant
AATGGCAAA	CRX.495_full_mutant
TCAATCGAG	CRX.4862
CCACGGATG	CRX.4862
CGAACGGTT	CRX.4862
AACAAGGAC	CRX.4862
GTGCCGATG	CRX.4862_full_mutant
CCACCGTTA	CRX.4862_full_mutant
TCACGGCTC	CRX.4862_full_mutant
TATCTATCG	CRX.4862_full_mutant
CTGCGTAAA	CRX.2927
CTAACTTAT	CRX.2927
TGCATTAAA	CRX.2927
TGAACTGGC	CRX.2927
TTCGAGCTT	CRX.2927_full_mutant
TCGTGACAA	CRX.2927_full_mutant
AGATCTATA	CRX.2927_full_mutant
GCCTCCTAA	CRX.2927_full_mutant
CACGTTGAA	CRX.6051
CATTCATAT	CRX.6051
AAGCCTAAT	CRX.6051
TCACTGCAT	CRX.6051
GTAGAACGG	CRX.6051_full_mutant
TATGCTCCG	CRX.6051_full_mutant
TTACGGACA	CRX.6051_full_mutant
CGACAACGT	CRX.6051_full_mutant
CCATATAAA	CRX.2197
CACTTATGC	CRX.2197
GCAATTACG	CRX.2197
ATACGTGCA	CRX.2197
GCTAAGGAG	CRX.2197_full_mutant
ATTCTATCG	CRX.2197_full_mutant
ACACTGGCG	CRX.2197_full_mutant
CGTGAATCA	CRX.2197_full_mutant
CATAACTTT	CRX.3958
GGATATCAT	CRX.3958
CGTACCTTG	CRX.3958
ATAAGACGA	CRX.3958
GAGGAACCA	CRX.3958_full_mutant
TAACTTGGG	CRX.3958_full_mutant
CTATGATTT	CRX.3958_full_mutant
GAATAAGTG	CRX.3958_full_mutant
CGTATCGAA	CRX.867
CCTTAGTCG	CRX.867
GCAACGTTA	CRX.867
GACGGTGAA	CRX.867
ACACAACTG	CRX.867_full_mutant
ACATGCGGT	CRX.867_full_mutant
ATCAGGATT	CRX.867_full_mutant
TGAACATGT	CRX.867_full_mutant
CCTCCATTC	CRX.1039
AGACACGCT	CRX.1039
TCGGACCTC	CRX.1039
CTGAGTAAT	CRX.1039
TCCTGAATC	CRX.1039_full_mutant
ACTGGTGCG	CRX.1039_full_mutant
TTATGTGCC	CRX.1039_full_mutant
GCTCCTCGG	CRX.1039_full_mutant
TACCATCCG	CRX.2605
ATAGCAATC	CRX.2605
CACCTCTGA	CRX.2605
TAAGCTCTC	CRX.2605
TGAATCTTT	CRX.2605_full_mutant
ATTGAGCCA	CRX.2605_full_mutant
GCAAGCTAC	CRX.2605_full_mutant
TCTAGCAAG	CRX.2605_full_mutant
AGTCCTTAC	CRX.395
GTCACTGAA	CRX.395
GTGGTATTG	CRX.395
CTGTTATAT	CRX.395
GTGGAAGAT	CRX.395_full_mutant
GCATTACAG	CRX.395_full_mutant
TGCAGTATG	CRX.395_full_mutant
CTCGTATAC	CRX.395_full_mutant
ATACTACAA	CRX.4999
AAGCAATAG	CRX.4999
TGGATAGAA	CRX.4999
CAGCAGTAC	CRX.4999
GTCACCAAA	CRX.4999_full_mutant
ATGAGTCCA	CRX.4999_full_mutant
GAAGCGCTT	CRX.4999_full_mutant
CAATGAATC	CRX.4999_full_mutant
CCAGCATTT	CRX.4849
TTACATGGG	CRX.4849
ATAATAGCC	CRX.4849
GTACGGCTG	CRX.4849
CCACCTAGC	CRX.4849_full_mutant
GAGCAGACA	CRX.4849_full_mutant
AAGGCGGAC	CRX.4849_full_mutant
ATGAACCTG	CRX.4849_full_mutant
ATAGCATAC	CRX.40
GCGCAAGTT	CRX.40
TTCGCCTGA	CRX.40
ACTCGCAGG	CRX.40
CTACAAGGC	CRX.40_full_mutant
TTACCTCCC	CRX.40_full_mutant
TCGTATTGC	CRX.40_full_mutant
AGCTGGTCG	CRX.40_full_mutant
CAATGACTG	CRX.5934
TTGATGGTG	CRX.5934
TCCTCATTT	CRX.5934
AGAACACGG	CRX.5934
AGTAAGTAG	CRX.5934_full_mutant
CTGCTGGAG	CRX.5934_full_mutant
ATAGCCTCT	CRX.5934_full_mutant
TGCCGCGAA	CRX.5934_full_mutant
AGTACAAGA	CRX.4646
CCTTAAGAG	CRX.4646
GACGACTTA	CRX.4646
GTCAGCCAG	CRX.4646
CTTCCGCGG	CRX.4646_full_mutant
TGATCCGTT	CRX.4646_full_mutant
GGCGCATAT	CRX.4646_full_mutant
GAGTTCGCG	CRX.4646_full_mutant
TGAGCCAGT	CRX.2777
CGCAATTAG	CRX.2777
TTAGCCTTA	CRX.2777
AGTCTCATC	CRX.2777
CTGGCACGA	CRX.2777_full_mutant
AGTAGCGTC	CRX.2777_full_mutant
AGGCAAGAT	CRX.2777_full_mutant
TCGCTGGTC	CRX.2777_full_mutant
GGTCCAAGT	CRX.22
CACCAAGAC	CRX.22
TGATGTGCA	CRX.22
TACACCGGG	CRX.22
ACAGCCTAA	CRX.22_full_mutant
AAGCAAGAC	CRX.22_full_mutant
TACGGAGCT	CRX.22_full_mutant
GTCCGTGCT	CRX.22_full_mutant
CCTAGGATA	CRX.5369
GCAGGCTGC	CRX.5369
AACATGTAC	CRX.5369
AAGCACCAC	CRX.5369
GTAATCAGT	CRX.5369_full_mutant
ACCAGTATG	CRX.5369_full_mutant
TATTCTACG	CRX.5369_full_mutant
TCTCAGGCC	CRX.5369_full_mutant
GCCGTACGA	CRX.4787
ATAGACGTT	CRX.4787
TGTGTGCAA	CRX.4787
TCTTGCGCA	CRX.4787
TGTGTTCGT	CRX.4787_full_mutant
TAGAATGCT	CRX.4787_full_mutant
AGGAGTGGC	CRX.4787_full_mutant
GCGTAACAC	CRX.4787_full_mutant
AGCCACCAG	CRX.1543
TCGAATACG	CRX.1543
GAGTTGGCT	CRX.1543
TAGTTGAAC	CRX.1543
ATGTTCTTG	CRX.1543_full_mutant
GCGGTTAGT	CRX.1543_full_mutant
AATCAAGAG	CRX.1543_full_mutant
ATGAGAGAC	CRX.1543_full_mutant
TTCGATATT	CRX.1940
TTGACATCC	CRX.1940
GTCTATACC	CRX.1940
GGATCCGTG	CRX.1940
CATAATGCG	CRX.1940_full_mutant
ACTGCTACT	CRX.1940_full_mutant
GTATTACAA	CRX.1940_full_mutant
AACAACTGT	CRX.1940_full_mutant
CGAATGAGG	CRX.1521
GTGTTAGAT	CRX.1521
TGTGCTCGC	CRX.1521
TCCGAGGAT	CRX.1521
GGTATATAC	CRX.1521_full_mutant
GTCTCGCAC	CRX.1521_full_mutant
GTTGAATCG	CRX.1521_full_mutant
TGACCGCAG	CRX.1521_full_mutant
GTCAGTCCC	CRX.6214
GAGATGGAT	CRX.6214
GCGCCGTTT	CRX.6214
TGTCTTGGT	CRX.6214
TTGCTAATT	CRX.6214_full_mutant
CGATTGGCG	CRX.6214_full_mutant
CGCAGTCAG	CRX.6214_full_mutant
CCTGACAAA	CRX.6214_full_mutant
GTACAGATT	CRX.5817
TCGAATGTG	CRX.5817
GGCACACAT	CRX.5817
TTGTCTCTT	CRX.5817
ATCCATCTA	CRX.5817_full_mutant
GAGAGTTCC	CRX.5817_full_mutant
TTCAAGCGA	CRX.5817_full_mutant
ATGTGATTA	CRX.5817_full_mutant
CAAGGTCAC	CRX.2848
CGATCCTAT	CRX.2848
CATGTTGGA	CRX.2848
GCGCGATAT	CRX.2848
TATCGGACA	CRX.2848_full_mutant
CCATGTTGT	CRX.2848_full_mutant
TCTCCACTC	CRX.2848_full_mutant
GAACATACT	CRX.2848_full_mutant
AGCTCCGTC	CRX.4910
CGTGACTTT	CRX.4910
AGAGTTAGA	CRX.4910
CTAGCCAAA	CRX.4910
GGTACCTCC	CRX.4910_full_mutant
GTACCGTCC	CRX.4910_full_mutant
TGGAGTAAA	CRX.4910_full_mutant
AATTGACCG	CRX.4910_full_mutant
AGAGACCTC	CRX.4267
GCAGCAGGG	CRX.4267
TGGTCGTGG	CRX.4267
TTGGCTTAC	CRX.4267
GCTGAGCCA	CRX.4267_full_mutant
TCGACACTT	CRX.4267_full_mutant
CTGCCTGGT	CRX.4267_full_mutant
AGAACGAGT	CRX.4267_full_mutant
GACGGCAGG	CRX.2567
GATTAGTTA	CRX.2567
CACCTACTG	CRX.2567
TCGTCGTGC	CRX.2567
AGCCTACGG	CRX.2567_full_mutant
CACGGTTCC	CRX.2567_full_mutant
TCCTGACTG	CRX.2567_full_mutant
CGCTTGGTC	CRX.2567_full_mutant
CAGAGTTCA	CRX.5954
CAGAGCAAG	CRX.5954
TTCGGCATT	CRX.5954
ACTTCAGTC	CRX.5954
CACGCGCTT	CRX.5954_full_mutant
GCCTTCATG	CRX.5954_full_mutant
GTAGATCAT	CRX.5954_full_mutant
CGTGGAGAA	CRX.5954_full_mutant
AGTGCACGT	CRX.1213
ACCGAGGAA	CRX.1213
GTAAGTACT	CRX.1213
CGTGCCACT	CRX.1213
TTGACGCAA	CRX.1213_full_mutant
CGCACTCGT	CRX.1213_full_mutant
TGAGCGGAA	CRX.1213_full_mutant
GTTCAACAG	CRX.1213_full_mutant
GGAGGTTAG	CRX.986
CGATATAGT	CRX.986
GCCGTCGAA	CRX.986
AACCGTGCG	CRX.986
GTGCCTCGT	CRX.986_full_mutant
GTCGTGAAC	CRX.986_full_mutant
CAGGTTGAC	CRX.986_full_mutant
AACCTACCT	CRX.986_full_mutant
ACTCGCGGA	CRX.1351
GTCATAGTG	CRX.1351
CTGCTACCA	CRX.1351
TATGATTCT	CRX.1351
CGTAGCGAT	CRX.1351_full_mutant
CGTAGTACA	CRX.1351_full_mutant
GTATAACTA	CRX.1351_full_mutant
CAATCTTAT	CRX.1351_full_mutant
GCGTCTCTA	CRX.38
GTTGTAGGC	CRX.38
CTTCGACGC	CRX.38
TGTACCGGG	CRX.38
AGCTTGCAA	CRX.38_full_mutant
GGCGAATGA	CRX.38_full_mutant
GATCTCTCG	CRX.38_full_mutant
TACAAGACT	CRX.38_full_mutant
ATTACATCT	CRX.4387
CAACTACCT	CRX.4387
GCATCCGCT	CRX.4387
CGTGATATG	CRX.4387
GTTACATTT	CRX.4387_full_mutant
CGGAATGCT	CRX.4387_full_mutant
CATACAGCA	CRX.4387_full_mutant
GAGTGAATA	CRX.4387_full_mutant
ACTCAACTC	CRX.1485
TCACAGTCT	CRX.1485
AGCCTCGAG	CRX.1485
CTACACCGC	CRX.1485
AGGTCAGGA	CRX.1485_full_mutant
TAACGGATT	CRX.1485_full_mutant
ACACGCACG	CRX.1485_full_mutant
GCACATGTA	CRX.1485_full_mutant
ACAACAGCC	CRX.160
TCACCTCAG	CRX.160
TAGCAGTCA	CRX.160
CAACCATCT	CRX.160
TCAGTCTGT	CRX.160_full_mutant
TCTACACCG	CRX.160_full_mutant
TAACGCGAC	CRX.160_full_mutant
GCGATGGCC	CRX.160_full_mutant
TCTGGATTC	CRX.3163
GGCTAAGGA	CRX.3163
CTGTAGAGC	CRX.3163
CTAACAGCA	CRX.3163
GGTGATAAA	CRX.3163_full_mutant
CCTGCCGAT	CRX.3163_full_mutant
GCACAATCA	CRX.3163_full_mutant
AGGTGACCT	CRX.3163_full_mutant
CCGATGCAG	CRX.6046
ATACGACTG	CRX.6046
CGGTGTGGC	CRX.6046
TATCTTGGC	CRX.6046
TACATTACT	CRX.6046_full_mutant
GACTATCTC	CRX.6046_full_mutant
CAAGCGGTT	CRX.6046_full_mutant
GATCGCATA	CRX.6046_full_mutant
GGAGACTAG	CRX.4116
AGCGATCTA	CRX.4116
GAGAATATG	CRX.4116
ACGTAACAT	CRX.4116
TACCAGATG	CRX.4116_full_mutant
GCTGAGCTG	CRX.4116_full_mutant
ATCGTAGAT	CRX.4116_full_mutant
TTCGAGGAC	CRX.4116_full_mutant
ACAAGTCCA	CRX.1818
GATTCTTAT	CRX.1818
ATGGTACGC	CRX.1818
CTACTCTGG	CRX.1818
AAGGCTTCA	CRX.1818_full_mutant
ACAGGAGGC	CRX.1818_full_mutant
GGTCATCAA	CRX.1818_full_mutant
GTTCAAGAT	CRX.1818_full_mutant
TGACTGATG	CRX.1030
TCGAGGCGC	CRX.1030
GACCGTGCA	CRX.1030
AATGTAGTC	CRX.1030
TCGTTCCTC	CRX.1030_full_mutant
AGCACGGTT	CRX.1030_full_mutant
ACCAAGATT	CRX.1030_full_mutant
ATATCGTAA	CRX.1030_full_mutant
TATGGCCTT	CRX.659
CAAGAGGTG	CRX.659
GATTAACGT	CRX.659
GTCTACATC	CRX.659
CCATTAGTC	CRX.659_full_mutant
ACAGCGGCC	CRX.659_full_mutant
CTGGTATGA	CRX.659_full_mutant
ATTCAAGCG	CRX.659_full_mutant
CCTGCCTAA	CRX.4245
AACGCTCTT	CRX.4245
TTAGAGGAA	CRX.4245
TACAGCAGC	CRX.4245
TAGCAGCGT	CRX.4245_full_mutant
ACCTGGTCC	CRX.4245_full_mutant
CTGCGAACG	CRX.4245_full_mutant
CTCGTTGCA	CRX.4245_full_mutant
CCGTTGCTA	CRX.714
ACGACCAGT	CRX.714
CGATACGGT	CRX.714
TAGCCTGTT	CRX.714
GAGGTGAGC	CRX.714_full_mutant
CCATGACGG	CRX.714_full_mutant
GGACGGAGT	CRX.714_full_mutant
TAACACCTC	CRX.714_full_mutant
AGACGTCAC	CRX.6207
GCGGAGTAA	CRX.6207
AAGCAGTAA	CRX.6207
GACGCAGCC	CRX.6207
CAGATGCGT	CRX.6207_full_mutant
GGATCGAAG	CRX.6207_full_mutant
GCGAGAGAC	CRX.6207_full_mutant
GTGATTGCA	CRX.6207_full_mutant
CCTCATGTG	CRX.2813
CGGCTCACT	CRX.2813
GCTCCGCTG	CRX.2813
ATCCAGGCG	CRX.2813
GCTAATGTG	CRX.2813_full_mutant
AGCATAGTT	CRX.2813_full_mutant
TACGAAGTT	CRX.2813_full_mutant
GATTAGAGA	CRX.2813_full_mutant
TCCAGCATT	CRX.3281
ATGGTCTTC	CRX.3281
CTAGACGAC	CRX.3281
ACCACTCTG	CRX.3281
TACGGTATG	CRX.3281_full_mutant
CTCGTCGAC	CRX.3281_full_mutant
TCATGACTC	CRX.3281_full_mutant
AACCTGAAT	CRX.3281_full_mutant
TGAGACTCA	CRX.5209
AGTAGTCTG	CRX.5209
CTCTCCATC	CRX.5209
GGTGTTAAT	CRX.5209
AATCTGCGA	CRX.5209_full_mutant
CCGGAGTTG	CRX.5209_full_mutant
TGAGCGCGC	CRX.5209_full_mutant
CTTCCGTAG	CRX.5209_full_mutant
CTGTCCAGC	CRX.4339
ACATGCGAC	CRX.4339
ACTGACCGG	CRX.4339
TCAGTGAAT	CRX.4339
TAACTCGAG	CRX.4339_full_mutant
TAGCTCGGG	CRX.4339_full_mutant
CACATAACG	CRX.4339_full_mutant
AGACTGCCG	CRX.4339_full_mutant
TCTAAGTTT	CRX.1505
GTTCGCGGA	CRX.1505
GCACTTCAT	CRX.1505
CAGCTGATA	CRX.1505
GACTTCTTA	CRX.1505_full_mutant
ACGTCGCCT	CRX.1505_full_mutant
TGACCGACG	CRX.1505_full_mutant
TCTAAGTGG	CRX.1505_full_mutant
TTGTTAAGA	CRX.2821
TAGAGCCGT	CRX.2821
GAGAGACAT	CRX.2821
AACTGCGCG	CRX.2821
TGCGTGGAT	CRX.2821_full_mutant
ATCGTCCGC	CRX.2821_full_mutant
AATCGGAAA	CRX.2821_full_mutant
CGCCAATCC	CRX.2821_full_mutant
TATCAAGAC	CRX.4214
ACCATTCAC	CRX.4214
GCGAGCGAG	CRX.4214
GGCCTCAAG	CRX.4214
ATGGTAAGA	CRX.4214_full_mutant
TGTAACCGA	CRX.4214_full_mutant
CACAATTCC	CRX.4214_full_mutant
CATACTCCG	CRX.4214_full_mutant
CGTACTGAA	CRX.1069
GACGCATAC	CRX.1069
TAGCCGCCT	CRX.1069
TAGTGCGGT	CRX.1069
AGCGCGTGC	CRX.1069_full_mutant
TCTTGTATG	CRX.1069_full_mutant
TTCCACGTG	CRX.1069_full_mutant
TCGGATCAA	CRX.1069_full_mutant
GGAGACAAT	CRX.3139
AATCATGAC	CRX.3139
CAGTCGGTG	CRX.3139
TATTGTGAA	CRX.3139
GCAGGCATT	CRX.3139_full_mutant
CCGCTACAC	CRX.3139_full_mutant
GGCCTTGAG	CRX.3139_full_mutant
GCCAGCGAC	CRX.3139_full_mutant
TGCGCAGCA	CRX.3221
ACTCGAGGT	CRX.3221
AACACTGGC	CRX.3221
CCTCATGAT	CRX.3221
GCGTAGGAA	CRX.3221_full_mutant
CCTTGAACT	CRX.3221_full_mutant
ATAGTCTAA	CRX.3221_full_mutant
TTCGAAGTG	CRX.3221_full_mutant
GAGCAATTT	CRX.715
ATGGTTGGC	CRX.715
AACAAGCGG	CRX.715
GCCAAGGTT	CRX.715
CTAAGTAAC	CRX.715_full_mutant
ACACTATAA	CRX.715_full_mutant
GTATGCGTA	CRX.715_full_mutant
TCAGCTGCC	CRX.715_full_mutant
ACAAGATGA	CRX.6027
AGCAATGGG	CRX.6027
CGATGACGT	CRX.6027
CCGTTACCA	CRX.6027
ACGATCCAA	CRX.6027_full_mutant
CTGTTACAC	CRX.6027_full_mutant
TTCCACATA	CRX.6027_full_mutant
GATAGACCC	CRX.6027_full_mutant
TATCCGTCG	CRX.2574
AACAGATTC	CRX.2574
AACTTGCTC	CRX.2574
CGTGTGAGT	CRX.2574
AAGGTTCAT	CRX.2574_full_mutant
AGACCTGTA	CRX.2574_full_mutant
TGACCAGGT	CRX.2574_full_mutant
TAATCATGA	CRX.2574_full_mutant
CTTCCAGGC	CRX.4898
TTGGACGTA	CRX.4898
CTTAATCAT	CRX.4898
CGTATATCC	CRX.4898
TAATCTTCG	CRX.4898_full_mutant
GGCATACTA	CRX.4898_full_mutant
CTTCTCGGA	CRX.4898_full_mutant
TTCCAACGT	CRX.4898_full_mutant
CCTAAGGTA	CRX.2521
AGGACCTTA	CRX.2521
CTTCAACAC	CRX.2521
CTTCCGGCG	CRX.2521
TTGCATCCG	CRX.2521_full_mutant
GAGTTGAGG	CRX.2521_full_mutant
AGTTCCAAG	CRX.2521_full_mutant
AGACATTCG	CRX.2521_full_mutant
GAATCACTG	CRX.1210
ACTACAGTG	CRX.1210
TTGGACATG	CRX.1210
CCACAGCTC	CRX.1210
CTGAGGTCG	CRX.1210_full_mutant
TCTATCAGC	CRX.1210_full_mutant
ATGATTCCC	CRX.1210_full_mutant
ATCGCTTGT	CRX.1210_full_mutant
ACCGGCGTA	CRX.5462
TCGAGCCTC	CRX.5462
GTCGTGTAA	CRX.5462
CGAACGCTG	CRX.5462
TCTAGATGG	CRX.5462_full_mutant
GTAATGTAC	CRX.5462_full_mutant
TATCCGGTT	CRX.5462_full_mutant
ACCGATTGA	CRX.5462_full_mutant
CAGATTCTC	CRX.5444
TTCTCAATG	CRX.5444
ATGGTCCAA	CRX.5444
CTCGGCAAG	CRX.5444
TCGTAGGCG	CRX.5444_full_mutant
GGAAGACGC	CRX.5444_full_mutant
CCTTGCCTT	CRX.5444_full_mutant
CTTCCAAGT	CRX.5444_full_mutant
CTTAGAGCA	CRX.4663
TCAGCATTC	CRX.4663
ACAGCGAGA	CRX.4663
CCAACGAGT	CRX.4663
AGAGTTCTG	CRX.4663_full_mutant
CAGTTAAGT	CRX.4663_full_mutant
TGTCCAACT	CRX.4663_full_mutant
AACACCAAT	CRX.4663_full_mutant
CAGCGCAAT	CRX.4124
CTGGATGGT	CRX.4124
TCCATCATA	CRX.4124
AGATACACT	CRX.4124
ATCCTGGCC	CRX.4124_full_mutant
GCGTGATAC	CRX.4124_full_mutant
ACAGTCGAC	CRX.4124_full_mutant
AACTAACAC	CRX.4124_full_mutant
TAAGCGGTC	CRX.6318
ATTCCGGAA	CRX.6318
CGCTTCTTC	CRX.6318
GATCCTCGC	CRX.6318
ATGCGAGCT	CRX.6318_full_mutant
AACCTGCAA	CRX.6318_full_mutant
ACTGAGGTC	CRX.6318_full_mutant
GTTCACTGT	CRX.6318_full_mutant
ACTCAGGCG	CRX.6063
GTGAGGTTC	CRX.6063
GACACCGCA	CRX.6063
GATCCATGA	CRX.6063
CTTATACTG	CRX.6063_full_mutant
CTACTTACA	CRX.6063_full_mutant
GTGGCACAT	CRX.6063_full_mutant
AATTGTTCT	CRX.6063_full_mutant
TGGCGTAAC	CRX.3517
ACTTGAGCA	CRX.3517
CCTAGTAAG	CRX.3517
AGAAGTGGT	CRX.3517
TCCGGCAGA	CRX.3517_full_mutant
AATGTAAGG	CRX.3517_full_mutant
TAGTCCTAC	CRX.3517_full_mutant
CTTCTTGAA	CRX.3517_full_mutant
CATATGAGT	CRX.1478
CACGAAGGA	CRX.1478
GATGCTCTT	CRX.1478
CGGACACCA	CRX.1478
GTGGAGCAA	CRX.1478_full_mutant
ACTCTCAAC	CRX.1478_full_mutant
TGCCGATTT	CRX.1478_full_mutant
TGGTGATTG	CRX.1478_full_mutant
CGCCATGCT	CRX.4255
TCGGTGAAC	CRX.4255
CTTATGACC	CRX.4255
CGTGGCAGC	CRX.4255
GTTCTCACG	CRX.4255_full_mutant
CGCAATGGT	CRX.4255_full_mutant
GTTAAGCTG	CRX.4255_full_mutant
TCTACCTTT	CRX.4255_full_mutant
TCAGCAACA	CRX.5812
TACCGATCT	CRX.5812
AGTATGACT	CRX.5812
TACACTACC	CRX.5812
ATTAGTCCC	CRX.5812_full_mutant
AATAACGTC	CRX.5812_full_mutant
AGGTGGCGG	CRX.5812_full_mutant
AGAACTACT	CRX.5812_full_mutant
TGTGAGACC	CRX.6099
ATTGGCAGC	CRX.6099
AGTCAGCTA	CRX.6099
CGACGTACG	CRX.6099
ATGTGGCAC	CRX.6099_full_mutant
ACAGAACTT	CRX.6099_full_mutant
ACATGTGGC	CRX.6099_full_mutant
GGCGAGACG	CRX.6099_full_mutant
CACTTAACC	CRX.1190
GGAGATCTC	CRX.1190
ACGCCAACG	CRX.1190
TCCTCACCT	CRX.1190
GTACAGCCG	CRX.1190_full_mutant
CAACACCGG	CRX.1190_full_mutant
ACACTGCAA	CRX.1190_full_mutant
TACGCCATT	CRX.1190_full_mutant
ACGACGTGT	CRX.6
CCGGATCGA	CRX.6
TCGGTTCCA	CRX.6
AATCCTGGA	CRX.6
TACCGTGCC	CRX.6_full_mutant
CAATAAGGA	CRX.6_full_mutant
CTCAATGTC	CRX.6_full_mutant
CAGTCGTGG	CRX.6_full_mutant
AGACGCGAA	CRX.975
AAGTCATAC	CRX.975
TGCTTCGAT	CRX.975
AGCGCCTAG	CRX.975
ACGGAGCCC	CRX.975_full_mutant
AATTGCGAT	CRX.975_full_mutant
TTGTGATTT	CRX.975_full_mutant
GTACGCACG	CRX.975_full_mutant
TGACAGGCT	CRX.3351
CACTTAGCT	CRX.3351
CCAGCCATC	CRX.3351
GAACGCTCG	CRX.3351
GATGCTAAT	CRX.3351_full_mutant
ACCTGTGTT	CRX.3351_full_mutant
AACTAATGC	CRX.3351_full_mutant
ACTGTTACC	CRX.3351_full_mutant
CAGCCTTCA	CRX.5368
CTGCGAAGT	CRX.5368
CTCAACGAA	CRX.5368
CCTCTTACC	CRX.5368
ACTCCTTGG	CRX.5368_full_mutant
ACTAACAGT	CRX.5368_full_mutant
GGTCTGATA	CRX.5368_full_mutant
TTCGAACCT	CRX.5368_full_mutant
ATATAGTCA	CRX.589
AATCGCATG	CRX.589
TGATCTTAT	CRX.589
TCGTGCATT	CRX.589
TCCATCGAT	CRX.589_full_mutant
CAAGTGTCA	CRX.589_full_mutant
TGGCCAATA	CRX.589_full_mutant
GAGGTATCC	CRX.589_full_mutant
CACGTCGAG	CRX.127
AGACCTTGA	CRX.127
TGTGGTTGA	CRX.127
CTACGTACT	CRX.127
GATGAAGTA	CRX.127_full_mutant
TCCAGGCTC	CRX.127_full_mutant
TGATAGCTG	CRX.127_full_mutant
GACCACTCC	CRX.127_full_mutant
GAGGTGATG	CRX.1344
CCATTCATA	CRX.1344
CGGAGAACA	CRX.1344
AGCGCAACT	CRX.1344
TACCTTCAA	CRX.1344_full_mutant
GGCCACACA	CRX.1344_full_mutant
TGAACCTAG	CRX.1344_full_mutant
CCTCTACCT	CRX.1344_full_mutant
GTACGTCCC	CRX.2898
AGTCACAGC	CRX.2898
AATAGAACG	CRX.2898
GTTGGTAAT	CRX.2898
ACTAGGAAA	CRX.2898_full_mutant
TGCCACAGG	CRX.2898_full_mutant
TAGTTCATT	CRX.2898_full_mutant
AGGCAGGAC	CRX.2898_full_mutant
GTCTCTACG	CRX.544
ACAATGATC	CRX.544
TATCTCGCG	CRX.544
GACTACCTT	CRX.544
ATGGCAGTC	CRX.544_full_mutant
CAGCAGACT	CRX.544_full_mutant
AATCGTTGG	CRX.544_full_mutant
ACTTCTCCC	CRX.544_full_mutant
GTTAAGGCC	CRX.555
TACACATCC	CRX.555
CAGAATAGA	CRX.555
AGGACCTCG	CRX.555
TCCAGTAGA	CRX.555_full_mutant
TACTTGTCA	CRX.555_full_mutant
CTAGAATCG	CRX.555_full_mutant
ACAACCACA	CRX.555_full_mutant
TGTGCACGG	CRX.4102
TATGCAGAT	CRX.4102
AGCAGATCC	CRX.4102
TAATACGCG	CRX.4102
TTGTTGACC	CRX.4102_full_mutant
AAGCTTGCA	CRX.4102_full_mutant
GAGCGCATT	CRX.4102_full_mutant
TAGCTTCGT	CRX.4102_full_mutant
ACAGACCGT	CRX.2220
TCGGTATTC	CRX.2220
ACTGGCGGC	CRX.2220
AGGTTGATT	CRX.2220
CCGGATCTC	CRX.2220_full_mutant
GTGATTAGT	CRX.2220_full_mutant
CAGTTCCAT	CRX.2220_full_mutant
GTCGTTATC	CRX.2220_full_mutant
CGCGTACCT	CRX.5942
CCGCCTGTG	CRX.5942
TGCGAGACT	CRX.5942
TCCTTAAGC	CRX.5942
TGCAGCAGT	CRX.5942_full_mutant
TTCTCGCTC	CRX.5942_full_mutant
CTAGTCGGG	CRX.5942_full_mutant
TTCACTGTA	CRX.5942_full_mutant
ATAAGTCTA	CRX.4571
GCCGAACCA	CRX.4571
CATCGATGA	CRX.4571
CCTGTAATC	CRX.4571
GGAGTCGCC	CRX.4571_full_mutant
TGATATGAC	CRX.4571_full_mutant
TCACGGAAC	CRX.4571_full_mutant
GCTTGTAAG	CRX.4571_full_mutant
CAGTTGATG	CRX.5593
TCATTCTAG	CRX.5593
CAGTCGAGT	CRX.5593
AATAACTCA	CRX.5593
TTCGTCGAT	CRX.5593_full_mutant
CGGTAGAGA	CRX.5593_full_mutant
AAGACAGTA	CRX.5593_full_mutant
TCGCTGGAG	CRX.5593_full_mutant
TGGAGCACT	CRX.6028
CAGCGCACA	CRX.6028
GCTATTGTC	CRX.6028
AACTCCTTA	CRX.6028
AGATTCACG	CRX.6028_full_mutant
TCCACGAGG	CRX.6028_full_mutant
CTAGCGTTT	CRX.6028_full_mutant
ACTTGCGAA	CRX.6028_full_mutant
ATCGAACAT	CRX.673
AGCGCGACC	CRX.673
CTTCGTATA	CRX.673
GTGCGTTAA	CRX.673
TGGTCAGAC	CRX.673_1_double
CCATCGCCG	CRX.673_1_double
AGATAACCT	CRX.673_1_double
CCTCTTCAC	CRX.673_1_double
GCCTTATCG	CRX.673_2_double
GTGTGTCAA	CRX.673_2_double
AACTTGTCC	CRX.673_2_double
CTTCCATCC	CRX.673_2_double
GGTGCACCA	CRX.673_full_mutant
CCGCGCAAA	CRX.673_full_mutant
AGGTAACAA	CRX.673_full_mutant
GAATGTCCA	CRX.673_full_mutant
AAGTAGGTA	CRX.1814
GGCTATAAT	CRX.1814
CTGATGGCG	CRX.1814
TTATGCTGC	CRX.1814
GCTATAGCA	CRX.1814_1_double
CAGTGCGCA	CRX.1814_1_double
AAGAACCTT	CRX.1814_1_double
GTTCGACAA	CRX.1814_1_double
CCTCGGATC	CRX.1814_2_double
ATAGATACC	CRX.1814_2_double
ACACAGCAC	CRX.1814_2_double
GTAACGGTC	CRX.1814_2_double
GCATATGCA	CRX.1814_full_mutant
TGCCTCGAC	CRX.1814_full_mutant
CCGAAGGTT	CRX.1814_full_mutant
ACAGATCGC	CRX.1814_full_mutant
GCCTGCAAG	CRX.2783
ACCTTGCCA	CRX.2783
TAGCGCACG	CRX.2783
CTCTCATCC	CRX.2783
GGCAGACCC	CRX.2783_1_double
GGATCTGCG	CRX.2783_1_double
GTGGAGAGC	CRX.2783_1_double
CTACGTAAG	CRX.2783_1_double
ACTTGTGTC	CRX.2783_2_double
TGTGGACGT	CRX.2783_2_double
TTGTGCGCC	CRX.2783_2_double
CGATTACTC	CRX.2783_2_double
GTGGTCCAG	CRX.2783_full_mutant
CATTCTGGT	CRX.2783_full_mutant
AGACGCGTT	CRX.2783_full_mutant
GACGACTGT	CRX.2783_full_mutant
GGCAATCGT	CRX.3243
AAGGTGTTT	CRX.3243
TGGAGCGAA	CRX.3243
CAGCCAGAT	CRX.3243
GCTTGGCAG	CRX.3243_1_double
CCTCATAGT	CRX.3243_1_double
CAGGCGAGG	CRX.3243_1_double
GAAGTCAAA	CRX.3243_1_double
CTCGTCGCG	CRX.3243_2_double
GTTGTTCAC	CRX.3243_2_double
TGACATTAA	CRX.3243_2_double
GCGTCAGGC	CRX.3243_2_double
CCAGATCTT	CRX.3243_full_mutant
TAGTTCGCT	CRX.3243_full_mutant
ATTAAGCTA	CRX.3243_full_mutant
ATGTGGCGT	CRX.3243_full_mutant
ACACCTCTG	CRX.4379
ATATAGGAG	CRX.4379
TATTCACGC	CRX.4379
TCTGTTGGT	CRX.4379
CAAGCACGT	CRX.4379_1_double
GACGTAACC	CRX.4379_1_double
TCGACTTCG	CRX.4379_1_double
CAGATGGTC	CRX.4379_1_double
TGTCCGTGC	CRX.4379_2_double
ATCCTGGTT	CRX.4379_2_double
TATAGACCG	CRX.4379_2_double
GTTGCGCTC	CRX.4379_2_double
ACAATCTAA	CRX.4379_full_mutant
GCACTTCTG	CRX.4379_full_mutant
ATCAACGGC	CRX.4379_full_mutant
TATCTTGTG	CRX.4379_full_mutant
CGCGAGCTA	CRX.3250
GATCTGAGC	CRX.3250
TTATCTTCC	CRX.3250
CGATATAAC	CRX.3250
CATGCGAAC	CRX.3250_1_double
GCTCTCGCG	CRX.3250_1_double
GATGCACAC	CRX.3250_1_double
ACTCTCTCC	CRX.3250_1_double
GTCGGATCG	CRX.3250_2_double
CTAAGTCGA	CRX.3250_2_double
GGCGGCTTA	CRX.3250_2_double
TAGAGGTGG	CRX.3250_2_double
GCGTGTAGT	CRX.3250_full_mutant
CCTATAATT	CRX.3250_full_mutant
ACCATGGCG	CRX.3250_full_mutant
TTCGGCAAA	CRX.3250_full_mutant
TCTCCTTAT	CRX.5536
GCAAGCAGA	CRX.5536
GGAGTGCTT	CRX.5536
TCAGAGGCT	CRX.5536
TCGAATCTC	CRX.5536_1_double
AAGTCTTAA	CRX.5536_1_double
ACTCTCCAG	CRX.5536_1_double
CCTAGTCGC	CRX.5536_1_double
GGTAGTGGA	CRX.5536_2_double
CATCGAACA	CRX.5536_2_double
GTGGATCTA	CRX.5536_2_double
CGTTGTACT	CRX.5536_2_double
CGTAGTCTT	CRX.5536_full_mutant
CATACGTCT	CRX.5536_full_mutant
TGGTAGCGT	CRX.5536_full_mutant
CGTGATGTA	CRX.5536_full_mutant
ACCACCTGC	CRX.332
ACGCATCGG	CRX.332
TAGTTCACC	CRX.332
ACTCGGCGA	CRX.332
TTAGCAACG	CRX.332_1_double
CGTACAATG	CRX.332_1_double
TTCGAGATG	CRX.332_1_double
[truncated: 13,001 more rows]
