# Supplementary material for: Pathogenic variants in CRX have distinct cis-regulatory effects on enhancers and silencers in photoreceptors
Source: Genome Res. 2024 Feb;34(2):243–55. doi: 10.1101/gr.278133.123 (PMC10984388; doi:10.1101/gr.278133.123)
Supplement: Supplement 2 [file Supplemental_Code_S1.zip › retinopathy-manuscript-main/Nearby_Genes/ensembl_GRCm39_protein_coding_tss.bed]

chr1	3741721	3741722	ENSMUSG00000051951.6	Xkr4
chr1	4430537	4430538	ENSMUSG00000025900.14	Rp1
chr1	4566636	4566637	ENSMUSG00000025902.14	Sox17
chr1	4855962	4855963	ENSMUSG00000033845.14	Mrpl15
chr1	4878046	4878047	ENSMUSG00000025903.15	Lypla1
chr1	4878115	4878116	ENSMUSG00000104217.2	Gm37988
chr1	4928261	4928262	ENSMUSG00000033813.16	Tcea1
chr1	5140508	5140509	ENSMUSG00000002459.18	Rgs20
chr1	5153303	5153304	ENSMUSG00000033793.13	Atp6v1h
chr1	5658716	5658717	ENSMUSG00000025905.15	Oprk1
chr1	5987617	5987618	ENSMUSG00000033774.5	Npbwr1
chr1	6284869	6284870	ENSMUSG00000025907.15	Rb1cc1
chr1	6429442	6429443	ENSMUSG00000087247.4	Alkal1
chr1	6557455	6557456	ENSMUSG00000033740.18	St18
chr1	7159144	7159145	ENSMUSG00000051285.18	Pcmtd1
chr1	9369463	9369464	ENSMUSG00000025909.17	Sntg1
chr1	9615633	9615634	ENSMUSG00000061024.9	Rrs1
chr1	9618173	9618174	ENSMUSG00000025911.15	Adhfe1
chr1	9671424	9671425	ENSMUSG00000067879.4	Vxn
chr1	9770434	9770435	ENSMUSG00000025912.17	Mybl1
chr1	9818607	9818608	ENSMUSG00000045210.9	Vcpip1
chr1	9868368	9868369	ENSMUSG00000025915.15	Sgk3
chr1	9978895	9978896	ENSMUSG00000046101.17	Mcmdc2
chr1	10038157	10038158	ENSMUSG00000099032.3	Tcf24
chr1	10079361	10079362	ENSMUSG00000025916.11	Ppp1r42
chr1	10108352	10108353	ENSMUSG00000025917.10	Cops5
chr1	10108442	10108443	ENSMUSG00000056763.17	Cspp1
chr1	10302895	10302896	ENSMUSG00000067851.12	Arfgef1
chr1	10790170	10790171	ENSMUSG00000042501.13	Cpa6
chr1	11063689	11063690	ENSMUSG00000048960.14	Prex2
chr1	11484733	11484734	ENSMUSG00000057715.14	A830018L16Rik
chr1	12762501	12762502	ENSMUSG00000016918.16	Sulf1
chr1	13061359	13061360	ENSMUSG00000025938.17	Slco5a1
chr1	13197387	13197388	ENSMUSG00000042414.8	Prdm14
chr1	13444307	13444308	ENSMUSG00000005886.15	Ncoa2
chr1	13660134	13660135	ENSMUSG00000025935.11	Tram1
chr1	13730770	13730771	ENSMUSG00000025937.7	Lactb2
chr1	13738995	13738996	ENSMUSG00000067813.4	Xkr9
chr1	14380424	14380425	ENSMUSG00000025932.15	Eya1
chr1	14826214	14826215	ENSMUSG00000025930.7	Msc
chr1	14989086	14989087	ENSMUSG00000032769.6	Trpa1
chr1	15382676	15382677	ENSMUSG00000092083.5	Kcnb2
chr1	15875870	15875871	ENSMUSG00000025925.15	Terf1
chr1	15962946	15962947	ENSMUSG00000032719.5	Sbspon
chr1	16163549	16163550	ENSMUSG00000067795.14	4930444P10Rik
chr1	16174451	16174452	ENSMUSG00000043716.14	Rpl7
chr1	16175998	16175999	ENSMUSG00000025921.8	Rdh10
chr1	16589530	16589531	ENSMUSG00000025920.20	Stau2
chr1	16689536	16689537	ENSMUSG00000025939.20	Ube2w
chr1	16727262	16727263	ENSMUSG00000079658.10	Eloc
chr1	16735431	16735432	ENSMUSG00000025940.7	Tmem70
chr1	16758657	16758658	ENSMUSG00000025779.11	Ly96
chr1	17168113	17168114	ENSMUSG00000042686.6	Jph1
chr1	17215586	17215587	ENSMUSG00000025777.9	Gdap1
chr1	17672125	17672126	ENSMUSG00000067780.4	Pi15
chr1	17797312	17797313	ENSMUSG00000025776.14	Crispld1
chr1	18216126	18216127	ENSMUSG00000025774.15	Crisp4
chr1	18307667	18307668	ENSMUSG00000073735.2	Defb18
chr1	18335304	18335305	ENSMUSG00000067773.7	Defb41
chr1	19173246	19173247	ENSMUSG00000042596.8	Tfap2d
chr1	19279138	19279139	ENSMUSG00000025927.14	Tfap2b
chr1	20688288	20688289	ENSMUSG00000043760.17	Pkhd1
chr1	20801129	20801130	ENSMUSG00000025929.5	Il17a
chr1	20854494	20854495	ENSMUSG00000041872.10	Il17f
chr1	20890536	20890537	ENSMUSG00000041859.11	Mcm3
chr1	20960830	20960831	ENSMUSG00000025931.16	Paqr8
chr1	21021912	21021913	ENSMUSG00000041809.6	Efhc1
chr1	21149453	21149454	ENSMUSG00000041779.6	Tram2
chr1	21288886	21288887	ENSMUSG00000025933.16	Tmem14a
chr1	21310813	21310814	ENSMUSG00000025934.16	Gsta3
chr1	21419865	21419866	ENSMUSG00000067750.4	Khdc1a
chr1	21438555	21438556	ENSMUSG00000041722.8	Khdc1c
chr1	21453780	21453781	ENSMUSG00000085079.4	Khdc1b
chr1	22032166	22032167	ENSMUSG00000028033.17	Kcnq5
chr1	22844805	22844806	ENSMUSG00000041670.20	Rims1
chr1	23141334	23141335	ENSMUSG00000073730.3	Ppp1r14bl
chr1	23422256	23422257	ENSMUSG00000026158.12	Ogfrl1
chr1	23801007	23801008	ENSMUSG00000026156.9	B3gat2
chr1	23961398	23961399	ENSMUSG00000026155.14	Smap1
chr1	24044737	24044738	ENSMUSG00000026154.5	Sdhaf4
chr1	24139414	24139415	ENSMUSG00000026153.16	Fam135a
chr1	24216691	24216692	ENSMUSG00000026147.17	Col9a1
chr1	24626553	24626554	ENSMUSG00000026141.14	Col19a1
chr1	24717711	24717712	ENSMUSG00000073725.9	Lmbrd1
chr1	25868788	25868789	ENSMUSG00000033569.18	Adgrb3
chr1	26726541	26726542	ENSMUSG00000073722.4	4931408C20Rik
chr1	28819333	28819334	ENSMUSG00000048411.5	Gm597
chr1	30912662	30912663	ENSMUSG00000048874.16	Phf3
chr1	30988390	30988391	ENSMUSG00000026064.17	Ptp4a1
chr1	30988836	30988837	ENSMUSG00000117310.3	Ptp4a1
chr1	31017049	31017050	ENSMUSG00000117091.2	Gm5698
chr1	31215482	31215483	ENSMUSG00000050217.14	Lgsn
chr1	31261692	31261693	ENSMUSG00000086727.10	4931428L18Rik
chr1	31261919	31261920	ENSMUSG00000026063.5	Dnaaf6
chr1	31326026	31326027	ENSMUSG00000094215.4	Gm6489
chr1	32211795	32211796	ENSMUSG00000026058.12	Khdrbs2
chr1	32586375	32586376	ENSMUSG00000091318.3	Semp2l1
chr1	33708876	33708877	ENSMUSG00000026134.12	Prim2
chr1	33758976	33758977	ENSMUSG00000004768.15	Rab23
chr1	33796876	33796877	ENSMUSG00000042215.9	Bag2
chr1	33853608	33853609	ENSMUSG00000042197.14	Zfp451
chr1	33946897	33946898	ENSMUSG00000042182.17	Bend6
chr1	33947306	33947307	ENSMUSG00000026131.21	Dst
chr1	34478753	34478754	ENSMUSG00000042111.10	Ccdc115
chr1	34478932	34478933	ENSMUSG00000026127.14	Imp4
chr1	34498846	34498847	ENSMUSG00000026126.16	Ptpn18
chr1	34537491	34537492	ENSMUSG00000026125.10	Prss39
chr1	34574729	34574730	ENSMUSG00000026124.5	Cfc1
chr1	34600001	34600002	ENSMUSG00000037529.14	Prss40
chr1	34618738	34618739	ENSMUSG00000045174.11	Amer3
chr1	34717269	34717270	ENSMUSG00000037509.22	Arhgef4
chr1	34840875	34840876	ENSMUSG00000118272.2	Gm55978
chr1	34882131	34882132	ENSMUSG00000037503.13	Fam168b
chr1	34889073	34889074	ENSMUSG00000026123.12	Plekhb2
chr1	36107481	36107482	ENSMUSG00000045216.8	Hs6st1
chr1	36283386	36283387	ENSMUSG00000037470.15	Uggt1
chr1	36312516	36312517	ENSMUSG00000047180.9	Neurl3
chr1	36346835	36346836	ENSMUSG00000037447.17	Arid5a
chr1	36407095	36407096	ENSMUSG00000010453.13	Kansl3
chr1	36411372	36411373	ENSMUSG00000037432.16	Fer1l5
chr1	36484352	36484353	ENSMUSG00000001143.14	Lman2l
chr1	36510701	36510702	ENSMUSG00000037408.11	Cnnm4
chr1	36550948	36550949	ENSMUSG00000001138.14	Cnnm3
chr1	36574820	36574821	ENSMUSG00000067653.13	Ankrd23
chr1	36578439	36578440	ENSMUSG00000109510.2	Gm42417
chr1	36586526	36586527	ENSMUSG00000079610.10	Ankrd39
chr1	36596607	36596608	ENSMUSG00000026121.14	Sema4c
chr1	36722264	36722265	ENSMUSG00000046337.18	Fam178b
chr1	36730565	36730566	ENSMUSG00000061518.12	Cox5b
chr1	36749089	36749090	ENSMUSG00000037351.10	Actr1b
chr1	36753619	36753620	ENSMUSG00000102416.5	4933424G06Rik
chr1	36800879	36800880	ENSMUSG00000026117.11	Zap70
chr1	36978903	36978904	ENSMUSG00000026116.12	Tmem131
chr1	37068414	37068415	ENSMUSG00000050122.20	Vwa3b
chr1	37257460	37257461	ENSMUSG00000026114.15	Cnga3
chr1	37397000	37397001	ENSMUSG00000026113.18	Inpp4a
chr1	37469184	37469185	ENSMUSG00000026112.8	Coa5
chr1	37469251	37469252	ENSMUSG00000026111.16	Unc50
chr1	37580097	37580098	ENSMUSG00000026110.16	Mgat4a
chr1	37759166	37759167	ENSMUSG00000026090.17	Cracdl
chr1	37903917	37903918	ENSMUSG00000060771.16	Tsga10
chr1	37911287	37911288	ENSMUSG00000037216.6	Lipt1
chr1	37929492	37929493	ENSMUSG00000026088.16	Mitd1
chr1	37929558	37929559	ENSMUSG00000026087.12	Mrpl30
chr1	37955574	37955575	ENSMUSG00000061584.7	Lyg2
chr1	37996840	37996841	ENSMUSG00000026085.12	Lyg1
chr1	38036396	38036397	ENSMUSG00000058407.13	Txndc9
chr1	38037091	38037092	ENSMUSG00000026083.13	Eif5b
chr1	38168743	38168744	ENSMUSG00000026082.12	Rev1
chr1	38666282	38666283	ENSMUSG00000037138.19	Aff3
chr1	38875792	38875793	ENSMUSG00000048814.12	Lonrf2
chr1	38937242	38937243	ENSMUSG00000026080.15	Chst10
chr1	38978230	38978231	ENSMUSG00000067604.9	Nms
chr1	39024689	39024690	ENSMUSG00000026078.11	Pdcl3
chr1	39233293	39233294	ENSMUSG00000026077.16	Npas2
chr1	39406959	39406960	ENSMUSG00000073702.12	Rpl31
chr1	39517836	39517837	ENSMUSG00000003134.11	Tbc1d8
chr1	39574073	39574074	ENSMUSG00000003135.16	Cnot11
chr1	39616486	39616487	ENSMUSG00000048234.14	Rnf149
chr1	39690642	39690643	ENSMUSG00000050967.6	Creg2
chr1	39760157	39760158	ENSMUSG00000057173.9	Rfx8
chr1	39940073	39940074	ENSMUSG00000026074.16	Map4k4
chr1	40123858	40123859	ENSMUSG00000026073.14	Il1r2
chr1	40264240	40264241	ENSMUSG00000026072.13	Il1r1
chr1	40363850	40363851	ENSMUSG00000070942.9	Il1rl2
chr1	40478787	40478788	ENSMUSG00000026069.16	Il1rl1
chr1	40505166	40505167	ENSMUSG00000026070.16	Il18r1
chr1	40554522	40554523	ENSMUSG00000026068.12	Il18rap
chr1	40619241	40619242	ENSMUSG00000026065.9	Slc9a4
chr1	40719734	40719735	ENSMUSG00000026062.13	Slc9a2
chr1	40829823	40829824	ENSMUSG00000041945.13	Mfsd9
chr1	40844761	40844762	ENSMUSG00000079588.4	Tmem182
chr1	42734928	42734929	ENSMUSG00000045515.5	Pou3f3
chr1	42890393	42890394	ENSMUSG00000060679.15	Mrps9
chr1	42992123	42992124	ENSMUSG00000041907.10	Gpr45
chr1	43137782	43137783	ENSMUSG00000070939.10	Tgfbrap1
chr1	43137870	43137871	ENSMUSG00000010290.8	AI597479
chr1	43203121	43203122	ENSMUSG00000008136.15	Fhl2
chr1	43484911	43484912	ENSMUSG00000066877.12	Nck2
chr1	43769762	43769763	ENSMUSG00000026051.9	Ecrg4
chr1	43866960	43866961	ENSMUSG00000057363.13	Uxs1
chr1	43973167	43973168	ENSMUSG00000041763.15	Tpp2
chr1	44059166	44059167	ENSMUSG00000047343.5	Mettl21c
chr1	44118906	44118907	ENSMUSG00000091844.3	Gm8251
chr1	44141522	44141523	ENSMUSG00000026049.12	Tex30
chr1	44157968	44157969	ENSMUSG00000026047.14	Poglut2
chr1	44159128	44159129	ENSMUSG00000041684.12	Bivm
chr1	44187007	44187008	ENSMUSG00000026048.17	Ercc5
chr1	44258121	44258122	ENSMUSG00000046828.4	Mettl21e
chr1	44590853	44590854	ENSMUSG00000056870.10	Gulp1
chr1	45350698	45350699	ENSMUSG00000026043.19	Col3a1
chr1	45542442	45542443	ENSMUSG00000026042.17	Col5a2
chr1	45834326	45834327	ENSMUSG00000025995.17	Wdr75
chr1	45964742	45964743	ENSMUSG00000025993.11	Slc40a1
chr1	46105898	46105899	ENSMUSG00000041144.13	Dnah7b
chr1	46464752	46464753	ENSMUSG00000101337.7	Dnah7c
chr1	46893206	46893207	ENSMUSG00000025986.7	Slc39a10
chr1	50966678	50966679	ENSMUSG00000026109.15	Tmeff2
chr1	51328285	51328286	ENSMUSG00000045954.8	Cavin2
chr1	51517558	51517559	ENSMUSG00000026107.12	Nabp1
chr1	51955087	51955088	ENSMUSG00000018417.15	Myo1b
chr1	52047402	52047403	ENSMUSG00000062939.12	Stat4
chr1	52158783	52158784	ENSMUSG00000026104.15	Stat1
chr1	52272382	52272383	ENSMUSG00000026103.15	Gls
chr1	52539838	52539839	ENSMUSG00000002881.15	Nab1
chr1	52669862	52669863	ENSMUSG00000043015.16	Nemp2
chr1	52766621	52766622	ENSMUSG00000041439.16	Mfsd6
chr1	52856847	52856848	ENSMUSG00000026102.10	Inpp1
chr1	52884205	52884206	ENSMUSG00000041426.13	Hibch
chr1	52992003	52992004	ENSMUSG00000043629.13	1700019D03Rik
chr1	53100799	53100800	ENSMUSG00000026100.7	Mstn
chr1	53226767	53226768	ENSMUSG00000060715.10	1700019A02Rik
chr1	53336177	53336178	ENSMUSG00000026098.14	Pms1
chr1	53336254	53336255	ENSMUSG00000026097.10	Ormdl1
chr1	53336270	53336271	ENSMUSG00000100679.3	Gm28778
chr1	53352822	53352823	ENSMUSG00000026096.15	Osgepl1
chr1	53391778	53391779	ENSMUSG00000117809.2	Gm50478
chr1	53391826	53391827	ENSMUSG00000099913.2	Gm28551
chr1	53391911	53391912	ENSMUSG00000026095.16	Asnsd1
chr1	53745920	53745921	ENSMUSG00000096141.3	Dnah7a
chr1	53824383	53824384	ENSMUSG00000026094.15	Stk17b
chr1	54233207	54233208	ENSMUSG00000042807.16	Hecw2
chr1	54289842	54289843	ENSMUSG00000025983.12	Ccdc150
chr1	54478130	54478131	ENSMUSG00000041303.8	Gtf3c3
chr1	54495922	54495923	ENSMUSG00000109809.2	Gm34066
chr1	54596841	54596842	ENSMUSG00000073678.5	Pgap1
chr1	54965546	54965547	ENSMUSG00000052331.15	Ankrd44
chr1	55066640	55066641	ENSMUSG00000025982.14	Sf3b1
chr1	55091929	55091930	ENSMUSG00000025981.14	Coq10b
chr1	55127183	55127184	ENSMUSG00000025980.15	Hspd1
chr1	55127291	55127292	ENSMUSG00000073676.5	Hspe1
chr1	55170390	55170391	ENSMUSG00000025979.14	Mob4
chr1	55265941	55265942	ENSMUSG00000025978.15	Rftn2
chr1	55276336	55276337	ENSMUSG00000046994.10	Mars2
chr1	55402478	55402479	ENSMUSG00000025977.16	Boll
chr1	55445080	55445081	ENSMUSG00000038349.11	Plcl1
chr1	56676594	56676595	ENSMUSG00000045336.6	Hsfy2
chr1	57011017	57011018	ENSMUSG00000038331.16	Satb2
chr1	57416779	57416780	ENSMUSG00000038323.4	1700066M21Rik
chr1	57445487	57445488	ENSMUSG00000025971.7	Maip1
chr1	57446260	57446261	ENSMUSG00000048495.17	Tyw5
chr1	57814020	57814021	ENSMUSG00000038305.16	Spats2l
chr1	58009287	58009288	ENSMUSG00000054770.17	Kctd18
chr1	58035130	58035131	ENSMUSG00000026039.10	Sgo2a
chr1	58069090	58069091	ENSMUSG00000063558.5	Aox1
chr1	58152295	58152296	ENSMUSG00000064294.13	Aox3
chr1	58249556	58249557	ENSMUSG00000038242.13	Aox4
chr1	58317485	58317486	ENSMUSG00000079554.3	Aox2
chr1	58432629	58432630	ENSMUSG00000051223.15	Bzw1
chr1	58463225	58463226	ENSMUSG00000026034.18	Clk1
chr1	58484310	58484311	ENSMUSG00000026036.18	Nif3l1
chr1	58484588	58484589	ENSMUSG00000026035.16	Ppil3
chr1	58544268	58544269	ENSMUSG00000026037.15	Orc2
chr1	58625425	58625426	ENSMUSG00000038174.15	Hycc2
chr1	58625543	58625544	ENSMUSG00000026032.9	Ndufb3
chr1	58731601	58731602	ENSMUSG00000047528.14	Flacc1
chr1	58750710	58750711	ENSMUSG00000026031.16	Cflar
chr1	58834636	58834637	ENSMUSG00000026029.15	Casp8
chr1	59012589	59012590	ENSMUSG00000026028.13	Trak2
chr1	59012681	59012682	ENSMUSG00000026027.14	Stradb
chr1	59134052	59134053	ENSMUSG00000072295.8	C2cd6
chr1	59159541	59159542	ENSMUSG00000038079.15	Tmem237
chr1	59202548	59202549	ENSMUSG00000079550.10	Mpp4
chr1	59276390	59276391	ENSMUSG00000026024.15	Als2
chr1	59296065	59296066	ENSMUSG00000026023.17	Cdk15
chr1	59521583	59521584	ENSMUSG00000041075.9	Fzd7
chr1	59555423	59555424	ENSMUSG00000047361.17	Gm973
chr1	59709993	59709994	ENSMUSG00000026021.16	Sumo1
chr1	59724168	59724169	ENSMUSG00000026020.10	Nop58
chr1	59802559	59802560	ENSMUSG00000067336.7	Bmpr2
chr1	59952165	59952166	ENSMUSG00000041040.13	Fam117b
chr1	60067388	60067389	ENSMUSG00000026018.13	Ica1l
chr1	60137067	60137068	ENSMUSG00000026019.16	Wdr12
chr1	60144503	60144504	ENSMUSG00000026017.14	Carf
chr1	60219758	60219759	ENSMUSG00000073664.12	Nbeal1
chr1	60382482	60382483	ENSMUSG00000049439.14	Cyp20a1
chr1	60448854	60448855	ENSMUSG00000026782.16	Abi2
chr1	60605938	60605939	ENSMUSG00000026014.16	Raph1
chr1	60785517	60785518	ENSMUSG00000026012.3	Cd28
chr1	60948184	60948185	ENSMUSG00000026011.14	Ctla4
chr1	61017086	61017087	ENSMUSG00000026009.15	Icos
chr1	61677983	61677984	ENSMUSG00000052062.15	Pard3b
chr1	62742861	62742862	ENSMUSG00000025969.16	Nrp2
chr1	63153849	63153850	ENSMUSG00000040865.17	Ino80d
chr1	63215981	63215982	ENSMUSG00000025968.17	Ndufs1
chr1	63215984	63215985	ENSMUSG00000025967.17	Eef1b2
chr1	63253702	63253703	ENSMUSG00000046856.14	Gpr1
chr1	63312424	63312425	ENSMUSG00000027520.17	Zdbf2
chr1	63485054	63485055	ENSMUSG00000025964.16	Adam23
chr1	63655127	63655128	ENSMUSG00000115378.2	Gm39653
chr1	63726086	63726087	ENSMUSG00000069085.6	Dytn
chr1	63769477	63769478	ENSMUSG00000025963.6	Mdh1b
chr1	63769773	63769774	ENSMUSG00000025962.16	Fastkd2
chr1	64160650	64160651	ENSMUSG00000025959.14	Klf7
chr1	64571968	64571969	ENSMUSG00000025958.15	Creb1
chr1	64656327	64656328	ENSMUSG00000025956.11	Mettl21a
chr1	64729614	64729615	ENSMUSG00000070871.11	Ccnyl1
chr1	64776910	64776911	ENSMUSG00000045005.10	Fzd5
chr1	64995983	64995984	ENSMUSG00000051344.14	Plekhm3
chr1	65071918	65071919	ENSMUSG00000025955.14	Akr1cl
chr1	65090308	65090309	ENSMUSG00000070870.7	Cryge
chr1	65102611	65102612	ENSMUSG00000067299.12	Crygd
chr1	65112680	65112681	ENSMUSG00000025952.16	Crygc
chr1	65121447	65121448	ENSMUSG00000073658.5	Crygb
chr1	65142532	65142533	ENSMUSG00000044429.9	Cryga
chr1	65158717	65158718	ENSMUSG00000100846.2	Gm28845
chr1	65162352	65162353	ENSMUSG00000044816.11	D630023F18Rik
chr1	65218340	65218341	ENSMUSG00000025950.17	Idh1
chr1	65225909	65225910	ENSMUSG00000025949.17	Pikfyve
chr1	65350416	65350417	ENSMUSG00000025946.14	Pth2r
chr1	65965679	65965680	ENSMUSG00000025945.12	Crygf
chr1	66401355	66401356	ENSMUSG00000015222.19	Map2
chr1	66507526	66507527	ENSMUSG00000055567.19	Unc80
chr1	66739990	66739991	ENSMUSG00000026005.16	Rpe
chr1	66856705	66856706	ENSMUSG00000026004.16	Kansl1l
chr1	66902436	66902437	ENSMUSG00000026003.6	Acadl
chr1	66984302	66984303	ENSMUSG00000061816.16	Myl1
chr1	67078031	67078032	ENSMUSG00000026000.17	Lancl1
chr1	67162185	67162186	ENSMUSG00000025991.9	Cps1
chr1	69146915	69146916	ENSMUSG00000062209.16	Erbb4
chr1	69725045	69725046	ENSMUSG00000025997.14	Ikzf2
chr1	69866147	69866148	ENSMUSG00000053153.15	Spag16
chr1	70764874	70764875	ENSMUSG00000045648.16	Vwc2l
chr1	71142305	71142306	ENSMUSG00000026196.8	Bard1
chr1	71454069	71454070	ENSMUSG00000050296.15	Abca12
chr1	71596309	71596310	ENSMUSG00000026192.14	Atic
chr1	71692334	71692335	ENSMUSG00000026193.16	Fn1
chr1	72251466	72251467	ENSMUSG00000039395.9	Mreg
chr1	72323473	72323474	ENSMUSG00000026189.14	Pecr
chr1	72323528	72323529	ENSMUSG00000026188.12	Tmem169
chr1	72346586	72346587	ENSMUSG00000026187.10	Xrcc5
chr1	72576089	72576090	ENSMUSG00000039372.6	Marchf4
chr1	72622410	72622411	ENSMUSG00000039354.17	Smarcal1
chr1	72739723	72739724	ENSMUSG00000039342.6	Ankar
chr1	72750449	72750450	ENSMUSG00000046330.11	Rpl37a
chr1	72863662	72863663	ENSMUSG00000039323.19	Igfbp2
chr1	72914043	72914044	ENSMUSG00000026185.9	Igfbp5
chr1	73055068	73055069	ENSMUSG00000026182.7	Tnp1
chr1	74163606	74163607	ENSMUSG00000055322.17	Tns1
chr1	74164738	74164739	ENSMUSG00000061815.12	Rufy4
chr1	74193150	74193151	ENSMUSG00000026180.9	Cxcr2
chr1	74232394	74232395	ENSMUSG00000048480.6	Cxcr1
chr1	74275656	74275657	ENSMUSG00000006304.15	Arpc2
chr1	74317709	74317710	ENSMUSG00000064272.4	Gpbar1
chr1	74323839	74323840	ENSMUSG00000006299.14	Aamp
chr1	74324214	74324215	ENSMUSG00000026179.15	Pnkd
chr1	74343520	74343521	ENSMUSG00000006301.18	Tmbim1
chr1	74401294	74401295	ENSMUSG00000073650.10	Catip
chr1	74414362	74414363	ENSMUSG00000026177.12	Slc11a1
chr1	74430668	74430669	ENSMUSG00000026176.14	Ctdsp1
chr1	74448535	74448536	ENSMUSG00000026175.13	Vil1
chr1	74545217	74545218	ENSMUSG00000026174.10	Cnot9
chr1	74582047	74582048	ENSMUSG00000026173.16	Plcd4
chr1	74583443	74583444	ENSMUSG00000033364.14	Usp37
chr1	74627184	74627185	ENSMUSG00000026135.18	Zfp142
chr1	74627459	74627460	ENSMUSG00000026172.13	Bcs1l
chr1	74640556	74640557	ENSMUSG00000026171.13	Rnf25
chr1	74640604	74640605	ENSMUSG00000033276.19	Stk36
chr1	74700904	74700905	ENSMUSG00000033257.15	Ttll4
chr1	74752733	74752734	ENSMUSG00000026170.7	Cyp27a1
chr1	74788114	74788115	ENSMUSG00000006542.14	Prkag3
chr1	74811051	74811052	ENSMUSG00000033227.8	Wnt6
chr1	74830675	74830676	ENSMUSG00000026167.15	Wnt10a
chr1	74894093	74894094	ENSMUSG00000090071.5	Cdk5r2
chr1	74924578	74924579	ENSMUSG00000055197.5	Fev
chr1	74932302	74932303	ENSMUSG00000006546.4	Cryba2
chr1	74974758	74974759	ENSMUSG00000047021.15	Cfap65
chr1	74990831	74990832	ENSMUSG00000006538.13	Ihh
chr1	75101844	75101845	ENSMUSG00000026162.9	Nhej1
chr1	75110534	75110535	ENSMUSG00000026205.9	Slc23a3
chr1	75119282	75119283	ENSMUSG00000033159.15	Cnppd1
chr1	75119430	75119431	ENSMUSG00000049339.17	Retreg2
chr1	75145299	75145300	ENSMUSG00000026197.13	Zfand2b
chr1	75157036	75157037	ENSMUSG00000026198.16	Abcb6
chr1	75167026	75167027	ENSMUSG00000033124.17	Atg9a
chr1	75168804	75168805	ENSMUSG00000026199.18	Ankzf1
chr1	75187422	75187423	ENSMUSG00000026200.14	Glb1l
chr1	75187482	75187483	ENSMUSG00000026201.13	Stk16
chr1	75195268	75195269	ENSMUSG00000026202.14	Tuba4a
chr1	75208734	75208735	ENSMUSG00000096094.3	A630095N17Rik
chr1	75213050	75213051	ENSMUSG00000026203.17	Dnajb2
chr1	75240857	75240858	ENSMUSG00000026204.16	Ptprn
chr1	75255059	75255060	ENSMUSG00000033061.16	Resp18
chr1	75294303	75294304	ENSMUSG00000026209.16	Dnpep
chr1	75336973	75336974	ENSMUSG00000026208.10	Des
chr1	75351941	75351942	ENSMUSG00000026207.17	Speg
chr1	75412587	75412588	ENSMUSG00000033021.17	Gmppa
chr1	75427343	75427344	ENSMUSG00000033007.16	Asic4
chr1	75455915	75455916	ENSMUSG00000032997.17	Chpf
chr1	75456224	75456225	ENSMUSG00000051703.15	Tmem198
chr1	75483005	75483006	ENSMUSG00000026211.19	Obsl1
chr1	75483721	75483722	ENSMUSG00000032968.5	Inha
chr1	75498173	75498174	ENSMUSG00000026213.16	Stk11ip
chr1	75522910	75522911	ENSMUSG00000006576.17	Slc4a3
chr1	77491725	77491726	ENSMUSG00000026235.15	Epha4
chr1	78173475	78173476	ENSMUSG00000004872.16	Pax3
chr1	78286982	78286983	ENSMUSG00000032908.10	Sgpp2
chr1	78465496	78465497	ENSMUSG00000026245.17	Farsb
chr1	78487806	78487807	ENSMUSG00000012187.14	Mogat1
chr1	78488795	78488796	ENSMUSG00000090486.3	BC035947
chr1	78635542	78635543	ENSMUSG00000032883.16	Acsl3
chr1	78635755	78635756	ENSMUSG00000079470.9	Utp14b
chr1	78794475	78794476	ENSMUSG00000047330.9	Kcne4
chr1	79417837	79417838	ENSMUSG00000050711.8	Scg2
chr1	79649689	79649690	ENSMUSG00000054702.15	Ap1s3
chr1	79739486	79739487	ENSMUSG00000073643.12	Wdfy1
chr1	79753735	79753736	ENSMUSG00000026248.10	Mrpl44
chr1	79836413	79836414	ENSMUSG00000026249.11	Serpine2
chr1	80191661	80191662	ENSMUSG00000043230.3	Fam124b
chr1	80318197	80318198	ENSMUSG00000004364.15	Cul3
chr1	80439165	80439166	ENSMUSG00000110100.2	Gm45261
chr1	80736165	80736166	ENSMUSG00000038608.16	Dock10
chr1	81055034	81055035	ENSMUSG00000054976.15	Nyap2
chr1	82210833	82210834	ENSMUSG00000022591.6	Gm9747
chr1	82269137	82269138	ENSMUSG00000055980.3	Irs1
chr1	82316770	82316771	ENSMUSG00000026142.16	Rhbdd1
chr1	82564570	82564571	ENSMUSG00000067158.10	Col4a4
chr1	82564697	82564698	ENSMUSG00000079465.9	Col4a3
chr1	82702669	82702670	ENSMUSG00000026150.15	Mff
chr1	82746182	82746183	ENSMUSG00000026149.3	Tm4sf20
chr1	82748964	82748965	ENSMUSG00000114299.2	Gm47791
chr1	82817455	82817456	ENSMUSG00000026159.14	Agfg1
chr1	82891046	82891047	ENSMUSG00000113880.2	A030005L19Rik
chr1	82902638	82902639	ENSMUSG00000113973.2	A030014E15Rik
chr1	82909120	82909121	ENSMUSG00000113846.2	Gm6217
chr1	82921109	82921110	ENSMUSG00000113084.2	A030003K21Rik
chr1	82933734	82933735	ENSMUSG00000113925.2	Gm7544
chr1	82938007	82938008	ENSMUSG00000114011.2	Gm47955
chr1	82978269	82978270	ENSMUSG00000113097.2	Gm47959
chr1	83016169	83016170	ENSMUSG00000038496.17	Slc19a3
chr1	83020201	83020202	ENSMUSG00000100190.2	Krtap28-10
chr1	83022653	83022654	ENSMUSG00000113267.2	Gm47969
chr1	83037099	83037100	ENSMUSG00000104423.2	A030005K14Rik
chr1	83038651	83038652	ENSMUSG00000101315.2	Krtap28-13
chr1	83094487	83094488	ENSMUSG00000026166.15	Ccl20
chr1	83137502	83137503	ENSMUSG00000053161.17	Daw1
chr1	83385921	83385922	ENSMUSG00000026163.18	Sphkap
chr1	84262366	84262367	ENSMUSG00000045658.17	Pid1
chr1	84673942	84673943	ENSMUSG00000036766.13	Dner
chr1	84817025	84817026	ENSMUSG00000026219.15	Trip12
chr1	84817562	84817563	ENSMUSG00000073633.10	Fbxo36
chr1	84912855	84912856	ENSMUSG00000026220.7	Slc16a14
chr1	84936703	84936704	ENSMUSG00000118590.2	Gm15433
chr1	85006565	85006566	ENSMUSG00000118640.2	Gm7582
chr1	85087170	85087171	ENSMUSG00000089844.8	A530032D15Rik
chr1	85177429	85177430	ENSMUSG00000079457.12	Gm7609
chr1	85248264	85248265	ENSMUSG00000052477.16	C130026I21Rik
chr1	85412863	85412864	ENSMUSG00000118591.2	Gm52955
chr1	85454323	85454324	ENSMUSG00000118607.2	Gm7592
chr1	85503397	85503398	ENSMUSG00000094127.2	G530012D18Rik
chr1	85526538	85526539	ENSMUSG00000070034.14	Sp110
chr1	85528424	85528425	ENSMUSG00000070031.12	Sp140
chr1	85577771	85577772	ENSMUSG00000026222.17	Sp100
chr1	85706364	85706365	ENSMUSG00000052760.17	A630001G21Rik
chr1	85721162	85721163	ENSMUSG00000036707.17	Cab39
chr1	85822002	85822003	ENSMUSG00000026223.16	Itm2c
chr1	85856204	85856205	ENSMUSG00000026224.12	4933407L21Rik
chr1	85888729	85888730	ENSMUSG00000049608.10	Gpr55
chr1	85945790	85945791	ENSMUSG00000026226.17	Spata3
chr1	85973585	85973586	ENSMUSG00000026227.12	2810459M11Rik
chr1	85992341	85992342	ENSMUSG00000026229.18	Psmd1
chr1	86039692	86039693	ENSMUSG00000026228.7	Htr2b
chr1	86061359	86061360	ENSMUSG00000094638.2	Gm21972
chr1	86082520	86082521	ENSMUSG00000062590.14	Armc9
chr1	86230956	86230957	ENSMUSG00000079445.4	B3gnt7
chr1	86287122	86287123	ENSMUSG00000026234.13	Ncl
chr1	86317066	86317067	ENSMUSG00000026237.7	Nmur1
chr1	86354051	86354052	ENSMUSG00000036574.6	Tex44
chr1	86454459	86454460	ENSMUSG00000026238.15	Ptma
chr1	86510269	86510270	ENSMUSG00000026239.15	Pde6d
chr1	86510626	86510627	ENSMUSG00000026240.13	Cops7b
chr1	86598293	86598294	ENSMUSG00000026241.6	Nppc
chr1	86631541	86631542	ENSMUSG00000053333.16	Dis3l2
chr1	87017633	87017634	ENSMUSG00000026246.13	Alppl2
chr1	87029328	87029329	ENSMUSG00000079440.3	Alpi
chr1	87052730	87052731	ENSMUSG00000036500.5	Akp3
chr1	87084243	87084244	ENSMUSG00000026247.14	Ecel1
chr1	87111035	87111036	ENSMUSG00000036480.10	Prss56
chr1	87118359	87118360	ENSMUSG00000026251.14	Chrnd
chr1	87133533	87133534	ENSMUSG00000026253.15	Chrng
chr1	87141636	87141637	ENSMUSG00000026254.18	Eif4e2
chr1	87192085	87192086	ENSMUSG00000026255.16	Efhd1
chr1	87254725	87254726	ENSMUSG00000048000.16	Gigyf2
chr1	87322451	87322452	ENSMUSG00000079436.4	Kcnj13
chr1	87397993	87397994	ENSMUSG00000026258.6	Snorc
chr1	87501592	87501593	ENSMUSG00000026259.15	Ngef
chr1	87501749	87501750	ENSMUSG00000079434.9	Neu2
chr1	87548034	87548035	ENSMUSG00000026288.15	Inpp5d
chr1	87683808	87683809	ENSMUSG00000026289.16	Atg16l1
chr1	87731402	87731403	ENSMUSG00000056055.14	Sag
chr1	87781009	87781010	ENSMUSG00000070738.11	Dgkd
chr1	87936256	87936257	ENSMUSG00000005501.15	Usp40
chr1	87983133	87983134	ENSMUSG00000090165.9	Ugt1a10
chr1	87998522	87998523	ENSMUSG00000090175.2	Ugt1a9
chr1	88015535	88015536	ENSMUSG00000089675.2	Ugt1a8
chr1	88030974	88030975	ENSMUSG00000090124.8	Ugt1a7c
chr1	88030974	88030975	ENSMUSG00000090145.8	Ugt1a6b
chr1	88062531	88062532	ENSMUSG00000054545.18	Ugt1a6a
chr1	88093734	88093735	ENSMUSG00000089943.2	Ugt1a5
chr1	88128323	88128324	ENSMUSG00000090171.2	Ugt1a2
chr1	88133504	88133505	ENSMUSG00000081984.4	Dnajb3
chr1	88139681	88139682	ENSMUSG00000089960.2	Ugt1a1
chr1	88154742	88154743	ENSMUSG00000079429.10	Mroh2a
chr1	88205355	88205356	ENSMUSG00000044783.17	Hjurp
chr1	88234481	88234482	ENSMUSG00000036251.17	Trpm8
chr1	88334683	88334684	ENSMUSG00000026295.13	Spp2
chr1	88437788	88437789	ENSMUSG00000062310.8	Glrp1
chr1	88629943	88629944	ENSMUSG00000049866.13	Arl4c
chr1	88998137	88998138	ENSMUSG00000036206.13	Sh3bp4
chr1	89507958	89507959	ENSMUSG00000055013.17	Agap1
chr1	89858901	89858902	ENSMUSG00000034486.9	Gbx2
chr1	89942299	89942300	ENSMUSG00000067081.14	Asb18
chr1	90080897	90080898	ENSMUSG00000026301.17	Iqca
chr1	90131702	90131703	ENSMUSG00000044337.6	Ackr3
chr1	90530703	90530704	ENSMUSG00000034432.12	Cops8
chr1	90771693	90771694	ENSMUSG00000048126.17	Col6a3
chr1	90842807	90842808	ENSMUSG00000026303.7	Mlph
chr1	90880830	90880831	ENSMUSG00000090550.3	Prlh
chr1	90897383	90897384	ENSMUSG00000026304.14	Rab17
chr1	90981176	90981177	ENSMUSG00000026305.16	Lrrfip1
chr1	91072825	91072826	ENSMUSG00000070732.3	Rbm44
chr1	91107768	91107769	ENSMUSG00000034353.15	Ramp1
chr1	91178059	91178060	ENSMUSG00000034343.15	Ube2f
chr1	91226060	91226061	ENSMUSG00000026307.13	Scly
chr1	91249797	91249798	ENSMUSG00000049515.13	Espnl
chr1	91278738	91278739	ENSMUSG00000026308.9	Klhl30
chr1	91294152	91294153	ENSMUSG00000047443.15	Erfe
chr1	91326505	91326506	ENSMUSG00000026309.15	Ilkap
chr1	91340944	91340945	ENSMUSG00000067071.9	Hes6
chr1	91387046	91387047	ENSMUSG00000055866.10	Per2
chr1	91422369	91422370	ENSMUSG00000034292.14	Traf3ip1
chr1	91468266	91468267	ENSMUSG00000026311.17	Asb1
chr1	91729192	91729193	ENSMUSG00000007805.5	Twist2
chr1	92108063	92108064	ENSMUSG00000026313.17	Hdac4
chr1	92401582	92401583	ENSMUSG00000026260.13	Ndufa10
chr1	92412835	92412836	ENSMUSG00000067064.5	Or6b2
chr1	92423823	92423824	ENSMUSG00000057464.5	Or6b2b
chr1	92446383	92446384	ENSMUSG00000042849.12	Or6b3
chr1	92499044	92499045	ENSMUSG00000058904.4	Or9s23
chr1	92513501	92513502	ENSMUSG00000046300.5	Or9s27
chr1	92522133	92522134	ENSMUSG00000062497.4	Or9s15
chr1	92535561	92535562	ENSMUSG00000063583.7	Or9s14
chr1	92545510	92545511	ENSMUSG00000061616.6	Or9s13
chr1	92568286	92568287	ENSMUSG00000073616.11	Cops9
chr1	92576563	92576564	ENSMUSG00000044055.6	Otos
chr1	92759367	92759368	ENSMUSG00000034220.8	Gpc1
chr1	92830628	92830629	ENSMUSG00000034212.15	Ankmy1
chr1	92834703	92834704	ENSMUSG00000047067.8	Dusp28
chr1	92838505	92838506	ENSMUSG00000026269.15	Rnpepl1
chr1	92862098	92862099	ENSMUSG00000026270.12	Capn10
chr1	92906644	92906645	ENSMUSG00000026271.16	Gpr35
chr1	92934056	92934057	ENSMUSG00000045091.5	Aqp12
chr1	93029673	93029674	ENSMUSG00000014602.16	Kif1a
chr1	93062962	93062963	ENSMUSG00000026272.7	Agxt
chr1	93088670	93088671	ENSMUSG00000034159.13	Mab21l4
chr1	93096447	93096448	ENSMUSG00000084989.4	Crocc2
chr1	93163563	93163564	ENSMUSG00000047793.14	Sned1
chr1	93233637	93233638	ENSMUSG00000026273.14	Mterf4
chr1	93270511	93270512	ENSMUSG00000026274.12	Pask
chr1	93270576	93270577	ENSMUSG00000026275.14	Ppp1r7
chr1	93301652	93301653	ENSMUSG00000034107.11	Ano7
chr1	93406523	93406524	ENSMUSG00000034088.16	Hdlbp
chr1	93406686	93406687	ENSMUSG00000026276.21	Septin2
chr1	93406783	93406784	ENSMUSG00000116048.2	Septin2
chr1	93439801	93439802	ENSMUSG00000034066.14	Farp2
chr1	93563444	93563445	ENSMUSG00000026277.15	Stk25
chr1	93613382	93613383	ENSMUSG00000026278.15	Bok
chr1	93682502	93682503	ENSMUSG00000026279.15	Thap4
chr1	93682627	93682628	ENSMUSG00000026280.18	Atg4b
chr1	93729656	93729657	ENSMUSG00000026281.16	Dtymk
chr1	93731687	93731688	ENSMUSG00000026283.14	Ing5
chr1	93752996	93752997	ENSMUSG00000073609.10	D2hgdh
chr1	93789068	93789069	ENSMUSG00000094651.3	Gal3st2
chr1	93855759	93855760	ENSMUSG00000093805.8	Gal3st2b
chr1	93918231	93918232	ENSMUSG00000073608.5	Gal3st2c
chr1	93948173	93948174	ENSMUSG00000034000.16	Neu4
chr1	93980278	93980279	ENSMUSG00000026285.9	Pdcd1
chr1	95241353	95241354	ENSMUSG00000051185.10	Fam174a
chr1	95595296	95595297	ENSMUSG00000040710.11	St8sia4
chr1	96799896	96799897	ENSMUSG00000040693.8	Slco4c1
chr1	97055931	97055932	ENSMUSG00000026331.14	Slco6c1
chr1	97589799	97589800	ENSMUSG00000044768.17	Macir
chr1	97697897	97697898	ENSMUSG00000026333.15	Gin1
chr1	97698136	97698137	ENSMUSG00000040648.16	Ppip5k2
chr1	98023346	98023347	ENSMUSG00000026335.17	Pam
chr1	98348849	98348850	ENSMUSG00000026336.14	Slco6d1
chr1	99700490	99700491	ENSMUSG00000067028.12	Cntnap5b
chr1	104696254	104696255	ENSMUSG00000050840.9	Cdh20
chr1	105284395	105284396	ENSMUSG00000047496.7	Rnf152
chr1	105591387	105591388	ENSMUSG00000056536.15	Pign
chr1	105591638	105591639	ENSMUSG00000026319.14	Relch
chr1	105708443	105708444	ENSMUSG00000026321.9	Tnfrsf11a
chr1	105918136	105918137	ENSMUSG00000038866.16	Zcchc2
chr1	106099482	106099483	ENSMUSG00000044340.8	Phlpp1
chr1	106642004	106642005	ENSMUSG00000057329.8	Bcl2
chr1	106687457	106687458	ENSMUSG00000009905.6	Kdsr
chr1	106724458	106724459	ENSMUSG00000009907.18	Vps4b
chr1	106788933	106788934	ENSMUSG00000067006.13	Serpinb5
chr1	106862179	106862180	ENSMUSG00000059956.15	Serpinb12
chr1	106908714	106908715	ENSMUSG00000048775.11	Serpinb13
chr1	106979527	106979528	ENSMUSG00000044594.15	Serpinb3a
chr1	107011236	107011237	ENSMUSG00000058017.7	Serpinb3d
chr1	107088844	107088845	ENSMUSG00000073602.11	Serpinb3b
chr1	107206101	107206102	ENSMUSG00000073601.3	Serpinb3c
chr1	107289659	107289660	ENSMUSG00000026327.9	Serpinb11
chr1	107350419	107350420	ENSMUSG00000067001.12	Serpinb7
chr1	107439227	107439228	ENSMUSG00000062345.11	Serpinb2
chr1	107456757	107456758	ENSMUSG00000092572.9	Serpinb10
chr1	107517736	107517737	ENSMUSG00000026315.14	Serpinb8
chr1	109910440	109910441	ENSMUSG00000026312.18	Cdh7
chr1	110905093	110905094	ENSMUSG00000047216.9	Cdh19
chr1	111792648	111792649	ENSMUSG00000038702.7	Dsel
chr1	115612486	115612487	ENSMUSG00000070695.5	Cntnap5a
chr1	116730713	116730714	ENSMUSG00000094429.3	Gm19965
chr1	117708863	117708864	ENSMUSG00000101303.2	B020011L13Rik
chr1	117893669	117893670	ENSMUSG00000100617.2	Gm7145
chr1	118104272	118104273	ENSMUSG00000102030.2	Gm29106
chr1	118239146	118239147	ENSMUSG00000026374.15	Tsn
chr1	118249569	118249570	ENSMUSG00000026377.13	Nifk
chr1	118316788	118316789	ENSMUSG00000064302.14	Clasp1
chr1	118555676	118555677	ENSMUSG00000026380.11	Tfcp2l1
chr1	118981349	118981350	ENSMUSG00000048402.15	Gli2
chr1	119349978	119349979	ENSMUSG00000037035.6	Inhbb
chr1	119432524	119432525	ENSMUSG00000004451.15	Ralb
chr1	119453890	119453891	ENSMUSG00000098923.2	Tmem185b
chr1	119576664	119576665	ENSMUSG00000026383.15	Epb41l5
chr1	119765343	119765344	ENSMUSG00000026384.14	Ptpn4
chr1	119840938	119840939	ENSMUSG00000036975.6	Tmem177
chr1	119924920	119924921	ENSMUSG00000036962.13	Cfap221
chr1	119934624	119934625	ENSMUSG00000026387.16	Sctr
chr1	120001804	120001805	ENSMUSG00000050777.8	Tmem37
chr1	120048667	120048668	ENSMUSG00000026385.17	Dbi
chr1	120078401	120078402	ENSMUSG00000026388.16	3110009E18Rik
chr1	120200435	120200436	ENSMUSG00000026389.17	Steap3
chr1	120268312	120268313	ENSMUSG00000036907.12	C1ql2
chr1	120432753	120432754	ENSMUSG00000026390.8	Marco
chr1	120530147	120530148	ENSMUSG00000058665.9	En1
chr1	121255753	121255754	ENSMUSG00000003721.15	Insig2
chr1	121358778	121358779	ENSMUSG00000026339.19	Ccdc93
chr1	121456194	121456195	ENSMUSG00000050534.9	Htr5b
chr1	121495718	121495719	ENSMUSG00000001674.12	Ddx18
chr1	123973296	123973297	ENSMUSG00000036815.18	Dpp10
chr1	125363284	125363285	ENSMUSG00000026341.17	Actr3
chr1	125488753	125488754	ENSMUSG00000026342.11	Slc35f5
chr1	125604732	125604733	ENSMUSG00000026343.7	Gpr39
chr1	125839951	125839952	ENSMUSG00000026344.10	Lypd1
chr1	126758369	126758370	ENSMUSG00000049690.16	Nckap5
chr1	127132755	127132756	ENSMUSG00000036155.14	Mgat5
chr1	127607285	127607286	ENSMUSG00000026347.14	Tmem163
chr1	127657150	127657151	ENSMUSG00000026348.8	Acmsd
chr1	127701901	127701902	ENSMUSG00000026349.15	Ccnt2
chr1	127782768	127782769	ENSMUSG00000051590.11	Map3k19
chr1	127796549	127796550	ENSMUSG00000036104.13	Rab3gap1
chr1	128030738	128030739	ENSMUSG00000036086.17	Zranb3
chr1	128031061	128031062	ENSMUSG00000056211.14	R3hdm1
chr1	128171899	128171900	ENSMUSG00000026353.10	Ubxn4
chr1	128256055	128256056	ENSMUSG00000026354.9	Lct
chr1	128287401	128287402	ENSMUSG00000026355.12	Mcm6
chr1	128345096	128345097	ENSMUSG00000026356.16	Dars
chr1	128520027	128520028	ENSMUSG00000045382.7	Cxcr4
chr1	129201081	129201082	ENSMUSG00000042581.15	Thsd7b
chr1	130350746	130350747	ENSMUSG00000026401.16	Cd55b
chr1	130390481	130390482	ENSMUSG00000026399.13	Cd55
chr1	130557358	130557359	ENSMUSG00000042554.11	Zp3r
chr1	130589369	130589370	ENSMUSG00000026405.15	C4bp
chr1	130642313	130642314	ENSMUSG00000026409.15	Pfkfb2
chr1	130643536	130643537	ENSMUSG00000101904.2	Gm29427
chr1	130645064	130645065	ENSMUSG00000046404.6	Yod1
chr1	130659713	130659714	ENSMUSG00000042510.8	AA986860
chr1	130728639	130728640	ENSMUSG00000026415.12	Fcamr
chr1	130754421	130754422	ENSMUSG00000026417.14	Pigr
chr1	130793406	130793407	ENSMUSG00000042474.7	Fcmr
chr1	130813733	130813734	ENSMUSG00000026420.17	Il24
chr1	130839188	130839189	ENSMUSG00000026416.13	Il20
chr1	130867838	130867839	ENSMUSG00000016524.13	Il19
chr1	130947582	130947583	ENSMUSG00000016529.6	Il10
chr1	131025563	131025564	ENSMUSG00000016528.11	Mapkapk2
chr1	131066077	131066078	ENSMUSG00000016526.9	Dyrk3
chr1	131080918	131080919	ENSMUSG00000026427.17	Eif2d
chr1	131172995	131172996	ENSMUSG00000026430.17	Rassf5
chr1	131207344	131207345	ENSMUSG00000042349.14	Ikbke
chr1	131455085	131455086	ENSMUSG00000026425.16	Srgap2
chr1	131455641	131455642	ENSMUSG00000055184.5	Fam72a
chr1	131526977	131526978	ENSMUSG00000026432.8	Avpr1b
chr1	131566044	131566045	ENSMUSG00000004552.17	Ctse
chr1	131616433	131616434	ENSMUSG00000052688.13	Rab7b
chr1	131671760	131671761	ENSMUSG00000042268.11	Slc26a9
chr1	131725119	131725120	ENSMUSG00000042251.13	Pm20d1
chr1	131755715	131755716	ENSMUSG00000013275.10	Slc41a1
chr1	131794978	131794979	ENSMUSG00000026433.14	Rab29
chr1	131838294	131838295	ENSMUSG00000026434.13	Nucks1
chr1	131898347	131898348	ENSMUSG00000026435.16	Slc45a3
chr1	131935345	131935346	ENSMUSG00000026436.16	Elk4
chr1	131995701	131995702	ENSMUSG00000059149.18	Mfsd4a
chr1	132067422	132067423	ENSMUSG00000026437.12	Cdk18
chr1	132119195	132119196	ENSMUSG00000118219.3	Gm29695
chr1	132155922	132155923	ENSMUSG00000079330.11	Lemd1
chr1	132226364	132226365	ENSMUSG00000042115.5	Klhdc8a
chr1	132243864	132243865	ENSMUSG00000009772.16	Nuak2
chr1	132319019	132319020	ENSMUSG00000042066.17	Tmcc2
chr1	132345293	132345294	ENSMUSG00000042046.16	Dstyk
chr1	132405105	132405106	ENSMUSG00000026439.15	Rbbp5
chr1	132434627	132434628	ENSMUSG00000048174.3	Tmem81
chr1	132470677	132470678	ENSMUSG00000053024.15	Cntn2
chr1	132635144	132635145	ENSMUSG00000026442.15	Nfasc
chr1	132808011	132808012	ENSMUSG00000026443.4	Lrrn2
chr1	132953094	132953095	ENSMUSG00000054387.14	Mdm4
chr1	132973750	132973751	ENSMUSG00000026447.18	Pik3c2b
chr1	133058881	133058882	ENSMUSG00000046062.6	Ppp1r15b
chr1	133173844	133173845	ENSMUSG00000041757.18	Plekha6
chr1	133237538	133237539	ENSMUSG00000103421.2	Golt1a
chr1	133237565	133237566	ENSMUSG00000098306.10	Gm28040
chr1	133251704	133251705	ENSMUSG00000115958.2	Gm28040
chr1	133254950	133254951	ENSMUSG00000116158.3	Kiss1
chr1	133278248	133278249	ENSMUSG00000070645.6	Ren1
chr1	133291310	133291311	ENSMUSG00000070644.14	Etnk2
chr1	133352115	133352116	ENSMUSG00000070643.12	Sox13
chr1	133538029	133538030	ENSMUSG00000090553.9	Snrpe
chr1	133589056	133589057	ENSMUSG00000102976.7	Zc3h11a
chr1	133589056	133589057	ENSMUSG00000094410.9	Zbed6
chr1	133617846	133617847	ENSMUSG00000051998.15	Lax1
chr1	133728779	133728780	ENSMUSG00000026463.18	Atp2b4
chr1	133834910	133834911	ENSMUSG00000010311.16	Optc
chr1	133849152	133849153	ENSMUSG00000041577.6	Prelp
chr1	133964992	133964993	ENSMUSG00000041559.8	Fmod
chr1	134006858	134006859	ENSMUSG00000020423.7	Btg2
chr1	134038980	134038981	ENSMUSG00000026450.15	Chit1
chr1	134110142	134110143	ENSMUSG00000064246.11	Chil1
chr1	134121195	134121196	ENSMUSG00000042451.13	Mybph
chr1	134163169	134163170	ENSMUSG00000042429.9	Adora1
chr1	134217727	134217728	ENSMUSG00000026459.6	Myog
chr1	134260666	134260667	ENSMUSG00000026458.14	Ppfia4
chr1	134289717	134289718	ENSMUSG00000042305.13	Tmem183a
chr1	134313678	134313679	ENSMUSG00000050526.6	Mgat4f
chr1	134333519	134333520	ENSMUSG00000026456.19	Cyb5r1
chr1	134343194	134343195	ENSMUSG00000026457.15	Adipor1
chr1	134383269	134383270	ENSMUSG00000026455.15	Klhl12
chr1	134422386	134422387	ENSMUSG00000042229.10	Rabif
chr1	134477420	134477421	ENSMUSG00000046367.11	Mgat4e
chr1	134487909	134487910	ENSMUSG00000042207.18	Kdm5b
chr1	134637038	134637039	ENSMUSG00000026452.16	Syt2
chr1	134883589	134883590	ENSMUSG00000073557.13	Ppp1r12b
chr1	134890303	134890304	ENSMUSG00000026429.10	Ube2t
chr1	135033014	135033015	ENSMUSG00000042793.14	Lgr6
chr1	135060332	135060333	ENSMUSG00000097993.9	Ptprv
chr1	135060463	135060464	ENSMUSG00000031506.12	Ptpn7
chr1	135074562	135074563	ENSMUSG00000026426.11	Arl8a
chr1	135095419	135095420	ENSMUSG00000026424.9	Gpr37l1
chr1	135186306	135186307	ENSMUSG00000003051.14	Elf3
chr1	135211822	135211823	ENSMUSG00000041926.16	Rnpep
chr1	135241516	135241517	ENSMUSG00000062580.10	Timm17a
chr1	135252545	135252546	ENSMUSG00000048096.8	Lmod1
chr1	135302975	135302976	ENSMUSG00000041889.8	Shisa4
chr1	135358237	135358238	ENSMUSG00000041879.14	Ipo9
chr1	135615843	135615844	ENSMUSG00000009418.17	Nav1
chr1	135647799	135647800	ENSMUSG00000026421.15	Csrp1
chr1	135693857	135693858	ENSMUSG00000041801.6	Phlda3
chr1	135727571	135727572	ENSMUSG00000026418.17	Tnni1
chr1	135746336	135746337	ENSMUSG00000041782.15	Lad1
chr1	135764092	135764093	ENSMUSG00000026414.14	Tnnt2
chr1	135846945	135846946	ENSMUSG00000026413.13	Pkp1
chr1	135934080	135934081	ENSMUSG00000051985.13	Igfn1
chr1	135945705	135945706	ENSMUSG00000026411.18	Tmem9
chr1	135978542	135978543	ENSMUSG00000097918.2	Ascl5
chr1	135980639	135980640	ENSMUSG00000026407.18	Cacna1s
chr1	136059127	136059128	ENSMUSG00000041642.19	Kif21b
chr1	136140566	136140567	ENSMUSG00000087230.11	Mroh3
chr1	136162002	136162003	ENSMUSG00000041605.17	Inava
chr1	136188611	136188612	ENSMUSG00000052759.8	Gpr25
chr1	136273842	136273843	ENSMUSG00000041570.15	Camsap2
chr1	136343009	136343010	ENSMUSG00000026404.13	Ddx59
chr1	136395673	136395674	ENSMUSG00000041498.14	Kif14
chr1	136552639	136552640	ENSMUSG00000041483.15	Zfp281
chr1	136888186	136888187	ENSMUSG00000026398.15	Nr5a2
chr1	138103005	138103006	ENSMUSG00000026395.17	Ptprc
chr1	138201476	138201477	ENSMUSG00000026394.6	Atp6v1g3
chr1	138547487	138547488	ENSMUSG00000026393.11	Nek7
chr1	138770167	138770168	ENSMUSG00000019230.15	Lhx9
chr1	138784590	138784591	ENSMUSG00000079283.3	2310009B15Rik
chr1	138891447	138891448	ENSMUSG00000056268.16	Dennd1b
chr1	139304815	139304816	ENSMUSG00000063681.15	Crb1
chr1	139350120	139350121	ENSMUSG00000033964.13	Zbtb41
chr1	139382513	139382514	ENSMUSG00000033952.15	Aspm
chr1	139429440	139429441	ENSMUSG00000026368.7	F13b
chr1	139488010	139488011	ENSMUSG00000057037.9	Cfhr1
chr1	139708981	139708982	ENSMUSG00000070594.11	Cfhr4
chr1	139786456	139786457	ENSMUSG00000033898.18	Cfhr2
chr1	140111149	140111150	ENSMUSG00000026365.16	Cfh
chr1	140173933	140173934	ENSMUSG00000052726.17	Kcnt2
chr1	143516402	143516403	ENSMUSG00000033849.4	B3galt2
chr1	143578631	143578632	ENSMUSG00000026361.10	Cdc73
chr1	143615356	143615357	ENSMUSG00000018196.19	Glrx2
chr1	143652806	143652807	ENSMUSG00000018199.10	Ro60
chr1	143653010	143653011	ENSMUSG00000018189.13	Uchl5
chr1	143879899	143879900	ENSMUSG00000026360.10	Rgs2
chr1	144053013	144053014	ENSMUSG00000051079.9	Rgs13
chr1	144124980	144124981	ENSMUSG00000026358.14	Rgs1
chr1	144427302	144427303	ENSMUSG00000098509.3	Rgs21
chr1	144651173	144651174	ENSMUSG00000026357.4	Rgs18
chr1	146370498	146370499	ENSMUSG00000035131.15	Brinp3
chr1	149837041	149837042	ENSMUSG00000056220.15	Pla2g4a
chr1	149975782	149975783	ENSMUSG00000032487.9	Ptgs2
chr1	150195168	150195169	ENSMUSG00000006007.15	Pdc
chr1	150268589	150268590	ENSMUSG00000006005.19	Tpr
chr1	150268831	150268832	ENSMUSG00000006010.15	Odr4
chr1	150341349	150341350	ENSMUSG00000006014.17	Prg4
chr1	150868802	150868803	ENSMUSG00000066842.19	Hmcn1
chr1	151058288	151058289	ENSMUSG00000114212.2	Gm47985
chr1	151068127	151068128	ENSMUSG00000114943.2	Gm8947
chr1	151074157	151074158	ENSMUSG00000114694.3	Gm47995
chr1	151079872	151079873	ENSMUSG00000114582.3	3110040M04Rik
chr1	151085879	151085880	ENSMUSG00000114591.3	Gm47996
chr1	151220228	151220229	ENSMUSG00000023150.15	Ivns1abp
chr1	151304206	151304207	ENSMUSG00000052748.15	Swt1
chr1	151304293	151304294	ENSMUSG00000053286.12	Trmt1l
chr1	151376562	151376563	ENSMUSG00000026484.14	Rnf2
chr1	151447124	151447125	ENSMUSG00000026483.14	Niban1
chr1	151631122	151631123	ENSMUSG00000043019.13	Edem3
chr1	151965876	151965877	ENSMUSG00000032666.17	1700025G04Rik
chr1	152262433	152262434	ENSMUSG00000014980.15	Tsen15
chr1	152275581	152275582	ENSMUSG00000032649.15	Colgalt2
chr1	152626302	152626303	ENSMUSG00000055547.5	Apobec4
chr1	152642056	152642057	ENSMUSG00000026482.14	Rgl1
chr1	152642293	152642294	ENSMUSG00000008475.14	Arpc5
chr1	152675945	152675946	ENSMUSG00000026480.13	Ncf2
chr1	152753919	152753920	ENSMUSG00000042772.16	Smg7
chr1	152830749	152830750	ENSMUSG00000042751.15	Nmnat2
chr1	153062193	153062194	ENSMUSG00000026479.14	Lamc2
chr1	153208532	153208533	ENSMUSG00000026478.15	Lamc1
chr1	153300908	153300909	ENSMUSG00000042708.13	Shcbp1l
chr1	153363406	153363407	ENSMUSG00000042699.12	Dhx9
chr1	153425791	153425792	ENSMUSG00000042684.9	Npl
chr1	153528771	153528772	ENSMUSG00000042671.13	Rgs8
chr1	153616095	153616096	ENSMUSG00000026475.8	Rgs16
chr1	153625172	153625173	ENSMUSG00000066800.12	Rnasel
chr1	153719888	153719889	ENSMUSG00000042641.20	Rgsl1
chr1	153726941	153726942	ENSMUSG00000045968.8	Teddm2
chr1	153750091	153750092	ENSMUSG00000043282.4	Teddm1b
chr1	153767488	153767489	ENSMUSG00000047053.6	Teddm1a
chr1	153775690	153775691	ENSMUSG00000026473.17	Glul
chr1	154076933	154076934	ENSMUSG00000066797.7	Zfp648
chr1	154602102	154602103	ENSMUSG00000004110.18	Cacna1e
chr1	154975382	154975383	ENSMUSG00000056708.6	Ier5
chr1	155022529	155022530	ENSMUSG00000026471.15	Mr1
chr1	155034461	155034462	ENSMUSG00000026470.15	Stx6
chr1	155120190	155120191	ENSMUSG00000033722.10	BC034090
chr1	155293075	155293076	ENSMUSG00000026469.15	Xpr1
chr1	155433868	155433869	ENSMUSG00000033701.14	Acbd6
chr1	155617773	155617774	ENSMUSG00000026468.15	Lhx4
chr1	155688635	155688636	ENSMUSG00000033684.15	Qsox1
chr1	155849001	155849002	ENSMUSG00000033671.19	Cep350
chr1	155911149	155911150	ENSMUSG00000050565.17	Tor1aip2
chr1	155912173	155912174	ENSMUSG00000026466.17	Tor1aip1
chr1	156032596	156032597	ENSMUSG00000015484.4	Fam163a
chr1	156131234	156131235	ENSMUSG00000060985.16	Tdrd5
chr1	156138297	156138298	ENSMUSG00000026602.10	Nphs2
chr1	156193610	156193611	ENSMUSG00000078193.3	Gm2000
chr1	156248484	156248485	ENSMUSG00000026601.16	Axdnd1
chr1	156301901	156301902	ENSMUSG00000026600.13	Soat1
chr1	156386619	156386620	ENSMUSG00000026596.14	Abl2
chr1	156501926	156501927	ENSMUSG00000060519.12	Tor3a
chr1	156546642	156546643	ENSMUSG00000033557.18	Fam20b
chr1	156666132	156666133	ENSMUSG00000033544.7	Angptl1
chr1	156766957	156766958	ENSMUSG00000026594.15	Ralgps2
chr1	156936219	156936220	ENSMUSG00000026592.14	Tex35
chr1	157240165	157240166	ENSMUSG00000070565.12	Rasal2
chr1	157286150	157286151	ENSMUSG00000033488.12	Cryzl2
chr1	157334298	157334299	ENSMUSG00000026589.15	Sec16b
chr1	158183896	158183897	ENSMUSG00000004031.14	Brinp2
chr1	158189843	158189844	ENSMUSG00000026587.16	Astn1
chr1	158785937	158785938	ENSMUSG00000073530.12	Pappa2
chr1	159059896	159059897	ENSMUSG00000040782.13	Cop1
chr1	159351339	159351340	ENSMUSG00000015829.14	Tnr
chr1	159871954	159871955	ENSMUSG00000090394.9	4930523C07Rik
chr1	159981150	159981151	ENSMUSG00000026725.18	Tnn
chr1	160022785	160022786	ENSMUSG00000058267.14	Mrps14
chr1	160040445	160040446	ENSMUSG00000014226.11	Cacybp
chr1	160405544	160405545	ENSMUSG00000118401.2	Gpr52
chr1	160620516	160620517	ENSMUSG00000026721.17	Rabgap1l
chr1	160733988	160733989	ENSMUSG00000040423.12	Rc3h1
chr1	160806216	160806217	ENSMUSG00000026715.13	Serpinc1
chr1	160862419	160862420	ENSMUSG00000043467.20	Zbtb37
chr1	160898228	160898229	ENSMUSG00000026709.11	Dars2
chr1	160898337	160898338	ENSMUSG00000026708.17	Cenpl
chr1	160959081	160959082	ENSMUSG00000026705.17	Klhl20
chr1	160970337	160970338	ENSMUSG00000044835.16	Ankrd45
chr1	160986884	160986885	ENSMUSG00000049160.16	Tex50
chr1	161078789	161078790	ENSMUSG00000026701.16	Prdx6
chr1	161222980	161222981	ENSMUSG00000026700.5	Tnfsf4
chr1	161322224	161322225	ENSMUSG00000066755.3	Tnfsf18
chr1	161616064	161616065	ENSMUSG00000000817.11	Fasl
chr1	161704251	161704252	ENSMUSG00000040297.13	Suco
chr1	161796797	161796798	ENSMUSG00000026698.9	Pigc
chr1	161807205	161807206	ENSMUSG00000086277.3	4930558K02Rik
chr1	162305603	162305604	ENSMUSG00000040265.17	Dnm3
chr1	162376120	162376121	ENSMUSG00000026694.20	Eef1aknmt
chr1	162398084	162398085	ENSMUSG00000026696.16	Vamp4
chr1	162466724	162466725	ENSMUSG00000026697.11	Myoc
chr1	162485788	162485789	ENSMUSG00000091060.3	Myocos
chr1	162568125	162568126	ENSMUSG00000040225.16	Prrc2c
chr1	162641241	162641242	ENSMUSG00000026692.13	Fmo4
chr1	162694179	162694180	ENSMUSG00000040181.15	Fmo1
chr1	162726281	162726282	ENSMUSG00000040170.14	Fmo2
chr1	162764787	162764788	ENSMUSG00000095576.6	Fmo6
chr1	162812096	162812097	ENSMUSG00000026691.11	Fmo3
chr1	162913239	162913240	ENSMUSG00000071890.5	Mroh9
chr1	163141279	163141280	ENSMUSG00000026586.17	Prrx1
chr1	163231238	163231239	ENSMUSG00000040124.6	Gorab
chr1	163552801	163552802	ENSMUSG00000040113.15	Mettl11b
chr1	163607152	163607153	ENSMUSG00000026585.14	Kifap3
chr1	163757334	163757335	ENSMUSG00000026584.15	Scyl3
chr1	163822365	163822366	ENSMUSG00000041406.15	BC055324
chr1	163822458	163822459	ENSMUSG00000041396.14	Mettl18
chr1	163875773	163875774	ENSMUSG00000026582.8	Sele
chr1	163889758	163889759	ENSMUSG00000026581.15	Sell
chr1	163942833	163942834	ENSMUSG00000026580.17	Selp
chr1	163979407	163979408	ENSMUSG00000026579.9	F5
chr1	164076615	164076616	ENSMUSG00000040918.13	Slc19a2
chr1	164103154	164103155	ENSMUSG00000026578.7	Ccdc181
chr1	164135053	164135054	ENSMUSG00000026577.14	Blzf1
chr1	164135241	164135242	ENSMUSG00000026575.16	Nme7
chr1	164285924	164285925	ENSMUSG00000026576.13	Atp1b1
chr1	164624213	164624214	ENSMUSG00000026574.6	Dpt
chr1	164763096	164763097	ENSMUSG00000026573.8	Xcl1
chr1	164988342	164988343	ENSMUSG00000026572.12	Tbx19
chr1	165022007	165022008	ENSMUSG00000040848.12	Sft2d2
chr1	165064512	165064513	ENSMUSG00000040843.11	Tiprl
chr1	165123358	165123359	ENSMUSG00000040836.16	Gpr161
chr1	165288034	165288035	ENSMUSG00000026571.13	Dcaf6
chr1	165288606	165288607	ENSMUSG00000026568.7	Mpc2
chr1	165312752	165312753	ENSMUSG00000026567.17	Adcy10
chr1	165462098	165462099	ENSMUSG00000026566.16	Mpzl1
chr1	165535617	165535618	ENSMUSG00000040723.15	Rcsd1
chr1	165591315	165591316	ENSMUSG00000040713.13	Creg1
chr1	165616250	165616251	ENSMUSG00000005763.16	Cd247
chr1	165830247	165830248	ENSMUSG00000026565.19	Pou2f1
chr1	165955491	165955492	ENSMUSG00000026564.10	Dusp27
chr1	165957807	165957808	ENSMUSG00000000544.15	Gpa33
chr1	166066313	166066314	ENSMUSG00000040629.9	Mael
chr1	166081708	166081709	ENSMUSG00000040612.14	Ildr2
chr1	166206666	166206667	ENSMUSG00000026563.14	Tada1
chr1	166237397	166237398	ENSMUSG00000040596.16	Pogk
chr1	166325157	166325158	ENSMUSG00000086056.2	Gm4846
chr1	166475262	166475263	ENSMUSG00000051081.8	Gm4847
chr1	166509414	166509415	ENSMUSG00000026560.14	Fmo9
chr1	166828986	166828987	ENSMUSG00000060568.15	Fam78b
chr1	167112889	167112890	ENSMUSG00000026558.14	Uck2
chr1	167136239	167136240	ENSMUSG00000052428.11	Tmco1
chr1	167177560	167177561	ENSMUSG00000026687.15	Aldh9a1
chr1	167221410	167221411	ENSMUSG00000026688.6	Mgst3
chr1	167294349	167294350	ENSMUSG00000040485.6	Lrrc52
chr1	167425953	167425954	ENSMUSG00000015843.11	Rxrg
chr1	167517126	167517127	ENSMUSG00000026686.15	Lmx1a
chr1	168259466	168259467	ENSMUSG00000052534.16	Pbx1
chr1	169359033	169359034	ENSMUSG00000026683.15	Nuf2
chr1	169483070	169483071	ENSMUSG00000026678.11	Rgs5
chr1	169575211	169575212	ENSMUSG00000038530.12	Rgs4
chr1	169757498	169757499	ENSMUSG00000070532.6	Ccdc190
chr1	169796810	169796811	ENSMUSG00000026675.13	Hsd17b7
chr1	169938130	169938131	ENSMUSG00000026674.10	Ddr2
chr1	170002515	170002516	ENSMUSG00000026670.16	Uap1
chr1	170042966	170042967	ENSMUSG00000026667.15	Uhmk1
chr1	170060318	170060319	ENSMUSG00000073494.6	Sh2d1b2
chr1	170104889	170104890	ENSMUSG00000102418.2	Sh2d1b1
chr1	170133901	170133902	ENSMUSG00000102752.2	Gm7694
chr1	170136372	170136373	ENSMUSG00000042800.6	Spata46
chr1	170417430	170417431	ENSMUSG00000038473.15	Nos1ap
chr1	170472101	170472102	ENSMUSG00000038463.9	Olfml2b
chr1	170695340	170695341	ENSMUSG00000026663.7	Atf6
chr1	170712634	170712635	ENSMUSG00000096968.2	Gm26620
chr1	170713109	170713110	ENSMUSG00000026659.14	Dusp12
chr1	170740510	170740511	ENSMUSG00000070524.2	Fcrlb
chr1	170755152	170755153	ENSMUSG00000038421.14	Fcrla
chr1	170803696	170803697	ENSMUSG00000026656.16	Fcgr2b
chr1	170846489	170846490	ENSMUSG00000059089.5	Fcgr4
chr1	170886972	170886973	ENSMUSG00000059498.14	Fcgr3
chr1	170941487	170941488	ENSMUSG00000026649.15	Cfap126
chr1	170978172	170978173	ENSMUSG00000058076.13	Sdhc
chr1	170978280	170978281	ENSMUSG00000056569.12	Mpz
chr1	171023837	171023838	ENSMUSG00000038370.7	Pcp4l1
chr1	171041539	171041540	ENSMUSG00000005677.15	Nr1i3
chr1	171050083	171050084	ENSMUSG00000005674.10	Tomm40l
chr1	171052623	171052624	ENSMUSG00000005681.13	Apoa2
chr1	171061876	171061877	ENSMUSG00000058715.12	Fcer1g
chr1	171074691	171074692	ENSMUSG00000013593.13	Ndufs2
chr1	171077992	171077993	ENSMUSG00000006403.14	Adamts4
chr1	171097913	171097914	ENSMUSG00000052423.16	B4galt3
chr1	171108760	171108761	ENSMUSG00000062729.13	Ppox
chr1	171115497	171115498	ENSMUSG00000053483.16	Usp21
chr1	171122597	171122598	ENSMUSG00000062963.11	Ufc1
chr1	171156713	171156714	ENSMUSG00000013973.13	Dedd
chr1	171173213	171173214	ENSMUSG00000013997.11	Nit1
chr1	171173238	171173239	ENSMUSG00000006412.11	Pfdn2
chr1	171188366	171188367	ENSMUSG00000045259.5	Klhdc9
chr1	171197920	171197921	ENSMUSG00000006411.13	Nectin4
chr1	171216522	171216523	ENSMUSG00000048865.17	Arhgap30
chr1	171238881	171238882	ENSMUSG00000026641.14	Usf1
chr1	171246601	171246602	ENSMUSG00000103711.2	Tstd1
chr1	171265103	171265104	ENSMUSG00000038235.5	F11r
chr1	171331046	171331047	ENSMUSG00000060244.3	Alyref2
chr1	171362862	171362863	ENSMUSG00000038209.13	Itln1
chr1	171386761	171386762	ENSMUSG00000004709.15	Cd244a
chr1	171434978	171434979	ENSMUSG00000004707.15	Ly9
chr1	171476575	171476576	ENSMUSG00000038179.14	Slamf7
chr1	171509578	171509579	ENSMUSG00000015355.14	Cd48
chr1	171594695	171594696	ENSMUSG00000015316.12	Slamf1
chr1	171667265	171667266	ENSMUSG00000038147.15	Cd84
chr1	171745082	171745083	ENSMUSG00000015314.11	Slamf6
chr1	171854862	171854863	ENSMUSG00000026556.17	Vangl2
chr1	171885140	171885141	ENSMUSG00000051251.4	Nhlh1
chr1	171910362	171910363	ENSMUSG00000003458.13	Ncstn
chr1	171910399	171910400	ENSMUSG00000026553.18	Copa
chr1	171954322	171954323	ENSMUSG00000003464.14	Pex19
chr1	171975745	171975746	ENSMUSG00000026554.16	Dcaf8
chr1	172034371	172034372	ENSMUSG00000013698.13	Pea15a
chr1	172047435	172047436	ENSMUSG00000007122.12	Casq1
chr1	172085981	172085982	ENSMUSG00000007107.7	Atp1a4
chr1	172125631	172125632	ENSMUSG00000007097.15	Atp1a2
chr1	172139934	172139935	ENSMUSG00000038034.16	Igsf8
chr1	172156885	172156886	ENSMUSG00000038026.13	Kcnj9
chr1	172168777	172168778	ENSMUSG00000044708.6	Kcnj10
chr1	172204113	172204114	ENSMUSG00000050229.4	Pigm
chr1	172302925	172302926	ENSMUSG00000026548.5	Slamf9
chr1	172309881	172309882	ENSMUSG00000037995.16	Igsf9
chr1	172327614	172327615	ENSMUSG00000026547.16	Tagln2
chr1	172348611	172348612	ENSMUSG00000026546.17	Cfap45
chr1	172383505	172383506	ENSMUSG00000049598.10	Vsig8
chr1	172418135	172418136	ENSMUSG00000053318.8	Slamf8
chr1	172430118	172430119	ENSMUSG00000070504.10	Fcrl6
chr1	172460529	172460530	ENSMUSG00000026544.7	Dusp23
chr1	172525622	172525623	ENSMUSG00000037942.6	Crp
chr1	172722608	172722609	ENSMUSG00000026542.7	Apcs
chr1	172777976	172777977	ENSMUSG00000037924.7	Or10j5
chr1	172964941	172964942	ENSMUSG00000062527.7	Or10j27
chr1	173018204	173018205	ENSMUSG00000058981.5	Or10j7
chr1	173025375	173025376	ENSMUSG00000046643.3	Or10j3
chr1	173039959	173039960	ENSMUSG00000049456.4	Or10j3b
chr1	173054781	173054782	ENSMUSG00000005339.11	Fcer1a
chr1	173093568	173093569	ENSMUSG00000049605.4	Or10j2
chr1	173105344	173105345	ENSMUSG00000079180.5	Mptx2
chr1	173161069	173161070	ENSMUSG00000037872.6	Ackr1
chr1	173178445	173178446	ENSMUSG00000037860.16	Aim2
chr1	173195251	173195252	ENSMUSG00000005338.15	Cadm3
chr1	173318607	173318608	ENSMUSG00000037849.9	Ifi206
chr1	173363523	173363524	ENSMUSG00000070501.15	Ifi214
chr1	173426640	173426641	ENSMUSG00000073491.12	Ifi213
chr1	173458483	173458484	ENSMUSG00000043263.14	Ifi209
chr1	173501246	173501247	ENSMUSG00000066677.13	Ifi208
chr1	173569313	173569314	ENSMUSG00000073490.12	Ifi207
chr1	173594485	173594486	ENSMUSG00000073489.7	Ifi204
chr1	173707871	173707872	ENSMUSG00000090272.10	Mndal
chr1	173740612	173740613	ENSMUSG00000026536.10	Ifi211
chr1	173770057	173770058	ENSMUSG00000039997.17	Ifi203
chr1	173810310	173810311	ENSMUSG00000026535.10	Ifi202b
chr1	173859321	173859322	ENSMUSG00000054203.8	Ifi205
chr1	173868271	173868272	ENSMUSG00000045381.7	Or10aa1
chr1	173876771	173876772	ENSMUSG00000047048.5	Or10aa3
chr1	173894171	173894172	ENSMUSG00000050134.8	Or6n2
chr1	173911897	173911898	ENSMUSG00000049528.8	Or6n1
chr1	173924457	173924458	ENSMUSG00000059371.5	Or6k14
chr1	173948728	173948729	ENSMUSG00000046486.5	Or6k6
chr1	173959083	173959084	ENSMUSG00000051528.5	Or6k4
chr1	173979047	173979048	ENSMUSG00000091950.4	Or6k8-ps1
chr1	173983199	173983200	ENSMUSG00000055033.5	Or6k2
chr1	174000342	174000343	ENSMUSG00000026532.8	Spta1
chr1	174079627	174079628	ENSMUSG00000050788.6	Or10z1
chr1	174158084	174158085	ENSMUSG00000026531.5	Mptx1
chr1	174192688	174192689	ENSMUSG00000066672.3	Or10x1
chr1	174218612	174218613	ENSMUSG00000059503.3	Or10x4
chr1	174251630	174251631	ENSMUSG00000051509.7	Or6p1
chr1	174269648	174269649	ENSMUSG00000066671.5	Or6y1
chr1	174329391	174329392	ENSMUSG00000028354.14	Fmn2
chr1	174749385	174749386	ENSMUSG00000050069.4	Grem2
chr1	175319842	175319843	ENSMUSG00000026527.14	Rgs7
chr1	175453201	175453202	ENSMUSG00000026526.15	Fh1
chr1	175459562	175459563	ENSMUSG00000039783.16	Kmo
chr1	175520196	175520197	ENSMUSG00000078185.4	Chml
chr1	175520342	175520343	ENSMUSG00000026525.10	Opn3
chr1	175526159	175526160	ENSMUSG00000026523.15	Wdr64
chr1	175708147	175708148	ENSMUSG00000039748.12	Exo1
chr1	175747895	175747896	ENSMUSG00000104158.3	Becn2
chr1	175806680	175806681	ENSMUSG00000078184.2	Rbm8a2
chr1	176102864	176102865	ENSMUSG00000055214.16	Pld5
chr1	176621175	176621176	ENSMUSG00000057335.12	Cep170
chr1	176642226	176642227	ENSMUSG00000026504.18	Sdccag8
chr1	177085769	177085770	ENSMUSG00000019699.17	Akt3
chr1	177271861	177271862	ENSMUSG00000063659.12	Zbtb18
chr1	177557380	177557381	ENSMUSG00000015962.6	1700016C15Rik
chr1	177624077	177624078	ENSMUSG00000015961.9	Adss
chr1	177635997	177635998	ENSMUSG00000102483.3	Catspere1
chr1	177819002	177819003	ENSMUSG00000091476.9	Catspere2
chr1	178015098	178015099	ENSMUSG00000026502.14	Desi2
chr1	178146695	178146696	ENSMUSG00000026500.7	Cox20
chr1	178165362	178165363	ENSMUSG00000039630.11	Hnrnpu
chr1	178233668	178233669	ENSMUSG00000026495.9	Efcab2
chr1	178356690	178356691	ENSMUSG00000026494.13	Kif26b
chr1	179345599	179345600	ENSMUSG00000055067.16	Smyd3
chr1	179373832	179373833	ENSMUSG00000026492.12	Tfb2m
chr1	179373935	179373936	ENSMUSG00000038949.9	Cnst
chr1	179495775	179495776	ENSMUSG00000038936.14	Sccpdh
chr1	179572836	179572837	ENSMUSG00000087236.4	Kif28
chr1	179631245	179631246	ENSMUSG00000026491.14	Ahctf1
chr1	179788675	179788676	ENSMUSG00000026490.19	Cdc42bpa
chr1	180023585	180023586	ENSMUSG00000026489.14	Coq8a
chr1	180080703	180080704	ENSMUSG00000010609.16	Psen2
chr1	180158050	180158051	ENSMUSG00000038855.11	Itpkb
chr1	180311032	180311033	ENSMUSG00000053963.8	Stum
chr1	180396494	180396495	ENSMUSG00000026496.12	Parp1
chr1	180468715	180468716	ENSMUSG00000058729.14	Lin9
chr1	180524599	180524600	ENSMUSG00000026497.8	Mixl1
chr1	180553608	180553609	ENSMUSG00000026499.6	Acbd3
chr1	180641197	180641198	ENSMUSG00000060743.13	H3f3a
chr1	180678692	180678693	ENSMUSG00000038806.8	Sde2
chr1	180720673	180720674	ENSMUSG00000066652.6	Lefty2
chr1	180731858	180731859	ENSMUSG00000026520.9	Pycr2
chr1	180762587	180762588	ENSMUSG00000038793.9	Lefty1
chr1	180770024	180770025	ENSMUSG00000026519.17	Tmem63a
chr1	180845134	180845135	ENSMUSG00000038776.14	Ephx1
chr1	180878802	180878803	ENSMUSG00000038768.9	9130409I23Rik
chr1	180971769	180971770	ENSMUSG00000026516.9	Nvl
chr1	180978496	180978497	ENSMUSG00000062169.14	Cnih4
chr1	181039566	181039567	ENSMUSG00000038733.15	Wdr26
chr1	181180991	181180992	ENSMUSG00000026514.15	Cnih3
chr1	181339016	181339017	ENSMUSG00000050625.5	Ccdc121rt1
chr1	181409518	181409519	ENSMUSG00000047369.18	Dnah14
chr1	181669944	181669945	ENSMUSG00000004880.12	Lbr
chr1	181847226	181847227	ENSMUSG00000022995.17	Enah
chr1	181952315	181952316	ENSMUSG00000026511.8	Srp9
chr1	181992051	181992052	ENSMUSG00000091013.4	Vmn1r1
chr1	182110369	182110370	ENSMUSG00000038633.6	Degs1
chr1	182169183	182169184	ENSMUSG00000047539.10	Fbxo28
chr1	182236737	182236738	ENSMUSG00000026510.11	Trp53bp2
chr1	182345089	182345090	ENSMUSG00000026509.16	Capn2
chr1	182392577	182392578	ENSMUSG00000038599.15	Capn8
chr1	182576745	182576746	ENSMUSG00000043429.8	Ccdc185
chr1	182592460	182592461	ENSMUSG00000038576.16	Susd4
chr1	182782353	182782354	ENSMUSG00000079164.11	Tlr5
chr1	183003049	183003050	ENSMUSG00000030768.13	Disp1
chr1	183078536	183078537	ENSMUSG00000046836.14	Brox
chr1	183078593	183078594	ENSMUSG00000042901.11	Aida
chr1	183150894	183150895	ENSMUSG00000056050.16	Mia3
chr1	183170325	183170326	ENSMUSG00000072258.12	Taf1a
chr1	183199393	183199394	ENSMUSG00000053461.10	Hhipl2
chr1	183766195	183766196	ENSMUSG00000044854.8	1700056E22Rik
chr1	183766578	183766579	ENSMUSG00000039384.9	Dusp10
chr1	184464816	184464817	ENSMUSG00000039377.8	Hlx
chr1	184543510	184543511	ENSMUSG00000026621.14	Mtarc1
chr1	184578078	184578079	ENSMUSG00000073481.10	Mtarc2
chr1	184615415	184615416	ENSMUSG00000039349.6	C130074G19Rik
chr1	184731767	184731768	ENSMUSG00000026620.12	Mark1
chr1	184936314	184936315	ENSMUSG00000039318.13	Rab3gap2
chr1	185061593	185061594	ENSMUSG00000026618.12	Iars2
chr1	185064369	185064370	ENSMUSG00000026617.17	Bpnt1
chr1	185095241	185095242	ENSMUSG00000026615.15	Eprs
chr1	185187045	185187046	ENSMUSG00000026614.8	Slc30a10
chr1	185849507	185849508	ENSMUSG00000039246.9	Lyplal1
chr1	186437897	186437898	ENSMUSG00000039239.15	Tgfb2
chr1	186481555	186481556	ENSMUSG00000001305.6	Rrp15
chr1	186699613	186699614	ENSMUSG00000039224.2	D1Pas1
chr1	186947662	186947663	ENSMUSG00000026611.18	Spata17
chr1	186947708	186947709	ENSMUSG00000039210.17	Gpatch2
chr1	187730024	187730025	ENSMUSG00000026610.14	Esrrg
chr1	187995231	187995232	ENSMUSG00000026609.16	Ush2a
chr1	188740037	188740038	ENSMUSG00000026608.14	Kctd3
chr1	189075552	189075553	ENSMUSG00000037624.16	Kcnk2
chr1	189420283	189420284	ENSMUSG00000026605.15	Cenpf
chr1	189460465	189460466	ENSMUSG00000026604.18	Ptpn14
chr1	189654560	189654561	ENSMUSG00000026603.14	Smyd2
chr1	189902911	189902912	ENSMUSG00000010175.14	Prox1
chr1	190643967	190643968	ENSMUSG00000089872.11	Rps6kc1
chr1	190660689	190660690	ENSMUSG00000026634.17	Angel2
chr1	190711199	190711200	ENSMUSG00000037568.13	Vash2
chr1	190758355	190758356	ENSMUSG00000066595.10	Flvcr1
chr1	190768836	190768837	ENSMUSG00000057072.12	Spata45
chr1	190795129	190795130	ENSMUSG00000026632.18	Tatdn3
chr1	190795228	190795229	ENSMUSG00000062510.13	Nsl1
chr1	190830522	190830523	ENSMUSG00000026630.10	Batf3
chr1	190897014	190897015	ENSMUSG00000091017.2	Garin4
chr1	190915537	190915538	ENSMUSG00000026628.14	Atf3
chr1	191050391	191050392	ENSMUSG00000037499.10	Nenf
chr1	191058109	191058110	ENSMUSG00000026627.8	Pacc1
chr1	191129238	191129239	ENSMUSG00000026626.12	Ppp2r5a
chr1	191307656	191307657	ENSMUSG00000037474.14	Dtl
chr1	191307748	191307749	ENSMUSG00000037461.11	Ints7
chr1	191450501	191450502	ENSMUSG00000026623.17	Lpgat1
chr1	191553556	191553557	ENSMUSG00000026622.16	Nek2
chr1	191638879	191638880	ENSMUSG00000037434.8	Slc30a1
chr1	191709331	191709332	ENSMUSG00000049353.18	Rd3
chr1	191776868	191776869	ENSMUSG00000026637.15	Traf5
chr1	191822359	191822360	ENSMUSG00000037395.17	Rcor3
chr1	191873082	191873083	ENSMUSG00000058248.13	Kcnh1
chr1	192453531	192453532	ENSMUSG00000037375.17	Hhat
chr1	192538064	192538065	ENSMUSG00000016262.15	Sertad4
chr1	192718083	192718084	ENSMUSG00000016200.15	Syt14
chr1	192812580	192812581	ENSMUSG00000016181.11	Utp25
chr1	192835419	192835420	ENSMUSG00000026638.16	Irf6
chr1	192850354	192850355	ENSMUSG00000079144.8	A130010J15Rik
chr1	192883855	192883856	ENSMUSG00000037318.11	Traf3ip3
chr1	192890033	192890034	ENSMUSG00000026639.19	Lamb3
chr1	192924937	192924938	ENSMUSG00000016194.15	Hsd11b1
chr1	192955525	192955526	ENSMUSG00000009633.4	G0s2
chr1	193052606	193052607	ENSMUSG00000016179.12	Camk1g
chr1	194302133	194302134	ENSMUSG00000026640.13	Plxna2
chr1	194621127	194621128	ENSMUSG00000016494.10	Cd34
chr1	194774557	194774558	ENSMUSG00000016493.14	Cd46
chr1	194813869	194813870	ENSMUSG00000016481.16	Cr1l
chr1	194858918	194858919	ENSMUSG00000026616.17	Cr2
chr10	3217750	3217751	ENSMUSG00000091618.4	H60c
chr10	3316057	3316058	ENSMUSG00000040653.7	Ppp1r14c
chr10	3490240	3490241	ENSMUSG00000019762.5	Iyd
chr10	3784879	3784880	ENSMUSG00000040624.19	Plekhg1
chr10	3923131	3923132	ENSMUSG00000040675.18	Mthfd1l
chr10	4216380	4216381	ENSMUSG00000038587.11	Akap12
chr10	4338108	4338109	ENSMUSG00000075327.11	Zbtb2
chr10	4382388	4382389	ENSMUSG00000019763.12	Rmnd1
chr10	4382467	4382468	ENSMUSG00000061759.16	Armt1
chr10	4432502	4432503	ENSMUSG00000019767.13	Ccdc170
chr10	4561989	4561990	ENSMUSG00000019768.17	Esr1
chr10	5500678	5500679	ENSMUSG00000096054.4	Syne1
chr10	5543775	5543776	ENSMUSG00000046916.10	Myct1
chr10	5589218	5589219	ENSMUSG00000019772.6	Vip
chr10	5755600	5755601	ENSMUSG00000019773.8	Fbxo5
chr10	5773910	5773911	ENSMUSG00000019774.9	Mtrf1l
chr10	5872400	5872401	ENSMUSG00000019775.18	Rgs17
chr10	6711761	6711762	ENSMUSG00000078488.2	Gm10945
chr10	6738809	6738810	ENSMUSG00000000766.19	Oprm1
chr10	6929711	6929712	ENSMUSG00000064065.16	Ipcef1
chr10	7162237	7162238	ENSMUSG00000015202.14	Cnksr3
chr10	7423638	7423639	ENSMUSG00000079685.11	Ulbp1
chr10	7465581	7465582	ENSMUSG00000019796.13	Lrp11
chr10	7539372	7539373	ENSMUSG00000019795.18	Pcmt1
chr10	7543267	7543268	ENSMUSG00000040034.16	Nup43
chr10	7556978	7556979	ENSMUSG00000040021.14	Lats1
chr10	7601764	7601765	ENSMUSG00000019794.14	Katna1
chr10	7656655	7656656	ENSMUSG00000040006.14	Ginm1
chr10	7668655	7668656	ENSMUSG00000015757.11	Ppil4
chr10	7708234	7708235	ENSMUSG00000039981.7	Zc3h12d
chr10	7831994	7831995	ENSMUSG00000015755.17	Tab2
chr10	8394589	8394590	ENSMUSG00000047712.9	Ust
chr10	8761814	8761815	ENSMUSG00000015305.7	Sash1
chr10	9550952	9550953	ENSMUSG00000060487.8	Samd5
chr10	9776427	9776428	ENSMUSG00000019790.18	Stxbp5
chr10	10348058	10348059	ENSMUSG00000050994.21	Adgb
chr10	10434009	10434010	ENSMUSG00000019832.6	Rab32
chr10	10557092	10557093	ENSMUSG00000078481.2	Gm10944
chr10	10958100	10958101	ENSMUSG00000019828.14	Grm1
chr10	11025174	11025175	ENSMUSG00000090112.9	Shprh
chr10	11157074	11157075	ENSMUSG00000047648.14	Fbxo30
chr10	11219148	11219149	ENSMUSG00000055493.5	Epm2a
chr10	12737479	12737480	ENSMUSG00000019820.12	Utrn
chr10	12840006	12840007	ENSMUSG00000039232.13	Stx11
chr10	12881087	12881088	ENSMUSG00000078348.5	Sf3b5
chr10	12966532	12966533	ENSMUSG00000019817.19	Plagl1
chr10	13053767	13053768	ENSMUSG00000019815.8	Zc2hc1b
chr10	13068912	13068913	ENSMUSG00000019814.6	Ltv1
chr10	13264497	13264498	ENSMUSG00000062866.17	Phactr2
chr10	13376745	13376746	ENSMUSG00000019810.16	Fuca2
chr10	13428638	13428639	ENSMUSG00000019808.9	Adat2
chr10	13428883	13428884	ENSMUSG00000019809.17	Pex3
chr10	13744701	13744702	ENSMUSG00000019806.14	Aig1
chr10	13842123	13842124	ENSMUSG00000015501.11	Hivep2
chr10	14420780	14420781	ENSMUSG00000039116.8	Adgrg6
chr10	14581304	14581305	ENSMUSG00000019868.17	Vta1
chr10	14593958	14593959	ENSMUSG00000019867.5	Gje1
chr10	14635901	14635902	ENSMUSG00000019865.10	Nmbr
chr10	17598981	17598982	ENSMUSG00000039910.11	Cited2
chr10	17672004	17672005	ENSMUSG00000039891.7	Txlnb
chr10	17823815	17823816	ENSMUSG00000039879.10	Heca
chr10	17899036	17899037	ENSMUSG00000078453.4	Abracl
chr10	17931688	17931689	ENSMUSG00000019854.18	Reps1
chr10	18077101	18077102	ENSMUSG00000071392.7	Ect2l
chr10	18110726	18110727	ENSMUSG00000059554.13	Ccdc28a
chr10	18194733	18194734	ENSMUSG00000039835.17	Nhsl1
chr10	18421824	18421825	ENSMUSG00000019853.7	Hebp2
chr10	18619697	18619698	ENSMUSG00000019852.8	Arfgef3
chr10	18662541	18662542	ENSMUSG00000044624.8	Gm4922
chr10	18720768	18720769	ENSMUSG00000019851.9	Perp
chr10	18891158	18891159	ENSMUSG00000019850.12	Tnfaip3
chr10	19232281	19232282	ENSMUSG00000045591.7	Olig3
chr10	19467697	19467698	ENSMUSG00000020009.14	Ifngr1
chr10	19497746	19497747	ENSMUSG00000039760.9	Il22ra2
chr10	19588318	19588319	ENSMUSG00000020007.5	Il20ra
chr10	19727205	19727206	ENSMUSG00000050473.6	Slc35d3
chr10	19783435	19783436	ENSMUSG00000020003.17	Pex7
chr10	19810218	19810219	ENSMUSG00000071369.12	Map3k5
chr10	20024730	20024731	ENSMUSG00000019996.18	Map7
chr10	20188230	20188231	ENSMUSG00000037608.17	Bclaf1
chr10	20223516	20223517	ENSMUSG00000019992.9	Mtfr2
chr10	20424074	20424075	ENSMUSG00000019990.16	Pde7b
chr10	20828446	20828447	ENSMUSG00000019986.18	Ahi1
chr10	21036804	21036805	ENSMUSG00000019982.16	Myb
chr10	21171932	21171933	ENSMUSG00000019977.17	Hbs1l
chr10	21253190	21253191	ENSMUSG00000037542.14	Aldh8a1
chr10	21469044	21469045	ENSMUSG00000050844.6	1700020N01Rik
chr10	21758083	21758084	ENSMUSG00000019970.16	Sgk1
chr10	21943978	21943979	ENSMUSG00000069712.6	Semp2l2b
chr10	22034468	22034469	ENSMUSG00000053219.16	Raet1e
chr10	22149245	22149246	ENSMUSG00000075297.11	H60b
chr10	22236451	22236452	ENSMUSG00000078452.11	Raet1d
chr10	22520910	22520911	ENSMUSG00000037490.6	Slc2a12
chr10	22607136	22607137	ENSMUSG00000118528.2	__noname__
chr10	22607346	22607347	ENSMUSG00000071359.14	Tbpl1
chr10	22696073	22696074	ENSMUSG00000045680.9	Tcf21
chr10	23226034	23226035	ENSMUSG00000010461.17	Eya4
chr10	23663115	23663116	ENSMUSG00000061983.8	Rps12
chr10	23672884	23672885	ENSMUSG00000037455.17	Slc18b1
chr10	23727360	23727361	ENSMUSG00000020010.8	Vnn3
chr10	23770586	23770587	ENSMUSG00000037440.9	Vnn1
chr10	23796254	23796255	ENSMUSG00000056379.4	Taar1
chr10	23814470	23814471	ENSMUSG00000059763.5	Taar2
chr10	23825456	23825457	ENSMUSG00000069708.4	Taar3
chr10	23836392	23836393	ENSMUSG00000069707.2	Taar4
chr10	23846604	23846605	ENSMUSG00000069706.4	Taar5
chr10	23861544	23861545	ENSMUSG00000045111.6	Taar6
chr10	23869379	23869380	ENSMUSG00000095647.2	Taar7a
chr10	23875837	23875838	ENSMUSG00000095171.2	Taar7b
chr10	23903120	23903121	ENSMUSG00000095569.2	Taar7d
chr10	23913512	23913513	ENSMUSG00000100689.2	Taar7e
chr10	23925408	23925409	ENSMUSG00000100950.2	Taar7f
chr10	23952398	23952399	ENSMUSG00000096442.2	Taar8a
chr10	23968192	23968193	ENSMUSG00000100186.2	Taar8b
chr10	23977810	23977811	ENSMUSG00000100004.2	Taar8c
chr10	23985432	23985433	ENSMUSG00000037424.7	Taar9
chr10	24025225	24025226	ENSMUSG00000019998.7	Stx7
chr10	24099415	24099416	ENSMUSG00000020000.8	Moxd1
chr10	24471340	24471341	ENSMUSG00000019997.12	Ccn2
chr10	24587889	24587890	ENSMUSG00000037370.14	Enpp1
chr10	24712123	24712124	ENSMUSG00000019989.9	Enpp3
chr10	24745884	24745885	ENSMUSG00000019984.17	Med23
chr10	24803382	24803383	ENSMUSG00000019987.10	Arg1
chr10	25175062	25175063	ENSMUSG00000039166.17	Akap7
chr10	25235696	25235697	ENSMUSG00000019978.17	Epb41l2
chr10	25412165	25412166	ENSMUSG00000096546.3	Smlr1
chr10	25954950	25954951	ENSMUSG00000049420.10	Tmem200a
chr10	26105605	26105606	ENSMUSG00000051354.15	Samd3
chr10	26249952	26249953	ENSMUSG00000039089.16	L3mbtl3
chr10	26648473	26648474	ENSMUSG00000039031.17	Arhgap18
chr10	27492839	27492840	ENSMUSG00000019899.18	Lama2
chr10	27950850	27950851	ENSMUSG00000019889.11	Ptprk
chr10	28544356	28544357	ENSMUSG00000049109.16	Themis
chr10	28862299	28862300	ENSMUSG00000015519.13	2310057J18Rik
chr10	29019835	29019836	ENSMUSG00000038916.8	Soga3
chr10	29074950	29074951	ENSMUSG00000110723.2	Gm49353
chr10	29087602	29087603	ENSMUSG00000004360.10	9330159F19Rik
chr10	29189496	29189497	ENSMUSG00000019883.12	Echdc1
chr10	29238438	29238439	ENSMUSG00000038876.13	Rnf146
chr10	29411863	29411864	ENSMUSG00000019880.11	Rspo3
chr10	30076556	30076557	ENSMUSG00000075266.6	Cenpw
chr10	30476745	30476746	ENSMUSG00000019792.9	Trmt11
chr10	30494475	30494476	ENSMUSG00000019791.13	Hint3
chr10	30647937	30647938	ENSMUSG00000039697.17	Ncoa7
chr10	30718797	30718798	ENSMUSG00000019789.10	Hey2
chr10	31189379	31189380	ENSMUSG00000000295.14	Hddc2
chr10	31321851	31321852	ENSMUSG00000000296.9	Tpd52l1
chr10	31485180	31485181	ENSMUSG00000063760.10	Rnf217
chr10	32765692	32765693	ENSMUSG00000069670.9	Nkain2
chr10	32959479	32959480	ENSMUSG00000019787.10	Trdn
chr10	33500765	33500766	ENSMUSG00000019785.15	Clvs2
chr10	33662700	33662701	ENSMUSG00000090298.3	Sult3a2
chr10	33733717	33733718	ENSMUSG00000069668.5	Sult3a1
chr10	33781107	33781108	ENSMUSG00000039552.15	Rsph4a
chr10	33827255	33827256	ENSMUSG00000039531.9	Zup1
chr10	33895620	33895621	ENSMUSG00000019782.11	Rwdd1
chr10	33913593	33913594	ENSMUSG00000071340.3	Trappc3l
chr10	33920306	33920307	ENSMUSG00000039508.7	Calhm4
chr10	33972515	33972516	ENSMUSG00000049872.9	Calhm5
chr10	34003980	34003981	ENSMUSG00000046031.8	Calhm6
chr10	34083711	34083712	ENSMUSG00000039497.9	Dse
chr10	34158186	34158187	ENSMUSG00000047514.7	Tspyl1
chr10	34173438	34173439	ENSMUSG00000039485.9	Tspyl4
chr10	34265977	34265978	ENSMUSG00000039462.5	Col10a1
chr10	34294548	34294549	ENSMUSG00000039480.15	Nt5dc1
chr10	34359395	34359396	ENSMUSG00000019779.16	Frk
chr10	35587888	35587889	ENSMUSG00000063953.4	Amd2
chr10	36382815	36382816	ENSMUSG00000044499.12	Hs3st5
chr10	36850540	36850541	ENSMUSG00000019777.17	Hdac2
chr10	37014916	37014917	ENSMUSG00000069662.6	Marcks
chr10	38697775	38697776	ENSMUSG00000094311.2	Rfpl4b
chr10	38841511	38841512	ENSMUSG00000019846.12	Lama4
chr10	39009902	39009903	ENSMUSG00000051736.9	Fam229b
chr10	39010019	39010020	ENSMUSG00000019845.9	Tube1
chr10	39039790	39039791	ENSMUSG00000062074.8	Ccn6
chr10	39245794	39245795	ENSMUSG00000019843.15	Fyn
chr10	39488930	39488931	ENSMUSG00000019842.7	Traf3ip2
chr10	39608114	39608115	ENSMUSG00000019841.16	Rev3l
chr10	39775211	39775212	ENSMUSG00000096687.9	Mfsd4b4
chr10	39862635	39862636	ENSMUSG00000038528.16	Mfsd4b5
chr10	39901264	39901265	ENSMUSG00000038522.8	Mfsd4b1
chr10	40018250	40018251	ENSMUSG00000019838.12	Slc16a10
chr10	40123032	40123033	ENSMUSG00000038510.13	Rpf2
chr10	40133672	40133673	ENSMUSG00000019837.9	Gtf3c6
chr10	40178182	40178183	ENSMUSG00000075232.7	Amd1
chr10	40225304	40225305	ENSMUSG00000038481.14	Cdk19
chr10	40446609	40446610	ENSMUSG00000019834.16	Slc22a16
chr10	40506007	40506008	ENSMUSG00000063428.9	Ddo
chr10	40559278	40559279	ENSMUSG00000045555.4	Mettl24
chr10	40759307	40759308	ENSMUSG00000038446.9	Cdc40
chr10	40759823	40759824	ENSMUSG00000019831.15	Wasf1
chr10	40948281	40948282	ENSMUSG00000046922.8	Gpr6
chr10	41179256	41179257	ENSMUSG00000038417.5	Fig4
chr10	41179976	41179977	ENSMUSG00000091415.6	Ak9
chr10	41326379	41326380	ENSMUSG00000019826.12	Zbtb24
chr10	41352310	41352311	ENSMUSG00000019823.18	Mical1
chr10	41366336	41366337	ENSMUSG00000019822.13	Smpd2
chr10	41366435	41366436	ENSMUSG00000078451.6	Ppil6
chr10	41395410	41395411	ENSMUSG00000019818.16	Cd164
chr10	41592630	41592631	ENSMUSG00000075225.16	Ccdc162
chr10	41685609	41685610	ENSMUSG00000019813.17	Cep57l1
chr10	41685931	41685932	ENSMUSG00000038332.14	Sesn1
chr10	41894378	41894379	ENSMUSG00000071324.12	Armc2
chr10	42152748	42152749	ENSMUSG00000048756.12	Foxo3
chr10	42354561	42354562	ENSMUSG00000038302.15	Afg1l
chr10	42378027	42378028	ENSMUSG00000019804.13	Snx3
chr10	42459628	42459629	ENSMUSG00000019803.12	Nr2e1
chr10	42554912	42554913	ENSMUSG00000038280.13	Ostm1
chr10	42637492	42637493	ENSMUSG00000019802.14	Sec63
chr10	42736366	42736367	ENSMUSG00000044770.15	Scml4
chr10	43050526	43050527	ENSMUSG00000038248.9	Sobp
chr10	43097482	43097483	ENSMUSG00000038240.14	Pdss2
chr10	43354827	43354828	ENSMUSG00000038214.16	Bend3
chr10	43400080	43400081	ENSMUSG00000045886.8	Pam16l
chr10	43416964	43416965	ENSMUSG00000019797.12	Mtres1
chr10	43455931	43455932	ENSMUSG00000047139.10	Cd24a
chr10	43777741	43777742	ENSMUSG00000019863.8	Qrsl1
chr10	43777803	43777804	ENSMUSG00000019864.15	Rtn4ip1
chr10	44024849	44024850	ENSMUSG00000019866.16	Crybg1
chr10	44144354	44144355	ENSMUSG00000038160.8	Atg5
chr10	44334744	44334745	ENSMUSG00000038151.14	Prdm1
chr10	44943299	44943300	ENSMUSG00000019849.12	Prep
chr10	45165401	45165402	ENSMUSG00000019848.15	Popdc3
chr10	45211868	45211869	ENSMUSG00000071317.5	Bves
chr10	45346297	45346298	ENSMUSG00000063804.9	Lin28b
chr10	45453925	45453926	ENSMUSG00000038822.16	Hace1
chr10	49664862	49664863	ENSMUSG00000056073.17	Grik2
chr10	50468765	50468766	ENSMUSG00000038774.10	Ascc3
chr10	50771747	50771748	ENSMUSG00000019913.5	Sim1
chr10	51356728	51356729	ENSMUSG00000112023.2	Lilrb4b
chr10	51356736	51356737	ENSMUSG00000062593.18	Gm49339
chr10	51367093	51367094	ENSMUSG00000112148.2	Lilrb4a
chr10	51466613	51466614	ENSMUSG00000019909.5	Fam162b
chr10	51507554	51507555	ENSMUSG00000019905.9	Gprc6a
chr10	51553852	51553853	ENSMUSG00000019900.20	Rfx6
chr10	51898598	51898599	ENSMUSG00000049641.16	Vgll2
chr10	52071340	52071341	ENSMUSG00000019893.14	Ros1
chr10	52109715	52109716	ENSMUSG00000019891.16	Dcbld1
chr10	52234863	52234864	ENSMUSG00000097704.2	Gm26741
chr10	52258220	52258221	ENSMUSG00000019861.16	Gopc
chr10	52267704	52267705	ENSMUSG00000038624.14	Nepn
chr10	52293643	52293644	ENSMUSG00000023068.17	Nus1
chr10	52566629	52566630	ENSMUSG00000038602.8	Slc35f1
chr10	53213789	53213790	ENSMUSG00000038583.14	Pln
chr10	53256043	53256044	ENSMUSG00000038594.10	Cep85l
chr10	53473048	53473049	ENSMUSG00000019857.8	Asf1a
chr10	53506535	53506536	ENSMUSG00000058298.11	Mcm9
chr10	53627219	53627220	ENSMUSG00000019856.15	Fam184a
chr10	53952705	53952706	ENSMUSG00000003746.17	Man1a
chr10	55983013	55983014	ENSMUSG00000047669.9	Msl3l2
chr10	56104785	56104786	ENSMUSG00000038122.10	Tbc1d32
chr10	56255184	56255185	ENSMUSG00000050953.11	Gja1
chr10	57362492	57362493	ENSMUSG00000019878.9	Hsf2
chr10	57408626	57408627	ENSMUSG00000019877.11	Serinc1
chr10	57508077	57508078	ENSMUSG00000019876.16	Pkib
chr10	57661019	57661020	ENSMUSG00000019874.12	Fabp7
chr10	57670470	57670471	ENSMUSG00000019872.14	Smpdl3a
chr10	58060752	58060753	ENSMUSG00000058537.5	AW822073
chr10	58068497	58068498	ENSMUSG00000075046.8	Duxf3
chr10	58072523	58072524	ENSMUSG00000075045.5	Gm4981
chr10	58091319	58091320	ENSMUSG00000038039.14	Gcc2
chr10	58230195	58230196	ENSMUSG00000019920.19	Lims1
chr10	58282744	58282745	ENSMUSG00000003226.8	Ranbp2
chr10	58333770	58333771	ENSMUSG00000038010.10	Ccdc138
chr10	58511476	58511477	ENSMUSG00000003227.5	Edar
chr10	58554032	58554033	ENSMUSG00000091731.2	Gm17542
chr10	58649280	58649281	ENSMUSG00000037990.19	Sh3rf3
chr10	59057669	59057670	ENSMUSG00000019917.11	Septin10
chr10	59057775	59057776	ENSMUSG00000098188.2	Sowahc
chr10	59159118	59159119	ENSMUSG00000019916.15	P4ha1
chr10	59239482	59239483	ENSMUSG00000009646.14	Pla2g12b
chr10	59277600	59277601	ENSMUSG00000009654.5	Oit3
chr10	59452514	59452515	ENSMUSG00000009647.14	Mcu
chr10	59538421	59538422	ENSMUSG00000020111.16	Micu1
chr10	59715378	59715379	ENSMUSG00000020109.14	Dnajb12
chr10	59787656	59787657	ENSMUSG00000020108.5	Ddit4
chr10	59838933	59838934	ENSMUSG00000020107.11	Anapc16
chr10	59839149	59839150	ENSMUSG00000044475.15	Ascc1
chr10	59942041	59942042	ENSMUSG00000058297.17	Spock2
chr10	60055082	60055083	ENSMUSG00000057337.15	Chst3
chr10	60113450	60113451	ENSMUSG00000004207.15	Psap
chr10	60182630	60182631	ENSMUSG00000020101.15	Vsir
chr10	60235505	60235506	ENSMUSG00000090439.4	Gm17455
chr10	60532269	60532270	ENSMUSG00000012819.17	Cdh23
chr10	60588561	60588562	ENSMUSG00000020100.16	Slc29a3
chr10	60667360	60667361	ENSMUSG00000020099.9	Unc5b
chr10	60925138	60925139	ENSMUSG00000020098.8	Pcbd1
chr10	60983423	60983424	ENSMUSG00000020097.15	Sgpl1
chr10	61007765	61007766	ENSMUSG00000020096.22	Tbata
chr10	61109021	61109022	ENSMUSG00000059901.13	Adamts14
chr10	61133612	61133613	ENSMUSG00000037202.7	Prf1
chr10	61219309	61219310	ENSMUSG00000020092.10	Pald1
chr10	61253751	61253752	ENSMUSG00000037171.7	Nodal
chr10	61288440	61288441	ENSMUSG00000020091.16	Eif4ebp2
chr10	61311580	61311581	ENSMUSG00000037151.9	Lrrc20
chr10	61431271	61431272	ENSMUSG00000020090.8	Npffr1
chr10	61484331	61484332	ENSMUSG00000020089.9	Ppa1
chr10	61516089	61516090	ENSMUSG00000020088.11	Sar1a
chr10	61531293	61531294	ENSMUSG00000020087.6	Tysnd1
chr10	61556428	61556429	ENSMUSG00000020085.16	Aifm2
chr10	61619926	61619927	ENSMUSG00000020086.7	Macroh2a2
chr10	61814887	61814888	ENSMUSG00000058806.16	Col13a1
chr10	61968869	61968870	ENSMUSG00000044312.5	Neurog3
chr10	61979685	61979686	ENSMUSG00000020083.14	Fam241b
chr10	62067030	62067031	ENSMUSG00000037031.11	Tspan15
chr10	62088217	62088218	ENSMUSG00000020081.6	Tacr2
chr10	62215687	62215688	ENSMUSG00000037012.19	Hk1
chr10	62258270	62258271	ENSMUSG00000020080.9	Hkdc1
chr10	62285517	62285518	ENSMUSG00000020079.16	Supv3l1
chr10	62322377	62322378	ENSMUSG00000020078.17	Vps26a
chr10	62363230	62363231	ENSMUSG00000020077.15	Srgn
chr10	62414236	62414237	ENSMUSG00000036955.17	Kifbp
chr10	62438060	62438061	ENSMUSG00000020075.9	Ddx21
chr10	62486997	62486998	ENSMUSG00000020076.8	Ddx50
chr10	62561907	62561908	ENSMUSG00000036923.13	Stox1
chr10	62628010	62628011	ENSMUSG00000020074.8	Ccar1
chr10	62734897	62734898	ENSMUSG00000047146.18	Tet1
chr10	62756412	62756413	ENSMUSG00000071253.9	Slc25a16
chr10	62782805	62782806	ENSMUSG00000036875.16	Dna2
chr10	62816021	62816022	ENSMUSG00000020070.19	Rufy2
chr10	62859673	62859674	ENSMUSG00000020069.17	Hnrnph3
chr10	62860291	62860292	ENSMUSG00000020072.16	Pbld2
chr10	62897361	62897362	ENSMUSG00000112129.2	Pbld1
chr10	62935430	62935431	ENSMUSG00000036816.5	Atoh7
chr10	63039731	63039732	ENSMUSG00000020067.9	Mypn
chr10	63079702	63079703	ENSMUSG00000020064.10	Herc4
chr10	63217483	63217484	ENSMUSG00000020063.17	Sirt1
chr10	63222342	63222343	ENSMUSG00000036764.13	Dnajc12
chr10	63257568	63257569	ENSMUSG00000048185.6	Rnf7l
chr10	63293289	63293290	ENSMUSG00000060843.12	Ctnna3
chr10	63926053	63926054	ENSMUSG00000042846.9	Lrrtm3
chr10	66932625	66932626	ENSMUSG00000019873.9	Reep3
chr10	66963037	66963038	ENSMUSG00000037876.18	Jmjd1c
chr10	67121084	67121085	ENSMUSG00000075000.12	Nrbf2
chr10	67373699	67373700	ENSMUSG00000037868.16	Egr2
chr10	67384898	67384899	ENSMUSG00000057134.7	Ado
chr10	67748492	67748493	ENSMUSG00000037855.16	Zfp365
chr10	67815400	67815401	ENSMUSG00000037846.19	Rtkn2
chr10	68114570	68114571	ENSMUSG00000019947.11	Arid5b
chr10	68377726	68377727	ENSMUSG00000019945.11	Cabcoco1
chr10	68559576	68559577	ENSMUSG00000060044.9	Tmem26
chr10	69049024	69049025	ENSMUSG00000019944.15	Rhobtb1
chr10	69188768	69188769	ENSMUSG00000019942.14	Cdk1
chr10	69814301	69814302	ENSMUSG00000069601.15	Ank3
chr10	69932951	69932952	ENSMUSG00000048701.14	Ccdc6
chr10	70040497	70040498	ENSMUSG00000019933.8	Mrln
chr10	70080930	70080931	ENSMUSG00000037762.7	Slc16a9
chr10	70276756	70276757	ENSMUSG00000043259.16	Fam13c
chr10	70435121	70435122	ENSMUSG00000037747.10	Phyhipl
chr10	70995530	70995531	ENSMUSG00000014329.15	Bicc1
chr10	71074110	71074111	ENSMUSG00000003923.15	Tfam
chr10	71121092	71121093	ENSMUSG00000019927.7	Ube2d1
chr10	71180784	71180785	ENSMUSG00000037710.9	Cisd1
chr10	71183666	71183667	ENSMUSG00000060733.14	Ipmk
chr10	72490727	72490728	ENSMUSG00000019923.15	Zwint
chr10	73657715	73657716	ENSMUSG00000052613.17	Pcdh15
chr10	74803009	74803010	ENSMUSG00000040009.7	Gnaz
chr10	74868418	74868419	ENSMUSG00000009070.15	Rsph14
chr10	74872898	74872899	ENSMUSG00000020175.16	Rab36
chr10	74896424	74896425	ENSMUSG00000009681.11	Bcr
chr10	75048222	75048223	ENSMUSG00000033444.15	Specc1l
chr10	75152711	75152712	ENSMUSG00000020178.7	Adora2a
chr10	75242745	75242746	ENSMUSG00000033427.15	Upb1
chr10	75353215	75353216	ENSMUSG00000033416.16	Gucd1
chr10	75353385	75353386	ENSMUSG00000020180.11	Snrpd3
chr10	75396164	75396165	ENSMUSG00000046807.11	Lrrc75b
chr10	75409282	75409283	ENSMUSG00000006345.11	Ggt1
chr10	75425174	75425175	ENSMUSG00000006344.18	Ggt5
chr10	75479825	75479826	ENSMUSG00000006342.16	Susd2
chr10	75600150	75600151	ENSMUSG00000020196.11	Cabin1
chr10	75609248	75609249	ENSMUSG00000001666.9	Ddt
chr10	75616788	75616789	ENSMUSG00000092360.2	Gm20441
chr10	75617248	75617249	ENSMUSG00000001665.12	Gstt3
chr10	75634418	75634419	ENSMUSG00000001663.11	Gstt1
chr10	75658377	75658378	ENSMUSG00000009093.8	Gstt4
chr10	75673201	75673202	ENSMUSG00000033318.8	Gstt2
chr10	75696074	75696075	ENSMUSG00000033307.8	Mif
chr10	75729247	75729248	ENSMUSG00000009092.6	Derl3
chr10	75757451	75757452	ENSMUSG00000000902.14	Smarcb1
chr10	75768336	75768337	ENSMUSG00000000901.18	Mmp11
chr10	75768964	75768965	ENSMUSG00000049422.8	Chchd10
chr10	75776445	75776446	ENSMUSG00000050157.7	Gm867
chr10	75778891	75778892	ENSMUSG00000000903.4	Vpreb3
chr10	75790348	75790349	ENSMUSG00000033255.9	Gm5134
chr10	75868488	75868489	ENSMUSG00000049764.9	Zfp280b
chr10	75946795	75946796	ENSMUSG00000020226.10	Slc5a4b
chr10	75983285	75983286	ENSMUSG00000020229.5	Slc5a4a
chr10	76073670	76073671	ENSMUSG00000020230.16	Prmt2
chr10	76089687	76089688	ENSMUSG00000033208.8	S100b
chr10	76181125	76181126	ENSMUSG00000020231.16	Dip2a
chr10	76276278	76276279	ENSMUSG00000117965.2	Gm56118
chr10	76278560	76278561	ENSMUSG00000001151.11	Pcnt
chr10	76284915	76284916	ENSMUSG00000009114.18	2610028H24Rik
chr10	76304761	76304762	ENSMUSG00000001150.8	Mcm3ap
chr10	76304948	76304949	ENSMUSG00000033126.6	Ybey
chr10	76367441	76367442	ENSMUSG00000033105.13	Lss
chr10	76398106	76398107	ENSMUSG00000009115.6	Spatc1l
chr10	76411482	76411483	ENSMUSG00000001155.14	Ftcd
chr10	76459464	76459465	ENSMUSG00000020241.14	Col6a2
chr10	76562002	76562003	ENSMUSG00000001119.8	Col6a1
chr10	76797622	76797623	ENSMUSG00000001120.16	Pcbp3
chr10	76869046	76869047	ENSMUSG00000001436.16	Slc19a1
chr10	76949780	76949781	ENSMUSG00000001435.16	Col18a1
chr10	77095052	77095053	ENSMUSG00000020260.10	Pofut2
chr10	77254104	77254105	ENSMUSG00000020262.16	Adarb1
chr10	77351619	77351620	ENSMUSG00000032977.10	Fam207a
chr10	77366086	77366087	ENSMUSG00000000290.14	Itgb2
chr10	77417554	77417555	ENSMUSG00000009291.14	Pttg1ip
chr10	77442031	77442032	ENSMUSG00000112241.2	Gm49325
chr10	77442059	77442060	ENSMUSG00000020265.17	Sumo3
chr10	77458109	77458110	ENSMUSG00000009293.18	Ube2g2
chr10	77522403	77522404	ENSMUSG00000069581.13	Tspear
chr10	77526591	77526592	ENSMUSG00000095970.2	Gm19402
chr10	77533067	77533068	ENSMUSG00000112170.2	Gm9508
chr10	77542460	77542461	ENSMUSG00000069584.5	Gm10272
chr10	77547291	77547292	ENSMUSG00000094012.2	Gm10024
chr10	77551641	77551642	ENSMUSG00000094146.2	Gm10142
chr10	77556433	77556434	ENSMUSG00000069583.3	Krtap12-1
chr10	77562320	77562321	ENSMUSG00000096421.2	Gm10100
chr10	77578472	77578473	ENSMUSG00000112864.2	Gm18596
chr10	77587188	77587189	ENSMUSG00000112380.2	Gm9736
chr10	77595516	77595517	ENSMUSG00000094120.2	Gm3233
chr10	77607159	77607160	ENSMUSG00000095817.2	Gm3238
chr10	77612778	77612779	ENSMUSG00000095593.2	Gm7138
chr10	77618376	77618377	ENSMUSG00000096481.2	Gm3250
chr10	77624034	77624035	ENSMUSG00000095721.2	Gm7137
chr10	77630910	77630911	ENSMUSG00000096131.4	Gm9639
chr10	77634967	77634968	ENSMUSG00000096380.2	Gm19668
chr10	77647677	77647678	ENSMUSG00000094913.4	Gm9507
chr10	77650516	77650517	ENSMUSG00000112600.2	Gm49918
chr10	77662929	77662930	ENSMUSG00000069582.4	Krtap10-4
chr10	77671781	77671782	ENSMUSG00000112223.2	Krtap10-10
chr10	77682637	77682638	ENSMUSG00000112653.2	Gm36176
chr10	77688693	77688694	ENSMUSG00000071195.5	Gm10318
chr10	77697809	77697810	ENSMUSG00000111915.2	Gm3285
chr10	77738370	77738371	ENSMUSG00000051652.5	Lrrc3
chr10	77805688	77805689	ENSMUSG00000009292.19	Trpm2
chr10	77814358	77814359	ENSMUSG00000020284.17	Cfap410
chr10	77845641	77845642	ENSMUSG00000020277.11	Pfkl
chr10	77878121	77878122	ENSMUSG00000000730.14	Dnmt3l
chr10	77879414	77879415	ENSMUSG00000000731.16	Aire
chr10	77906995	77906996	ENSMUSG00000000732.10	Icosl
chr10	78005616	78005617	ENSMUSG00000053329.8	Gatd3a
chr10	78020983	78020984	ENSMUSG00000032834.12	Pwp2
chr10	78080475	78080476	ENSMUSG00000000374.9	Trappc10
chr10	78143453	78143454	ENSMUSG00000118646.2	__noname__
chr10	78188276	78188277	ENSMUSG00000001211.16	Agpat3
chr10	78248877	78248878	ENSMUSG00000061032.10	Rrp1
chr10	78261503	78261504	ENSMUSG00000005054.8	Cstb
chr10	78300809	78300810	ENSMUSG00000032788.16	Pdxk
chr10	78353262	78353263	ENSMUSG00000107822.5	Or10b1
chr10	78410334	78410335	ENSMUSG00000032763.12	Ilvbl
chr10	78427798	78427799	ENSMUSG00000032714.7	Syde1
chr10	78453908	78453909	ENSMUSG00000071185.6	Or1i2
chr10	78554128	78554129	ENSMUSG00000005355.10	Casp14
chr10	78588899	78588900	ENSMUSG00000078442.4	Ccdc105
chr10	78616330	78616331	ENSMUSG00000005357.10	Slc1a6
chr10	78688000	78688001	ENSMUSG00000051190.9	Or7c70
chr10	78711374	78711375	ENSMUSG00000062873.8	Or7a39
chr10	78749127	78749128	ENSMUSG00000094673.5	Or7a38
chr10	78786470	78786471	ENSMUSG00000094080.4	Or7a42
chr10	78799143	78799144	ENSMUSG00000042774.9	Or7a37
chr10	78816884	78816885	ENSMUSG00000046493.6	Or7a36
chr10	78848306	78848307	ENSMUSG00000063216.4	Or7a35
chr10	78864575	78864576	ENSMUSG00000060205.4	Or7a41
chr10	78933434	78933435	ENSMUSG00000060301.7	2610008E11Rik
chr10	78984603	78984604	ENSMUSG00000091888.4	Vmn2r80
chr10	79083526	79083527	ENSMUSG00000055515.9	Vmn2r81
chr10	79192354	79192355	ENSMUSG00000091468.4	Vmn2r82
chr10	79304673	79304674	ENSMUSG00000091381.4	Vmn2r83
chr10	79369630	79369631	ENSMUSG00000052151.13	Plpp2
chr10	79391033	79391034	ENSMUSG00000042570.15	Mier2
chr10	79423165	79423166	ENSMUSG00000020317.15	Theg
chr10	79449834	79449835	ENSMUSG00000045912.10	C2cd4c
chr10	79473752	79473753	ENSMUSG00000020312.13	Shc2
chr10	79481572	79481573	ENSMUSG00000035963.9	Odf3l2
chr10	79500393	79500394	ENSMUSG00000020310.10	Madcam1
chr10	79505244	79505245	ENSMUSG00000020308.8	Tpgs1
chr10	79518029	79518030	ENSMUSG00000020307.16	Cdc34
chr10	79524854	79524855	ENSMUSG00000054206.3	Gzmm
chr10	79540334	79540335	ENSMUSG00000023175.16	Bsg
chr10	79552468	79552469	ENSMUSG00000020331.10	Hcn2
chr10	79582413	79582414	ENSMUSG00000020329.13	Polrmt
chr10	79590971	79590972	ENSMUSG00000020327.5	Fgf22
chr10	79602786	79602787	ENSMUSG00000035890.10	Rnf126
chr10	79613106	79613107	ENSMUSG00000020325.11	Fstl3
chr10	79626795	79626796	ENSMUSG00000020323.15	Prss57
chr10	79629406	79629407	ENSMUSG00000035863.15	Palm
chr10	79658392	79658393	ENSMUSG00000035852.12	Misp
chr10	79690261	79690262	ENSMUSG00000006498.17	Ptbp1
chr10	79710468	79710469	ENSMUSG00000035835.15	Plppr3
chr10	79715448	79715449	ENSMUSG00000057729.13	Prtn3
chr10	79722081	79722082	ENSMUSG00000020125.8	Elane
chr10	79726687	79726688	ENSMUSG00000061780.7	Cfd
chr10	79744755	79744756	ENSMUSG00000013833.16	Med16
chr10	79746690	79746691	ENSMUSG00000097854.2	Gm26602
chr10	79752805	79752806	ENSMUSG00000035773.7	Kiss1r
chr10	79752840	79752841	ENSMUSG00000035781.15	R3hdm4
chr10	79762877	79762878	ENSMUSG00000019564.13	Arid3a
chr10	79795986	79795987	ENSMUSG00000035754.9	Wdr18
chr10	79806549	79806550	ENSMUSG00000035745.10	Grin3b
chr10	79820164	79820165	ENSMUSG00000013858.15	Tmem259
chr10	79824418	79824419	ENSMUSG00000004665.11	Cnn2
chr10	79833410	79833411	ENSMUSG00000035722.16	Abca7
chr10	79852750	79852751	ENSMUSG00000035697.15	Arhgap45
chr10	79875629	79875630	ENSMUSG00000004667.19	Polr2e
chr10	79889871	79889872	ENSMUSG00000075706.12	Gpx4
chr10	79940204	79940205	ENSMUSG00000035673.11	Sbno2
chr10	79951637	79951638	ENSMUSG00000003068.18	Stk11
chr10	79973221	79973222	ENSMUSG00000035640.19	Cbarp
chr10	79977291	79977292	ENSMUSG00000003072.16	Atp5d
chr10	79984106	79984107	ENSMUSG00000035621.14	Midn
chr10	80003612	80003613	ENSMUSG00000045193.14	Cirbp
chr10	80008778	80008779	ENSMUSG00000035595.7	Fam174c
chr10	80015316	80015317	ENSMUSG00000003070.7	Efna2
chr10	80062268	80062269	ENSMUSG00000020156.17	Pwwp3a
chr10	80084955	80084956	ENSMUSG00000020153.15	Ndufs7
chr10	80096802	80096803	ENSMUSG00000020150.14	Gamt
chr10	80100908	80100909	ENSMUSG00000069565.13	Dazap1
chr10	80128287	80128288	ENSMUSG00000063457.15	Rps15
chr10	80131811	80131812	ENSMUSG00000020135.14	Apc2
chr10	80156371	80156372	ENSMUSG00000020133.9	2310011J03Rik
chr10	80165332	80165333	ENSMUSG00000020131.15	Pcsk4
chr10	80165787	80165788	ENSMUSG00000035504.17	Reep6
chr10	80184246	80184247	ENSMUSG00000043822.19	Adamtsl5
chr10	80192293	80192294	ENSMUSG00000035486.15	Plk5
chr10	80223493	80223494	ENSMUSG00000048696.12	Mex3d
chr10	80235384	80235385	ENSMUSG00000035478.15	Mbd3
chr10	80242664	80242665	ENSMUSG00000020163.13	Uqcr11
chr10	80269477	80269478	ENSMUSG00000020167.15	Tcf3
chr10	80330669	80330670	ENSMUSG00000045518.9	Onecut3
chr10	80374958	80374959	ENSMUSG00000003341.10	Atp8b3
chr10	80397394	80397395	ENSMUSG00000047417.19	Rexo1
chr10	80413155	80413156	ENSMUSG00000035397.9	Klf16
chr10	80426175	80426176	ENSMUSG00000003346.15	Abhd17a
chr10	80438714	80438715	ENSMUSG00000113640.2	Adat3
chr10	80438714	80438715	ENSMUSG00000113949.2	Scamp4
chr10	80441855	80441856	ENSMUSG00000035370.10	Gm49322
chr10	80458672	80458673	ENSMUSG00000003345.17	Csnk1g2
chr10	80492328	80492329	ENSMUSG00000003344.16	Btbd2
chr10	80512127	80512128	ENSMUSG00000020190.14	Mknk2
chr10	80537689	80537690	ENSMUSG00000003348.11	Mob3a
chr10	80538260	80538261	ENSMUSG00000055862.8	Izumo4
chr10	80578098	80578099	ENSMUSG00000020198.9	Ap3d1
chr10	80591040	80591041	ENSMUSG00000061589.15	Dot1l
chr10	80634032	80634033	ENSMUSG00000020211.16	Sf3a2
chr10	80634460	80634461	ENSMUSG00000035278.10	Plekhj1
chr10	80641077	80641078	ENSMUSG00000035262.6	Amh
chr10	80649326	80649327	ENSMUSG00000020216.14	Jsrp1
chr10	80662520	80662521	ENSMUSG00000035242.16	Oaz1
chr10	80679873	80679874	ENSMUSG00000051067.9	Lingo3
chr10	80691043	80691044	ENSMUSG00000035215.10	Lsm7
chr10	80691109	80691110	ENSMUSG00000035206.11	Sppl2b
chr10	80707682	80707683	ENSMUSG00000059406.9	Tmprss9
chr10	80736803	80736804	ENSMUSG00000020219.8	Timm13
chr10	80754079	80754080	ENSMUSG00000062075.14	Lmnb2
chr10	80765907	80765908	ENSMUSG00000015312.10	Gadd45b
chr10	80837212	80837213	ENSMUSG00000048240.16	Gng7
chr10	80861243	80861244	ENSMUSG00000043670.5	Diras1
chr10	80873260	80873261	ENSMUSG00000046822.15	Slc39a3
chr10	80896012	80896013	ENSMUSG00000004937.7	Sgta
chr10	80905869	80905870	ENSMUSG00000004929.13	Thop1
chr10	80934708	80934709	ENSMUSG00000035041.9	Creb3l3
chr10	80941749	80941750	ENSMUSG00000035027.19	Map2k2
chr10	80972105	80972106	ENSMUSG00000035011.16	Zbtb7a
chr10	81003757	81003758	ENSMUSG00000004934.15	Pias4
chr10	81012465	81012466	ENSMUSG00000034994.11	Eef2
chr10	81018839	81018840	ENSMUSG00000034974.14	Dapk3
chr10	81037885	81037886	ENSMUSG00000004939.8	Nmrk2
chr10	81066667	81066668	ENSMUSG00000034958.12	Atcay
chr10	81068989	81068990	ENSMUSG00000034949.19	Zfr2
chr10	81093133	81093134	ENSMUSG00000004933.18	Matk
chr10	81102768	81102769	ENSMUSG00000034932.5	Mrpl54
chr10	81102794	81102795	ENSMUSG00000004931.12	Apba3
chr10	81127101	81127102	ENSMUSG00000034917.9	Tjp3
chr10	81128839	81128840	ENSMUSG00000034902.18	Pip5k1c
chr10	81156937	81156938	ENSMUSG00000034889.9	Cactin
chr10	81164565	81164566	ENSMUSG00000034881.9	Tbxa2r
chr10	81179100	81179101	ENSMUSG00000034872.7	Gipc3
chr10	81186258	81186259	ENSMUSG00000020232.18	Hmg20b
chr10	81193325	81193326	ENSMUSG00000034854.9	Mfsd12
chr10	81201650	81201651	ENSMUSG00000020234.11	Tektip1
chr10	81214350	81214351	ENSMUSG00000020235.17	Fzr1
chr10	81220262	81220263	ENSMUSG00000078440.11	Dohh
chr10	81223151	81223152	ENSMUSG00000113262.2	Gm48551
chr10	81224839	81224840	ENSMUSG00000114004.2	Gm48552
chr10	81228885	81228886	ENSMUSG00000078439.10	Smim24
chr10	81291469	81291470	ENSMUSG00000055053.19	Nfic
chr10	81318538	81318539	ENSMUSG00000034818.18	Celf5
chr10	81332226	81332227	ENSMUSG00000020238.15	Ncln
chr10	81335966	81335967	ENSMUSG00000044199.7	S1pr4
chr10	81360059	81360060	ENSMUSG00000034792.9	Gna15
chr10	81381024	81381025	ENSMUSG00000034781.6	Gna11
chr10	81395328	81395329	ENSMUSG00000054452.11	Tle5
chr10	81411366	81411367	ENSMUSG00000034771.16	Tle2
chr10	81436734	81436735	ENSMUSG00000034758.13	Tle6
chr10	81442859	81442860	ENSMUSG00000074862.12	BC025920
chr10	81463631	81463632	ENSMUSG00000034748.17	Sirt6
chr10	81464469	81464470	ENSMUSG00000054708.18	Ankrd24
chr10	81484893	81484894	ENSMUSG00000096856.8	Gm10778
chr10	81540659	81540660	ENSMUSG00000096795.5	Zfp433
chr10	81606976	81606977	ENSMUSG00000094622.4	Gm3055
chr10	81648020	81648021	ENSMUSG00000094076.8	Gm4767
chr10	81699768	81699769	ENSMUSG00000112640.2	Gm32687
chr10	81766314	81766315	ENSMUSG00000096718.3	Zfp781
chr10	81883957	81883958	ENSMUSG00000061371.8	Zfp873
chr10	81919187	81919188	ENSMUSG00000112160.2	BC024063
chr10	81963847	81963848	ENSMUSG00000078435.6	AU041133
chr10	82077107	82077108	ENSMUSG00000062931.16	Zfp938
chr10	82152416	82152417	ENSMUSG00000044581.9	4932415D10Rik
chr10	82190150	82190151	ENSMUSG00000073427.5	Gm4924
chr10	82328452	82328453	ENSMUSG00000094186.3	Gm1553
chr10	82458971	82458972	ENSMUSG00000063320.12	1190007I07Rik
chr10	82465693	82465694	ENSMUSG00000034674.19	Tdg
chr10	82526451	82526452	ENSMUSG00000020251.15	Glt8d2
chr10	82534841	82534842	ENSMUSG00000020246.14	Hcfc2
chr10	82599978	82599979	ENSMUSG00000020248.19	Nfyb
chr10	82669785	82669786	ENSMUSG00000020250.12	Txnrd1
chr10	82702460	82702461	ENSMUSG00000109864.2	Eid3
chr10	82821332	82821333	ENSMUSG00000034612.8	Chst11
chr10	83173746	83173747	ENSMUSG00000034591.6	Slc41a2
chr10	83196085	83196086	ENSMUSG00000020255.9	Nopchap1
chr10	83370004	83370005	ENSMUSG00000020256.15	Aldh1l2
chr10	83379805	83379806	ENSMUSG00000034560.7	Washc4
chr10	83484602	83484603	ENSMUSG00000020263.15	Appl2
chr10	83558729	83558730	ENSMUSG00000087651.4	1500009L16Rik
chr10	84276461	84276462	ENSMUSG00000020032.15	Nuak1
chr10	84369926	84369927	ENSMUSG00000046841.6	Ckap4
chr10	84412490	84412491	ENSMUSG00000020034.8	Tcp11l2
chr10	84458156	84458157	ENSMUSG00000034453.9	Polr3b
chr10	84591926	84591927	ENSMUSG00000020037.16	Rfx4
chr10	84753480	84753481	ENSMUSG00000035620.16	Ric8b
chr10	84938359	84938360	ENSMUSG00000050035.8	Fhl4
chr10	84938491	84938492	ENSMUSG00000060935.7	Tmem263
chr10	84963891	84963892	ENSMUSG00000049038.4	Mterf2
chr10	85020928	85020929	ENSMUSG00000020038.11	Cry1
chr10	85222678	85222679	ENSMUSG00000020042.16	Btbd11
chr10	85707695	85707696	ENSMUSG00000001785.14	Pwp1
chr10	85752850	85752851	ENSMUSG00000035529.11	Prdm4
chr10	85763545	85763546	ENSMUSG00000085111.4	Ascl4
chr10	85793687	85793688	ENSMUSG00000001783.4	Rtcb
chr10	85847759	85847760	ENSMUSG00000050108.13	Bpifc
chr10	85857836	85857837	ENSMUSG00000001786.15	Fbxo7
chr10	86136236	86136237	ENSMUSG00000020044.14	Timp3
chr10	86334720	86334721	ENSMUSG00000059602.15	Syn3
chr10	86541373	86541374	ENSMUSG00000020048.14	Hsp90b1
chr10	86541675	86541676	ENSMUSG00000044937.16	Ttc41
chr10	86599836	86599837	ENSMUSG00000112743.2	Gm49358
chr10	86614869	86614870	ENSMUSG00000054027.9	Nt5dc3
chr10	86843889	86843890	ENSMUSG00000035459.19	Stab2
chr10	86893910	86893911	ENSMUSG00000047129.12	1700113H08Rik
chr10	87329522	87329523	ENSMUSG00000020052.10	Ascl1
chr10	87357657	87357658	ENSMUSG00000020051.18	Pah
chr10	87695892	87695893	ENSMUSG00000020053.19	Igf1
chr10	87926934	87926935	ENSMUSG00000035383.8	Pmch
chr10	87982803	87982804	ENSMUSG00000035365.16	Parpbp
chr10	87982939	87982940	ENSMUSG00000035351.17	Nup37
chr10	88036955	88036956	ENSMUSG00000020056.17	Washc3
chr10	88192937	88192938	ENSMUSG00000020057.3	Dram1
chr10	88215088	88215089	ENSMUSG00000035311.17	Gnptab
chr10	88295431	88295432	ENSMUSG00000020059.10	Sycp3
chr10	88339935	88339936	ENSMUSG00000060002.15	Chpt1
chr10	88440887	88440888	ENSMUSG00000020061.19	Mybpc1
chr10	88518885	88518886	ENSMUSG00000004359.17	Spic
chr10	88566930	88566931	ENSMUSG00000060904.15	Arl1
chr10	88662666	88662667	ENSMUSG00000004356.9	Utp20
chr10	88721854	88721855	ENSMUSG00000020062.8	Slc5a8
chr10	89093452	89093453	ENSMUSG00000035189.18	Ano4
chr10	89279829	89279830	ENSMUSG00000074802.12	Gas2l3
chr10	89342520	89342521	ENSMUSG00000047638.16	Nr1h4
chr10	89457115	89457116	ENSMUSG00000019935.17	Slc17a8
chr10	89522147	89522148	ENSMUSG00000069539.12	Scyl2
chr10	89568157	89568158	ENSMUSG00000019948.5	Actr6
chr10	89580853	89580854	ENSMUSG00000019951.11	Uhrf1bp1l
chr10	89709371	89709372	ENSMUSG00000058589.15	Anks1b
chr10	90918632	90918633	ENSMUSG00000019979.13	Apaf1
chr10	90918919	90918920	ENSMUSG00000019975.13	Ikbip
chr10	90959865	90959866	ENSMUSG00000061904.13	Slc25a3
chr10	91007440	91007441	ENSMUSG00000019961.18	Tmpo
chr10	92558282	92558283	ENSMUSG00000019988.8	Nedd1
chr10	92917458	92917459	ENSMUSG00000020014.19	Cfap54
chr10	92996752	92996753	ENSMUSG00000020015.11	Cdk17
chr10	93146997	93146998	ENSMUSG00000008398.17	Elk3
chr10	93289273	93289274	ENSMUSG00000015889.9	Lta4h
chr10	93324630	93324631	ENSMUSG00000020017.15	Hal
chr10	93375895	93375896	ENSMUSG00000015890.3	Amdhd1
chr10	93376494	93376495	ENSMUSG00000036168.16	Ccdc38
chr10	93425568	93425569	ENSMUSG00000020018.7	Snrpf
chr10	93476911	93476912	ENSMUSG00000020019.5	Ntn4
chr10	93669680	93669681	ENSMUSG00000020020.9	Usp44
chr10	93725646	93725647	ENSMUSG00000036112.16	Metap2
chr10	93871679	93871680	ENSMUSG00000036099.17	Vezt
chr10	93871863	93871864	ENSMUSG00000020021.5	Fgd6
chr10	93983885	93983886	ENSMUSG00000005897.15	Nr2c1
chr10	94034866	94034867	ENSMUSG00000020022.18	Ndufa12
chr10	94350719	94350720	ENSMUSG00000020023.19	Tmcc3
chr10	94524516	94524517	ENSMUSG00000020024.8	Cep83
chr10	94780697	94780698	ENSMUSG00000074785.6	Plxnc1
chr10	95159970	95159971	ENSMUSG00000045867.11	Cradd
chr10	95252719	95252720	ENSMUSG00000020027.19	Socs2
chr10	95337789	95337790	ENSMUSG00000062981.6	Mrpl42
chr10	95351007	95351008	ENSMUSG00000074781.6	Ube2n
chr10	95400008	95400009	ENSMUSG00000020029.7	Nudt4
chr10	95509251	95509252	ENSMUSG00000074780.4	Anapc15-ps
chr10	95776612	95776613	ENSMUSG00000036499.10	Eea1
chr10	95972465	95972466	ENSMUSG00000096486.2	Gm5426
chr10	96452868	96452869	ENSMUSG00000036478.9	Btg1
chr10	97315471	97315472	ENSMUSG00000019929.17	Dcn
chr10	97400990	97400991	ENSMUSG00000036446.6	Lum
chr10	97442741	97442742	ENSMUSG00000019932.9	Kera
chr10	97482951	97482952	ENSMUSG00000019936.11	Epyc
chr10	97528921	97528922	ENSMUSG00000047025.6	Ccer1
chr10	98751014	98751015	ENSMUSG00000019943.11	Atp2b1
chr10	98942898	98942899	ENSMUSG00000019952.16	Poc1b
chr10	98944021	98944022	ENSMUSG00000090035.4	Galnt4
chr10	98962187	98962188	ENSMUSG00000055108.7	Phxr2
chr10	99099093	99099094	ENSMUSG00000019960.9	Dusp6
chr10	99595520	99595521	ENSMUSG00000046934.6	Csl
chr10	99851492	99851493	ENSMUSG00000019966.19	Kitl
chr10	100171538	100171539	ENSMUSG00000094314.6	Gm4301
chr10	100176698	100176699	ENSMUSG00000091101.3	Gm4302
chr10	100181834	100181835	ENSMUSG00000112931.2	Gm4303
chr10	100186955	100186956	ENSMUSG00000112856.2	Gm4305
chr10	100197200	100197201	ENSMUSG00000096744.2	Gm4307
chr10	100202391	100202392	ENSMUSG00000095673.3	Gm4308
chr10	100218392	100218393	ENSMUSG00000096640.5	Gm4312
chr10	100323212	100323213	ENSMUSG00000036676.15	Tmtc3
chr10	100323420	100323421	ENSMUSG00000019971.11	Cep290
chr10	100425257	100425258	ENSMUSG00000046567.11	4930430F08Rik
chr10	100428270	100428271	ENSMUSG00000056912.13	1700017N19Rik
chr10	101517348	101517349	ENSMUSG00000019888.17	Mgat4c
chr10	102326347	102326348	ENSMUSG00000019890.5	Nts
chr10	102348083	102348084	ENSMUSG00000044921.6	Rassf9
chr10	102864925	102864926	ENSMUSG00000036602.15	Alx1
chr10	103072183	103072184	ENSMUSG00000019892.14	Lrriq1
chr10	103203704	103203705	ENSMUSG00000019894.15	Slc6a15
chr10	103978848	103978849	ENSMUSG00000091779.10	Gm21293
chr10	103987358	103987359	ENSMUSG00000097427.6	Gm6763
chr10	103995867	103995868	ENSMUSG00000097878.6	Gm8764
chr10	104004376	104004377	ENSMUSG00000097550.8	Gm21304
chr10	104012885	104012886	ENSMUSG00000094144.10	Gm21312
chr10	104021394	104021395	ENSMUSG00000095022.10	Gm20765
chr10	104029903	104029904	ENSMUSG00000090854.11	Gm4340
chr10	105410296	105410297	ENSMUSG00000036019.9	Tmtc2
chr10	105676928	105676929	ENSMUSG00000019897.9	Ccdc59
chr10	105677239	105677240	ENSMUSG00000036009.17	Mettl25
chr10	106306207	106306208	ENSMUSG00000053825.16	Ppfia2
chr10	106959444	106959445	ENSMUSG00000035948.14	Acss3
chr10	107107547	107107548	ENSMUSG00000019906.16	Lin7a
chr10	107321995	107321996	ENSMUSG00000000435.2	Myf5
chr10	107330598	107330599	ENSMUSG00000035923.5	Myf6
chr10	107555912	107555913	ENSMUSG00000035916.9	Ptprq
chr10	107747995	107747996	ENSMUSG00000091455.5	Otogl
chr10	107998054	107998055	ENSMUSG00000019907.11	Ppp1r12a
chr10	108167982	108167983	ENSMUSG00000035873.9	Pawr
chr10	108536021	108536022	ENSMUSG00000112039.2	Brcc3dc
chr10	108846836	108846837	ENSMUSG00000035864.15	Syt1
chr10	109836080	109836081	ENSMUSG00000020181.19	Nav3
chr10	110581329	110581330	ENSMUSG00000020185.17	E2f7
chr10	110756051	110756052	ENSMUSG00000020186.8	Csrp2
chr10	110845927	110845928	ENSMUSG00000035798.15	Zdhhc17
chr10	111000613	111000614	ENSMUSG00000020189.16	Osbpl8
chr10	111134540	111134541	ENSMUSG00000035759.5	Bbs10
chr10	111316478	111316479	ENSMUSG00000058799.17	Nap1l1
chr10	111342147	111342148	ENSMUSG00000020205.9	Phlda1
chr10	111808569	111808570	ENSMUSG00000063334.17	Krr1
chr10	111838526	111838527	ENSMUSG00000056888.12	Glipr1
chr10	111896094	111896095	ENSMUSG00000020213.7	Glipr1l1
chr10	111919259	111919260	ENSMUSG00000020214.11	Glipr1l2
chr10	111996232	111996233	ENSMUSG00000112611.2	Glipr1l3
chr10	112001581	112001582	ENSMUSG00000035694.16	Caps2
chr10	112107026	112107027	ENSMUSG00000035681.8	Kcnc2
chr10	112764900	112764901	ENSMUSG00000074748.4	Atxn7l3b
chr10	114638207	114638208	ENSMUSG00000050663.9	Trhde
chr10	115020927	115020928	ENSMUSG00000006764.9	Tph2
chr10	115087372	115087373	ENSMUSG00000020130.10	Tbc1d15
chr10	115151496	115151497	ENSMUSG00000020132.11	Rab21
chr10	115198152	115198153	ENSMUSG00000069520.7	Tmem19
chr10	115220340	115220341	ENSMUSG00000020137.6	Thap2
chr10	115220864	115220865	ENSMUSG00000034163.11	Zfc3h1
chr10	115405891	115405892	ENSMUSG00000092210.2	A930009A15Rik
chr10	115423685	115423686	ENSMUSG00000020140.16	Lgr5
chr10	115653188	115653189	ENSMUSG00000034127.16	Tspan8
chr10	115854118	115854119	ENSMUSG00000020151.17	Ptprr
chr10	116111455	116111456	ENSMUSG00000020154.11	Ptprb
chr10	116309783	116309784	ENSMUSG00000054934.11	Kcnmb4
chr10	116417405	116417406	ENSMUSG00000020166.16	Cnot2
chr10	116732824	116732825	ENSMUSG00000034057.9	Myrfl
chr10	116786336	116786337	ENSMUSG00000064181.7	Rab3ip
chr10	116822219	116822220	ENSMUSG00000020169.5	Best3
chr10	116881246	116881247	ENSMUSG00000060187.5	Lrrc10
chr10	116899719	116899720	ENSMUSG00000034024.9	Cct2
chr10	116984415	116984416	ENSMUSG00000020170.5	Frs2
[truncated: 19,784 more rows]
