# Supplementary material for: Pathogenic variants in CRX have distinct cis-regulatory effects on enhancers and silencers in photoreceptors
Source: Genome Res. 2024 Feb;34(2):243–55. doi: 10.1101/gr.278133.123 (PMC10984388; doi:10.1101/gr.278133.123)
Supplement: Supplement 2 [file Supplemental_Code_S1.zip › retinopathy-manuscript-main/Nearby_Genes/find_nearby_tss.sh]

#!/bin/bash

eval $(spack load --sh bedtools2@2.30)

OUT="library_nearby_tss.tsv"

echo -e "chip_peak_id\tchip_peak_start\tchip_peak_stop\tnearby_ensembl_gene_id\tnearby_gene_name\tnearby_gene_tss" > $OUT
bedtools window -a library_positions_mm39.bed -b ensembl_GRCm39_protein_coding_tss.bed -w 100000 | awk '{ print $4 "\t" $2 "\t" $3 "\t" $8 "\t" $9 "\t" $6 }' >> $OUT
