# Supplementary material for: Pathogenic variants in CRX have distinct cis-regulatory effects on enhancers and silencers in photoreceptors
Source: Genome Res. 2024 Feb;34(2):243–55. doi: 10.1101/gr.278133.123 (PMC10984388; doi:10.1101/gr.278133.123)
Supplement: Supplement 2 [file Supplemental_Code_S1.zip › retinopathy-manuscript-main/Nearby_Genes/library_positions_mm39.bed]

chr1	4453976	4454140	CRX.3
chr1	4927867	4928031	CRX.4
chr1	5140485	5140649	CRX.6
chr1	10079329	10079493	CRX.8
chr1	13730773	13730937	CRX.12
chr1	16727259	16727423	CRX.16
chr1	34163600	34163764	CRX.21
chr1	34310195	34310359	CRX.22
chr1	36531651	36531815	CRX.30
chr1	36749128	36749292	CRX.33
chr1	39406744	39406908	CRX.34
chr1	39470927	39471091	CRX.35
chr1	39489034	39489198	CRX.38
chr1	39513298	39513462	CRX.40
chr1	39975808	39975972	CRX.42
chr1	43211089	43211253	CRX.43
chr1	44630986	44631150	CRX.47
chr1	51517515	51517679	CRX.49
chr1	51667376	51667540	CRX.50
chr1	53265373	53265537	CRX.55
chr1	54899146	54899310	CRX.59
chr1	59000772	59000936	CRX.66
chr1	59156733	59156897	CRX.68
chr1	59183754	59183918	CRX.69
chr1	59200728	59200892	CRX.70
chr1	63023917	63024081	CRX.78
chr1	64984604	64984768	CRX.83
chr1	65218273	65218437	CRX.87
chr1	66821637	66821801	CRX.92
chr1	72787774	72787938	CRX.99
chr1	74334693	74334857	CRX.101
chr1	74476989	74477153	CRX.103
chr1	74812340	74812504	CRX.105
chr1	74898138	74898302	CRX.110
chr1	75293623	75293787	CRX.112
chr1	75382309	75382473	CRX.113
chr1	78633392	78633556	CRX.125
chr1	80317379	80317543	CRX.127
chr1	80391511	80391675	CRX.129
chr1	80402507	80402671	CRX.130
chr1	80405339	80405503	CRX.131
chr1	82169476	82169640	CRX.132
chr1	82724258	82724422	CRX.134
chr1	86479743	86479907	CRX.143
chr1	89813534	89813698	CRX.155
chr1	89850683	89850847	CRX.157
chr1	92400714	92400878	CRX.160
chr1	93688001	93688165	CRX.168
chr1	106672974	106673138	CRX.175
chr1	118317023	118317187	CRX.178
chr1	118372842	118373006	CRX.179
chr1	118409682	118409846	CRX.180
chr1	119448213	119448377	CRX.182
chr1	120175300	120175464	CRX.185
chr1	128171761	128171925	CRX.191
chr1	130643718	130643882	CRX.194
chr1	131455434	131455598	CRX.199
chr1	132509805	132509969	CRX.204
chr1	132649111	132649275	CRX.205
chr1	133991367	133991531	CRX.210
chr1	134486354	134486518	CRX.218
chr1	134495379	134495543	CRX.220
chr1	134793307	134793471	CRX.223
chr1	135523120	135523284	CRX.228
chr1	135960793	135960957	CRX.235
chr1	136056815	136056979	CRX.236
chr1	136060609	136060773	CRX.237
chr1	136165735	136165899	CRX.240
chr1	136452676	136452840	CRX.241
chr1	143642539	143642703	CRX.247
chr1	150190247	150190411	CRX.250
chr1	150195039	150195203	CRX.251
chr1	153142678	153142842	CRX.257
chr1	155108312	155108476	CRX.261
chr1	155111509	155111673	CRX.262
chr1	155849415	155849579	CRX.266
chr1	156662480	156662644	CRX.267
chr1	157188070	157188234	CRX.269
chr1	160022656	160022820	CRX.273
chr1	160959026	160959190	CRX.276
chr1	161713558	161713722	CRX.277
chr1	161796583	161796747	CRX.278
chr1	162288043	162288207	CRX.279
chr1	162381870	162382034	CRX.280
chr1	165288602	165288766	CRX.285
chr1	165763075	165763239	CRX.286
chr1	166626889	166627053	CRX.288
chr1	166628792	166628956	CRX.289
chr1	166836332	166836496	CRX.290
chr1	167265901	167266065	CRX.291
chr1	171156741	171156905	CRX.300
chr1	172313172	172313336	CRX.306
chr1	175913643	175913807	CRX.312
chr1	176642219	176642383	CRX.313
chr1	176698194	176698358	CRX.315
chr1	176809220	176809384	CRX.316
chr1	178229510	178229674	CRX.324
chr1	179631446	179631610	CRX.325
chr1	180266253	180266417	CRX.327
chr1	180432225	180432389	CRX.328
chr1	180621873	180622037	CRX.330
chr1	180669578	180669742	CRX.331
chr1	180677690	180677854	CRX.332
chr1	180678352	180678516	CRX.333
chr1	180971812	180971976	CRX.336
chr1	181814909	181815073	CRX.337
chr1	186489494	186489658	CRX.339
chr1	187169090	187169254	CRX.340
chr1	187181508	187181672	CRX.341
chr1	187697119	187697283	CRX.342
chr1	187729945	187730109	CRX.343
chr1	190295383	190295547	CRX.348
chr1	191307619	191307783	CRX.353
chr1	191458463	191458627	CRX.354
chr1	191629071	191629235	CRX.359
chr1	191960198	191960362	CRX.364
chr1	192869427	192869591	CRX.367
chr1	193052456	193052620	CRX.369
chr1	193116127	193116291	CRX.370
chr1	193307537	193307701	CRX.371
chr10	4759597	4759761	CRX.379
chr10	5019040	5019204	CRX.377
chr10	7601416	7601580	CRX.381
chr10	13116404	13116568	CRX.385
chr10	18829442	18829606	CRX.394
chr10	18886760	18886924	CRX.395
chr10	19017351	19017515	CRX.400
chr10	19209474	19209638	CRX.402
chr10	19467593	19467757	CRX.403
chr10	20070657	20070821	CRX.405
chr10	24745722	24745886	CRX.416
chr10	25280217	25280381	CRX.420
chr10	25309616	25309780	CRX.423
chr10	39747179	39747343	CRX.431
chr10	40218167	40218331	CRX.434
chr10	40224618	40224782	CRX.435
chr10	40226887	40227051	CRX.437
chr10	41463001	41463165	CRX.443
chr10	41528434	41528598	CRX.444
chr10	41765637	41765801	CRX.446
chr10	42115670	42115834	CRX.449
chr10	42707448	42707612	CRX.451
chr10	44412271	44412435	CRX.458
chr10	52258269	52258433	CRX.461
chr10	52350791	52350955	CRX.462
chr10	59715273	59715437	CRX.471
chr10	59863024	59863188	CRX.476
chr10	59898848	59899012	CRX.477
chr10	59945411	59945575	CRX.478
chr10	60025200	60025364	CRX.479
chr10	61057890	61058054	CRX.481
chr10	61098985	61099149	CRX.482
chr10	61241814	61241978	CRX.483
chr10	62136241	62136405	CRX.487
chr10	62146203	62146367	CRX.488
chr10	62163530	62163694	CRX.489
chr10	62876157	62876321	CRX.493
chr10	63217561	63217725	CRX.495
chr10	66729782	66729946	CRX.496
chr10	66738299	66738463	CRX.497
chr10	67774456	67774620	CRX.503
chr10	69043794	69043958	CRX.506
chr10	69047856	69048020	CRX.507
chr10	73698119	73698283	CRX.516
chr10	74812365	74812529	CRX.521
chr10	74836102	74836266	CRX.522
chr10	75353741	75353905	CRX.527
chr10	76844126	76844290	CRX.535
chr10	78129706	78129870	CRX.541
chr10	78152094	78152258	CRX.544
chr10	79749919	79750083	CRX.550
chr10	79886955	79887119	CRX.555
chr10	80100585	80100749	CRX.561
chr10	80168051	80168215	CRX.564
chr10	80235465	80235629	CRX.566
chr10	81103970	81104134	CRX.581
chr10	81226042	81226206	CRX.586
chr10	81249777	81249941	CRX.588
chr10	81252293	81252457	CRX.589
chr10	81963674	81963838	CRX.592
chr10	84754277	84754441	CRX.594
chr10	89582565	89582729	CRX.603
chr10	93114518	93114682	CRX.606
chr10	93289133	93289297	CRX.610
chr10	94134457	94134621	CRX.614
chr10	95057935	95058099	CRX.615
chr10	98344759	98344923	CRX.620
chr10	100337050	100337214	CRX.626
chr10	108668221	108668385	CRX.639
chr10	108847740	108847904	CRX.641
chr10	110909042	110909206	CRX.646
chr10	111083557	111083721	CRX.647
chr10	117032729	117032893	CRX.653
chr10	117058866	117059030	CRX.654
chr10	117831008	117831172	CRX.659
chr10	117959039	117959203	CRX.663
chr10	119076420	119076584	CRX.671
chr10	119871313	119871477	CRX.673
chr10	120801399	120801563	CRX.674
chr10	122533762	122533926	CRX.680
chr10	126906130	126906294	CRX.685
chr10	127147507	127147671	CRX.688
chr10	127471774	127471938	CRX.689
chr10	127811516	127811680	CRX.690
chr11	4072831	4072995	CRX.707
chr11	4577759	4577923	CRX.709
chr11	4852100	4852264	CRX.714
chr11	4942588	4942752	CRX.715
chr11	5472090	5472254	CRX.717
chr11	5950576	5950740	CRX.721
chr11	6447354	6447518	CRX.722
chr11	6478864	6479028	CRX.724
chr11	6608187	6608351	CRX.726
chr11	7354907	7355071	CRX.730
chr11	12321087	12321251	CRX.732
chr11	18970390	18970554	CRX.739
chr11	19131657	19131821	CRX.740
chr11	20800273	20800437	CRX.743
chr11	22939866	22940030	CRX.753
chr11	22974822	22974986	CRX.758
chr11	31621966	31622130	CRX.771
chr11	31970120	31970284	CRX.773
chr11	44790952	44791116	CRX.780
chr11	49094153	49094317	CRX.785
chr11	50268110	50268274	CRX.792
chr11	51497991	51498155	CRX.799
chr11	51510348	51510512	CRX.800
chr11	51579959	51580123	CRX.803
chr11	53321881	53322045	CRX.811
chr11	54642430	54642594	CRX.814
chr11	55781123	55781287	CRX.817
chr11	57823998	57824162	CRX.826
chr11	58120030	58120194	CRX.829
chr11	61006736	61006900	CRX.843
chr11	61243446	61243610	CRX.846
chr11	62204576	62204740	CRX.851
chr11	63673459	63673623	CRX.858
chr11	63782559	63782723	CRX.859
chr11	63844839	63845003	CRX.860
chr11	65607778	65607942	CRX.863
chr11	67572783	67572947	CRX.867
chr11	67586053	67586217	CRX.868
chr11	68655594	68655758	CRX.872
chr11	68830547	68830711	CRX.874
chr11	68985644	68985808	CRX.877
chr11	69544325	69544489	CRX.890
chr11	69665893	69666057	CRX.893
chr11	69883976	69884140	CRX.898
chr11	69886437	69886601	CRX.900
chr11	70278345	70278509	CRX.904
chr11	70537801	70537965	CRX.907
chr11	70562418	70562582	CRX.910
chr11	71923061	71923225	CRX.916
chr11	71943636	71943800	CRX.919
chr11	72566254	72566418	CRX.923
chr11	72686545	72686709	CRX.924
chr11	72686843	72687007	CRX.925
chr11	75516672	75516836	CRX.935
chr11	78237327	78237491	CRX.953
chr11	78238316	78238480	CRX.954
chr11	78389755	78389919	CRX.955
chr11	78486081	78486245	CRX.957
chr11	78892801	78892965	CRX.967
chr11	80103213	80103377	CRX.975
chr11	80205787	80205951	CRX.978
chr11	80238965	80239129	CRX.979
chr11	80273957	80274121	CRX.980
chr11	81698224	81698388	CRX.982
chr11	82758914	82759078	CRX.983
chr11	83858330	83858494	CRX.986
chr11	86865640	86865804	CRX.1003
chr11	86930132	86930296	CRX.1004
chr11	87214280	87214444	CRX.1007
chr11	88052123	88052287	CRX.1011
chr11	88075852	88076016	CRX.1012
chr11	88077038	88077202	CRX.1013
chr11	88329260	88329424	CRX.1015
chr11	88403586	88403750	CRX.1016
chr11	88764305	88764469	CRX.1024
chr11	88796616	88796780	CRX.1027
chr11	88953725	88953889	CRX.1030
chr11	90078386	90078550	CRX.1032
chr11	90167155	90167319	CRX.1034
chr11	93934828	93934992	CRX.1037
chr11	94104764	94104928	CRX.1039
chr11	94381933	94382097	CRX.1042
chr11	95734505	95734669	CRX.1050
chr11	96868793	96868957	CRX.1058
chr11	97201097	97201261	CRX.1063
chr11	97559061	97559225	CRX.1069
chr11	97657358	97657522	CRX.1071
chr11	98290973	98291137	CRX.1076
chr11	98493274	98493438	CRX.1077
chr11	98820575	98820739	CRX.1081
chr11	100363560	100363724	CRX.1084
chr11	100391701	100391865	CRX.1085
chr11	100830385	100830549	CRX.1087
chr11	101505067	101505231	CRX.1091
chr11	101725520	101725684	CRX.1098
chr11	103744592	103744756	CRX.1112
chr11	106014260	106014424	CRX.1120
chr11	106235884	106236048	CRX.1122
chr11	106237620	106237784	CRX.1123
chr11	106756766	106756930	CRX.1132
chr11	106777371	106777535	CRX.1133
chr11	106875297	106875461	CRX.1135
chr11	106889754	106889918	CRX.1137
chr11	107312705	107312869	CRX.1146
chr11	107345760	107345924	CRX.1147
chr11	108188922	108189086	CRX.1150
chr11	108239037	108239201	CRX.1153
chr11	109185279	109185443	CRX.1154
chr11	109187967	109188131	CRX.1155
chr11	109203046	109203210	CRX.1157
chr11	109335888	109336052	CRX.1158
chr11	113588508	113588672	CRX.1160
chr11	113865715	113865879	CRX.1161
chr11	113913102	113913266	CRX.1162
chr11	116582128	116582292	CRX.1182
chr11	116703958	116704122	CRX.1183
chr11	117275854	117276018	CRX.1190
chr11	117882419	117882583	CRX.1196
chr11	118626526	118626690	CRX.1201
chr11	119727206	119727370	CRX.1206
chr11	120020215	120020379	CRX.1208
chr11	120252217	120252381	CRX.1210
chr11	120343210	120343374	CRX.1212
chr11	120344204	120344368	CRX.1213
chr11	120383156	120383320	CRX.1214
chr12	3837158	3837322	CRX.1224
chr12	4994307	4994471	CRX.1232
chr12	5242276	5242440	CRX.1233
chr12	5858046	5858210	CRX.1237
chr12	7751071	7751235	CRX.1240
chr12	16219165	16219329	CRX.1250
chr12	16397373	16397537	CRX.1252
chr12	17193317	17193481	CRX.1257
chr12	21423536	21423700	CRX.1261
chr12	26455365	26455529	CRX.1264
chr12	35584225	35584389	CRX.1281
chr12	36143407	36143571	CRX.1282
chr12	36205919	36206083	CRX.1283
chr12	40276963	40277127	CRX.1287
chr12	51981395	51981559	CRX.1295
chr12	52773270	52773434	CRX.1299
chr12	52837888	52838052	CRX.1301
chr12	55583695	55583859	CRX.1306
chr12	55738781	55738945	CRX.1307
chr12	65120658	65120822	CRX.1313
chr12	69928109	69928273	CRX.1317
chr12	70943627	70943791	CRX.1323
chr12	71939901	71940065	CRX.1329
chr12	72025497	72025661	CRX.1330
chr12	72429166	72429330	CRX.1333
chr12	72735094	72735258	CRX.1335
chr12	73297505	73297669	CRX.1338
chr12	73956048	73956212	CRX.1344
chr12	75883499	75883663	CRX.1350
chr12	76594812	76594976	CRX.1351
chr12	76891168	76891332	CRX.1354
chr12	76958192	76958356	CRX.1356
chr12	78908468	78908632	CRX.1358
chr12	79257220	79257384	CRX.1364
chr12	79276761	79276925	CRX.1366
chr12	80068998	80069162	CRX.1369
chr12	80806300	80806464	CRX.1372
chr12	81531792	81531956	CRX.1374
chr12	81749492	81749656	CRX.1377
chr12	83085018	83085182	CRX.1381
chr12	83494200	83494364	CRX.1387
chr12	85444622	85444786	CRX.1398
chr12	85717661	85717825	CRX.1399
chr12	85913557	85913721	CRX.1402
chr12	86083236	86083400	CRX.1403
chr12	86125381	86125545	CRX.1404
chr12	86478569	86478733	CRX.1406
chr12	86500569	86500733	CRX.1407
chr12	86544705	86544869	CRX.1409
chr12	86563590	86563754	CRX.1411
chr12	86993028	86993192	CRX.1416
chr12	87002795	87002959	CRX.1417
chr12	87435182	87435346	CRX.1421
chr12	91081940	91082104	CRX.1423
chr12	91557234	91557398	CRX.1426
chr12	91612607	91612771	CRX.1427
chr12	92214168	92214332	CRX.1428
chr12	98886955	98887119	CRX.1431
chr12	98898845	98899009	CRX.1433
chr12	98996354	98996518	CRX.1434
chr12	99636804	99636968	CRX.1435
chr12	100125881	100126045	CRX.1437
chr12	100499607	100499771	CRX.1439
chr12	102406862	102407026	CRX.1445
chr12	102598179	102598343	CRX.1447
chr12	104891541	104891705	CRX.1451
chr12	104942901	104943065	CRX.1453
chr12	110404178	110404342	CRX.1470
chr12	110523380	110523544	CRX.1473
chr12	110596511	110596675	CRX.1475
chr12	110674077	110674241	CRX.1478
chr12	111055145	111055309	CRX.1484
chr12	111631979	111632143	CRX.1485
chr12	112526313	112526477	CRX.1490
chr12	113185710	113185874	CRX.1496
chr12	117646760	117646924	CRX.1505
chr13	6841581	6841745	CRX.1511
chr13	9691058	9691222	CRX.1512
chr13	21586844	21587008	CRX.1520
chr13	21637165	21637329	CRX.1521
chr13	23812001	23812165	CRX.1525
chr13	23921154	23921318	CRX.1528
chr13	23945226	23945390	CRX.1529
chr13	23972874	23973038	CRX.1530
chr13	24018928	24019092	CRX.1531
chr13	25377000	25377164	CRX.1536
chr13	30110235	30110399	CRX.1538
chr13	30845951	30846115	CRX.1543
chr13	36467206	36467370	CRX.1550
chr13	38178250	38178414	CRX.1554
chr13	41231491	41231655	CRX.1557
chr13	41369845	41370009	CRX.1561
chr13	41397879	41398043	CRX.1562
chr13	42821903	42822067	CRX.1565
chr13	42848690	42848854	CRX.1566
chr13	43335976	43336140	CRX.1572
chr13	44606743	44606907	CRX.1579
chr13	44607757	44607921	CRX.1580
chr13	44817432	44817596	CRX.1581
chr13	45121984	45122148	CRX.1585
chr13	46104653	46104817	CRX.1588
chr13	47032591	47032755	CRX.1591
chr13	47196581	47196745	CRX.1593
chr13	47227524	47227688	CRX.1594
chr13	47388849	47389013	CRX.1595
chr13	49326848	49327012	CRX.1601
chr13	49404256	49404420	CRX.1605
chr13	51336380	51336544	CRX.1608
chr13	51337026	51337190	CRX.1609
chr13	51364525	51364689	CRX.1610
chr13	54450295	54450459	CRX.1611
chr13	55441152	55441316	CRX.1620
chr13	58686927	58687091	CRX.1627
chr13	63485199	63485363	CRX.1630
chr13	64580183	64580347	CRX.1633
chr13	65426477	65426641	CRX.1635
chr13	73478979	73479143	CRX.1643
chr13	81667531	81667695	CRX.1653
chr13	83722147	83722311	CRX.1657
chr13	84213646	84213810	CRX.1659
chr13	88976463	88976627	CRX.1661
chr13	90237596	90237760	CRX.1665
chr13	92054525	92054689	CRX.1668
chr13	92490991	92491155	CRX.1671
chr13	92768387	92768551	CRX.1672
chr13	95299588	95299752	CRX.1684
chr13	95374098	95374262	CRX.1685
chr13	96510781	96510945	CRX.1692
chr13	96574813	96574977	CRX.1695
chr13	96586846	96587010	CRX.1697
chr13	96821985	96822149	CRX.1699
chr13	97207787	97207951	CRX.1703
chr13	97218759	97218923	CRX.1704
chr13	97497170	97497334	CRX.1707
chr13	97976590	97976754	CRX.1709
chr13	98169381	98169545	CRX.1710
chr13	99084816	99084980	CRX.1711
chr13	99135856	99136020	CRX.1716
chr13	99161979	99162143	CRX.1719
chr13	99535442	99535606	CRX.1722
chr13	99602817	99602981	CRX.1726
chr13	99652979	99653143	CRX.1727
chr13	99687349	99687513	CRX.1728
chr13	99974385	99974549	CRX.1730
chr13	107958089	107958253	CRX.1744
chr13	108125876	108126040	CRX.1745
chr13	117730477	117730641	CRX.1754
chr14	4230144	4230308	CRX.1782
chr14	4497264	4497428	CRX.1781
chr14	4716924	4717088	CRX.1780
chr14	4863386	4863550	CRX.1777
chr14	6103567	6103731	CRX.1773
chr14	7746503	7746667	CRX.1770
chr14	7750931	7751095	CRX.1768
chr14	11308655	11308819	CRX.1763
chr14	20596613	20596777	CRX.1787
chr14	20757203	20757367	CRX.1789
chr14	21102498	21102662	CRX.1792
chr14	21550856	21551020	CRX.1793
chr14	21551293	21551457	CRX.1794
chr14	21794143	21794307	CRX.1795
chr14	21868554	21868718	CRX.1796
chr14	24608852	24609016	CRX.1804
chr14	26293964	26294128	CRX.1807
chr14	30741024	30741188	CRX.1812
chr14	31066877	31067041	CRX.1814
chr14	33186125	33186289	CRX.1818
chr14	33193395	33193559	CRX.1819
chr14	33672175	33672339	CRX.1822
chr14	33674368	33674532	CRX.1823
chr14	33756226	33756390	CRX.1826
chr14	34270343	34270507	CRX.1829
chr14	34340949	34341113	CRX.1831
chr14	34384235	34384399	CRX.1835
chr14	34386175	34386339	CRX.1836
chr14	36788747	36788911	CRX.1839
chr14	36820207	36820371	CRX.1841
chr14	48462254	48462418	CRX.1852
chr14	48978805	48978969	CRX.1857
chr14	48979752	48979916	CRX.1858
chr14	52122190	52122354	CRX.1864
chr14	52345601	52345765	CRX.1868
chr14	54491517	54491681	CRX.1874
chr14	55470784	55470948	CRX.1884
chr14	57141518	57141682	CRX.1890
chr14	58095439	58095603	CRX.1894
chr14	59974906	59975070	CRX.1896
chr14	60151712	60151876	CRX.1899
chr14	60606449	60606613	CRX.1907
chr14	61568145	61568309	CRX.1914
chr14	61735552	61735716	CRX.1917
chr14	62999148	62999312	CRX.1920
chr14	63088570	63088734	CRX.1922
chr14	63096908	63097072	CRX.1923
chr14	63937805	63937969	CRX.1925
chr14	64231184	64231348	CRX.1928
chr14	64257445	64257609	CRX.1929
chr14	64589781	64589945	CRX.1932
chr14	64811276	64811440	CRX.1936
chr14	64820424	64820588	CRX.1938
chr14	64822914	64823078	CRX.1940
chr14	65545112	65545276	CRX.1941
chr14	65554061	65554225	CRX.1942
chr14	66071538	66071702	CRX.1944
chr14	66238142	66238306	CRX.1946
chr14	66238409	66238573	CRX.1947
chr14	66680130	66680294	CRX.1949
chr14	67233691	67233855	CRX.1950
chr14	70391213	70391377	CRX.1953
chr14	70525134	70525298	CRX.1954
chr14	70787195	70787359	CRX.1956
chr14	70789588	70789752	CRX.1957
chr14	76246778	76246942	CRX.1963
chr14	76428060	76428224	CRX.1966
chr14	100406878	100407042	CRX.1972
chr14	100414346	100414510	CRX.1973
chr14	103307116	103307280	CRX.1974
chr14	104022796	104022960	CRX.1975
chr14	105182925	105183089	CRX.1976
chr14	118388677	118388841	CRX.1987
chr14	120461999	120462163	CRX.1989
chr14	120495497	120495661	CRX.1991
chr14	120512300	120512464	CRX.1992
chr14	120537204	120537368	CRX.1994
chr14	121933019	121933183	CRX.1999
chr14	121951069	121951233	CRX.2000
chr14	122036033	122036197	CRX.2001
chr14	122771585	122771749	CRX.2003
chr15	4023236	4023400	CRX.2004
chr15	4043422	4043586	CRX.2005
chr15	7428218	7428382	CRX.2013
chr15	9071235	9071399	CRX.2018
chr15	9111037	9111201	CRX.2022
chr15	10940433	10940597	CRX.2024
chr15	27724008	27724172	CRX.2041
chr15	31324331	31324495	CRX.2044
chr15	31402604	31402768	CRX.2050
chr15	34083870	34084034	CRX.2054
chr15	34238583	34238747	CRX.2055
chr15	36104272	36104436	CRX.2061
chr15	36276221	36276385	CRX.2064
chr15	36729055	36729219	CRX.2068
chr15	38518330	38518494	CRX.2070
chr15	38519764	38519928	CRX.2071
chr15	38543123	38543287	CRX.2072
chr15	39391135	39391299	CRX.2075
chr15	39631004	39631168	CRX.2076
chr15	41694170	41694334	CRX.2077
chr15	43389610	43389774	CRX.2081
chr15	50590428	50590592	CRX.2082
chr15	52963098	52963262	CRX.2084
chr15	58696226	58696390	CRX.2088
chr15	59263823	59263987	CRX.2092
chr15	66786884	66787048	CRX.2100
chr15	66834215	66834379	CRX.2104
chr15	66990790	66990954	CRX.2106
chr15	68159081	68159245	CRX.2108
chr15	72012000	72012164	CRX.2114
chr15	72586185	72586349	CRX.2116
chr15	72722290	72722454	CRX.2118
chr15	72961865	72962029	CRX.2122
chr15	73057257	73057421	CRX.2123
chr15	73058742	73058906	CRX.2124
chr15	74802823	74802987	CRX.2131
chr15	75812689	75812853	CRX.2137
chr15	76099573	76099737	CRX.2139
chr15	76123431	76123595	CRX.2140
chr15	76131545	76131709	CRX.2141
chr15	77185394	77185558	CRX.2149
chr15	78627155	78627319	CRX.2152
chr15	79564077	79564241	CRX.2156
chr15	79658686	79658850	CRX.2158
chr15	79983023	79983187	CRX.2161
chr15	79983212	79983376	CRX.2162
chr15	80140156	80140320	CRX.2165
chr15	81332711	81332875	CRX.2173
chr15	81614317	81614481	CRX.2175
chr15	81741191	81741355	CRX.2180
chr15	81742603	81742767	CRX.2181
chr15	81763937	81764101	CRX.2184
chr15	81844358	81844522	CRX.2185
chr15	84053159	84053323	CRX.2197
chr15	84185372	84185536	CRX.2198
chr15	84773277	84773441	CRX.2200
chr15	85630927	85631091	CRX.2201
chr15	85743677	85743841	CRX.2202
chr15	86194136	86194300	CRX.2206
chr15	86280740	86280904	CRX.2207
chr15	86359299	86359463	CRX.2208
chr15	86363110	86363274	CRX.2209
chr15	86458670	86458834	CRX.2210
chr15	86474912	86475076	CRX.2211
chr15	86696136	86696300	CRX.2212
chr15	86742672	86742836	CRX.2213
chr15	90901440	90901604	CRX.2220
chr15	91049343	91049507	CRX.2222
chr15	93217627	93217791	CRX.2224
chr15	96184534	96184698	CRX.2230
chr15	96489811	96489975	CRX.2235
chr15	98504807	98504971	CRX.2242
chr15	98768118	98768282	CRX.2245
chr15	99513347	99513511	CRX.2258
chr15	101156444	101156608	CRX.2265
chr15	102178787	102178951	CRX.2268
chr15	102302290	102302454	CRX.2269
chr15	102381809	102381973	CRX.2273
chr15	102419181	102419345	CRX.2275
chr15	103075739	103075903	CRX.2281
chr15	103213759	103213923	CRX.2285
chr16	3561904	3562068	CRX.2288
chr16	10905508	10905672	CRX.2297
chr16	11023472	11023636	CRX.2298
chr16	11096702	11096866	CRX.2299
chr16	15455334	15455498	CRX.2301
chr16	18093074	18093238	CRX.2313
chr16	19702636	19702800	CRX.2315
chr16	21484320	21484484	CRX.2325
chr16	23807316	23807480	CRX.2330
chr16	30900251	30900415	CRX.2334
chr16	31466147	31466311	CRX.2337
chr16	32353998	32354162	CRX.2345
chr16	33584997	33585161	CRX.2353
chr16	34674497	34674661	CRX.2355
chr16	34720510	34720674	CRX.2356
chr16	35184391	35184555	CRX.2360
chr16	35280102	35280266	CRX.2363
chr16	37331289	37331453	CRX.2370
chr16	38491036	38491200	CRX.2376
chr16	38885055	38885219	CRX.2380
chr16	42695705	42695869	CRX.2381
chr16	42695850	42696014	CRX.2382
chr16	45794677	45794841	CRX.2386
chr16	45830334	45830498	CRX.2388
chr16	55659361	55659525	CRX.2393
chr16	57051818	57051982	CRX.2399
chr16	58525405	58525569	CRX.2400
chr16	67207921	67208085	CRX.2407
chr16	67243583	67243747	CRX.2408
chr16	67406071	67406235	CRX.2409
chr16	76097992	76098156	CRX.2413
chr16	78371385	78371549	CRX.2417
chr16	84570924	84571088	CRX.2419
chr16	89929413	89929577	CRX.2425
chr16	90731640	90731804	CRX.2426
chr16	90793437	90793601	CRX.2427
chr16	91463083	91463247	CRX.2431
chr16	92098017	92098181	CRX.2435
chr16	92289439	92289603	CRX.2438
chr16	94327282	94327446	CRX.2440
chr16	95919422	95919586	CRX.2443
chr16	95926143	95926307	CRX.2444
chr16	97028069	97028233	CRX.2449
chr17	5057709	5057873	CRX.2453
chr17	5109599	5109763	CRX.2454
chr17	5578275	5578439	CRX.2456
chr17	7472365	7472529	CRX.2460
chr17	15563383	15563547	CRX.2471
chr17	16028362	16028526	CRX.2474
chr17	17514679	17514843	CRX.2479
chr17	17594711	17594875	CRX.2480
chr17	23958506	23958670	CRX.2486
chr17	24423226	24423390	CRX.2491
chr17	24570865	24571029	CRX.2492
chr17	24721265	24721429	CRX.2494
chr17	25241198	25241362	CRX.2499
chr17	25946479	25946643	CRX.2506
chr17	26342321	26342485	CRX.2508
chr17	26351504	26351668	CRX.2509
chr17	26875982	26876146	CRX.2513
chr17	27874430	27874594	CRX.2520
chr17	27880353	27880517	CRX.2521
chr17	28451653	28451817	CRX.2525
chr17	28532276	28532440	CRX.2527
chr17	28583548	28583712	CRX.2530
chr17	28591018	28591182	CRX.2532
chr17	28599268	28599432	CRX.2533
chr17	29955544	29955708	CRX.2539
chr17	30175014	30175178	CRX.2540
chr17	30816896	30817060	CRX.2544
chr17	30866873	30867037	CRX.2545
chr17	31783327	31783491	CRX.2548
chr17	31877792	31877956	CRX.2549
chr17	33308442	33308606	CRX.2556
chr17	33613578	33613742	CRX.2557
chr17	33745152	33745316	CRX.2558
chr17	35171608	35171772	CRX.2566
chr17	35183670	35183834	CRX.2567
chr17	35860294	35860458	CRX.2572
chr17	36132483	36132647	CRX.2574
chr17	36145099	36145263	CRX.2576
chr17	37160097	37160261	CRX.2584
chr17	37269408	37269572	CRX.2586
chr17	46831498	46831662	CRX.2597
chr17	46957294	46957458	CRX.2598
chr17	47223295	47223459	CRX.2604
chr17	47226190	47226354	CRX.2605
chr17	47237212	47237376	CRX.2607
chr17	47615436	47615600	CRX.2611
chr17	47692985	47693149	CRX.2613
chr17	48738247	48738411	CRX.2623
chr17	49005570	49005734	CRX.2626
chr17	49155149	49155313	CRX.2628
chr17	49264225	49264389	CRX.2629
chr17	49461154	49461318	CRX.2631
chr17	49538364	49538528	CRX.2633
chr17	49706684	49706848	CRX.2634
chr17	56583836	56584000	CRX.2642
chr17	57069210	57069374	CRX.2648
chr17	59298321	59298485	CRX.2651
chr17	66258281	66258445	CRX.2654
chr17	66277278	66277442	CRX.2655
chr17	66632611	66632775	CRX.2661
chr17	67014700	67014864	CRX.2666
chr17	69293667	69293831	CRX.2668
chr17	71491864	71492028	CRX.2669
chr17	71787686	71787850	CRX.2670
chr17	71988752	71988916	CRX.2672
chr17	73244737	73244901	CRX.2675
chr17	73245194	73245358	CRX.2676
chr17	74702411	74702575	CRX.2683
chr17	79051544	79051708	CRX.2685
chr17	81047932	81048096	CRX.2693
chr17	84161779	84161943	CRX.2698
chr17	84485192	84485356	CRX.2704
chr17	85288051	85288215	CRX.2715
chr17	85616139	85616303	CRX.2717
chr17	85762157	85762321	CRX.2718
chr17	86930418	86930582	CRX.2720
chr17	87066978	87067142	CRX.2721
chr17	87754234	87754398	CRX.2727
chr17	88775286	88775450	CRX.2730
chr18	4993850	4994014	CRX.2734
chr18	5820490	5820654	CRX.2735
chr18	10621091	10621255	CRX.2738
chr18	12168469	12168633	CRX.2739
chr18	12794026	12794190	CRX.2742
chr18	12830036	12830200	CRX.2743
chr18	14110085	14110249	CRX.2746
chr18	15204491	15204655	CRX.2751
chr18	21018079	21018243	CRX.2755
chr18	21361127	21361291	CRX.2758
chr18	24736851	24737015	CRX.2762
chr18	25815759	25815923	CRX.2766
chr18	34090450	34090614	CRX.2773
chr18	34671423	34671587	CRX.2774
chr18	34927009	34927173	CRX.2777
chr18	35164838	35165002	CRX.2779
chr18	36019093	36019257	CRX.2783
chr18	36050017	36050181	CRX.2784
chr18	36587571	36587735	CRX.2787
chr18	36692815	36692979	CRX.2788
chr18	39126070	39126234	CRX.2796
chr18	39298823	39298987	CRX.2799
chr18	39338540	39338704	CRX.2802
chr18	39357939	39358103	CRX.2803
chr18	42994176	42994340	CRX.2811
chr18	43009641	43009805	CRX.2813
chr18	43010764	43010928	CRX.2814
chr18	43524562	43524726	CRX.2815
chr18	43569847	43570011	CRX.2818
chr18	46342088	46342252	CRX.2821
chr18	46874611	46874775	CRX.2823
chr18	57129401	57129565	CRX.2836
chr18	61362251	61362415	CRX.2845
chr18	61447308	61447472	CRX.2847
chr18	61451596	61451760	CRX.2848
chr18	61459392	61459556	CRX.2850
chr18	63050684	63050848	CRX.2856
chr18	63109685	63109849	CRX.2857
chr18	65127567	65127731	CRX.2864
chr18	65717573	65717737	CRX.2871
chr18	66103219	66103383	CRX.2881
chr18	66153052	66153216	CRX.2884
chr18	67801267	67801431	CRX.2887
chr18	67883008	67883172	CRX.2888
chr18	72390549	72390713	CRX.2891
chr18	74910507	74910671	CRX.2898
chr18	75208103	75208267	CRX.2900
chr18	75731638	75731802	CRX.2902
chr18	77731959	77732123	CRX.2911
chr18	78128481	78128645	CRX.2917
chr18	78134665	78134829	CRX.2918
chr18	81860280	81860444	CRX.2924
chr18	81983012	81983176	CRX.2926
chr18	81983811	81983975	CRX.2927
chr18	82044928	82045092	CRX.2929
chr18	82094722	82094886	CRX.2931
chr18	82744316	82744480	CRX.2933
chr18	82873779	82873943	CRX.2937
chr19	3375919	3376083	CRX.2942
chr19	3403951	3404115	CRX.2945
chr19	4064941	4065105	CRX.2947
chr19	4998350	4998514	CRX.2961
chr19	5560536	5560700	CRX.2971
chr19	6427415	6427579	CRX.2981
chr19	6919766	6919930	CRX.2986
chr19	7190515	7190679	CRX.2991
chr19	8858149	8858313	CRX.3002
chr19	8861053	8861217	CRX.3003
chr19	8944425	8944589	CRX.3008
chr19	9147329	9147493	CRX.3009
chr19	9148426	9148590	CRX.3010
chr19	10586030	10586194	CRX.3016
chr19	10929539	10929703	CRX.3021
chr19	11791194	11791358	CRX.3023
chr19	12773558	12773722	CRX.3028
chr19	20322020	20322184	CRX.3036
chr19	22943264	22943428	CRX.3040
chr19	23113669	23113833	CRX.3043
chr19	23126351	23126515	CRX.3045
chr19	24178013	24178177	CRX.3046
chr19	25115862	25116026	CRX.3051
chr19	25219021	25219185	CRX.3053
chr19	26653707	26653871	CRX.3055
chr19	27163053	27163217	CRX.3059
chr19	27196151	27196315	CRX.3061
chr19	27254184	27254348	CRX.3064
chr19	28755906	28756070	CRX.3067
chr19	28847841	28848005	CRX.3068
chr19	29339210	29339374	CRX.3071
chr19	29828677	29828841	CRX.3074
chr19	32770179	32770343	CRX.3076
chr19	37011481	37011645	CRX.3081
chr19	37188965	37189129	CRX.3084
chr19	41682494	41682658	CRX.3099
chr19	42383684	42383848	CRX.3106
chr19	42559225	42559389	CRX.3108
chr19	43933118	43933282	CRX.3113
chr19	44075937	44076101	CRX.3114
chr19	44813768	44813932	CRX.3117
chr19	44871220	44871384	CRX.3118
chr19	45062720	45062884	CRX.3121
chr19	45280951	45281115	CRX.3123
chr19	45771958	45772122	CRX.3131
chr19	46044782	46044946	CRX.3134
chr19	46141594	46141758	CRX.3137
chr19	46311057	46311221	CRX.3138
chr19	46314690	46314854	CRX.3139
chr19	46551684	46551848	CRX.3144
chr19	46817594	46817758	CRX.3149
chr19	53130990	53131154	CRX.3157
chr19	53780213	53780377	CRX.3163
chr19	54023620	54023784	CRX.3168
chr19	56572751	56572915	CRX.3177
chr19	56606185	56606349	CRX.3178
chr19	56641585	56641749	CRX.3179
chr19	56683902	56684066	CRX.3180
chr19	57204087	57204251	CRX.3181
chr19	58970154	58970318	CRX.3185
chr2	3660020	3660184	CRX.3190
chr2	3718576	3718740	CRX.3193
chr2	5088629	5088793	CRX.3195
chr2	5610460	5610624	CRX.3198
chr2	7047299	7047463	CRX.3210
chr2	7315734	7315898	CRX.3211
chr2	13023282	13023446	CRX.3215
chr2	14767780	14767944	CRX.3217
chr2	14867121	14867285	CRX.3218
chr2	18042537	18042701	CRX.3221
chr2	24863216	24863380	CRX.3225
chr2	25351088	25351252	CRX.3227
chr2	25356394	25356558	CRX.3228
chr2	25357718	25357882	CRX.3229
chr2	25873611	25873775	CRX.3233
chr2	26209647	26209811	CRX.3235
chr2	26792914	26793078	CRX.3238
chr2	27206572	27206736	CRX.3239
chr2	28111501	28111665	CRX.3243
chr2	29142896	29143060	CRX.3245
chr2	29262291	29262455	CRX.3246
chr2	29406945	29407109	CRX.3247
chr2	29509582	29509746	CRX.3248
chr2	29716957	29717121	CRX.3249
chr2	29982697	29982861	CRX.3250
chr2	30095734	30095898	CRX.3251
chr2	30156569	30156733	CRX.3253
chr2	31945438	31945602	CRX.3259
chr2	32242150	32242314	CRX.3262
chr2	32271892	32272056	CRX.3263
chr2	33192573	33192737	CRX.3275
chr2	34264434	34264598	CRX.3281
chr2	34632558	34632722	CRX.3283
chr2	34761051	34761215	CRX.3284
chr2	35225783	35225947	CRX.3288
chr2	35227143	35227307	CRX.3289
chr2	37670368	37670532	CRX.3297
chr2	45676915	45677079	CRX.3305
chr2	53081246	53081410	CRX.3310
chr2	54837352	54837516	CRX.3311
chr2	54955972	54956136	CRX.3314
chr2	58990903	58991067	CRX.3315
chr2	59907656	59907820	CRX.3316
chr2	60027284	60027448	CRX.3318
chr2	66087196	66087360	CRX.3324
chr2	68982837	68983001	CRX.3326
chr2	70995630	70995794	CRX.3338
chr2	73464967	73465131	CRX.3345
chr2	76203446	76203610	CRX.3351
chr2	77358051	77358215	CRX.3353
chr2	77520819	77520983	CRX.3356
chr2	77607622	77607786	CRX.3357
chr2	79230064	79230228	CRX.3360
chr2	79252145	79252309	CRX.3361
chr2	79278237	79278401	CRX.3362
chr2	84713518	84713682	CRX.3369
chr2	90575827	90575991	CRX.3373
chr2	91259534	91259698	CRX.3383
chr2	91545375	91545539	CRX.3386
chr2	92205741	92205905	CRX.3389
chr2	93616712	93616876	CRX.3392
chr2	93875883	93876047	CRX.3394
chr2	93988340	93988504	CRX.3396
chr2	101870334	101870498	CRX.3400
chr2	102575664	102575828	CRX.3409
chr2	102832564	102832728	CRX.3410
chr2	103711442	103711606	CRX.3415
chr2	103953557	103953721	CRX.3417
chr2	104287232	104287396	CRX.3418
chr2	104402510	104402674	CRX.3420
chr2	104718370	104718534	CRX.3423
chr2	105748567	105748731	CRX.3424
chr2	112347177	112347341	CRX.3431
chr2	113263504	113263668	CRX.3434
chr2	113301476	113301640	CRX.3435
chr2	113369336	113369500	CRX.3436
chr2	113868514	113868678	CRX.3441
chr2	118982838	118983002	CRX.3453
chr2	118987422	118987586	CRX.3454
chr2	119414567	119414731	CRX.3458
chr2	120397959	120398123	CRX.3464
chr2	120539134	120539298	CRX.3465
chr2	120838855	120839019	CRX.3468
chr2	121337110	121337274	CRX.3475
chr2	121394516	121394680	CRX.3476
chr2	122667293	122667457	CRX.3480
chr2	127152304	127152468	CRX.3490
chr2	127818299	127818463	CRX.3494
chr2	128131531	128131695	CRX.3495
chr2	129373128	129373292	CRX.3505
chr2	131262853	131263017	CRX.3516
chr2	131688269	131688433	CRX.3517
chr2	131787239	131787403	CRX.3519
chr2	132532018	132532182	CRX.3527
chr2	132566074	132566238	CRX.3528
chr2	136173418	136173582	CRX.3531
chr2	136459300	136459464	CRX.3532
chr2	140044567	140044731	CRX.3541
chr2	143538202	143538366	CRX.3545
chr2	144361771	144361935	CRX.3546
chr2	145790464	145790628	CRX.3549
chr2	146097669	146097833	CRX.3552
chr2	146101804	146101968	CRX.3554
chr2	146587839	146588003	CRX.3557
chr2	148559220	148559384	CRX.3560
chr2	148715102	148715266	CRX.3561
chr2	148716648	148716812	CRX.3562
chr2	151583222	151583386	CRX.3568
chr2	153043409	153043573	CRX.3575
chr2	153099129	153099293	CRX.3577
chr2	153269105	153269269	CRX.3580
chr2	154580434	154580598	CRX.3585
chr2	154621641	154621805	CRX.3586
chr2	155815389	155815553	CRX.3595
chr2	156751241	156751405	CRX.3601
chr2	163878521	163878685	CRX.3615
chr2	164354115	164354279	CRX.3619
chr2	164809110	164809274	CRX.3623
chr2	164923248	164923412	CRX.3624
chr2	165152893	165153057	CRX.3627
chr2	165396113	165396277	CRX.3628
chr2	165691101	165691265	CRX.3631
chr2	165698093	165698257	CRX.3632
chr2	166005864	166006028	CRX.3635
chr2	166954269	166954433	CRX.3639
chr2	167476575	167476739	CRX.3646
chr2	167920266	167920430	CRX.3648
chr2	168001450	168001614	CRX.3649
chr2	172368429	172368593	CRX.3656
chr2	173176621	173176785	CRX.3657
chr2	179096940	179097104	CRX.3660
chr2	179760884	179761048	CRX.3668
chr2	181165935	181166099	CRX.3677
chr2	181221175	181221339	CRX.3679
chr2	181222394	181222558	CRX.3680
chr3	5515683	5515847	CRX.3684
chr3	8988509	8988673	CRX.3687
chr3	9029451	9029615	CRX.3690
chr3	9089369	9089533	CRX.3692
chr3	10308664	10308828	CRX.3695
chr3	10407948	10408112	CRX.3698
chr3	17844726	17844890	CRX.3705
chr3	19205026	19205190	CRX.3709
chr3	21549238	21549402	CRX.3715
chr3	30646646	30646810	CRX.3720
chr3	30800294	30800458	CRX.3721
chr3	30802584	30802748	CRX.3722
chr3	32185489	32185653	CRX.3723
chr3	32185679	32185843	CRX.3724
chr3	32958626	32958790	CRX.3731
chr3	35799639	35799803	CRX.3737
chr3	36054684	36054848	CRX.3738
chr3	37419292	37419456	CRX.3742
chr3	37605752	37605916	CRX.3743
chr3	51272685	51272849	CRX.3747
chr3	51294234	51294398	CRX.3749
chr3	51394353	51394517	CRX.3750
chr3	55259009	55259173	CRX.3755
chr3	55435108	55435272	CRX.3757
chr3	55649780	55649944	CRX.3758
chr3	55737668	55737832	CRX.3764
chr3	55780760	55780924	CRX.3765
chr3	62343327	62343491	CRX.3771
chr3	65110907	65111071	CRX.3774
chr3	65519087	65519251	CRX.3776
chr3	79039868	79040032	CRX.3785
chr3	79423609	79423773	CRX.3787
chr3	79470585	79470749	CRX.3788
chr3	84166846	84167010	CRX.3792
chr3	85430903	85431067	CRX.3794
chr3	85588540	85588704	CRX.3797
chr3	86131347	86131511	CRX.3800
chr3	87072774	87072938	CRX.3803
chr3	87837425	87837589	CRX.3806
chr3	88049110	88049274	CRX.3807
chr3	88055274	88055438	CRX.3809
chr3	89052979	89053143	CRX.3816
chr3	89292141	89292305	CRX.3819
chr3	89514764	89514928	CRX.3822
chr3	95125174	95125338	CRX.3830
chr3	95189018	95189182	CRX.3831
chr3	95341478	95341642	CRX.3832
chr3	95801130	95801294	CRX.3835
chr3	96001465	96001629	CRX.3842
chr3	97953003	97953167	CRX.3852
chr3	101116208	101116372	CRX.3855
chr3	101297911	101298075	CRX.3856
chr3	103078852	103079016	CRX.3858
chr3	103580123	103580287	CRX.3859
chr3	103925355	103925519	CRX.3861
chr3	104581994	104582158	CRX.3865
chr3	104979997	104980161	CRX.3870
chr3	105603465	105603629	CRX.3871
chr3	105606581	105606745	CRX.3872
chr3	107539083	107539247	CRX.3877
chr3	107544890	107545054	CRX.3878
chr3	121847309	121847473	CRX.3890
chr3	122213276	122213440	CRX.3894
chr3	126437194	126437358	CRX.3898
chr3	126575767	126575931	CRX.3900
chr3	126956225	126956389	CRX.3901
chr3	130503264	130503428	CRX.3912
chr3	133041121	133041285	CRX.3914
chr3	133322928	133323092	CRX.3917
chr3	134001897	134002061	CRX.3918
chr3	144425196	144425360	CRX.3930
chr3	144494062	144494226	CRX.3932
chr3	145281958	145282122	CRX.3934
chr3	146098808	146098972	CRX.3940
chr3	146200827	146200991	CRX.3941
chr3	152057210	152057374	CRX.3944
chr3	156770219	156770383	CRX.3950
chr4	3938727	3938891	CRX.3953
chr4	11006209	11006373	CRX.3958
chr4	12085222	12085386	CRX.3962
chr4	32413240	32413404	CRX.3971
chr4	40156710	40156874	CRX.3977
chr4	40815891	40816055	CRX.3980
chr4	40848348	40848512	CRX.3981
chr4	41348819	41348983	CRX.3986
chr4	43000543	43000707	CRX.3990
chr4	43082284	43082448	CRX.3993
chr4	43401193	43401357	CRX.3994
chr4	45203779	45203943	CRX.4006
chr4	45540616	45540780	CRX.4009
chr4	49584051	49584215	CRX.4022
chr4	53430500	53430664	CRX.4025
chr4	53474194	53474358	CRX.4027
chr4	53495717	53495881	CRX.4030
chr4	53776118	53776282	CRX.4034
chr4	55005605	55005769	CRX.4037
chr4	62207639	62207803	CRX.4046
chr4	83442958	83443122	CRX.4066
chr4	83575769	83575933	CRX.4068
chr4	84802141	84802305	CRX.4069
chr4	85067902	85068066	CRX.4071
chr4	86775578	86775742	CRX.4079
chr4	86775889	86776053	CRX.4080
chr4	87952541	87952705	CRX.4082
chr4	99088308	99088472	CRX.4088
chr4	101408138	101408302	CRX.4092
chr4	101862871	101863035	CRX.4094
chr4	102395976	102396140	CRX.4096
chr4	102591452	102591616	CRX.4098
chr4	102629307	102629471	CRX.4100
chr4	102631159	102631323	CRX.4101
chr4	102970859	102971023	CRX.4102
chr4	106683439	106683603	CRX.4104
chr4	106985564	106985728	CRX.4107
chr4	107135471	107135635	CRX.4110
chr4	107321029	107321193	CRX.4112
chr4	107822856	107823020	CRX.4116
chr4	115711044	115711208	CRX.4124
chr4	115826887	115827051	CRX.4127
chr4	115890609	115890773	CRX.4128
chr4	116851538	116851702	CRX.4134
chr4	116977700	116977864	CRX.4135
chr4	117129882	117130046	CRX.4136
chr4	117502237	117502401	CRX.4138
chr4	117985113	117985277	CRX.4146
chr4	119080822	119080986	CRX.4149
chr4	119096403	119096567	CRX.4151
chr4	119339063	119339227	CRX.4153
chr4	123354759	123354923	CRX.4159
chr4	124736822	124736986	CRX.4162
chr4	124800108	124800272	CRX.4163
chr4	125843604	125843768	CRX.4166
chr4	125997516	125997680	CRX.4167
chr4	129675849	129676013	CRX.4181
chr4	130531003	130531167	CRX.4186
chr4	130563797	130563961	CRX.4187
chr4	131483501	131483665	CRX.4189
chr4	131581008	131581172	CRX.4191
chr4	132260968	132261132	CRX.4201
chr4	133484009	133484173	CRX.4210
chr4	133699046	133699210	CRX.4214
chr4	133830096	133830260	CRX.4216
chr4	134982165	134982329	CRX.4222
chr4	135976856	135977020	CRX.4226
chr4	136482807	136482971	CRX.4229
chr4	137629755	137629919	CRX.4237
chr4	137800454	137800618	CRX.4239
chr4	137976777	137976941	CRX.4242
chr4	138057639	138057803	CRX.4244
chr4	138180631	138180795	CRX.4245
chr4	138546605	138546769	CRX.4246
chr4	139173608	139173772	CRX.4248
chr4	139974185	139974349	CRX.4250
chr4	140376680	140376844	CRX.4252
chr4	140685020	140685184	CRX.4255
chr4	140780940	140781104	CRX.4257
chr4	141413446	141413610	CRX.4259
chr4	141432853	141433017	CRX.4260
chr4	147953108	147953272	CRX.4266
chr4	148171684	148171848	CRX.4267
chr4	148188695	148188859	CRX.4268
chr4	148578224	148578388	CRX.4272
chr4	148858613	148858777	CRX.4273
chr4	148896438	148896602	CRX.4278
chr4	148973629	148973793	CRX.4281
chr4	149000364	149000528	CRX.4285
chr4	149364425	149364589	CRX.4290
chr4	149408295	149408459	CRX.4291
chr4	149639603	149639767	CRX.4294
chr4	149651898	149652062	CRX.4295
chr4	149657024	149657188	CRX.4299
chr4	149858817	149858981	CRX.4306
chr4	149903790	149903954	CRX.4307
chr4	150315374	150315538	CRX.4310
chr4	150691467	150691631	CRX.4312
chr4	151291026	151291190	CRX.4314
chr4	151871501	151871665	CRX.4317
chr4	152045100	152045264	CRX.4319
chr4	152386500	152386664	CRX.4324
chr4	153546667	153546831	CRX.4330
chr4	153989667	153989831	CRX.4333
chr4	154245169	154245333	CRX.4335
chr4	154682954	154683118	CRX.4337
chr4	154983571	154983735	CRX.4339
chr4	155050805	155050969	CRX.4340
chr4	155366839	155367003	CRX.4344
chr4	155409757	155409921	CRX.4345
chr4	155622691	155622855	CRX.4350
chr4	156340459	156340623	CRX.4354
chr5	14773694	14773858	CRX.4360
chr5	14835465	14835629	CRX.4361
chr5	22248179	22248343	CRX.4365
chr5	23417263	23417427	CRX.4368
chr5	23567483	23567647	CRX.4369
chr5	23623298	23623462	CRX.4371
chr5	23825731	23825895	CRX.4373
chr5	24471805	24471969	CRX.4375
chr5	24657916	24658080	CRX.4379
chr5	24946948	24947112	CRX.4383
chr5	25730996	25731160	CRX.4387
chr5	25959078	25959242	CRX.4391
chr5	28350401	28350565	CRX.4394
chr5	28351139	28351303	CRX.4395
chr5	30333057	30333221	CRX.4397
chr5	30353233	30353397	CRX.4399
chr5	31684256	31684420	CRX.4409
chr5	34345144	34345308	CRX.4415
chr5	34445677	34445841	CRX.4417
chr5	34730548	34730712	CRX.4418
chr5	36739329	36739493	CRX.4430
chr5	36837391	36837555	CRX.4431
chr5	36853347	36853511	CRX.4432
chr5	43895895	43896059	CRX.4439
chr5	43940057	43940221	CRX.4440
chr5	43965220	43965384	CRX.4441
chr5	43984837	43985001	CRX.4442
chr5	44237686	44237850	CRX.4443
chr5	44238123	44238287	CRX.4444
chr5	44254453	44254617	CRX.4446
chr5	44342380	44342544	CRX.4448
chr5	44355291	44355455	CRX.4449
chr5	44380354	44380518	CRX.4451
chr5	44857159	44857323	CRX.4452
chr5	51686872	51687036	CRX.4455
chr5	53746723	53746887	CRX.4457
chr5	65232249	65232413	CRX.4458
chr5	65356824	65356988	CRX.4459
chr5	66966472	66966636	CRX.4463
chr5	72856640	72856804	CRX.4470
chr5	73459085	73459249	CRX.4475
chr5	74259332	74259496	CRX.4476
chr5	76899297	76899461	CRX.4477
chr5	88709417	88709581	CRX.4481
chr5	93045716	93045880	CRX.4496
chr5	97101993	97102157	CRX.4504
chr5	100981590	100981754	CRX.4514
chr5	101912302	101912466	CRX.4515
chr5	102217729	102217893	CRX.4518
chr5	103907467	103907631	CRX.4524
chr5	103927850	103928014	CRX.4526
chr5	103948088	103948252	CRX.4529
chr5	105589146	105589310	CRX.4530
chr5	105591549	105591713	CRX.4531
chr5	105612838	105613002	CRX.4532
chr5	107737596	107737760	CRX.4539
chr5	108213388	108213552	CRX.4541
chr5	108813063	108813227	CRX.4549
chr5	109705074	109705238	CRX.4550
chr5	114707033	114707197	CRX.4564
chr5	114788665	114788829	CRX.4566
chr5	115434055	115434219	CRX.4571
chr5	115540266	115540430	CRX.4576
chr5	115541902	115542066	CRX.4578
chr5	115575192	115575356	CRX.4583
chr5	115613842	115614006	CRX.4586
chr5	115627473	115627637	CRX.4588
chr5	115627957	115628121	CRX.4589
chr5	116707816	116707980	CRX.4597
chr5	117281823	117281987	CRX.4599
chr5	117311769	117311933	CRX.4600
chr5	117312276	117312440	CRX.4601
chr5	118352072	118352236	CRX.4602
chr5	118758024	118758188	CRX.4604
chr5	118825475	118825639	CRX.4605
chr5	118869811	118869975	CRX.4606
chr5	119082586	119082750	CRX.4608
chr5	123279063	123279227	CRX.4622
chr5	124162738	124162902	CRX.4629
chr5	130221287	130221451	CRX.4646
chr5	130225199	130225363	CRX.4647
chr5	131526077	131526241	CRX.4650
chr5	134213420	134213584	CRX.4652
chr5	135398619	135398783	CRX.4657
chr5	135823990	135824154	CRX.4663
chr5	136916072	136916236	CRX.4668
chr5	137398379	137398543	CRX.4673
chr5	137598962	137599126	CRX.4678
chr5	137627034	137627198	CRX.4681
chr5	139855612	139855776	CRX.4690
chr5	139856769	139856933	CRX.4691
chr5	140491014	140491178	CRX.4699
chr5	142407202	142407366	CRX.4704
chr5	142955221	142955385	CRX.4708
chr5	143797520	143797684	CRX.4712
chr5	146317025	146317189	CRX.4716
chr5	146321683	146321847	CRX.4717
chr5	146695232	146695396	CRX.4721
chr5	148643242	148643406	CRX.4728
chr5	148915356	148915520	CRX.4730
chr5	149038010	149038174	CRX.4732
chr5	149165923	149166087	CRX.4735
chr5	150182554	150182718	CRX.4739
chr5	150589053	150589217	CRX.4740
chr6	3498323	3498487	CRX.4742
chr6	4889432	4889596	CRX.4746
chr6	8359545	8359709	CRX.4750
chr6	8374323	8374487	CRX.4752
chr6	8509297	8509461	CRX.4755
chr6	11907342	11907506	CRX.4756
chr6	17721836	17722000	CRX.4758
chr6	18796634	18796798	CRX.4759
chr6	22332717	22332881	CRX.4761
chr6	23308668	23308832	CRX.4762
chr6	25809285	25809449	CRX.4766
chr6	27810134	27810298	CRX.4768
chr6	28471632	28471796	CRX.4772
chr6	29214301	29214465	CRX.4775
chr6	29276913	29277077	CRX.4777
chr6	30147198	30147362	CRX.4785
chr6	30172732	30172896	CRX.4787
chr6	30174833	30174997	CRX.4788
chr6	30178633	30178797	CRX.4790
chr6	31109873	31110037	CRX.4794
chr6	31568718	31568882	CRX.4801
chr6	32940518	32940682	CRX.4802
chr6	35141310	35141474	CRX.4809
chr6	39397318	39397482	CRX.4813
chr6	47341660	47341824	CRX.4819
chr6	47781289	47781453	CRX.4822
chr6	49296981	49297145	CRX.4830
chr6	51521484	51521648	CRX.4836
chr6	52542308	52542472	CRX.4838
chr6	54573360	54573524	CRX.4849
chr6	55280188	55280352	CRX.4852
chr6	56900371	56900535	CRX.4856
chr6	57747937	57748101	CRX.4859
chr6	58810543	58810707	CRX.4862
chr6	59185789	59185953	CRX.4864
chr6	66512211	66512375	CRX.4866
chr6	67013383	67013547	CRX.4867
chr6	67243760	67243924	CRX.4869
chr6	70769212	70769376	CRX.4870
chr6	72322137	72322301	CRX.4875
chr6	72639114	72639278	CRX.4878
chr6	72933048	72933212	CRX.4879
chr6	73292446	73292610	CRX.4881
chr6	81948301	81948465	CRX.4882
chr6	82814361	82814525	CRX.4885
chr6	82986945	82987109	CRX.4888
chr6	83188641	83188805	CRX.4893
chr6	83190298	83190462	CRX.4894
chr6	83412329	83412493	CRX.4895
chr6	83675082	83675246	CRX.4898
chr6	83680519	83680683	CRX.4899
chr6	86048971	86049135	CRX.4904
chr6	86911559	86911723	CRX.4908
chr6	87015525	87015689	CRX.4910
chr6	88913424	88913588	CRX.4916
chr6	90695668	90695832	CRX.4918
chr6	90965785	90965949	CRX.4921
chr6	91450631	91450795	CRX.4923
chr6	91640669	91640833	CRX.4927
chr6	97676068	97676232	CRX.4949
chr6	97676068	97676232	CRX.4949
chr6	113244239	113244403	CRX.4955
chr6	113283419	113283583	CRX.4956
chr6	113381771	113381935	CRX.4957
chr6	115569530	115569694	CRX.4961
chr6	115905829	115905993	CRX.4968
chr6	115915225	115915389	CRX.4972
chr6	117788317	117788481	CRX.4977
chr6	117856049	117856213	CRX.4978
chr6	117913581	117913745	CRX.4983
chr6	119826065	119826229	CRX.4987
chr6	120569298	120569462	CRX.4990
chr6	122787890	122788054	CRX.4994
chr6	124577376	124577540	CRX.4995
chr6	124745255	124745419	CRX.4999
chr6	124817448	124817612	CRX.5002
chr6	124880727	124880891	CRX.5004
chr6	124907785	124907949	CRX.5005
chr6	125667229	125667393	CRX.5014
chr6	125704686	125704850	CRX.5016
chr6	127963317	127963481	CRX.5022
chr6	129515709	129515873	CRX.5025
chr6	131359173	131359337	CRX.5027
chr6	134625438	134625602	CRX.5031
chr6	135189835	135189999	CRX.5035
chr6	137112589	137112753	CRX.5038
chr6	137112816	137112980	CRX.5039
chr6	137245066	137245230	CRX.5041
chr6	137690321	137690485	CRX.5045
chr6	143112319	143112483	CRX.5050
chr6	145668474	145668638	CRX.5056
chr6	145801412	145801576	CRX.5057
chr6	145809472	145809636	CRX.5058
chr6	148797648	148797812	CRX.5064
chr7	3632887	3633051	CRX.5066
chr7	3706818	3706982	CRX.5068
chr7	4139768	4139932	CRX.5071
chr7	4516385	4516549	CRX.5072
chr7	6130073	6130237	CRX.5086
chr7	6942873	6943037	CRX.5097
chr7	12537814	12537978	CRX.5099
chr7	12631571	12631735	CRX.5100
chr7	15613821	15613985	CRX.5107
chr7	15679930	15680094	CRX.5112
chr7	15837448	15837612	CRX.5115
chr7	15838667	15838831	CRX.5116
chr7	16133670	16133834	CRX.5119
chr7	16608629	16608793	CRX.5125
chr7	24206336	24206500	CRX.5143
chr7	24776383	24776547	CRX.5152
chr7	25454694	25454858	CRX.5163
chr7	28194930	28195094	CRX.5171
chr7	28393140	28393304	CRX.5173
chr7	28507131	28507295	CRX.5177
chr7	29109895	29110059	CRX.5186
chr7	29130326	29130490	CRX.5187
chr7	30251842	30252006	CRX.5196
chr7	30349592	30349756	CRX.5198
chr7	33965933	33966097	CRX.5201
chr7	35287479	35287643	CRX.5209
chr7	37083326	37083490	CRX.5211
chr7	37543698	37543862	CRX.5215
chr7	37758591	37758755	CRX.5218
chr7	43093444	43093608	CRX.5222
chr7	44023298	44023462	CRX.5225
chr7	44417085	44417249	CRX.5226
chr7	44665586	44665750	CRX.5231
chr7	44773859	44774023	CRX.5232
chr7	45051061	45051225	CRX.5236
chr7	45364730	45364894	CRX.5239
chr7	45472790	45472954	CRX.5242
chr7	46488912	46489076	CRX.5250
chr7	46496205	46496369	CRX.5251
chr7	51655843	51656007	CRX.5257
chr7	63937105	63937269	CRX.5260
chr7	64998907	64999071	CRX.5262
chr7	65286245	65286409	CRX.5264
chr7	65759148	65759312	CRX.5266
chr7	65826127	65826291	CRX.5268
chr7	65845798	65845962	CRX.5269
chr7	73229657	73229821	CRX.5281
chr7	74927635	74927799	CRX.5282
chr7	79728553	79728717	CRX.5291
chr7	80296274	80296438	CRX.5296
chr7	80305643	80305807	CRX.5297
chr7	80988359	80988523	CRX.5301
chr7	82886460	82886624	CRX.5306
chr7	84328589	84328753	CRX.5308
chr7	91494723	91494887	CRX.5315
chr7	92523692	92523856	CRX.5321
chr7	97130361	97130525	CRX.5324
chr7	98623890	98624054	CRX.5330
chr7	99029827	99029991	CRX.5335
chr7	99487569	99487733	CRX.5339
chr7	99553589	99553753	CRX.5341
chr7	100312496	100312660	CRX.5346
chr7	100990980	100991144	CRX.5349
chr7	101339793	101339957	CRX.5353
chr7	105072980	105073144	CRX.5359
chr7	105283454	105283618	CRX.5363
chr7	108561270	108561434	CRX.5368
chr7	108580089	108580253	CRX.5369
chr7	108602920	108603084	CRX.5370
chr7	108830027	108830191	CRX.5372
chr7	108831254	108831418	CRX.5373
chr7	112848562	112848726	CRX.5392
chr7	112948456	112948620	CRX.5395
chr7	116312538	116312702	CRX.5405
chr7	117050547	117050711	CRX.5409
chr7	117071515	117071679	CRX.5410
chr7	117139263	117139427	CRX.5413
chr7	118084037	118084201	CRX.5418
chr7	119460976	119461140	CRX.5421
chr7	121185081	121185245	CRX.5425
chr7	122993255	122993419	CRX.5431
chr7	125685541	125685705	CRX.5435
chr7	125956314	125956478	CRX.5437
chr7	126165569	126165733	CRX.5442
chr7	126396415	126396579	CRX.5444
chr7	127048353	127048517	CRX.5453
chr7	127077556	127077720	CRX.5456
chr7	127345145	127345309	CRX.5460
chr7	127373646	127373810	CRX.5462
chr7	127468523	127468687	CRX.5463
chr7	130255021	130255185	CRX.5470
chr7	130541493	130541657	CRX.5473
chr7	132523830	132523994	CRX.5479
chr7	132548951	132549115	CRX.5480
chr7	132617287	132617451	CRX.5483
chr7	133310952	133311116	CRX.5484
chr7	134477044	134477208	CRX.5485
chr7	138853218	138853382	CRX.5494
chr7	138857588	138857752	CRX.5495
chr7	141176941	141177105	CRX.5510
chr7	141515377	141515541	CRX.5513
chr7	141642704	141642868	CRX.5514
chr7	141926515	141926679	CRX.5516
chr8	3463763	3463927	CRX.5523
chr8	3691209	3691373	CRX.5525
chr8	12818361	12818525	CRX.5534
chr8	13156422	13156586	CRX.5536
chr8	13231192	13231356	CRX.5538
chr8	13238263	13238427	CRX.5539
chr8	13456168	13456332	CRX.5545
chr8	13539917	13540081	CRX.5546
chr8	23349155	23349319	CRX.5560
chr8	25596163	25596327	CRX.5562
chr8	25625503	25625667	CRX.5563
chr8	26238350	26238514	CRX.5564
chr8	26588367	26588531	CRX.5566
chr8	26595497	26595661	CRX.5567
chr8	31677197	31677361	CRX.5573
chr8	36056119	36056283	CRX.5577
chr8	36115923	36116087	CRX.5578
chr8	36758077	36758241	CRX.5582
chr8	37256896	37257060	CRX.5586
chr8	37376486	37376650	CRX.5588
chr8	40878790	40878954	CRX.5590
chr8	40962223	40962387	CRX.5593
chr8	41507791	41507955	CRX.5596
chr8	41692427	41692591	CRX.5597
chr8	45835165	45835329	CRX.5598
chr8	46952599	46952763	CRX.5607
chr8	47469402	47469566	CRX.5610
chr8	47695656	47695820	CRX.5611
chr8	48105505	48105669	CRX.5613
chr8	48128991	48129155	CRX.5616
chr8	48240710	48240874	CRX.5617
chr8	55171702	55171866	CRX.5619
chr8	58070316	58070480	CRX.5623
chr8	58987758	58987922	CRX.5629
chr8	61940648	61940812	CRX.5634
chr8	65227223	65227387	CRX.5636
chr8	65482006	65482170	CRX.5637
chr8	66419163	66419327	CRX.5638
chr8	66886297	66886461	CRX.5639
chr8	70427102	70427266	CRX.5644
chr8	71384127	71384291	CRX.5662
chr8	73246620	73246784	CRX.5671
chr8	75656615	75656779	CRX.5681
chr8	78248850	78249014	CRX.5685
chr8	81833522	81833686	CRX.5691
chr8	83585287	83585451	CRX.5694
chr8	85583524	85583688	CRX.5703
chr8	87457912	87458076	CRX.5712
chr8	87518266	87518430	CRX.5714
chr8	87926595	87926759	CRX.5715
chr8	88826279	88826443	CRX.5716
chr8	88928799	88928963	CRX.5718
chr8	91852212	91852376	CRX.5724
chr8	93738048	93738212	CRX.5731
chr8	94763716	94763880	CRX.5734
chr8	95328319	95328483	CRX.5737
chr8	96534125	96534289	CRX.5745
chr8	96615085	96615249	CRX.5747
chr8	105328853	105329017	CRX.5749
chr8	106021403	106021567	CRX.5752
chr8	106587043	106587207	CRX.5758
chr8	107695109	107695273	CRX.5764
chr8	110292488	110292652	CRX.5768
chr8	110684933	110685097	CRX.5775
chr8	112243151	112243315	CRX.5778
chr8	114361629	114361793	CRX.5782
chr8	115171945	115172109	CRX.5785
chr8	116495485	116495649	CRX.5787
chr8	118528864	118529028	CRX.5790
chr8	120521073	120521237	CRX.5794
chr8	120584232	120584396	CRX.5797
chr8	120584725	120584889	CRX.5798
chr8	120641298	120641462	CRX.5800
chr8	120747168	120747332	CRX.5801
chr8	121045226	121045390	CRX.5806
chr8	121053771	121053935	CRX.5808
chr8	121062443	121062607	CRX.5809
chr8	121153793	121153957	CRX.5810
chr8	121217688	121217852	CRX.5812
chr8	121356695	121356859	CRX.5817
chr8	122676778	122676942	CRX.5820
chr8	123018593	123018757	CRX.5821
chr8	123046540	123046704	CRX.5822
chr8	123789811	123789975	CRX.5827
chr8	124076874	124077038	CRX.5828
chr8	125676587	125676751	CRX.5835
chr8	126273275	126273439	CRX.5840
chr8	127664104	127664268	CRX.5844
chr9	4376387	4376551	CRX.5852
chr9	14974361	14974525	CRX.5856
chr9	15858991	15859155	CRX.5858
chr9	20555990	20556154	CRX.5862
chr9	20701873	20702037	CRX.5865
chr9	21176424	21176588	CRX.5871
chr9	21268787	21268951	CRX.5872
chr9	21336037	21336201	CRX.5874
chr9	21913811	21913975	CRX.5884
chr9	22136856	22137020	CRX.5887
chr9	22387738	22387902	CRX.5891
chr9	26658556	26658720	CRX.5893
chr9	26704188	26704352	CRX.5894
chr9	28822986	28823150	CRX.5900
chr9	29132003	29132167	CRX.5902
chr9	29355106	29355270	CRX.5905
chr9	29430624	29430788	CRX.5906
chr9	29548762	29548926	CRX.5907
chr9	30909730	30909894	CRX.5911
chr9	31191688	31191852	CRX.5912
chr9	40246925	40247089	CRX.5923
chr9	41118742	41118906	CRX.5929
chr9	43660513	43660677	CRX.5934
chr9	44198987	44199151	CRX.5941
chr9	44202741	44202905	CRX.5942
chr9	44225585	44225749	CRX.5943
chr9	44230649	44230813	CRX.5945
chr9	44760702	44760866	CRX.5951
chr9	45338347	45338511	CRX.5954
chr9	45388922	45389086	CRX.5956
chr9	45413616	45413780	CRX.5957
chr9	45723510	45723674	CRX.5963
chr9	45736476	45736640	CRX.5964
chr9	47313278	47313442	CRX.5970
chr9	47386202	47386366	CRX.5972
chr9	47399132	47399296	CRX.5973
chr9	47697567	47697731	CRX.5977
chr9	48159327	48159491	CRX.5981
chr9	49439447	49439611	CRX.5986
chr9	49632059	49632223	CRX.5987
chr9	49676474	49676638	CRX.5989
chr9	50606555	50606719	CRX.5993
chr9	50614016	50614180	CRX.5994
chr9	53578863	53579027	CRX.6002
chr9	54438858	54439022	CRX.6004
chr9	54614654	54614818	CRX.6005
chr9	54724021	54724185	CRX.6006
chr9	54857913	54858077	CRX.6007
chr9	55602592	55602756	CRX.6010
chr9	56439431	56439595	CRX.6013
chr9	57730269	57730433	CRX.6026
chr9	57733092	57733256	CRX.6027
chr9	57734462	57734626	CRX.6028
chr9	57853162	57853326	CRX.6029
chr9	58052193	58052357	CRX.6030
chr9	58083174	58083338	CRX.6031
chr9	58176398	58176562	CRX.6033
chr9	59182258	59182422	CRX.6037
chr9	59589163	59589327	CRX.6046
chr9	59858383	59858547	CRX.6051
chr9	59860084	59860248	CRX.6052
chr9	60922784	60922948	CRX.6056
chr9	62001567	62001731	CRX.6059
chr9	62442097	62442261	CRX.6063
chr9	62719600	62719764	CRX.6066
chr9	62966486	62966650	CRX.6070
chr9	62999615	62999779	CRX.6072
chr9	64216965	64217129	CRX.6076
chr9	64718627	64718791	CRX.6078
chr9	65066083	65066247	CRX.6083
chr9	65816263	65816427	CRX.6088
chr9	67125405	67125569	CRX.6092
chr9	67532977	67533141	CRX.6095
chr9	68978891	68979055	CRX.6097
chr9	69210931	69211095	CRX.6099
chr9	69235801	69235965	CRX.6100
chr9	69419699	69419863	CRX.6104
chr9	71752515	71752679	CRX.6108
chr9	72126013	72126177	CRX.6109
chr9	72126284	72126448	CRX.6110
chr9	72345579	72345743	CRX.6115
chr9	72956360	72956524	CRX.6119
chr9	75149813	75149977	CRX.6122
chr9	75215976	75216140	CRX.6124
chr9	75226652	75226816	CRX.6125
chr9	80347484	80347648	CRX.6136
chr9	83316653	83316817	CRX.6139
chr9	83493057	83493221	CRX.6145
chr9	83643478	83643642	CRX.6148
chr9	85471730	85471894	CRX.6150
chr9	85988500	85988664	CRX.6151
chr9	86762149	86762313	CRX.6156
chr9	87096868	87097032	CRX.6158
chr9	91321271	91321435	CRX.6162
chr9	102717897	102718061	CRX.6181
chr9	106037267	106037431	CRX.6188
chr9	106191517	106191681	CRX.6191
chr9	106279587	106279751	CRX.6196
chr9	106333997	106334161	CRX.6198
chr9	106335887	106336051	CRX.6199
chr9	107419051	107419215	CRX.6203
chr9	107547604	107547768	CRX.6207
chr9	107749990	107750154	CRX.6213
chr9	107877800	107877964	CRX.6214
chr9	108455862	108456026	CRX.6223
chr9	108672599	108672763	CRX.6224
chr9	108909722	108909886	CRX.6230
chr9	110073851	110074015	CRX.6236
chr9	110541177	110541341	CRX.6248
chr9	113621666	113621830	CRX.6251
chr9	119218437	119218601	CRX.6258
chr9	121933071	121933235	CRX.6273
chr9	123679971	123680135	CRX.6280
chrX	12908057	12908221	CRX.6286
chrX	12913868	12914032	CRX.6287
chrX	13097827	13097991	CRX.6288
chrX	20714602	20714766	CRX.6289
chrX	36348815	36348979	CRX.6290
chrX	37122822	37122986	CRX.6291
chrX	41603016	41603180	CRX.6293
chrX	52596620	52596784	CRX.6296
chrX	69428864	69429028	CRX.6297
chrX	70094755	70094919	CRX.6299
chrX	73167198	73167362	CRX.6303
chrX	98003855	98004019	CRX.6308
chrX	102577070	102577234	CRX.6316
chrX	105228075	105228239	CRX.6318
chrX	122012959	122013123	CRX.6319
chrX	133102228	133102392	CRX.6320
chrX	133197619	133197783	CRX.6321
chrX	151029910	151030074	CRX.6329
chrX	165023072	165023236	CRX.6340
chrX	165992106	165992270	CRX.6342
