# Supplementary material for: Pathogenic variants in CRX have distinct cis-regulatory effects on enhancers and silencers in photoreceptors
Source: Genome Res. 2024 Feb;34(2):243–55. doi: 10.1101/gr.278133.123 (PMC10984388; doi:10.1101/gr.278133.123)
Supplement: Supplement 3 [file Supplemental_Table_S1.txt]

Supplemental Table S1. MPRA transcriptional activities and activity classes of CREs.
library	genotype	library_id	activity_mean	activity_std	n_observations	activity_mu	activity_sigma	pvalue	qvalue	activity_class
rho	CrxKO	CRX.1003	0.00166659154380295	0.0037996551892361067	12	-7.3090820261684195	1.350634884947218	3.4339528927243816e-6	6.173700834404602e-6	strong_silencer
rho	Ehet	CRX.1003	0.004384809294644265	0.008763606822796149	12	-6.233779570308708	1.2682037894723308	0.000021543976759656844	0.000035887206721046575	weak_silencer
rho	Ehom	CRX.1003	0.0030203032263694113	0.007339775072081337	12	-6.768564760260006	1.390083964159633	0.0008646026741324535	0.0012393125263697167	weak_silencer
rho	Rhet	CRX.1003	0.018989942731928458	0.017079810576616658	12	-4.260217565310871	0.7698984289529935	0.00004004885586607755	0.00006500457566826622	weak_silencer
rho	Rhom	CRX.1003	0.0022406723515271923	0.005730760878871459	12	-7.111180383565666	1.4214085143576283	0.00009519706423791856	0.00014923267428071577	weak_silencer
rho	WT	CRX.1003	0.09849371663095279	0.03199902953552545	12	-2.3679338136712893	0.31676897033576096	0.03957478621066505	0.04878521417892648	weak_silencer
rho	CrxKO	CRX.1003_full_mutant	0.06929121574624746	0.09791547758760864	12	-3.2182186873574006	1.0476464571871362	0.007185000239696141	0.0094840990716797	weak_enhancer
rho	Ehet	CRX.1003_full_mutant	0.08920809332943998	0.15196408873829997	12	-3.097507597880261	1.166811113043562	0.07820640375267633	0.09352569851153858	inactive
rho	Ehom	CRX.1003_full_mutant	0.038220115807226146	0.06683967341730424	12	-3.964779346739973	1.183542172110276	0.01866846071861554	0.023729537732567117	weak_enhancer
rho	Rhet	CRX.1003_full_mutant	0.17365198926613798	0.2981848021033994	12	-2.4373788236126464	1.1719016847516484	0.2218714015890078	0.25262023501679237	inactive
rho	Rhom	CRX.1003_full_mutant	0.07458907741712309	0.13216784472866255	12	-3.3060842030251965	1.1919085579128454	0.001399884248434228	0.001969720720571931	weak_enhancer
rho	WT	CRX.1003_full_mutant	0.16424225848429966	0.11871963749322109	12	-2.0165852742108172	0.648340217735949	0.5663696432998713	0.6127437896425835	inactive
rho	CrxKO	CRX.1004	0.19928983346152426	0.06577207710449937	12	-1.6646889359250152	0.32153964492367165	2.84777519593278e-21	1.8961552481848296e-20	weak_enhancer
rho	Ehet	CRX.1004	0.19380399156367864	0.06627722872410728	12	-1.6962092257060808	0.33256951836366516	1.1607430318337254e-17	5.752413720199673e-17	weak_enhancer
rho	Ehom	CRX.1004	0.2789479034931576	0.28807856349638716	12	-1.639667224975024	0.8519823760475774	7.447194448189745e-11	2.0649707151480248e-10	weak_enhancer
rho	Rhet	CRX.1004	0.3225288942601638	0.10959266331741595	12	-1.1861952934451911	0.3305532976410416	7.508363998114102e-15	2.9661402109576746e-14	weak_enhancer
rho	Rhom	CRX.1004	0.19089175908865721	0.09329368181163898	12	-1.7631415616086306	0.46280199587357573	2.832666094305756e-18	1.4724624076805088e-17	weak_enhancer
rho	WT	CRX.1004	0.4912581470205422	0.14341029950211606	12	-0.751676863400309	0.2859766834196812	1.8012270416948479e-12	5.744812931108465e-12	weak_enhancer
rho	CrxKO	CRX.1004_full_mutant	0.06346590674817991	0.030406606152347332	12	-2.8605717334604845	0.4545752183968043	1.1438388849124916e-8	2.5968983398740353e-8	weak_enhancer
rho	Ehet	CRX.1004_full_mutant	0.07486794607552699	0.046984321103608194	12	-2.7580588303298885	0.5762454234152488	0.00004398219666158901	0.0000711372478666075	weak_enhancer
rho	Ehom	CRX.1004_full_mutant	0.012592214897912775	0.01549890673133737	12	-4.835802688984944	0.9603396979796571	0.6991893582143169	0.7452141726775676	inactive
rho	Rhet	CRX.1004_full_mutant	0.13443076620888086	0.08203904827983267	12	-2.1649971644662998	0.5626565606491485	0.0011300925398744016	0.001603809013127311	weak_enhancer
rho	Rhom	CRX.1004_full_mutant	0.04344899517728601	0.037797893213862656	12	-3.4179118563721502	0.7506587811778573	0.000038333237012240285	0.0000623301511235082	weak_enhancer
rho	WT	CRX.1004_full_mutant	0.33185556594910676	0.10379238452496514	12	-1.1497191687001136	0.3054954063619679	5.832716035100027e-9	1.3645988022386055e-8	weak_enhancer
rho	CrxKO	CRX.1007	0.026008916660687987	0.017669109401529583	12	-3.839052262188527	0.6160136539436124	0.0847578679373036	0.10097911486004396	inactive
rho	Ehet	CRX.1007	0.0009336334548252749	0.001841054701984139	12	-7.769867997314903	1.2597153280787283	9.161597620841016e-8	1.9112094062517189e-7	strong_silencer
rho	Ehom	CRX.1007	0.07700323787969655	0.029251277046294672	12	-2.6313051335657303	0.36714391167185156	6.652026080671429e-16	2.8499447421754183e-15	weak_enhancer
rho	Rhet	CRX.1007	0.005762356363826468	0.011311310868119982	12	-5.946231684180834	1.2568395977161977	2.1205057118884142e-6	3.888516265471071e-6	weak_silencer
rho	Rhom	CRX.1007	0.00024805959611080597	0.0002723715371025702	12	-8.697346446486229	0.8893873314999151	2.2767476161370507e-11	6.595688410024247e-11	strong_silencer
rho	WT	CRX.1007	0.004392237758645202	0.005233589845955203	12	-5.869759235231117	0.9400455238689777	1.3458655741257947e-8	3.036250046409725e-8	strong_silencer
rho	CrxKO	CRX.1007_full_mutant	0.0136168742148211	0.013028036798373758	12	-4.621404448105303	0.8061748493465057	0.17874279401633375	0.20567588776104082	inactive
rho	Ehet	CRX.1007_full_mutant	0.012926011206217431	0.007843424797980418	12	-4.505261205482433	0.5599063855544146	0.001124525629541569	0.001596311615049948	weak_silencer
rho	Ehom	CRX.1007_full_mutant	0.0034033102997354705	0.010577230490443788	12	-6.866218056031805	1.5383181417267824	0.0012670602787223342	0.0017906181718097569	weak_silencer
rho	Rhet	CRX.1007_full_mutant	0.03460857141951131	0.029737232421422222	12	-3.6401081413517473	0.7435781635324761	0.0061042197757239115	0.008115856116255654	weak_silencer
rho	Rhom	CRX.1007_full_mutant	0.0015825617335919644	0.003785826484947855	12	-7.401454452286766	1.3803941884466506	0.00002055325226078927	0.00003430934194587648	weak_silencer
rho	WT	CRX.1007_full_mutant	0.07355244666920092	0.03005453449452323	12	-2.6869598008543485	0.3929458836868033	0.0004116525540732055	0.0006073482557208168	weak_silencer
rho	CrxKO	CRX.101	0.11011868068688813	0.051114971497431126	12	-2.303759431735774	0.4417303527505242	9.69214069213904e-13	3.16047149235869e-12	weak_enhancer
rho	Ehet	CRX.101	0.11194521327732955	0.063164686253777	12	-2.3279452842424866	0.5257367967100154	5.789805705547959e-8	1.2301319460580184e-7	weak_enhancer
rho	Ehom	CRX.101	0.024465961304558383	0.01766454480425475	12	-3.920252161718982	0.6477340499922237	0.0003011927476690952	0.00044988309159197407	weak_enhancer
rho	Rhet	CRX.101	0.2602274292155477	0.17767390996716212	12	-1.5375249307159593	0.6185881152270694	2.707646017090624e-6	4.91508258023669e-6	weak_enhancer
rho	Rhom	CRX.101	0.04583872582146426	0.03603813156678406	12	-3.3232526284333983	0.6937241890773994	5.648298463629145e-6	9.936232086018033e-6	weak_enhancer
rho	WT	CRX.101	0.42427301163570325	0.17651134765279747	12	-0.9371958042939286	0.3995439117275987	5.2392368751810815e-8	1.1190777010861344e-7	weak_enhancer
rho	CrxKO	CRX.1011	0.34245623509888223	0.14059362739232067	12	-1.149491973429705	0.39466584157234563	2.182012813804532e-21	1.468742876645314e-20	weak_enhancer
rho	Ehet	CRX.1011	0.2741135690849764	0.3923675091698435	12	-1.8516064910472974	1.0558349476024644	0.000036323683909361344	0.00005921893122917054	weak_enhancer
rho	Ehom	CRX.1011	0.5425791835852877	0.4606713052939359	12	-0.8828358053856485	0.7367693827688565	6.3705007282055635e-15	2.5295230902775958e-14	weak_enhancer
rho	Rhet	CRX.1011	0.4437848200265606	0.5957110413993681	12	-1.327561190334056	1.0150327253134326	0.00018892200625971858	0.00028755590838028456	weak_enhancer
rho	Rhom	CRX.1011	0.3657561547172618	0.578963784424655	12	-1.6329756508050532	1.1199886064092375	1.252180928215807e-7	2.5775070159446783e-7	weak_enhancer
rho	WT	CRX.1011	0.305413179297968	0.25583333093144844	12	-1.4518975444823679	0.7291197591218627	0.008399504872452408	0.011023798513863108	weak_enhancer
rho	CrxKO	CRX.1011_full_mutant	0.17514006911404315	0.04830415495766767	12	-1.7788257287498834	0.27076372904596613	4.73367414866121e-22	3.364605191596627e-21	weak_enhancer
rho	Ehet	CRX.1011_full_mutant	0.05519214642300979	0.04115096984198065	12	-3.1179653531330898	0.664877044823308	0.008100014428268878	0.010647208137301776	weak_enhancer
rho	Ehom	CRX.1011_full_mutant	0.15294167905126005	0.14045735914440777	12	-2.1835064045509673	0.782058554868088	3.260805091308933e-10	8.544719396562438e-10	weak_enhancer
rho	Rhet	CRX.1011_full_mutant	0.13329929575708066	0.07593524930557079	12	-2.1556804856691114	0.5301361159457081	0.0006210018857058294	0.0009019260566839018	weak_enhancer
rho	Rhom	CRX.1011_full_mutant	0.0595406818266416	0.057579769872585194	12	-3.1512051207100056	0.812538797624681	9.279329397230933e-6	0.00001599155904400336	weak_enhancer
rho	WT	CRX.1011_full_mutant	0.17649143140460896	0.07187088449522396	12	-1.8111988749119687	0.3917037754274446	0.021400230733054932	0.027060377813804718	weak_enhancer
rho	CrxKO	CRX.1012	0.042720775531784834	0.03472088513701025	12	-3.4066432785284797	0.7121423282847575	0.002717176792292749	0.003724511090103075	weak_enhancer
rho	Ehet	CRX.1012	0.01539549241436007	0.012549948606116943	12	-4.4284437020838565	0.7138111645385783	0.011964278019494071	0.015485817003037836	weak_silencer
rho	Ehom	CRX.1012	0.03604933085974151	0.03689944162872012	12	-3.68123043033955	0.8465972519049348	0.0002841351470292774	0.00042547882742280044	weak_enhancer
rho	Rhet	CRX.1012	0.01680757234666735	0.017431982502114866	12	-4.4510704570155655	0.8545697137306548	0.00003214883215307262	0.00005265508647254426	weak_silencer
rho	Rhom	CRX.1012	0.0006867907573841794	0.0021893191272685116	12	-8.489728052799105	1.5532206322738442	1.8348135232989457e-6	3.3881131524276712e-6	strong_silencer
rho	WT	CRX.1012	0.08212237669211557	0.03705099812773283	12	-2.592183616450605	0.4304390105389744	0.003900511390497593	0.0052724445094496685	weak_silencer
rho	CrxKO	CRX.1012_full_mutant	0.03723689699575124	0.023305388918515996	9	-3.4557221092101646	0.5749207852717436	0.0037965175600041716	0.0051382059286647075	weak_enhancer
rho	Ehet	CRX.1012_full_mutant	0.03366918594887022	0.024225692234012088	9	-3.5997737709858035	0.645912606382073	0.4862758689485356	0.5313464926221617	inactive
rho	Ehom	CRX.1012_full_mutant	0.017303794925418576	0.018729360822720743	9	-4.444551510170998	0.880593059804044	0.15158581454687942	0.17588977227131908	inactive
rho	Rhet	CRX.1012_full_mutant	0.09983430682861895	0.060063697924706096	9	-2.4587070239063915	0.5558122434221298	0.06165704654357819	0.07453348319134986	inactive
rho	Rhom	CRX.1012_full_mutant	0.014948353845125655	0.0166948424358497	9	-4.6080233088262625	0.8998546692930552	0.6469932264541909	0.6936268432866702	inactive
rho	WT	CRX.1012_full_mutant	0.18115478448635267	0.09065866045234208	9	-1.8201547189860956	0.47276054982271537	0.09197395264266614	0.10920874634585508	inactive
rho	CrxKO	CRX.1013	1.4089397931837058	0.38537549037225227	12	0.30676365529869604	0.26860322607923526	1.520124212538132e-35	6.317085498388592e-34	strong_enhancer
rho	Ehet	CRX.1013	2.2479674088719426	0.7368873586213674	12	0.7589946347249542	0.31947394062311263	6.16933252920968e-32	1.2701367575246521e-30	strong_enhancer
rho	Ehom	CRX.1013	3.60938955381765	1.194058756880461	12	1.231610082080671	0.3222687614394434	2.18047539914678e-37	1.4396901005467814e-35	strong_enhancer
rho	Rhet	CRX.1013	1.4885227837450719	0.7677647370862519	12	0.27983763296918257	0.4856883257824602	9.12348707577575e-16	3.8642471069628936e-15	weak_enhancer
rho	Rhom	CRX.1013	3.2859151158745674	3.422937482342067	12	0.8222274984366117	0.8572253948548562	7.802086085123224e-15	3.0759579020734824e-14	strong_enhancer
rho	WT	CRX.1013	2.3514693706454355	0.8453647774160714	12	0.7942663039507437	0.3486376139019125	7.239036073310377e-16	3.091717496203721e-15	strong_enhancer
rho	CrxKO	CRX.1013_full_mutant	0.01159479511412403	0.012480061910640487	12	-4.841912719093282	0.8771701550674679	0.052715310845341264	0.06416076758384334	inactive
rho	Ehet	CRX.1013_full_mutant	0.010799257013280992	0.013059482098751945	12	-4.978844800553446	0.9492806310764161	0.0010177092983809529	0.0014506809818793168	weak_silencer
rho	Ehom	CRX.1013_full_mutant	0.015683945604734722	0.02069566661192576	12	-4.659315206539318	1.0041887708794617	0.3804332841740343	0.42161594670219066	inactive
rho	Rhet	CRX.1013_full_mutant	0.03705520845085481	0.027371537946874157	12	-3.513062821023085	0.6598734164568029	0.01018008201854433	0.013266207045033248	weak_silencer
rho	Rhom	CRX.1013_full_mutant	0.002597737614989651	0.008384305531231664	12	-7.170667107626695	1.5604824553915964	0.0001888823775129445	0.0002875053223592429	weak_silencer
rho	WT	CRX.1013_full_mutant	0.09951646840657935	0.0346006103720286	12	-2.3644920577370208	0.33781628394086044	0.05252387975029029	0.06393642669045571	inactive
rho	CrxKO	CRX.1015	0.031517922410064715	0.02270388031659691	12	-3.666192651975551	0.6465194852816701	0.020274819664757242	0.02569149451601129	weak_enhancer
rho	Ehet	CRX.1015	0.022583997819760337	0.014433052088753942	12	-3.961750513167675	0.5852124889261908	0.3630308438978509	0.40344337283793796	inactive
rho	Ehom	CRX.1015	0.007560652922745156	0.009444488812637424	12	-5.354881136375244	0.9696219977885706	0.2548656081603999	0.2882165238631881	inactive
rho	Rhet	CRX.1015	0.14259214767157938	0.13399792373901473	12	-2.264223833720084	0.7955589177242528	0.024418505848212847	0.03070082758602585	weak_enhancer
rho	Rhom	CRX.1015	0.004101690793072759	0.008707986591357316	12	-6.349386839216782	1.306162958815208	0.0015036432431039103	0.002110037288025848	weak_silencer
rho	WT	CRX.1015	0.10609977906051053	0.05551150872757358	12	-2.364353756081674	0.4918911268705714	0.14891851786161367	0.17285727436635767	inactive
rho	CrxKO	CRX.1015_full_mutant	0.025864218347609796	0.031885942244340285	12	-4.116993836183142	0.9613522140531026	0.6889074539741697	0.7350743891906637	inactive
rho	Ehet	CRX.1015_full_mutant	0.03367955980870635	0.02396316502012851	12	-3.5956720455387026	0.6400123218072038	0.4193270086012677	0.46220232919244486	inactive
rho	Ehom	CRX.1015_full_mutant	0.032723422178991775	0.06116415547566552	12	-4.170994269219508	1.2258304012588936	0.06153679950163582	0.07439012374758847	inactive
rho	Rhet	CRX.1015_full_mutant	0.12067860491622838	0.114975601406473	12	-2.4375782356326994	0.803683781949408	0.09362581526078208	0.11108214569069094	inactive
rho	Rhom	CRX.1015_full_mutant	0.028183501239502542	0.046905611880375855	12	-4.232539077674425	1.1519726932454264	0.1662017901023559	0.19198215306382185	inactive
rho	WT	CRX.1015_full_mutant	0.15883459253773707	0.09391496418841291	12	-1.9897984239654016	0.5475518372038171	0.4124942251895174	0.4550613460283002	inactive
rho	CrxKO	CRX.1016	0.04651900414326887	0.024360834474181973	12	-3.1890675119457788	0.4922868133893563	6.556013976680189e-6	0.000011463527608300525	weak_enhancer
rho	Ehet	CRX.1016	0.05872974082866086	0.05090235967620314	12	-3.1149616723423885	0.7485354366436098	0.014708821109250385	0.018874102689887113	weak_enhancer
rho	Ehom	CRX.1016	0.04243397097081983	0.025592908453862306	12	-3.314927908124797	0.5569952831603642	2.8652999614943615e-8	6.277607926162475e-8	weak_enhancer
rho	Rhet	CRX.1016	0.10774578579290224	0.043819968004539106	12	-2.3045141602839623	0.39123777565588863	0.0005671746217026366	0.000826632514026688	weak_enhancer
rho	Rhom	CRX.1016	0.013643026513191854	0.014955120423970054	12	-4.689117984674144	0.8883594077014393	0.7981432653759241	0.8425928292722353	inactive
rho	WT	CRX.1016	0.22347717157562644	0.10550081637457119	12	-1.5990449653889176	0.44855089932464426	0.0017691308023828451	0.002467727544542958	weak_enhancer
rho	CrxKO	CRX.1016_full_mutant	0.02216967875226634	0.029068463721198673	12	-4.3091978461026645	1.0001680863172735	0.8398347948147995	0.8828131318305702	inactive
rho	Ehet	CRX.1016_full_mutant	0.02425392121220171	0.02059422743427605	12	-3.9906257882150857	0.7368158698300762	0.37854159062655435	0.4196435917389642	inactive
rho	Ehom	CRX.1016_full_mutant	0.014533628795391043	0.0133130408988167	12	-4.535924405351568	0.7805566190966016	0.14826526056144404	0.17215233507772162	inactive
rho	Rhet	CRX.1016_full_mutant	0.07243084222904306	0.04655468429236137	12	-2.7980242570688434	0.5880496312486899	0.644796321350529	0.6914199607270148	inactive
rho	Rhom	CRX.1016_full_mutant	0.0017692304269986648	0.003003736104169381	12	-7.015437801617205	1.164669212838671	0.0000156790877887313	0.000026440929502775917	weak_silencer
rho	WT	CRX.1016_full_mutant	0.18267521630436936	0.07146660670546946	12	-1.7712528780612045	0.37737885698495804	0.009041901877353284	0.011833054194461642	weak_enhancer
rho	CrxKO	CRX.101_full_mutant	0.0628383795712744	0.039010533613674375	12	-2.9301843838497126	0.5709555697983958	1.2775598705901399e-6	2.392710847268204e-6	weak_enhancer
rho	Ehet	CRX.101_full_mutant	0.08497031976027426	0.07583199816265564	12	-2.7583656241212133	0.7653918752654986	0.0007384057777312718	0.0010648389156481368	weak_enhancer
rho	Ehom	CRX.101_full_mutant	0.0075029953313205154	0.0132626947289147	12	-5.6009372793327135	1.190364917722522	0.11914610850120079	0.13984769820006243	inactive
rho	Rhet	CRX.101_full_mutant	0.18010459320049257	0.14350468725212512	12	-1.9599981807297506	0.701114337631393	0.0007351137186253384	0.0010602955425761762	weak_enhancer
rho	Rhom	CRX.101_full_mutant	0.04278321640896159	0.05741137008757597	12	-3.6665497082257987	1.0148303453749228	0.003974019619881085	0.005367934937164537	weak_enhancer
rho	WT	CRX.101_full_mutant	0.36213794316527737	0.29877239037406156	12	-1.2753245956166457	0.7205477282506101	0.0016713245011704425	0.0023365182001252303	weak_enhancer
rho	CrxKO	CRX.1024	1.0305381533921443	0.13087015059797844	12	0.022081983867147863	0.1264844729700532	1.529393751366954e-34	4.986777421063359e-33	strong_enhancer
rho	Ehet	CRX.1024	2.0539229573248265	0.6496927491337202	12	0.6720705762246261	0.3088074674389527	1.4577464353968314e-32	3.293774408099655e-31	strong_enhancer
rho	Ehom	CRX.1024	0.2984169600676143	0.06093533135776155	12	-1.2296885123782777	0.20211351661043558	1.458697172694268e-26	1.5743845336779902e-25	weak_enhancer
rho	Rhet	CRX.1024	2.2325846221043832	0.6556075911409632	12	0.7618021925625007	0.2876030080707617	3.6554594529629054e-30	5.938008628721967e-29	strong_enhancer
rho	Rhom	CRX.1024	2.286872146822582	0.8240177990220792	12	0.7661495201180873	0.3493865739862111	4.202227322924852e-35	1.5719546534774796e-33	strong_enhancer
rho	WT	CRX.1024	0.8887235163038548	0.23120796123300033	12	-0.150713998796083	0.25590975625471957	8.738847241031954e-18	4.3737035546055294e-17	weak_enhancer
rho	CrxKO	CRX.1024_full_mutant	0.20018971540478872	0.10478758103153839	12	-1.7295669839244392	0.49209185910641595	1.489269925502617e-14	5.719468135488526e-14	weak_enhancer
rho	Ehet	CRX.1024_full_mutant	0.49354690548648583	0.3553368733752101	12	-0.914949717020531	0.6462388706566361	3.317565828829564e-11	9.489251267652195e-11	weak_enhancer
rho	Ehom	CRX.1024_full_mutant	0.041157276897192084	0.026797644855573694	12	-3.3670668574303697	0.5944952956334192	1.523977734055311e-7	3.112328420496116e-7	weak_enhancer
rho	Rhet	CRX.1024_full_mutant	0.9499525941129082	0.5416336948291243	12	-0.1920844807808515	0.5305493081975081	6.902665814986759e-13	2.278791965529109e-12	weak_enhancer
rho	Rhom	CRX.1024_full_mutant	0.5436683953523455	0.27251291958799345	12	-0.7214872992287577	0.47343745917244384	9.698561095538753e-23	7.348940025274764e-22	weak_enhancer
rho	WT	CRX.1024_full_mutant	0.484563312951189	0.30022128067030035	12	-0.8869484102927424	0.5699846155639374	5.543802315488504e-6	9.760808493759303e-6	weak_enhancer
rho	CrxKO	CRX.1027	0.16504073465408617	0.0901491511402905	12	-1.9321140264570276	0.5109815409540088	5.24632047429681e-13	1.7502266939181017e-12	weak_enhancer
rho	Ehet	CRX.1027	0.5962175220067707	0.1978940143289565	12	-0.569405429838427	0.3232822950499366	2.2938420069749557e-25	2.2066818999063307e-24	weak_enhancer
rho	Ehom	CRX.1027	0.052874157920653364	0.01901024353907071	12	-3.0006250430778767	0.34866739304052163	2.156655809449857e-13	7.450777703888081e-13	weak_enhancer
rho	Rhet	CRX.1027	1.3585149646707373	0.7374844544963869	12	0.17725351276104154	0.5082099027891119	1.0799935553546993e-14	4.1985846639260505e-14	weak_enhancer
rho	Rhom	CRX.1027	0.5161801202122548	0.39071684451297767	12	-0.887778018410045	0.6730208231213036	3.153172577640639e-15	1.2824898397198887e-14	weak_enhancer
rho	WT	CRX.1027	1.2905127821330058	0.3903940867675797	12	0.211257333225854	0.29591320245232755	1.0813156750743706e-16	4.948628805500662e-16	weak_enhancer
rho	CrxKO	CRX.1027_full_mutant	0.07464298649051575	0.02385830815743824	12	-2.6436768324700117	0.31189139506346975	2.27623808944448e-13	7.848832013326811e-13	weak_enhancer
rho	Ehet	CRX.1027_full_mutant	0.2331105006784723	0.16824784326382333	12	-1.6659020911706928	0.6475483073429078	6.434652250278675e-9	1.4995734621205055e-8	weak_enhancer
rho	Ehom	CRX.1027_full_mutant	0.024129688866531093	0.030336521094537775	12	-4.198327580849459	0.9736686164906172	0.03194970665846708	0.03974619882114082	weak_enhancer
rho	Rhet	CRX.1027_full_mutant	0.4117990603463697	0.2560340878793084	12	-1.0506352526520142	0.571691326575081	6.156007869356116e-9	1.4373928329320683e-8	weak_enhancer
rho	Rhom	CRX.1027_full_mutant	0.12408461601699884	0.1429668914977443	12	-2.5091892765868136	0.9191275403590848	4.955698609030235e-7	9.647488083146533e-7	weak_enhancer
rho	WT	CRX.1027_full_mutant	0.6961588988261532	0.3240168184157164	12	-0.4602196610553949	0.44281445157463734	2.965998635773587e-9	7.139355602726101e-9	weak_enhancer
rho	CrxKO	CRX.103	0.3646838347060772	0.17895103196303308	12	-1.116597960604006	0.46448563712173835	1.8948009018867993e-18	9.995052528441817e-18	weak_enhancer
rho	Ehet	CRX.103	1.6243580492551917	0.7268278023111984	12	0.39386177630008523	0.42720232868737124	2.4179335972047457e-22	1.7706834896533254e-21	strong_enhancer
rho	Ehom	CRX.103	0.9690566461653746	0.5007924668042979	12	-0.14978387714249927	0.4865216680015474	1.2345766993128442e-25	1.2211066147800865e-24	weak_enhancer
rho	Rhet	CRX.103	1.2019959207515576	0.35680296360330244	12	0.1417599216835026	0.29059773125834387	1.8263799243697432e-26	1.9487742505781e-25	weak_enhancer
rho	Rhom	CRX.103	0.4002557204614358	0.25196253455140044	12	-1.0825556777056373	0.5777612702823597	2.4751479607338362e-17	1.1915690889340065e-16	weak_enhancer
rho	WT	CRX.103	1.2081395287490915	0.4377773657975093	12	0.12739686184111196	0.3512399035782037	9.39155154235006e-14	3.3506444779038963e-13	weak_enhancer
rho	CrxKO	CRX.1030	0.18397656264257412	0.0700523185992646	12	-1.7606422307184157	0.3679546827792809	8.481517215909631e-19	4.623141472859264e-18	weak_enhancer
rho	Ehet	CRX.1030	0.21877219700627315	0.09530938980013577	12	-1.6066152309900124	0.41687154886448774	1.354584091510789e-14	5.2209428330782714e-14	weak_enhancer
rho	Ehom	CRX.1030	0.10110455943115447	0.10997968881437636	12	-2.682011705784814	0.8836420655935429	1.7670760959481362e-7	3.5876104925367764e-7	weak_enhancer
rho	Rhet	CRX.1030	0.3321882674121949	0.1377049851565019	12	-1.1813420762255482	0.3982177192311533	2.493762902676026e-12	7.853859715341096e-12	weak_enhancer
rho	Rhom	CRX.1030	0.1564639982268894	0.15122442623970478	12	-2.1847624397074275	0.8121983759683623	5.278408972953826e-9	1.2402716401541379e-8	weak_enhancer
rho	WT	CRX.1030	0.5497313151318545	0.2059491461599512	12	-0.6639941925919554	0.36240462063965595	3.249393152503558e-10	8.516304133199462e-10	weak_enhancer
rho	CrxKO	CRX.1030_full_mutant	0.026339938409164928	0.04588099231312808	12	-4.334065907113018	1.18101395939488	0.8088604370951837	0.8528456019122486	inactive
rho	Ehet	CRX.1030_full_mutant	0.034261742722138715	0.04135345501339164	12	-3.8231590199768264	0.9480855448147345	0.8692421146981313	0.9114454187138373	inactive
rho	Ehom	CRX.1030_full_mutant	0.005513551559405409	0.008029189830625448	12	-5.769576009594601	1.0667986804163572	0.0359909504791211	0.044567681896483184	weak_silencer
rho	Rhet	CRX.1030_full_mutant	0.09190431746552767	0.15210547732795843	12	-3.0464381669749723	1.1484170812813044	0.6619458865483862	0.708441074019033	inactive
rho	Rhom	CRX.1030_full_mutant	0.03350531953460505	0.05876442607408701	12	-4.09862227137583	1.1853870344291346	0.09566014980874772	0.11340600548408913	inactive
rho	WT	CRX.1030_full_mutant	0.15409245605400598	0.07494086924665574	12	-1.9763544875120596	0.46076457065239645	0.29940693310429123	0.33608441321370425	inactive
rho	CrxKO	CRX.1032	0.05280426768164146	0.06603170244444742	12	-3.4118985114354428	0.9702940247192977	0.01661389151228664	0.02121572854955714	weak_enhancer
rho	Ehet	CRX.1032	0.01300767534469622	0.01710732370162269	12	-4.844307151514153	1.0020892843454139	0.003726025338488539	0.005047055379418547	weak_silencer
rho	Ehom	CRX.1032	0.08537599910693673	0.14649603599004465	12	-3.1468243662470217	1.1714385239163285	0.00016619868049311398	0.0002544938519851647	weak_enhancer
rho	Rhet	CRX.1032	0.05149319850349701	0.05605270108611647	12	-3.3570978543905756	0.8840727418749378	0.1115709841265045	0.1313575902768754	inactive
rho	Rhom	CRX.1032	0.012754572354311112	0.03449202475614349	12	-5.420785862168493	1.455280321125682	0.1678852507444134	0.1938321328661395	inactive
rho	WT	CRX.1032	0.07012628920040559	0.061412351269157346	12	-2.942076325157447	0.7544783551152281	0.0034066894403538286	0.004628444900923691	weak_silencer
rho	CrxKO	CRX.1032_full_mutant	0.12313913486313753	0.08654574951656539	12	-2.295158399775258	0.6335897957119205	7.037424282217532e-9	1.6342874983247034e-8	weak_enhancer
rho	Ehet	CRX.1032_full_mutant	0.13469185520062457	0.1406450147273571	12	-2.3734314746424947	0.8586801628451948	0.0001013712128150424	0.00015855759602795305	weak_enhancer
rho	Ehom	CRX.1032_full_mutant	0.05295991838744391	0.0515005227809584	12	-3.271016975875197	0.8158395277234864	5.471708646081838e-6	9.639159518979147e-6	weak_enhancer
rho	Rhet	CRX.1032_full_mutant	0.3416284292632697	0.28536980239867	12	-1.3386873875938328	0.7275380277371218	4.566104672000431e-6	8.10766222295255e-6	weak_enhancer
rho	Rhom	CRX.1032_full_mutant	0.08142662289784731	0.1689419100413014	12	-3.3423487317218767	1.2917397066762555	0.003066363539867023	0.004183891794822505	weak_enhancer
rho	WT	CRX.1032_full_mutant	0.3735160834105767	0.2259189357338741	12	-1.1406776273643224	0.5583608391858735	0.00004836937983694845	0.00007791082912371664	weak_enhancer
rho	CrxKO	CRX.1034	0.08937896325319461	0.12033962256508147	12	-2.931957753971914	1.016944265053367	0.0009227055626634104	0.0013200716828278846	weak_enhancer
rho	Ehet	CRX.1034	0.08830446227704374	0.05416988534289524	12	-2.5866691420718286	0.5651628169591374	4.35107749521374e-6	7.742366080762619e-6	weak_enhancer
rho	Ehom	CRX.1034	0.0037037185986143538	0.006764622067794077	12	-6.331880844294533	1.2111671287761623	0.0028324426093719254	0.003876600294883245	weak_silencer
rho	Rhet	CRX.1034	0.22491108510513072	0.18914542938826642	12	-1.7594906575434315	0.7313556253315537	0.0001704827354972756	0.0002607696869948122	weak_enhancer
rho	Rhom	CRX.1034	0.038075348480352995	0.04722318593704228	12	-3.7339227796708174	0.9651264703649352	0.004563764457751198	0.006133031623130543	weak_enhancer
rho	WT	CRX.1034	0.24548149806570177	0.10188015690788978	12	-1.4839932194642897	0.3986465115417495	0.00010354505741712632	0.00016182829203001975	weak_enhancer
rho	CrxKO	CRX.1034_full_mutant	0.06814383394661191	0.05694892128573047	12	-2.950984378132279	0.7278046104920277	0.00003969971085169251	0.00006446113674474585	weak_enhancer
rho	Ehet	CRX.1034_full_mutant	0.03950478398025141	0.031901048325277015	12	-3.482355434898808	0.7085505400664023	0.2270619241531521	0.25822931324132664	inactive
rho	Ehom	CRX.1034_full_mutant	0.0007032324550860374	0.0007413435657243358	12	-7.633481006014788	0.8644743452272021	7.576992386698654e-9	1.75289095325951e-8	weak_silencer
rho	Rhet	CRX.1034_full_mutant	0.1409213677628658	0.07346653408567082	12	-2.0797639126375027	0.4903278352981409	0.00010461403932354152	0.0001634364915792961	weak_enhancer
rho	Rhom	CRX.1034_full_mutant	0.04350293686371362	0.0664024241698832	12	-3.736392676425749	1.0967824281667125	0.009820598825004035	0.012813714215126708	weak_enhancer
rho	WT	CRX.1034_full_mutant	0.17334464102460834	0.08443565951773598	12	-1.8589245706247142	0.4614131534808115	0.07872314068685095	0.09409360423837863	inactive
rho	CrxKO	CRX.1037	0.08774088988211803	0.04231475889483685	12	-2.537923594892806	0.457288429461923	7.949245090841924e-11	2.1991623470412619e-10	weak_enhancer
rho	Ehet	CRX.1037	0.05380243419331505	0.025646707892753612	12	-3.0248150301461294	0.4525007459377289	0.0001473275615459197	0.00022682542295328654	weak_enhancer
rho	Ehom	CRX.1037	0.011159272362605657	0.010280356162012097	12	-4.80272077687942	0.7838829660624602	0.5787384355708904	0.6254331006082995	inactive
rho	Rhet	CRX.1037	0.13430081815239303	0.0582725721361862	12	-2.093920481825194	0.4153249290129687	0.000021915796753898737	0.00003648764710046665	weak_enhancer
rho	Rhom	CRX.1037	0.0393722130139107	0.029611113227904714	12	-3.4588380255348117	0.669541724755543	0.000015318458547715662	0.000025859927544189487	weak_enhancer
rho	WT	CRX.1037	0.12394942703972357	0.05946132569911911	12	-2.1914430545823866	0.45510748523718825	0.6812640353102609	0.7274711713615125	inactive
rho	CrxKO	CRX.1037_full_mutant	0.12128909509681633	0.061596802249641515	12	-2.2243052694374486	0.47901336534689126	2.9242670079249298e-12	9.158371647582123e-12	weak_enhancer
rho	Ehet	CRX.1037_full_mutant	0.12734524384340362	0.09260732079565297	12	-2.2731084165996274	0.651544305813116	1.3012230284198304e-6	2.4347978464365066e-6	weak_enhancer
rho	Ehom	CRX.1037_full_mutant	0.015207547899438541	0.013987082686814502	12	-4.492455786167144	0.782933437933878	0.11350838551582135	0.13352669979680798	inactive
rho	Rhet	CRX.1037_full_mutant	0.25022732375110446	0.1397293327303516	12	-1.5210936986953403	0.5209764282990186	1.3733798594596683e-7	2.8165405701593855e-7	weak_enhancer
rho	Rhom	CRX.1037_full_mutant	0.07624013262489517	0.0522529755155178	12	-2.766409015288211	0.6205509410540535	2.096702690546885e-9	5.119807742899432e-9	weak_enhancer
rho	WT	CRX.1037_full_mutant	0.23340641598488968	0.1363264500907776	12	-1.6017346631112424	0.5417759552209267	0.006594016475696904	0.008741217512698948	weak_enhancer
rho	CrxKO	CRX.1039	0.1024891550540733	0.04431875416132295	12	-2.3637087954418345	0.41403020442953364	4.4445807304965963e-13	1.4930603508856852e-12	weak_enhancer
rho	Ehet	CRX.1039	0.12266753354353144	0.06074012796135303	12	-2.2079192205833786	0.46827696507100314	1.0778782475882595e-9	2.700491309107845e-9	weak_enhancer
rho	Ehom	CRX.1039	0.02179487454366728	0.019347101463345708	12	-4.1166276916851965	0.7622955360999717	0.005872076945249216	0.00781877069993739	weak_enhancer
rho	Rhet	CRX.1039	0.4493179201094623	0.3262384793091299	12	-1.0117376027864682	0.6507119540827866	5.7143374838299876e-8	1.2154759951886636e-7	weak_enhancer
rho	Rhom	CRX.1039	0.15764114545718616	0.1374660540931724	12	-2.130209392912092	0.7520310266411587	6.017679393389784e-10	1.5429032117487497e-9	weak_enhancer
rho	WT	CRX.1039	0.3524300760269621	0.14648664877910889	12	-1.1225841960757752	0.39920208864155365	5.238096041613123e-7	1.0175217108700587e-6	weak_enhancer
rho	CrxKO	CRX.1039_full_mutant	0.32679783113415345	0.11511639618966057	12	-1.1768978258892109	0.3420066467029598	1.0141146876281013e-23	8.395995730898536e-23	weak_enhancer
rho	Ehet	CRX.1039_full_mutant	0.5190071830794111	0.25591363492626107	12	-0.7646541041577403	0.46651162574108673	1.7654902414455695e-16	7.938350321635859e-16	weak_enhancer
rho	Ehom	CRX.1039_full_mutant	0.08670591996901096	0.04962502906385365	12	-2.5869081972731123	0.5323064546278127	7.534692483385659e-13	2.4817955667932956e-12	weak_enhancer
rho	Rhet	CRX.1039_full_mutant	0.7606015774782713	0.3707392813539993	12	-0.3802273874358172	0.4616963892811616	2.972685973321227e-14	1.1105338327053478e-13	weak_enhancer
rho	Rhom	CRX.1039_full_mutant	0.3721588864950501	0.24750517251040682	12	-1.1715521079994593	0.6051738697881032	3.4951300733283706e-16	1.5323228219299613e-15	weak_enhancer
rho	WT	CRX.1039_full_mutant	0.9481995868545195	0.3000456135915488	12	-0.10090557583593768	0.3089184734073958	1.0062988857725252e-14	3.9239634983848604e-14	weak_enhancer
rho	CrxKO	CRX.103_full_mutant	0.07763675067775057	0.046765157600525145	12	-2.7104982021190964	0.556388047005571	5.2035824459129524e-8	1.1117789550868615e-7	weak_enhancer
rho	Ehet	CRX.103_full_mutant	0.24987076075775647	0.10522035026036662	12	-1.4684336738229538	0.4040352015994793	7.323452376942984e-16	3.126879808915244e-15	weak_enhancer
rho	Ehom	CRX.103_full_mutant	0.03517003458916367	0.03264648767784961	12	-3.6582905500682426	0.788326963964072	0.00011871309204127807	0.000184412349992884	weak_enhancer
rho	Rhet	CRX.103_full_mutant	0.4874275047427062	0.23690477743122879	12	-0.8246452759466019	0.46050313380934377	2.3812207746752378e-12	7.510993399684138e-12	weak_enhancer
rho	Rhom	CRX.103_full_mutant	0.2526818214257197	0.19364984356818443	12	-1.6066526388622888	0.6797476506957503	6.811354897436296e-13	2.2501341680135597e-12	weak_enhancer
rho	WT	CRX.103_full_mutant	0.568383855266958	0.21742729604116673	12	-0.6332427137538715	0.3695522338403544	3.6314960823501433e-10	9.471929337362484e-10	weak_enhancer
rho	CrxKO	CRX.1042	0.24918353950612016	0.26315522434730726	12	-1.764159979589485	0.8655569674987317	6.282548556889695e-8	1.3303593920692675e-7	weak_enhancer
rho	Ehet	CRX.1042	0.41089293105422137	0.3125285375158758	12	-1.1176679932222366	0.6756410088415908	3.5632432685297856e-10	9.301461267121816e-10	weak_enhancer
rho	Ehom	CRX.1042	0.056001806001805994	0.1436112147262073	12	-3.8948748506193906	1.4230274149745896	0.030154137215996666	0.03760402223707771	weak_enhancer
rho	Rhet	CRX.1042	1.1741745128841903	0.9038898178163236	12	-0.07212032386919985	0.6821813283001327	2.775835711451097e-10	7.321250406480944e-10	weak_enhancer
rho	Rhom	CRX.1042	0.423741641483577	0.4772308636142535	12	-1.2681677632540465	0.9050264279671887	2.8895852046692115e-10	7.61099579068282e-10	weak_enhancer
rho	WT	CRX.1042	1.738688863688864	1.4462668839660833	12	0.29020060561983463	0.7251630119457676	6.473507035149069e-8	1.3687330496023827e-7	strong_enhancer
rho	CrxKO	CRX.1042_full_mutant	0.18754314112048331	0.4228646558965986	12	-2.576572617520814	1.3437456928000437	0.0012125170528429097	0.001715694268308166	weak_enhancer
rho	Ehet	CRX.1042_full_mutant	0.045294502772442014	0.09854186087373287	12	-3.967702409162439	1.3214634340032778	0.6335578818124221	0.6802611600117904	inactive
rho	Ehom	CRX.1042_full_mutant	0.0014929639837930374	0.0027343177218866446	12	-7.242571500992922	1.2129135310453485	0.000020529362680873052	0.00003427200800411287	weak_silencer
rho	Rhet	CRX.1042_full_mutant	0.1371021574860584	0.1849614295218022	12	-2.505399167244548	1.0182045092158254	0.23642673541680068	0.2683704870059837	inactive
rho	Rhom	CRX.1042_full_mutant	0.08336033301200534	0.19457796642601272	12	-3.416498194297874	1.3652219513167234	0.0063447622553664835	0.008423464333598044	weak_enhancer
rho	WT	CRX.1042_full_mutant	0.49289564575176453	0.41126827601492305	12	-0.9716560695077076	0.726908894235704	0.0001485772436619462	0.0002286320049286704	weak_enhancer
rho	CrxKO	CRX.105	0.0472196271177984	0.020181782330429176	12	-3.1368341326783704	0.40960588038219586	2.922954635873377e-7	5.813328567206765e-7	weak_enhancer
rho	Ehet	CRX.105	0.11850871184973884	0.06253824627807054	12	-2.255603944967065	0.4956513725939503	7.1648466632009745e-9	1.6625047237288088e-8	weak_enhancer
rho	Ehom	CRX.105	0.00542047674365399	0.007064306498772492	12	-5.713918484710872	0.9963402806228304	0.0389095707306956	0.04800202865352421	weak_silencer
rho	Rhet	CRX.105	0.2726189962818951	0.09608225414632227	12	-1.3582225957042116	0.34217691070591455	5.249139547976957e-13	1.7510372478317078e-12	weak_enhancer
rho	Rhom	CRX.105	0.03522591780567778	0.032819294575565865	12	-3.658414891903277	0.7904957000338978	0.0005897769221530385	0.000858239086303415	weak_enhancer
rho	WT	CRX.105	0.41005122986966724	0.12491462231978344	12	-0.9358450103284136	0.29789875508482316	9.336885850459795e-11	2.5661597517119454e-10	weak_enhancer
rho	CrxKO	CRX.1050	0.13267327789087052	0.1519595398215618	12	-2.4388929280866902	0.9154531094791383	0.000011316965980499766	0.000019347403457936635	weak_enhancer
rho	Ehet	CRX.1050	0.015958354709686668	0.01808521450921491	12	-4.550805585713195	0.9088815160110282	0.015469897409060249	0.01981281950270551	weak_silencer
rho	Ehom	CRX.1050	0.9858892314592193	0.5598055671673776	12	-0.15394190294448667	0.5286409574275837	7.99599799868599e-24	6.68026856211291e-23	weak_enhancer
rho	Rhet	CRX.1050	0.00260772083817779	0.008408622240112362	12	-7.165974185686099	1.5599330142433143	7.313774090542292e-7	1.402134127258223e-6	strong_silencer
rho	Rhom	CRX.1050	0.0034057135912865448	0.008977684220117754	12	-6.718813887437016	1.439800748503716	0.0005856938764943456	0.0008524630001195014	weak_silencer
rho	WT	CRX.1050	0.020836262298078265	0.031062412803499074	12	-4.456130402243537	1.0817300696213554	0.000010430753125065489	0.000017890158052923583	weak_silencer
rho	CrxKO	CRX.1050_full_mutant	0.004945984209731489	0.007677126455951201	12	-5.922433658103582	1.1074785376543546	0.0002099002691766188	0.0003183014300784961	weak_silencer
rho	Ehet	CRX.1050_full_mutant	0.008396470348448044	0.00989906108263162	12	-5.215576942424677	0.9334163962253343	0.00017677342613767216	0.00026996944272991957	weak_silencer
rho	Ehom	CRX.1050_full_mutant	0.02400384019576122	0.03271008498359538	12	-4.254420022420611	1.024576565360732	0.053401352500973026	0.0649500504166667	inactive
rho	Rhet	CRX.1050_full_mutant	0.0030826996456653315	0.007774281006122164	12	-6.77998044735931	1.4128205050794267	6.252235695780843e-7	1.206495540213252e-6	strong_silencer
rho	Rhom	CRX.1050_full_mutant	0.00025283767658146214	0.00042071588237416093	12	-8.946143432551237	1.1518511734290613	3.35683170857715e-9	8.035380161012722e-9	strong_silencer
rho	WT	CRX.1050_full_mutant	0.014581702538284008	0.01860590514552572	12	-4.71112125838012	0.9829887805405205	1.3109701652193086e-6	2.4518119336544794e-6	strong_silencer
rho	CrxKO	CRX.1058	0.3894165929937874	0.23343789148850028	12	-1.0966077253263549	0.554079687533903	2.442248073539986e-15	1.0020370688808463e-14	weak_enhancer
rho	Ehet	CRX.1058	0.44496805343920215	0.3906466978432663	12	-1.0954529380148297	0.755910244139661	3.607628967691818e-9	8.612340265638168e-9	weak_enhancer
rho	Ehom	CRX.1058	0.35412365565003373	0.2957253280869929	12	-1.3026509619742987	0.7273813922246684	6.344801521531876e-14	2.3005213741969137e-13	weak_enhancer
rho	Rhet	CRX.1058	0.45310364496967287	0.21492414164253273	12	-0.8931032764024555	0.4504861675476651	2.5850706091559903e-12	8.133448664900283e-12	weak_enhancer
rho	Rhom	CRX.1058	0.2461688443515246	0.1718329811736261	12	-1.6002001326013984	0.63001986201618	5.0117748942863657e-14	1.8358407034353739e-13	weak_enhancer
rho	WT	CRX.1058	0.5255822488075486	0.23501912620522586	12	-0.734389226296486	0.4269441198030872	1.879132050226034e-8	4.188850007751891e-8	weak_enhancer
rho	CrxKO	CRX.1058_full_mutant	0.06788712151076474	0.06157965623016673	12	-2.990098652451923	0.7748415600279793	0.00011369257380445695	0.00017701083409084496	weak_enhancer
rho	Ehet	CRX.1058_full_mutant	0.10144401193510445	0.0657419038678956	12	-2.463570692351722	0.5921527727029058	2.092685288447982e-6	3.8387525012147135e-6	weak_enhancer
rho	Ehom	CRX.1058_full_mutant	0.007523543913122076	0.02518501667173928	12	-6.140670121216755	1.5817408980162968	0.030539518093723687	0.03806244675461352	weak_silencer
rho	Rhet	CRX.1058_full_mutant	0.20058242888387154	0.24609035508546406	12	-2.065720652852556	0.9583221303502752	0.014164892243759837	0.01820419626856882	weak_enhancer
rho	Rhom	CRX.1058_full_mutant	0.049309044948532166	0.05508942993454094	12	-3.4147121817323995	0.9000715910266981	0.00024998954795183576	0.0003761639125261476	weak_enhancer
rho	WT	CRX.1058_full_mutant	0.2561948131400162	0.12804754791973488	12	-1.4733110749261977	0.4722159248619779	0.0004575415172470373	0.0006722290152102922	weak_enhancer
rho	CrxKO	CRX.105_full_mutant	0.09854481144385335	0.056158699979056904	12	-2.457860689481797	0.5303146117934703	8.05300234167418e-10	2.0421589154082555e-9	weak_enhancer
rho	Ehet	CRX.105_full_mutant	0.14222375554027877	0.08285855913120246	12	-2.0964700299525805	0.5405854449249551	7.11085692197317e-9	1.6505733861938034e-8	weak_enhancer
rho	Ehom	CRX.105_full_mutant	0.0072568512562528375	0.011791261384550847	12	-5.571817933244676	1.1366694134702242	0.12232796165912972	0.1434139302803199	inactive
rho	Rhet	CRX.105_full_mutant	0.2877104486991075	0.14894965634596344	12	-1.3645291367391257	0.4872954867255171	5.406271364553335e-9	1.2687905717196938e-8	weak_enhancer
rho	Rhom	CRX.105_full_mutant	0.07169586402820315	0.09072059651126872	12	-3.113293069858227	0.9777227136703289	0.00006637917046315673	0.00010549529975630493	weak_enhancer
rho	WT	CRX.105_full_mutant	0.45537440918232225	0.23275633553493508	12	-0.9026892285594791	0.4817756894533988	7.018897838016136e-7	1.3481320905107113e-6	weak_enhancer
rho	CrxKO	CRX.1063	0.0038610581530231923	0.005058489552580645	12	-6.056475392670495	0.9996613351581626	0.000031655476975627344	0.000051873496364011365	weak_silencer
rho	Ehet	CRX.1063	0.0029206298690486712	0.003912809683314207	12	-6.349842420068628	1.013791342124446	8.301899016232445e-7	1.584946447715165e-6	weak_silencer
rho	Ehom	CRX.1063	0.0014192038535776937	0.004273596571916217	12	-7.712325721155355	1.5196489660836636	0.000036212601643945525	0.000059042114015460384	weak_silencer
rho	Rhet	CRX.1063	0.028472159871873043	0.03558838333398321	12	-4.029289066148162	0.9700108766545898	0.0018700047080756294	0.0026020576745037012	weak_silencer
rho	Rhom	CRX.1063	0.00011737432815540936	0.00015678359062377463	12	-9.562131073284599	1.0119177129755121	2.0716041650554087e-11	6.028581300728198e-11	strong_silencer
rho	WT	CRX.1063	0.04357994000302353	0.023776888604515503	12	-3.2634439554696058	0.5104618091376374	4.073680839143541e-6	7.272939656591232e-6	weak_silencer
rho	CrxKO	CRX.1063_full_mutant	0.005200556849667671	0.0047289417948214	12	-5.5602869456545845	0.7762697636788827	0.0000660564669680915	0.0001050232658234598	weak_silencer
rho	Ehet	CRX.1063_full_mutant	0.006820075673866047	0.006363645324920747	12	-5.3010223036006785	0.7913755016263024	0.000015424189658268938	0.000026029622571475924	weak_silencer
rho	Ehom	CRX.1063_full_mutant	0.0021327676634881137	0.0047840888173809	12	-7.048845983815085	1.3405306513690682	0.0001633612799996561	0.00025037926829275445	weak_silencer
rho	Rhet	CRX.1063_full_mutant	0.023103147912272595	0.020443468824586742	12	-4.056937644106403	0.76046202617384	0.00018703894990575504	0.00028483436102290756	weak_silencer
rho	Rhom	CRX.1063_full_mutant	0.004790660012771592	0.011177723362968876	12	-6.27265977396337	1.3649708323877074	0.003024709104225123	0.004129437381581249	weak_silencer
rho	WT	CRX.1063_full_mutant	0.042820012412035945	0.02357432075507875	12	-3.2831224219398925	0.5145341893103682	3.7025267974207397e-6	6.637975076524168e-6	weak_silencer
rho	CrxKO	CRX.1069	1.7922494037081111	1.3165155437572247	12	0.36771695800345805	0.6568934815349842	1.9890930502772108e-16	8.905464493942498e-16	strong_enhancer
rho	Ehet	CRX.1069	2.3477467934054217	1.2777231336558796	12	0.7237412998141987	0.5093422367552628	4.152496000672432e-19	2.316536354519048e-18	strong_enhancer
rho	Ehom	CRX.1069	2.4269352676086418	1.2588312624290792	12	0.7674984607525366	0.4881204643608694	7.747979111336976e-29	1.0762438454190786e-27	strong_enhancer
rho	Rhet	CRX.1069	1.533929094858552	0.9431918393957897	12	0.2674850361224905	0.566299290777277	2.4417811023730635e-13	8.395828208847781e-13	strong_enhancer
rho	Rhom	CRX.1069	7.337920043295854	10.023977633303634	12	1.4665798330972066	1.0261341009084235	3.443355476763602e-13	1.1681532794416674e-12	strong_enhancer
rho	WT	CRX.1069	2.645679599163163	2.59927263475718	12	0.6351242532752092	0.8219534248776884	7.264922200756815e-8	1.5286628379186178e-7	strong_enhancer
rho	CrxKO	CRX.1069_full_mutant	1.1381376546213426	0.8980857794431528	12	-0.11263792876009318	0.6957459579912855	2.0796996389710308e-14	7.883292409938748e-14	strong_enhancer
rho	Ehet	CRX.1069_full_mutant	2.093334157976933	1.3423270234761882	12	0.566542431290353	0.5868827045664105	4.730529218456716e-16	2.050747356138525e-15	strong_enhancer
rho	Ehom	CRX.1069_full_mutant	2.176054840259689	1.9346860067171978	12	0.4862765289327535	0.7631998454777021	1.593011424103829e-17	7.800932876650464e-17	strong_enhancer
rho	Rhet	CRX.1069_full_mutant	0.9913920704733862	0.6935072984218196	12	-0.20781190481143075	0.6311366144848238	9.91191989624867e-11	2.71938230651611e-10	weak_enhancer
rho	Rhom	CRX.1069_full_mutant	1.7088022070571727	1.8773797391118214	12	0.13996716647369606	0.8897477113117985	3.530292568634192e-13	1.1961123883359793e-12	strong_enhancer
rho	WT	CRX.1069_full_mutant	2.1985605965959096	1.6979077808705936	12	0.5539214399834185	0.6839319147041563	8.466201641850762e-9	1.94887774854952e-8	strong_enhancer
rho	CrxKO	CRX.1071	0.04821218801371508	0.03458079398519371	12	-3.239674705130283	0.6442534883029123	0.00021697989208376662	0.00032848334627300367	weak_enhancer
rho	Ehet	CRX.1071	0.25239270453526624	0.13919747701922391	12	-1.5095505192380605	0.51532798512855	5.257575637409946e-12	1.6110237901083605e-11	weak_enhancer
rho	Ehom	CRX.1071	0.24759048273202436	0.09033087609633292	12	-1.4584613800382904	0.35350304963433204	6.703135547311459e-24	5.634694087667086e-23	weak_enhancer
rho	Rhet	CRX.1071	0.2464952190327185	0.09335381120277804	12	-1.4674299659727352	0.36610732000454915	2.4696307210962774e-11	7.133783614504241e-11	weak_enhancer
rho	Rhom	CRX.1071	0.08923846801517893	0.0820914390968707	12	-2.723017578008531	0.7830383150572652	1.472855992762004e-7	3.0117557350743895e-7	weak_enhancer
rho	WT	CRX.1071	0.5348105729125864	0.15223873070326266	12	-0.6648001976972724	0.2791327053268074	2.358599846859373e-13	8.120373929110632e-13	weak_enhancer
rho	CrxKO	CRX.1071_full_mutant	0.036579697361045896	0.03255134183409998	12	-3.599893668138224	0.7637169092533519	0.022339637588772245	0.028199081006753186	weak_enhancer
rho	Ehet	CRX.1071_full_mutant	0.1366483192644306	0.07322091669207942	12	-2.1165478091229146	0.502400523236442	1.7425765217594913e-9	4.287453391211698e-9	weak_enhancer
rho	Ehom	CRX.1071_full_mutant	0.17353621229133254	0.05710925622186403	12	-1.802783126285168	0.32066849327075586	2.0746357110465847e-22	1.5262421484211163e-21	weak_enhancer
rho	Rhet	CRX.1071_full_mutant	0.18880148665432359	0.06975660322906008	12	-1.7310395914888255	0.35771620152153033	2.137821450486924e-9	5.216530292488959e-9	weak_enhancer
rho	Rhom	CRX.1071_full_mutant	0.03948963611864169	0.04258922003194725	12	-3.6174981453417736	0.8783861646185743	0.0009850387601510057	0.0014055370275269682	weak_enhancer
rho	WT	CRX.1071_full_mutant	0.4079601544653846	0.13462476614722088	12	-0.9482685156635405	0.3215050409943789	7.386738498967078e-10	1.87881722970673e-9	weak_enhancer
rho	CrxKO	CRX.1076	0.036773117822275214	0.03548886425446215	9	-3.6321035756956253	0.8113142190147306	0.06623415449839969	0.07982183122128234	inactive
rho	Ehet	CRX.1076	0.044536579229453	0.02665883804745772	9	-3.264561961660408	0.5533851088446466	0.0325625772729456	0.040479505792112964	weak_enhancer
rho	Ehom	CRX.1076	0.047485455674500215	0.04374595198929525	9	-3.3545733260429946	0.7838896795946168	0.0000976380132367703	0.0001529365159610583	weak_enhancer
rho	Rhet	CRX.1076	0.08640393104240787	0.05073090537017422	9	-2.596818477924323	0.5442359265855247	0.18102796273755933	0.20818817628859834	inactive
rho	Rhom	CRX.1076	0.014352244570807134	0.025417004215271172	9	-4.953742321776045	1.1915480593345271	0.6724357136675875	0.7186413954162861	inactive
rho	WT	CRX.1076	0.24969645957121245	0.10418241599793554	9	-1.467754286646106	0.40061209697050193	0.000782108196286814	0.0011250108108973513	weak_enhancer
rho	CrxKO	CRX.1076_full_mutant	0.007229772305386672	0.016113929120448924	12	-5.8227269014631675	1.3365471672372053	0.0017670279211837198	0.002464947210874097	weak_silencer
rho	Ehet	CRX.1076_full_mutant	0.13619675914099355	0.2845417306995505	12	-2.8335786478543445	1.2960894779692589	0.03159267111250702	0.03932379758340066	weak_enhancer
rho	Ehom	CRX.1076_full_mutant	0.09278512917454317	0.28637341194143956	12	-3.5543910671635452	1.5342243442005687	0.010003708483726916	0.013044304389475889	weak_enhancer
rho	Rhet	CRX.1076_full_mutant	0.11232940374701017	0.1520361922967428	12	-2.7067974978132625	1.0202723934546984	0.5644927800641475	0.6108749305127396	inactive
rho	Rhom	CRX.1076_full_mutant	0.16668595784363985	0.3222359173839999	12	-2.569370050499363	1.2471778715443704	0.00004510684316498255	0.00007286714435834862	weak_enhancer
rho	WT	CRX.1076_full_mutant	0.10222300718031113	0.15544474542148662	12	-2.8794284385011526	1.0943764719092106	0.03853452160410668	0.04756021600853813	weak_silencer
rho	CrxKO	CRX.1077	1.4290188818892195	0.5215241343669731	12	0.29446960839763087	0.3536057234300658	8.060877691137753e-31	1.4247221089006206e-29	strong_enhancer
rho	Ehet	CRX.1077	0.4746399993006368	0.3670600830854296	12	-0.979594239306639	0.6846832564060982	2.0888844040009407e-10	5.566891793592834e-10	weak_enhancer
rho	Ehom	CRX.1077	2.1923106771754814	1.1462484842256666	12	0.6641220092500962	0.4915975632174871	2.534861671997169e-28	3.3161920343229764e-27	strong_enhancer
rho	Rhet	CRX.1077	0.10170811533602418	0.17608253557733938	12	-2.9784500997868437	1.1771167465379309	0.8095811550224863	0.8535054409010803	inactive
rho	Rhom	CRX.1077	0.2677647634634153	0.3307895347735853	12	-1.7809942524403082	0.9626503209905553	1.5930058944674832e-8	3.5717521212145164e-8	weak_enhancer
rho	WT	CRX.1077	0.2997087110042891	0.23704520498340417	12	-1.4478680534890536	0.6970277098564213	0.00619335210763997	0.008229495084604261	weak_enhancer
rho	CrxKO	CRX.1077_full_mutant	0.03752921513502983	0.06627102679159834	12	-3.990347561307961	1.1897159175634637	0.5051553084719105	0.5505976120556318	inactive
rho	Ehet	CRX.1077_full_mutant	0.01689160648260012	0.021169474463212715	12	-4.553017003775542	0.9716774830289794	0.021120382151695975	0.026722293406180927	weak_silencer
rho	Ehom	CRX.1077_full_mutant	0.0013527519267931556	0.0034671913415342693	12	-7.617664794622774	1.4227090338737998	0.000024793883782738634	0.00004106952257900386	weak_silencer
rho	Rhet	CRX.1077_full_mutant	0.1433825512077944	0.282842632603329	12	-2.735970312873918	1.2599454555568481	0.6884168022783996	0.7346031539418079	inactive
rho	Rhom	CRX.1077_full_mutant	0.010186935336971072	0.018394756745336232	12	-5.311357288468932	1.2039169900552582	0.17469614305367726	0.2012512458370409	inactive
rho	WT	CRX.1077_full_mutant	0.12551985549871994	0.10718207911642885	12	-2.3491075695316237	0.740021956096494	0.3434305021966956	0.3828154370760132	inactive
rho	CrxKO	CRX.1081	0.09866047233175328	0.16566203905944296	12	-2.986120056230651	1.1576261577143736	0.003392832514411449	0.004610593604267299	weak_enhancer
rho	Ehet	CRX.1081	0.1887174233672632	0.3425685465690766	12	-2.396244013354137	1.2072609628193904	0.0022655157642854904	0.003126566122136607	weak_enhancer
rho	Ehom	CRX.1081	0.17529473175670043	0.27622984986805216	12	-2.3652555049377604	1.117111422108607	1.229740856952507e-6	2.3066105411318425e-6	weak_enhancer
rho	Rhet	CRX.1081	0.1931542028817421	0.3856729587407856	12	-2.4476687998300313	1.2675980194060865	0.26485899374086797	0.2990212618214876	inactive
rho	Rhom	CRX.1081	0.19137428128243184	0.4835927262951091	12	-2.653280966887809	1.414041573880143	0.00024290575927790343	0.0003659456731277776	weak_enhancer
rho	WT	CRX.1081	0.24551929297591446	0.40911176631729257	12	-2.068791283488094	1.1527458827622978	0.8556190579688348	0.8981872696871731	inactive
rho	CrxKO	CRX.1081_full_mutant	0.0006830601092896175	0.002366189627826335	12	-8.571402373252026	1.6015459273656616	6.098228047132952e-7	1.1778381697220192e-6	strong_silencer
rho	Ehet	CRX.1081_full_mutant	0.003746419803600655	0.010963515142410308	12	-6.7159474348832395	1.5026595228521296	0.000021864043374675246	0.000036402830715355765	weak_silencer
rho	Ehom	CRX.1081_full_mutant	0.05806010928961749	0.2011261183652385	12	-4.128751116761709	1.6015459273656616	0.1131744332785053	0.13314430188212223	inactive
rho	Rhet	CRX.1081_full_mutant	0.017198477751756442	0.054197406012874406	12	-5.258719063229058	1.5464699553142733	0.0002220035194831485	0.0003357833103485027	weak_silencer
rho	Rhom	CRX.1081_full_mutant	0.0008833806221101304	0.0024045483550048144	12	-8.096417542035256	1.4592211260905734	2.9510065041850162e-6	5.3391701454279355e-6	weak_silencer
rho	WT	CRX.1081_full_mutant	0.08363217213114756	0.15517055570642688	12	-3.22693379150129	1.221152564329939	0.010132112433696739	0.013205226187499716	weak_silencer
rho	CrxKO	CRX.1084	0.11126581650834334	0.11185168765091313	12	-2.5450395297714192	0.8357108741566375	7.2275227455559624e-6	0.000012593130773121688	weak_enhancer
rho	Ehet	CRX.1084	0.20165304392764527	0.08076598087741506	12	-1.6755958951544174	0.38571811593791927	2.042112166306634e-15	8.427859701313583e-15	weak_enhancer
rho	Ehom	CRX.1084	0.07390524583762445	0.058997490035811936	12	-2.85148347061614	0.7021566815076896	9.014167850214998e-9	2.0679236898829957e-8	weak_enhancer
rho	Rhet	CRX.1084	0.2272262401076259	0.10806965014534092	12	-1.5837686430365236	0.45157399762161204	2.039847668504517e-8	4.532278033633301e-8	weak_enhancer
rho	Rhom	CRX.1084	0.17795289386658422	0.1970332322915729	12	-2.1263258249227723	0.8945271600237681	2.672576941669538e-8	5.869669789734241e-8	weak_enhancer
rho	WT	CRX.1084	0.4183440372315303	0.15544767459962458	12	-0.9361183268946175	0.35963091494073546	7.115047650178097e-9	1.6514608844858968e-8	weak_enhancer
rho	CrxKO	CRX.1084_full_mutant	0.07711544879873049	0.05783751770590596	12	-2.785600991900755	0.6680559062536583	2.5126135939588946e-6	4.574529604355498e-6	weak_enhancer
rho	Ehet	CRX.1084_full_mutant	0.31172566352472025	0.2801041533239003	12	-1.4615791286195767	0.7693469530397227	4.4248689627203894e-8	9.526445201807976e-8	weak_enhancer
rho	Ehom	CRX.1084_full_mutant	0.15091968135521988	0.10274325499842882	12	-2.0814101996265784	0.617094327294288	1.6484645735146596e-13	5.755226421578784e-13	weak_enhancer
rho	Rhet	CRX.1084_full_mutant	0.45533210213937503	0.31031538526788405	12	-0.977472160267497	0.6176470331903989	1.598911286265983e-8	3.5837419408635484e-8	weak_enhancer
rho	Rhom	CRX.1084_full_mutant	0.1835294839228072	0.14841322750969496	12	-1.9469581197993349	0.7093351404428998	3.255309919983201e-11	9.314735601509779e-11	weak_enhancer
rho	WT	CRX.1084_full_mutant	0.570625974733267	0.2568216380796084	12	-0.6532488814187298	0.4294823907210159	9.477820385486073e-9	2.1698610784775754e-8	weak_enhancer
rho	CrxKO	CRX.1085	0.013048692771642776	0.011219811451093	12	-4.61581671303959	0.7439749888986681	0.160072650553656	0.18530693492687078	inactive
rho	Ehet	CRX.1085	0.004480952449153502	0.006599840872801796	12	-5.984680260755178	1.07402104808163	0.00001002199443077178	0.00001721995328767711	weak_silencer
rho	Ehom	CRX.1085	0.0026860962386699035	0.004574299751365118	12	-6.600161567187391	1.166614945386918	0.0004575888451854517	0.0006722765833987469	weak_silencer
rho	Rhet	CRX.1085	0.001371890098779923	0.00234326718356886	12	-7.274287655696985	1.1685219723052238	1.2199098077590015e-8	2.7626302994749808e-8	strong_silencer
rho	Rhom	CRX.1085	0.0025036531106765398	0.0062588389922290395	12	-6.980464640292852	1.4074517902059533	0.00015085400699481875	0.0002320005325619944	weak_silencer
rho	WT	CRX.1085	0.009159977755651366	0.0097032370274036	12	-5.069122452051051	0.8674225306385172	7.31865436808083e-8	1.539320680168334e-7	strong_silencer
rho	CrxKO	CRX.1085_full_mutant	0.0329696521718087	0.014859485933234837	12	-3.504631946356448	0.4300329628373085	0.00028948273934409715	0.00043312597803367447	weak_enhancer
rho	Ehet	CRX.1085_full_mutant	0.035127258027253576	0.020639537404047423	12	-3.497061222408058	0.5445793872100191	0.164493190399761	0.1901306345115769	inactive
rho	Ehom	CRX.1085_full_mutant	0.004696704424623424	0.00918901256057255	12	-6.148091460057253	1.2547487856895805	0.009527743893207449	0.012446411284549092	weak_silencer
rho	Rhet	CRX.1085_full_mutant	0.12255334406970976	0.06763814942902395	12	-2.2321579829824914	0.5156531799430976	0.0013929958337492707	0.0019603350339176305	weak_enhancer
rho	Rhom	CRX.1085_full_mutant	0.018513684274985745	0.028807735328001845	12	-4.6042423327067645	1.1090511285891738	0.6543012591971682	0.7010437453781984	inactive
rho	WT	CRX.1085_full_mutant	0.2193820939124463	0.07764503315393445	12	-1.5759490228761988	0.34353653230536396	0.00010927113276779097	0.0001704161220134908	weak_enhancer
rho	CrxKO	CRX.1087	0.32015321835464566	0.10213223460872545	12	-1.1874135316929906	0.3113131583188452	5.107464447624926e-25	4.753716237280215e-24	weak_enhancer
rho	Ehet	CRX.1087	0.6554248002520883	0.3458465336841972	12	-0.5452893602058325	0.4956160946629326	3.8379705535600004e-16	1.676581249103972e-15	weak_enhancer
rho	Ehom	CRX.1087	0.20417598098103443	0.06835850257292556	12	-1.6418946030415371	0.325949682930226	2.429844707006704e-23	1.9337263257672466e-22	weak_enhancer
rho	Rhet	CRX.1087	0.9051032288885056	0.3278136736938294	12	-0.16133564610509873	0.35108223933470173	1.966872266816786e-20	1.220177215854718e-19	weak_enhancer
rho	Rhom	CRX.1087	0.5795278604388695	0.3254505722415323	12	-0.6826008313726326	0.5235633499386745	9.456165014858305e-21	6.029310886671708e-20	weak_enhancer
rho	WT	CRX.1087	1.2476275309451297	0.42077557316254244	12	0.16737980541801808	0.32821933890312216	7.583300946862564e-15	2.9949542711877763e-14	weak_enhancer
rho	CrxKO	CRX.1087_full_mutant	0.2602629739919158	0.0889414550712354	12	-1.4012893245056746	0.3323450129317515	1.080987400748682e-22	8.162135598197101e-22	weak_enhancer
rho	Ehet	CRX.1087_full_mutant	0.39479495992209784	0.11976752120371002	12	-0.973408446122867	0.29671436926377937	8.884428954671749e-25	8.08172088848595e-24	weak_enhancer
rho	Ehom	CRX.1087_full_mutant	0.2045954060935117	0.08777601022071418	12	-1.6711955736102382	0.41103453573309745	3.679117467288316e-21	2.4252725084174144e-20	weak_enhancer
rho	Rhet	CRX.1087_full_mutant	0.9089218042917827	0.36298946383690506	12	-0.16948658239578507	0.38468264845046846	1.8039615493814467e-18	9.53601306211937e-18	weak_enhancer
rho	Rhom	CRX.1087_full_mutant	1.7078409488688955	1.4142346360104383	12	0.2741329854074849	0.7226298974602422	8.967275880626388e-17	4.1307713625292995e-16	strong_enhancer
rho	WT	CRX.1087_full_mutant	0.7679195995205116	0.3307391417850088	12	-0.3491517910365596	0.4125083068195761	2.784644485620037e-10	7.343191287984244e-10	weak_enhancer
rho	CrxKO	CRX.1091	0.047414716476880496	0.039179818651091554	12	-3.3090545031440777	0.7214317415689763	0.0011605920836504184	0.001645535346679829	weak_enhancer
rho	Ehet	CRX.1091	0.000615882408958257	0.0008690422093987263	12	-7.940269802014769	1.0467237408342729	3.147104579524414e-9	7.55627758390216e-9	strong_silencer
rho	Ehom	CRX.1091	0.14045821922862672	0.10324274887899039	12	-2.178829702750447	0.6572434804241643	2.800190370121287e-12	8.786918822118331e-12	weak_enhancer
rho	Rhet	CRX.1091	0.0015057772839434179	0.00318509522876461	12	-7.348476616614945	1.3038639271385477	4.74323272584563e-8	1.0175320433440978e-7	strong_silencer
rho	Rhom	CRX.1091	0.005154646979777037	0.01171754482597071	12	-6.177498516563622	1.3488082677503817	0.00442255435179679	0.0059512699429637534	weak_silencer
rho	WT	CRX.1091	0.004911002589889941	0.004031208310642107	12	-5.573825015179599	0.7177016798357344	8.619627141562344e-10	2.180683704457375e-9	strong_silencer
rho	CrxKO	CRX.1091_full_mutant	0.021818784108002143	0.02560552576335463	12	-4.25795188330364	0.9305566714974565	0.9621850006186883	1.0000852142352914	inactive
rho	Ehet	CRX.1091_full_mutant	0.004270309446698741	0.005251648371132918	12	-5.916692320687942	0.9598159576433234	3.507894773802368e-6	6.301345555880695e-6	weak_silencer
rho	Ehom	CRX.1091_full_mutant	0.00826307381295355	0.012685788882996363	12	-5.401476111280023	1.1004703384694623	0.24722790199728029	0.2800018988288887	inactive
rho	Rhet	CRX.1091_full_mutant	0.018376854987841272	0.03315224686577471	12	-4.720651278830814	1.203318737136215	0.00022251507812824336	0.0003365117709188193	weak_silencer
rho	Rhom	CRX.1091_full_mutant	0.012719660447256599	0.020494180124280788	12	-5.004521940529691	1.1312961811171842	0.5238374120285816	0.569786283672484	inactive
rho	WT	CRX.1091_full_mutant	0.02299597741071516	0.0159948113509647	12	-3.96973488921968	0.628170224834716	2.3025517516637465e-7	4.621342541704624e-7	weak_silencer
rho	CrxKO	CRX.1098	0.5680564144748215	0.3550264911763032	12	-0.7304042501431751	0.5742294074821462	5.694621723282516e-16	2.4542602431292536e-15	weak_enhancer
rho	Ehet	CRX.1098	0.001111964199842154	0.0025337225564590424	12	-7.713258104460984	1.350282064164695	2.756437647467839e-7	5.497226221092163e-7	strong_silencer
rho	Ehom	CRX.1098	0.389800054658547	0.26203816222672877	12	-1.1285589330828745	0.6106350487749902	2.031862072122977e-17	9.847019423468154e-17	weak_enhancer
rho	Rhet	CRX.1098	0.0025847061755689053	0.007265536504531276	12	-7.0512568927500405	1.4785894968589666	5.187011843904234e-7	1.0080774574226745e-6	strong_silencer
rho	Rhom	CRX.1098	0.013926356798898698	0.014369582642973345	12	-4.636456230361339	0.8514507250952034	0.6598390070944535	0.7063879696910791	inactive
rho	WT	CRX.1098	0.005095186902482844	0.008845171914965777	12	-5.974309027330643	1.1788554600630667	1.5064990597061218e-7	3.0777510891283593e-7	strong_silencer
rho	CrxKO	CRX.1098_full_mutant	0.009525553455640387	0.008835076871241031	12	-4.964140974862856	0.7878625778452272	0.013623222267446614	0.017536130257750124	weak_silencer
rho	Ehet	CRX.1098_full_mutant	0.019528119115383127	0.02280109727960811	12	-4.365928808040063	0.9273930793925422	0.05907253123283627	0.07152266726857985	inactive
rho	Ehom	CRX.1098_full_mutant	0.002381673260310972	0.004473154981736709	12	-6.795033809935278	1.2288871568725002	0.00025072937238979813	0.0003772014019049412	weak_silencer
rho	Rhet	CRX.1098_full_mutant	0.05060204966164725	0.03798226836569037	12	-3.2071982893796784	0.6684834972050511	0.16622592935884287	0.19200510411002672	inactive
rho	Rhom	CRX.1098_full_mutant	0.0021685671341714102	0.006931253525969543	12	-7.342356094287074	1.554778092156744	0.00009465233814481155	0.0001484046213942153	weak_silencer
rho	WT	CRX.1098_full_mutant	0.0681041554948559	0.031137217311139116	12	-2.781626986424362	0.43568323176014734	0.00024402404649162023	0.0003675565197122207	weak_silencer
rho	CrxKO	CRX.110	0.038866226356639645	0.055197581898149814	12	-3.799752986643564	1.0508314461550343	0.20237881509440162	0.23151662744955284	inactive
rho	Ehet	CRX.110	0.0005130508795157934	0.0011996545304781238	12	-8.508533014206016	1.366307049558879	3.8283620710689824e-8	8.29343188299989e-8	strong_silencer
rho	Ehom	CRX.110	0.0488024094651316	0.10621246008484073	12	-3.8934105559665926	1.3216920692129244	0.02162964666723078	0.027341245192582856	weak_enhancer
rho	Rhet	CRX.110	0.000380517503805175	0.0013181512995196938	12	-9.15645305833527	1.6015459273656616	1.446783920465515e-8	3.2549380666372166e-8	strong_silencer
rho	Rhom	CRX.110	0.0014309171083606179	0.00191627123456627	12	-7.063075248759829	1.0135438253971334	1.8264125011221253e-6	3.3730156364420768e-6	weak_silencer
rho	WT	CRX.110	0.08916256949400118	0.09545663051243736	12	-2.7991351591076623	0.8738892460006301	0.023829753643882987	0.0299891136847814	weak_silencer
rho	CrxKO	CRX.110_full_mutant	0.013075845771449511	0.015573407928366588	12	-4.778561261308673	0.9397581352011699	0.09688802682173028	0.11479507873550146	inactive
rho	Ehet	CRX.110_full_mutant	0.002789306564660343	0.005949517944281047	12	-6.738823149116769	1.309091969224049	4.385794923011767e-6	7.80290756611012e-6	weak_silencer
rho	Ehom	CRX.110_full_mutant	0.006862361954701941	0.01642066402854607	12	-5.934677080763942	1.3805603880487798	0.04169708797227429	0.05128054111171306	inactive
rho	Rhet	CRX.110_full_mutant	0.012621026189255707	0.02014453368413752	12	-5.005521694486151	1.12528270566315	0.000028837046139577556	0.000047434751879274383	weak_silencer
rho	Rhom	CRX.110_full_mutant	0.00009421518748822311	0.00032637098314846003	12	-10.552403842118608	1.6015459273656616	1.356359844633668e-8	3.0591575067269385e-8	strong_silencer
rho	WT	CRX.110_full_mutant	0.12793875385445244	0.058620073252749295	12	-2.151487660108847	0.4365410519607863	0.8871953180094658	0.9286244769071564	inactive
rho	CrxKO	CRX.1112	0.14553051814267767	0.11340551387198822	12	-2.164628600002644	0.6888528613911156	1.257452719271727e-8	2.844641983766046e-8	weak_enhancer
rho	Ehet	CRX.1112	0.03209598607275303	0.03502655464825358	12	-3.831191837396612	0.885626937563681	0.8392765720700059	0.8823294782921615	inactive
rho	Ehom	CRX.1112	0.10544487168129683	0.07846784029137203	12	-2.4699103750043543	0.6638424045807304	5.941637087152927e-11	1.6604087631245757e-10	weak_enhancer
rho	Rhet	CRX.1112	0.02636346031841848	0.02354556929040317	12	-3.9290170454774502	0.7658207872315002	0.0005958110850510051	0.0008666553321762873	weak_silencer
rho	Rhom	CRX.1112	0.017128060896976688	0.02567073147632641	12	-4.655789008282858	1.0851284126653156	0.7547625681087886	0.8001778768377716	inactive
rho	WT	CRX.1112	0.05920663214814898	0.048978089612685974	12	-3.0874044214216854	0.722056379494306	0.0007285075794793065	0.0010513742073343028	weak_silencer
rho	CrxKO	CRX.1112_full_mutant	0.09440906808359789	0.07758852645204563	12	-2.6181471523435764	0.7183717729797194	1.4855712622537221e-6	2.7643281839089703e-6	weak_enhancer
rho	Ehet	CRX.1112_full_mutant	0.1037957887051633	0.09220299550662743	12	-2.556185494825875	0.7626999600252903	0.00012394241891901123	0.00019217721039602815	weak_enhancer
rho	Ehom	CRX.1112_full_mutant	0.04040565289904564	0.07005111888695656	12	-3.9026449820140536	1.1780147719399623	0.012991987167647172	0.01675668954753277	weak_enhancer
rho	Rhet	CRX.1112_full_mutant	0.17419052435086022	0.11211570738982962	12	-1.9209124897599157	0.5887391247170232	0.00009124525790977788	0.00014323250162879671	weak_enhancer
rho	Rhom	CRX.1112_full_mutant	0.06877221650652786	0.09796371445473755	12	-3.231088984237262	1.0527426454610955	0.00030826811402632966	0.00046002348010619915	weak_enhancer
rho	WT	CRX.1112_full_mutant	0.5440428369899973	0.24103964715454726	12	-0.6983422210768728	0.4233554778608692	1.1273623905690011e-8	2.5611723185905705e-8	weak_enhancer
rho	CrxKO	CRX.112	0.00020796152800818372	0.00033981219134097544	12	-9.12825383302187	1.1402599494433787	6.212964764836989e-10	1.590886945820788e-9	strong_silencer
rho	Ehet	CRX.112	0.0005096848645206195	0.0010736885898277584	12	-8.428391573031687	1.301286776305963	2.3577371398566042e-8	5.205405713272727e-8	strong_silencer
rho	Ehom	CRX.112	0.0002802190881358775	0.000343091718626606	12	-8.63790029387481	0.9570386520381933	2.2416949935033908e-10	5.957537306453482e-10	strong_silencer
rho	Rhet	CRX.112	0.001013725623354465	0.0015781046975881805	12	-7.509444727405874	1.1093437055928652	2.8731655291156344e-9	6.928139371006348e-9	strong_silencer
rho	Rhom	CRX.112	0.00013725542188836872	0.00024455756968852976	12	-9.60818867061003	1.1954260294936987	8.101501630090067e-10	2.0541102926320613e-9	strong_silencer
rho	WT	CRX.112	0.0033863274794502934	0.0040269458097643	12	-6.128681688122566	0.9387996632949079	6.19857397112728e-9	1.4468058556777773e-8	strong_silencer
rho	CrxKO	CRX.1120	1.0044890914201716	0.2929170886939992	12	-0.0363271897775748	0.2856789641549808	4.984733015982061e-33	1.2261134317867472e-31	strong_enhancer
rho	Ehet	CRX.1120	1.1804135039224377	0.5381289297520652	12	0.07145289525723657	0.4345386263337949	6.826870485365883e-21	4.401540070318204e-20	weak_enhancer
rho	Ehom	CRX.1120	2.1651539579262695	0.6184471599119513	12	0.7332761885189144	0.2800545754431261	5.0108228891328904e-36	2.3061068616885494e-34	strong_enhancer
rho	Rhet	CRX.1120	1.3985500412396517	0.7291803631648744	12	0.21520354510903125	0.4903722463419694	2.130024455300334e-15	8.772961400396101e-15	weak_enhancer
rho	Rhom	CRX.1120	2.427465830909057	1.8962051072911987	12	0.6486720640913608	0.690182267458831	1.8570000915147023e-18	9.806007294758318e-18	strong_enhancer
rho	WT	CRX.1120	2.097369479501234	0.45784998490028705	12	0.7174073900918906	0.21576163066360976	2.361036791759463e-26	2.4914728538998475e-25	strong_enhancer
rho	CrxKO	CRX.1120_full_mutant	1.1040453623391957	0.17013545198694988	12	0.08724613490657715	0.15319857166143458	2.2488758329920762e-35	8.980324418708323e-34	strong_enhancer
rho	Ehet	CRX.1120_full_mutant	0.9633896081908827	0.4594523944115285	12	-0.13976491365835825	0.45269756397740607	2.87626376411865e-19	1.629435855988799e-18	weak_enhancer
rho	Ehom	CRX.1120_full_mutant	1.2975480388464191	0.3561859270435114	12	0.22415137960793258	0.2695365649543176	6.582870942383126e-34	1.9034868749409316e-32	strong_enhancer
rho	Rhet	CRX.1120_full_mutant	1.2133463483509566	0.5148186599274797	12	0.11061322437969884	0.40686335594689954	1.5050590523795744e-18	8.011539627228032e-18	weak_enhancer
rho	Rhom	CRX.1120_full_mutant	1.9834180928401952	2.1651145841956567	12	0.2925040183744318	0.8857964184705848	1.7014978860789803e-13	5.931629008346664e-13	strong_enhancer
rho	WT	CRX.1120_full_mutant	1.9475761734913413	0.6567842403254512	12	0.6127304150405773	0.32819261549172574	2.65219286636494e-16	1.1756033127290335e-15	strong_enhancer
rho	CrxKO	CRX.1122	1.8106140697744302	0.21841646256580743	12	0.5864425465229814	0.12019572609804995	4.3234730322276e-37	2.6129118470575513e-35	strong_enhancer
rho	Ehet	CRX.1122	3.6333272213148025	1.1108230911666703	12	1.2454699159230687	0.2989277586159226	6.984265357607799e-36	3.112393533592439e-34	strong_enhancer
rho	Ehom	CRX.1122	2.667450535927983	0.4711366385176931	12	0.9657634409326291	0.17526962005417904	2.93540522754691e-36	1.4176966772440308e-34	strong_enhancer
rho	Rhet	CRX.1122	2.9817585467131376	0.9552323523556123	12	1.0436642568478633	0.31256674796260325	3.365039190064041e-29	4.876107706801146e-28	strong_enhancer
rho	Rhom	CRX.1122	3.7834826406776294	1.7945611983227057	12	1.2291849560152355	0.4504663427197499	5.712594674313299e-31	1.027855569971281e-29	strong_enhancer
rho	WT	CRX.1122	2.7419644401436396	0.6432704722908935	12	0.9818861626190887	0.2314668436441552	2.1918605465588496e-25	2.1130964325787333e-24	strong_enhancer
rho	CrxKO	CRX.1122_full_mutant	0.5676879364969771	0.11858938413593488	12	-0.5875401208830487	0.20667221422665513	7.960440666091896e-32	1.6115860158043944e-30	weak_enhancer
rho	Ehet	CRX.1122_full_mutant	1.1477859129855033	0.38176684909747854	12	0.08537088374295854	0.323925639050501	1.2934919847425633e-28	1.749190183517733e-27	weak_enhancer
rho	Ehom	CRX.1122_full_mutant	0.7581310754546037	0.2929748154588208	12	-0.3464922947118078	0.37307722842852287	3.0091292981634587e-29	4.380138872211776e-28	weak_enhancer
rho	Rhet	CRX.1122_full_mutant	1.1861660150526891	0.4900205476822488	12	0.09194143540114984	0.39695046125029404	5.459977253898342e-19	3.0178539304767675e-18	weak_enhancer
rho	Rhom	CRX.1122_full_mutant	1.1034446314112514	0.6695697167841969	12	-0.05831331885488098	0.5599108659047899	2.43197915348071e-21	1.629922651022606e-20	weak_enhancer
rho	WT	CRX.1122_full_mutant	1.1715935555915307	0.3560701250195554	12	0.11419135673242287	0.2972321607920032	3.117116044655783e-16	1.3732902785802725e-15	weak_enhancer
rho	CrxKO	CRX.1123	0.009295976595201769	0.009196930597747554	12	-5.019419930118188	0.8261311439651362	0.011061902743165606	0.01436166069770734	weak_silencer
rho	Ehet	CRX.1123	0.009680983154405068	0.015909377670477336	12	-5.291845343471599	1.1438999310763431	0.0007015947501121156	0.0010141940634637893	weak_silencer
rho	Ehom	CRX.1123	0.004087194622694093	0.00974499037362426	12	-6.449811666692349	1.3783433615020537	0.0037204430722220434	0.00504040502273018	weak_silencer
rho	Rhet	CRX.1123	0.040940256634272434	0.03127214585939796	12	-3.4254489325843935	0.6779491166182507	0.026893941754993118	0.03368128560486618	weak_silencer
rho	Rhom	CRX.1123	0.010658247744413379	0.023450533589312834	12	-5.423871068631294	1.3284952526665978	0.13520347924801965	0.15780934093678986	inactive
rho	WT	CRX.1123	0.0515177929307185	0.02510117093703919	12	-3.0723326377549673	0.4615291985858326	9.418996403114038e-6	0.000016222306441552826	weak_silencer
rho	CrxKO	CRX.1123_full_mutant	0.028182156408571194	0.027975921436615304	12	-3.911980912242554	0.8281481261992708	0.24534010227380387	0.2779758689338369	inactive
rho	Ehet	CRX.1123_full_mutant	0.05533376336287701	0.06586737782950171	12	-3.3356291342933604	0.9394222975719889	0.15604982793290803	0.18086414391481573	inactive
rho	Ehom	CRX.1123_full_mutant	0.04726887756030584	0.07166513271080684	12	-3.6486537215688877	1.0924747519493934	0.0018174547617825388	0.002532227191025969	weak_enhancer
rho	Rhet	CRX.1123_full_mutant	0.08682411672741776	0.06242216442309964	12	-2.6522014634607047	0.6454930054393605	0.2768559445507476	0.3119233929885443	inactive
rho	Rhom	CRX.1123_full_mutant	0.046534129354283145	0.06842174492756362	12	-3.643163308873365	1.0729343296516138	0.004880974657975168	0.006544060128252242	weak_enhancer
rho	WT	CRX.1123_full_mutant	0.1229002130307134	0.060535709170232606	12	-2.2049916226123525	0.46606671961632834	0.6220899461540278	0.6687463202923879	inactive
rho	CrxKO	CRX.112_full_mutant	0.00014863822065193757	0.0002580694788885955	12	-9.508949068843005	1.1789434380125532	4.149079437349412e-10	1.0770073191373915e-9	strong_silencer
rho	Ehet	CRX.112_full_mutant	0.00039630094224127316	0.0005547907618734658	12	-8.375894844862902	1.0416891711908458	7.774517681435531e-10	1.974321772439101e-9	strong_silencer
rho	Ehom	CRX.112_full_mutant	0.0010159256383639097	0.002811674386683787	12	-7.97128950910626	1.4692408829154928	8.99443429998559e-6	0.00001551902317208565	weak_silencer
rho	Rhet	CRX.112_full_mutant	0.0035756695834336574	0.007203483808089414	12	-6.444142309941467	1.2732159955270292	4.6742091375085417e-7	9.120427862304029e-7	strong_silencer
rho	Rhom	CRX.112_full_mutant	0.0003313220395260998	0.0006112260531748987	12	-8.753599373862858	1.2175217840915915	1.8728441466409682e-8	4.1752473702000344e-8	strong_silencer
rho	WT	CRX.112_full_mutant	0.005023268588817916	0.0051262434265566936	12	-5.650497111366617	0.8447753163015077	6.6692423132551685e-9	1.5521522327805663e-8	strong_silencer
rho	CrxKO	CRX.113	0.00157547089237098	0.0028429592069110846	12	-7.177397738054436	1.2034921403546088	1.249406155575464e-6	2.341933399170217e-6	strong_silencer
rho	Ehet	CRX.113	0.0008212791399238627	0.0013400030682489748	12	-7.753670599858571	1.139318299218544	2.2218424323709503e-8	4.9203567340980795e-8	strong_silencer
rho	Ehom	CRX.113	0.0002488516057069429	0.0003181577090673378	12	-8.783014135606054	0.9842360849256034	2.2273117785164098e-10	5.921062244839296e-10	strong_silencer
rho	Rhet	CRX.113	0.004418808749072722	0.00612512635464187	12	-5.957918054072865	1.0354061242531987	1.5943729489808228e-7	3.2490090767266583e-7	strong_silencer
rho	Rhom	CRX.113	0.005255183448462671	0.017843514892895228	12	-6.512556367486267	1.589978617177651	0.0030245675367273506	0.004129369488109813	weak_silencer
rho	WT	CRX.113	0.005486095290867161	0.007039439531420275	12	-5.692148739202317	0.9865193585642927	4.229143286114719e-8	9.122532919974203e-8	strong_silencer
rho	CrxKO	CRX.1132	0.013026033782151973	0.010337967716221077	12	-4.5850532377988475	0.6989247633011034	0.17667833468149946	0.203414877877271	inactive
rho	Ehet	CRX.1132	0.014658779713218042	0.011894563096994827	12	-4.475647736259894	0.711241043619091	0.007585256082082079	0.009993069278486335	weak_silencer
rho	Ehom	CRX.1132	0.011694843182150869	0.022875568897008734	12	-5.235625431649616	1.2546060287185175	0.5129815011065225	0.5586673823662092	inactive
rho	Rhet	CRX.1132	0.006952413471273552	0.005591484718316144	12	-5.218089341573337	0.7062902008949818	1.1044267231239737e-8	2.511350418658155e-8	weak_silencer
rho	Rhom	CRX.1132	0.004928371709572107	0.010604931510393538	12	-6.17682770129131	1.3145958114755976	0.003744401298582081	0.00507072433182076	weak_silencer
rho	WT	CRX.1132	0.04223523284352767	0.018113985695145746	12	-3.2489248053397217	0.4109119140851352	2.1129408906536857e-7	4.256934949697657e-7	weak_silencer
rho	CrxKO	CRX.1132_full_mutant	0.004751794623187016	0.007976804813384785	12	-6.01909765466904	1.1574668356259512	0.0001887158106674895	0.00028727123403253426	weak_silencer
rho	Ehet	CRX.1132_full_mutant	0.00389356798891198	0.006123258379676257	12	-6.170976033034969	1.115837543814712	6.550267337505659e-6	0.00001145437018487164	weak_silencer
rho	Ehom	CRX.1132_full_mutant	0.000366697008547222	0.000494965702482158	12	-8.429687983264778	1.0185414498964176	2.720053318335019e-9	6.575863078962084e-9	strong_silencer
rho	Rhet	CRX.1132_full_mutant	0.045231746142859165	0.041095677731275745	12	-3.3968770690345025	0.7757847364478881	0.05710684235746138	0.06924337458568329	inactive
rho	Rhom	CRX.1132_full_mutant	0.00435464169864776	0.009240743363966547	12	-6.289166255597739	1.3058738912894858	0.002032158572413412	0.0028180970284356235	weak_silencer
rho	WT	CRX.1132_full_mutant	0.08811204005231003	0.046512956525528226	12	-2.552053108028591	0.49579636168053964	0.015692016333301157	0.02008699602603636	weak_silencer
rho	CrxKO	CRX.1133	0.014342886166763656	0.013731494510640334	12	-4.569768040908512	0.8065566858017886	0.24306765116871978	0.2755538881867311	inactive
rho	Ehet	CRX.1133	0.013196720447014679	0.023650264813737453	12	-5.04672451332781	1.1991143248958398	0.00376152896559066	0.00509269183128537	weak_silencer
rho	Ehom	CRX.1133	0.013445084352918945	0.016371388692649255	12	-4.763808652500821	0.9535899927585563	0.5466675004284745	0.5930837854811418	inactive
rho	Rhet	CRX.1133	0.01614513670199188	0.03156942620464166	12	-4.912876115831024	1.2543840784738192	0.00013305430025187628	0.00020560360012802822	weak_silencer
rho	Rhom	CRX.1133	0.009208072828211263	0.014945386136036024	12	-5.332892603205566	1.1359735074763486	0.1403593114178957	0.16345383643506417	inactive
rho	WT	CRX.1133	0.014969056993065973	0.023984287256198375	12	-4.837664743764604	1.12773637709767	3.554263599345498e-6	6.381325206874739e-6	strong_silencer
rho	CrxKO	CRX.1133_full_mutant	0.011622645582240016	0.01460981221268267	12	-4.928710224132815	0.9735608307157961	0.04329239890886241	0.05314802120182628	inactive
rho	Ehet	CRX.1133_full_mutant	0.022561529195016996	0.03677195950150963	12	-4.439751117306845	1.1386325536576198	0.07615873521370467	0.09122492860964933	inactive
rho	Ehom	CRX.1133_full_mutant	0.005579266890313887	0.012052283781814138	12	-6.055977223743714	1.3170264468561683	0.019429541961512607	0.024668358739445232	weak_silencer
rho	Rhet	CRX.1133_full_mutant	0.046144067279044625	0.06318581834059322	12	-3.6040178815842983	1.0276487749102419	0.03987464214687357	0.049135997409959796	weak_silencer
rho	Rhom	CRX.1133_full_mutant	0.007228117081014388	0.021980422369801886	12	-6.093290862010291	1.5254600315221083	0.013366341296871464	0.017217296532859555	weak_silencer
rho	WT	CRX.1133_full_mutant	0.06392549681668518	0.03632738237779046	12	-2.8899647311438654	0.5290136958097436	0.0003594436724969028	0.0005331186597885848	weak_silencer
rho	CrxKO	CRX.1135	0.0027777154555827625	0.005199615583075927	12	-6.6386119794160745	1.2267726046207774	0.000016395954337906987	0.000027604286922890993	strong_silencer
rho	Ehet	CRX.1135	0.007303912918519468	0.012813908129494157	12	-5.622133989449649	1.185570690639755	0.0001730031052446022	0.0002644898719600929	weak_silencer
rho	Ehom	CRX.1135	0.0046772322102340965	0.008671906245849738	12	-6.110101979215908	1.2206991661690891	0.010019218747519956	0.013063392442251558	weak_silencer
rho	Rhet	CRX.1135	0.00855977080047027	0.010534148934124833	12	-5.221722569081878	0.9602507008577721	1.481940321989588e-6	2.7579141855858546e-6	weak_silencer
rho	Rhom	CRX.1135	0.0021643204310785318	0.005051591599963045	12	-7.067510753140223	1.365182696705358	0.00007541920434855535	0.00011925129599917159	weak_silencer
rho	WT	CRX.1135	0.03609707107122456	0.03555389612726594	12	-3.6605936190319257	0.8234683580272041	0.00003810587848757566	0.00006198287885957935	weak_silencer
rho	CrxKO	CRX.1135_full_mutant	0.021002133179622795	0.03762926612124702	12	-4.58187983806848	1.1989566894870785	0.3787408828304536	0.4198541716325661	inactive
rho	Ehet	CRX.1135_full_mutant	0.016982917481438826	0.0206993842771856	12	-4.53079632744793	0.9542002235220008	0.02246231570041079	0.028341206138375024	weak_silencer
rho	Ehom	CRX.1135_full_mutant	0.015866447705918513	0.038335134780153546	12	-5.1047672451940524	1.3865198438095332	0.7548411898868767	0.8002234937066423	inactive
rho	Rhet	CRX.1135_full_mutant	0.05669632991073608	0.057142966925397484	12	-3.2205582012970715	0.8372722409682137	0.2290780725009258	0.2603970687615438	inactive
rho	Rhom	CRX.1135_full_mutant	0.011262307376668564	0.027555285717453023	12	-5.458265956601342	1.3942540638900127	0.1322615699649556	0.15452396278917696	inactive
rho	WT	CRX.1135_full_mutant	0.0893514144882543	0.05592915953635542	12	-2.5804801543690905	0.574981647945924	0.0230029686609277	0.028994883462378145	weak_silencer
rho	CrxKO	CRX.1137	0.1970596463789577	0.05300985288739619	12	-1.6591812309893512	0.264319535471006	3.466045761064768e-23	2.721747844926934e-22	weak_enhancer
rho	Ehet	CRX.1137	0.22319804879218155	0.12459941649106068	12	-1.6353343840108836	0.5208427661534301	2.4089520917194997e-11	6.964323400763556e-11	weak_enhancer
rho	Ehom	CRX.1137	0.03331799456599927	0.031206460119780857	12	-3.7165658882200208	0.7936097751796533	0.00021534356005548447	0.0003261598623752755	weak_enhancer
rho	Rhet	CRX.1137	0.5610949173574595	0.2930617644317118	12	-0.6984751106482395	0.4911413564907838	4.682261717128594e-12	1.4408240887556125e-11	weak_enhancer
rho	Rhom	CRX.1137	0.1773326212200811	0.09722147615147647	12	-1.861129814228842	0.512643580347871	3.6875032414799114e-16	1.6139871094120777e-15	weak_enhancer
rho	WT	CRX.1137	1.045751291559788	0.389384472436017	12	-0.020183384148549116	0.36033026668303675	6.461253548304397e-13	2.1395080974000947e-12	weak_enhancer
rho	CrxKO	CRX.1137_full_mutant	0.27272486931222434	0.321953354583101	12	-1.7356899027557267	0.9342356298758802	2.0246238267360752e-7	4.0861432625055385e-7	weak_enhancer
rho	Ehet	CRX.1137_full_mutant	0.12835463475518835	0.07016992058713305	12	-2.1837046722359124	0.5113636870267774	5.785246932651731e-9	1.3539862746187405e-8	weak_enhancer
rho	Ehom	CRX.1137_full_mutant	0.02860724134309553	0.03357098643779866	12	-3.9870432093903845	0.930535125613686	0.006214450999495079	0.008256554523573463	weak_enhancer
rho	Rhet	CRX.1137_full_mutant	0.3140054949952164	0.2271366009474216	12	-1.3687641458056723	0.6487208221776627	1.1168522300658704e-6	2.102849280711938e-6	weak_enhancer
rho	Rhom	CRX.1137_full_mutant	0.19309539700349898	0.16471872181030678	12	-1.9179614594106464	0.7394464581117828	8.148455291018739e-11	2.251641738602302e-10	weak_enhancer
rho	WT	CRX.1137_full_mutant	0.6342684666490568	0.3517091738670739	12	-0.5893349341151168	0.5177875412063643	1.2109404478645115e-7	2.496617281754317e-7	weak_enhancer
rho	CrxKO	CRX.113_full_mutant	0.010521094913727812	0.012469229688240296	12	-4.993067949235497	0.9366909323771078	0.02440734924724284	0.03068765873141958	weak_silencer
rho	Ehet	CRX.113_full_mutant	0.01496111133123374	0.017784244345254132	12	-4.642737064310652	0.9385478591557173	0.009643262774394304	0.012590733125845447	weak_silencer
rho	Ehom	CRX.113_full_mutant	0.005883897485437355	0.018844898250410535	12	-6.346069837034029	1.5559781091274933	0.012260548160376894	0.015853318211398938	weak_silencer
rho	Rhet	CRX.113_full_mutant	0.029031803733698652	0.02746864686055243	12	-3.8590290477829905	0.7995819887228155	0.0015310167888283575	0.0021469760133756943	weak_silencer
rho	Rhom	CRX.113_full_mutant	0.005553487811263064	0.014994914155162619	12	-6.250883249547279	1.4543411810184372	0.005100827837410641	0.006826610199759862	weak_silencer
rho	WT	CRX.113_full_mutant	0.09844403654951643	0.05866374417385092	12	-2.4702077097155826	0.5512543162488974	0.06478170486112067	0.0781447237391128	inactive
rho	CrxKO	CRX.1146	0.08098141805658986	0.02700446258761066	9	-2.5662552992282026	0.3247144650057751	1.1905826950677096e-11	3.541971701801277e-11	weak_enhancer
rho	Ehet	CRX.1146	0.13391825753191464	0.07192275735708492	9	-2.137241154867545	0.5034192512823369	4.3712634954308056e-7	8.550090995673862e-7	weak_enhancer
rho	Ehom	CRX.1146	0.018998294013312846	0.017180135833953322	9	-4.262207602715093	0.7730478770362607	0.03900423334750031	0.04811221190159674	weak_enhancer
rho	Rhet	CRX.1146	0.26210089854431007	0.1288632723210009	9	-1.447276449176886	0.4652971282270634	7.872657703489614e-7	1.5055553801450622e-6	weak_enhancer
rho	Rhom	CRX.1146	0.0774478978171709	0.09694320120697947	9	-3.029481171135116	0.970908148278203	0.00039724082491420605	0.0005867206402602359	weak_enhancer
rho	WT	CRX.1146	0.464281537713553	0.13306660440595625	9	-0.8067362317072728	0.28097004558941235	5.431352998475961e-9	1.2743443760356561e-8	weak_enhancer
rho	CrxKO	CRX.1146_full_mutant	0.0782477680317895	0.04833676740290466	12	-2.7094970269219956	0.5685456066102546	7.621995079990394e-8	1.6009500947198956e-7	weak_enhancer
rho	Ehet	CRX.1146_full_mutant	0.11891056860006455	0.05298753174893476	12	-2.2199468153775586	0.4255895266609424	1.255484638463718e-10	3.413242111607873e-10	weak_enhancer
rho	Ehom	CRX.1146_full_mutant	0.011042406240376541	0.016203033717491204	12	-5.0802061627914705	1.0716285340219802	0.7516808116308402	0.79721143537525	inactive
rho	Rhet	CRX.1146_full_mutant	0.23868980824877148	0.07319802911674268	12	-1.4775308979481045	0.29980144927665753	1.591818478009017e-13	5.564805321505011e-13	weak_enhancer
rho	Rhom	CRX.1146_full_mutant	0.06234231953665837	0.060143036311764805	12	-3.104053378107167	0.8110962712411233	6.088114175106976e-6	0.000010676103341114233	weak_enhancer
rho	WT	CRX.1146_full_mutant	0.471183586133328	0.15781747387233874	12	-0.8056701840959227	0.32607576623293383	1.4382071843158638e-10	3.889543355923163e-10	weak_enhancer
rho	CrxKO	CRX.1147	0.12722465404596614	0.260324174434635	12	-2.884863222249461	1.2830139488786128	0.003938637455445527	0.005321581013451506	weak_enhancer
rho	Ehet	CRX.1147	0.23501768491310412	0.3632389843172416	12	-2.058335719238742	1.1047544582563418	0.0001760455007668706	0.00026892168834657953	weak_enhancer
rho	Ehom	CRX.1147	0.020394488817988197	0.034726687214571575	12	-4.572895863813024	1.1665378632529562	0.31792486079072246	0.3556278687612022	inactive
rho	Rhet	CRX.1147	0.1365292358561832	0.1740133355392249	12	-2.4736574508895823	0.9822840176805578	0.18828375114351223	0.21606284833772005	inactive
rho	Rhom	CRX.1147	0.048893951203783065	0.12737138720471564	12	-4.0442849119823485	1.4326083376594942	0.12462382688287196	0.14599134387519094	inactive
rho	WT	CRX.1147	1.2656499585930983	1.0183664741448235	12	-0.014017095399413764	0.7065449552400642	2.1439815819605766e-7	4.315605150473425e-7	weak_enhancer
rho	CrxKO	CRX.1147_full_mutant	0.014592123769338957	0.026794016602863985	12	-4.964840200688105	1.2145508116185388	0.07553158883625419	0.09051229573139313	inactive
rho	Ehet	CRX.1147_full_mutant	0.4411794253566405	1.4361866548987152	12	-2.043685619948562	1.5654916121699498	0.002802969078769791	0.003837546484921895	weak_enhancer
rho	Ehom	CRX.1147_full_mutant	0.034731012658227846	0.06118948806498034	12	-4.066100726134016	1.188257944646985	0.032534693003200575	0.04044596024761289	weak_enhancer
rho	Rhet	CRX.1147_full_mutant	0.05307204808787088	0.07507855225855238	12	-3.485618356716094	1.0483448535912696	0.0847197712507653	0.10094175087496451	inactive
rho	Rhom	CRX.1147_full_mutant	0.023962728551336146	0.05768210477295279	12	-4.689306172609462	1.384233029391274	0.8583504291792542	0.900760116171867	inactive
rho	WT	CRX.1147_full_mutant	1.1569846292947559	1.2547126248614249	12	-0.2429432009044204	0.8817713581899508	9.76663674428765e-6	0.000016794028627104284	weak_enhancer
rho	CrxKO	CRX.1150	0.33487784149629163	0.07750771963632902	12	-1.1200813981498075	0.22843787882512928	4.962391606152086e-28	6.2711910112147954e-27	weak_enhancer
rho	Ehet	CRX.1150	0.1555302053553018	0.07292264958151772	12	-1.9602728208520661	0.4457746096037049	1.1245414982189628e-11	3.351042741461823e-11	weak_enhancer
rho	Ehom	CRX.1150	0.062362094776444964	0.04361277957088586	12	-2.9738792428401597	0.6310017419181466	3.8264628749559614e-9	9.11201550204003e-9	weak_enhancer
rho	Rhet	CRX.1150	0.1514695085476788	0.07195968828335815	12	-1.9891262623629713	0.45112154540058985	0.000010083556899614676	0.00001732175940532089	weak_enhancer
rho	Rhom	CRX.1150	0.4481832942655862	0.3281084788622261	12	-1.0171272521647305	0.6550942846777547	2.6249444466576957e-15	1.073958162870943e-14	weak_enhancer
rho	WT	CRX.1150	0.29211956654500415	0.09145631819349344	12	-1.277345484643563	0.3057888113947525	6.056741542438422e-8	1.284358265960202e-7	weak_enhancer
rho	CrxKO	CRX.1150_full_mutant	0.015456739799401915	0.014458859873945979	9	-4.48402749789112	0.7928648814291058	0.43499600598266186	0.4783711305061366	inactive
rho	Ehet	CRX.1150_full_mutant	0.03007956559277111	0.03262768910862562	9	-3.892791650062964	0.8819097780708628	0.7123598090578376	0.7583348277493396	inactive
rho	Ehom	CRX.1150_full_mutant	0.001385449695556652	0.002376804774829929	9	-7.267714523167049	1.1713103952893495	0.00018912565404556947	0.00028783664732280617	weak_silencer
rho	Rhet	CRX.1150_full_mutant	0.05689027912099071	0.0336676790343436	9	-3.0167673373087713	0.5479717938087549	0.5592885334659989	0.6057095625696126	inactive
rho	Rhom	CRX.1150_full_mutant	0.005442605746613666	0.010478448179171896	9	-5.987984274648636	1.2445777913741882	0.019813091196941548	0.025135452207185615	weak_silencer
rho	WT	CRX.1150_full_mutant	0.11957640197093718	0.08034672558795553	9	-2.3100940934303567	0.6104004072109906	0.41914373942151706	0.46201164687559065	inactive
rho	CrxKO	CRX.1153	0.23693106046790968	0.10191456318401183	12	-1.5248676557955325	0.4120232797595141	1.6295960603800654e-18	8.65090404473781e-18	weak_enhancer
rho	Ehet	CRX.1153	0.3032246368836113	0.14017575367107096	12	-1.2901206399043037	0.4400892355005165	2.553843290126258e-15	1.0460102905559944e-14	weak_enhancer
rho	Ehom	CRX.1153	0.11612745557388109	0.08629320304594625	12	-2.3728982332806097	0.6630705801989233	2.251101271391531e-11	6.52433399296434e-11	weak_enhancer
rho	Rhet	CRX.1153	0.2867124015284305	0.15742877944349495	12	-1.3810311687898924	0.5133332599344556	1.9741535954873916e-8	4.391522399816706e-8	weak_enhancer
rho	Rhom	CRX.1153	0.15218497918868037	0.1171213359996991	12	-2.1152426003133855	0.6820323608427413	4.2615964573482755e-11	1.207501563477269e-10	weak_enhancer
rho	WT	CRX.1153	0.35881754497432355	0.15601428689183014	12	-1.1115194490909437	0.4161206510965415	8.557387009287263e-7	1.6313675463647607e-6	weak_enhancer
rho	CrxKO	CRX.1153_full_mutant	0.043628152811725406	0.03036917510454021	12	-3.3296061267936983	0.6285753677621013	0.00048022001280029073	0.0007042830051714757	weak_enhancer
rho	Ehet	CRX.1153_full_mutant	0.07463081409038881	0.03148601665028238	12	-2.6771072031038377	0.4047354779570485	8.757853129857534e-8	1.829445333941529e-7	weak_enhancer
rho	Ehom	CRX.1153_full_mutant	0.008981690115117432	0.012012220259310348	12	-5.225349755548235	1.0127018810899429	0.4575847410850865	0.5018253731256056	inactive
rho	Rhet	CRX.1153_full_mutant	0.17079716155587035	0.0937095944659118	12	-1.8988559571210288	0.5129860443129478	0.000013722413260401745	0.000023274786489653116	weak_enhancer
rho	Rhom	CRX.1153_full_mutant	0.04750816553782931	0.0641644894519766	12	-3.5659517543961194	1.0189191113527991	0.002092033897523461	0.002897733108503632	weak_enhancer
rho	WT	CRX.1153_full_mutant	0.3376291882494093	0.057489069195687824	12	-1.10009730557811	0.16905764499266873	2.66847263877852e-17	1.280935237856703e-16	weak_enhancer
rho	CrxKO	CRX.1154	0.0018796992481203006	0.00545066232908424	12	-7.397453644903771	1.4972041648099474	8.73742038790982e-6	0.00001509294545992997	strong_silencer
rho	Ehet	CRX.1154	0.002279031600833257	0.005120800572123658	12	-6.983921992265514	1.3415791661672436	2.490699667205979e-6	4.536836938879872e-6	strong_silencer
rho	Ehom	CRX.1154	0.0012218234731951661	0.0036257718109780276	12	-7.848913614531318	1.5109617656158791	0.000020111645013014613	0.000033608354939799646	weak_silencer
rho	Rhet	CRX.1154	0.002019246408643685	0.005008667620070621	12	-7.188775902483655	1.4026724494911011	1.8818298120111195e-7	3.811639968794449e-7	strong_silencer
rho	Rhom	CRX.1154	0.000654662394524171	0.0018808397027233732	12	-8.443923258273218	1.4916650930138733	1.239402587160967e-6	2.3240542945538066e-6	strong_silencer
rho	WT	CRX.1154	0.0006255710635728231	0.0009191304179647645	12	-7.951932730786482	1.0724617541934138	4.808316882964559e-10	1.2413226177046475e-9	strong_silencer
rho	CrxKO	CRX.1154_full_mutant	0.006982281814190202	0.008127214228882202	12	-5.392616336365184	0.9254586195090823	0.0013256820440212275	0.0018697019361804984	weak_silencer
rho	Ehet	CRX.1154_full_mutant	0.004067417205963523	0.005419445047197439	12	-6.015126821317204	1.010326429646151	4.05307172248927e-6	7.237294663834142e-6	weak_silencer
rho	Ehom	CRX.1154_full_mutant	0.0014394386313238841	0.002797236537503128	12	-7.325340261453088	1.2504704560231157	0.000019691976017656414	0.00003293520345402109	weak_silencer
rho	Rhet	CRX.1154_full_mutant	0.012632845311774638	0.016404538297894143	12	-4.865530847609051	0.9940581085894415	0.000014698085645957325	0.000024863985063386952	weak_silencer
rho	Rhom	CRX.1154_full_mutant	0.0010662513888894493	0.0024075929221587847	12	-7.747631880972747	1.3446380363549126	3.674217753704338e-6	6.589323830470717e-6	weak_silencer
rho	WT	CRX.1154_full_mutant	0.013366738881091855	0.010987492718732027	12	-4.573097775065114	0.7184872222778187	5.2038274340219367e-8	1.1117784697489421e-7	strong_silencer
rho	CrxKO	CRX.1155	1.5464632108539667	0.17828480278170558	12	0.4293689231670748	0.11490518738271747	2.9929374972809796e-36	1.4423841546381776e-34	strong_enhancer
rho	Ehet	CRX.1155	1.75641246965838	0.6133505864175824	12	0.505741397490974	0.33921073610437846	3.811785605939636e-29	5.477568807461482e-28	strong_enhancer
rho	Ehom	CRX.1155	2.7825818151504045	0.4124531854655149	12	1.012512559906003	0.1474221645312258	6.046362646838224e-36	2.7350970830224737e-34	strong_enhancer
rho	Rhet	CRX.1155	1.5629461519351413	0.5804454341989224	12	0.38197053264274666	0.35944976412890967	1.6270959847015337e-22	1.2094684056227435e-21	strong_enhancer
rho	Rhom	CRX.1155	4.050973702911128	1.5580674208557406	12	1.3299775000023644	0.37142905834518836	4.1827950371215544e-36	1.948965762167187e-34	strong_enhancer
rho	WT	CRX.1155	1.198093556570628	0.47392152178185737	12	0.10804541050565894	0.38127727470671435	1.1482833703772324e-12	3.724672735943001e-12	weak_enhancer
rho	CrxKO	CRX.1155_full_mutant	0.06862321644308707	0.052960082664350566	12	-2.912749495965628	0.6835570591765867	0.000012649958680132497	0.00002152398176392483	weak_enhancer
rho	Ehet	CRX.1155_full_mutant	0.09388057513759879	0.0658098181666102	12	-2.5655874269142984	0.6322272458572599	0.000015524965621265862	0.000026189860966256404	weak_enhancer
rho	Ehom	CRX.1155_full_mutant	0.005058160553702637	0.0076098318342791614	12	-5.8781400512171444	1.0875547457541705	0.02078152997161892	0.026314297765245652	weak_silencer
rho	Rhet	CRX.1155_full_mutant	0.23666402719892102	0.17301178691608407	12	-1.6551916561204227	0.6543361609489879	0.00001849252811099224	0.00003100290954446887	weak_enhancer
rho	Rhom	CRX.1155_full_mutant	0.3152448387376312	0.418721601188238	12	-1.6627864100820897	1.008345906764819	2.1582655412692744e-8	4.78474764804416e-8	weak_enhancer
rho	WT	CRX.1155_full_mutant	0.357110493057971	0.26334480209038996	12	-1.2468355537609106	0.6589772576286408	0.0006443598685393588	0.0009343415501629761	weak_enhancer
rho	CrxKO	CRX.1157	0.10711645170632644	0.03918485046885334	12	-2.2966353423751187	0.35439142132138834	2.7110831740037875e-15	1.1077893841867167e-14	weak_enhancer
rho	Ehet	CRX.1157	0.23436727980635905	0.0731700699617476	12	-1.497369793771157	0.3049720363518934	1.4291241355002757e-20	8.967225457526431e-20	weak_enhancer
rho	Ehom	CRX.1157	0.18458304394581995	0.07124986119013971	12	-1.7591015402245482	0.37268143539633114	1.2218125764275811e-21	8.401526332235779e-21	weak_enhancer
rho	Rhet	CRX.1157	0.2974811274890878	0.10718421784763614	12	-1.2734338215568326	0.34936894119740536	2.0760457902707056e-13	7.183326118794306e-13	weak_enhancer
rho	Rhom	CRX.1157	0.1705636018090574	0.0531618311395047	12	-1.8150033786495294	0.3044876285510249	5.777903681647664e-23	4.450114099719177e-22	weak_enhancer
rho	WT	CRX.1157	0.43394265139807975	0.16949995679634666	12	-0.9058408260662381	0.3768233878557277	1.2220697392647951e-8	2.7672429750869845e-8	weak_enhancer
rho	CrxKO	CRX.1157_full_mutant	0.03945343356834315	0.031073744006129018	12	-3.4739468113929313	0.6947123316426742	0.00446680615710236	0.006007941132155265	weak_enhancer
rho	Ehet	CRX.1157_full_mutant	0.0571422189738156	0.04751101566173553	12	-3.1249644844719295	0.7249171477098222	0.013679701918568472	0.01760530416928596	weak_enhancer
rho	Ehom	CRX.1157_full_mutant	0.01770637749682332	0.015341481596307988	12	-4.313842568802768	0.7483477467850681	0.027991792536852807	0.03500161182533022	weak_enhancer
rho	Rhet	CRX.1157_full_mutant	0.11940798746158027	0.08360836751129419	12	-2.3246868587581706	0.6316291240280241	0.014252286316879338	0.01831180140450802	weak_enhancer
rho	Rhom	CRX.1157_full_mutant	0.04135188507345726	0.03504896993329045	12	-3.456330988027925	0.7357903474630877	0.00004433977743038673	0.00007169239283612892	weak_enhancer
rho	WT	CRX.1157_full_mutant	0.20348988235213458	0.12621984390510105	12	-1.7548959259676669	0.570538223891899	0.048689654877214654	0.05948165086939846	inactive
rho	CrxKO	CRX.1158	1.0802738384407664	0.4176819262632654	12	0.007553657347923599	0.3732583709995379	2.7131618832267294e-28	3.53198062876105e-27	strong_enhancer
rho	Ehet	CRX.1158	1.9750684430317342	0.5234553292637283	12	0.6466608017750144	0.2605465435473013	7.878168780476363e-37	4.378664784243995e-35	strong_enhancer
rho	Ehom	CRX.1158	6.718608506050508	1.5151565273135612	12	1.880077743022207	0.2227254925660632	3.3281354977273834e-40	4.401361309406296e-38	strong_enhancer
rho	Rhet	CRX.1158	0.8983263027161211	0.21606793301697205	12	-0.13534175299266848	0.23714907701638507	1.2126529360091025e-28	1.6468053945851188e-27	weak_enhancer
rho	Rhom	CRX.1158	1.1051569770384064	0.40957964888440856	12	0.03563686922067667	0.3587492615396423	1.5443204010397146e-31	3.0060096325692522e-30	weak_enhancer
rho	WT	CRX.1158	5.917532580883894	1.6661420292512723	12	1.7397742611065352	0.2762075565117697	5.868236886077117e-23	4.517366946508671e-22	strong_enhancer
rho	CrxKO	CRX.1158_full_mutant	0.12534316713245267	0.13289588971029132	12	-2.453384307151626	0.8679681341806783	6.164684159985253e-6	0.000010804898205721406	weak_enhancer
rho	Ehet	CRX.1158_full_mutant	0.12541774080145843	0.11661280364166814	12	-2.3876067343729126	0.7893054507337159	0.00004494841332642018	0.00007262686706946806	weak_enhancer
rho	Ehom	CRX.1158_full_mutant	0.012178753208013966	0.02195406553583525	12	-5.131469839165087	1.2028361927969273	0.6761799032658651	0.722368152497003	inactive
rho	Rhet	CRX.1158_full_mutant	0.16792432963133194	0.11439145700475675	12	-1.9748433376261154	0.6174164197963522	0.0002725641471482718	0.000408737136885502	weak_enhancer
rho	Rhom	CRX.1158_full_mutant	0.024627222351616785	0.05929238453687819	12	-4.662107844497998	1.3843446075911305	0.8100194353614267	0.8538273645964599	inactive
rho	WT	CRX.1158_full_mutant	1.5110066001983455	0.5454390860444513	12	0.35153246882134587	0.34998166397460617	1.567560051841011e-14	6.007310165429064e-14	weak_enhancer
rho	CrxKO	CRX.1160	0.1280346997707004	0.0541133632157351	12	-2.137630207791354	0.4054041143073057	6.64927043971958e-15	2.6364885013364302e-14	weak_enhancer
rho	Ehet	CRX.1160	0.08721111090700744	0.06746611444048632	12	-2.6739406944242314	0.6848607988464556	0.00011788733397460892	0.00018322454493032545	weak_enhancer
rho	Ehom	CRX.1160	0.0366010377670525	0.026916499526725934	12	-3.52383509265652	0.6575049930924937	3.963393527248936e-6	7.0836325049376405e-6	weak_enhancer
rho	Rhet	CRX.1160	0.06526843701457692	0.04285078428308528	12	-2.908445202912691	0.5986626593187224	0.9322759751486941	0.971738535550695	inactive
rho	Rhom	CRX.1160	0.03170029870094674	0.030227991191672927	12	-3.774789113599225	0.8041889556549859	0.0018691577972257303	0.0026010402078007473	weak_enhancer
rho	WT	CRX.1160	0.18642025531484552	0.0679117786772254	12	-1.7420582617595388	0.3530057930894677	0.003531974411960199	0.0047934471479695265	weak_enhancer
rho	CrxKO	CRX.1160_full_mutant	0.07143089424380838	0.02310731137697008	12	-2.68878771071584	0.3154770989633128	7.219034220678747e-13	2.3806135291426416e-12	weak_enhancer
rho	Ehet	CRX.1160_full_mutant	0.09046485965275454	0.03205152944056216	12	-2.4619195492279804	0.3438771711452183	5.683221199641898e-11	1.5912594683398613e-10	weak_enhancer
rho	Ehom	CRX.1160_full_mutant	0.011350641195586623	0.017119169996479746	12	-5.0715945669629	1.089140508213455	0.7724448989535219	0.8175170633528576	inactive
rho	Rhet	CRX.1160_full_mutant	0.27043623195249994	0.13820673887452628	12	-1.4237401675166046	0.48170783185260596	8.838608047839014e-9	2.0300310173317333e-8	weak_enhancer
rho	Rhom	CRX.1160_full_mutant	0.13915377723812436	0.09403255386942101	12	-2.1602391507768464	0.6132919443135217	3.085316391943487e-12	9.641935379993533e-12	weak_enhancer
rho	WT	CRX.1160_full_mutant	0.5776642341257502	0.2131985379554789	12	-0.6126127422934193	0.35735207673424363	1.3341477319721823e-10	3.619878024402438e-10	weak_enhancer
rho	CrxKO	CRX.1161	0.055437337610444885	0.06090563647437221	12	-3.2883208829944817	0.8897403383473552	0.004244982951539798	0.005722079726385331	weak_enhancer
rho	Ehet	CRX.1161	0.09616702383270576	0.08831559804665255	12	-2.647468756718448	0.7820485778275678	0.0003445147661108548	0.0005118205888921058	weak_enhancer
rho	Ehom	CRX.1161	0.0670644218956197	0.10239428537624448	12	-3.303757856629066	1.0969560209078473	0.00021868726691439783	0.000330956691782134	weak_enhancer
rho	Rhet	CRX.1161	0.16161160588091913	0.12388927771931293	12	-2.053688323038226	0.6798955892404337	0.001431508320663777	0.0020125802054382484	weak_enhancer
rho	Rhom	CRX.1161	0.049055611365659786	0.09932113339342917	12	-3.8293488618536413	1.2763605785752485	0.033477308157932706	0.04157755176260319	weak_enhancer
rho	WT	CRX.1161	0.20239417618162045	0.09115981140783613	12	-1.689891937386023	0.42977627109229655	0.005166417867081196	0.006911511498480822	weak_enhancer
rho	CrxKO	CRX.1161_full_mutant	0.07676131023633266	0.04866403076013777	12	-2.735973188433911	0.5812377305453407	1.5540969268111402e-7	3.170814693580911e-7	weak_enhancer
rho	Ehet	CRX.1161_full_mutant	0.158244290608093	0.099559836142032	12	-2.0103610630086317	0.5774872571651308	1.182671644098692e-8	2.6814062023625245e-8	weak_enhancer
rho	Ehom	CRX.1161_full_mutant	0.019333421518554522	0.026052996319726043	12	-4.4635654047252835	1.0174924165964065	0.16076252685373751	0.18606245192925233	inactive
rho	Rhet	CRX.1161_full_mutant	0.32475521196804374	0.13454437344326511	12	-1.2038858660146898	0.39800073272480496	3.4208799104036434e-12	1.0658013046798049e-11	weak_enhancer
rho	Rhom	CRX.1161_full_mutant	0.084411616486409	0.08568134125686001	12	-2.8261445916044248	0.8415394712645562	1.1222234757938443e-6	2.1126970509795015e-6	weak_enhancer
rho	WT	CRX.1161_full_mutant	0.5413583429628407	0.27896744437755616	12	-0.7314250967317033	0.4852859956569915	1.526748452034363e-7	3.1174205257378456e-7	weak_enhancer
rho	CrxKO	CRX.1162	0.101330550600451	0.07529400928783837	12	-2.5091808844728978	0.663043824602941	1.3937056277890589e-7	2.85627073144518e-7	weak_enhancer
rho	Ehet	CRX.1162	0.08193204200431754	0.1450145291139274	12	-3.2113276970183433	1.1911864385119588	0.14311173543218017	0.16652975005751788	inactive
rho	Ehom	CRX.1162	0.10987510553683605	0.10029420448183152	12	-2.5114444899072956	0.7785030859891534	3.847119796200896e-9	9.155872255140902e-9	weak_enhancer
rho	Rhet	CRX.1162	0.052857676227291726	0.09125431628908212	12	-3.630857406709005	1.175334058934321	0.05713197139143405	0.06927197609870674	inactive
rho	Rhom	CRX.1162	0.04422824109367596	0.10293216978352589	12	-4.047812770639936	1.363393571554399	0.11130196378407778	0.13105458662862424	inactive
rho	WT	CRX.1162	0.0571337721947153	0.07141775282280119	12	-3.3328561422123495	0.9700476916633437	0.0012409293203034877	0.0017545168844137484	weak_silencer
rho	CrxKO	CRX.1162_full_mutant	0.43452270510305496	0.11685953407162798	12	-0.8684228318596801	0.26425651144651735	6.658668182003362e-29	9.324209160249117e-28	weak_enhancer
rho	Ehet	CRX.1162_full_mutant	0.21921875343872585	0.152775795312625	12	-1.7156227728444995	0.6291861398433269	5.19796266974229e-9	1.2221355024173412e-8	weak_enhancer
rho	Ehom	CRX.1162_full_mutant	0.1407632386777511	0.09005388173103981	12	-2.132217382583712	0.5857327450287203	5.48752382979862e-14	2.0016307413244514e-13	weak_enhancer
rho	Rhet	CRX.1162_full_mutant	0.5602689800874653	0.28757926314960847	12	-0.6962670337007678	0.48358814029109	2.8631194421341418e-12	8.975618949739912e-12	weak_enhancer
rho	Rhom	CRX.1162_full_mutant	0.38554383254490143	0.3343636756986883	12	-1.2335153725325532	0.7488858166499182	1.2076585341614743e-12	3.909089218201464e-12	weak_enhancer
rho	WT	CRX.1162_full_mutant	0.6516668136222529	0.3484285866665207	12	-0.5539416237449558	0.5014374418039468	5.5337219418188294e-8	1.1794012105604677e-7	weak_enhancer
rho	CrxKO	CRX.1182	1.7744046646039833	0.454202248889134	12	0.5417321264600481	0.2519239567210241	2.6166614816917394e-37	1.6880282189782982e-35	strong_enhancer
rho	Ehet	CRX.1182	2.95334499478251	1.21228714127223	12	1.0050808544349634	0.39460757741857105	2.0698071563271635e-26	2.19548971401497e-25	strong_enhancer
rho	Ehom	CRX.1182	3.4980521825279443	1.041452852758048	12	1.2097419783032803	0.2914251739298663	8.082867157346595e-38	5.93853004677994e-36	strong_enhancer
rho	Rhet	CRX.1182	2.7784799629649384	1.1358790215079466	12	0.944630920726192	0.39312359768398775	1.8531361531582746e-22	1.3695663049080976e-21	strong_enhancer
rho	Rhom	CRX.1182	3.155895427612988	1.4792011014808437	12	1.0499741225109316	0.44564143760165587	1.0818876044329426e-30	1.8869664175997996e-29	strong_enhancer
rho	WT	CRX.1182	2.49283885826957	0.8326346430594872	12	0.8605385570315494	0.32521871945845066	3.563567530949011e-17	1.693250031296537e-16	strong_enhancer
rho	CrxKO	CRX.1182_full_mutant	0.4521091905648498	0.12954000678236924	12	-0.8332814336623671	0.28089100158161295	1.4728203557691834e-28	1.9780135745760323e-27	weak_enhancer
rho	Ehet	CRX.1182_full_mutant	0.9162422986608657	0.3406392012368723	12	-0.1522069272208089	0.35981244037068005	9.15164751526666e-25	8.309666374726374e-24	weak_enhancer
rho	Ehom	CRX.1182_full_mutant	0.6959551738367008	0.25473616203213084	12	-0.425333912190953	0.3545811220639904	2.0430590971089917e-29	3.031818786878175e-28	weak_enhancer
rho	Rhet	CRX.1182_full_mutant	1.059508454964066	0.5882018750526126	12	-0.07652406518359177	0.5183225714232038	1.3596069079269734e-13	4.779778343082755e-13	weak_enhancer
rho	Rhom	CRX.1182_full_mutant	1.0387504251403454	0.3549724087892974	12	-0.01720609057869726	0.3323388844142437	2.050185801118548e-32	4.529953531277365e-31	weak_enhancer
rho	WT	CRX.1182_full_mutant	1.211068166936691	0.6052162403436998	12	0.08003594001850627	0.47215847500402813	1.9770772500164674e-10	5.28144614245131e-10	weak_enhancer
rho	CrxKO	CRX.1183	0.020851078094443243	0.03501356961566294	12	-4.540446483767573	1.157667360566945	0.42465476880034236	0.4676392207964192	inactive
rho	Ehet	CRX.1183	0.035605856291296194	0.0628725905403222	12	-4.042932207692144	1.1896949656138152	0.4687111960926026	0.5132514300596119	inactive
rho	Ehom	CRX.1183	0.013469606767419325	0.032999358382399396	12	-5.2804224920218905	1.3950648800846361	0.4855390754271913	0.5306058813345056	inactive
rho	Rhet	CRX.1183	0.03456999992594644	0.04659585600224683	12	-3.8825613884315464	1.0176368323137766	0.0067170703026042345	0.008895686530581315	weak_silencer
rho	Rhom	CRX.1183	0.0027301472499249527	0.00647123650116596	12	-6.848316536570681	1.3747121902654933	0.00021552307788652572	0.00032640977042304366	weak_silencer
rho	WT	CRX.1183	0.13078171887974313	0.10698919713673576	12	-2.2904116231297733	0.7158016617562597	0.4718853016532524	0.5165384693024524	inactive
rho	CrxKO	CRX.1183_1_double	0.053742393174264325	0.07098081525770183	12	-3.428335759383561	1.0047712327238443	0.02178851206651887	0.02753354664040679	weak_enhancer
rho	Ehet	CRX.1183_1_double	0.015631971063127536	0.0202375034673144	12	-4.6506075278364545	0.9921396000790407	0.012407626571906333	0.016033352143326712	weak_silencer
rho	Ehom	CRX.1183_1_double	0.00019611929610807404	0.0003815541580547143	12	-9.319535766526409	1.2511980948281458	5.329896943711638e-9	1.2519118538215017e-8	strong_silencer
rho	Rhet	CRX.1183_1_double	0.0396212328058397	0.03882495446858896	12	-3.564915767933729	0.8203970325196057	0.01945828277867164	0.024704151424785173	weak_silencer
rho	Rhom	CRX.1183_1_double	0.008042411651023339	0.01799063591282882	12	-5.719242245091838	1.3388173594015975	0.03808242556449667	0.04703579681587772	weak_silencer
rho	WT	CRX.1183_1_double	0.1384441325253531	0.06850177576947802	12	-2.0867856143927925	0.46796838438542365	0.7637975210994274	0.8089172729111234	inactive
rho	CrxKO	CRX.1183_2_double	0.030674954324661944	0.04685927933085557	12	-4.086332715550472	1.0972911538471695	0.6560707840002611	0.702788963234967	inactive
rho	Ehet	CRX.1183_2_double	0.127097252910183	0.21467922072348444	12	-2.737233795108822	1.161405252681962	0.011231822784460842	0.014570908242368648	weak_enhancer
rho	Ehom	CRX.1183_2_double	0.001433938413531874	0.003944522999376076	12	-7.621293616492932	1.4655805207753805	0.0000344274875965942	0.000056233564090862455	weak_silencer
rho	Rhet	CRX.1183_2_double	0.4538816109200521	0.9118470638754332	12	-1.5982320237912693	1.271466192980211	0.004930737857720892	0.006608611453277757	weak_enhancer
rho	Rhom	CRX.1183_2_double	0.07330155396600958	0.12234794470803373	12	-3.2788165350205927	1.1538137326174698	0.000924635936241554	0.0013227071213147504	weak_enhancer
rho	WT	CRX.1183_2_double	0.25176244047741025	0.18655685988145504	12	-1.5981019523671036	0.6615627253108587	0.018957466909331727	0.024083958469505038	weak_enhancer
rho	CrxKO	CRX.1183_full_mutant	0.024663713374981012	0.04072522632913074	12	-4.360160796758515	1.1469425330879948	0.7495288414955847	0.7951729426658678	inactive
rho	Ehet	CRX.1183_full_mutant	0.030474248669361645	0.031675898436219506	12	-3.857157710399953	0.8559023921938981	0.762096490194021	0.8072868891814254	inactive
rho	Ehom	CRX.1183_full_mutant	0.0010957125279734425	0.0018928353145239631	12	-7.507522549222703	1.1757313743936528	3.5205361289793596e-6	6.3230431996575965e-6	weak_silencer
rho	Rhet	CRX.1183_full_mutant	0.07659919414255666	0.09696817267147675	12	-3.047413478738705	0.9780028181100664	0.6112851152822557	0.6580908854942141	inactive
rho	Rhom	CRX.1183_full_mutant	0.04996143024708794	0.08981922684860187	12	-3.717839157488997	1.2011121439719956	0.014296491682087204	0.018363875217636595	weak_enhancer
rho	WT	CRX.1183_full_mutant	0.12360342108461227	0.07802202007377515	12	-2.2583591539114196	0.5791063775299283	0.4845725001025205	0.5296783248963105	inactive
rho	CrxKO	CRX.1190	0.017528774930924036	0.01881513720115773	12	-4.42714675608573	0.87548305460348	0.532006995460504	0.5782108854967515	inactive
rho	Ehet	CRX.1190	0.015531860816264226	0.01289249935172651	12	-4.4269339205319955	0.7239780276826063	0.013042927603360661	0.016819496293378134	weak_silencer
rho	Ehom	CRX.1190	0.005412411860750405	0.009899561483085023	12	-5.9536213164607705	1.212073303300369	0.02221132043938421	0.02804498082717339	weak_silencer
rho	Rhet	CRX.1190	0.0474508526194966	0.048977502498632135	12	-3.4107183096889617	0.8516543012278969	0.07023887793259932	0.08442409332945001	inactive
rho	Rhom	CRX.1190	0.0076924868850609075	0.014013306674125503	12	-5.598970436934574	1.2095117041728733	0.0460330209550343	0.056361745839836684	inactive
rho	WT	CRX.1190	0.05938141245963218	0.03666285129705284	12	-2.985249901065276	0.5682884442368307	0.00023943331756638627	0.0003609804080959963	weak_silencer
rho	CrxKO	CRX.1190_full_mutant	0.012821513317236416	0.020487482740664448	12	-4.990566502232423	1.125997967353767	0.051410767614512645	0.06264420354513284	inactive
rho	Ehet	CRX.1190_full_mutant	0.004118154616624551	0.005791572550918137	12	-6.037946589109926	1.0446018040975575	5.500536580549818e-6	9.68728709442803e-6	weak_silencer
rho	Ehom	CRX.1190_full_mutant	0.00936215010210774	0.012630511836341793	12	-5.189463095665116	1.0182168654627748	0.5228860047233899	0.5689028072781113	inactive
rho	Rhet	CRX.1190_full_mutant	0.023909146879696697	0.019054461557368688	12	-3.9793564861115382	0.7012307858073016	0.00016572071924738995	0.0002537878961969838	weak_silencer
rho	Rhom	CRX.1190_full_mutant	0.0018109473378995	0.005619903099456277	12	-7.495765848702501	1.5374398649582646	0.00004743915324471704	0.00007648919161241642	weak_silencer
rho	WT	CRX.1190_full_mutant	0.056156006208105604	0.024861312970341953	12	-2.9691128930402524	0.4230632499257735	0.000012049968167409698	0.000020544297906169556	weak_silencer
rho	CrxKO	CRX.1196	0.9295273585591706	0.14648352346402416	12	-0.0853445447959145	0.15662379239571098	1.615881827491993e-34	5.2346189114805455e-33	strong_enhancer
rho	Ehet	CRX.1196	0.21515122699704803	0.13562163063818686	12	-1.703701944441604	0.5784251510990881	6.985888962852412e-10	1.7807897915170694e-9	weak_enhancer
rho	Ehom	CRX.1196	1.4416476443672588	0.24269449185327022	12	0.35181367592784557	0.1671704581694287	9.435091713362984e-34	2.633392078210138e-32	strong_enhancer
rho	Rhet	CRX.1196	0.06751260264880321	0.07441203523690697	12	-3.0930295486054766	0.8917270389335973	0.4781736295844541	0.5230398491895636	inactive
rho	Rhom	CRX.1196	0.13492638752266306	0.08205467636554552	12	-2.160372590773049	0.5609753361807235	2.0359771454977742e-13	7.049024129526597e-13	weak_enhancer
rho	WT	CRX.1196	0.10798920249642191	0.037185685417056795	12	-2.2817515397902977	0.3347461905664536	0.19518057865269933	0.22365187407084539	inactive
rho	CrxKO	CRX.1196_full_mutant	0.15120190716530618	0.08066553405970665	12	-2.014369677833332	0.5004607398072994	7.277963430708962e-13	2.3998705463361528e-12	weak_enhancer
rho	Ehet	CRX.1196_full_mutant	0.1999001103034781	0.09801154597074145	12	-1.7176530894751685	0.4641456749610424	1.8958681165305868e-12	6.034247468796015e-12	weak_enhancer
rho	Ehom	CRX.1196_full_mutant	0.1429888262899429	0.10280503851402455	12	-2.1533302663655474	0.645509839983607	1.298465785458545e-12	4.191558301195923e-12	weak_enhancer
rho	Rhet	CRX.1196_full_mutant	0.2900922000716158	0.1614718972576941	12	-1.3725046982174687	0.519515587769693	2.2802363369505617e-8	5.0434623766365814e-8	weak_enhancer
rho	Rhom	CRX.1196_full_mutant	0.13451372186375524	0.16431992896598666	12	-2.4626859589806163	0.9556117361443561	6.951300710764098e-7	1.3356620877688857e-6	weak_enhancer
rho	WT	CRX.1196_full_mutant	0.34683032359040733	0.09855826794733502	12	-1.0977480367189307	0.2786698300354087	2.677354460565914e-10	7.068970403105448e-10	weak_enhancer
rho	CrxKO	CRX.12	0.17631172839506173	0.38538817542305714	12	-2.612519252262318	1.3243999287861332	0.0012856949885180816	0.0018159255367905455	weak_enhancer
rho	Ehet	CRX.12	0.34592434314656534	0.7729426564362489	12	-1.9568031793979963	1.3381091062671806	0.0005892332491039984	0.0008574756881582038	weak_enhancer
rho	Ehom	CRX.12	0.11091291454853545	0.2927634496692247	12	-3.236687770750945	1.4406094762572472	0.0016248293231680042	0.0022737800157768555	weak_enhancer
rho	Rhet	CRX.12	0.45333954806994026	0.9811448224635386	12	-1.6599435076139888	1.3182030401859055	0.008320977708206164	0.010924244260322402	weak_enhancer
rho	Rhom	CRX.12	0.5994840837569596	1.1564410458349874	12	-1.2877252229955864	1.245824521297055	1.7504517742133396e-7	3.555464316561801e-7	weak_enhancer
rho	WT	CRX.12	0.9495828910861591	1.0640196329943947	12	-0.45842906048887444	0.9018831494942184	0.000039861989470106215	0.00006471294705324967	weak_enhancer
rho	CrxKO	CRX.1201	0.7012959218077199	0.07335611371712915	12	-0.36026629058213755	0.10431636435979343	4.083867392472721e-32	8.633145906682813e-31	weak_enhancer
rho	Ehet	CRX.1201	1.1299463095080318	0.3324954644199183	12	0.08064903405712315	0.2881703795625345	1.3429780605588018e-31	2.636928625107684e-30	weak_enhancer
rho	Ehom	CRX.1201	0.7937374398915548	0.11769996619254214	12	-0.24187775503275727	0.14748018425302706	5.7607152597181446e-31	1.0356849297799547e-29	weak_enhancer
rho	Rhet	CRX.1201	1.1388852432418446	0.35019719162471674	12	0.08487788402294119	0.3005729301324118	2.43086294624038e-25	2.3345006731044947e-24	weak_enhancer
rho	Rhom	CRX.1201	0.729533014965254	0.31495355751951115	12	-0.4008046743812994	0.413410254627692	6.004298437121043e-27	6.739322888834513e-26	weak_enhancer
rho	WT	CRX.1201	1.104753879529678	0.3608579957578177	12	0.04893380302932201	0.3183984097771497	7.24874901117e-15	2.8673594663345463e-14	weak_enhancer
rho	CrxKO	CRX.1201_full_mutant	0.07733393274019464	0.02352006848884097	12	-2.603856304931961	0.2974352362070732	4.633726552788728e-14	1.7017959709188301e-13	weak_enhancer
rho	Ehet	CRX.1201_full_mutant	0.14135789747639363	0.05549204380803189	12	-2.0281236011070707	0.37858493495071727	2.3711881450361e-13	8.161839068621541e-13	weak_enhancer
rho	Ehom	CRX.1201_full_mutant	0.008295618244994073	0.011966021031556235	12	-5.354600447295493	1.06072863770712	0.28659239363142563	0.32234385739909	inactive
rho	Rhet	CRX.1201_full_mutant	0.40608357692431213	0.19803392354420146	12	-1.0078721606280943	0.46190015058655404	2.0216113543221897e-11	5.888432528065229e-11	weak_enhancer
rho	Rhom	CRX.1201_full_mutant	0.1461895968841441	0.05061409603816969	12	-1.9794571362474045	0.3364706385585045	4.9699968930590275e-21	3.237770795414461e-20	weak_enhancer
rho	WT	CRX.1201_full_mutant	0.4080178917022086	0.12762126851740213	12	-0.9431136105846053	0.30551385322582464	1.9921482329565635e-10	5.320441503127757e-10	weak_enhancer
rho	CrxKO	CRX.1206	0.09480315281496433	0.08135528102617151	12	-2.6318655512691547	0.742849834807536	2.7809551088053195e-6	5.042661028040584e-6	weak_enhancer
rho	Ehet	CRX.1206	0.008026735513476236	0.008893285048978154	12	-5.2254331831462775	0.8949366605075408	0.00010814389301161036	0.00016876347500690826	weak_silencer
rho	Ehom	CRX.1206	0.20178992632097334	0.15439929148149595	12	-1.830963009757034	0.6788739475416309	3.476191833993748e-13	1.1784927212824768e-12	weak_enhancer
rho	Rhet	CRX.1206	0.016359858422360492	0.029284171047214685	12	-4.830955358412462	1.1983578402777149	0.00012589908545660835	0.00019508999822417678	weak_silencer
rho	Rhom	CRX.1206	0.02421871082215951	0.04481704477417166	12	-4.464197019066145	1.2194812413240703	0.444667878448316	0.48842208536618337	inactive
rho	WT	CRX.1206	0.03759646068498335	0.03499382067163309	12	-3.5928352414583467	0.7899238921857682	0.00003876676459775555	0.0000630054508556886	weak_silencer
rho	CrxKO	CRX.1206_full_mutant	0.10579248237723471	0.043877291806240934	12	-2.3256386860037805	0.3984039881470194	8.713629757265845e-14	3.1169423103078873e-13	weak_enhancer
rho	Ehet	CRX.1206_full_mutant	0.16920580255672965	0.07377001456598423	12	-1.8636484822241046	0.4171545130921358	4.1462475577008557e-13	1.3962842659111838e-12	weak_enhancer
rho	Ehom	CRX.1206_full_mutant	0.012968272201266597	0.015898265179844932	12	-4.803978096998085	0.9578398534789118	0.6299433204376854	0.6766225087229488	inactive
rho	Rhet	CRX.1206_full_mutant	0.45506707175098554	0.17681236927525693	12	-0.85761054806842	0.3749668988460402	3.1502902935451935e-15	1.2814334427263079e-14	weak_enhancer
rho	Rhom	CRX.1206_full_mutant	0.08860060027580384	0.05479712687976002	12	-2.585566816294089	0.569122429749479	3.543209254273982e-11	1.011022089790426e-10	weak_enhancer
rho	WT	CRX.1206_full_mutant	0.6433431413714522	0.17547175496874318	12	-0.4769547278123685	0.2678719380597611	3.9553562618778245e-15	1.5962003137594193e-14	weak_enhancer
rho	CrxKO	CRX.1208	0.6513489142173551	0.36571894322159326	12	-0.5657266247491815	0.5234822077904154	2.82114180183618e-18	1.4666414611835126e-17	weak_enhancer
rho	Ehet	CRX.1208	0.1134587382902721	0.09916512268380444	12	-2.4600824218381665	0.7533476944788532	0.00004783024114383204	0.00007709212326742173	weak_enhancer
rho	Ehom	CRX.1208	1.3286503568850982	0.7729113251613515	12	0.13842401871288526	0.539888208862799	2.3954882953602614e-24	2.0943172411545557e-23	strong_enhancer
rho	Rhet	CRX.1208	0.03536342843589155	0.05833019260260617	12	-3.9990308431865937	1.146258047127592	0.006893316158184822	0.00911754869059045	weak_silencer
rho	Rhom	CRX.1208	0.4676931898497805	0.4600541418954585	12	-1.098350003231349	0.8226873378605918	9.51695489025853e-12	2.8537536491202704e-11	weak_enhancer
rho	WT	CRX.1208	0.036062999077600445	0.040594722414882024	12	-3.7317415833037795	0.9047139743967924	0.00006228425776857493	0.0000992820960828915	weak_silencer
rho	CrxKO	CRX.1208_full_mutant	0.9971657416206311	0.23794325928595222	12	-0.030526921119049744	0.2353237711070122	9.875408458040983e-35	3.369027814168094e-33	strong_enhancer
rho	Ehet	CRX.1208_full_mutant	0.3964825522786171	0.11338770235606153	12	-0.9644303488554451	0.2803822592053444	6.459701363196104e-26	6.5580043372036495e-25	weak_enhancer
rho	Ehom	CRX.1208_full_mutant	2.6815908706271645	0.6405176511362087	12	0.9586678849676863	0.23555187064530622	5.847029417494539e-37	3.409932953673469e-35	strong_enhancer
rho	Rhet	CRX.1208_full_mutant	0.12439898848018109	0.0846073014452636	12	-2.27436045891153	0.6166023500006445	0.007389466201530318	0.009744551083250995	weak_enhancer
rho	Rhom	CRX.1208_full_mutant	0.8376787229721069	0.32362961827327175	12	-0.24667948422724814	0.37298484350273786	1.3799732261939065e-29	2.0828840598382955e-28	weak_enhancer
rho	WT	CRX.1208_full_mutant	0.1481684994503479	0.07651937266371527	12	-2.0276146340208157	0.4862293512153578	0.5025700932456014	0.5479259413388105	inactive
rho	CrxKO	CRX.1210	0.03772559638226136	0.041323961033245794	12	-3.6716140070024257	0.8879161460680459	0.0654949295438791	0.07897964470220131	inactive
rho	Ehet	CRX.1210	0.12192154960837798	0.16630515142226301	12	-2.629891256367957	1.0251963512282458	0.002725670465064579	0.0037353565007974317	weak_enhancer
rho	Ehom	CRX.1210	0.07081391490960877	0.10643326757024087	12	-3.238411036950168	1.0869326360247904	0.00013291801039935406	0.0002054212352923818	weak_enhancer
rho	Rhet	CRX.1210	0.2714996491338836	0.32960850726615154	12	-1.756685677935821	0.9517260593282976	0.0016632321940644149	0.002325928292038452	weak_enhancer
rho	Rhom	CRX.1210	0.09737291241237962	0.1674193570971671	12	-3.0168502365743155	1.1727259039628677	0.00024265853414360598	0.00036559771911382855	weak_enhancer
rho	WT	CRX.1210	0.30185267394852106	0.12989801016877262	12	-1.2827672990354102	0.41219190625382685	7.376418095577466e-6	0.000012839130695217171	weak_enhancer
rho	CrxKO	CRX.1210_full_mutant	0.015199148354421361	0.016199577760985014	12	-4.565977556568061	0.8711620682216022	0.27608290616761055	0.3111070069901369	inactive
rho	Ehet	CRX.1210_full_mutant	0.019559817215711244	0.02125239845396686	12	-4.324067731420116	0.8829380184372498	0.0659665881407631	0.07951642456600913	inactive
rho	Ehom	CRX.1210_full_mutant	0.006992435826827817	0.014292907377281493	12	-5.785150376843168	1.2823603756229451	0.06314440163559816	0.07625765135214427	inactive
rho	Rhet	CRX.1210_full_mutant	0.07136186990004802	0.06666262461508779	12	-2.9536647162544867	0.792051928798951	0.8063859246626136	0.8504758453904195	inactive
rho	Rhom	CRX.1210_full_mutant	0.012744793178292217	0.02285741330865342	12	-5.082139580012053	1.1995891888910273	0.42197637242973696	0.46491743916911354	inactive
rho	WT	CRX.1210_full_mutant	0.2430685657745739	0.12076210739064464	12	-1.5247152047827428	0.4696881795869326	0.0008823171676795802	0.001263979008109875	weak_enhancer
rho	CrxKO	CRX.1212	0.5941057085820066	0.3439035100275492	12	-0.6651928305239839	0.5375775583990754	2.075635541854094e-17	1.0051575283137047e-16	weak_enhancer
rho	Ehet	CRX.1212	0.3469313293445113	0.3216070317134064	12	-1.368738679551193	0.7875408088332633	3.8306523220692195e-8	8.29759374744775e-8	weak_enhancer
rho	Ehom	CRX.1212	0.1598321819351167	0.1343432754917392	12	-2.1008489478785637	0.731051394613416	2.905824085045966e-11	8.34978745910064e-11	weak_enhancer
rho	Rhet	CRX.1212	0.49446042143818847	0.32257012005775776	12	-0.8815789149654952	0.5954674572240293	3.375613853786993e-9	8.078619401835127e-9	weak_enhancer
rho	Rhom	CRX.1212	0.5515590496483959	0.41642352898988444	12	-0.8205490482773646	0.671628875559116	1.8820371954508666e-15	7.79082309484927e-15	weak_enhancer
rho	WT	CRX.1212	0.6514651612828349	0.35306707880904437	12	-0.5572918709409446	0.507465294321608	6.859848812941164e-8	1.4472211421436988e-7	weak_enhancer
rho	CrxKO	CRX.1212_full_mutant	0.11651288841489084	0.04957047521760409	12	-2.232937618194888	0.40788291523469583	3.5967780440966985e-14	1.3341488861142053e-13	weak_enhancer
rho	Ehet	CRX.1212_full_mutant	0.14802223793425054	0.053922771136661635	12	-1.972697478846847	0.35300061941582883	1.0468710486820007e-14	4.074749812408023e-14	weak_enhancer
rho	Ehom	CRX.1212_full_mutant	0.015641424059149686	0.0158628397827358	12	-4.511483715358622	0.8410127463052313	0.14601150029207904	0.16969760905534126	inactive
rho	Rhet	CRX.1212_full_mutant	0.46559157696640946	0.09589085758522173	12	-0.7852176990412343	0.20381965363920665	8.792512510890045e-25	8.006207625347509e-24	weak_enhancer
rho	Rhom	CRX.1212_full_mutant	0.2760917422637716	0.14812137427543187	12	-1.4134994736830528	0.5029461297037843	1.4414560988638617e-18	7.68844982554148e-18	weak_enhancer
rho	WT	CRX.1212_full_mutant	0.5702193740264475	0.08119853196669995	12	-0.5717714044357176	0.14168471302893365	9.087043637530002e-28	1.1185048730301095e-26	weak_enhancer
rho	CrxKO	CRX.1213	0.20935920156424248	0.09123880271009001	12	-1.6506476722021663	0.41699841183609776	1.3817991876871355e-17	6.799958265860169e-17	weak_enhancer
rho	Ehet	CRX.1213	0.33800973326836176	0.2512955600033802	12	-1.3046871778100129	0.6633348936219726	7.911157503852713e-10	2.007547186654063e-9	weak_enhancer
rho	Ehom	CRX.1213	0.12538124665983277	0.11193377062002507	12	-2.36945489039989	0.7655830200127588	8.300795256233556e-10	2.1026249670513525e-9	weak_enhancer
rho	Rhet	CRX.1213	0.43643607297428116	0.23353414215426757	12	-0.9550080813743652	0.5017862359199016	1.0983011566865273e-10	3.001702723635608e-10	weak_enhancer
rho	Rhom	CRX.1213	0.13692500887738737	0.1077366732082816	12	-2.2292574386804764	0.6941693672326135	1.7753499944276404e-10	4.762937777413152e-10	weak_enhancer
rho	WT	CRX.1213	0.4149385587302347	0.2694351592035262	12	-1.0555300951847073	0.5931361972096352	0.00004021238594702644	0.00006526293888186597	weak_enhancer
rho	CrxKO	CRX.1213_full_mutant	0.011507387222925483	0.015191483543034198	12	-4.969255269301506	1.0044791552540846	0.037929715376017	0.04685104450764322	weak_silencer
rho	Ehet	CRX.1213_full_mutant	0.03794276539076475	0.040539263917074124	12	-3.6524406363539703	0.872655954830756	0.6659841328594215	0.7124238229460431	inactive
rho	Ehom	CRX.1213_full_mutant	0.004671889769642834	0.007136001855011882	12	-5.968136082008029	1.097218715158497	0.012756687901881985	0.01646785090351186	weak_silencer
rho	Rhet	CRX.1213_full_mutant	0.09626759785574683	0.09672442552343097	12	-2.6895697659976645	0.8353996388987325	0.4542602338674767	0.49848339611024334	inactive
rho	Rhom	CRX.1213_full_mutant	0.009931186549404652	0.015303561261568172	12	-5.220207453499752	1.102843721309865	0.2213932491194978	0.2521077357394798	inactive
rho	WT	CRX.1213_full_mutant	0.1597689379676168	0.09644994981845337	12	-1.9893966220155355	0.5574405381616182	0.41855355246921444	0.4613837198633429	inactive
rho	CrxKO	CRX.1214	0.013995059870699043	0.020165017503830297	12	-4.830881705274719	1.0600290819191815	0.09981474036048484	0.11811021304689176	inactive
rho	Ehet	CRX.1214	0.005393394484433247	0.01101428883859823	12	-6.044065408966613	1.2817839842641718	0.00005348982301158907	0.00008576530335174878	weak_silencer
rho	Ehom	CRX.1214	0.0016750187890598879	0.004567523202887135	12	-7.4581675499609	1.4602990471421025	0.0000645192076964637	0.00010269901072160131	weak_silencer
rho	Rhet	CRX.1214	0.02885950730515308	0.05655379684607883	12	-4.333786389503966	1.2557631877295254	0.0021410227552551295	0.002962759584134787	weak_silencer
rho	Rhom	CRX.1214	0.007509471655577588	0.020895950679310646	12	-5.9757130292793885	1.4724964254478223	0.018449620815764078	0.023463308925218238	weak_silencer
rho	WT	CRX.1214	0.06348326047794481	0.030086090538103183	12	-2.858286852690764	0.45012849350891593	0.00011330202703052244	0.00017642110826610836	weak_silencer
rho	CrxKO	CRX.1214_full_mutant	0.005076504343672831	0.01007335216771165	12	-6.08156005262722	1.2636674222651165	0.0003141200468122904	0.000468367614566515	weak_silencer
rho	Ehet	CRX.1214_full_mutant	0.0014057277769044662	0.003976665552156252	12	-7.665961510616974	1.4824043921879209	1.0164690631382208e-6	1.922134534231094e-6	strong_silencer
rho	Ehom	CRX.1214_full_mutant	0.0010751889942099255	0.0015317595752529281	12	-7.3894749969678974	1.0528211364521933	1.3060727286756357e-6	2.4433640179809145e-6	weak_silencer
rho	Rhet	CRX.1214_full_mutant	0.027240275196246777	0.0322811278447964	12	-4.041697861026798	0.9366313745835901	0.001317297151526532	0.0018584007630910828	weak_silencer
rho	Rhom	CRX.1214_full_mutant	0.00008982414482776465	0.0001558367695676113	12	-10.012041300902533	1.1784604833993009	1.8144859912155947e-10	4.862420174564515e-10	strong_silencer
rho	WT	CRX.1214_full_mutant	0.06666069782965804	0.037627563559670375	12	-2.846432452625545	0.5259138997210996	0.0005715753392432426	0.0008327764347795975	weak_silencer
rho	CrxKO	CRX.1224	1.9611609948509265	0.6267912216638404	12	0.6249072665060775	0.31186335367080886	6.287198009753843e-35	2.2471985000840365e-33	strong_enhancer
rho	Ehet	CRX.1224	2.5493433709872497	1.0794901707026716	12	0.8533752288413538	0.40610490170922814	4.0682887729730856e-25	3.829318325056768e-24	strong_enhancer
rho	Ehom	CRX.1224	7.449506484238355	2.154087375164599	12	1.9679975660528497	0.28337332414329547	1.1541551493871743e-40	1.6740461979691903e-38	strong_enhancer
rho	Rhet	CRX.1224	1.4698592195306206	0.7181178466989672	12	0.27813817033459526	0.4626628509900377	1.2403385402852153e-16	5.646510289094302e-16	weak_enhancer
rho	Rhom	CRX.1224	2.0957676237798366	1.506575220802978	12	0.5316291049751972	0.6454313113263075	1.2012896293212622e-19	7.002176159294949e-19	strong_enhancer
rho	WT	CRX.1224	4.823779152784357	2.191823247796884	12	1.4797123919608932	0.4332326984060177	1.8400345374656894e-14	7.004937172348426e-14	strong_enhancer
rho	CrxKO	CRX.1224_full_mutant	0.0004265079222374915	0.0008915140406119217	12	-8.600219306377575	1.2964101898492637	2.7548860922769527e-8	6.043357479296527e-8	strong_silencer
rho	Ehet	CRX.1224_full_mutant	0.023453721820711343	0.02740136025644952	12	-4.183107156831301	0.9277726803313427	0.17850847317435115	0.20542203024624484	inactive
rho	Ehom	CRX.1224_full_mutant	0.006105809549774449	0.017157943767335496	12	-6.19135308352324	1.4784035360470742	0.018191927227841527	0.023152612959883002	weak_silencer
rho	Rhet	CRX.1224_full_mutant	0.09439553420006264	0.0883536319207978	12	-2.674854916912074	0.7932129635345666	0.40240936951866313	0.4446448993939294	inactive
rho	Rhom	CRX.1224_full_mutant	0.0011155605762357976	0.001866745260540585	12	-7.465920634098319	1.1554413811554414	1.517721296014374e-6	2.8222837201815677e-6	weak_silencer
rho	WT	CRX.1224_full_mutant	0.4506863632910194	0.0914312136698769	12	-0.8171497410974493	0.20082895519552477	9.99564890769902e-18	4.977786659494725e-17	weak_enhancer
rho	CrxKO	CRX.1232	1.4184201924631885	0.44057366955857485	12	0.3034922032265641	0.30348478886139635	6.895275399823466e-34	1.9836158866133226e-32	strong_enhancer
rho	Ehet	CRX.1232	0.17580145319989648	0.10422754498714255	12	-1.8890060037062402	0.5488277984068048	1.145894062058855e-9	2.8626024004897136e-9	weak_enhancer
rho	Ehom	CRX.1232	0.41016253268495967	0.13329406733403829	12	-0.9414008947724143	0.3168568071458833	1.3715294479895544e-27	1.650681212510769e-26	weak_enhancer
rho	Rhet	CRX.1232	0.1420032856726352	0.08087153474192156	12	-2.0923605225193995	0.5300102629393431	0.00026711931135543315	0.0004008795672970093	weak_enhancer
rho	Rhom	CRX.1232	1.9004230760135192	0.906292965570392	12	0.5396176295653153	0.45267848061400967	1.4361508291759666e-28	1.9310731424362487e-27	strong_enhancer
rho	WT	CRX.1232	0.03284617461784429	0.02065043080087328	12	-3.5824622620370246	0.5771347697291528	1.1563081079955307e-6	2.1744066650458383e-6	weak_silencer
rho	CrxKO	CRX.1232_full_mutant	0.24892248804317443	0.1530213860970288	12	-1.550893741822481	0.5661802148504114	2.870991977288777e-13	9.809368029393052e-13	weak_enhancer
rho	Ehet	CRX.1232_full_mutant	0.16068116566974627	0.1136056994116189	12	-2.0310275059350373	0.6367013287586494	9.655054776346477e-8	2.0100466847098942e-7	weak_enhancer
rho	Ehom	CRX.1232_full_mutant	0.010180239423339886	0.01032358153152487	12	-4.940920322252592	0.8409679816834822	0.936390257565501	0.9755972737024164	inactive
rho	Rhet	CRX.1232_full_mutant	0.5086365948390689	0.2689902199403332	12	-0.7993255846455144	0.4965966334258657	1.7269237067659398e-11	5.062220324077431e-11	weak_enhancer
rho	Rhom	CRX.1232_full_mutant	0.3845503380146292	0.2128239348514706	12	-1.089276575095821	0.5169061706031843	1.941006215527702e-19	1.1127808679712812e-18	weak_enhancer
rho	WT	CRX.1232_full_mutant	0.18803099893409192	0.0745471010578023	12	-1.7441422804432944	0.38208333814988754	0.006056997053361857	0.008054500207238711	weak_enhancer
rho	CrxKO	CRX.1233	1.3499812353479406	0.6584194904129909	12	0.19339235118774772	0.46194878812206364	9.671372660686374e-24	8.029239296807647e-23	strong_enhancer
rho	Ehet	CRX.1233	0.20587310671782977	0.12108177612380762	12	-1.729029052160123	0.545039017618182	2.02028641264657e-10	5.392067327016107e-10	weak_enhancer
rho	Ehom	CRX.1233	2.545772821345654	1.1394744775289383	12	0.8431314104292845	0.4273238960982667	4.6227821597501616e-32	9.694905645102904e-31	strong_enhancer
rho	Rhet	CRX.1233	0.12724607702348792	0.13158923525764615	12	-2.425268794124235	0.8528028391198869	0.10141675609447205	0.11992381383384199	inactive
rho	Rhom	CRX.1233	0.4016760968938395	0.31283984427436945	12	-1.149164856497993	0.6885573501762978	4.1405622357042323e-14	1.5271613515397022e-13	weak_enhancer
rho	WT	CRX.1233	0.2284922366865607	0.10549477724886906	12	-1.5728699995513329	0.43958379226893257	0.0010249180253351217	0.0014604472854117703	weak_enhancer
rho	CrxKO	CRX.1233_full_mutant	0.05233573244816103	0.04253070860594677	12	-3.2036059030586297	0.7120814316697575	0.0003709949097551986	0.0005495261273630502	weak_enhancer
rho	Ehet	CRX.1233_full_mutant	0.05140419523737788	0.032535687535176085	12	-3.136489768294537	0.5804382445137051	0.004498744487939986	0.00604927022804909	weak_enhancer
rho	Ehom	CRX.1233_full_mutant	0.0161641766570036	0.0314505706425154	12	-4.9077773139490555	1.251254978941933	0.8883735148934641	0.9298144023200587	inactive
rho	Rhet	CRX.1233_full_mutant	0.13488773357107334	0.08227417654606524	12	-2.161459461816839	0.5624002349255421	0.0010779558651610353	0.001532913992254682	weak_enhancer
rho	Rhom	CRX.1233_full_mutant	0.060241382131396265	0.0568808969157247	12	-3.128092593076767	0.7983693895326178	6.009736854840149e-6	0.000010543184078854172	weak_enhancer
rho	WT	CRX.1233_full_mutant	0.276506619479989	0.1096735839073751	12	-1.3585754308921894	0.3822431499425548	8.489392252119635e-6	0.000014682553781995047	weak_enhancer
rho	CrxKO	CRX.1237	0.4262975992391469	0.13540303700840509	12	-0.9006752560569101	0.31002473839084094	6.384046290537369e-27	7.14771557290145e-26	weak_enhancer
rho	Ehet	CRX.1237	0.014490308639907926	0.01557022177786458	12	-4.618079478687959	0.8761327022914425	0.0077576083548293985	0.010211754261565346	weak_silencer
rho	Ehom	CRX.1237	1.8939075993684045	0.4681313196225419	12	0.6089907050678088	0.2435220833258131	1.3766092473986525e-35	5.790258016841254e-34	strong_enhancer
rho	Rhet	CRX.1237	0.008665918612268357	0.014477110211769667	12	-5.414650832328116	1.1543773083399118	6.0850092199269885e-6	0.000010671074671013928	weak_silencer
rho	Rhom	CRX.1237	0.015875155283728962	0.020081150925861047	12	-4.620770733223618	0.977518061853196	0.656496544195205	0.7031947832958501	inactive
rho	WT	CRX.1237	0.013397605990774995	0.012198198065883228	12	-4.614554760725193	0.7770141766196229	1.2013952320786388e-7	2.477505742762058e-7	strong_silencer
rho	CrxKO	CRX.1237_full_mutant	0.00172193686290138	0.004225452618017287	12	-7.338801215590701	1.3960628044326293	4.6512316703378725e-6	8.250669907885123e-6	strong_silencer
rho	Ehet	CRX.1237_full_mutant	0.00433176614633483	0.005360461458925284	12	-5.906156234110533	0.9637181122812685	3.9166930749969605e-6	7.003507015993134e-6	weak_silencer
rho	Ehom	CRX.1237_full_mutant	0.003762435001571966	0.008113939906988806	12	-6.448585496808348	1.3159761186452237	0.0027244080288693893	0.0037339678303436223	weak_silencer
rho	Rhet	CRX.1237_full_mutant	0.05135462827857864	0.03580776015645929	12	-3.167104012184403	0.6294502323814992	0.20278657984677917	0.2319476934250103	inactive
rho	Rhom	CRX.1237_full_mutant	0.001028121403737087	0.0030087032887690145	12	-8.009018100249644	1.5026616906996	5.792871643026728e-6	0.000010178214237702856	weak_silencer
rho	WT	CRX.1237_full_mutant	0.04505292374356435	0.013329923081812448	12	-3.141876787550138	0.2896873848981624	1.0638420232077812e-9	2.666959898055011e-9	weak_silencer
rho	CrxKO	CRX.1240	0.0017013116395870062	0.002957836907661573	12	-7.072320022427034	1.1798001947037766	1.4728622009263171e-6	2.7419275453339515e-6	strong_silencer
rho	Ehet	CRX.1240	0.005106132950525572	0.007015984376730168	12	-5.807588258777845	1.0298304097019695	0.000015081602361460692	0.000025476338138880402	weak_silencer
rho	Ehom	CRX.1240	0.01773838138424115	0.020560753844394427	12	-4.457855514122569	0.9228553156757994	0.12870108095658112	0.15052844147673794	inactive
rho	Rhet	CRX.1240	0.0026242689170812654	0.004002564014899876	12	-6.543878530451039	1.09628974358372	4.3748751608201744e-8	9.423323915263153e-8	strong_silencer
rho	Rhom	CRX.1240	0.000025656814449917897	0.00008887781237525028	12	-11.853176029800338	1.6015459273656616	1.0099358380363295e-9	2.537622521456581e-9	strong_silencer
rho	WT	CRX.1240	0.014225347383444475	0.011674641727959312	12	-4.510199509555347	0.7175926851859786	6.925274208115798e-8	1.4604757257807738e-7	strong_silencer
rho	CrxKO	CRX.1240_full_mutant	0.003848111428025831	0.0099268178100074	12	-6.577829047224111	1.426643794374298	0.00010883752059774475	0.00016976931506823683	weak_silencer
rho	Ehet	CRX.1240_full_mutant	0.01848581878775933	0.03251773975355986	12	-4.695550058762671	1.1872646426981486	0.023371316411592267	0.02944184773291219	weak_silencer
rho	Ehom	CRX.1240_full_mutant	0.0058315720709762355	0.00928794985063096	12	-5.776065146004623	1.1239185762356703	0.042059848009791456	0.05170263562557448	inactive
rho	Rhet	CRX.1240_full_mutant	0.04088210135736267	0.10387773216914939	12	-4.2015873997194655	1.4174092340451903	0.008762073367275063	0.011481883451932386	weak_silencer
rho	Rhom	CRX.1240_full_mutant	0.01264787455918588	0.022113915430293368	12	-5.070488640393606	1.183404025201477	0.4339099192538475	0.4772934806695696	inactive
rho	WT	CRX.1240_full_mutant	0.052482094155348165	0.05901483910079007	12	-3.355948207253223	0.9040630243357549	0.0006203710722849761	0.0009010680910366529	weak_silencer
rho	CrxKO	CRX.125	1.7190130409214344	0.22184514845462766	12	0.5334914581078506	0.12852124031315448	4.753867906456553e-37	2.838684150676128e-35	strong_enhancer
rho	Ehet	CRX.125	2.4993776182472294	0.8876088549238328	12	0.856653275591603	0.34464031275396667	5.0490723760735985e-30	8.053440593039137e-29	strong_enhancer
rho	Ehom	CRX.125	0.17486495400359228	0.082653697799204	12	-1.844565765651383	0.4490533849724996	4.3720590747422375e-19	2.434492436367925e-18	weak_enhancer
rho	Rhet	CRX.125	2.774946923446324	0.5817947595005171	12	0.9991223630638469	0.20740905122787795	2.4985276050113414e-38	2.0804406524394435e-36	strong_enhancer
rho	Rhom	CRX.125	4.6995578142767975	2.8347864761533175	12	1.3923113003835874	0.5570585639547494	2.2657895363333884e-25	2.180161795670757e-24	strong_enhancer
rho	WT	CRX.125	0.7026464393888524	0.18224010283614545	12	-0.38545291377247376	0.2551527735324068	1.6027746448031813e-16	7.230576816387102e-16	weak_enhancer
rho	CrxKO	CRX.1250	0.07350636344884907	0.04396081746527059	12	-2.7632680325241847	0.5529642548096243	9.089515361804061e-8	1.8964362151554817e-7	weak_enhancer
rho	Ehet	CRX.1250	0.019973657376774537	0.012202806418008668	12	-4.071932489375399	0.5631899938853866	0.14417015167351127	0.16767457385602444	inactive
rho	Ehom	CRX.1250	0.006385646379756803	0.010551448435992528	12	-5.7119503140885595	1.1473863809297473	0.06308067295656056	0.0761847805215898	inactive
rho	Rhet	CRX.1250	0.014443087938174358	0.015345940426837186	12	-4.615349008618086	0.8692636957480303	0.000013140255781259806	0.000022319373713681092	weak_silencer
rho	Rhom	CRX.1250	0.013227191955492962	0.01913167096598908	12	-4.889896502426177	1.0624649930995334	0.7280248800691498	0.773874957622441	inactive
rho	WT	CRX.1250	0.0360007672419005	0.01487899018477467	12	-3.403064634901118	0.39711360194030576	1.9205326738525244e-8	4.276897189198401e-8	weak_silencer
rho	CrxKO	CRX.1250_full_mutant	0.08853436623946097	0.054497313994964526	12	-2.5850081004302963	0.5668220482226369	1.5938957777840203e-8	3.573390992834099e-8	weak_enhancer
rho	Ehet	CRX.1250_full_mutant	0.07380955836974716	0.059901486697339974	12	-2.859266895801853	0.7113365690652489	0.0010122331631213486	0.0014430123314602683	weak_enhancer
rho	Ehom	CRX.1250_full_mutant	0.02563263033006784	0.04508664815390028	12	-4.368641000439553	1.187225238587743	0.14110257000020704	0.16426833641843747	inactive
rho	Rhet	CRX.1250_full_mutant	0.1765208412912216	0.10953242962853722	12	-1.8971768752664733	0.5707198028047962	0.000048832090872466306	0.00007860826772123639	weak_enhancer
rho	Rhom	CRX.1250_full_mutant	0.05605134327713343	0.05298331675118928	12	-3.200706991724695	0.7990241894552156	0.00001137507276938213	0.00001944082906999499	weak_enhancer
rho	WT	CRX.1250_full_mutant	0.19354598311984375	0.10858277852605819	12	-1.7790600705335655	0.5231059446266402	0.045942018516063124	0.056254920088131107	inactive
rho	CrxKO	CRX.1252	0.08958759967219942	0.09951725911090303	12	-2.8144262178308095	0.8965353899721351	0.00012632604715095923	0.00019572462644621932	weak_enhancer
rho	Ehet	CRX.1252	0.10487430873604227	0.12025487320366052	12	-2.674659223703748	0.9161512082338732	0.0016169011757937689	0.0022631784481506358	weak_enhancer
rho	Ehom	CRX.1252	0.01267447686213747	0.024727749569731842	12	-5.153134331851797	1.2529719296863764	0.64797254302976	0.6946105000545985	inactive
rho	Rhet	CRX.1252	0.14303813143236935	0.07131244281980847	12	-2.0556384959913605	0.4711570122510137	0.00004775781949761229	0.00007698367376104678	weak_enhancer
rho	Rhom	CRX.1252	0.014545024411930799	0.02364884581394514	12	-4.876988440663648	1.1370858648316395	0.7682834719781974	0.8133425478310378	inactive
rho	WT	CRX.1252	0.31930181166713617	0.1419998840751966	12	-1.2318516861256494	0.42481332540198546	5.462752560827727e-6	9.624136280270273e-6	weak_enhancer
rho	CrxKO	CRX.1252_1_double	0.09661490346322753	0.06011973504547567	12	-2.500669313268413	0.5720962222605972	7.130961312076973e-9	1.654898293864408e-8	weak_enhancer
rho	Ehet	CRX.1252_1_double	0.09106462283336687	0.06665599273153389	12	-2.610702075834436	0.6550056371731942	0.000038177641349169814	0.00006209511541414618	weak_enhancer
rho	Ehom	CRX.1252_1_double	0.009321479525663307	0.022478306347951085	12	-5.635004563741939	1.3853307534643375	0.1466048237512413	0.1703387502300011	inactive
rho	Rhet	CRX.1252_1_double	0.2657641232502289	0.1700417355117144	12	-1.4967182983724947	0.585785250879772	7.743496653036902e-7	1.4814218759611592e-6	weak_enhancer
rho	Rhom	CRX.1252_1_double	0.11855368351674177	0.16455515196603038	12	-2.669311056260225	1.0362641176128398	7.990930677199594e-6	0.000013865789641091442	weak_enhancer
rho	WT	CRX.1252_1_double	0.29243537284342397	0.1133647045077966	12	-1.2995134866869722	0.3741708230752158	2.504321517220219e-6	4.5603560951032695e-6	weak_enhancer
rho	CrxKO	CRX.1252_2_double	0.27210248908431484	0.1763065535978538	12	-1.4768445187045218	0.59206086368194	6.467814947813233e-13	2.141365373046714e-12	weak_enhancer
rho	Ehet	CRX.1252_2_double	0.20375319913506987	0.16436451795402698	12	-1.8414575552157457	0.7079713687822885	1.3606072939808226e-7	2.790982954678545e-7	weak_enhancer
rho	Ehom	CRX.1252_2_double	0.02198278185852129	0.03786243055646848	12	-4.506444129994345	1.173838451535197	0.24755696849564007	0.2803534034716391	inactive
rho	Rhet	CRX.1252_2_double	0.392200540732351	0.1755056358633552	12	-1.0272456209776009	0.4272321019600369	2.5558167039252717e-12	8.04534740095883e-12	weak_enhancer
rho	Rhom	CRX.1252_2_double	0.2314716562971032	0.2989055900502536	12	-1.9538734451764368	0.9905307640079614	6.881313391139657e-8	1.4515452022856238e-7	weak_enhancer
rho	WT	CRX.1252_2_double	0.4313641045395185	0.1958567051305171	12	-0.9345205805118713	0.432938390799534	1.9492844376454692e-7	3.9409903531605606e-7	weak_enhancer
rho	CrxKO	CRX.1252_full_mutant	0.16337166127241054	0.06374403612816082	12	-1.8825810072980822	0.3764398068096673	1.2121946224917754e-17	5.996822423338122e-17	weak_enhancer
rho	Ehet	CRX.1252_full_mutant	0.13547010103706028	0.07074816031010711	12	-2.119589005052866	0.49108998256772635	1.0618115848542047e-9	2.662463534540735e-9	weak_enhancer
rho	Ehom	CRX.1252_full_mutant	0.024315564562438673	0.03900139320314869	12	-4.35330139660808	1.1284172808866275	0.11718206717390355	0.13765739545426373	inactive
rho	Rhet	CRX.1252_full_mutant	0.37081141320628835	0.1940301742089918	12	-1.1130636774700067	0.49193904430957813	3.5715495564420133e-10	9.32206154616931e-10	weak_enhancer
rho	Rhom	CRX.1252_full_mutant	0.14280814809911674	0.16429392663756995	12	-2.3677990958870705	0.918200331845082	1.9640693813510126e-7	3.969097333171547e-7	weak_enhancer
rho	WT	CRX.1252_full_mutant	0.421778576089125	0.17650498037699475	12	-0.9439615082826572	0.4017130926969558	6.239119992799851e-8	1.3214121118994464e-7	weak_enhancer
rho	CrxKO	CRX.1257	0.2522589432990891	0.12493503265931541	12	-1.4869823589168896	0.468365653414852	1.522016694675179e-16	6.880060184917539e-16	weak_enhancer
rho	Ehet	CRX.1257	0.022089779823225603	0.041060624820816016	12	-4.5596718681187305	1.2223188121426427	0.05300266666591769	0.06449305615149847	inactive
rho	Ehom	CRX.1257	0.13815523053191434	0.1311039662473429	12	-2.3004431162263392	0.8013310790784922	1.4201697856165447e-9	3.518459101904365e-9	weak_enhancer
rho	Rhet	CRX.1257	0.0003719365818492844	0.0008231769726570239	12	-8.784122395968623	1.3321675561614192	2.3536261354217816e-9	5.720456516384053e-9	strong_silencer
rho	Rhom	CRX.1257	0.012032702169992582	0.018221661381737447	12	-5.016063176839321	1.0917289241429309	0.49177959537466875	0.5369558225013139	inactive
rho	WT	CRX.1257	0.014032693664329535	0.013362481401151144	12	-4.589068025397008	0.8033711661267364	2.0554785343305224e-7	4.14543784784201e-7	strong_silencer
rho	CrxKO	CRX.1257_full_mutant	0.18569760974233707	0.06726825919712626	12	-1.745285061109889	0.35113922821371985	1.4807836676839476e-19	8.579043529666411e-19	weak_enhancer
rho	Ehet	CRX.1257_full_mutant	0.2295602017767903	0.10667651944838281	12	-1.569351014113425	0.4421788039763274	6.91012807976176e-14	2.49704250565304e-13	weak_enhancer
rho	Ehom	CRX.1257_full_mutant	0.03927764181910878	0.05255267271986696	12	-3.7501544421743978	1.0129704928785164	0.0020347997691595064	0.0028214116448898497	weak_enhancer
rho	Rhet	CRX.1257_full_mutant	0.3650504608132446	0.09517540284521402	12	-1.0406014439465303	0.2564439813870052	1.0167603294244986e-19	5.9675775293360075e-19	weak_enhancer
rho	Rhom	CRX.1257_full_mutant	0.2201012749664064	0.22770627835818244	12	-1.8775138840798424	0.853049103255094	2.1187755936565134e-9	5.1717401766012416e-9	weak_enhancer
rho	WT	CRX.1257_full_mutant	0.563114249808945	0.1465702527749257	12	-0.6070487776396692	0.25603139103838907	4.579733872831271e-15	1.8389279680120135e-14	weak_enhancer
rho	CrxKO	CRX.125_full_mutant	0.349743154356632	0.08187997753042095	12	-1.07723639798387	0.23099852551058528	2.7329550695854527e-28	3.554659871242126e-27	weak_enhancer
rho	Ehet	CRX.125_full_mutant	0.40169439756233266	0.21649828871361215	12	-1.0395711037832625	0.5049899390065542	4.0272549076066554e-14	1.4864676544543234e-13	weak_enhancer
rho	Ehom	CRX.125_full_mutant	0.024778161130049436	0.0207007473763098	12	-3.9625079740723548	0.7276199017492274	0.00108322489707078	0.0015401633022985885	weak_enhancer
rho	Rhet	CRX.125_full_mutant	0.6823393751263458	0.2902419117820872	12	-0.4653808118400386	0.4078055527286284	6.036259228062169e-16	2.5962728135698044e-15	weak_enhancer
rho	Rhom	CRX.125_full_mutant	0.7848095350938502	0.591520178471996	12	-0.4672406450266312	0.6707107035580662	1.9786835815770287e-16	8.860624296586945e-16	weak_enhancer
rho	WT	CRX.125_full_mutant	0.24966448142212752	0.11259423744510114	12	-1.480206523898955	0.4302770899763752	0.00021203239752866335	0.00032137210013074966	weak_enhancer
rho	CrxKO	CRX.1261	0.01635206202419317	0.02539952782389716	12	-4.7271555244028844	1.107929828553685	0.18511725670752655	0.21261366396580306	inactive
rho	Ehet	CRX.1261	0.13338648358320487	0.054408465107737496	12	-2.0914582844474605	0.3923106201688858	1.895153667736156e-12	6.032827576360249e-12	weak_enhancer
rho	Ehom	CRX.1261	0.11225509084115642	0.10053651899200285	12	-2.4814613546612105	0.7674372338871944	2.1869881198089287e-9	5.332162120111087e-9	weak_enhancer
rho	Rhet	CRX.1261	0.16794210919620756	0.1291090510778984	12	-2.016320183285375	0.6814458690234421	0.0010052962352423821	0.0014333959068158703	weak_enhancer
rho	Rhom	CRX.1261	0.290750315258512	0.3850005035914338	12	-1.741709542078704	1.0063986673171437	3.0804868528851844e-8	6.730042799335768e-8	weak_enhancer
rho	WT	CRX.1261	0.4516351174629863	0.1959919675036446	12	-0.881151816039628	0.41538206178904413	5.4322552815723717e-8	1.1588192735583079e-7	weak_enhancer
rho	CrxKO	CRX.1261_full_mutant	0.031167126372843135	0.039709603153649485	12	-3.9506070468730843	0.9820546475013449	0.36696584102294283	0.40753438242826523	inactive
rho	Ehet	CRX.1261_full_mutant	0.09315014748090528	0.10719238345113832	12	-2.7952352540485874	0.9183601204052046	0.0039020024907122693	0.005274142968568102	weak_enhancer
rho	Ehom	CRX.1261_full_mutant	0.14811988377873325	0.10040005163715301	12	-2.0987641816960108	0.6148672606609417	1.7501352516709237e-13	6.09221037827138e-13	weak_enhancer
rho	Rhet	CRX.1261_full_mutant	0.23899033523363966	0.1778592231563032	12	-1.6517000048553816	0.6638792640746219	0.000021397392505197003	0.00003565359854006589	weak_enhancer
rho	Rhom	CRX.1261_full_mutant	0.11839205121603937	0.14506475669795518	12	-2.592166768316342	0.9575103910984859	1.6156498961500421e-6	2.9980637171594443e-6	weak_enhancer
rho	WT	CRX.1261_full_mutant	0.2935854642024419	0.14780103300857433	12	-1.3385348643303536	0.4752859602717189	0.00008286971423189831	0.00013057272420797825	weak_enhancer
rho	CrxKO	CRX.1264	0.9793106279384429	0.2920390685162293	12	-0.0635034889797591	0.2918804318637195	1.3448840484961263e-32	3.0618413345103708e-31	strong_enhancer
rho	Ehet	CRX.1264	1.8591171523405563	0.6838567583278721	12	0.5566506557064148	0.35623326643590575	6.477344381125582e-28	8.087956477448783e-27	strong_enhancer
rho	Ehom	CRX.1264	1.401501202310726	0.5696223701030544	12	0.2611013174412211	0.3910054527889389	2.492089647120728e-31	4.71014371135504e-30	strong_enhancer
rho	Rhet	CRX.1264	1.827844125008025	0.6061609055200384	12	0.5509680461375919	0.3230144036269908	5.036201334606296e-26	5.155914317150216e-25	strong_enhancer
rho	Rhom	CRX.1264	6.36977828284017	9.34816993102342	12	1.2772612598884752	1.0717307522212156	1.9449096971801686e-12	6.183773131382343e-12	strong_enhancer
rho	WT	CRX.1264	1.5325865430155219	0.34369041419273094	12	0.40242352504700013	0.2215099725747203	4.6369313323795416e-24	3.9585149122672056e-23	weak_enhancer
rho	CrxKO	CRX.1264_1_double	0.26834041247787827	0.1136487979978456	12	-1.3979904591496846	0.4061811184069027	1.750211592547648e-19	1.0076378239092503e-18	weak_enhancer
rho	Ehet	CRX.1264_1_double	0.5659670366315696	0.28904535109401075	12	-0.6851026917856637	0.4814213334365342	3.413378199550266e-16	1.497795816966704e-15	weak_enhancer
rho	Ehom	CRX.1264_1_double	0.30784372854857517	0.12019888059367938	12	-1.2491100040113126	0.37668821166129407	1.6220707604970405e-24	1.4399761041458822e-23	weak_enhancer
rho	Rhet	CRX.1264_1_double	0.6649084628930982	0.2656656213136572	12	-0.48216153972169623	0.3848522889005534	6.64813681733603e-17	3.0922398247098096e-16	weak_enhancer
rho	Rhom	CRX.1264_1_double	0.39313345847459863	0.23663324766236363	12	-1.0881943334726338	0.5560363256233462	4.9261713419877465e-18	2.518766979999284e-17	weak_enhancer
rho	WT	CRX.1264_1_double	0.6283280397836557	0.2749936093208755	12	-0.5523185624578558	0.41863031401639855	2.2618591333752736e-9	5.507241786596946e-9	weak_enhancer
rho	CrxKO	CRX.1264_2_double	1.003833934578305	0.16143468280357134	12	-0.008940241048516762	0.15979264583119576	5.699560718617893e-35	2.063406184798188e-33	strong_enhancer
rho	Ehet	CRX.1264_2_double	1.5320306300849271	0.37013585094764534	12	0.3982292153626627	0.23817997096266977	2.8202309683497484e-37	1.7961595646016726e-35	strong_enhancer
rho	Ehom	CRX.1264_2_double	1.5105027495374088	0.29551204563098	12	0.39366253473734636	0.193804062849802	2.7502228863786915e-34	8.546027772158362e-33	strong_enhancer
rho	Rhet	CRX.1264_2_double	1.5083438366160309	0.33400905556309396	12	0.3870763885006137	0.21879608525411018	1.1655908707648819e-33	3.1937616034778885e-32	strong_enhancer
rho	Rhom	CRX.1264_2_double	2.154964536524454	0.6617600824954332	12	0.7227159109695095	0.30019445724940064	7.167807694467946e-37	4.0438306797246767e-35	strong_enhancer
rho	WT	CRX.1264_2_double	1.4033537484021161	0.4355237107139396	12	0.2928880977293387	0.30323854882247087	1.4282899079112292e-16	6.474607059110849e-16	weak_enhancer
rho	CrxKO	CRX.1264_full_mutant	0.5015747012792691	0.18502345892400016	12	-0.7537929484605249	0.3571840463375831	1.9136766946596284e-25	1.854851452870781e-24	weak_enhancer
rho	Ehet	CRX.1264_full_mutant	1.2192958267999232	0.5346966615789713	12	0.11032814655779714	0.4193932627041807	7.024185393999128e-22	4.9233900554291004e-21	weak_enhancer
rho	Ehom	CRX.1264_full_mutant	0.7649887768281881	0.27119196419824454	12	-0.32708485140274335	0.3440660847183249	3.595114568922711e-30	5.84631940242462e-29	weak_enhancer
rho	Rhet	CRX.1264_full_mutant	1.3574996781194704	0.5948401285206862	12	0.2178245761543063	0.4190941649770135	2.335825840298241e-18	1.2216828321876246e-17	weak_enhancer
rho	Rhom	CRX.1264_full_mutant	1.471628461180149	1.181911662123456	12	0.13749308844367764	0.705516117341285	6.218901101084909e-17	2.9006915882695215e-16	weak_enhancer
rho	WT	CRX.1264_full_mutant	1.590872501222332	0.5033133929820066	12	0.4165849840475424	0.3088612134515821	1.0837620716461706e-16	4.958815283351828e-16	weak_enhancer
rho	CrxKO	CRX.127	0.024802210467735203	0.01450328031367945	12	-3.843881189395418	0.5423259008672443	0.06574285330930815	0.07925948241633772	inactive
rho	Ehet	CRX.127	0.026998673524652683	0.011106105350126383	12	-3.6901338120814113	0.3953890974222262	0.6040505378509812	0.6508789662808003	inactive
rho	Ehom	CRX.127	0.005817220422455784	0.00960344562012488	12	-5.804513832020313	1.1468052232663144	0.03889753066770101	0.04798849171219087	weak_silencer
rho	Rhet	CRX.127	0.12513298219260202	0.06889189895698679	12	-2.2107530873867947	0.5145383129610017	0.0010249797166502798	0.0014604426269754153	weak_enhancer
rho	Rhom	CRX.127	0.019130662695787854	0.01327634066863873	12	-4.153027989685629	0.6270010131716507	0.0164256612490238	0.020987878158599208	weak_enhancer
rho	WT	CRX.127	0.22118125263551888	0.07645654317590178	12	-1.5652095169018276	0.3359665190823279	0.00006941163159277152	0.00011008905124999573	weak_enhancer
rho	CrxKO	CRX.127_full_mutant	0.04597721411107967	0.033404687377066256	12	-3.2915476642068673	0.6510580827828597	0.0004223852257415322	0.0006225702907704141	weak_enhancer
rho	Ehet	CRX.127_full_mutant	0.07107001838385235	0.051664784636825334	12	-2.8562217597621253	0.65135558075636	0.00046427235028051326	0.0006817616576751469	weak_enhancer
rho	Ehom	CRX.127_full_mutant	0.0049771973234249535	0.006338377200300288	12	-5.784811156482837	0.9817564093528154	0.02367592438337208	0.02980887251068077	weak_silencer
rho	Rhet	CRX.127_full_mutant	0.23945044696518492	0.16221222685940506	12	-1.6182565992763287	0.6145694650952076	5.596979336000201e-6	9.850964060903943e-6	weak_enhancer
rho	Rhom	CRX.127_full_mutant	0.07875199883316014	0.07105341031701336	12	-2.8392303052726007	0.7717236366504154	3.0021290571066733e-7	5.964463190338656e-7	weak_enhancer
rho	WT	CRX.127_full_mutant	0.46682481859562786	0.209603806565807	12	-0.8536281997683082	0.4285486840475148	6.860253294741338e-8	1.4472385715715e-7	weak_enhancer
rho	CrxKO	CRX.1281	0.032589545257404644	0.03999292258462659	12	-3.8830970905683437	0.958471022930546	0.26065197092418596	0.2944934346969645	inactive
rho	Ehet	CRX.1281	0.003474333945141057	0.005548397056345548	12	-6.295869100804032	1.125625703335274	4.162941305379128e-6	7.421986235331766e-6	weak_silencer
rho	Ehom	CRX.1281	0.0592130323591393	0.05678529462912078	12	-3.1526931046067785	0.807563600577391	1.6919480342643622e-6	3.1343420984122766e-6	weak_enhancer
rho	Rhet	CRX.1281	0.008820584381234014	0.024634651960500804	12	-5.818046629232845	1.474706394134297	0.000019730584195362518	0.00003299732157108831	weak_silencer
rho	Rhom	CRX.1281	0.00449029251672223	0.012168196316270636	12	-6.4665788768147126	1.4565311160116987	0.001965237759864418	0.0027295879478127973	weak_silencer
rho	WT	CRX.1281	0.023219920053055173	0.01668786884575211	12	-3.9709511869320777	0.6453006139666678	3.276134869434378e-7	6.487058669598704e-7	weak_silencer
rho	CrxKO	CRX.1281_full_mutant	0.009401427393982595	0.00846651969485309	12	-4.963834061515367	0.7706365040727825	0.012254923888311073	0.0158465015303258	weak_silencer
rho	Ehet	CRX.1281_full_mutant	0.02214136422307883	0.022652549137712367	12	-4.168423981406523	0.8463052000688699	0.16109469988311126	0.18642770591301322	inactive
rho	Ehom	CRX.1281_full_mutant	0.0013721281594882891	0.003473640034742221	12	-7.5927301200477215	1.4151591972018691	0.000025844455051094515	0.00004272159394571574	weak_silencer
rho	Rhet	CRX.1281_full_mutant	0.05007342944248275	0.044636871942807514	12	-3.2866682127792552	0.7647266841858567	0.12407813321441816	0.14537860073621792	inactive
rho	Rhom	CRX.1281_full_mutant	0.0031829010859307136	0.0072026867530898455	12	-6.655813384195392	1.3459949311151567	0.00043231518991564605	0.0006366429829812697	weak_silencer
rho	WT	CRX.1281_full_mutant	0.15912364413592414	0.05948117560100706	12	-1.9034694383877913	0.36165092423110584	0.07053517568209851	0.08475304346142212	inactive
rho	CrxKO	CRX.1282	0.24717179044894863	0.17100604725736893	12	-1.5932390645810999	0.6254076884143576	9.306520821421396e-12	2.7938202845132304e-11	weak_enhancer
rho	Ehet	CRX.1282	0.029195498829519384	0.03787789908350777	12	-4.027248851638351	0.9934869102048345	0.42323517632182583	0.46620153033156725	inactive
rho	Ehom	CRX.1282	0.6911484776430606	0.611309913287951	12	-0.6583563914012935	0.7602049548427899	5.419236736009411e-15	2.1628844363387818e-14	weak_enhancer
rho	Rhet	CRX.1282	0.03600091338717842	0.048496313009987226	12	-3.8416280971928707	1.0172680356828778	0.008692815076667337	0.011395776468913675	weak_silencer
rho	Rhom	CRX.1282	0.06227820895620668	0.05923157956525243	12	-3.0982675668395236	0.8026504550314105	5.0149454603730445e-6	8.864027975950846e-6	weak_enhancer
rho	WT	CRX.1282	0.03521650589342146	0.025913168647377752	12	-3.5625981742793478	0.6578111969563736	6.699264249076162e-6	0.000011704449708403036	weak_silencer
rho	CrxKO	CRX.1282_full_mutant	0.07770022190578837	0.046104898978996674	12	-2.70572172046679	0.5492259185153748	3.854552153403483e-8	8.347352647769311e-8	weak_enhancer
rho	Ehet	CRX.1282_full_mutant	0.051922219253649066	0.02454980881862127	12	-3.058889866621415	0.44918014835024944	0.00023890425761409096	0.00036020692909127447	weak_enhancer
rho	Ehom	CRX.1282_full_mutant	0.0188595088280074	0.022155228279437257	12	-4.40429671108956	0.931191350818851	0.0969425603685586	0.11484758614143091	inactive
rho	Rhet	CRX.1282_full_mutant	0.14397658799948795	0.1154518022293039	12	-2.1863695169785258	0.7046487650133172	0.006623516489326893	0.008777477024052295	weak_enhancer
rho	Rhom	CRX.1282_full_mutant	0.04377090618454719	0.0480367529687265	12	-3.5240170437042275	0.8890794329370763	0.0005220005338800611	0.0007628951441650871	weak_enhancer
rho	WT	CRX.1282_full_mutant	0.2777419385966808	0.08989999565694606	12	-1.330881401511792	0.3156533753149063	2.9562501551949285e-7	5.877468693764802e-7	weak_enhancer
rho	CrxKO	CRX.1283	0.6709159766197446	0.21877575545534353	12	-0.44963618394042376	0.31788303810090035	3.3722306963393757e-29	4.884954285766872e-28	weak_enhancer
rho	Ehet	CRX.1283	1.516083517120881	1.031638167984391	12	0.22587577339823192	0.6168542822314765	1.5301386425985035e-14	5.869404020286565e-14	strong_enhancer
rho	Ehom	CRX.1283	1.0184332399024747	0.34559902305938756	12	-0.03623095032994171	0.3301404470736462	7.005815364653751e-32	1.4312107317414416e-30	weak_enhancer
rho	Rhet	CRX.1283	1.1068502411555967	0.5554132787397081	12	-0.01077267977815718	0.4739009196953971	3.198054099135508e-15	1.3001564603393215e-14	weak_enhancer
rho	Rhom	CRX.1283	0.9222402402688901	0.45980103901276526	12	-0.19194967201714827	0.4711690714246618	6.053169737842018e-25	5.5979992614629475e-24	weak_enhancer
rho	WT	CRX.1283	1.2051282642429275	0.5230399755553713	12	0.10029624865715024	0.41542690325953296	1.0638946951037605e-11	3.178535619311993e-11	weak_enhancer
rho	CrxKO	CRX.1283_full_mutant	0.08089093954749944	0.03634993390316714	12	-2.6066190414953554	0.428871972973513	5.584759198462113e-11	1.5646651666748736e-10	weak_enhancer
rho	Ehet	CRX.1283_full_mutant	0.10189421524205439	0.06475492104743466	12	-2.4534380880394533	0.582439659888528	1.4540563309041837e-6	2.708824530277416e-6	weak_enhancer
rho	Ehom	CRX.1283_full_mutant	0.024665878316505574	0.0247751855450514	12	-4.051123776031269	0.8352117586969063	0.005535073818084643	0.007385573599512075	weak_enhancer
rho	Rhet	CRX.1283_full_mutant	0.19986246264584592	0.0976203370029918	12	-1.7171050912920014	0.4625564949757425	2.2341212798482843e-7	4.489008366569767e-7	weak_enhancer
rho	Rhom	CRX.1283_full_mutant	0.08391164360184566	0.0906359420127147	12	-2.864591828564429	0.879318978468983	2.917257175579316e-6	5.280233139149359e-6	weak_enhancer
rho	WT	CRX.1283_full_mutant	0.3103965298873967	0.11579017036876324	12	-1.2350495766730145	0.3609568019887433	5.312527891515622e-7	1.0315793060723287e-6	weak_enhancer
rho	CrxKO	CRX.1287	0.6039844610711756	0.3173022940224262	12	-0.6260683671212228	0.49368321632320405	2.911975040333353e-19	1.6477982093323546e-18	weak_enhancer
rho	Ehet	CRX.1287	1.2225724959021094	0.6661429582637904	12	0.0709753136421169	0.5098665086430688	1.926440664397092e-17	9.354263286603763e-17	weak_enhancer
rho	Ehom	CRX.1287	0.7007869826402912	0.38141209034040574	12	-0.4852781357034778	0.5093659218507268	2.216159221133306e-23	1.771194156044045e-22	weak_enhancer
rho	Rhet	CRX.1287	1.2117475924339425	0.7046157390263291	12	0.04642802672495532	0.5396954366417205	2.16091156800477e-13	7.464906864149238e-13	weak_enhancer
rho	Rhom	CRX.1287	1.1337101559666147	0.7832338264336016	12	-0.06960776970183251	0.6246652670861084	7.05084381652769e-19	3.8639139715582094e-18	weak_enhancer
rho	WT	CRX.1287	0.7966213237903395	0.4400570770888578	12	-0.36053504126047003	0.516060463844448	1.978830177712049e-8	4.401489988159514e-8	weak_enhancer
rho	CrxKO	CRX.1287_full_mutant	0.23998979795848063	0.1481014921158689	12	-1.5885019331772419	0.5680546947737575	4.524918983982606e-13	1.5186866999760683e-12	weak_enhancer
rho	Ehet	CRX.1287_full_mutant	0.5282593666373868	0.45843618407593584	12	-0.9188660165446773	0.7492638058113708	1.1279646824579697e-9	2.820005781598007e-9	weak_enhancer
rho	Ehom	CRX.1287_full_mutant	0.21159623176573814	0.21591384688844917	12	-1.9098507663380988	0.8447193366924591	3.2920320118781373e-10	8.622025127102084e-10	weak_enhancer
rho	Rhet	CRX.1287_full_mutant	0.660964970144276	0.46958433624583196	12	-0.6183655003235107	0.6392355818407007	2.0812363654477454e-9	5.084526592555959e-9	weak_enhancer
rho	Rhom	CRX.1287_full_mutant	0.2783471691836072	0.22156229839711644	12	-1.5242805301277884	0.7005631959139965	9.853668497401404e-13	3.2112803530996354e-12	weak_enhancer
rho	WT	CRX.1287_full_mutant	0.6515966535178723	0.3748226038095438	12	-0.5712564073725415	0.5346529141658418	1.6884697795335527e-7	3.434067087341535e-7	weak_enhancer
rho	CrxKO	CRX.129	0.005246220606139644	0.00829567739779732	12	-5.87668689243289	1.1193208175211902	0.00030159946424989097	0.000450460664691317	weak_silencer
rho	Ehet	CRX.129	0.0019056237138345014	0.003435059518596766	12	-6.98632694252435	1.2028142228717693	6.27116942159651e-7	1.2099933997282247e-6	strong_silencer
rho	Ehom	CRX.129	0.0013636541936623413	0.00223359413131855	12	-7.249433768642659	1.1417937582867257	9.16437754634384e-6	0.000015797694831843447	weak_silencer
rho	Rhet	CRX.129	0.011518492381486464	0.021029529540471385	12	-5.196960374353755	1.210916076706019	0.000026458836443058577	0.00004370023221516624	weak_silencer
rho	Rhom	CRX.129	0.0026106972365511735	0.00706407156945381	12	-7.0075562744497075	1.455622424646983	0.00018672656528291557	0.00028438753789862195	weak_silencer
rho	WT	CRX.129	0.013355548064984716	0.02138778833806242	12	-4.9513399478462485	1.1274010402432604	2.336395465137219e-6	4.264754016742984e-6	strong_silencer
rho	CrxKO	CRX.1295	0.018316809502326118	0.017658635329042733	12	-4.3285472531054445	0.8106924995330813	0.7577429574537391	0.8030914399281067	inactive
rho	Ehet	CRX.1295	0.03623674478802258	0.01620742579119109	12	-3.40886154283207	0.4270361044695337	0.03572119552593065	0.044249485801640474	weak_enhancer
rho	Ehom	CRX.1295	0.0023863300259284225	0.003971648676557373	12	-6.701536882982137	1.15198805181931	0.00022566584908387732	0.0003410816914251726	weak_silencer
rho	Rhet	CRX.1295	0.16421533895279572	0.08210759553644024	12	-1.9181482656014328	0.47238034580680593	6.125452450274101e-6	0.000010739485454812628	weak_enhancer
rho	Rhom	CRX.1295	0.01097130759713106	0.011147959107446998	12	-4.867095674175597	0.8421684628716799	0.735930243641367	0.7816129883572003	inactive
rho	WT	CRX.1295	0.12787832574539496	0.04598925711056264	12	-2.1174909033917504	0.3487545157480597	0.9041316855961876	0.9447462785235524	inactive
rho	CrxKO	CRX.1295_full_mutant	0.025525493783726986	0.029481316958186687	12	-4.091862510692047	0.9206355855336721	0.6196649811360689	0.6664103375221766	inactive
rho	Ehet	CRX.1295_full_mutant	0.025284028435534397	0.012371023664800201	12	-3.784894862224524	0.4632763592008794	0.9490040761163093	0.98759504891554	inactive
rho	Ehom	CRX.1295_full_mutant	0.00925485415249452	0.017591144454704992	12	-5.44702922488465	1.2364644216670144	0.2447048932296422	0.2772841112667935	inactive
rho	Rhet	CRX.1295_full_mutant	0.12774173855673732	0.057546399456999166	12	-2.1501295858312455	0.4298484965892086	0.00008370621459907947	0.0001318491639190433	weak_enhancer
rho	Rhom	CRX.1295_full_mutant	0.022045265034708803	0.022853233474707878	12	-4.1795522515643695	0.8542772544797465	0.058639142185142455	0.07100940963649634	inactive
rho	WT	CRX.1295_full_mutant	0.11791573654703374	0.03121804604134185	12	-2.171657277859981	0.2602778177091615	0.6733550644043317	0.7195555081369007	inactive
rho	CrxKO	CRX.1299	1.0084067998287574	0.32261263126928574	12	-0.04035083164167257	0.3121617886178901	1.083085333402936e-31	2.1520039297892006e-30	strong_enhancer
rho	Ehet	CRX.1299	1.803233669815796	0.7168015573856147	12	0.5162285693729775	0.38302210644861584	1.109130201403814e-25	1.1026073485722108e-24	strong_enhancer
rho	Ehom	CRX.1299	0.6904182679481626	0.22949040308848312	12	-0.4228562442934615	0.3237238473717263	3.661357016326369e-30	5.945440840812527e-29	weak_enhancer
rho	Rhet	CRX.1299	1.740043040903491	0.9407122662517833	12	0.42570722244825965	0.5063647432902019	1.718441932966977e-15	7.130677655401177e-15	strong_enhancer
rho	Rhom	CRX.1299	1.6841070938266955	1.3105030491474092	12	0.2845081158649524	0.6880805081414184	9.633634758137084e-18	4.8054887204889706e-17	strong_enhancer
rho	WT	CRX.1299	1.4353279983704283	0.48816718407956006	12	0.3066641479494648	0.33084511614014056	3.3123567992637958e-15	1.3450448037758269e-14	weak_enhancer
rho	CrxKO	CRX.1299_full_mutant	0.4110223660483574	0.1417761184316965	12	-0.9453165832518501	0.3352877447639594	1.8505792358102905e-25	1.7956289330810078e-24	weak_enhancer
rho	Ehet	CRX.1299_full_mutant	0.4117886545344143	0.13420063032541507	12	-0.9377143565654215	0.31770842256818316	1.2923687855553339e-23	1.0580857624491994e-22	weak_enhancer
rho	Ehom	CRX.1299_full_mutant	0.04323168688648315	0.06683129182213576	12	-3.7515619818363457	1.104880465908061	0.0037156209379851897	0.00503463054048837	weak_enhancer
rho	Rhet	CRX.1299_full_mutant	0.7762834035944595	0.41401263397243926	12	-0.3783979862132494	0.5003206403071842	4.631525610374125e-13	1.5527282847066965e-12	weak_enhancer
rho	Rhom	CRX.1299_full_mutant	0.48333777033003056	0.3873879846377093	12	-0.9751122224616873	0.7043758516262343	3.0394540827324103e-14	1.1344402206024746e-13	weak_enhancer
rho	WT	CRX.1299_full_mutant	1.0406715907274613	0.34197351357383626	12	-0.011404599283886626	0.3202213744850931	1.5127460117843955e-14	5.805164434059363e-14	weak_enhancer
rho	CrxKO	CRX.129_full_mutant	0.0014865284510576701	0.0031742309790900795	12	-7.369078497935307	1.3097837392901635	1.8528221562106096e-6	3.420103264988458e-6	strong_silencer
rho	Ehet	CRX.129_full_mutant	0.0005921993290407033	0.001738669344963957	12	-8.563580026319856	1.5046014429263377	1.214201880106271e-7	2.5032266546124884e-7	strong_silencer
rho	Ehom	CRX.129_full_mutant	0.0019798317743941166	0.005483463173665455	12	-7.304736786151385	1.4696893452964583	0.0001311979981369119	0.00020295832891447418	weak_silencer
rho	Rhet	CRX.129_full_mutant	0.0037764753506061735	0.009140267364241682	12	-6.541667282258554	1.3875900914746118	1.0037761982469832e-6	1.8993305970617075e-6	strong_silencer
rho	Rhom	CRX.129_full_mutant	0.00013330646234958844	0.0004143135250087999	12	-10.10608682744301	1.5383282973605747	1.98357489855828e-8	4.4118253729112835e-8	strong_silencer
rho	WT	CRX.129_full_mutant	0.005797211118798471	0.004234129550782163	12	-5.364136898790792	0.6538479641830678	4.399767124488923e-10	1.139055325803316e-9	strong_silencer
rho	CrxKO	CRX.12_full_mutant	0.04040567972219646	0.06873456246529126	12	-3.8884751208917696	1.1659247009806128	0.3452082191371516	0.38470165473587004	inactive
rho	Ehet	CRX.12_full_mutant	0.24771264676671342	0.3782129981479616	12	-1.9971497750961789	1.0969629784959176	0.0001181458522318447	0.0001835882672018477	weak_enhancer
rho	Ehom	CRX.12_full_mutant	0.02445734560811534	0.05325402294555265	12	-4.584656825474625	1.321992550025831	0.3802472201153302	0.42143051528877756	inactive
rho	Rhet	CRX.12_full_mutant	0.49940700818239553	0.8628729831921095	12	-1.3856371425641478	1.1758429100299546	0.0009428669381990988	0.0013478863386381038	weak_enhancer
rho	Rhom	CRX.12_full_mutant	0.35798376044596947	0.6396964228373835	12	-1.743995417911515	1.197270030042037	5.942050809687685e-7	1.1487590188614544e-6	weak_enhancer
rho	WT	CRX.12_full_mutant	0.5169479488923289	0.37469000835458277	12	-0.8709257700656485	0.6497887062705352	0.000021712160804497242	0.000036160663694103784	weak_enhancer
rho	CrxKO	CRX.130	0.6024606009235922	0.12340179320467261	12	-0.5272824752791009	0.2027287195522259	3.2060543691650464e-32	6.858088898912329e-31	weak_enhancer
rho	Ehet	CRX.130	0.8147268479636122	0.19773762150345292	12	-0.23352020887351435	0.23923975874460982	1.6968384351261556e-33	4.5119245060326707e-32	weak_enhancer
rho	Ehom	CRX.130	0.18126165997693058	0.07090804381771747	12	-1.7790106722043033	0.37735133707199087	2.0963595968354722e-21	1.4134159980823237e-20	weak_enhancer
rho	Rhet	CRX.130	1.0804134224408857	0.2863182791595191	12	0.04340731407090559	0.2605242882071588	3.18951021301286e-28	4.1116151725318306e-27	weak_enhancer
rho	Rhom	CRX.130	0.9720450563676303	0.44035720881491125	12	-0.12168766161378464	0.43205217348242864	3.363701197810181e-27	3.876100990731343e-26	weak_enhancer
rho	WT	CRX.130	1.1064690709254916	0.3947983061345036	12	0.041255562695251095	0.3461744220894723	1.1983376167235771e-13	4.232682843547441e-13	weak_enhancer
rho	CrxKO	CRX.1301	0.7164289509869554	0.2537842648220848	12	-0.3925821096967396	0.34381946381071943	4.1823777080524865e-28	5.3213478003642336e-27	weak_enhancer
rho	Ehet	CRX.1301	1.1091734427038982	0.46687322511474005	12	0.022056935969227146	0.4038766043127738	1.6571030359024538e-22	1.2307562092222982e-21	weak_enhancer
rho	Ehom	CRX.1301	0.22154524054360916	0.11712465864649362	12	-1.6303606412916987	0.4964517643958366	8.408875397105953e-19	4.585213113697211e-18	weak_enhancer
rho	Rhet	CRX.1301	1.9078856895921712	0.6407460928603824	12	0.592560865098111	0.3269091464551791	6.637644719488587e-26	6.7310567696681285e-25	strong_enhancer
rho	Rhom	CRX.1301	1.5279039529137073	0.5491188163961884	12	0.36315818702071223	0.3485359198338084	1.8743356543448893e-33	4.940072002459765e-32	strong_enhancer
rho	WT	CRX.1301	0.7327214064330035	0.2887447332689713	12	-0.3831664865851842	0.37993884814400725	5.855456842489325e-11	1.6374448750898065e-10	weak_enhancer
rho	CrxKO	CRX.1301_full_mutant	0.13034496495020356	0.18612308893205834	12	-2.5933309743437665	1.0542866857159883	0.00015280142071410913	0.00023489907624155365	weak_enhancer
rho	Ehet	CRX.1301_full_mutant	0.07569532114178144	0.13019670028245056	12	-3.268963173281231	1.1729656814500746	0.1795589777521381	0.2065780486566317	inactive
rho	Ehom	CRX.1301_full_mutant	0.27795921664731715	0.4965371872731059	12	-1.9967633589951113	1.1970651446218157	5.887247428038984e-7	1.1387025997089727e-6	weak_enhancer
rho	Rhet	CRX.1301_full_mutant	0.46866760902400056	0.6957584354299097	12	-1.3400420901664967	1.0790557034783812	0.0003566415913340148	0.0005290848432063955	weak_enhancer
rho	Rhom	CRX.1301_full_mutant	0.10422391435682761	0.30573588251699	12	-3.3923629858932367	1.5040939560296132	0.010030945523777495	0.013077544565836392	weak_enhancer
rho	WT	CRX.1301_full_mutant	0.31988336649067	0.4808648548102803	12	-1.7306259675934992	1.087039224912884	0.2330253483604513	0.2646498386926153	inactive
rho	CrxKO	CRX.1306	0.048033090832696836	0.04821332026243411	12	-3.384314795664747	0.8348049861094557	0.006043416514379238	0.008037154100933098	weak_enhancer
rho	Ehet	CRX.1306	0.03250896894087051	0.02254403657081127	12	-3.6225650854786706	0.6266192227686982	0.4851995286917816	0.5302734822832451	inactive
rho	Ehom	CRX.1306	0.03169817902409247	0.0418463701696623	12	-3.9559852574084924	1.0044791820885894	0.0076844946190801474	0.010120251187754664	weak_enhancer
rho	Rhet	CRX.1306	0.10408600149470683	0.09336970763862124	12	-2.5577315547956383	0.7683668013124756	0.19197246877425983	0.22011041630879793	inactive
rho	Rhom	CRX.1306	0.18767093656744047	0.3698528602485067	12	-2.46603345666854	1.2593397234096597	0.0000306672838172668	0.00005032752106133743	weak_enhancer
rho	WT	CRX.1306	0.18754774781125869	0.11781094686471184	12	-1.8400225360579927	0.5767160914360233	0.12001192548856478	0.14082351360076795	inactive
rho	CrxKO	CRX.1306_full_mutant	0.021811581821209305	0.026212587876448954	12	-4.27218544478913	0.9453795753315828	0.9262161008652405	0.9659371624563302	inactive
rho	Ehet	CRX.1306_full_mutant	0.03692430651397411	0.029195338811332305	12	-3.541693311223061	0.6968616498946918	0.32631800230907704	0.364544775170199	inactive
rho	Ehom	CRX.1306_full_mutant	0.009626601542692651	0.026495629843734193	12	-5.717670719683477	1.4659097523921614	0.12235852310542084	0.14344227957012495	inactive
rho	Rhet	CRX.1306_full_mutant	0.17243908518153847	0.20080846505187092	12	-2.186215683263607	0.9257477507459966	0.02705037624276528	0.03386776703087178	weak_enhancer
rho	Rhom	CRX.1306_full_mutant	0.010673915320691547	0.024228750135140253	12	-5.448378226568071	1.3479064449991678	0.1267076362889906	0.14828948875841158	inactive
rho	WT	CRX.1306_full_mutant	0.24470677218407222	0.0872124266491152	12	-1.4674821711159762	0.3457962916384788	0.000014898845563453693	0.000025179917004891255	weak_enhancer
rho	CrxKO	CRX.1307	1.4475860204822697	0.46443418904897593	12	0.3209103237156123	0.3130080890790111	1.9255543855133653e-33	5.069123383502514e-32	strong_enhancer
rho	Ehet	CRX.1307	1.6533099929449593	0.5572218191498461	12	0.44898393322028246	0.3280103705019348	7.024139357782807e-30	1.1012322248373297e-28	strong_enhancer
rho	Ehom	CRX.1307	2.5586446945131303	1.0748985195928185	12	0.8582108746878467	0.4031546289144526	3.29643128454781e-33	8.378786674867593e-32	strong_enhancer
rho	Rhet	CRX.1307	1.0767179714486659	0.322181383105839	12	0.03104160914525844	0.29283404783668643	1.2843148697473028e-25	1.2686277197565405e-24	weak_enhancer
rho	Rhom	CRX.1307	1.1573566624955707	0.3927880009451705	12	0.09163016734809491	0.330177219883506	5.228294083192757e-33	1.2804194725309319e-31	weak_enhancer
rho	WT	CRX.1307	0.9490398536569161	0.22910521658010635	12	-0.08062578801832618	0.23799706799811296	1.0663604313332971e-19	6.243207087821663e-19	weak_enhancer
rho	CrxKO	CRX.1307_full_mutant	0.9133085903769437	0.244334354816282	12	-0.12524411913961603	0.26291694382963726	1.908146549170369e-33	5.026239099993935e-32	strong_enhancer
rho	Ehet	CRX.1307_full_mutant	2.3468549050182115	1.5455545819862986	12	0.6729444704851776	0.6002193315884126	6.866982019313843e-16	2.9375604558693522e-15	strong_enhancer
rho	Ehom	CRX.1307_full_mutant	2.0211772197159994	0.7451478314742692	12	0.639959677772853	0.35698864387086915	4.244785324596218e-34	1.2707225521647427e-32	strong_enhancer
rho	Rhet	CRX.1307_full_mutant	1.729204503545021	1.0604095524259507	12	0.38805012307674475	0.5649979736968429	1.0937809976845502e-13	3.882896635077224e-13	strong_enhancer
rho	Rhom	CRX.1307_full_mutant	1.3581593233814935	1.0703194344407638	12	0.06459382205643546	0.6950345635665254	4.6931176329329754e-17	2.2096475523266839e-16	weak_enhancer
rho	WT	CRX.1307_full_mutant	1.4971291571820367	0.5643845556097161	12	0.3371096525401851	0.36452634066234557	6.191354568844858e-14	2.2472398033059428e-13	weak_enhancer
rho	CrxKO	CRX.130_full_mutant	0.18350061873884238	0.10053690890419013	12	-1.8267870661205763	0.5123471996628451	1.7334759619985622e-13	6.038426801619411e-13	weak_enhancer
rho	Ehet	CRX.130_full_mutant	0.2631979854905303	0.23838390567732506	12	-1.63435771084179	0.7739625021539023	1.4717752491502252e-7	3.0099564405890445e-7	weak_enhancer
rho	Ehom	CRX.130_full_mutant	0.05422114132926698	0.09721685683230712	12	-3.6339783263175742	1.1994114733088446	0.003225393952436802	0.00439195099110773	weak_enhancer
rho	Rhet	CRX.130_full_mutant	0.45011267600718896	0.22200348237742262	12	-0.9071272555687366	0.4666260154243979	8.730335256926106e-12	2.626284836371348e-11	weak_enhancer
rho	Rhom	CRX.130_full_mutant	0.2913636917182774	0.1639799379329527	12	-1.3707646064419108	0.5245600327910677	5.3971236873502446e-18	2.7480044103500894e-17	weak_enhancer
rho	WT	CRX.130_full_mutant	0.8158764604434272	0.4186603310398681	12	-0.3203617538022889	0.48346545234844196	4.872545851908083e-9	1.1488078846688432e-8	weak_enhancer
rho	CrxKO	CRX.131	0.4620107904928897	0.21827319627801509	12	-0.8729027216556847	0.44885563275457285	3.177919489411471e-20	1.945167055838516e-19	weak_enhancer
rho	Ehet	CRX.131	0.7177821805291122	0.4098788813485996	12	-0.4727031831068426	0.5312514610058213	3.629372492261946e-15	1.4687346300248955e-14	weak_enhancer
rho	Ehom	CRX.131	0.10924024557881261	0.09813024977744673	12	-2.5100227413463023	0.769177491914448	2.911606285657004e-9	7.017069466060005e-9	weak_enhancer
rho	Rhet	CRX.131	1.3254778027128815	1.072611776251161	12	0.02991855707558032	0.7097245144152697	3.8457773054961204e-10	1.0013407305827063e-9	weak_enhancer
rho	Rhom	CRX.131	0.6165164731979819	0.5210869088795194	12	-0.7531967856472901	0.7342023555238039	3.5956725644374854e-14	1.3338488671509537e-13	weak_enhancer
rho	WT	CRX.131	2.5140700114175627	1.482517373218664	12	0.7726913123885942	0.5462813304634861	7.863367220395044e-11	2.1758058073713403e-10	strong_enhancer
rho	CrxKO	CRX.1313	0.21379097729501947	0.14933578155709562	12	-1.741446217001912	0.6303804154740854	4.019705573559034e-11	1.1417690550190045e-10	weak_enhancer
rho	Ehet	CRX.1313	0.47882734118324355	0.26085441518390984	12	-0.8663583578986693	0.5097904560254568	1.3791180260011242e-14	5.313681484242892e-14	weak_enhancer
rho	Ehom	CRX.1313	0.5843819783618014	0.40106659364562985	12	-0.7301784570630507	0.6212536030225614	1.844753088296204e-18	9.744769485684977e-18	weak_enhancer
rho	Rhet	CRX.1313	0.68669476689526	0.47428577181557946	12	-0.5708846534995	0.6245306549058589	8.868196297057621e-10	2.240166170229769e-9	weak_enhancer
rho	Rhom	CRX.1313	0.4026449320573308	0.2722967031632209	12	-1.0980069944594724	0.6136885646129936	3.490506827460288e-16	1.5304451388583559e-15	weak_enhancer
rho	WT	CRX.1313	1.092659423298798	0.642805141742049	12	-0.05998748492929938	0.5451642825555431	6.423981103436509e-9	1.497164185636859e-8	weak_enhancer
rho	CrxKO	CRX.1313_full_mutant	0.23476310548194865	0.11204726905125217	12	-1.5517879904137408	0.4530113803445277	8.955666685738495e-17	4.125846279278132e-16	weak_enhancer
rho	Ehet	CRX.1313_full_mutant	0.4467908608856892	0.2549149567221957	12	-0.9465683272958494	0.530855273500658	1.0955964719238009e-13	3.888113635641814e-13	weak_enhancer
rho	Ehom	CRX.1313_full_mutant	0.43061439151925995	0.17561012919824376	12	-0.9194653362688371	0.39223223649397515	8.1336342751287e-26	8.168879418067609e-25	weak_enhancer
rho	Rhet	CRX.1313_full_mutant	0.6421399814178732	0.3072942786330231	12	-0.5460523875712578	0.4541000508777944	8.19817481905324e-14	2.9388721403484804e-13	weak_enhancer
rho	Rhom	CRX.1313_full_mutant	0.36735950262174555	0.22114351810548252	12	-1.1560314300504424	0.5560882858549315	8.886179927908225e-18	4.444473796200951e-17	weak_enhancer
rho	WT	CRX.1313_full_mutant	0.8310693642638278	0.3423117302392811	12	-0.26339682654667607	0.39586565845352667	5.397309812323087e-11	1.5148853832789968e-10	weak_enhancer
rho	CrxKO	CRX.1317	0.6683622266485149	0.21965220911315245	12	-0.45420593968286876	0.3202528461446047	4.7382682331923414e-29	6.7421358492803935e-28	weak_enhancer
rho	Ehet	CRX.1317	0.8180219983366968	0.42187601567687966	12	-0.3187870691062116	0.4856357054364176	3.0099533063758327e-17	1.43840514898377e-16	weak_enhancer
rho	Ehom	CRX.1317	0.6948389144193424	0.22142689171621827	12	-0.412435707793649	0.31099990256519233	1.898844738069795e-30	3.192956424927833e-29	weak_enhancer
rho	Rhet	CRX.1317	0.82664326493633	0.43307728152960506	12	-0.3116471556768155	0.49247358962718024	1.55432802736912e-13	5.438394321268781e-13	weak_enhancer
rho	Rhom	CRX.1317	0.24891130666310168	0.15566179163408397	12	-1.5557018317840423	0.5745314398235019	1.171389092142854e-15	4.9275272840407226e-15	weak_enhancer
rho	WT	CRX.1317	1.1914335440547787	0.42838558337312027	12	0.11436728103683491	0.3486831224389215	8.310907907177859e-14	2.9773855719731115e-13	weak_enhancer
rho	CrxKO	CRX.1317_full_mutant	0.6482742028244198	0.15978934376605838	12	-0.462931723246979	0.24285882162344302	4.6805716181196086e-32	9.802385758599445e-31	weak_enhancer
rho	Ehet	CRX.1317_full_mutant	0.6726102900846419	0.2831734335817827	12	-0.47817835677877196	0.40395340313442096	1.4515154634437738e-20	9.102641743136102e-20	weak_enhancer
rho	Ehom	CRX.1317_full_mutant	0.6625158373993251	0.1721720024224462	12	-0.4443872063578807	0.2556418997692039	8.289958023030057e-31	1.4629108027767797e-29	weak_enhancer
rho	Rhet	CRX.1317_full_mutant	0.6895392246226856	0.28959538758586695	12	-0.45295541842131265	0.4030476983118746	3.2539974015317896e-16	1.4313513907501016e-15	weak_enhancer
rho	Rhom	CRX.1317_full_mutant	0.2886891912579527	0.18607154479833013	12	-1.4161216640122236	0.5894353766821422	9.139307182197637e-16	3.870218573557492e-15	weak_enhancer
rho	WT	CRX.1317_full_mutant	0.9656997515536471	0.3943612089754424	12	-0.1120196638209768	0.3927272706113993	1.3073452157031556e-11	3.8747261405890635e-11	weak_enhancer
rho	CrxKO	CRX.131_full_mutant	0.00565843621399177	0.016125435604943183	9	-6.2799185020103145	1.486815919869236	0.003115160523549756	0.004247894637620283	weak_silencer
rho	Ehet	CRX.131_full_mutant	0.0	0.0	9	NaN	NaN	1.0	1.0	inactive
rho	Ehom	CRX.131_full_mutant	0.0005103021269814487	0.001012641435015017	9	-8.378970277994737	1.2636951184456944	0.000011920184818058013	0.000020328422595735436	weak_silencer
rho	Rhet	CRX.131_full_mutant	0.15025807351607728	0.32251689263531397	9	-2.757419371167335	1.313025816989859	0.7731007763929472	0.8181919528722985	inactive
rho	Rhom	CRX.131_full_mutant	0.0	0.0	9	NaN	NaN	1.0	1.0	inactive
rho	WT	CRX.131_full_mutant	0.14448008784000743	0.10251738044379344	9	-2.1385035517091766	0.6385764956040954	0.9755980605181296	1.0128559499685335	inactive
rho	CrxKO	CRX.132	1.3855376024018538	0.49238012112480506	12	0.26662429279757976	0.34485919476171467	2.970374455973619e-31	5.5373099933000756e-30	strong_enhancer
rho	Ehet	CRX.132	0.02784917163688933	0.02308754176207606	12	-3.842509587929368	0.72326693708465	0.7745125021191311	0.8195124166439489	inactive
rho	Ehom	CRX.132	3.59884105636751	1.005011149779913	12	1.2430646403301402	0.2740336640448593	4.348843108118833e-38	3.394815651275264e-36	strong_enhancer
rho	Rhet	CRX.132	0.0026625165947441513	0.003977283268720503	12	-6.514949977365471	1.0830202788195709	4.027531527580105e-8	8.705601750125556e-8	strong_silencer
rho	Rhom	CRX.132	0.0791993705056007	0.07503884941503329	12	-2.856106960687175	0.8003999404450557	6.369044802851201e-7	1.2279295537063777e-6	weak_enhancer
rho	WT	CRX.132	0.020222379717115418	0.020772059288738206	12	-4.261128204064624	0.8487200044793796	1.8707527512608253e-6	3.4515008291695763e-6	weak_silencer
rho	CrxKO	CRX.1323	0.7462626764458683	0.4673917987159489	12	-0.4581433178759455	0.5752663562533105	8.795758987368028e-17	4.05550150849073e-16	weak_enhancer
rho	Ehet	CRX.1323	1.2688618792975348	1.1090603431570762	12	-0.04566580137370616	0.7533739337421966	1.8647153903345193e-11	5.4522735603460354e-11	weak_enhancer
rho	Ehom	CRX.1323	0.3343613622599703	0.30970222206880443	12	-1.4052668844946132	0.7870628139690129	1.7155392133357175e-12	5.479294302346015e-12	weak_enhancer
rho	Rhet	CRX.1323	1.4690153259526753	1.1083367217807192	12	0.15929854584292802	0.6712581980277894	5.2911008244078266e-11	1.4864670882141424e-10	weak_enhancer
rho	Rhom	CRX.1323	1.3519385351862743	1.1620747551234876	12	0.024928524161675857	0.7437889354989524	9.876842833260537e-16	4.175071553583969e-15	weak_enhancer
rho	WT	CRX.1323	0.6616961457340901	0.4565134913488204	12	-0.6076104004415891	0.6239576550807349	1.7950303802604438e-6	3.318057390258195e-6	weak_enhancer
rho	CrxKO	CRX.1323_full_mutant	0.061006655649139964	0.04607315376024903	12	-3.022421574336017	0.6717875595417523	0.000031866957241253205	0.00005221053291778564	weak_enhancer
rho	Ehet	CRX.1323_full_mutant	0.15156694375910446	0.10781146925497326	12	-2.0914450035260814	0.6398704945434408	1.8141526887779756e-7	3.6810271434211594e-7	weak_enhancer
rho	Ehom	CRX.1323_full_mutant	0.030417006092999053	0.03417941543230788	12	-3.901030338679679	0.9036336897788353	0.0027527226900370535	0.0037708208333788102	weak_enhancer
rho	Rhet	CRX.1323_full_mutant	0.2200500877770217	0.14391923327679343	12	-1.691951549947045	0.5967436017549463	8.164583520029994e-6	0.000014148546398220552	weak_enhancer
rho	Rhom	CRX.1323_full_mutant	0.1056466769681197	0.1081030649854772	12	-2.605853035954425	0.8464018517552796	2.3763963631901567e-7	4.7635988620428076e-7	weak_enhancer
rho	WT	CRX.1323_full_mutant	0.2070854236084633	0.17764267343450219	12	-1.8503755479086978	0.742632683770751	0.22760901147007367	0.2588187646487379	inactive
rho	CrxKO	CRX.1329	0.03898363345129215	0.023160569819334835	12	-3.395763279294259	0.5498179758190033	0.00036074602480581686	0.0005349973369625895	weak_enhancer
rho	Ehet	CRX.1329	0.04898199674083112	0.03244530325305413	12	-3.1981945687167666	0.6031452675433512	0.011129449848276926	0.014443935316571139	weak_enhancer
rho	Ehom	CRX.1329	0.005733978281519701	0.005139672370948986	12	-5.456196411365746	0.7679201939928547	0.09693447158016552	0.11484102917109484	inactive
rho	Rhet	CRX.1329	0.126682193014902	0.062467906704468806	12	-2.1748998975154343	0.46653221005023543	0.0002704558673817674	0.0004057514804629071	weak_enhancer
rho	Rhom	CRX.1329	0.015098071327040719	0.01629235302599685	12	-4.579273787947394	0.8787326304881857	0.5375568929797506	0.5838053266977805	inactive
rho	WT	CRX.1329	0.11910226779951606	0.0594405420458375	12	-2.2389733263066187	0.47159424220889307	0.47737196097271895	0.5222137764439904	inactive
rho	CrxKO	CRX.1329_full_mutant	0.08832471645838079	0.0488414389604817	12	-2.560136472991201	0.5165291415615328	1.6813811994929979e-9	4.1421008247864975e-9	weak_enhancer
rho	Ehet	CRX.1329_full_mutant	0.10549957074430444	0.07312072687317522	12	-2.4451958194553636	0.6263344547551327	3.917983861447779e-6	7.0055364992300444e-6	weak_enhancer
rho	Ehom	CRX.1329_full_mutant	0.016747430469978276	0.010893495477332994	12	-4.265927563173247	0.5939985284780642	0.007758060884168588	0.010212050984974864	weak_enhancer
rho	Rhet	CRX.1329_full_mutant	0.2217157738241148	0.10878566376494986	12	-1.6142134260590149	0.46444463734179087	5.4610393366466e-8	1.1647385102598318e-7	weak_enhancer
rho	Rhom	CRX.1329_full_mutant	0.07969100450034543	0.055461489210684584	12	-2.727088983214883	0.6284750061252015	1.8173385430009587e-9	4.4635827960613486e-9	weak_enhancer
rho	WT	CRX.1329_full_mutant	0.19886538279430133	0.11394056905604369	12	-1.7570678697429303	0.5328052518640818	0.03823078814420261	0.04720218458223753	weak_enhancer
rho	CrxKO	CRX.132_full_mutant	0.11133564251844631	0.05623637356645896	12	-2.308826497368265	0.47669836094384255	8.07571924193232e-12	2.43571666215619e-11	weak_enhancer
rho	Ehet	CRX.132_full_mutant	0.06447876266971307	0.06619502046356766	12	-3.101300126165147	0.8483875951848568	0.023845728229780257	0.030006697753381828	weak_enhancer
rho	Ehom	CRX.132_full_mutant	0.08190293429284896	0.059392984053107674	12	-2.713500042649398	0.6500455086161274	4.215687786279911e-10	1.0933505544343884e-9	weak_enhancer
rho	Rhet	CRX.132_full_mutant	0.1030060375748348	0.06782860656497525	12	-2.453065941140629	0.6001637541564978	0.042429679119220305	0.052130177116064755	inactive
rho	Rhom	CRX.132_full_mutant	0.0359105498805089	0.03421316226846667	12	-3.649673315697653	0.8036779922042162	0.0006261007019560148	0.0009090378108027462	weak_enhancer
rho	WT	CRX.132_full_mutant	0.20108238966540723	0.11177231251461622	12	-1.7386619502179905	0.5188861033834381	0.02749501250434036	0.03440913307481867	weak_enhancer
rho	CrxKO	CRX.1330	1.4433297780771503	0.30536157403982905	12	0.3450588207530247	0.20925567788825963	4.397280629967328e-37	2.65039311321516e-35	strong_enhancer
rho	Ehet	CRX.1330	2.1670996424110016	0.6762915866887294	12	0.7269228114284519	0.30485042824181163	3.621213592688016e-33	9.137163186398651e-32	strong_enhancer
rho	Ehom	CRX.1330	2.7991751911212455	0.7474717808517166	12	0.994885308672315	0.2624480539598962	3.6563159519824704e-37	2.24593702820956e-35	strong_enhancer
rho	Rhet	CRX.1330	1.6454968944493131	0.6149916179968352	12	0.4326672257873314	0.3615941822348209	1.3686680275450402e-22	1.0248257983436335e-21	strong_enhancer
rho	Rhom	CRX.1330	2.3146773027218983	0.8347918620237479	12	0.7781307112853281	0.34968435041905604	3.8837217003743785e-35	1.4637691746490658e-33	strong_enhancer
rho	WT	CRX.1330	1.163483659577788	0.45881913667532453	12	0.07914711414475087	0.3801882305403343	1.3164199674727503e-12	4.245553537329274e-12	weak_enhancer
rho	CrxKO	CRX.1330_full_mutant	1.0752628060121885	0.20986951740349905	12	0.05387138756619768	0.19335829356066728	1.3961663353296353e-35	5.86703019642633e-34	strong_enhancer
rho	Ehet	CRX.1330_full_mutant	2.3631875166024647	1.3825663657513019	12	0.7128282569153234	0.5425552385758882	8.582271078124223e-18	4.2986881670577874e-17	strong_enhancer
rho	Ehom	CRX.1330_full_mutant	2.720918278723205	0.861280248823915	12	0.9532244565463336	0.3090144632810819	1.460741245220786e-36	7.619578810917335e-35	strong_enhancer
rho	Rhet	CRX.1330_full_mutant	1.8111521159694526	0.8574857910866449	12	0.492838697955971	0.4497209645626019	6.907136020784317e-18	3.4817540811496194e-17	strong_enhancer
rho	Rhom	CRX.1330_full_mutant	1.8657590555493764	0.7515173737663482	12	0.5484919359804009	0.3877525876323615	2.9775060397273094e-32	6.393533026279787e-31	strong_enhancer
rho	WT	CRX.1330_full_mutant	1.4651450117117264	0.645369684028034	12	0.29328958058112586	0.4211048351488477	4.1167395147690976e-12	1.2743895045926175e-11	weak_enhancer
rho	CrxKO	CRX.1333	1.2321650810556894	0.16458403123681972	12	0.1999306204342398	0.1329829317170415	1.4541925277890868e-35	6.071152536630315e-34	strong_enhancer
rho	Ehet	CRX.1333	3.094770465668839	1.2774335306104352	12	1.0510493111994403	0.3966470199979247	2.1380074201922723e-26	2.26355935110726e-25	strong_enhancer
rho	Ehom	CRX.1333	1.0037824888237663	0.2501336144055207	12	-0.02634688883983289	0.24544751797766143	8.12721180358835e-33	1.9182779608217668e-31	weak_enhancer
rho	Rhet	CRX.1333	2.5069025607458637	0.8535720158555673	12	0.8642027351831321	0.3311954600029465	9.04176637285188e-27	9.969445394529474e-26	strong_enhancer
rho	Rhom	CRX.1333	3.635438291009022	0.9909302215769787	12	1.2548963271519233	0.2677063757483051	7.824896218225902e-40	9.382363561501585e-38	strong_enhancer
rho	WT	CRX.1333	1.0609161766235602	0.29158508666852717	12	0.022722109793963354	0.26985456302262895	1.3286620939051117e-17	6.544912619451078e-17	weak_enhancer
rho	CrxKO	CRX.1333_full_mutant	0.1563877257092264	0.06894271823468981	12	-1.9442155381214428	0.4214228376601222	1.200539546448516e-15	5.045430429620625e-15	weak_enhancer
rho	Ehet	CRX.1333_full_mutant	0.25211932064661835	0.15435177836811645	12	-1.53701053148051	0.5641945100335964	8.66197299237292e-11	2.387232323806656e-10	weak_enhancer
rho	Ehom	CRX.1333_full_mutant	0.04903733099091003	0.022355409177168467	12	-3.109586760231364	0.4345419341133959	2.57679969866393e-11	7.433324029686594e-11	weak_enhancer
rho	Rhet	CRX.1333_full_mutant	0.4043376211287582	0.1268064904902482	12	-0.9524116736497336	0.3062894692693373	7.183932300041382e-18	3.6176316713972523e-17	weak_enhancer
rho	Rhom	CRX.1333_full_mutant	0.16748236931987015	0.17358435611071008	12	-2.151663663066099	0.8541504223698225	1.233284701688588e-8	2.791935017960209e-8	weak_enhancer
rho	WT	CRX.1333_full_mutant	0.32944528483580887	0.2035149013606524	12	-1.2719716729912083	0.5685537424666653	0.0002258114379288596	0.0003412902687406132	weak_enhancer
rho	CrxKO	CRX.1335	0.4359477973405002	0.11331080851945609	12	-0.8629194476756848	0.2556821229724787	3.4157671204758087e-29	4.94483428219814e-28	weak_enhancer
rho	Ehet	CRX.1335	0.7075453241553773	0.32522884204794644	12	-0.44179466153034247	0.4378151948576403	6.181702017383869e-19	3.401297717935001e-18	weak_enhancer
rho	Ehom	CRX.1335	0.2860335950550829	0.15076272050411454	12	-1.3742213411053847	0.49512691559268596	4.390765722663848e-20	2.654650933896158e-19	weak_enhancer
rho	Rhet	CRX.1335	0.7494251236350382	0.4173799857408677	12	-0.42352921324770204	0.5197698434177435	2.2514560124324397e-12	7.118159762551836e-12	weak_enhancer
rho	Rhom	CRX.1335	0.36655287724326757	0.30019477200222283	12	-1.260236003675563	0.7164126071711521	3.3899003608413404e-13	1.151234741879683e-12	weak_enhancer
rho	WT	CRX.1335	1.13609305578931	0.4244778385003931	12	0.06225701983475742	0.36149194297195025	3.67450067461565e-13	1.2430051785541536e-12	weak_enhancer
rho	CrxKO	CRX.1335_full_mutant	0.21207905161933835	0.13106736605021369	12	-1.7125398516437715	0.5687594620332801	1.505908327111552e-12	4.833785124232141e-12	weak_enhancer
rho	Ehet	CRX.1335_full_mutant	0.21475300698957614	0.1515577260957156	12	-1.7403506498779604	0.6357419821624274	7.911000786512078e-9	1.8263091819311447e-8	weak_enhancer
rho	Ehom	CRX.1335_full_mutant	0.12954653998021196	0.08620572557373855	12	-2.227012499861756	0.6054707582427351	4.0461963911175576e-13	1.364225963783817e-12	weak_enhancer
rho	Rhet	CRX.1335_full_mutant	0.31841939459463636	0.21646268297148405	12	-1.3343341030931581	0.6163573458599229	3.5778720594516606e-7	7.057488014090128e-7	weak_enhancer
rho	Rhom	CRX.1335_full_mutant	0.1851254016746252	0.17049519784555253	12	-1.9938247661826995	0.7837128677447064	6.163641184889243e-10	1.578886584842249e-9	weak_enhancer
rho	WT	CRX.1335_full_mutant	0.557275713324589	0.3126233019801152	12	-0.7215009911247198	0.5230790123706932	4.237715286966873e-7	8.300066653446812e-7	weak_enhancer
rho	CrxKO	CRX.1338	0.11287021185960298	0.0538910738316235	12	-2.28419730960486	0.45316800772262483	1.4560445493332144e-12	4.677735575608649e-12	weak_enhancer
rho	Ehet	CRX.1338	0.2854098106786857	0.08801650543051044	12	-1.299253033918551	0.30140947090774567	3.1071270424181273e-22	2.249740102017531e-21	weak_enhancer
rho	Ehom	CRX.1338	0.026993601622072146	0.02117218696173758	12	-3.851881937912224	0.6924254759765102	0.0002453494473030818	0.0003694538696763486	weak_enhancer
rho	Rhet	CRX.1338	0.375151043513325	0.12928314410542008	12	-1.0365371753581718	0.33499439981428986	8.33124632924253e-16	3.538359874828196e-15	weak_enhancer
rho	Rhom	CRX.1338	0.20329958882769408	0.13803302703330753	12	-1.7826322767057445	0.6157234701802843	1.0754820224054116e-13	3.8212543386358695e-13	weak_enhancer
rho	WT	CRX.1338	0.2789683882090462	0.09119032788752644	12	-1.3274173285532436	0.3186236684958304	3.249764494178233e-7	6.43852878238511e-7	weak_enhancer
rho	CrxKO	CRX.1338_1_double	0.06752917942092536	0.051698831806310255	12	-2.925837463384714	0.6791788815754763	0.000013322111316491957	0.00002261630345219151	weak_enhancer
rho	Ehet	CRX.1338_1_double	0.14110070903577102	0.08142477810288935	12	-2.102000447572815	0.5361325442377827	6.319155143602272e-9	1.4737266176189448e-8	weak_enhancer
rho	Ehom	CRX.1338_1_double	0.018491055222941612	0.024079694771657528	12	-4.4863185168787485	0.9958417058887951	0.17293543715177548	0.19937103215456725	inactive
rho	Rhet	CRX.1338_1_double	0.21907852995439647	0.08935459603122421	12	-1.595266500110828	0.3922791631883328	1.2325357051618943e-9	3.0691552000276575e-9	weak_enhancer
rho	Rhom	CRX.1338_1_double	0.05101653307064585	0.05419946310877113	12	-3.3533548803174016	0.8691942928725473	0.00010882237505888512	0.00016975157925924408	weak_enhancer
rho	WT	CRX.1338_1_double	0.2305136063516748	0.10967391153952452	12	-1.5694735479335407	0.4517259332187854	0.0012129687703297356	0.0017162794319688535	weak_enhancer
rho	CrxKO	CRX.1338_2_double	0.10637685624312498	0.06229656774836487	12	-2.388202505665555	0.543019821772338	5.921360897581476e-10	1.518987171376389e-9	weak_enhancer
rho	Ehet	CRX.1338_2_double	0.15046071476529335	0.08125476324520217	12	-2.0220107496953212	0.5058803996353848	6.772418729835222e-10	1.7290201894634961e-9	weak_enhancer
rho	Ehom	CRX.1338_2_double	0.01670797831637399	0.017759340957138346	12	-4.469885604211676	0.8695017815560897	0.12203931430955749	0.14309045160538586	inactive
rho	Rhet	CRX.1338_2_double	0.2976791663358123	0.1500312096229126	12	-1.324915824482041	0.4757663901458972	1.9352533673601575e-9	4.7407645006800395e-9	weak_enhancer
rho	Rhom	CRX.1338_2_double	0.08013538240791453	0.07765133593289943	12	-2.855114863620564	0.8137285408767264	8.256853731313848e-7	1.5764805570055027e-6	weak_enhancer
rho	WT	CRX.1338_2_double	0.28126616907599833	0.16877743084554675	12	-1.4222239968540489	0.554563179062668	0.0009479058388964945	0.0013547882434883018	weak_enhancer
rho	CrxKO	CRX.1338_full_mutant	0.08926696030962485	0.06663486159832818	12	-2.637572797315539	0.6655057511695093	5.282157272427872e-7	1.0258148818617322e-6	weak_enhancer
rho	Ehet	CRX.1338_full_mutant	0.16249229549746927	0.15617639515779716	12	-2.144268858447532	0.8088809155715336	9.511998897219008e-6	0.00001637245027043431	weak_enhancer
rho	Ehom	CRX.1338_full_mutant	0.04034465617135557	0.06017526628958033	12	-3.7957103735958637	1.0820480984372647	0.004266255883818201	0.005749203667206186	weak_enhancer
rho	Rhet	CRX.1338_full_mutant	0.243932750098479	0.15586511090072477	12	-1.5820470884641151	0.5851228630570997	1.8793507407685395e-6	3.4660839502837003e-6	weak_enhancer
rho	Rhom	CRX.1338_full_mutant	0.19432575877845712	0.3077370936078371	12	-2.2657188717158045	1.1202673899834177	2.5511789999345217e-6	4.64173562712159e-6	weak_enhancer
rho	WT	CRX.1338_full_mutant	0.19604590989705784	0.09911873461482756	12	-1.7432214070197949	0.47710584571622594	0.019806974732533837	0.025128401666769693	weak_enhancer
rho	CrxKO	CRX.134	0.38681120875628167	0.1914514528745248	12	-1.0593756882887446	0.4680964657764731	1.4739925934347595e-18	7.855470305938192e-18	weak_enhancer
rho	Ehet	CRX.134	0.00446541663325558	0.007307134636094465	12	-6.062543518038457	1.1411842620287862	0.000014029050572687238	0.00002377873303491816	weak_silencer
rho	Ehom	CRX.134	1.9797932195832477	0.6098711091316161	12	0.6376638565125735	0.30109316892379795	2.136393349397631e-35	8.569205224113745e-34	strong_enhancer
rho	Rhet	CRX.134	0.008377462440577297	0.015259822267958703	12	-5.5136042559998995	1.2094577580619932	6.942239133828502e-6	0.000012110604865701833	weak_silencer
rho	Rhom	CRX.134	0.029276697959449743	0.031107584387087158	12	-3.908786175080038	0.8692787863769833	0.008915418400565252	0.011676362372218805	weak_enhancer
rho	WT	CRX.134	0.017462587671959236	0.017336474479017254	12	-4.390657201914442	0.8282060952292243	7.495168800372002e-7	1.4358076428933481e-6	weak_silencer
rho	CrxKO	CRX.1344	0.012930882751401805	0.011854457022281483	12	-4.653139296280883	0.7810281420310621	0.13735680865885638	0.16018548460776064	inactive
rho	Ehet	CRX.1344	0.0034226389308644922	0.004116168022081136	12	-6.124635580335473	0.9458246899887716	9.500686682783261e-7	1.8026368301319375e-6	weak_silencer
rho	Ehom	CRX.1344	0.000567900248857803	0.0012459649025373283	12	-8.353662391149602	1.3267234966455532	5.001195552445951e-7	9.73268802511057e-7	weak_silencer
rho	Rhet	CRX.1344	0.01838597635034428	0.018179928644144642	12	-4.337137375283543	0.8257969671245713	0.000049038371186750946	0.00007892337755175995	weak_silencer
rho	Rhom	CRX.1344	0.001133409961215976	0.0028576423366106223	12	-7.780340181631347	1.4126681536406187	6.112752048052256e-6	0.000010717636306828685	weak_silencer
rho	WT	CRX.1344	0.01110522745852216	0.006703683069197252	12	-4.655694776593063	0.557414454925489	7.213528965128388e-10	1.8365274694979493e-9	strong_silencer
rho	CrxKO	CRX.1344_full_mutant	0.020715704007295235	0.013405605029638062	12	-4.051757648817132	0.5914295058145816	0.3915607596705095	0.43328586892318727	inactive
rho	Ehet	CRX.1344_full_mutant	0.042753959585264345	0.0363117759721624	12	-3.4238460948554104	0.7369567542867487	0.16295368976741614	0.18842869247015814	inactive
rho	Ehom	CRX.1344_full_mutant	0.0044075631343677936	0.008203909987585878	12	-6.172515616861474	1.2231780715579885	0.007236826995675484	0.009551107723547872	weak_silencer
rho	Rhet	CRX.1344_full_mutant	0.1130611105380131	0.0840969289470393	12	-2.400006627360664	0.6635959947617869	0.03681175871045625	0.04553393080402065	weak_enhancer
rho	Rhom	CRX.1344_full_mutant	0.020456138460956116	0.02803006173708386	12	-4.417948868332868	1.0280822885719567	0.3140124797219813	0.3515751279437044	inactive
rho	WT	CRX.1344_full_mutant	0.11591023256391864	0.07022777385617096	12	-2.3112819654408416	0.5591828337411956	0.3113504949069879	0.3487249633328635	inactive
rho	CrxKO	CRX.134_full_mutant	0.1132840893081517	0.04975039792365919	12	-2.2660358851951896	0.4199507938448869	1.3641804838779484e-13	4.794732375290243e-13	weak_enhancer
rho	Ehet	CRX.134_full_mutant	0.022218016549490346	0.014047679951984016	12	-3.975001929478011	0.5799140738483892	0.32779473292023875	0.36609444538066604	inactive
rho	Ehom	CRX.134_full_mutant	1.1874549826018297	0.4294848973098863	12	0.11034251630659446	0.35062752462849445	5.00999050786863e-32	1.0453327758506037e-30	strong_enhancer
rho	Rhet	CRX.134_full_mutant	0.010229498199318366	0.009468586289366606	12	-4.891897565013967	0.7866610615979989	5.658567497649652e-7	1.0963581202409573e-6	weak_silencer
rho	Rhom	CRX.134_full_mutant	0.016493154586879902	0.024559447832351183	12	-4.6890852968718075	1.080995318389442	0.8257744655237409	0.8692932612508951	inactive
rho	WT	CRX.134_full_mutant	0.05711521844213663	0.03445153513816319	12	-3.0178377310263693	0.5570512648306499	0.0001400245120047751	0.00021593655581104735	weak_silencer
rho	CrxKO	CRX.1350	0.8494468316346193	0.20223345408485188	12	-0.1907361183283679	0.23480285630736789	7.73429327538708e-34	2.2066292058026948e-32	strong_enhancer
rho	Ehet	CRX.1350	0.03365068376189883	0.023739829483407096	12	-3.5936871116801803	0.6355552035834854	0.41183325142742433	0.45446596763320835	inactive
rho	Ehom	CRX.1350	1.6847309650409727	0.42983459845593236	12	0.49007431057974304	0.25112377749911124	4.199126831700869e-35	1.5721027382231298e-33	strong_enhancer
rho	Rhet	CRX.1350	0.0013942834333285567	0.0036988811985139555	12	-7.617454094569482	1.4436616161852527	9.298787098538729e-8	1.9386593550271032e-7	strong_silencer
rho	Rhom	CRX.1350	0.019619659571355544	0.026589119489536493	12	-4.452534001827381	1.0210884640703226	0.36046692689883264	0.4007426109798272	inactive
rho	WT	CRX.1350	0.028461743909550793	0.019109707856832518	12	-3.745252396856991	0.6100130891533572	7.039931809799851e-7	1.3519988634341628e-6	weak_silencer
rho	CrxKO	CRX.1350_full_mutant	0.09415073680957432	0.06146752701033865	12	-2.5403755049563093	0.5958478110361428	2.5622300928286756e-8	5.638059797100351e-8	weak_enhancer
rho	Ehet	CRX.1350_full_mutant	0.048609607827376354	0.08069928599769882	12	-3.6856248192711885	1.1503831914439213	0.8053483640875827	0.8495609009673909	inactive
rho	Ehom	CRX.1350_full_mutant	0.06416528010948723	0.05917287270020042	12	-3.0540055089303304	0.7844902626433751	4.5232991464084626e-7	8.836321971547557e-7	weak_enhancer
rho	Rhet	CRX.1350_full_mutant	0.05376649851720214	0.03091769558165995	12	-3.065944832688383	0.5344906412127575	0.35697443813628393	0.3970464215198108	inactive
rho	Rhom	CRX.1350_full_mutant	0.013580968932198812	0.031019529878816496	12	-5.212718026143937	1.3517634531885134	0.30824568032346833	0.3454195332103285	inactive
rho	WT	CRX.1350_full_mutant	0.24625002144372554	0.12906981952979651	12	-1.5227728162783385	0.4926761703787081	0.0012625880289755815	0.0017845784023279908	weak_enhancer
rho	CrxKO	CRX.1351	0.03362333808377314	0.02945808162436588	12	-3.677342365459561	0.7547284255413622	0.039948288085899085	0.049221352738727055	weak_enhancer
rho	Ehet	CRX.1351	0.09836270973326922	0.0631031036555241	12	-2.491443705533675	0.5871119018698627	2.509625106166231e-6	4.569828828966039e-6	weak_enhancer
rho	Ehom	CRX.1351	0.0002903376562682556	0.000462449684279357	12	-8.776106900369136	1.1239581131306615	4.704044683922421e-9	1.1104775826528469e-8	strong_silencer
rho	Rhet	CRX.1351	0.31428147602277073	0.2625427460087815	12	-1.4221478337281344	0.7275734458651848	8.96547702829561e-6	0.000015470247490225026	weak_enhancer
rho	Rhom	CRX.1351	0.09307464595483238	0.09788722140904695	12	-2.746769281332465	0.863036289193246	9.220506225738996e-7	1.752211833540967e-6	weak_enhancer
rho	WT	CRX.1351	0.39014703000258283	0.2986710502374525	12	-1.1718527985972067	0.6791482720271588	0.0004226112891643515	0.0006228422434686781	weak_enhancer
rho	CrxKO	CRX.1351_full_mutant	0.01756316138850993	0.014512772414319967	12	-4.302182084787095	0.7214297073479481	0.8165790189873284	0.8602173935699514	inactive
rho	Ehet	CRX.1351_full_mutant	0.03827499287195816	0.0403341051431206	12	-3.6364185753340963	0.8642453953170646	0.6225118335853547	0.6691678520961984	inactive
rho	Ehom	CRX.1351_full_mutant	0.004732223816927741	0.009458901484276496	12	-6.157610110603007	1.2682665928017167	0.009621522509293292	0.012563442372814393	weak_silencer
rho	Rhet	CRX.1351_full_mutant	0.055046446272722906	0.04032321260748067	12	-3.1143644700507442	0.6554181834772138	0.3142107729785287	0.3517796224343051	inactive
rho	Rhom	CRX.1351_full_mutant	0.021601832710877414	0.0405821284511165	12	-4.5902607039379975	1.2290513282791908	0.6552118162005012	0.7018855506656344	inactive
rho	WT	CRX.1351_full_mutant	0.20661432539511407	0.09687669102111869	12	-1.6762635233475307	0.44578500971305296	0.005298177075647472	0.007080402842222342	weak_enhancer
rho	CrxKO	CRX.1354	0.46858099564880584	0.10721537073299629	12	-0.7835607966209207	0.22589593753057086	2.3144118977838614e-30	3.8571244096350464e-29	weak_enhancer
rho	Ehet	CRX.1354	0.0287884643987471	0.018123384403729896	12	-3.7146991831845577	0.5777865858531049	0.7716356711362325	0.8166990635541171	inactive
rho	Ehom	CRX.1354	0.14284215898830038	0.026592571297475644	12	-1.9630506782843504	0.18458405481571305	4.380412816093479e-22	3.12239825400804e-21	weak_enhancer
rho	Rhet	CRX.1354	0.03358523752583635	0.029918338133258164	12	-3.68576904559598	0.7643302659011922	0.0048500725116900735	0.006503598366206383	weak_silencer
rho	Rhom	CRX.1354	0.08433548907144216	0.0539476787695856	12	-2.6444599786845417	0.5856747587988956	1.4222184016689284e-10	3.8469968244385306e-10	weak_enhancer
rho	WT	CRX.1354	0.038592967129735	0.02330100646631552	12	-3.4100901632242264	0.5575032652839703	3.1281467675139577e-6	5.645127277833424e-6	weak_silencer
rho	CrxKO	CRX.1354_full_mutant	0.023667355986031716	0.019829358517395278	12	-4.009551430246362	0.7292364025247594	0.3641155429967865	0.4045188465225585	inactive
rho	Ehet	CRX.1354_full_mutant	0.031273125377602906	0.010612723237932728	12	-3.519496234019523	0.33015169128494337	0.09038789838895772	0.10737368796494398	inactive
rho	Ehom	CRX.1354_full_mutant	0.004414460321148103	0.008829217077716403	12	-6.227615506309442	1.2686574134462454	0.006698826099401541	0.00887230895559489	weak_silencer
rho	Rhet	CRX.1354_full_mutant	0.12736395948361298	0.05183021304461381	12	-2.1373265094754568	0.391458914872098	0.00002534368212094215	0.00004192925612208561	weak_enhancer
rho	Rhom	CRX.1354_full_mutant	0.022452972063752696	0.024493690092465523	12	-4.188291695124995	0.8853918990843999	0.06898215094978358	0.08296678976343637	inactive
rho	WT	CRX.1354_full_mutant	0.13834858837860256	0.051521921143011164	12	-2.042916540972618	0.3603824771229633	0.46337246054661796	0.5077268572964746	inactive
rho	CrxKO	CRX.1356	0.0447530308098513	0.021846740970640457	12	-3.2134668131735458	0.46232175854767144	4.6739754778125514e-6	8.289706271077768e-6	weak_enhancer
rho	Ehet	CRX.1356	0.009338047487643745	0.008671861744738938	12	-4.984593104924501	0.7885873545743667	0.00018396511306454052	0.00028041926041880806	weak_silencer
rho	Ehom	CRX.1356	0.020586302526248632	0.01900790393905783	12	-4.191406591225845	0.785209833060828	0.012647503618185224	0.016333937060204515	weak_enhancer
rho	Rhet	CRX.1356	0.008614049234835766	0.011216522184827195	12	-5.250155492097227	0.9957858358171081	2.0782967508229776e-6	3.8142259226124227e-6	weak_silencer
rho	Rhom	CRX.1356	0.0001764144678208778	0.00017337739349365688	12	-8.98064064029014	0.8221511292463133	5.854885368246316e-13	1.9466065195047867e-12	strong_silencer
rho	WT	CRX.1356	0.0269746507728159	0.02975452974072066	12	-4.010874474692123	0.8922071064981362	0.000011610846124527458	0.000019823438834418768	weak_silencer
rho	CrxKO	CRX.1356_full_mutant	0.0065047279460086664	0.009965130125667689	12	-5.639253828896558	1.0991158616952987	0.0010283717404330796	0.001465136468213973	weak_silencer
rho	Ehet	CRX.1356_full_mutant	0.015566726642692584	0.02168690886945918	12	-4.7019755176568605	1.0386105791139173	0.011465506033866956	0.014861627988895437	weak_silencer
rho	Ehom	CRX.1356_full_mutant	0.0021883074172716057	0.004921548707139423	12	-7.025324531078249	1.3421606671942714	0.000185027634400331	0.0002819241800466446	weak_silencer
rho	Rhet	CRX.1356_full_mutant	0.031542383046205276	0.025877683621391402	12	-3.7137539981715206	0.7173992670556582	0.0024582065670436136	0.0033823189228724573	weak_silencer
rho	Rhom	CRX.1356_full_mutant	0.0012180106945289205	0.0019693044678241946	12	-7.352958869668463	1.1335100708303354	1.985885880607906e-6	3.653425503688634e-6	weak_silencer
rho	WT	CRX.1356_full_mutant	0.08440519525743645	0.037488729310280314	12	-2.562148693208911	0.4243167899509488	0.00566517812853347	0.007552003242554965	weak_silencer
rho	CrxKO	CRX.1358	0.009513558078546118	0.010900538850607735	12	-5.074274249595694	0.9156821696954568	0.012480512772808315	0.016126610044156362	weak_silencer
rho	Ehet	CRX.1358	0.01656597545658969	0.019315075054135194	12	-4.529615666312941	0.9265109907093165	0.01971303059590024	0.025015570448848768	weak_silencer
rho	Ehom	CRX.1358	0.003444118520231443	0.01087854138626247	12	-6.8689728675472885	1.5478278897076456	0.001314451472726543	0.0018547935358442264	weak_silencer
rho	Rhet	CRX.1358	0.06335117215466146	0.0484989013171467	12	-2.9896936257907805	0.6791638333136266	0.6619899485396276	0.7084713677854004	inactive
rho	Rhom	CRX.1358	0.013002689096656595	0.02072738816228722	12	-4.974818661880977	1.12447282987015	0.5747280977830942	0.6213381305743803	inactive
rho	WT	CRX.1358	0.13236170106023054	0.08224245916178488	12	-2.1854536083767315	0.571378445752148	0.761949168682786	0.8071688637213521	inactive
rho	CrxKO	CRX.1358_full_mutant	0.019238364059137064	0.023132392053571003	12	-4.398032678790743	0.9457101176573012	0.6201592660412599	0.6668940577877505	inactive
rho	Ehet	CRX.1358_full_mutant	0.03432463044818325	0.04208036614870466	12	-3.8306290108069065	0.9578485445648806	0.8510653457535219	0.8936991103589844	inactive
rho	Ehom	CRX.1358_full_mutant	0.0038110499343251302	0.008190078042349856	12	-6.432869529177279	1.3137876348056279	0.0029162853895401057	0.003986739723793174	weak_silencer
rho	Rhet	CRX.1358_full_mutant	0.098464649279238	0.05031107077804733	12	-2.4340402276608577	0.4816275363266105	0.01424920352504535	0.01830836368910242	weak_enhancer
rho	Rhom	CRX.1358_full_mutant	0.012569857935532178	0.01697053831832109	12	-4.895311873439651	1.0186837734339664	0.7074256536255932	0.7534211395253599	inactive
rho	WT	CRX.1358_full_mutant	0.27404363089695444	0.1233523817584667	12	-1.3867140327014278	0.4295255156116295	0.00005314579621442818	0.00008523496864693781	weak_enhancer
rho	CrxKO	CRX.1364	0.06501924480066949	0.037167270377194625	12	-2.8744443589030206	0.531737491346547	2.0294806680967723e-7	4.095393984395623e-7	weak_enhancer
rho	Ehet	CRX.1364	0.13386114554369002	0.049907276494604906	12	-2.076028129014178	0.3607655345023563	1.2444555577678887e-13	4.388682329370616e-13	weak_enhancer
rho	Ehom	CRX.1364	0.01936391494635464	0.03295078190207298	12	-4.624273458722859	1.1661298893770198	0.3836428636812391	0.42498442282737703	inactive
rho	Rhet	CRX.1364	0.29795300613847886	0.18450545237468835	12	-1.373114199235827	0.5697274730985853	1.3352770313339886e-7	2.7421510133318776e-7	weak_enhancer
rho	Rhom	CRX.1364	0.03800379826149313	0.04121119711759989	12	-3.6587941277543505	0.8817312036593978	0.0014045723234548174	0.0019761316046128605	weak_enhancer
rho	WT	CRX.1364	0.4895665333529797	0.13427718218247878	12	-0.7505013903317226	0.26931945763976556	2.591669319373017e-13	8.890129636579824e-13	weak_enhancer
rho	CrxKO	CRX.1364_full_mutant	0.04960616370936873	0.03552091008961667	12	-3.2106013498795636	0.6433679588566495	0.0001549046071966778	0.00023798581193806747	weak_enhancer
rho	Ehet	CRX.1364_full_mutant	0.06778565049929415	0.042293773063864476	12	-2.8558024789960257	0.5734068852170958	0.0001372437211666043	0.00021180802054351108	weak_enhancer
rho	Ehom	CRX.1364_full_mutant	0.0026085074684537818	0.007824576102874304	12	-7.1001607809795235	1.517355402399593	0.0004212618398352734	0.0006209755553995749	weak_silencer
rho	Rhet	CRX.1364_full_mutant	0.2304686106769853	0.10189247148379577	12	-1.5569066434598458	0.42253056307353787	3.3886984223035016e-9	8.10907056202526e-9	weak_enhancer
rho	Rhom	CRX.1364_full_mutant	0.01757075006929752	0.019361540300805738	12	-4.438970937653261	0.8915730483816487	0.2914795214858198	0.3275702375428243	inactive
rho	WT	CRX.1364_full_mutant	0.3318829787517275	0.09263712409721957	12	-1.1404854159522497	0.2739071744726395	3.9369913982704004e-10	1.0241416328135973e-9	weak_enhancer
rho	CrxKO	CRX.1366	0.32048846829809297	0.1202915096749789	12	-1.2038083327204134	0.36304090431390484	1.430653951517389e-22	1.0685701706981375e-21	weak_enhancer
rho	Ehet	CRX.1366	0.37268261757183146	0.1638947032266581	12	-1.075430385194002	0.4204813251832266	3.9723523366245025e-17	1.8789485636859259e-16	weak_enhancer
rho	Ehom	CRX.1366	0.09299405750253727	0.052553119491873544	12	-2.513794767196651	0.526450532346653	2.2323103466345863e-13	7.704452135867174e-13	weak_enhancer
rho	Rhet	CRX.1366	0.5822642720568595	0.15204479620410616	12	-0.57381236014754	0.2568326363013038	7.279910252553737e-24	6.102421413046723e-23	weak_enhancer
rho	Rhom	CRX.1366	0.38475099717660827	0.16193428774270605	12	-1.0367030551625318	0.40384190136263237	2.3858484712340115e-24	2.086295034238936e-23	weak_enhancer
rho	WT	CRX.1366	0.26765785492954086	0.09722047687367044	12	-1.380009447939077	0.35203316074365654	3.9399756145656006e-6	7.0440184307486145e-6	weak_enhancer
rho	CrxKO	CRX.1366_full_mutant	0.3296883761326332	0.11655094054819848	12	-1.1684879389446283	0.343163382450276	1.0170736521749868e-23	8.41739364925384e-23	weak_enhancer
rho	Ehet	CRX.1366_full_mutant	0.3992779790260715	0.15295817200386472	12	-0.9865657798567125	0.37004963039440014	4.122908219182429e-20	2.4977424571182797e-19	weak_enhancer
rho	Ehom	CRX.1366_full_mutant	0.0714030592389089	0.032806635105456665	12	-2.7351793847192516	0.43764099590437505	7.385719186505985e-14	2.662269340244149e-13	weak_enhancer
rho	Rhet	CRX.1366_full_mutant	0.6624246674116725	0.2802768542739293	12	-0.49419021624270787	0.40581222033900916	6.846906435253629e-16	2.9295299358144844e-15	weak_enhancer
rho	Rhom	CRX.1366_full_mutant	0.3331723472111008	0.15697578645093271	12	-1.1993344531736414	0.4477478966491711	1.0748656699579938e-21	7.428567473715222e-21	weak_enhancer
rho	WT	CRX.1366_full_mutant	0.3193783319206201	0.11086739410957407	12	-1.1982675980204007	0.33730909436295237	9.326598917303791e-8	1.9442774060811704e-7	weak_enhancer
rho	CrxKO	CRX.1369	0.05225827068098387	0.052575678625530524	12	-3.30116759769429	0.8361943405400359	0.003122125016323984	0.004257262448339397	weak_enhancer
rho	Ehet	CRX.1369	0.0502056507028631	0.04694264111098035	12	-3.3057288694951024	0.7925921708897625	0.08394503440946635	0.10005048314656324	inactive
rho	Ehom	CRX.1369	0.0392007554327705	0.10652453871415167	12	-4.30224085093323	1.4582054654992669	0.1677998151929159	0.19374344273256477	inactive
rho	Rhet	CRX.1369	0.15425093596675735	0.08322251856331547	12	-1.996917650226656	0.5054564310945263	0.000044402138642835025	0.00007179064228466143	weak_enhancer
rho	Rhom	CRX.1369	0.04018160985871306	0.09355958703974962	12	-4.1441741180232725	1.3636922407899497	0.16347426572901136	0.18900148837106956	inactive
rho	WT	CRX.1369	0.41632127980465344	0.27542104136329665	12	-1.0578064602198463	0.6025088391815256	0.000048441005591876536	0.00007801781558253229	weak_enhancer
rho	CrxKO	CRX.1369_1_double	0.0	0.0	9	NaN	NaN	1.0	1.0	inactive
rho	Ehet	CRX.1369_1_double	0.009855784224619182	0.01685372734561342	9	-5.303280148233665	1.1692590671093563	0.004102101906036292	0.0055356215517111595	weak_silencer
rho	Ehom	CRX.1369_1_double	0.00023946360153256704	0.0007183908045977014	9	-9.488401676059498	1.5174271293851467	6.864693268729607e-6	0.000011979975475845451	strong_silencer
rho	Rhet	CRX.1369_1_double	0.013306269980745355	0.027127985654153003	9	-5.139643987900324	1.2807217185499362	0.000637079283862617	0.0009242017396224782	weak_silencer
rho	Rhom	CRX.1369_1_double	0.0027573529411764708	0.00827205882352941	9	-7.044776685244801	1.5174271293851462	0.0017065599829951253	0.00238370237256975	weak_silencer
rho	WT	CRX.1369_1_double	0.0684399508555665	0.04270852546193487	9	-2.8462390100628085	0.5734814069147463	0.005441250766431205	0.007265557981285642	weak_silencer
rho	CrxKO	CRX.1369_2_double	0.5799688649378552	0.5342162362749513	12	-0.8519538186601912	0.7838022207623629	3.922728688904105e-11	1.1152802577798558e-10	weak_enhancer
rho	Ehet	CRX.1369_2_double	1.7513644583676962	1.3183457715732714	12	0.3359292547656116	0.6700237605710803	1.3763453391836635e-13	4.83559867409394e-13	strong_enhancer
rho	Ehom	CRX.1369_2_double	0.21697194272419193	0.22982809748649408	12	-1.904170543717962	0.8673907005668545	6.112619910571595e-10	1.5660845678572148e-9	weak_enhancer
rho	Rhet	CRX.1369_2_double	2.633234270205648	1.5280071619389068	12	0.823102592871512	0.5387211863598791	1.6490925646182275e-15	6.856199544659638e-15	strong_enhancer
rho	Rhom	CRX.1369_2_double	2.15233251730344	2.3181796084559325	12	0.38148725239385	0.8775703885671822	8.94784189021408e-14	3.19766939080898e-13	strong_enhancer
rho	WT	CRX.1369_2_double	1.663116116277968	1.1843739986255404	12	0.3035842856418927	0.6404822175666897	1.0532088897807199e-8	2.4008357171153506e-8	strong_enhancer
rho	CrxKO	CRX.1369_full_mutant	0.55787167402493	0.2722709415593407	12	-0.6904539482015729	0.4622285804377647	2.140410898988522e-20	1.3249096319124437e-19	weak_enhancer
rho	Ehet	CRX.1369_full_mutant	0.9072022398483804	0.3320413300261203	12	-0.1602479682526693	0.3545647788758644	4.1479616181266045e-25	3.902677258787291e-24	weak_enhancer
rho	Ehom	CRX.1369_full_mutant	0.1072701262868902	0.09504608390059911	12	-2.5221351567982504	0.7612228001122411	2.5527043420032304e-9	6.187923771299437e-9	weak_enhancer
rho	Rhet	CRX.1369_full_mutant	1.3830190380690215	0.6544918488813183	12	0.22322691972264083	0.4495373146732563	5.498555455399801e-17	2.5772651672740194e-16	weak_enhancer
rho	Rhom	CRX.1369_full_mutant	0.9537796369345034	1.168437074189677	12	-0.5056222588307754	0.9573919114727335	3.747266923895943e-11	1.0672163033066707e-10	weak_enhancer
rho	WT	CRX.1369_full_mutant	1.0942199210257164	0.5191872477374355	12	-0.011482920259280332	0.45060987286097365	1.3957422261541797e-10	3.778108088423125e-10	weak_enhancer
rho	CrxKO	CRX.1372	0.003998957408180765	0.009288607460533945	12	-6.4494955648804915	1.3621849838321185	0.00011795405110842191	0.00018332190225153235	weak_silencer
rho	Ehet	CRX.1372	0.0009505079292415772	0.002057991967537974	12	-7.827682259684241	1.3184598634718576	1.4451024669088987e-7	2.95755973245752e-7	strong_silencer
rho	Ehom	CRX.1372	0.0053586035666488485	0.011529875292571434	12	-6.093073422604223	1.3145505362298047	0.01606757380321003	0.020549602881006226	weak_silencer
rho	Rhet	CRX.1372	0.00040103836972449174	0.00034510421057500323	12	-8.098541428145284	0.7444299537344463	1.3273376462663645e-13	4.669254414545518e-13	strong_silencer
rho	Rhom	CRX.1372	0.0007014676120442306	0.0016990966565443794	12	-8.22570424971207	1.3880694655895447	9.564452296598475e-7	1.8138935976390983e-6	strong_silencer
rho	WT	CRX.1372	0.0006155241648193291	0.000679515874998371	12	-7.79150477983715	0.8927131982857474	5.545572996253302e-11	1.5542675572120768e-10	strong_silencer
rho	CrxKO	CRX.1372_full_mutant	0.002373968528973003	0.0039994507817043235	12	-6.715700635628722	1.1597485901744016	5.761072853090411e-6	0.000010124321103977067	strong_silencer
rho	Ehet	CRX.1372_full_mutant	0.007557880826195157	0.009804105878461712	12	-5.378582969107768	0.9933967254087478	0.00011658786171385396	0.00018131140366277207	weak_silencer
rho	Ehom	CRX.1372_full_mutant	0.00006971504192849451	0.00016391914204567093	12	-10.509182126620997	1.3697355020080977	9.242691999355031e-10	2.3312301736635417e-9	strong_silencer
rho	Rhet	CRX.1372_full_mutant	0.030375004064645533	0.02956088192260459	12	-3.8273092851499855	0.8163014659352792	0.0023156493662780104	0.0031928140230389887	weak_silencer
rho	Rhom	CRX.1372_full_mutant	0.0014277890815290923	0.004356848031319162	12	-7.718254963171011	1.5274991556048807	0.00001959802115270047	0.000032790259102107014	weak_silencer
rho	WT	CRX.1372_full_mutant	0.12386165749514444	0.036272762142022276	12	-2.12973034920663	0.2868461178050392	0.9854217653568358	1.0222758982420406	inactive
rho	CrxKO	CRX.1374	0.0038081840476341384	0.005080222504818077	12	-6.081761663649239	1.0110972577007333	0.00003099039732731668	0.00005083736685244316	weak_silencer
rho	Ehet	CRX.1374	0.005030465521916907	0.005502106477194046	12	-5.685630769572667	0.8870039678700685	4.755175087960915e-6	8.42740501576897e-6	weak_silencer
rho	Ehom	CRX.1374	0.005147596004243144	0.014884739519202732	12	-6.387517308419136	1.495521206694985	0.008237376145455198	0.010820490242601446	weak_silencer
rho	Rhet	CRX.1374	0.012241881509187313	0.024889919847403397	12	-5.220816463538919	1.279002867782875	0.00004231103741775129	0.0000685353754260517	weak_silencer
rho	Rhom	CRX.1374	0.005562920830905781	0.011967456923947439	12	-6.055513438982477	1.3144439582008063	0.006861423343532603	0.00907883700837502	weak_silencer
rho	WT	CRX.1374	0.023013943334753813	0.02294741250928807	12	-4.116783161072011	0.8308166419619772	3.0686845039854557e-6	5.542269040697382e-6	weak_silencer
rho	CrxKO	CRX.1374_full_mutant	0.0023682785325621447	0.0033763572369524676	12	-6.600286144272279	1.0532750817739844	2.8284138248823674e-6	5.1260297953249e-6	strong_silencer
rho	Ehet	CRX.1374_full_mutant	0.005490283948859358	0.008970179213836185	12	-5.854788522699394	1.1401870188744603	0.000037164743360741653	0.00006051770979148907	weak_silencer
rho	Ehom	CRX.1374_full_mutant	0.0016295807215312554	0.004139766648226023	12	-7.423779020880246	1.4172836678477876	0.00005381166888999164	0.00008626596833890417	weak_silencer
rho	Rhet	CRX.1374_full_mutant	0.003953030509174578	0.005002607400071361	12	-6.011320823162155	0.9778016633701243	5.5021733139280545e-8	1.173122105777709e-7	strong_silencer
rho	Rhom	CRX.1374_full_mutant	0.0005722657685186877	0.0010049794796917872	12	-8.16944939125591	1.1862060082815595	1.0647743203654784e-7	2.2066976650494734e-7	strong_silencer
rho	WT	CRX.1374_full_mutant	0.015193020908794793	0.0058341775505786056	12	-4.255694033324878	0.37087713872874495	1.304700350586635e-12	4.210474884359252e-12	strong_silencer
rho	CrxKO	CRX.1377	0.07665580087934663	0.06378638356562946	12	-2.8315079849964233	0.7253660986899814	0.000012299738836080683	0.000020947898073009806	weak_enhancer
rho	Ehet	CRX.1377	0.02324224975425161	0.05637063801058701	12	-4.726262360400927	1.3888691903686032	0.03981492113463339	0.049065094798083034	weak_silencer
rho	Ehom	CRX.1377	0.07322875397195551	0.054945318450515195	12	-2.837466378088337	0.6682802657071991	2.8207632301976587e-9	6.807987003897344e-9	weak_enhancer
rho	Rhet	CRX.1377	0.01088959368680998	0.02850989093606576	12	-5.550482903396925	1.4356428873464133	0.00003807880354952081	0.00006194556160639124	weak_silencer
rho	Rhom	CRX.1377	0.013421899219771558	0.03000490553561474	12	-5.206542617866784	1.3384132261805113	0.310722026364876	0.34804706276394515	inactive
rho	WT	CRX.1377	0.005406626772689702	0.006711697671084804	12	-5.6864152786991955	0.9656970343176399	3.3128177945073594e-8	7.217284718844368e-8	strong_silencer
rho	CrxKO	CRX.1377_full_mutant	0.007494686808213563	0.008229583308402313	12	-5.289089343533251	0.8894137490166028	0.0021283068063359164	0.002946069859313738	weak_silencer
rho	Ehet	CRX.1377_full_mutant	0.00708802902611099	0.0063979521119865565	12	-5.247325254253416	0.7719809371631215	0.000017211196465931372	0.000028932415055112092	weak_silencer
rho	Ehom	CRX.1377_full_mutant	0.008888696656782796	0.008943336956168505	12	-5.072622002312106	0.8362381889412228	0.7246103886892984	0.7705186595016108	inactive
rho	Rhet	CRX.1377_full_mutant	0.0077163602492397515	0.007392475347286934	12	-5.190005550288678	0.8069610323434756	1.36803783274958e-7	2.8058410396274283e-7	weak_silencer
rho	Rhom	CRX.1377_full_mutant	0.0005014933157631148	0.0010922631430641937	12	-8.471978778970907	1.322163756749891	1.9738053460370245e-7	3.9869803943939244e-7	strong_silencer
rho	WT	CRX.1377_full_mutant	0.04035500638059513	0.02259456228089928	12	-3.3463807452337417	0.5221894812030697	2.4226449843493727e-6	4.417706589191548e-6	weak_silencer
rho	CrxKO	CRX.1381	0.4827362036310248	0.281971432728496	12	-0.8750618739973715	0.541806122542498	1.5713958368968251e-16	7.094712562529253e-16	weak_enhancer
rho	Ehet	CRX.1381	0.5206521013148211	0.2927466780460748	12	-0.7900273755635757	0.5241262510012419	2.115624578242216e-14	8.014064324859562e-14	weak_enhancer
rho	Ehom	CRX.1381	1.1957133206735213	0.5166616574597943	12	0.0931522173530357	0.4137407666876266	9.96582765125979e-30	1.5340755717605107e-28	strong_enhancer
rho	Rhet	CRX.1381	0.4558479114225366	0.345314616270599	12	-1.012354949140162	0.6734372969439101	1.0621693478755853e-7	2.201806397025394e-7	weak_enhancer
rho	Rhom	CRX.1381	0.5258303126008316	0.6347898214350068	12	-1.0923217667643208	0.9482036161661188	3.786079510039926e-10	9.864253047249694e-10	weak_enhancer
rho	WT	CRX.1381	0.835765857548109	0.44842435268540176	12	-0.3059048989603165	0.5029873142166065	8.695868073227244e-9	1.9989826791645694e-8	weak_enhancer
rho	CrxKO	CRX.1381_full_mutant	0.06998914726878923	0.05001582117279841	12	-2.8656968002518712	0.6423110029915499	3.3184934284062175e-6	5.974962500094388e-6	weak_enhancer
rho	Ehet	CRX.1381_full_mutant	0.07033296784148656	0.03646904443875232	12	-2.77357520378107	0.48797658350958945	6.975903647586932e-6	0.000012167915726980325	weak_enhancer
rho	Ehom	CRX.1381_full_mutant	0.048485750037277876	0.02428780822978807	12	-3.138428011563218	0.4731652432046416	1.586080921076616e-10	4.274547023213196e-10	weak_enhancer
rho	Rhet	CRX.1381_full_mutant	0.12638322775524757	0.1050394705295963	12	-2.3310250847973206	0.7246910885527067	0.028308048294528126	0.035381322682839826	weak_enhancer
rho	Rhom	CRX.1381_full_mutant	0.019653697505246686	0.02858598734939797	12	-4.497688392406587	1.06601932650796	0.44739771862242694	0.4912045470561803	inactive
rho	WT	CRX.1381_full_mutant	0.3844951124240492	0.10111968832800938	12	-0.9892634410643164	0.258608737037869	4.385192625550469e-12	1.3535786449869656e-11	weak_enhancer
rho	CrxKO	CRX.1387	0.2338543005282915	0.06478241517013193	12	-1.4900261275876183	0.2719158793555367	2.752648345254683e-24	2.389845147635288e-23	weak_enhancer
rho	Ehet	CRX.1387	0.18867998863771498	0.08603225996431871	12	-1.7621478059016844	0.43461459965292604	4.03730921736251e-13	1.3615358257668034e-12	weak_enhancer
rho	Ehom	CRX.1387	0.00720233374721065	0.00797567125427627	12	-5.333515149345782	0.8946116201161316	0.25420376495222075	0.2874969964361409	inactive
rho	Rhet	CRX.1387	0.5790077770202046	0.18119130230812872	12	-0.5931516520128284	0.30565432215921756	1.3079488284433057e-20	8.233320890679658e-20	weak_enhancer
rho	Rhom	CRX.1387	0.5205111351700249	0.5085950032920795	12	-0.9880720377076846	0.8186916877187003	4.586282963320128e-12	1.4124495011145634e-11	weak_enhancer
rho	WT	CRX.1387	0.3192152013065845	0.07402812699164363	12	-1.1680819700085954	0.22887629238999516	5.389195651140702e-12	1.6483218370035406e-11	weak_enhancer
rho	CrxKO	CRX.1387_full_mutant	0.04562122261631526	0.03534729886715014	12	-3.3224822582956635	0.6857113034179405	0.0008958764050146856	0.0012828313326034306	weak_enhancer
rho	Ehet	CRX.1387_full_mutant	0.07207417656703444	0.06175484408133896	12	-2.905317115469693	0.7419671896768613	0.0021489281221351952	0.0029733330487025545	weak_enhancer
rho	Ehom	CRX.1387_full_mutant	0.03197493403782573	0.04747680796411118	12	-4.025107647777689	1.0791706568738058	0.01707782160043996	0.021784651208323142	weak_enhancer
rho	Rhet	CRX.1387_full_mutant	0.20893930179938414	0.13910088987530578	12	-1.7491499222050038	0.605703609027587	0.000018446706695157447	0.00003093070255970538	weak_enhancer
rho	Rhom	CRX.1387_full_mutant	0.07047143086886433	0.0826499663494932	12	-3.085150916881231	0.9301645334933233	0.00003062670131029989	0.000050264590930259666	weak_enhancer
rho	WT	CRX.1387_full_mutant	0.17306156031380615	0.09056090205781415	12	-1.8751217706950072	0.49196313455140417	0.11447376382823637	0.13460950668896962	inactive
rho	CrxKO	CRX.1398	0.07339295524601969	0.05943754201908862	12	-2.8640883961640924	0.7101564202647462	0.00001275504841360914	0.000021693762411375017	weak_enhancer
rho	Ehet	CRX.1398	0.18860544969639537	0.2740206538746008	12	-2.235546599194033	1.0653155265186012	0.00033827156056711667	0.0005028778168795819	weak_enhancer
rho	Ehom	CRX.1398	0.2286333126239185	0.21178388691691302	12	-1.7853965140366466	0.7870968178216875	2.163462052202328e-11	6.280856644836354e-11	weak_enhancer
rho	Rhet	CRX.1398	0.15558470647851802	0.12959496008316934	12	-2.124056051155333	0.7259353851050927	0.004460908745634203	0.006000367980097413	weak_enhancer
rho	Rhom	CRX.1398	0.372641885023985	0.581026449763037	12	-1.6035824751435546	1.11035585363479	9.477471470429116e-8	1.9742646615537399e-7	weak_enhancer
rho	WT	CRX.1398	0.4657550739205942	0.4459158200844141	12	-1.0893776684645236	0.8065758401921416	0.0008892470054623569	0.001273703566310188	weak_enhancer
rho	CrxKO	CRX.1398_full_mutant	0.12406224662530974	0.1607612999885437	12	-2.579717485739986	0.9927191297868592	0.00007473160172611044	0.00011821811638097487	weak_enhancer
rho	Ehet	CRX.1398_full_mutant	0.22767102568641476	0.3021848028419298	12	-1.9877751301093824	1.0078904388337648	0.000046562450844418885	0.00007512142230959637	weak_enhancer
rho	Ehom	CRX.1398_full_mutant	0.22415192871545253	0.40033368697389704	12	-2.2117540740380064	1.196931802731591	1.611127060014049e-6	2.9900411559547506e-6	weak_enhancer
rho	Rhet	CRX.1398_full_mutant	0.16433607455508123	0.14533343917324654	12	-2.0947394497370095	0.7601285902436403	0.004613283377737129	0.006197540298672611	weak_enhancer
rho	Rhom	CRX.1398_full_mutant	0.07041046518007814	0.1438223833247386	12	-3.4750748988408855	1.2819216240481117	0.005755658614998252	0.007668072117475005	weak_enhancer
rho	WT	CRX.1398_full_mutant	0.42280657288841444	0.20631142152620463	12	-0.9676302685967596	0.4621467074069905	7.542171443846193e-7	1.44456550008988e-6	weak_enhancer
rho	CrxKO	CRX.1399	0.005420799051495322	0.006036076771878691	12	-5.620725258269497	0.8980124835968052	0.00018836934504667957	0.0002867729551609582	weak_silencer
rho	Ehet	CRX.1399	0.00012762408904944974	0.00020341193477728132	12	-9.598529254390149	1.1243734567951966	1.3560017450296923e-10	3.675846293091884e-10	strong_silencer
rho	Ehom	CRX.1399	0.0038316327577582496	0.007995022972104505	12	-6.403370551414687	1.2953040510170242	0.003074491150696007	0.004194090594942364	weak_silencer
rho	Rhet	CRX.1399	0.001965904781348834	0.0038161677150363093	12	-7.01278349209166	1.2497846222293136	6.639767898454289e-8	1.4022381465694363e-7	strong_silencer
rho	Rhom	CRX.1399	0.00012186170544207522	0.0001546099638363301	12	-9.492238165498605	0.9794023150371813	1.1343727049677438e-11	3.379219180215293e-11	strong_silencer
rho	WT	CRX.1399	0.000650156817034442	0.000978618520208174	12	-7.930024621452189	1.0878673211893792	6.028107796960876e-10	1.5452245538027982e-9	strong_silencer
rho	CrxKO	CRX.1399_full_mutant	0.039933996391739585	0.07058358862540261	12	-3.928948563939224	1.190311964122172	0.40975303446146094	0.45228140812856266	inactive
rho	Ehet	CRX.1399_full_mutant	0.012481212047686823	0.015576717395740382	12	-4.853053134580359	0.9690431703793326	0.0027933718331483296	0.003824989222696394	weak_silencer
rho	Ehom	CRX.1399_full_mutant	0.00014742227564769347	0.00024728809994220286	12	-9.491511447296979	1.1569805369728545	5.654613613237489e-10	1.4524652756675833e-9	strong_silencer
rho	Rhet	CRX.1399_full_mutant	0.06609739754730076	0.056589748061572034	12	-2.991554285651138	0.7415232717909414	0.6781661873067094	0.7243696419151199	inactive
rho	Rhom	CRX.1399_full_mutant	0.014948692767790699	0.03074220374338632	12	-5.030265544182458	1.2861835957065642	0.5256789582406155	0.5716649014035127	inactive
rho	WT	CRX.1399_full_mutant	0.12687990743662605	0.11104099051838784	12	-2.3488489217274737	0.7541016789489601	0.35227214068205415	0.392097545204542	inactive
rho	CrxKO	CRX.1402	0.15712116226999237	0.0867145858374646	12	-1.9836822568479098	0.5156437137872095	1.255758126900931e-12	4.059815100515779e-12	weak_enhancer
rho	Ehet	CRX.1402	0.447669976166536	0.21682395631362025	12	-0.9090660587588109	0.45905790567541127	3.2164742818695445e-16	1.4155383146714515e-15	weak_enhancer
rho	Ehom	CRX.1402	0.1646847180084198	0.08235114354302585	12	-1.915315545899268	0.47242589463668705	4.997573433267568e-18	2.5541133422760054e-17	weak_enhancer
rho	Rhet	CRX.1402	0.401977813344163	0.17379945262620658	12	-0.997045925866881	0.4139747414868242	6.443637764085539e-13	2.133832143352056e-12	weak_enhancer
rho	Rhom	CRX.1402	0.12175895416725808	0.1382232154113277	12	-2.5197093636606875	0.9099421843815545	4.495346588249843e-7	8.783242688657104e-7	weak_enhancer
rho	WT	CRX.1402	0.69773908850747	0.2854392139534998	12	-0.4372807060967145	0.3933717358857943	2.1368564651918942e-10	5.691027311549389e-10	weak_enhancer
rho	CrxKO	CRX.1402_full_mutant	0.04126797728888207	0.029980275197846084	12	-3.399573091372796	0.6510063644792213	0.001363187763283543	0.0019201295215926703	weak_enhancer
rho	Ehet	CRX.1402_full_mutant	0.0734092780668413	0.039208975306759083	12	-2.737192669709371	0.5009744954381767	5.843234088373474e-6	0.000010263092873032222	weak_enhancer
rho	Ehom	CRX.1402_full_mutant	0.04181455749109994	0.060397367716750576	12	-3.738000526838357	1.061592946560925	0.00260926374161286	0.003581504819521357	weak_enhancer
rho	Rhet	CRX.1402_full_mutant	0.08750950377834478	0.05992812660052413	12	-2.628290782523916	0.6201337043200648	0.21910524527198819	0.2496730339950246	inactive
rho	Rhom	CRX.1402_full_mutant	0.03835271788431504	0.05453283862891688	12	-3.8138452279823367	1.0515848466186242	0.012585325667140743	0.016256437325404088	weak_enhancer
rho	WT	CRX.1402_full_mutant	0.2223740413557301	0.0969635325598571	12	-1.5904253545082705	0.41720716812488756	0.0008749978316363405	0.0012538530977658365	weak_enhancer
rho	CrxKO	CRX.1403	0.932342417847973	0.2505869791984999	12	-0.10492918824892841	0.2640986845917661	1.615426838691741e-33	4.318433553801156e-32	strong_enhancer
rho	Ehet	CRX.1403	1.3109724604136936	0.6822632636601441	12	0.1509291589961825	0.4895713206782175	1.7713008431761055e-18	9.37107555154376e-18	weak_enhancer
rho	Ehom	CRX.1403	0.6886164442660553	0.177022473527689	12	-0.4050673159510999	0.25296825220384106	5.226684961459743e-31	9.449644656496819e-30	weak_enhancer
rho	Rhet	CRX.1403	1.7820189122772998	0.6527033783607494	12	0.514802969134282	0.3548069131464124	2.0226204709822442e-23	1.6251806085998147e-22	strong_enhancer
rho	Rhom	CRX.1403	1.4840938670547381	0.7254589947431522	12	0.287673168314856	0.46288492557495603	3.9959235285158976e-27	4.5671760431161365e-26	weak_enhancer
rho	WT	CRX.1403	1.6918493085927822	0.622835028058392	12	0.46227419506317563	0.3565052623434957	1.310609145033489e-14	5.05925734866808e-14	strong_enhancer
rho	CrxKO	CRX.1403_full_mutant	0.2519818400300232	0.08071209620860442	9	-1.4272328504348089	0.312520696896963	3.16555723265292e-19	1.7845551079363827e-18	weak_enhancer
rho	Ehet	CRX.1403_full_mutant	0.29299404014450836	0.059420786334165684	9	-1.2477563649185004	0.2007653054829342	9.28268125602237e-25	8.420142828238649e-24	weak_enhancer
rho	Ehom	CRX.1403_full_mutant	0.09381926144503933	0.038969529016221825	9	-2.445967285079703	0.39895409992906194	4.307028041952756e-14	1.5864766845118679e-13	weak_enhancer
rho	Rhet	CRX.1403_full_mutant	0.4570506869396362	0.0938008005279971	9	-0.8035893454636077	0.20311752049450113	2.2465645475041017e-21	1.5115147136611465e-20	weak_enhancer
rho	Rhom	CRX.1403_full_mutant	0.14183987777818943	0.07342329635235817	9	-2.0717613991942456	0.4872472068463772	3.758966231975202e-12	1.1667690021712893e-11	weak_enhancer
rho	WT	CRX.1403_full_mutant	0.7940875412807431	0.07635080033367352	9	-0.23516265966394423	0.09592798709102074	1.4382246550699228e-33	3.8863181124137026e-32	weak_enhancer
rho	CrxKO	CRX.1404	0.10311882271373957	0.11310021860313899	12	-2.666774172751974	0.8887078661437299	0.00003879271756506517	0.00006304307331919873	weak_enhancer
rho	Ehet	CRX.1404	0.11493477269618353	0.08456583077981812	12	-2.3797233981391464	0.6577733540645944	4.1127768432497915e-6	7.3377866034395534e-6	weak_enhancer
rho	Ehom	CRX.1404	0.04251467595247973	0.06758256719310464	12	-3.7881185382134546	1.1226865921374434	0.0051297359051026585	0.006863868742918579	weak_enhancer
rho	Rhet	CRX.1404	0.3150502422181341	0.18608428744651287	12	-1.304655608819408	0.5470511037361351	3.0355415818426943e-8	6.636686360302193e-8	weak_enhancer
rho	Rhom	CRX.1404	0.04856229370000697	0.06742104489575587	12	-3.561980934308785	1.0364101845425742	0.002303606334524659	0.0031771833755273385	weak_enhancer
rho	WT	CRX.1404	1.4112053717989737	0.595677874473147	12	0.2624616408842658	0.4049260967775991	1.8983673294720686e-12	6.041346776302788e-12	weak_enhancer
rho	CrxKO	CRX.1404_full_mutant	0.1571619557698189	0.21764065329291185	12	-2.3858796806971996	1.0347958646788766	0.00003617263160224242	0.000058981223069452724	weak_enhancer
rho	Ehet	CRX.1404_full_mutant	0.2900195636914536	0.44807474529635044	12	-1.8477742546533222	1.1045065480850043	0.000057694206838455435	0.00009224016200698016	weak_enhancer
rho	Ehom	CRX.1404_full_mutant	0.26102861424341844	0.367873600539405	12	-1.8901245762296959	1.0459439102337438	3.3149123809149985e-8	7.221498076330523e-8	weak_enhancer
rho	Rhet	CRX.1404_full_mutant	0.29588068242607773	0.29398983987592736	12	-1.5611773391590706	0.8287078294821223	0.00012036878012788662	0.00018685523320111493	weak_enhancer
rho	Rhom	CRX.1404_full_mutant	0.36912169266815864	0.6016034965998154	12	-1.6448584693368669	1.138621596892454	1.739923982062271e-7	3.534719284753443e-7	weak_enhancer
rho	WT	CRX.1404_full_mutant	0.9931814453111466	0.3230724516901916	12	-0.05713271292532977	0.3171460410540173	1.652938358340039e-14	6.321034218778832e-14	weak_enhancer
rho	CrxKO	CRX.1406	0.003231712901111714	0.007548654364139315	12	-6.667247135493299	1.3656530768264756	0.00004810409758837852	0.00007750573848725595	weak_silencer
rho	Ehet	CRX.1406	0.0010249522332449847	0.0017893749867178724	12	-7.5822038393138245	1.1824504810975853	6.629746465271332e-8	1.4002532766426802e-7	strong_silencer
rho	Ehom	CRX.1406	0.0005137047894822035	0.0015327094429053684	12	-8.720235191732302	1.514181887818157	9.609968223425824e-7	1.8219877348546076e-6	weak_silencer
rho	Rhet	CRX.1406	0.013510658980772387	0.018445796552008644	12	-4.830382870474658	1.0257743606995646	0.00002537188748913218	0.00004197128689383538	weak_silencer
rho	Rhom	CRX.1406	0.03838071090518377	0.1318512005320415	12	-4.534986681372089	1.596738184926434	0.6412713082790606	0.687902545697578	inactive
rho	WT	CRX.1406	0.10849551188305234	0.0793482843324443	12	-2.435270637698403	0.6545596469506216	0.14748781628905233	0.17130271928346935	inactive
rho	CrxKO	CRX.1406_full_mutant	0.0616285027249208	0.1861675624466685	12	-3.9441469818756376	1.5215230349821771	0.5270433120311258	0.5730654482665717	inactive
rho	Ehet	CRX.1406_full_mutant	0.02433667359929413	0.037015525052163475	12	-4.314754000187355	1.094516455306669	0.12886170237460925	0.1507045435423292	inactive
rho	Ehom	CRX.1406_full_mutant	0.000912106135986733	0.0021407580103962346	12	-7.93631946923032	1.368623594526643	4.107397670243435e-6	7.3284801732005e-6	weak_silencer
rho	Rhet	CRX.1406_full_mutant	0.35727729914115064	0.5042515462793149	12	-1.5772097097911661	1.046868338780359	0.001102941743418847	0.001567156661434193	weak_enhancer
rho	Rhom	CRX.1406_full_mutant	0.05575240329517723	0.1395508646334101	12	-3.878385590902253	1.4082264233885646	0.06051028604350559	0.07320430762935361	inactive
rho	WT	CRX.1406_full_mutant	0.4271275343205821	0.33051105306002515	12	-1.0852885495500362	0.685004984545082	0.00021602483500375347	0.0003271586622131617	weak_enhancer
rho	CrxKO	CRX.1407	0.6462646363884578	0.21646013562801572	12	-0.48970951176031824	0.3260776181452936	1.5007829807760075e-28	2.0143643566451462e-27	weak_enhancer
rho	Ehet	CRX.1407	1.040841241555058	0.36827800588787585	12	-0.018948340700649588	0.3434461034645868	1.418917190056734e-26	1.5332898950663538e-25	weak_enhancer
rho	Ehom	CRX.1407	0.18913263419809023	0.07815345190423219	12	-1.7441294754384842	0.3970459258968925	4.077583729466665e-21	2.6785167978340267e-20	weak_enhancer
rho	Rhet	CRX.1407	1.2420561367091913	0.5065683121047172	12	0.13983337115184213	0.39226218267036017	1.9042729652363864e-19	1.0925574787404476e-18	weak_enhancer
rho	Rhom	CRX.1407	0.7450422528709747	0.31299746427143005	12	-0.3755820147976197	0.40315671357387994	1.4695600736224058e-27	1.7639428497159063e-26	weak_enhancer
rho	WT	CRX.1407	0.6339100087531075	0.22057057964285873	12	-0.5129904936763093	0.3380598083974965	1.109722657459894e-11	3.3090768333461556e-11	weak_enhancer
rho	CrxKO	CRX.1407_full_mutant	0.10737045677295727	0.06957754126922353	12	-2.406771156280523	0.5921164495785516	5.163724539149453e-9	1.2145300527191297e-8	weak_enhancer
rho	Ehet	CRX.1407_full_mutant	0.1714717356265508	0.09097378945767993	12	-1.8873446478262517	0.49801167662154255	9.86863436948504e-11	2.7083329821138023e-10	weak_enhancer
rho	Ehom	CRX.1407_full_mutant	0.018811489554974737	0.01956609965167593	12	-4.339912979210516	0.8563007998729155	0.051927641887332864	0.06324659343451622	inactive
rho	Rhet	CRX.1407_full_mutant	0.27950194838858183	0.12805631417289493	12	-1.3700188413601762	0.43651535122541085	4.542360644919885e-10	1.1746187257774195e-9	weak_enhancer
rho	Rhom	CRX.1407_full_mutant	0.08930876686165905	0.07415961445638823	12	-2.6778777956732682	0.724185297969788	2.267001456594035e-8	5.015669610505053e-8	weak_enhancer
rho	WT	CRX.1407_full_mutant	0.2547285917707309	0.1151972756242057	12	-1.460595899477515	0.4313681787944958	0.00016262770368348912	0.00024932292503748526	weak_enhancer
rho	CrxKO	CRX.1409	0.858868113023555	0.20394587485062637	12	-0.17956707313928355	0.23421002913898537	6.496582204083164e-34	1.8797446732586576e-32	strong_enhancer
rho	Ehet	CRX.1409	1.1901834153640134	0.4538397580277066	12	0.10622858247859988	0.36845309966381984	3.20760021819233e-25	3.0517675880406248e-24	weak_enhancer
rho	Ehom	CRX.1409	1.1517119796218676	0.26027123395628693	12	0.1163452387004857	0.22317829027138808	2.230639808601235e-33	5.817777746748604e-32	strong_enhancer
rho	Rhet	CRX.1409	1.1515488118098958	0.4228889698141995	12	0.07785251701201239	0.3556833201859785	2.345214876294192e-21	1.574354160909108e-20	weak_enhancer
rho	Rhom	CRX.1409	1.0495270961224603	0.5977042089347705	12	-0.09211314864626093	0.5300053334010697	1.6115999672474985e-22	1.1983459720078804e-21	weak_enhancer
rho	WT	CRX.1409	0.798713815700927	0.36392672273426596	12	-0.3190736273103513	0.43432948745608196	6.362535749876605e-10	1.627425095042105e-9	weak_enhancer
rho	CrxKO	CRX.1409_full_mutant	0.19831854271635807	0.10202373357141616	12	-1.73527937668655	0.4845588452639015	9.292813155940603e-15	3.63657137287827e-14	weak_enhancer
rho	Ehet	CRX.1409_full_mutant	0.2830542815564171	0.12883360595289178	12	-1.35625440050039	0.4339073827180389	3.0539720994250378e-15	1.243266649873675e-14	weak_enhancer
rho	Ehom	CRX.1409_full_mutant	0.08849698331227056	0.05682261645828521	12	-2.597387257010524	0.5875379861665133	1.0293635465037721e-11	3.078437146990064e-11	weak_enhancer
rho	Rhet	CRX.1409_full_mutant	0.5093481396275359	0.1620095908279256	12	-0.7228101804870167	0.3104405002252884	2.1619265339015747e-19	1.2353394925702174e-18	weak_enhancer
rho	Rhom	CRX.1409_full_mutant	0.22082664680212002	0.13913268447512844	12	-1.6775293346625533	0.5781903592803453	4.553039453794101e-15	1.828372474773582e-14	weak_enhancer
rho	WT	CRX.1409_full_mutant	0.39602673915016534	0.19583596005379048	12	-1.0356533616292767	0.4677174675560366	1.8685512595588343e-6	3.448005041031043e-6	weak_enhancer
rho	CrxKO	CRX.1411	0.4845560588838638	0.14217777538623513	12	-0.7658162636396832	0.287381676193048	9.843880685174714e-29	1.3519250187177639e-27	weak_enhancer
rho	Ehet	CRX.1411	0.6289563900818608	0.30748500800368417	12	-0.5708476397987744	0.4629347318363316	2.482991459095402e-17	1.1950891454374402e-16	weak_enhancer
rho	Ehom	CRX.1411	0.9021441418640994	0.27925637392267477	12	-0.1487322542515897	0.3024939175424963	7.27353176534048e-32	1.4832067224343282e-30	weak_enhancer
rho	Rhet	CRX.1411	0.4758049581112511	0.2392967871851889	12	-0.8554932591120279	0.4748599762518546	8.372782021435386e-12	2.5219304046879738e-11	weak_enhancer
rho	Rhom	CRX.1411	0.35619493651715484	0.39471901778803636	12	-1.432830714304918	0.8950459103275067	5.169574210392886e-10	1.3313748484798997e-9	weak_enhancer
rho	WT	CRX.1411	0.7359978226983483	0.2509250766513003	12	-0.36150860462126966	0.3316036371131823	1.3123590879628992e-12	4.233367819152292e-12	weak_enhancer
rho	CrxKO	CRX.1411_full_mutant	0.49145374183578977	0.13230386826262805	12	-0.7453713348910409	0.2645141764113669	1.0843657704260697e-29	1.6606751533187262e-28	weak_enhancer
rho	Ehet	CRX.1411_full_mutant	0.527946378610018	0.2792706218989801	12	-0.7621182944823254	0.4967046172253278	2.237399777180226e-15	9.205933709840014e-15	weak_enhancer
rho	Ehom	CRX.1411_full_mutant	0.7818624415104315	0.2888479710114249	12	-0.31004557714327324	0.35768454603542005	6.938431873873504e-30	1.0896949031674754e-28	weak_enhancer
rho	Rhet	CRX.1411_full_mutant	0.38430665766785976	0.11306722518350192	12	-0.9978228656809494	0.2881263898423099	1.8880262658059755e-18	9.961653721626366e-18	weak_enhancer
rho	Rhom	CRX.1411_full_mutant	0.22479919845012897	0.22942447205387947	12	-1.8494081690600435	0.8448200311045901	1.4278755714323808e-9	3.5361862301104637e-9	weak_enhancer
rho	WT	CRX.1411_full_mutant	0.7168732023396922	0.2820744497491249	12	-0.40483097261148027	0.3794065731522782	6.914231998037186e-11	1.922406180804749e-10	weak_enhancer
rho	CrxKO	CRX.1416	0.003647262767637098	0.0055199742224131135	12	-6.209305854853783	1.0913546952806925	0.00003592360298416253	0.0000585921678968327	weak_silencer
rho	Ehet	CRX.1416	0.0007982457785140314	0.0017351152118064825	12	-8.005497768756122	1.3209116200161632	8.984123947145807e-8	1.875143430160442e-7	strong_silencer
rho	Ehom	CRX.1416	0.001020652118869482	0.0029074163105880135	12	-7.992243927148341	1.4865600582563665	9.619026077861225e-6	0.00001654970110067162	weak_silencer
rho	Rhet	CRX.1416	0.00005973715651135006	0.00020693558035470458	12	-11.008031022774235	1.6015459273656616	7.277624589692266e-10	1.8522166301631464e-9	strong_silencer
rho	Rhom	CRX.1416	0.0001138114123139241	0.00032709943127978626	12	-10.193827900286575	1.4918848098563577	9.79277406576797e-9	2.2383199120231344e-8	strong_silencer
rho	WT	CRX.1416	0.0014582099635544628	0.0023784221785018247	12	-7.1793241903331335	1.1391036322426404	5.096769055932804e-9	1.1993464717969574e-8	strong_silencer
rho	CrxKO	CRX.1416_full_mutant	0.14859501650099158	0.22026744348267896	12	-2.4876862331252556	1.0781053283718887	0.00010295577063348142	0.0001609296833332357	weak_enhancer
rho	Ehet	CRX.1416_full_mutant	0.113703604066596	0.20453429964888942	12	-2.8959481899605164	1.2014890838186112	0.031087776960950286	0.03872643865555253	weak_enhancer
rho	Ehom	CRX.1416_full_mutant	0.1790017167435737	0.3215697983867981	12	-2.4411387947653247	1.2006489181473272	5.160143655201489e-6	9.111356737187502e-6	weak_enhancer
rho	Rhet	CRX.1416_full_mutant	0.2724685258827097	0.27011794702181235	12	-1.6424923300806757	0.8273574284227933	0.00021938006306145645	0.0003319381214623053	weak_enhancer
rho	Rhom	CRX.1416_full_mutant	0.19440850182234382	0.35675963413552964	12	-2.374900849551771	1.214172306794811	0.00001279315843360163	0.000021756933916126318	weak_enhancer
rho	WT	CRX.1416_full_mutant	0.19161706288023925	0.19084477729182567	12	-1.9968147788741883	0.830130611605441	0.5939317425297284	0.6406819775713529	inactive
rho	CrxKO	CRX.1417	0.7087128663510103	0.2069169465412677	12	-0.3852061264327053	0.28601156607528944	4.481732702736373e-31	8.181755145994245e-30	weak_enhancer
rho	Ehet	CRX.1417	1.3063754838478143	0.631207165664633	12	0.16234590265303414	0.4580624273039548	5.882868199694261e-20	3.5179849146303067e-19	weak_enhancer
rho	Ehom	CRX.1417	0.20391237742251653	0.09433677870979387	12	-1.687037654052128	0.4403924481740745	3.230633218714328e-20	1.975012808242978e-19	weak_enhancer
rho	Rhet	CRX.1417	1.6906331749019907	0.9207402620292605	12	0.39522924638174933	0.5096545341525586	2.6997741782448757e-15	1.103268619018473e-14	strong_enhancer
rho	Rhom	CRX.1417	1.898600118536207	1.0093324237442622	12	0.5166647722437933	0.4989029217297628	5.70778850756717e-26	5.8156583379617085e-25	strong_enhancer
rho	WT	CRX.1417	1.1857297209491653	0.4220833701104655	12	0.11070560648875541	0.3454063602243741	6.380466544519593e-14	2.312893402997251e-13	weak_enhancer
rho	CrxKO	CRX.1417_full_mutant	0.11186377088393494	0.06153602299410241	12	-2.322657559167004	0.514167443067154	6.944305678840952e-11	1.9305290005156707e-10	weak_enhancer
rho	Ehet	CRX.1417_full_mutant	0.20138901082268115	0.0954692479602061	12	-1.7038758897745394	0.45024221403412906	6.169877188385346e-13	2.0464912798654372e-12	weak_enhancer
rho	Ehom	CRX.1417_full_mutant	0.016556128113817754	0.01819092315452684	12	-4.496869332745149	0.889798140962705	0.148924263570475	0.17285501915854404	inactive
rho	Rhet	CRX.1417_full_mutant	0.45670669528248214	0.20612182177420335	12	-0.8764104959943847	0.43057310001479493	5.067782723627657e-13	1.693302982724188e-12	weak_enhancer
rho	Rhom	CRX.1417_full_mutant	0.15854909473727266	0.16663833378499623	12	-2.213764127841754	0.8626391368261173	2.2628776809413198e-8	5.007285041626255e-8	weak_enhancer
rho	WT	CRX.1417_full_mutant	0.4333080880253448	0.1282172926339927	12	-0.8782740426774595	0.28971626939715966	1.7880001642783544e-11	5.237159754192687e-11	weak_enhancer
rho	CrxKO	CRX.1421	0.05720708534547961	0.03566767333134107	12	-3.0252729481453278	0.5730539757369192	4.494643978740648e-6	7.986767778220618e-6	weak_enhancer
rho	Ehet	CRX.1421	0.051447386102281056	0.03220645600531248	12	-3.1325252908946633	0.5750298571058702	0.0040566821647866754	0.005476630542769112	weak_enhancer
rho	Ehom	CRX.1421	0.0005852322138909456	0.0007602589222348985	12	-7.937824037965754	0.9943059843860123	2.1192891381228805e-8	4.700888797126792e-8	weak_silencer
rho	Rhet	CRX.1421	0.14528776363867968	0.08593293990636908	12	-2.0790295125073253	0.5477053698718785	0.0003046772546526631	0.00045489135603009513	weak_enhancer
rho	Rhom	CRX.1421	0.1115883226770007	0.06221687498290715	12	-2.328284409939762	0.520279809178508	1.3883882757242843e-13	4.876004876174859e-13	weak_enhancer
rho	WT	CRX.1421	0.18116132581304667	0.05914085174590637	12	-1.7590009328320877	0.3182250492207759	0.0024695671806443005	0.003397222624686114	weak_enhancer
rho	CrxKO	CRX.1421_full_mutant	0.07585756278013041	0.03781468346304725	12	-2.6898685475312143	0.471106519649887	1.5318196833865227e-9	3.7858923895889414e-9	weak_enhancer
rho	Ehet	CRX.1421_full_mutant	0.047525006281240005	0.03559889216273958	12	-3.2691897804143615	0.6673687466068197	0.03524441582890804	0.04367572244876588	weak_enhancer
rho	Ehom	CRX.1421_full_mutant	0.05777949562213295	0.11254898311337491	12	-3.6348388070149977	1.2519724387954083	0.004306263274313662	0.005800509926791873	weak_enhancer
rho	Rhet	CRX.1421_full_mutant	0.2043957782405725	0.10234004135506951	12	-1.6995471570873872	0.4729695166100334	2.546995196010955e-7	5.09467022525186e-7	weak_enhancer
rho	Rhom	CRX.1421_full_mutant	0.04694508510278985	0.0430372658089346	12	-3.3637803449106594	0.7810295544426348	0.000036539098740800127	0.00005955500909056211	weak_enhancer
rho	WT	CRX.1421_full_mutant	0.25373855819169233	0.08663962338469205	12	-1.4265904041679747	0.3320830126791576	4.010620014925637e-6	7.163767463199315e-6	weak_enhancer
rho	CrxKO	CRX.1423	2.444505432392385	0.5622734365975217	12	0.8680653711932358	0.22705705949250155	1.8385960079383926e-39	2.026240953454458e-37	strong_enhancer
rho	Ehet	CRX.1423	3.5877832674925023	0.9764629358262933	12	1.2418056197154335	0.2673159846808792	5.59120658856409e-39	5.525340946114192e-37	strong_enhancer
rho	Ehom	CRX.1423	1.7935872427832147	0.326926250966241	12	0.5678755568978608	0.1807877417337019	8.101243286300578e-35	2.812851761584704e-33	strong_enhancer
rho	Rhet	CRX.1423	3.363403708997961	1.0111299186404998	12	1.1696919063814266	0.29414813777087906	1.601844287689988e-31	3.104539937572958e-30	strong_enhancer
rho	Rhom	CRX.1423	7.617689138141983	3.6144142222378073	12	1.9289504307426997	0.4506054377199511	4.8475039506186723e-33	1.1949735067742214e-31	strong_enhancer
rho	WT	CRX.1423	1.08554477721609	0.3834323094156465	12	0.02329628225811809	0.3428867963090574	1.0356900989367657e-13	3.6839466504701156e-13	weak_enhancer
rho	CrxKO	CRX.1423_full_mutant	1.5944010688771895	0.60596687682871	12	0.3990382435040167	0.3673143525832638	2.2394037826289035e-30	3.7348869318295995e-29	strong_enhancer
rho	Ehet	CRX.1423_full_mutant	3.390613685470368	1.9484693897709582	12	1.0783309936607006	0.5341908638499692	6.945932414249177e-19	3.808742744808537e-18	strong_enhancer
rho	Ehom	CRX.1423_full_mutant	1.1425445624444697	0.4995575418995246	12	0.04578891402472477	0.4182557431252136	2.4056681703006368e-29	3.540702573139045e-28	strong_enhancer
rho	Rhet	CRX.1423_full_mutant	3.351406254189506	1.6502547528391265	12	1.100831655302124	0.46593643305279686	5.993216385102076e-19	3.2996079532230895e-18	strong_enhancer
rho	Rhom	CRX.1423_full_mutant	6.025311590587435	3.099402869609579	12	1.6785895265112971	0.4845196957983296	3.5461929852088365e-30	5.773027566507245e-29	strong_enhancer
rho	WT	CRX.1423_full_mutant	1.5129538807797835	0.6141402299116978	12	0.33780122334132573	0.3905450781422515	4.456644093226017e-13	1.4968891088953062e-12	weak_enhancer
rho	CrxKO	CRX.1426	0.00036583726317531237	0.0009491720865650148	12	-8.935975598097103	1.4301423974704146	4.9107105126228616e-8	1.0520043236436911e-7	strong_silencer
rho	Ehet	CRX.1426	0.0014155404619352642	0.0034762925875472307	12	-7.535407096916569	1.3965408894853664	7.125455822243806e-7	1.3675473603865908e-6	strong_silencer
rho	Ehom	CRX.1426	0.0004891210870313037	0.0008336115502146861	12	-8.303985293324713	1.1671202302445243	7.293515296386683e-8	1.5342485229788577e-7	weak_silencer
rho	Rhet	CRX.1426	0.009169812717447628	0.015412586711987546	12	-5.36262758335453	1.158265226133463	7.900580230057976e-6	0.000013714306816365936	weak_silencer
rho	Rhom	CRX.1426	0.0011772455099755266	0.0019421191420013963	12	-7.401649130583839	1.1463605434085073	1.841558681617506e-6	3.400149655494171e-6	weak_silencer
rho	WT	CRX.1426	0.012461272192924486	0.018656605379932724	12	-4.973149149082721	1.0844533004317833	1.419286362900294e-6	2.6469013696162925e-6	strong_silencer
rho	CrxKO	CRX.1426_full_mutant	0.0028208058570760026	0.004112051952306564	12	-6.440459095033403	1.0674515680805743	7.84699896248379e-6	0.000013623400955601418	weak_silencer
rho	Ehet	CRX.1426_full_mutant	0.008853672570122246	0.014521260658398212	12	-5.379744085748919	1.1426470665793518	0.0004321079654822782	0.0006363795014884922	weak_silencer
rho	Ehom	CRX.1426_full_mutant	0.005474628906934408	0.010465384142699694	12	-5.97652363442344	1.240074876200119	0.021862921868559204	0.027624470828356545	weak_silencer
rho	Rhet	CRX.1426_full_mutant	0.021317404158826696	0.024349683125852006	12	-4.265711476849625	0.913761493607228	0.00022961535678819308	0.0003467597535643284	weak_silencer
rho	Rhom	CRX.1426_full_mutant	0.016475062438783616	0.024405359039838845	12	-4.6866074182683235	1.0776827080162033	0.8199377988365061	0.8635331237851842	inactive
rho	WT	CRX.1426_full_mutant	0.09134084061385199	0.15008385809301605	12	-3.047302001142027	1.143804819891866	0.018570601551353927	0.023609153137160086	weak_silencer
rho	CrxKO	CRX.1427	1.8751328706347294	0.324615608153362	12	0.6139150868336929	0.1718396602443393	2.9173187892651463e-38	2.3806592021872603e-36	strong_enhancer
rho	Ehet	CRX.1427	2.5814933109259526	1.1745374513458888	12	0.8542948406534883	0.4337584431981679	2.643171060201629e-23	2.0964463494603288e-22	strong_enhancer
rho	Ehom	CRX.1427	1.4151315885760836	0.2928637107874761	12	0.3262539379229233	0.20478566506763876	3.943432439543907e-34	1.1892186197964605e-32	strong_enhancer
rho	Rhet	CRX.1427	2.399217089717213	1.0481312173653723	12	0.78780879235593	0.4179322413052903	1.931077313177902e-20	1.198136612525613e-19	strong_enhancer
rho	Rhom	CRX.1427	2.543530970851148	1.2283995699561823	12	0.8287303523955166	0.45787096278518585	3.0240246779049835e-29	4.400396298295135e-28	strong_enhancer
rho	WT	CRX.1427	1.637430992596644	0.5768554033707818	12	0.4346325948478743	0.34204078957249007	4.048932035587795e-15	1.6327908524499517e-14	weak_enhancer
rho	CrxKO	CRX.1427_1_double	0.9431278737839577	0.13428041324550752	12	-0.06858774747251531	0.1416640045663106	2.2958392859085616e-34	7.2442187825679e-33	strong_enhancer
rho	Ehet	CRX.1427_1_double	0.8564108776747573	0.5169523222361709	12	-0.3103495735616385	0.557394927933494	7.71339905896497e-15	3.043127799309475e-14	weak_enhancer
rho	Ehom	CRX.1427_1_double	0.3012103871706083	0.12437658311883833	12	-1.2786639770202908	0.3967812478619923	8.903471645971e-24	7.414997204842378e-23	weak_enhancer
rho	Rhet	CRX.1427_1_double	1.1026782024449033	0.4911785361326854	12	0.007240751583299736	0.4254437649436565	3.084049479304613e-17	1.4724060393656042e-16	weak_enhancer
rho	Rhom	CRX.1427_1_double	1.4186826531919448	0.7429551551194882	12	0.22854785274615738	0.4923025071212098	2.2303328020724333e-25	2.1478835749065087e-24	weak_enhancer
rho	WT	CRX.1427_1_double	1.0075335936541667	0.5061630345649707	12	-0.1050191003546758	0.4743932086673011	7.373830177006354e-10	1.8756400977479987e-9	weak_enhancer
rho	CrxKO	CRX.1427_2_double	1.5502389082451777	0.4470510456865801	12	0.39846748640125257	0.2826360451327873	2.0907890511297052e-35	8.423856531809683e-34	strong_enhancer
rho	Ehet	CRX.1427_2_double	1.4176859521370575	0.6773224132210895	12	0.24622644839473168	0.45343022128383126	1.9235588265784304e-20	1.1938012295137688e-19	strong_enhancer
rho	Ehom	CRX.1427_2_double	0.6593068412613626	0.30425266246277066	12	-0.5130971680217753	0.43938805549994203	4.419071210508233e-26	4.548972479608338e-25	weak_enhancer
rho	Rhet	CRX.1427_2_double	1.8751068769748744	0.7577922953938943	12	0.5530252197416036	0.3889484261686595	2.6490784098652826e-21	1.7698835307753725e-20	strong_enhancer
rho	Rhom	CRX.1427_2_double	3.405694153550662	1.7656944572198088	12	1.106415299454382	0.4879210640673903	2.3177614316383362e-28	3.049921715311272e-27	strong_enhancer
rho	WT	CRX.1427_2_double	1.2579338173486185	0.5347183816064041	12	0.1464209483737345	0.4075526937704572	4.873455307626418e-12	1.4973012945139342e-11	weak_enhancer
rho	CrxKO	CRX.1427_full_mutant	0.6306162870907847	0.17440482691053832	12	-0.4979091038703511	0.2714825946268695	5.512811675930984e-31	9.946952816876435e-30	weak_enhancer
rho	Ehet	CRX.1427_full_mutant	0.44801667683825563	0.2910519419892925	12	-0.9789707201436678	0.5933732349357727	4.744633649794707e-12	1.4591184421679037e-11	weak_enhancer
rho	Ehom	CRX.1427_full_mutant	0.12432645038781596	0.05739904182903215	12	-2.1814540184938065	0.4395668553107438	2.2802261774232053e-17	1.1012684193518474e-16	weak_enhancer
rho	Rhet	CRX.1427_full_mutant	0.876574251939202	0.3559538730738336	12	-0.20804975496079697	0.3906811766306802	5.6149741559148475e-18	2.8550457757158795e-17	weak_enhancer
rho	Rhom	CRX.1427_full_mutant	0.9441101299454143	0.7225704247018451	12	-0.288042367262075	0.6790138595030302	1.1682824466894549e-16	5.331978474720326e-16	weak_enhancer
rho	WT	CRX.1427_full_mutant	0.7630056938581052	0.25946583621190883	12	-0.32520351000151826	0.33079820053158965	8.452127483393026e-13	2.7720018976169514e-12	weak_enhancer
rho	CrxKO	CRX.1428	1.9258048507950667	0.52681370418085	12	0.6192616213634691	0.2686349318467455	4.3054705750111064e-37	2.605534036807529e-35	strong_enhancer
rho	Ehet	CRX.1428	0.4076454792697064	0.32412722842129077	12	-1.1423268343371196	0.6999563253058726	9.312536911602486e-10	2.347529908018692e-9	weak_enhancer
rho	Ehom	CRX.1428	4.173322452812243	0.9908961571815361	12	1.4012904924962133	0.23418786198526564	1.2637346347192433e-38	1.1549301649495133e-36	strong_enhancer
rho	Rhet	CRX.1428	0.23809151199818346	0.2396201346271532	12	-1.7848839011098243	0.8364014898246126	0.0007266887602538247	0.001048883969441865	weak_enhancer
rho	Rhom	CRX.1428	0.4828859214753442	0.216263317111582	12	-0.8193751126309551	0.42755180266980847	2.2468301563031485e-24	1.969710882199547e-23	weak_enhancer
rho	WT	CRX.1428	0.27352294574924446	0.19909955839422824	12	-1.5089546593893282	0.6520504512024454	0.007377562808565074	0.009729139316175504	weak_enhancer
rho	CrxKO	CRX.1428_full_mutant	0.23039757639512282	0.07068434027833831	12	-1.5129249232555122	0.2999201691163649	3.4530717374195865e-23	2.7125072956207947e-22	weak_enhancer
rho	Ehet	CRX.1428_full_mutant	0.27809989679944824	0.21521909307030912	12	-1.5144352611529255	0.6850698830325541	6.767808214411476e-9	1.574276919569569e-8	weak_enhancer
rho	Ehom	CRX.1428_full_mutant	0.04910817874276566	0.04256808372891904	12	-3.293932160396651	0.748601997747314	2.0347380675369485e-6	3.738404056255112e-6	weak_enhancer
rho	Rhet	CRX.1428_full_mutant	0.5844517499488445	0.2355723127456203	12	-0.6123510341670546	0.3879948025806584	4.576657127997676e-16	1.986531625671276e-15	weak_enhancer
rho	Rhom	CRX.1428_full_mutant	0.24064183597100977	0.20614738739401697	12	-1.6996207692799543	0.7418559975682226	1.8969517261392882e-11	5.5440063317599585e-11	weak_enhancer
rho	WT	CRX.1428_full_mutant	0.8831933715203135	0.22016434345930636	12	-0.15435472787993376	0.24553459764503954	1.306840268694849e-18	7.000329502215297e-18	weak_enhancer
rho	CrxKO	CRX.143	0.097249424848739	0.05249217998579637	12	-2.4583203314273434	0.505656248402982	2.681705155283401e-10	7.080041724042207e-10	weak_enhancer
rho	Ehet	CRX.143	0.10920848647141167	0.04907068202787627	12	-2.306447373749655	0.4288376615884859	5.640678066696795e-10	1.44905129744018e-9	weak_enhancer
rho	Ehom	CRX.143	0.0003920923358432671	0.0010161750741071634	12	-8.865711028314518	1.429473912335299	2.5318835905719916e-7	5.065118960957424e-7	strong_silencer
rho	Rhet	CRX.143	0.26537912717390005	0.11573496226779155	12	-1.4136537481350415	0.41727195278054596	2.8265742683908993e-10	7.45157630182507e-10	weak_enhancer
rho	Rhom	CRX.143	0.07351982635301783	0.06303771699962211	12	-2.8857549221286543	0.742367509108364	2.305920978439674e-7	4.627691625733608e-7	weak_enhancer
rho	WT	CRX.143	0.3575598087963678	0.17457463160901554	12	-1.1353535757299176	0.4623871586056473	4.9772823351494435e-6	8.80057109389145e-6	weak_enhancer
rho	CrxKO	CRX.1431	0.018686220605527597	0.014935044366367972	12	-4.226953352181576	0.7028292245292757	0.9472611520256475	0.9859866299291916	inactive
rho	Ehet	CRX.1431	0.05173433270926744	0.050537362680518116	12	-3.2966398525827105	0.818542864276237	0.08633647348205893	0.10277542077854755	inactive
rho	Ehom	CRX.1431	0.005590470826041537	0.013231176088301823	12	-6.13033610163988	1.373786251759116	0.016709373255185806	0.021331599302864046	weak_silencer
rho	Rhet	CRX.1431	0.11834192470338993	0.107792919410528	12	-2.4362438536793847	0.7772601572141891	0.08429087480445299	0.10044403823463346	inactive
rho	Rhom	CRX.1431	0.018650203261817443	0.033727732848044846	12	-4.707757525989128	1.2048728495525092	0.877976811669849	0.9197248412255222	inactive
rho	WT	CRX.1431	0.27078375957404593	0.11282871840261456	12	-1.3864802408791632	0.40011380657483536	0.000023299114578989747	0.0000386947398954604	weak_enhancer
rho	CrxKO	CRX.1431_full_mutant	0.01862202662407145	0.016347477667299316	9	-4.269078735013207	0.755868458406648	0.9302230388157402	0.9697110963139811	inactive
rho	Ehet	CRX.1431_full_mutant	0.01817691126142523	0.013216450531626995	9	-4.2198040631244025	0.651461373906374	0.09133476735740471	0.1084698364929174	inactive
rho	Ehom	CRX.1431_full_mutant	0.00370687100461484	0.005421549144343504	9	-6.169535819441393	1.069550060762402	0.010365673966240338	0.013495545639854951	weak_silencer
rho	Rhet	CRX.1431_full_mutant	0.08322244229008725	0.06088050606820474	9	-2.7005523024429468	0.6546969894210308	0.4456504294937622	0.489405673890131	inactive
rho	Rhom	CRX.1431_full_mutant	0.021799336271181746	0.018036788992458575	9	-4.086637496076331	0.7221658260395225	0.031637912918988896	0.03937357089646878	weak_enhancer
rho	WT	CRX.1431_full_mutant	0.15491401234354002	0.08651883019261632	9	-2.000630014705351	0.5210469069724449	0.4901209989654254	0.535248842626998	inactive
rho	CrxKO	CRX.1433	1.01957654202821	0.4750800049944247	12	-0.07885508862287842	0.4432662289056334	8.8371768082833e-24	7.363877279608049e-23	strong_enhancer
rho	Ehet	CRX.1433	0.3659406198534698	0.12220141000797932	12	-1.0581459325756652	0.3251514508499445	2.163011366203178e-22	1.5889175472955352e-21	weak_enhancer
rho	Ehom	CRX.1433	2.18960877835981	0.7381393262697898	12	0.7299044648887748	0.3280805479246048	2.8700076021764035e-35	1.1201998422244775e-33	strong_enhancer
rho	Rhet	CRX.1433	0.13203928827904943	0.10509999907390322	12	-2.270041660140235	0.7005510658568316	0.014020962945581212	0.01802746784150049	weak_enhancer
rho	Rhom	CRX.1433	0.6307235486416356	0.5560616699187342	12	-0.7484248146214612	0.7583365821615837	1.0910263784315372e-13	3.873729475662953e-13	weak_enhancer
rho	WT	CRX.1433	0.22097362607793278	0.1495802933517439	12	-1.6983179504133668	0.6141759142357133	0.036235621934381394	0.04485830524097698	weak_enhancer
rho	CrxKO	CRX.1433_full_mutant	0.2021963858684338	0.15009875053916177	12	-1.8179886030111019	0.6625296316576932	2.828275852752341e-10	7.455624989339055e-10	weak_enhancer
rho	Ehet	CRX.1433_full_mutant	0.36530324046496127	0.24754078120478948	12	-1.1959660600664053	0.6147171472171142	5.7617323051887996e-11	1.6122380444987814e-10	weak_enhancer
rho	Ehom	CRX.1433_full_mutant	0.4509158782471483	0.3625478039138472	12	-1.0457872686907248	0.706134249389083	3.676077184965303e-15	1.4868321898424023e-14	weak_enhancer
rho	Rhet	CRX.1433_full_mutant	0.34907272539115525	0.1976893199681907	12	-1.191565904588866	0.5274294423147292	4.294266729850057e-9	1.017106032664233e-8	weak_enhancer
rho	Rhom	CRX.1433_full_mutant	0.26440332241426295	0.12020368431227059	12	-1.4242166473039712	0.4334444418463335	3.914407982406697e-21	2.5743372900531625e-20	weak_enhancer
rho	WT	CRX.1433_full_mutant	0.4426644429377107	0.30587296215409876	12	-1.0101039368374023	0.6247570339369211	0.00004603999275309539	0.00007431584700424258	weak_enhancer
rho	CrxKO	CRX.1434	0.6210174950623217	0.12040718733324227	12	-0.49484741876666827	0.19210098242471293	1.9199251603164602e-32	4.254682844182815e-31	weak_enhancer
rho	Ehet	CRX.1434	0.009676846747405186	0.007706191739152792	12	-4.883589465741218	0.7008142203819178	0.00013578501136837058	0.00020962154951477768	weak_silencer
rho	Ehom	CRX.1434	0.6333892203083257	0.1758849902847909	12	-0.4938113829786878	0.27254804780778613	1.745470414631419e-30	2.9493923984775324e-29	weak_enhancer
rho	Rhet	CRX.1434	0.005501851770734432	0.008957157446171846	12	-5.850098313962081	1.1379171816442306	8.776722259940008e-7	1.6716220759740027e-6	weak_silencer
rho	Rhom	CRX.1434	0.04243310761269589	0.03727878113339681	12	-3.445828862903182	0.7563100969630653	0.00005433721247203174	0.00008707121958633054	weak_enhancer
rho	WT	CRX.1434	0.005339807233167997	0.007289132806766062	12	-5.758566451902743	1.025671220794908	5.528047229221054e-8	1.1782476090950675e-7	strong_silencer
rho	CrxKO	CRX.1434_full_mutant	0.22319860126831093	0.08027846985698239	12	-1.5605208736774119	0.3487909358448341	6.309892848138963e-21	4.0799255395990844e-20	weak_enhancer
rho	Ehet	CRX.1434_full_mutant	0.32871911524193814	0.10175571462395668	12	-1.1583042776255579	0.3024983692189531	3.701677014314033e-23	2.9007006844129693e-22	weak_enhancer
rho	Ehom	CRX.1434_full_mutant	0.08912586982868348	0.04554648878967139	12	-2.533720553622195	0.48169474353684943	3.116162918068168e-14	1.162299041460117e-13	weak_enhancer
rho	Rhet	CRX.1434_full_mutant	0.4091282404127594	0.11272184198567356	12	-0.9303098909569559	0.27049312417781024	5.3900470840936805e-20	3.2348915788733083e-19	weak_enhancer
rho	Rhom	CRX.1434_full_mutant	0.12853176660282278	0.06341464372811423	12	-2.1605124468311097	0.4667617219729405	5.819843262270749e-16	2.507266766740845e-15	weak_enhancer
rho	WT	CRX.1434_full_mutant	0.33878219988742075	0.07837205040590974	12	-1.1084642870659633	0.2283262174105785	1.1785868397420976e-12	3.818285082654635e-12	weak_enhancer
rho	CrxKO	CRX.1435	0.17293242942171272	0.07618438995397102	12	-1.8435420349399425	0.42115957256466946	2.807612588021294e-16	1.2418010270292096e-15	weak_enhancer
rho	Ehet	CRX.1435	0.1618515913854689	0.06730865288701358	12	-1.9008342789641166	0.39939657679335794	1.7573013149624837e-13	6.116208400493314e-13	weak_enhancer
rho	Ehom	CRX.1435	0.11860275619753684	0.05194529483524968	12	-2.2197179927254185	0.4189091535798122	1.2254426558404433e-17	6.058362130534326e-17	weak_enhancer
rho	Rhet	CRX.1435	0.27050090572216906	0.16360970961207152	12	-1.4633614101944208	0.5583575517876745	2.432481094611319e-7	4.872764855123556e-7	weak_enhancer
rho	Rhom	CRX.1435	0.12103633422077394	0.09101626136524336	12	-2.3357562521142925	0.669465094638023	1.7765713932992884e-10	4.76536157777899e-10	weak_enhancer
rho	WT	CRX.1435	0.3322412890877777	0.11596370719991957	12	-1.1593722807989162	0.3390530375072597	5.5033133399573387e-8	1.1733095354093968e-7	weak_enhancer
rho	CrxKO	CRX.1435_full_mutant	0.2292765357146026	0.11932805791640909	12	-1.5926785076969248	0.48959592169677385	2.6643978577829507e-15	1.0895051407543887e-14	weak_enhancer
rho	Ehet	CRX.1435_full_mutant	0.4594656821365879	0.2964091570979992	12	-0.95167118032987	0.5898816069753313	3.3037341350838645e-12	1.030589022130643e-11	weak_enhancer
rho	Ehom	CRX.1435_full_mutant	0.16360614635060253	0.1430368872821134	12	-2.094186756182842	0.753516383423547	6.27248792013453e-11	1.749820987969531e-10	weak_enhancer
rho	Rhet	CRX.1435_full_mutant	0.5561314527318175	0.32020860690540187	12	-0.7299115481081968	0.5350905740323275	7.049469536211454e-11	1.9581908211911523e-10	weak_enhancer
rho	Rhom	CRX.1435_full_mutant	0.3183079073416577	0.2337752827617578	12	-1.3604289922986652	0.6567996493818088	3.3714742379056816e-14	1.253368893205383e-13	weak_enhancer
rho	WT	CRX.1435_full_mutant	0.7571139269311667	0.4077702635450997	12	-0.40559128547156814	0.504677612998175	1.9202974905811205e-8	4.276585258369961e-8	weak_enhancer
rho	CrxKO	CRX.1437	0.2777996682267544	0.1314360998789151	12	-1.3818577063235453	0.44945002697251496	8.795335906256735e-18	4.401485628146108e-17	weak_enhancer
rho	Ehet	CRX.1437	0.5842557405571415	0.31022885813535067	12	-0.661604192578363	0.49837277710952044	1.1646308805550145e-15	4.9000152440606035e-15	weak_enhancer
rho	Ehom	CRX.1437	0.28831708955283847	0.2448363192594943	12	-1.515183646787712	0.7368707453433093	4.361683188499507e-13	1.4664178472236566e-12	weak_enhancer
rho	Rhet	CRX.1437	0.6662454106314416	0.3671776247600061	12	-0.5387108835648943	0.5150023139385398	4.510772480756415e-12	1.391004552669443e-11	weak_enhancer
rho	Rhom	CRX.1437	0.28967554841690013	0.36629267970103485	12	-1.7165460661548022	0.9772945157612051	1.53568056497946e-8	3.447690279795109e-8	weak_enhancer
rho	WT	CRX.1437	1.0801172765829719	0.36708937320167484	12	0.022415895097184998	0.3306167859386934	3.2672609701232953e-14	1.2165379451856894e-13	weak_enhancer
rho	CrxKO	CRX.1437_full_mutant	0.12668207402615753	0.12989519572187588	12	-2.4253287739593388	0.8476486166814049	3.6177367520883057e-6	6.4913969161139145e-6	weak_enhancer
rho	Ehet	CRX.1437_full_mutant	0.2116347794408052	0.20542820543272727	12	-1.884805559916037	0.8147543574584044	1.7141002185245573e-6	3.173679317510323e-6	weak_enhancer
rho	Ehom	CRX.1437_full_mutant	0.0787633964449027	0.09484691787806736	12	-2.98937106445875	0.9466405466709592	4.755454201991009e-6	8.427567505057691e-6	weak_enhancer
rho	Rhet	CRX.1437_full_mutant	0.39489872399127135	0.29574307853285897	12	-1.1517457621923874	0.6672627972212426	2.737041575684878e-7	5.46023946976773e-7	weak_enhancer
rho	Rhom	CRX.1437_full_mutant	0.352691775251399	0.5502952681590128	12	-1.6590891869830247	1.11079109249373	1.2235299623437417e-7	2.521301614428231e-7	weak_enhancer
rho	WT	CRX.1437_full_mutant	0.7078764325391252	0.44506023183930704	12	-0.5120391028808945	0.5771540037950356	3.2020192575261425e-7	6.345891832484374e-7	weak_enhancer
rho	CrxKO	CRX.1439	0.1033213140842464	0.052534450784200305	12	-2.3848832122766774	0.4795239723449234	2.6977756180720795e-11	7.771335953039463e-11	weak_enhancer
rho	Ehet	CRX.1439	0.1385007400465796	0.06817073974573065	12	-2.085348031267865	0.4657647929920192	1.8781960848935629e-10	5.027456171041443e-10	weak_enhancer
rho	Ehom	CRX.1439	0.00821796260333742	0.012675612041313398	12	-5.41023511363169	1.1034510904619983	0.23916317196957515	0.27136703503684206	inactive
rho	Rhet	CRX.1439	0.3351213291676274	0.1613988687990513	12	-1.1975623085250187	0.45672677262803596	1.4507729952483558e-10	3.9214040852628237e-10	weak_enhancer
rho	Rhom	CRX.1439	0.19400630036946823	0.12578311237138362	12	-1.8153169700816765	0.592372054990458	3.870846634533515e-14	1.4316751507375583e-13	weak_enhancer
rho	WT	CRX.1439	0.5078893816890713	0.24658789686522	12	-0.783320441519145	0.46006267795461564	1.0763849219293992e-7	2.2293215858882315e-7	weak_enhancer
rho	CrxKO	CRX.1439_full_mutant	0.09784673047081516	0.04851422966324994	12	-2.43425643143339	0.4688356472133683	3.094907354648145e-11	8.8693062010452e-11	weak_enhancer
rho	Ehet	CRX.1439_full_mutant	0.13174701293612753	0.06912787082880578	12	-2.1484671080846875	0.49314367897286865	1.6711598343405772e-9	4.117371550207656e-9	weak_enhancer
rho	Ehom	CRX.1439_full_mutant	0.008473547279030706	0.009003886474982872	12	-5.148653959794747	0.8693076634685443	0.5584149306593642	0.6048654318654731	inactive
rho	Rhet	CRX.1439_full_mutant	0.3222448394152186	0.10482377424259884	12	-1.1827350061829975	0.31714777207012784	1.8220670089322667e-15	7.551610377880951e-15	weak_enhancer
rho	Rhom	CRX.1439_full_mutant	0.10930400773224157	0.07894179876411068	12	-2.423505113212268	0.6478933492589908	1.7480751977583256e-10	4.691164022202647e-10	weak_enhancer
rho	WT	CRX.1439_full_mutant	0.43055971583534247	0.1490830346390664	12	-0.8992853110083389	0.33649980391096496	1.057108542721516e-9	2.651262188472236e-9	weak_enhancer
rho	CrxKO	CRX.143_full_mutant	0.04418649938688876	0.05932485195440064	12	-3.634605883681291	1.0151550653863861	0.0785224166956287	0.09388363720324007	inactive
rho	Ehet	CRX.143_full_mutant	0.04806427864743318	0.028689160533885396	12	-3.1875886669002953	0.5520373926972348	0.0061762627365901926	0.008207272444012217	weak_enhancer
rho	Ehom	CRX.143_full_mutant	0.002863828123745183	0.0052508356157417125	12	-6.592030530670391	1.2136181329619429	0.0006778934690085795	0.0009811627483583907	weak_silencer
rho	Rhet	CRX.143_full_mutant	0.17704294734472048	0.07199575186519082	12	-1.8078822119758386	0.3912014225453956	5.1311627686511475e-8	1.0970879825469814e-7	weak_enhancer
rho	Rhom	CRX.143_full_mutant	0.009927594584437502	0.011376859156922539	12	-5.031769868477294	0.9157868758519062	0.4032127249183679	0.4454887820534559	inactive
rho	WT	CRX.143_full_mutant	0.2185123409939098	0.05478272278601147	12	-1.5513918180279738	0.2468968712148584	8.239967492587864e-7	1.5735237336988054e-6	weak_enhancer
rho	CrxKO	CRX.1445	0.11834703639181061	0.04471179495468377	12	-2.2008460903084406	0.3652727910026265	1.033952527618531e-15	4.362041795068458e-15	weak_enhancer
rho	Ehet	CRX.1445	0.26746131721028543	0.14460925053128967	12	-1.4470028951589	0.5064041143125078	1.6978171257157411e-12	5.425774643971754e-12	weak_enhancer
rho	Ehom	CRX.1445	0.08066052168388375	0.05678864242624608	12	-2.7187963167903995	0.6344923875393192	2.556619822743874e-10	6.76171129403303e-10	weak_enhancer
rho	Rhet	CRX.1445	0.44489260921681123	0.18731406210671134	12	-0.8915206099350375	0.4039758814391707	7.198706698748615e-14	2.5971487443034e-13	weak_enhancer
rho	Rhom	CRX.1445	0.1859168224451527	0.11895961259981669	12	-1.8540425752058722	0.5858100012155121	3.802699622139877e-14	1.4072805416452464e-13	weak_enhancer
rho	WT	CRX.1445	0.5249939250301531	0.17447140272062575	12	-0.6967483061285165	0.32366562468052534	2.940088293785115e-11	8.445006390810905e-11	weak_enhancer
rho	CrxKO	CRX.1445_full_mutant	0.10025456275210047	0.057954252914292584	12	-2.44419590872866	0.5369417261382208	9.023509443289533e-10	2.277735803110484e-9	weak_enhancer
rho	Ehet	CRX.1445_full_mutant	0.21919555385801534	0.15028039480693983	12	-1.7104381529301556	0.6207207831573077	3.7187537349951395e-9	8.870088745441698e-9	weak_enhancer
rho	Ehom	CRX.1445_full_mutant	0.04192484385217565	0.030286202907010368	12	-3.3818404642148807	0.6480181609784164	6.434079310305206e-7	1.2395644291039174e-6	weak_enhancer
rho	Rhet	CRX.1445_full_mutant	0.46233558304004313	0.20121342313569196	12	-0.8581923061601361	0.4164805512796817	1.3390943071015278e-13	4.709874563869923e-13	weak_enhancer
rho	Rhom	CRX.1445_full_mutant	0.14355333537655127	0.08784125423272737	12	-2.100068138482048	0.5639494671394341	1.2672468220465954e-13	4.46625537752807e-13	weak_enhancer
rho	WT	CRX.1445_full_mutant	0.6420029826319505	0.36418703095177873	12	-0.582656418156416	0.5281933144173789	1.545064546734577e-7	3.153530743503111e-7	weak_enhancer
rho	CrxKO	CRX.1447	0.2791672682422406	0.1199186378763577	12	-1.3606131311871932	0.41150694315266256	1.8328720297241633e-19	1.0530699967354623e-18	weak_enhancer
rho	Ehet	CRX.1447	0.007688382856087324	0.009960070579097396	12	-5.360625289232615	0.9925527490843236	0.00012895395994839845	0.00019962424619981368	weak_silencer
rho	Ehom	CRX.1447	0.30299803562946126	0.10463679554231331	12	-1.250362149768625	0.3356581391944994	1.6846947473437893e-25	1.6417558435103195e-24	weak_enhancer
rho	Rhet	CRX.1447	0.016118576773502733	0.0176390658575467	12	-4.52145697443666	0.8873264778539152	0.00003077945671420637	0.00005050423281018776	weak_silencer
rho	Rhom	CRX.1447	0.04157656025164541	0.054767925454727674	12	-3.683325336984435	1.0031018003966738	0.004123434800865723	0.0055630737633859334	weak_enhancer
rho	WT	CRX.1447	0.02388097631702818	0.027915135390551262	12	-4.165356330220774	0.928098295683125	7.999686010996311e-6	0.000013879910545955552	weak_silencer
rho	CrxKO	CRX.1447_full_mutant	0.13182346312934565	0.06307306127226234	12	-2.129363519123323	0.45403054318850455	1.7053467112316495e-13	5.944124769288363e-13	weak_enhancer
rho	Ehet	CRX.1447_full_mutant	0.10593206520732594	0.0589379220209224	12	-2.379800143734537	0.5193127364766513	8.698051589130682e-8	1.8177977766845084e-7	weak_enhancer
rho	Ehom	CRX.1447_full_mutant	0.024781487278740327	0.02338448528765689	12	-4.016061146513976	0.7980009539485196	0.003188034210681515	0.004344236453286166	weak_enhancer
rho	Rhet	CRX.1447_full_mutant	0.26741465922957874	0.19350184826490197	12	-1.5294928417421088	0.6489037637082729	4.95067419404598e-6	8.756623046342924e-6	weak_enhancer
rho	Rhom	CRX.1447_full_mutant	0.08825423082322799	0.05371215322463065	12	-2.585085935170029	0.5613417714580708	2.4783171218997743e-11	7.157955490050195e-11	weak_enhancer
rho	WT	CRX.1447_full_mutant	0.2903398526926373	0.1106138057872553	12	-1.3044692490752536	0.3681470161896867	2.1391571027802484e-6	3.920480148749127e-6	weak_enhancer
rho	CrxKO	CRX.1451	0.4460286535267049	0.21155043198764048	12	-0.9088255466920911	0.4504519136199356	5.43802292119543e-20	3.262813752717258e-19	weak_enhancer
rho	Ehet	CRX.1451	0.021884218055615457	0.0163405075746771	12	-4.043540475496591	0.6656589769898078	0.2392559805174323	0.2714654901205134	inactive
rho	Ehom	CRX.1451	0.7789578740407269	0.407773000937995	12	-0.370893558292986	0.4921285335150631	1.555243898963887e-24	1.3833825256777885e-23	weak_enhancer
rho	Rhet	CRX.1451	0.008181937815364955	0.005924271439444669	12	-5.016585069690484	0.6492438833154783	8.336453397921202e-9	1.9203867543630767e-8	weak_silencer
rho	Rhom	CRX.1451	0.01659797744238053	0.0174421456466328	12	-4.470467320096182	0.8625461010669473	0.32748669732037217	0.3657867611862384	inactive
rho	WT	CRX.1451	0.01379492524907433	0.013438987041135452	12	-4.617128483710174	0.8169136964031948	2.2296519171023368e-7	4.4808290337261765e-7	strong_silencer
rho	CrxKO	CRX.1451_full_mutant	0.16964495203396765	0.040115640769451504	12	-1.8012524401903147	0.23325906977960678	1.0816457865893176e-22	8.165735585661867e-22	weak_enhancer
rho	Ehet	CRX.1451_full_mutant	0.17371648402189974	0.050377227650306354	12	-1.7907049345887354	0.2841627129961204	2.9875986973331277e-19	1.68782997646547e-18	weak_enhancer
rho	Ehom	CRX.1451_full_mutant	0.03932771047621394	0.021520471973854028	12	-3.3667916645196407	0.51179245231168	1.6691128489416016e-8	3.735874863846392e-8	weak_enhancer
rho	Rhet	CRX.1451_full_mutant	0.3593955929815016	0.14358982261250783	12	-1.0973800500484787	0.38483368663786016	2.4918678146842413e-13	8.563462581738171e-13	weak_enhancer
rho	Rhom	CRX.1451_full_mutant	0.1652648245436458	0.0572912576955466	12	-1.8569487694595388	0.3368758672883761	7.335273938952453e-22	5.132637058684378e-21	weak_enhancer
rho	WT	CRX.1451_full_mutant	0.2871734776494079	0.06819036180253002	12	-1.2750947610933911	0.23420489748765094	1.5150664552783392e-10	4.0897789575034665e-10	weak_enhancer
rho	CrxKO	CRX.1453	0.18560806702046953	0.09749961384512706	12	-1.8059589374597456	0.49364145375990454	3.992952995887871e-14	1.474411911859261e-13	weak_enhancer
rho	Ehet	CRX.1453	0.031148971119280115	0.04370686376762427	12	-4.0130608251640565	1.043155559819565	0.4681574157854417	0.5126949691503873	inactive
rho	Ehom	CRX.1453	0.4588604925182511	0.2538033959532795	12	-0.9124698583327104	0.5166445690102808	2.218962351856322e-21	1.4933905581330288e-20	weak_enhancer
rho	Rhet	CRX.1453	0.02010106139297649	0.03287764999368857	12	-4.55779255363116	1.1408855279480108	0.0003127607488238264	0.0004664955320810234	weak_silencer
rho	Rhom	CRX.1453	0.05634610037605747	0.062248511644935875	12	-3.275103652659314	0.8931532994386465	0.00007885927634553607	0.000124502405252833	weak_enhancer
rho	WT	CRX.1453	0.014343685700979417	0.017857963244001716	12	-4.7124995733795885	0.9675268667358373	1.091369930146248e-6	2.0565926633039646e-6	strong_silencer
rho	CrxKO	CRX.1453_full_mutant	0.22704133738114327	0.054356817118233924	12	-1.5104913770311441	0.2360855859738248	5.374673890151937e-25	4.994148311568334e-24	weak_enhancer
rho	Ehet	CRX.1453_full_mutant	0.0915331702778	0.0520063012971172	12	-2.530935219238205	0.5289260128628758	8.057809349972177e-7	1.539850140729096e-6	weak_enhancer
rho	Ehom	CRX.1453_full_mutant	0.3590299662964887	0.08574320992671024	12	-1.0520831227249183	0.23551518135977909	1.221071946660792e-27	1.4775101993987043e-26	weak_enhancer
rho	Rhet	CRX.1453_full_mutant	0.08723580732737192	0.05226311507098292	12	-2.5924865513897615	0.5537980742536046	0.1317194639354718	0.15391460437615784	inactive
rho	Rhom	CRX.1453_full_mutant	0.0660599879170856	0.03727395885278469	12	-2.8553906398291726	0.5257349101999635	1.5478000987803938e-10	4.175382987854669e-10	weak_enhancer
rho	WT	CRX.1453_full_mutant	0.10216614602475495	0.02407284333337718	12	-2.308171149663799	0.23244888199848351	0.053424466348247386	0.06497640532546918	inactive
rho	CrxKO	CRX.1470	0.15855066813168792	0.06912699027674202	12	-1.9286955079720771	0.4171676976419812	6.878478058693379e-16	2.9421983203109692e-15	weak_enhancer
rho	Ehet	CRX.1470	0.0373928154736052	0.031162336569437538	12	-3.5499759491597116	0.726222082435308	0.3588471083263616	0.39904046936531523	inactive
rho	Ehom	CRX.1470	0.1459528279742233	0.10201132252194825	12	-2.1233589613638886	0.6306935164029269	4.854710048466431e-13	1.6247650362429816e-12	weak_enhancer
rho	Rhet	CRX.1470	0.03306492780793629	0.05127039382318184	12	-4.0218095290075775	1.1068219258868182	0.004869766107189596	0.006529421894846369	weak_silencer
rho	Rhom	CRX.1470	0.032140618441319	0.03518291552028653	12	-3.83147033826052	0.8875084918012028	0.005570104926255841	0.007429670658681924	weak_enhancer
rho	WT	CRX.1470	0.08125363747931336	0.04675093654974922	12	-2.6531641470038725	0.5347606141174681	0.006729641337967241	0.008911547433967281	weak_silencer
rho	CrxKO	CRX.1470_full_mutant	0.10957593340948994	0.08409864361481456	12	-2.442703755398772	0.6805383767845107	1.187327449290437e-7	2.44950637439299e-7	weak_enhancer
rho	Ehet	CRX.1470_full_mutant	0.08625363308648949	0.07691467419512482	12	-2.743014814210229	0.7649205357347002	0.0006421860512133119	0.000931369661218442	weak_enhancer
rho	Ehom	CRX.1470_full_mutant	0.09092921347411613	0.10896074969224923	12	-2.842838274516217	0.9435722817455185	1.6309497871139537e-6	3.0250815208230267e-6	weak_enhancer
rho	Rhet	CRX.1470_full_mutant	0.1435370053884387	0.11745587041020457	12	-2.1974573228367134	0.7159538016952961	0.008059862951500692	0.010595669319980034	weak_enhancer
rho	Rhom	CRX.1470_full_mutant	0.027335720463353367	0.028534346614027872	12	-3.9680519553242	0.8584765170346081	0.013108922975742466	0.016900722923537222	weak_enhancer
rho	WT	CRX.1470_full_mutant	0.2929487281041423	0.14191275327414565	12	-1.3331599861323475	0.4591346457177624	0.00005332681203362972	0.00008551918026535869	weak_enhancer
rho	CrxKO	CRX.1473	0.47891399277088564	0.1738658638484871	12	-0.7981386526799232	0.35186474442523963	1.7732961113954474e-25	1.7232437076460967e-24	weak_enhancer
rho	Ehet	CRX.1473	0.02691464438496045	0.026946740584499078	12	-3.9622545887482246	0.8332704832998146	0.487104775631488	0.5322134262749795	inactive
rho	Ehom	CRX.1473	0.7060595102445455	0.310244446343703	12	-0.43632264024820866	0.42015922538489137	3.5959083612143946e-27	4.128866791461799e-26	weak_enhancer
rho	Rhet	CRX.1473	0.026817651524842955	0.028693514243511003	12	-4.000215896619173	0.8735226698066404	0.0010182106022485684	0.0014513495488826956	weak_silencer
rho	Rhom	CRX.1473	0.01634328621683882	0.01439124610965516	12	-4.400947063265551	0.7576397143180996	0.18922169536167033	0.21708377287378217	inactive
rho	WT	CRX.1473	0.0469852775589495	0.04581150059485678	12	-3.3920049822055085	0.8174154542652763	0.00020734733175907231	0.0003145785816788112	weak_silencer
rho	CrxKO	CRX.1473_full_mutant	0.07861069683352379	0.03557567761065311	12	-2.6364068529602207	0.43164651320989245	1.0514693009889331e-10	2.8780827692010947e-10	weak_enhancer
rho	Ehet	CRX.1473_full_mutant	0.07414245485855125	0.024842474362055382	12	-2.6549675334784064	0.3261918539517456	1.327859643728238e-9	3.298485222948814e-9	weak_enhancer
rho	Ehom	CRX.1473_full_mutant	0.023635886136157327	0.012508122764665817	12	-3.8684399307147737	0.4968919556884107	0.000019246569199341277	0.000032216615943681826	weak_enhancer
rho	Rhet	CRX.1473_full_mutant	0.15791972517588254	0.0744775043957483	12	-1.9460854555432232	0.4481450925101006	4.637748531444554e-6	8.228375684325964e-6	weak_enhancer
rho	Rhom	CRX.1473_full_mutant	0.03669485682024191	0.020432138718953077	12	-3.4401473833991143	0.5196704889042524	4.693411521412107e-7	9.155909395148335e-7	weak_enhancer
rho	WT	CRX.1473_full_mutant	0.22331108009477216	0.06571073916716899	12	-1.5407102483553687	0.28816920987125316	6.0930482461887594e-6	0.000010684339027440581	weak_enhancer
rho	CrxKO	CRX.1475	0.9406846747693799	0.24821945924554434	12	-0.09480272311473846	0.25944337213656254	9.872688285791816e-34	2.7453033771326114e-32	strong_enhancer
rho	Ehet	CRX.1475	0.0018668534686676567	0.0019405197881475257	12	-6.649799596968412	0.8559190318632729	1.3719508839885773e-8	3.092615408214889e-8	strong_silencer
rho	Ehom	CRX.1475	1.9680026408019582	0.5828255940935467	12	0.6349840130913728	0.28994871066691236	1.5844289611352506e-35	6.566107263454876e-34	strong_enhancer
rho	Rhet	CRX.1475	0.0015071210653439901	0.002519958136925484	12	-7.16448828582967	1.1549322565382751	1.396484386449228e-8	3.14618318229798e-8	strong_silencer
rho	Rhom	CRX.1475	0.013990325649714854	0.01857543723857183	12	-4.7775257943785325	1.0081037457756503	0.9763488788104326	1.0135418337450315	inactive
rho	WT	CRX.1475	0.005171387892256159	0.006732763294432116	12	-5.760315276896246	0.9956918213194991	3.838654468539152e-8	8.314526688346954e-8	strong_silencer
rho	CrxKO	CRX.1475_full_mutant	0.01632460513925691	0.015637122052968168	12	-4.440605153041935	0.8068746636766826	0.4757962404314283	0.5205660304829731	inactive
rho	Ehet	CRX.1475_full_mutant	0.017848534559748976	0.016167732956599006	12	-4.325397010748774	0.7740324788134494	0.041235399400284915	0.05073355493445003	inactive
rho	Ehom	CRX.1475_full_mutant	0.005494257850125603	0.008629986440864653	12	-5.82572362936295	1.1150532453594078	0.03110938876624998	0.038751213576908444	weak_silencer
rho	Rhet	CRX.1475_full_mutant	0.06263839269029632	0.037013135994333396	12	-2.920119784189642	0.5472529526330843	0.8793528426107702	0.9209302933607554	inactive
rho	Rhom	CRX.1475_full_mutant	0.01843154241268444	0.027668750619647284	12	-4.583556035785265	1.0861530419860106	0.608208940555056	0.6549830384192163	inactive
rho	WT	CRX.1475_full_mutant	0.1188915777142567	0.06422439050521017	12	-2.257564864802181	0.5060070196591587	0.43410727044534436	0.47746384159644983	inactive
rho	CrxKO	CRX.1478	1.0125942819545386	0.4241795622390962	12	-0.06832281053510349	0.4020906469398212	3.387233300673632e-26	3.5222839530871688e-25	strong_enhancer
rho	Ehet	CRX.1478	1.1801891305435515	0.5687070143262618	12	0.06127156537376836	0.4569532588393971	1.0567623101057134e-19	6.188624708464873e-19	weak_enhancer
rho	Ehom	CRX.1478	0.41199589995990765	0.1854694282488544	12	-0.9790079892726314	0.429572131397933	2.9026268556591426e-24	2.5142306672675338e-23	weak_enhancer
rho	Rhet	CRX.1478	1.6078342787093944	0.9365886886862255	12	0.32880540439832706	0.5405232659992371	3.535053974100909e-14	1.3120112826370059e-13	strong_enhancer
rho	Rhom	CRX.1478	2.099251391626611	1.1754053360506278	12	0.6052306982162899	0.522207052386542	4.849584120213166e-25	4.5277554065877245e-24	strong_enhancer
rho	WT	CRX.1478	1.9332071408686569	1.0009134307972634	12	0.5404352363138814	0.4873297004607607	2.611504499413562e-11	7.529572831781431e-11	strong_enhancer
rho	CrxKO	CRX.1478_full_mutant	0.6025157278607323	0.14480058827637116	12	-0.5347167766381834	0.23696103904781465	9.549723417499438e-32	1.91437255347501e-30	weak_enhancer
rho	Ehet	CRX.1478_full_mutant	0.4480755564925685	0.22934622293536835	12	-0.9191373633076871	0.4823773531280958	2.5987325389996753e-15	1.0636210621116093e-14	weak_enhancer
rho	Ehom	CRX.1478_full_mutant	0.1331410384728433	0.15670854438652446	12	-2.4510205183187805	0.9323885942405115	9.605845939960394e-8	2.0002651639159872e-7	weak_enhancer
rho	Rhet	CRX.1478_full_mutant	0.8953937671254663	0.39644948173000816	12	-0.20000028778969886	0.42310422733797837	1.7299050804521528e-16	7.78613133508014e-16	weak_enhancer
rho	Rhom	CRX.1478_full_mutant	0.9717030540991938	0.35480621193276496	12	-0.09128341746231722	0.35377505951683536	3.5339887196080373e-31	6.533810394262163e-30	weak_enhancer
rho	WT	CRX.1478_full_mutant	1.3610314799708174	0.32937537212848356	12	0.2797852505906093	0.23856907947684794	1.6175797093061257e-21	1.1006787840381452e-20	weak_enhancer
rho	CrxKO	CRX.1484	0.7299271738537327	0.1491372661503762	12	-0.335259514705723	0.20223255447764707	2.235635318317725e-33	5.827426461034098e-32	weak_enhancer
rho	Ehet	CRX.1484	0.46656296722746254	0.19713295212719134	12	-0.8444939229454146	0.40529404910885014	6.550211498698818e-19	3.5974558425246566e-18	weak_enhancer
rho	Ehom	CRX.1484	1.7433112762685523	0.42674081903454214	12	0.5266891849111631	0.24123495676002848	3.0856893858494334e-35	1.1971090383549087e-33	strong_enhancer
rho	Rhet	CRX.1484	0.3273257977794353	0.20075647743631553	12	-1.2764496909390342	0.5650670939593693	4.2725925652542557e-8	9.210953258095236e-8	weak_enhancer
rho	Rhom	CRX.1484	0.686804721536639	0.29148962187717514	12	-0.4585164516704357	0.40696726250972276	5.3289273713156374e-27	6.00676586422252e-26	weak_enhancer
rho	WT	CRX.1484	0.44962336285315013	0.1675937370091462	12	-0.8643926916394229	0.3606873258878169	3.0440289281587525e-9	7.3185604066800415e-9	weak_enhancer
rho	CrxKO	CRX.1484_full_mutant	0.5259325873668296	0.485891984701157	12	-0.9511284742817295	0.7855523393440172	7.092101524813513e-11	1.9690599133171647e-10	weak_enhancer
rho	Ehet	CRX.1484_full_mutant	0.9732362246345453	1.2158086665900203	12	-0.4972508889576667	0.9696622529328293	2.0373360597425902e-8	4.527144976044765e-8	weak_enhancer
rho	Ehom	CRX.1484_full_mutant	0.8995452140492411	0.7763519255371669	12	-0.384201462385898	0.7461038818944437	5.387362228388528e-16	2.3251809871113624e-15	weak_enhancer
rho	Rhet	CRX.1484_full_mutant	0.34555691875926514	0.2509034128188045	12	-1.2743153266489915	0.6507187110551489	5.082801818073936e-7	9.88550979488198e-7	weak_enhancer
rho	Rhom	CRX.1484_full_mutant	0.19975032542642393	0.2130582528987829	12	-1.990548615082039	0.8716209610989624	6.807483007175205e-9	1.582932543489817e-8	weak_enhancer
rho	WT	CRX.1484_full_mutant	1.0835563790573985	1.4501483643662052	12	-0.43297080465486426	1.0131331398162597	0.00010424803581611206	0.00016289865099689533	weak_enhancer
rho	CrxKO	CRX.1485	0.0020001925427888916	0.004640083964373715	12	-7.1412180103239455	1.3614008804627726	7.085344244621829e-6	0.000012352581079259274	strong_silencer
rho	Ehet	CRX.1485	0.006300582506886826	0.01126804843641095	12	-5.784467769264228	1.1977934553301688	0.0000868639933003646	0.00013659343200523168	weak_silencer
rho	Ehom	CRX.1485	0.0007893009054868904	0.0013639527540377611	12	-7.835777441070835	1.1759375043110971	7.035637041970902e-7	1.3512894961991359e-6	weak_silencer
rho	Rhet	CRX.1485	0.012564209996635085	0.015280364292163529	12	-4.830850439666474	0.9528351970570705	0.00001080810731978867	0.000018509130771137176	weak_silencer
rho	Rhom	CRX.1485	0.0042583893261629755	0.009321572942208155	12	-6.337075359718772	1.3253007787464213	0.001785715897432111	0.0024899348656351734	weak_silencer
rho	WT	CRX.1485	0.028638379353649074	0.024312656764726465	12	-3.8243795989469924	0.736711712465978	4.1740958149518175e-6	7.44039818527229e-6	weak_silencer
rho	CrxKO	CRX.1485_full_mutant	0.000045524902121460446	0.00010632326470384088	12	-10.929643384469763	1.3655711641078778	2.51940697577592e-10	6.667212951491288e-10	strong_silencer
rho	Ehet	CRX.1485_full_mutant	0.001989984812745773	0.003761627259178825	12	-6.9797300656801795	1.232965363357201	8.86372758111965e-7	1.6871926465052237e-6	strong_silencer
rho	Ehom	CRX.1485_full_mutant	0.0002850513052012894	0.00021709719727196555	12	-8.391568326091212	0.6763533846213629	2.845965581024464e-14	1.0652293047963372e-13	strong_silencer
rho	Rhet	CRX.1485_full_mutant	0.02916197863466381	0.039763236731689085	12	-4.060162976801313	1.02496190862877	0.0022920790034890786	0.0031618665535475664	weak_silencer
rho	Rhom	CRX.1485_full_mutant	0.0013849868378685377	0.00449379566020505	12	-7.804443003188383	1.5635717831019942	0.00001886217965254068	0.000031602602597042855	weak_silencer
rho	WT	CRX.1485_full_mutant	0.06367208675959378	0.024734972327422132	12	-2.8242864849367075	0.374906585856206	0.000024581148476291084	0.000040730644165977014	weak_silencer
rho	CrxKO	CRX.1490	0.9243724196853873	0.19012900509550698	12	-0.09935805875759096	0.20355747012192651	9.999484818488092e-35	3.4036096546441984e-33	strong_enhancer
rho	Ehet	CRX.1490	2.2132655528017535	1.2219875328482295	12	0.6614303031302056	0.5158270010128659	1.075836404309686e-18	5.807191846744384e-18	strong_enhancer
rho	Ehom	CRX.1490	0.26066514451217476	0.09084479885341147	12	-1.401834486955813	0.33857294743221084	1.4736568378207148e-24	1.3123689058381982e-23	weak_enhancer
rho	Rhet	CRX.1490	1.3895091287103165	0.6072667656054003	12	0.2415533682637018	0.4180841343458587	1.6904826462715933e-18	8.961431467455308e-18	weak_enhancer
rho	Rhom	CRX.1490	1.03658656088343	0.5099406305705912	12	-0.07243118298305158	0.46554128723605276	1.1241881427744576e-25	1.1170827768333858e-24	weak_enhancer
rho	WT	CRX.1490	0.41628633932421305	0.24518672028294097	12	-1.0252863302755184	0.5457185913220406	0.000011891748860706207	0.000020284544604430723	weak_enhancer
rho	CrxKO	CRX.1490_full_mutant	0.8156548912980751	0.18521962303387915	12	-0.22890404941349557	0.22423250703538838	8.455137862930305e-34	2.3940605722216515e-32	strong_enhancer
rho	Ehet	CRX.1490_full_mutant	1.4712529746041074	0.4193895297425334	12	0.34705230284676375	0.27950706096453226	1.0626452358394682e-33	2.9331356896430846e-32	strong_enhancer
rho	Ehom	CRX.1490_full_mutant	0.17702813822495755	0.052059213319346466	12	-1.772917676653624	0.2879968424577021	4.8872305022892225e-23	3.786172162386847e-22	weak_enhancer
rho	Rhet	CRX.1490_full_mutant	1.6507343086313495	0.6293556606004482	12	0.4333617458960303	0.36839782450950415	3.9001612811936495e-22	2.794690866097072e-21	strong_enhancer
rho	Rhom	CRX.1490_full_mutant	1.4810967556223884	0.5402665266778953	12	0.33032166031806554	0.35344364221578134	4.3695231749882235e-33	1.0878806203774666e-31	weak_enhancer
rho	WT	CRX.1490_full_mutant	0.5115426221191274	0.15641254776142752	12	-0.7150129919211984	0.29896027348231813	4.0679685755302305e-12	1.2598122393425256e-11	weak_enhancer
rho	CrxKO	CRX.1496	0.2239106468115446	0.047942137300953105	12	-1.5189204531339744	0.21171796458068384	2.8012308324101707e-25	2.6827378732372933e-24	weak_enhancer
rho	Ehet	CRX.1496	0.584270260112802	0.34725798036758954	12	-0.6886446009553003	0.5500054034647435	5.6585534540538395e-14	2.0610060551484555e-13	weak_enhancer
rho	Ehom	CRX.1496	0.36598909295379795	0.15853112393917587	12	-1.0911298834177423	0.41467610666697297	3.3072495662131972e-24	2.847160051602723e-23	weak_enhancer
rho	Rhet	CRX.1496	0.7022861651878509	0.41217706745998617	12	-0.5014107228841497	0.5440522173134489	1.6146911529803306e-11	4.7468436091930424e-11	weak_enhancer
rho	Rhom	CRX.1496	0.49251274924216154	0.3820048087087064	12	-0.9437342816145146	0.6862934499113025	9.54827957056749e-15	3.731347493577235e-14	weak_enhancer
rho	WT	CRX.1496	1.8008734935895363	0.7897463790019273	12	0.5003242192687067	0.4193986221779166	1.0511050338192891e-12	3.4178396543716024e-12	strong_enhancer
rho	CrxKO	CRX.1496_full_mutant	0.13536185802368328	0.0734543402177587	12	-2.1288546575825014	0.5080374019663759	4.536789844704356e-12	1.3986439395083076e-11	weak_enhancer
rho	Ehet	CRX.1496_full_mutant	0.45264550508751206	0.16161374397879544	12	-0.8526382894315485	0.3463878753798402	3.0058344618823244e-22	2.1799087216786583e-21	weak_enhancer
rho	Ehom	CRX.1496_full_mutant	0.20348919416317576	0.08722607696823834	12	-1.6764829538578048	0.4107081163386275	3.864104086480342e-21	2.54237015136819e-20	weak_enhancer
rho	Rhet	CRX.1496_full_mutant	0.5091449560403153	0.15169443210777797	12	-0.7175459036517945	0.29162779912136383	1.5252143693121337e-20	9.546177464052169e-20	weak_enhancer
rho	Rhom	CRX.1496_full_mutant	0.22199044759052558	0.199279844624199	12	-1.800638662978077	0.7687883142594516	1.00754974393542e-10	2.762911915979278e-10	weak_enhancer
rho	WT	CRX.1496_full_mutant	1.110699585868631	0.310659640465812	12	0.06732940977894027	0.27444731573013637	1.761017826962323e-17	8.589976738070502e-17	weak_enhancer
rho	CrxKO	CRX.1505	0.7102078256056507	0.358728176860399	12	-0.4558168755694325	0.4766953658500499	1.1735389464703577e-20	7.419432675631772e-20	weak_enhancer
rho	Ehet	CRX.1505	2.555128657701364	1.7051159554295487	12	0.7539336231597562	0.6069084848522873	7.279648976172394e-16	3.1087675616356304e-15	strong_enhancer
rho	Ehom	CRX.1505	1.9168473517210798	0.8551779470555285	12	0.5599216793001328	0.42605199884757683	4.5965033208123305e-31	8.377672286866868e-30	strong_enhancer
rho	Rhet	CRX.1505	2.287921213855533	1.0135365831388363	12	0.7380502501132512	0.42330459082726346	5.53300643183119e-20	3.3167057885729584e-19	strong_enhancer
rho	Rhom	CRX.1505	1.8005056763803207	0.9712651180230234	12	0.46036066044295076	0.5053847966208596	1.8568912193304125e-25	1.801364763451406e-24	strong_enhancer
rho	WT	CRX.1505	2.2007545190985316	1.0392569022148563	12	0.6881473051160496	0.4486712820682463	1.918958384187546e-12	6.106011236756692e-12	strong_enhancer
rho	CrxKO	CRX.1505_full_mutant	0.2955726958751916	0.13049003152736305	12	-1.3078743806224034	0.42198084781399325	2.6809694274311696e-19	1.5224439168352502e-18	weak_enhancer
rho	Ehet	CRX.1505_full_mutant	0.9048432952664914	0.32598616008894826	12	-0.1610107605217445	0.3493343837783862	1.7265974939792631e-25	1.6804054051792987e-24	weak_enhancer
rho	Ehom	CRX.1505_full_mutant	0.22641640496310714	0.1027001467674193	12	-1.5789277137874331	0.43254650291873725	4.761339511032089e-21	3.107240490189359e-20	weak_enhancer
rho	Rhet	CRX.1505_full_mutant	1.0917182030384907	0.6024147209873773	12	-0.045152489399979574	0.5155681867512794	8.989293239138449e-14	3.2119721964766463e-13	weak_enhancer
rho	Rhom	CRX.1505_full_mutant	0.606484219518346	0.4932939696590383	12	-0.7539565719257715	0.7125728061864791	1.2099665698740928e-14	4.682411295965118e-14	weak_enhancer
rho	WT	CRX.1505_full_mutant	1.203943377027473	0.4498704788083067	12	0.12025273141482215	0.3615234026144299	2.3534627980678185e-13	8.103928722034109e-13	weak_enhancer
rho	CrxKO	CRX.1511	0.7365060366189721	0.20933970962247944	12	-0.34468337238414243	0.27873114512329783	1.3082330443955876e-31	2.5743278165515624e-30	weak_enhancer
rho	Ehet	CRX.1511	0.06092285766508689	0.03564787122231835	12	-2.9453684175822317	0.5426261586301441	0.0002501044242445551	0.00037629899052140454	weak_enhancer
rho	Ehom	CRX.1511	0.33878349348741627	0.10779877014497055	12	-1.130615727026132	0.3105533420003961	1.22371309235687e-26	1.3303441848340015e-25	weak_enhancer
rho	Rhet	CRX.1511	0.03515696279497401	0.039658242344263246	12	-3.758364120830349	0.9060149320386597	0.007757298471712219	0.010211645299120772	weak_silencer
rho	Rhom	CRX.1511	0.08641442754200179	0.08788109432877289	12	-2.8036600576105077	0.8426854999793213	9.654007752580808e-7	1.8299515390879116e-6	weak_enhancer
rho	WT	CRX.1511	0.07662514167188543	0.07307105933719446	12	-2.89222087724299	0.8042273825411733	0.007629832574339489	0.01004973465367785	weak_silencer
rho	CrxKO	CRX.1511_full_mutant	0.1304626543307501	0.06858225534157363	12	-2.158668403068863	0.49396383710396596	2.953177926663583e-12	9.244409098753924e-12	weak_enhancer
rho	Ehet	CRX.1511_full_mutant	0.420459821102503	0.15492645650642964	12	-0.9300615455584541	0.35680580469714174	3.486458117588488e-21	2.3040138565439264e-20	weak_enhancer
rho	Ehom	CRX.1511_full_mutant	0.03480792902904594	0.04749361091529515	12	-3.883621228822064	1.025388859242887	0.005371868456532214	0.007176110201714682	weak_enhancer
rho	Rhet	CRX.1511_full_mutant	0.678284855050387	0.41920221592424267	12	-0.5499409254073905	0.5687758544871305	7.857123435763675e-11	2.1742119402158772e-10	weak_enhancer
rho	Rhom	CRX.1511_full_mutant	0.203572200124343	0.15432891545393176	12	-1.8187738548181243	0.6738535591072207	2.6650640882627206e-12	8.37575604002551e-12	weak_enhancer
rho	WT	CRX.1511_full_mutant	0.7415649694555709	0.2821530144831447	12	-0.3665932678701042	0.36769760832300397	2.258442497472673e-11	6.544767237455612e-11	weak_enhancer
rho	CrxKO	CRX.1512	1.3143825729270529	0.2554273914801471	12	0.25483226993059865	0.1925344600113465	1.2128174752103932e-36	6.430793037188693e-35	strong_enhancer
rho	Ehet	CRX.1512	0.45409878747224175	0.13400316371646542	12	-0.8311891266688151	0.2889588746142814	3.090782963208731e-26	3.227449260513641e-25	weak_enhancer
rho	Ehom	CRX.1512	2.975162969009034	0.5978623122620635	12	1.0705051526193488	0.19896564716923992	5.178230425976096e-37	3.075745744697347e-35	strong_enhancer
rho	Rhet	CRX.1512	0.04607236016975294	0.059597303656801756	12	-3.569197815813529	0.9916206376899315	0.04281569555942411	0.052587203560161326	inactive
rho	Rhom	CRX.1512	1.0649038870622949	1.4418654564747828	12	-0.4578328652768746	1.0205071420386078	1.5073172733537557e-10	4.0698380999866854e-10	weak_enhancer
rho	WT	CRX.1512	0.20630579004359528	0.10301704701974261	12	-1.689704281405624	0.47182303513410384	0.00902446992086019	0.011811960106004065	weak_enhancer
rho	CrxKO	CRX.1512_full_mutant	0.22694585618098184	0.1002047467470736	12	-1.572097640257714	0.4220280352779448	7.630149001623396e-18	3.836319129028227e-17	weak_enhancer
rho	Ehet	CRX.1512_full_mutant	0.32500747933315294	0.13656638943227495	12	-1.2052060368891293	0.4032343073318673	2.7763656964260556e-17	1.3307377377049478e-16	weak_enhancer
rho	Ehom	CRX.1512_full_mutant	0.16774587325144982	0.25640584998177884	12	-2.3877553031502203	1.0976795517178888	1.0574409670989208e-6	1.9952486632243337e-6	weak_enhancer
rho	Rhet	CRX.1512_full_mutant	0.6570863985460996	0.6188403493818683	12	-0.7374277664374382	0.7968538158662628	2.6467094922210903e-7	5.287069421486032e-7	weak_enhancer
rho	Rhom	CRX.1512_full_mutant	0.3206010781324661	0.40247823618095224	12	-1.610675616519226	0.9727465657256095	8.154149343832867e-9	1.880510699574812e-8	weak_enhancer
rho	WT	CRX.1512_full_mutant	1.0372995466915678	0.410672687954324	12	-0.03618263946634373	0.38158455396900137	3.490414112428817e-12	1.0867122292705257e-11	weak_enhancer
rho	CrxKO	CRX.1520	0.01915879762969506	0.03397978542666169	12	-4.666018135575314	1.1924972729322982	0.27308097349954613	0.3078862840057569	inactive
rho	Ehet	CRX.1520	0.00958120339179987	0.012023089169086666	12	-5.120814499750141	0.9724838506343363	0.00048390179975354167	0.0007095437966449779	weak_silencer
rho	Ehom	CRX.1520	0.00041619811392315346	0.00047413189497893317	12	-8.200318977309875	0.9121072323306909	7.223653054866572e-10	1.8386885703878886e-9	strong_silencer
rho	Rhet	CRX.1520	0.05278876186781831	0.04120841950865865	12	-3.1793817948522523	0.689818585593959	0.2158215167416786	0.24615576386304533	inactive
rho	Rhom	CRX.1520	0.0002572493942963521	0.0003237094689187802	12	-8.740025793729417	0.9742291885828511	1.9320111238518114e-10	5.165662613597719e-10	strong_silencer
rho	WT	CRX.1520	0.09330042297202686	0.03384170399068685	12	-2.4337310311232376	0.35156903574223053	0.017784626469167234	0.02265348284871489	weak_silencer
rho	CrxKO	CRX.1520_full_mutant	0.005588042886677993	0.008486681407034435	12	-5.785073588071317	1.0935697739383254	0.00041416207051758665	0.0006108503358509731	weak_silencer
rho	Ehet	CRX.1520_full_mutant	0.030130443409198418	0.025222048507183716	12	-3.767747499607789	0.7287362900179144	0.98047342569672	1.0174476601206397	inactive
rho	Ehom	CRX.1520_full_mutant	0.005207509724047306	0.006678400262532036	12	-5.743930916640845	0.9861819295908923	0.031173172580105376	0.03882421216773837	weak_silencer
rho	Rhet	CRX.1520_full_mutant	0.03785159811512517	0.027681914284205474	12	-3.4882951153832296	0.6545426460078619	0.012484772411051762	0.016131186973865848	weak_silencer
rho	Rhom	CRX.1520_full_mutant	0.003544110961663473	0.0070968421821252965	12	-6.448159449052718	1.2694026248970285	0.0007226534817102895	0.0010432604877551356	weak_silencer
rho	WT	CRX.1520_full_mutant	0.09767879652793444	0.052969652885917776	12	-2.4549676821465556	0.5077340097597904	0.05800981184265685	0.07028138872344522	inactive
rho	CrxKO	CRX.1521	0.23622636569638297	0.07169040081072389	12	-1.4870165296596711	0.29682241379897206	1.724597683766683e-23	1.3956949289576156e-22	weak_enhancer
rho	Ehet	CRX.1521	0.018765488267778675	0.03029035570687445	12	-4.616964334151589	1.1324561868346246	0.02888228024291331	0.03606795669728251	weak_silencer
rho	Ehom	CRX.1521	0.0537799459221967	0.04836191521266885	12	-3.2191479072864104	0.769796432320975	1.5060980506704628e-6	2.8015965890429706e-6	weak_enhancer
rho	Rhet	CRX.1521	0.014479254961325598	0.03235655242347301	12	-5.1304020170323215	1.3381806086899324	0.00009637230540758275	0.00015100656329615803	weak_silencer
rho	Rhom	CRX.1521	0.02226449642037216	0.03048214645678794	12	-4.332686235123185	1.0275449159179884	0.2137222419044421	0.243897537752629	inactive
rho	WT	CRX.1521	0.01753344764970621	0.028439066391335265	12	-4.68837826913707	1.1355468648668394	6.724526768169367e-6	0.00001174676074607488	weak_silencer
rho	CrxKO	CRX.1521_full_mutant	0.0985742396374909	0.03807359527730338	12	-2.386471175018255	0.3728963990895576	4.776684415775873e-14	1.7522953256991624e-13	weak_enhancer
rho	Ehet	CRX.1521_full_mutant	0.023460381977730635	0.021130124940639126	12	-4.049440067714645	0.7707112480183365	0.2832766682802287	0.3187899414979903	inactive
rho	Ehom	CRX.1521_full_mutant	0.038793714461737565	0.03422372692531569	12	-3.5373183328831668	0.7587111294798202	0.000025353881309761347	0.00004194458660039403	weak_enhancer
rho	Rhet	CRX.1521_full_mutant	0.04894297357174088	0.04537357952335531	12	-3.3272423713574057	0.7875822599335395	0.10018348000938473	0.11852470649744713	inactive
rho	Rhom	CRX.1521_full_mutant	0.026364772229364966	0.03213209323766795	12	-4.090934110592936	0.9541567642970991	0.0470752793780063	0.05759238325994273	inactive
rho	WT	CRX.1521_full_mutant	0.047431736404918295	0.031303932988632134	12	-3.229245351121964	0.6013012908743164	0.00003810426514155269	0.0000619824968462765	weak_silencer
rho	CrxKO	CRX.1525	0.879871925259827	1.3388259632284945	12	-0.727254635541341	1.094783735686724	2.8270583106329788e-8	6.198052068813753e-8	strong_enhancer
rho	Ehet	CRX.1525	0.28744151514242106	0.5472068222856716	12	-2.012380215017881	1.2374525041291715	0.00039248121903359104	0.0005799193431903778	weak_enhancer
rho	Ehom	CRX.1525	0.4689411367301816	0.6008535959566562	12	-1.2429942646197083	0.9856127415664485	3.63434401055714e-10	9.47825787893343e-10	weak_enhancer
rho	Rhet	CRX.1525	0.04670982709157857	0.05420482203651312	12	-3.4902981290774053	0.9235772007356038	0.054195595347641984	0.06586617156016364	inactive
rho	Rhom	CRX.1525	0.021853547680418275	0.044471798553089276	12	-4.642034597545344	1.2795644510234971	0.7595643133914984	0.8048889938568848	inactive
rho	WT	CRX.1525	0.2914335287459717	0.2804934036544978	12	-1.56075195226951	0.8097019468032547	0.03466669667151543	0.04298704804440087	weak_enhancer
rho	CrxKO	CRX.1525_full_mutant	0.06847570435468667	0.03843693418576992	12	-2.8182260281959213	0.5233540878111456	7.179776849064706e-8	1.5117372336284028e-7	weak_enhancer
rho	Ehet	CRX.1525_full_mutant	0.09491665786867926	0.05025107735482965	12	-2.4782989306976115	0.497077202621383	1.4115696884982716e-7	2.891168381252507e-7	weak_enhancer
rho	Ehom	CRX.1525_full_mutant	0.001892514811709848	0.0045010688206491	12	-7.217650490312145	1.3768091691732811	0.00009789564715899421	0.00015331870006468184	weak_silencer
rho	Rhet	CRX.1525_full_mutant	0.21938533512065828	0.1170100105831902	12	-1.6420972314853082	0.5003431967653847	3.0647462567978456e-7	6.085103360004342e-7	weak_enhancer
rho	Rhom	CRX.1525_full_mutant	0.03404112958042662	0.04314446555568645	12	-3.8591626582728407	0.9787511086677025	0.011638640598407298	0.015080828675449865	weak_enhancer
rho	WT	CRX.1525_full_mutant	0.5536107634647386	0.1874741688028019	12	-0.645575474507526	0.32949064422100655	2.5248834677952667e-11	7.287768663881523e-11	weak_enhancer
rho	CrxKO	CRX.1528	0.1002297546313252	0.06579139829100171	12	-2.479431036790253	0.598566378584156	1.4321262426595424e-8	3.2237358886079433e-8	weak_enhancer
rho	Ehet	CRX.1528	0.01586216982146215	0.018753508509991884	12	-4.581090618740783	0.9351709550073387	0.014482666746444727	0.018593456516778708	weak_silencer
rho	Ehom	CRX.1528	0.023111613096404013	0.020646919691207927	12	-4.060781606624895	0.7659785248810189	0.003699435080243113	0.0050133031629913	weak_enhancer
rho	Rhet	CRX.1528	0.014458674366295663	0.01611169619790998	12	-4.640083667354576	0.8984686137950515	0.000016676858936143237	0.000028062508334446487	weak_silencer
rho	Rhom	CRX.1528	0.006366168636175156	0.011746740245362434	12	-5.79809318305802	1.2176499683538917	0.016952961620970108	0.02163028762876479	weak_silencer
rho	WT	CRX.1528	0.050804508924473725	0.02266689701077096	12	-3.070538292483221	0.4260707042323199	3.393334429340801e-6	6.103115571235191e-6	weak_silencer
rho	CrxKO	CRX.1528_full_mutant	0.007425133336223398	0.017353158587412806	12	-5.835851016681783	1.3659914933612844	0.001951459341341011	0.002711120587797226	weak_silencer
rho	Ehet	CRX.1528_full_mutant	0.015939761240260922	0.024284970385159293	12	-4.739100837931891	1.0955932215434685	0.01224436059480415	0.015834208506895996	weak_silencer
rho	Ehom	CRX.1528_full_mutant	0.003448225962314566	0.007660644727033143	12	-6.560378738178143	1.3345286390064037	0.0017198778246865728	0.002401260254904737	weak_silencer
rho	Rhet	CRX.1528_full_mutant	0.05165022960014463	0.07508128636593962	12	-3.531069243976291	1.0656534200739547	0.06936322185366511	0.08340503576585008	inactive
rho	Rhom	CRX.1528_full_mutant	0.00042584766412624454	0.00039513166417101686	12	-8.071970934193661	0.7880889069112668	2.263336272083921e-11	6.557258514045195e-11	strong_silencer
rho	WT	CRX.1528_full_mutant	0.07750245817906688	0.03946414274212751	12	-2.672716963043119	0.48014859857514286	0.0025771558643328204	0.003539161819188227	weak_silencer
rho	CrxKO	CRX.1529	0.00540633052574901	0.008189580141718208	12	-5.816335973656113	1.091926079180576	0.0003397186586971644	0.0005049122324946054	weak_silencer
rho	Ehet	CRX.1529	0.008975656819451134	0.01656264707432684	12	-5.454618104991643	1.2176854609724468	0.0005079032884917194	0.0007431618439226056	weak_silencer
rho	Ehom	CRX.1529	0.0028310289347845585	0.009264773063963913	12	-7.097327674741184	1.56857427145196	0.000571099777276709	0.0008321644431094025	weak_silencer
rho	Rhet	CRX.1529	0.021663380040699728	0.03655814181499345	12	-4.505888149028709	1.1608239740276722	0.0004776928446101345	0.0007007366914083937	weak_silencer
rho	Rhom	CRX.1529	0.03992589649685042	0.07338529200143165	12	-3.9590697071723304	1.215186879918198	0.05248642999418745	0.06389429928142312	inactive
rho	WT	CRX.1529	0.02864585676847632	0.03719729518305171	12	-4.0468030161873125	0.9940387864637459	0.000028891548500626525	0.000047520927196918865	weak_silencer
rho	CrxKO	CRX.1529_full_mutant	0.00013585353834071854	0.00015831068023996488	12	-9.332825989121735	0.9261671691751243	2.972350635131044e-12	9.30118824956728e-12	strong_silencer
rho	Ehet	CRX.1529_full_mutant	0.00042608594177830447	0.0006807256425758384	12	-8.394682095224109	1.1258886307675369	2.7955892574001774e-9	6.7512151764187974e-9	strong_silencer
rho	Ehom	CRX.1529_full_mutant	0.0009472045180540456	0.0022601882708875565	12	-7.912585900410971	1.3788331127950861	4.995244915192486e-6	8.830942532307736e-6	weak_silencer
rho	Rhet	CRX.1529_full_mutant	0.0032096187712554913	0.005706670602839271	12	-6.454510748984681	1.1940750707077399	1.9527162704706502e-7	3.9475737067459e-7	strong_silencer
rho	Rhom	CRX.1529_full_mutant	0.0023927965069079214	0.006778013879725924	12	-7.13523887169041	1.4832035337109148	0.00013252389727350257	0.00020484734837931072	weak_silencer
rho	WT	CRX.1529_full_mutant	0.008214263433501784	0.006034001541239019	12	-5.017645175317722	0.6569048373039074	1.9291322235083674e-9	4.726542136978544e-9	strong_silencer
rho	CrxKO	CRX.1530	0.1397542487781832	0.12100849919932773	12	-2.247598941102777	0.7479694865431833	1.2406528208332976e-7	2.5549470292181185e-7	weak_enhancer
rho	Ehet	CRX.1530	0.03923519539266021	0.064035255314247	12	-3.8874189984146437	1.139506827587881	0.7482522122869135	0.7939122297717868	inactive
rho	Ehom	CRX.1530	0.23125210768809057	0.2640672186717166	12	-1.8815571223913758	0.9135757594059906	1.8184868078869812e-9	4.466159101476416e-9	weak_enhancer
rho	Rhet	CRX.1530	0.14391962725891627	0.3159777544293377	12	-2.819175131379216	1.3271585075773058	0.8590549193979448	0.9014362986186507	inactive
rho	Rhom	CRX.1530	0.030545819777462253	0.046557699224887346	12	-4.0889857685092545	1.0958634345763336	0.07270561283839026	0.08726303754812428	inactive
rho	WT	CRX.1530	0.06612849084366361	0.08869314718992473	12	-3.230765796248798	1.014505000123994	0.0031908586546192984	0.004347821708121523	weak_silencer
rho	CrxKO	CRX.1530_full_mutant	0.002724859909323298	0.004787014259726766	12	-6.609160780080321	1.186442175977607	0.000012603505885880563	0.000021449000365343234	strong_silencer
rho	Ehet	CRX.1530_full_mutant	0.01566855194379409	0.02161118600391768	12	-4.688866847295745	1.032247267812883	0.01203246861165149	0.015570492953472171	weak_silencer
rho	Ehom	CRX.1530_full_mutant	0.003102376364464138	0.005029559733225535	12	-6.4199656985698255	1.1352346071157982	0.0010489596546368026	0.001493190930163966	weak_silencer
rho	Rhet	CRX.1530_full_mutant	0.0758541331788178	0.08150626095937558	12	-2.962740624544293	0.8761250382826399	0.7968214117401561	0.8413158774593618	inactive
rho	Rhom	CRX.1530_full_mutant	0.01613535051926845	0.03354388857367693	12	-4.962653517963291	1.2929893954753222	0.6379210439579215	0.6846189899163182	inactive
rho	WT	CRX.1530_full_mutant	0.11969143814587645	0.048415108950620636	12	-2.1986059958713944	0.3892757359291541	0.6009025063724865	0.6476731379661166	inactive
rho	CrxKO	CRX.1531	0.7610458748018387	0.26958724152373265	9	-0.3321667656151898	0.34381717508128085	3.6933049008186474e-22	2.6557774118088862e-21	weak_enhancer
rho	Ehet	CRX.1531	1.2035663413225983	0.49448737250624475	9	0.10730065858872222	0.3949390884457417	1.5782608200659882e-16	7.124991919020792e-16	weak_enhancer
rho	Ehom	CRX.1531	0.7367344056132361	0.3304010628199676	9	-0.39715615166801777	0.42808486920996647	1.5520506800475048e-21	1.0581714446953148e-20	weak_enhancer
rho	Rhet	CRX.1531	1.588297363896959	0.5632267301492211	9	0.4034385190048917	0.34416299380305043	5.8463978498907e-17	2.7323296218946615e-16	strong_enhancer
rho	Rhom	CRX.1531	1.301222035675254	0.7535754948224094	9	0.11869198291965773	0.537795253681604	2.2157326028135602e-16	9.881789402192911e-16	weak_enhancer
rho	WT	CRX.1531	0.9854335062339364	0.36629475248025845	9	-0.07938350130700104	0.35974956436279537	3.2333183174519422e-9	7.750449132418655e-9	weak_enhancer
rho	CrxKO	CRX.1531_full_mutant	0.47921213670145324	0.1859729581389167	12	-0.8057565427772709	0.37455209859783656	3.0064967307623888e-24	2.5991947510478765e-23	weak_enhancer
rho	Ehet	CRX.1531_full_mutant	0.5545634997491653	0.35729071047436917	12	-0.763170060555109	0.5892301739352017	9.004010979694e-13	2.9467672297180367e-12	weak_enhancer
rho	Ehom	CRX.1531_full_mutant	0.21461083651518584	0.11063850629918359	12	-1.6567700814416948	0.4854711685036631	5.240438690849628e-19	2.899718007572763e-18	weak_enhancer
rho	Rhet	CRX.1531_full_mutant	0.8163425653510918	0.39021413192547655	12	-0.3058127831796162	0.45363329142623754	7.743381863945e-15	3.0546887360100285e-14	weak_enhancer
rho	Rhom	CRX.1531_full_mutant	0.6682504800549159	0.32122242080893953	12	-0.5070318084774653	0.45593772138380684	1.9571415910854147e-24	1.728558524878503e-23	weak_enhancer
rho	WT	CRX.1531_full_mutant	0.7206358036493007	0.36137320535790074	12	-0.4397794480904564	0.47362021087322714	8.524945193767369e-9	1.961496447101402e-8	weak_enhancer
rho	CrxKO	CRX.1536	0.02327486014049725	0.010824633490117119	12	-3.85828732073189	0.442506171468009	0.04808250270477284	0.0587654702804405	inactive
rho	Ehet	CRX.1536	0.048697775296493974	0.019689949298628807	12	-3.097830711777445	0.38912409342925225	0.00014022359331206213	0.0002162361495878854	weak_enhancer
rho	Ehom	CRX.1536	0.0067636600362693255	0.013097367079679928	12	-5.775239051809656	1.2482371103665568	0.060578902823416894	0.07327943252944816	inactive
rho	Rhet	CRX.1536	0.08862389860163022	0.0627946954488162	12	-2.6267680820530184	0.6378312632973926	0.22634974185839796	0.25748449902398374	inactive
rho	Rhom	CRX.1536	0.013255222515327915	0.023777130628180973	12	-5.043008007890313	1.1997035932121676	0.4809748300471688	0.5259631367829393	inactive
rho	WT	CRX.1536	0.11761568105628807	0.04717807002728204	12	-2.2149297106309236	0.38625587513820764	0.5136755828141216	0.5593419927264709	inactive
rho	CrxKO	CRX.1536_full_mutant	0.0032604601811257058	0.006308298395560425	12	-6.504264403435267	1.247699859520824	0.000036783258021425274	0.000059926896397527666	weak_silencer
rho	Ehet	CRX.1536_full_mutant	0.002482444830504356	0.0031764217235714103	12	-6.483381243798584	0.9847536322805864	2.9548513448796195e-7	5.874947418579139e-7	weak_silencer
rho	Ehom	CRX.1536_full_mutant	0.0014381263346742142	0.004018996665781543	12	-7.63234786645911	1.4750821654060815	0.00003543713090727982	0.00005783858412700751	weak_silencer
rho	Rhet	CRX.1536_full_mutant	0.04426402393106863	0.053610383993522165	12	-3.5690611325424633	0.9502400747180131	0.03615663365517418	0.04476545077157397	weak_silencer
rho	Rhom	CRX.1536_full_mutant	0.0018209735744356018	0.005217887409181766	12	-7.418568902918567	1.4900905428926914	0.000045354467686697136	0.00007324611324849688	weak_silencer
rho	WT	CRX.1536_full_mutant	0.06425627672072508	0.04067652362870208	12	-2.913374176614094	0.5805140976532469	0.0006215604340439205	0.0009027081187451823	weak_silencer
rho	CrxKO	CRX.1538	0.08717999405371736	0.05819624459496868	12	-2.624046558652759	0.6070686258964594	9.269436147689353e-8	1.9327193459063487e-7	weak_enhancer
rho	Ehet	CRX.1538	0.01427565733591469	0.017043157603511792	12	-4.692178176600754	0.9412531010844822	0.006958241844644781	0.009198012238794882	weak_silencer
rho	Ehom	CRX.1538	0.042200362656104766	0.03949743729308995	12	-3.4798981228312154	0.793185550297882	0.000024708166559415035	0.00004093809422866599	weak_enhancer
rho	Rhet	CRX.1538	0.02938348817926492	0.032916910088020834	12	-3.9338894914505955	0.9017395438664211	0.002115063915007425	0.0029282795170241663	weak_silencer
rho	Rhom	CRX.1538	0.015200636961991981	0.02106902916505643	12	-4.7224098137655925	1.0353664734304358	0.8957033378985975	0.9366794168261166	inactive
rho	WT	CRX.1538	0.06150200727186961	0.04634919239955762	12	-3.0135681722881222	0.670645519112469	0.0007631209959274143	0.0010988590424928027	weak_silencer
[truncated: 42,966 more rows]
