# Supplementary material for: Pathogenic variants in CRX have distinct cis-regulatory effects on enhancers and silencers in photoreceptors
Source: Genome Res. 2024 Feb;34(2):243–55. doi: 10.1101/gr.278133.123 (PMC10984388; doi:10.1101/gr.278133.123)
Supplement: Supplement 4 [file Supplemental_Table_S2.txt]

Supplemental Table S2. Chromatin annotations and genomic coordinates for MPRA library sequences.
library_sequence	epigenome_group	atac_crx_dependent	variant	chip_peak_id	chrom	start	stop
CRX.5539	A	dependent	wildtype	CRX.5539	chr8	13188263	13188427
CRX.5539_full_mutant	A	dependent	allCrxSites	CRX.5539	chr8	13188263	13188427
CRX.2613	A	dependent	wildtype	CRX.2613	chr17	47519009	47519173
CRX.2613_full_mutant	A	dependent	allCrxSites	CRX.2613	chr17	47519009	47519173
CRX.1992	A	dependent	wildtype	CRX.1992	chr14	120674110	120674274
CRX.1992_full_mutant	A	dependent	allCrxSites	CRX.1992	chr14	120674110	120674274
CRX.5827	A	dependent	wildtype	CRX.5827	chr8	125586972	125587136
CRX.5827_full_mutant	A	dependent	allCrxSites	CRX.5827	chr8	125586972	125587136
CRX.400	A	dependent	wildtype	CRX.400	chr10	18861409	18861573
CRX.400_full_mutant	A	dependent	allCrxSites	CRX.400	chr10	18861409	18861573
CRX.4927	A	dependent	wildtype	CRX.4927	chr6	91613681	91613845
CRX.4927_full_mutant	A	dependent	allCrxSites	CRX.4927	chr6	91613681	91613845
CRX.4104	A	dependent	wildtype	CRX.4104	chr4	106498847	106499011
CRX.4104_full_mutant	A	dependent	allCrxSites	CRX.4104	chr4	106498847	106499011
CRX.6145	A	dependent	wildtype	CRX.6145	chr9	83504611	83504775
CRX.6145_full_mutant	A	dependent	allCrxSites	CRX.6145	chr9	83504611	83504775
CRX.4515	A	dependent	wildtype	CRX.4515	chr5	102193455	102193619
CRX.4515_full_mutant	A	dependent	allCrxSites	CRX.4515	chr5	102193455	102193619
CRX.5363	A	dependent	wildtype	CRX.5363	chr7	112782761	112782925
CRX.5363_full_mutant	A	dependent	allCrxSites	CRX.5363	chr7	112782761	112782925
CRX.4252	A	dependent	wildtype	CRX.4252	chr4	140205284	140205448
CRX.4252_full_mutant	A	dependent	allCrxSites	CRX.4252	chr4	140205284	140205448
CRX.2629	A	dependent	wildtype	CRX.2629	chr17	49096522	49096686
CRX.2629_full_mutant	A	dependent	allCrxSites	CRX.2629	chr17	49096522	49096686
CRX.1372	A	dependent	wildtype	CRX.1372	chr12	81860513	81860677
CRX.1372_full_mutant	A	dependent	allCrxSites	CRX.1372	chr12	81860513	81860677
CRX.3944	A	dependent	wildtype	CRX.3944	chr3	152014537	152014701
CRX.3944_full_mutant	A	dependent	allCrxSites	CRX.3944	chr3	152014537	152014701
CRX.3045	A	dependent	wildtype	CRX.3045	chr19	23223477	23223641
CRX.3045_full_mutant	A	dependent	allCrxSites	CRX.3045	chr19	23223477	23223641
CRX.2443	A	dependent	wildtype	CRX.2443	chr16	96339829	96339993
CRX.2443_full_mutant	A	dependent	allCrxSites	CRX.2443	chr16	96339829	96339993
CRX.5794	A	dependent	wildtype	CRX.5794	chr8	122318234	122318398
CRX.5794_full_mutant	A	dependent	allCrxSites	CRX.5794	chr8	122318234	122318398
CRX.2669	A	dependent	wildtype	CRX.2669	chr17	71534209	71534373
CRX.2669_full_mutant	A	dependent	allCrxSites	CRX.2669	chr17	71534209	71534373
CRX.4968	A	dependent	wildtype	CRX.4968	chr6	115878886	115879050
CRX.4968_full_mutant	A	dependent	allCrxSites	CRX.4968	chr6	115878886	115879050
CRX.1012	A	dependent	wildtype	CRX.1012	chr11	87998528	87998692
CRX.1012_full_mutant	A	dependent	allCrxSites	CRX.1012	chr11	87998528	87998692
CRX.4242	A	dependent	wildtype	CRX.4242	chr4	137805381	137805545
CRX.4242_full_mutant	A	dependent	allCrxSites	CRX.4242	chr4	137805381	137805545
CRX.2054	A	dependent	wildtype	CRX.2054	chr15	34013479	34013643
CRX.2054_full_mutant	A	dependent	allCrxSites	CRX.2054	chr15	34013479	34013643
CRX.4586	A	dependent	wildtype	CRX.4586	chr5	115925792	115925956
CRX.4586_full_mutant	A	dependent	allCrxSites	CRX.4586	chr5	115925792	115925956
CRX.2651	A	dependent	wildtype	CRX.2651	chr17	59130749	59130913
CRX.2651_full_mutant	A	dependent	allCrxSites	CRX.2651	chr17	59130749	59130913
CRX.5800	A	dependent	wildtype	CRX.5800	chr8	122438459	122438623
CRX.5800_full_mutant	A	dependent	allCrxSites	CRX.5800	chr8	122438459	122438623
CRX.381	A	dependent	wildtype	CRX.381	chr10	7445450	7445614
CRX.381_full_mutant	A	dependent	allCrxSites	CRX.381	chr10	7445450	7445614
CRX.1954	A	dependent	wildtype	CRX.1954	chr14	70687492	70687656
CRX.1954_full_mutant	A	dependent	allCrxSites	CRX.1954	chr14	70687492	70687656
CRX.3680	A	dependent	wildtype	CRX.3680	chr2	181315306	181315470
CRX.3680_full_mutant	A	dependent	allCrxSites	CRX.3680	chr2	181315306	181315470
CRX.2961	A	dependent	wildtype	CRX.2961	chr19	4948322	4948486
CRX.2961_full_mutant	A	dependent	allCrxSites	CRX.2961	chr19	4948322	4948486
CRX.1301	A	dependent	wildtype	CRX.1301	chr12	53892092	53892256
CRX.1301_full_mutant	A	dependent	allCrxSites	CRX.1301	chr12	53892092	53892256
CRX.125	A	dependent	wildtype	CRX.125	chr1	78652250	78652414
CRX.125_full_mutant	A	dependent	allCrxSites	CRX.125	chr1	78652250	78652414
CRX.2242	A	dependent	wildtype	CRX.2242	chr15	98437357	98437521
CRX.2242_full_mutant	A	dependent	allCrxSites	CRX.2242	chr15	98437357	98437521
CRX.2981	A	dependent	wildtype	CRX.2981	chr19	6377385	6377549
CRX.2981_full_mutant	A	dependent	allCrxSites	CRX.2981	chr19	6377385	6377549
CRX.6230	A	dependent	wildtype	CRX.6230	chr9	108983168	108983332
CRX.6230_full_mutant	A	dependent	allCrxSites	CRX.6230	chr9	108983168	108983332
CRX.3453	A	dependent	wildtype	CRX.3453	chr2	118978093	118978257
CRX.3453_full_mutant	A	dependent	allCrxSites	CRX.3453	chr2	118978093	118978257
CRX.2693	A	dependent	wildtype	CRX.2693	chr17	81139843	81140007
CRX.2693_full_mutant	A	dependent	allCrxSites	CRX.2693	chr17	81139843	81140007
CRX.3580	A	dependent	wildtype	CRX.3580	chr2	153252921	153253085
CRX.3580_full_mutant	A	dependent	allCrxSites	CRX.3580	chr2	153252921	153253085
CRX.2245	A	dependent	wildtype	CRX.2245	chr15	98700668	98700832
CRX.2245_full_mutant	A	dependent	allCrxSites	CRX.2245	chr15	98700668	98700832
CRX.2530	A	dependent	wildtype	CRX.2530	chr17	28501519	28501683
CRX.2530_full_mutant	A	dependent	allCrxSites	CRX.2530	chr17	28501519	28501683
CRX.4750	A	dependent	wildtype	CRX.4750	chr6	8309545	8309709
CRX.4750_full_mutant	A	dependent	allCrxSites	CRX.4750	chr6	8309545	8309709
CRX.6026	A	dependent	wildtype	CRX.6026	chr9	57670793	57670957
CRX.6026_full_mutant	A	dependent	allCrxSites	CRX.6026	chr9	57670793	57670957
CRX.2004	A	dependent	wildtype	CRX.2004	chr15	3943754	3943918
CRX.2004_full_mutant	A	dependent	allCrxSites	CRX.2004	chr15	3943754	3943918
CRX.1928	A	dependent	wildtype	CRX.1928	chr14	64612572	64612736
CRX.1928_full_mutant	A	dependent	allCrxSites	CRX.1928	chr14	64612572	64612736
CRX.4899	A	dependent	wildtype	CRX.4899	chr6	83653531	83653695
CRX.4899_full_mutant	A	dependent	allCrxSites	CRX.4899	chr6	83653531	83653695
CRX.3235	A	dependent	wildtype	CRX.3235	chr2	26175155	26175319
CRX.3235_full_mutant	A	dependent	allCrxSites	CRX.3235	chr2	26175155	26175319
CRX.3541	A	dependent	wildtype	CRX.3541	chr2	140028383	140028547
CRX.3541_full_mutant	A	dependent	allCrxSites	CRX.3541	chr2	140028383	140028547
CRX.6321	A	dependent	wildtype	CRX.6321	chrX	130831409	130831573
CRX.6321_full_mutant	A	dependent	allCrxSites	CRX.6321	chrX	130831409	130831573
CRX.5538	A	dependent	wildtype	CRX.5538	chr8	13181192	13181356
CRX.5538_full_mutant	A	dependent	allCrxSites	CRX.5538	chr8	13181192	13181356
CRX.5250	A	dependent	wildtype	CRX.5250	chr7	54094858	54095022
CRX.5250_full_mutant	A	dependent	allCrxSites	CRX.5250	chr7	54094858	54095022
CRX.2576	A	dependent	wildtype	CRX.2576	chr17	35971152	35971316
CRX.2576_full_mutant	A	dependent	allCrxSites	CRX.2576	chr17	35971152	35971316
CRX.1835	A	dependent	wildtype	CRX.1835	chr14	35475464	35475628
CRX.1835_full_mutant	A	dependent	allCrxSites	CRX.1835	chr14	35475464	35475628
CRX.3962	A	dependent	wildtype	CRX.3962	chr4	12012369	12012533
CRX.3962_full_mutant	A	dependent	allCrxSites	CRX.3962	chr4	12012369	12012533
CRX.521	A	dependent	wildtype	CRX.521	chr10	74439278	74439442
CRX.521_full_mutant	A	dependent	allCrxSites	CRX.521	chr10	74439278	74439442
CRX.5835	A	dependent	wildtype	CRX.5835	chr8	127473748	127473912
CRX.5835_full_mutant	A	dependent	allCrxSites	CRX.5835	chr8	127473748	127473912
CRX.954	A	dependent	wildtype	CRX.954	chr11	78160992	78161156
CRX.954_full_mutant	A	dependent	allCrxSites	CRX.954	chr11	78160992	78161156
CRX.5395	A	dependent	wildtype	CRX.5395	chr7	120492763	120492927
CRX.5395_full_mutant	A	dependent	allCrxSites	CRX.5395	chr7	120492763	120492927
CRX.3595	A	dependent	wildtype	CRX.3595	chr2	155799205	155799369
CRX.3595_full_mutant	A	dependent	allCrxSites	CRX.3595	chr2	155799205	155799369
CRX.647	A	dependent	wildtype	CRX.647	chr10	110684752	110684916
CRX.647_full_mutant	A	dependent	allCrxSites	CRX.647	chr10	110684752	110684916
CRX.2670	A	dependent	wildtype	CRX.2670	chr17	71830031	71830195
CRX.2670_full_mutant	A	dependent	allCrxSites	CRX.2670	chr17	71830031	71830195
CRX.4836	A	dependent	wildtype	CRX.4836	chr6	51494503	51494667
CRX.4836_full_mutant	A	dependent	allCrxSites	CRX.4836	chr6	51494503	51494667
CRX.564	A	dependent	wildtype	CRX.564	chr10	79794962	79795126
CRX.564_full_mutant	A	dependent	allCrxSites	CRX.564	chr10	79794962	79795126
CRX.4761	A	dependent	wildtype	CRX.4761	chr6	22282718	22282882
CRX.4761_full_mutant	A	dependent	allCrxSites	CRX.4761	chr6	22282718	22282882
CRX.5891	A	dependent	wildtype	CRX.5891	chr9	22280886	22281050
CRX.5891_full_mutant	A	dependent	allCrxSites	CRX.5891	chr9	22280886	22281050
CRX.5798	A	dependent	wildtype	CRX.5798	chr8	122381886	122382050
CRX.5798_full_mutant	A	dependent	allCrxSites	CRX.5798	chr8	122381886	122382050
CRX.955	A	dependent	wildtype	CRX.955	chr11	78312431	78312595
CRX.955_full_mutant	A	dependent	allCrxSites	CRX.955	chr11	78312431	78312595
CRX.306	A	dependent	wildtype	CRX.306	chr1	174415736	174415900
CRX.306_full_mutant	A	dependent	allCrxSites	CRX.306	chr1	174415736	174415900
CRX.4128	A	dependent	wildtype	CRX.4128	chr4	115706017	115706181
CRX.4128_full_mutant	A	dependent	allCrxSites	CRX.4128	chr4	115706017	115706181
CRX.4291	A	dependent	wildtype	CRX.4291	chr4	148697947	148698111
CRX.4291_full_mutant	A	dependent	allCrxSites	CRX.4291	chr4	148697947	148698111
CRX.1407	A	dependent	wildtype	CRX.1407	chr12	87794745	87794909
CRX.1407_full_mutant	A	dependent	allCrxSites	CRX.1407	chr12	87794745	87794909
CRX.5964	A	dependent	wildtype	CRX.5964	chr9	45633261	45633425
CRX.5964_full_mutant	A	dependent	allCrxSites	CRX.5964	chr9	45633261	45633425
CRX.2181	A	dependent	wildtype	CRX.2181	chr15	81688832	81688996
CRX.2181_full_mutant	A	dependent	allCrxSites	CRX.2181	chr15	81688832	81688996
CRX.6224	A	dependent	wildtype	CRX.6224	chr9	108697731	108697895
CRX.6224_full_mutant	A	dependent	allCrxSites	CRX.6224	chr9	108697731	108697895
CRX.2871	A	dependent	wildtype	CRX.2871	chr18	65744156	65744320
CRX.2871_full_mutant	A	dependent	allCrxSites	CRX.2871	chr18	65744156	65744320
CRX.2201	A	dependent	wildtype	CRX.2201	chr15	85577156	85577320
CRX.2201_full_mutant	A	dependent	allCrxSites	CRX.2201	chr15	85577156	85577320
CRX.707	A	dependent	wildtype	CRX.707	chr11	4022834	4022998
CRX.707_full_mutant	A	dependent	allCrxSites	CRX.707	chr11	4022834	4022998
CRX.1024	A	dependent	wildtype	CRX.1024	chr11	88734793	88734957
CRX.1024_full_mutant	A	dependent	allCrxSites	CRX.1024	chr11	88734793	88734957
CRX.868	A	dependent	wildtype	CRX.868	chr11	67508729	67508893
CRX.868_full_mutant	A	dependent	allCrxSites	CRX.868	chr11	67508729	67508893
CRX.3016	A	dependent	wildtype	CRX.3016	chr19	10683156	10683320
CRX.3016_full_mutant	A	dependent	allCrxSites	CRX.3016	chr19	10683156	10683320
CRX.2942	A	dependent	wildtype	CRX.2942	chr19	3325919	3326083
CRX.2942_full_mutant	A	dependent	allCrxSites	CRX.2942	chr19	3325919	3326083
CRX.2209	A	dependent	wildtype	CRX.2209	chr15	86309339	86309503
CRX.2209_full_mutant	A	dependent	allCrxSites	CRX.2209	chr15	86309339	86309503
CRX.3053	A	dependent	wildtype	CRX.3053	chr19	25316147	25316311
CRX.3053_full_mutant	A	dependent	allCrxSites	CRX.3053	chr19	25316147	25316311
CRX.4324	A	dependent	wildtype	CRX.4324	chr4	151676152	151676316
CRX.4324_full_mutant	A	dependent	allCrxSites	CRX.4324	chr4	151676152	151676316
CRX.4294	A	dependent	wildtype	CRX.4294	chr4	148929255	148929419
CRX.4294_full_mutant	A	dependent	allCrxSites	CRX.4294	chr4	148929255	148929419
CRX.5685	A	dependent	wildtype	CRX.5685	chr8	80046120	80046284
CRX.5685_full_mutant	A	dependent	allCrxSites	CRX.5685	chr8	80046120	80046284
CRX.2444	A	dependent	wildtype	CRX.2444	chr16	96346550	96346714
CRX.2444_full_mutant	A	dependent	allCrxSites	CRX.2444	chr16	96346550	96346714
CRX.1754	A	dependent	wildtype	CRX.1754	chr13	118382748	118382912
CRX.1754_full_mutant	A	dependent	allCrxSites	CRX.1754	chr13	118382748	118382912
CRX.898	A	dependent	wildtype	CRX.898	chr11	69806652	69806816
CRX.898_full_mutant	A	dependent	allCrxSites	CRX.898	chr11	69806652	69806816
CRX.4972	A	dependent	wildtype	CRX.4972	chr6	115888282	115888446
CRX.4972_full_mutant	A	dependent	allCrxSites	CRX.4972	chr6	115888282	115888446
CRX.3679	A	dependent	wildtype	CRX.3679	chr2	181314087	181314251
CRX.3679_full_mutant	A	dependent	allCrxSites	CRX.3679	chr2	181314087	181314251
CRX.983	A	dependent	wildtype	CRX.983	chr11	82681590	82681754
CRX.983_full_mutant	A	dependent	allCrxSites	CRX.983	chr11	82681590	82681754
CRX.3193	A	dependent	wildtype	CRX.3193	chr2	3634811	3634975
CRX.3193_full_mutant	A	dependent	allCrxSites	CRX.3193	chr2	3634811	3634975
CRX.5752	A	dependent	wildtype	CRX.5752	chr8	107818671	107818835
CRX.5752_full_mutant	A	dependent	allCrxSites	CRX.5752	chr8	107818671	107818835
CRX.1836	A	dependent	wildtype	CRX.1836	chr14	35477404	35477568
CRX.1836_full_mutant	A	dependent	allCrxSites	CRX.1836	chr14	35477404	35477568
CRX.3632	A	dependent	wildtype	CRX.3632	chr2	165681673	165681837
CRX.3632_full_mutant	A	dependent	allCrxSites	CRX.3632	chr2	165681673	165681837
CRX.5269	A	dependent	wildtype	CRX.5269	chr7	73340936	73341100
CRX.5269_full_mutant	A	dependent	allCrxSites	CRX.5269	chr7	73340936	73341100
CRX.2845	A	dependent	wildtype	CRX.2845	chr18	61388833	61388997
CRX.2845_full_mutant	A	dependent	allCrxSites	CRX.2845	chr18	61388833	61388997
CRX.2068	A	dependent	wildtype	CRX.2068	chr15	36658566	36658730
CRX.2068_full_mutant	A	dependent	allCrxSites	CRX.2068	chr15	36658566	36658730
CRX.910	A	dependent	wildtype	CRX.910	chr11	70485094	70485258
CRX.910_full_mutant	A	dependent	allCrxSites	CRX.910	chr11	70485094	70485258
CRX.1936	A	dependent	wildtype	CRX.1936	chr14	65192664	65192828
CRX.1936_full_mutant	A	dependent	allCrxSites	CRX.1936	chr14	65192664	65192828
CRX.6340	A	dependent	wildtype	CRX.6340	chrX	162678008	162678172
CRX.6340_full_mutant	A	dependent	allCrxSites	CRX.6340	chrX	162678008	162678172
CRX.5473	A	dependent	wildtype	CRX.5473	chr7	138083277	138083441
CRX.5473_full_mutant	A	dependent	allCrxSites	CRX.5473	chr7	138083277	138083441
CRX.541	A	dependent	wildtype	CRX.541	chr10	77756617	77756781
CRX.541_full_mutant	A	dependent	allCrxSites	CRX.541	chr10	77756617	77756781
CRX.3144	A	dependent	wildtype	CRX.3144	chr19	46637735	46637899
CRX.3144_full_mutant	A	dependent	allCrxSites	CRX.3144	chr19	46637735	46637899
CRX.726	A	dependent	wildtype	CRX.726	chr11	6558190	6558354
CRX.726_full_mutant	A	dependent	allCrxSites	CRX.726	chr11	6558190	6558354
CRX.2675	A	dependent	wildtype	CRX.2675	chr17	73287082	73287246
CRX.2675_full_mutant	A	dependent	allCrxSites	CRX.2675	chr17	73287082	73287246
CRX.2298	A	dependent	wildtype	CRX.2298	chr16	11205701	11205865
CRX.2298_full_mutant	A	dependent	allCrxSites	CRX.2298	chr16	11205701	11205865
CRX.4602	A	dependent	wildtype	CRX.4602	chr5	118664016	118664180
CRX.4602_full_mutant	A	dependent	allCrxSites	CRX.4602	chr5	118664016	118664180
CRX.3417	A	dependent	wildtype	CRX.3417	chr2	103963369	103963533
CRX.3417_full_mutant	A	dependent	allCrxSites	CRX.3417	chr2	103963369	103963533
CRX.4340	A	dependent	wildtype	CRX.4340	chr4	154340457	154340621
CRX.4340_full_mutant	A	dependent	allCrxSites	CRX.4340	chr4	154340457	154340621
CRX.4295	A	dependent	wildtype	CRX.4295	chr4	148941550	148941714
CRX.4295_full_mutant	A	dependent	allCrxSites	CRX.4295	chr4	148941550	148941714
CRX.2491	A	dependent	wildtype	CRX.2491	chr17	24341197	24341361
CRX.2491_full_mutant	A	dependent	allCrxSites	CRX.2491	chr17	24341197	24341361
CRX.5242	A	dependent	wildtype	CRX.5242	chr7	53078736	53078900
CRX.5242_full_mutant	A	dependent	allCrxSites	CRX.5242	chr7	53078736	53078900
CRX.5516	A	dependent	wildtype	CRX.5516	chr7	149558683	149558847
CRX.5516_full_mutant	A	dependent	allCrxSites	CRX.5516	chr7	149558683	149558847
CRX.4721	A	dependent	wildtype	CRX.4721	chr5	147569998	147570162
CRX.4721_full_mutant	A	dependent	allCrxSites	CRX.4721	chr5	147569998	147570162
CRX.1013	A	dependent	wildtype	CRX.1013	chr11	87999714	87999878
CRX.1013_full_mutant	A	dependent	allCrxSites	CRX.1013	chr11	87999714	87999878
CRX.4310	A	dependent	wildtype	CRX.4310	chr4	149605026	149605190
CRX.4310_full_mutant	A	dependent	allCrxSites	CRX.4310	chr4	149605026	149605190
CRX.5177	A	dependent	wildtype	CRX.5177	chr7	29592725	29592889
CRX.5177_full_mutant	A	dependent	allCrxSites	CRX.5177	chr7	29592725	29592889
CRX.3178	A	dependent	wildtype	CRX.3178	chr19	56692243	56692407
CRX.3178_full_mutant	A	dependent	allCrxSites	CRX.3178	chr19	56692243	56692407
CRX.5115	A	dependent	wildtype	CRX.5115	chr7	16688872	16689036
CRX.5115_full_mutant	A	dependent	allCrxSites	CRX.5115	chr7	16688872	16689036
CRX.5797	A	dependent	wildtype	CRX.5797	chr8	122381393	122381557
CRX.5797_full_mutant	A	dependent	allCrxSites	CRX.5797	chr8	122381393	122381557
CRX.594	A	dependent	wildtype	CRX.594	chr10	84381158	84381322
CRX.594_full_mutant	A	dependent	allCrxSites	CRX.594	chr10	84381158	84381322
CRX.1528	A	dependent	wildtype	CRX.1528	chr13	23829040	23829204
CRX.1528_full_mutant	A	dependent	allCrxSites	CRX.1528	chr13	23829040	23829204
CRX.2815	A	dependent	wildtype	CRX.2815	chr18	43551151	43551315
CRX.2815_full_mutant	A	dependent	allCrxSites	CRX.2815	chr18	43551151	43551315
CRX.4350	A	dependent	wildtype	CRX.4350	chr4	154912343	154912507
CRX.4350_full_mutant	A	dependent	allCrxSites	CRX.4350	chr4	154912343	154912507
CRX.4006	A	dependent	wildtype	CRX.4006	chr4	45216651	45216815
CRX.4006_full_mutant	A	dependent	allCrxSites	CRX.4006	chr4	45216651	45216815
CRX.2887	A	dependent	wildtype	CRX.2887	chr18	67827851	67828015
CRX.2887_full_mutant	A	dependent	allCrxSites	CRX.2887	chr18	67827851	67828015
CRX.1077	A	dependent	wildtype	CRX.1077	chr11	98463762	98463926
CRX.1077_full_mutant	A	dependent	allCrxSites	CRX.1077	chr11	98463762	98463926
CRX.3084	A	dependent	wildtype	CRX.3084	chr19	37286056	37286220
CRX.3084_full_mutant	A	dependent	allCrxSites	CRX.3084	chr19	37286056	37286220
CRX.5945	A	dependent	wildtype	CRX.5945	chr9	44127435	44127599
CRX.5945_full_mutant	A	dependent	allCrxSites	CRX.5945	chr9	44127435	44127599
CRX.2704	A	dependent	wildtype	CRX.2704	chr17	84577104	84577268
CRX.2704_full_mutant	A	dependent	allCrxSites	CRX.2704	chr17	84577104	84577268
CRX.4281	A	dependent	wildtype	CRX.4281	chr4	148263281	148263445
CRX.4281_full_mutant	A	dependent	allCrxSites	CRX.4281	chr4	148263281	148263445
CRX.1364	A	dependent	wildtype	CRX.1364	chr12	80311433	80311597
CRX.1364_full_mutant	A	dependent	allCrxSites	CRX.1364	chr12	80311433	80311597
CRX.110	A	dependent	wildtype	CRX.110	chr1	74905553	74905717
CRX.110_full_mutant	A	dependent	allCrxSites	CRX.110	chr1	74905553	74905717
CRX.2486	A	dependent	wildtype	CRX.2486	chr17	23876499	23876663
CRX.2486_full_mutant	A	dependent	allCrxSites	CRX.2486	chr17	23876499	23876663
CRX.2022	A	dependent	wildtype	CRX.2022	chr15	9040706	9040870
CRX.2022_full_mutant	A	dependent	allCrxSites	CRX.2022	chr15	9040706	9040870
CRX.5025	A	dependent	wildtype	CRX.5025	chr6	129488764	129488928
CRX.5025_full_mutant	A	dependent	allCrxSites	CRX.5025	chr6	129488764	129488928
CRX.1137	A	dependent	wildtype	CRX.1137	chr11	106860242	106860406
CRX.1137_full_mutant	A	dependent	allCrxSites	CRX.1137	chr11	106860242	106860406
CRX.1605	A	dependent	wildtype	CRX.1605	chr13	49346149	49346313
CRX.1605_full_mutant	A	dependent	allCrxSites	CRX.1605	chr13	49346149	49346313
CRX.5718	A	dependent	wildtype	CRX.5718	chr8	90726070	90726234
CRX.5718_full_mutant	A	dependent	allCrxSites	CRX.5718	chr8	90726070	90726234
CRX.5993	A	dependent	wildtype	CRX.5993	chr9	50503360	50503524
CRX.5993_full_mutant	A	dependent	allCrxSites	CRX.5993	chr9	50503360	50503524
CRX.2044	A	dependent	wildtype	CRX.2044	chr15	31253940	31254104
CRX.2044_full_mutant	A	dependent	allCrxSites	CRX.2044	chr15	31253940	31254104
CRX.237	A	dependent	wildtype	CRX.237	chr1	138029448	138029612
CRX.237_full_mutant	A	dependent	allCrxSites	CRX.237	chr1	138029448	138029612
CRX.5923	A	dependent	wildtype	CRX.5923	chr9	40143214	40143378
CRX.5923_full_mutant	A	dependent	allCrxSites	CRX.5923	chr9	40143214	40143378
CRX.1404	A	dependent	wildtype	CRX.1404	chr12	87419557	87419721
CRX.1404_full_mutant	A	dependent	allCrxSites	CRX.1404	chr12	87419557	87419721
CRX.218	A	dependent	wildtype	CRX.218	chr1	136455193	136455357
CRX.218_full_mutant	A	dependent	allCrxSites	CRX.218	chr1	136455193	136455357
CRX.5972	A	dependent	wildtype	CRX.5972	chr9	47282987	47283151
CRX.5972_full_mutant	A	dependent	allCrxSites	CRX.5972	chr9	47282987	47283151
CRX.495	A	dependent	wildtype	CRX.495	chr10	62844530	62844694
CRX.495_full_mutant	A	dependent	allCrxSites	CRX.495	chr10	62844530	62844694
CRX.4862	A	dependent	wildtype	CRX.4862	chr6	58783552	58783716
CRX.4862_full_mutant	A	dependent	allCrxSites	CRX.4862	chr6	58783552	58783716
CRX.2927	A	dependent	wildtype	CRX.2927	chr18	82137335	82137499
CRX.2927_full_mutant	A	dependent	allCrxSites	CRX.2927	chr18	82137335	82137499
CRX.6051	A	dependent	wildtype	CRX.6051	chr9	59798907	59799071
CRX.6051_full_mutant	A	dependent	allCrxSites	CRX.6051	chr9	59798907	59799071
CRX.2197	A	dependent	wildtype	CRX.2197	chr15	83999388	83999552
CRX.2197_full_mutant	A	dependent	allCrxSites	CRX.2197	chr15	83999388	83999552
CRX.3958	A	dependent	wildtype	CRX.3958	chr4	10933356	10933520
CRX.3958_full_mutant	A	dependent	allCrxSites	CRX.3958	chr4	10933356	10933520
CRX.867	A	dependent	wildtype	CRX.867	chr11	67495459	67495623
CRX.867_full_mutant	A	dependent	allCrxSites	CRX.867	chr11	67495459	67495623
CRX.1039	A	dependent	wildtype	CRX.1039	chr11	94075252	94075416
CRX.1039_full_mutant	A	dependent	allCrxSites	CRX.1039	chr11	94075252	94075416
CRX.2605	A	dependent	wildtype	CRX.2605	chr17	47052213	47052377
CRX.2605_full_mutant	A	dependent	allCrxSites	CRX.2605	chr17	47052213	47052377
CRX.395	A	dependent	wildtype	CRX.395	chr10	18730818	18730982
CRX.395_full_mutant	A	dependent	allCrxSites	CRX.395	chr10	18730818	18730982
CRX.4999	A	dependent	wildtype	CRX.4999	chr6	124718310	124718474
CRX.4999_full_mutant	A	dependent	allCrxSites	CRX.4999	chr6	124718310	124718474
CRX.4849	A	dependent	wildtype	CRX.4849	chr6	54546369	54546533
CRX.4849_full_mutant	A	dependent	allCrxSites	CRX.4849	chr6	54546369	54546533
CRX.40	A	dependent	wildtype	CRX.40	chr1	39531062	39531226
CRX.40_full_mutant	A	dependent	allCrxSites	CRX.40	chr1	39531062	39531226
CRX.5934	A	dependent	wildtype	CRX.5934	chr9	43557299	43557463
CRX.5934_full_mutant	A	dependent	allCrxSites	CRX.5934	chr9	43557299	43557463
CRX.4646	A	dependent	wildtype	CRX.4646	chr5	130668316	130668480
CRX.4646_full_mutant	A	dependent	allCrxSites	CRX.4646	chr5	130668316	130668480
CRX.2777	A	dependent	wildtype	CRX.2777	chr18	34953610	34953774
CRX.2777_full_mutant	A	dependent	allCrxSites	CRX.2777	chr18	34953610	34953774
CRX.22	A	dependent	wildtype	CRX.22	chr1	34327959	34328123
CRX.22_full_mutant	A	dependent	allCrxSites	CRX.22	chr1	34327959	34328123
CRX.5369	A	dependent	wildtype	CRX.5369	chr7	116124396	116124560
CRX.5369_full_mutant	A	dependent	allCrxSites	CRX.5369	chr7	116124396	116124560
CRX.4787	A	dependent	wildtype	CRX.4787	chr6	30122733	30122897
CRX.4787_full_mutant	A	dependent	allCrxSites	CRX.4787	chr6	30122733	30122897
CRX.1543	A	dependent	wildtype	CRX.1543	chr13	30753837	30754001
CRX.1543_full_mutant	A	dependent	allCrxSites	CRX.1543	chr13	30753837	30754001
CRX.1940	A	dependent	wildtype	CRX.1940	chr14	65204302	65204466
CRX.1940_full_mutant	A	dependent	allCrxSites	CRX.1940	chr14	65204302	65204466
CRX.1521	A	dependent	wildtype	CRX.1521	chr13	21544864	21545028
CRX.1521_full_mutant	A	dependent	allCrxSites	CRX.1521	chr13	21544864	21545028
CRX.6214	A	dependent	wildtype	CRX.6214	chr9	107902932	107903096
CRX.6214_full_mutant	A	dependent	allCrxSites	CRX.6214	chr9	107902932	107903096
CRX.5817	A	dependent	wildtype	CRX.5817	chr8	123153856	123154020
CRX.5817_full_mutant	A	dependent	allCrxSites	CRX.5817	chr8	123153856	123154020
CRX.2848	A	dependent	wildtype	CRX.2848	chr18	61478179	61478343
CRX.2848_full_mutant	A	dependent	allCrxSites	CRX.2848	chr18	61478179	61478343
CRX.4910	A	dependent	wildtype	CRX.4910	chr6	86988537	86988701
CRX.4910_full_mutant	A	dependent	allCrxSites	CRX.4910	chr6	86988537	86988701
CRX.4267	A	dependent	wildtype	CRX.4267	chr4	147461336	147461500
CRX.4267_full_mutant	A	dependent	allCrxSites	CRX.4267	chr4	147461336	147461500
CRX.2567	A	dependent	wildtype	CRX.2567	chr17	35101639	35101803
CRX.2567_full_mutant	A	dependent	allCrxSites	CRX.2567	chr17	35101639	35101803
CRX.5954	A	dependent	wildtype	CRX.5954	chr9	45235132	45235296
CRX.5954_full_mutant	A	dependent	allCrxSites	CRX.5954	chr9	45235132	45235296
CRX.1213	A	dependent	wildtype	CRX.1213	chr11	120314692	120314856
CRX.1213_full_mutant	A	dependent	allCrxSites	CRX.1213	chr11	120314692	120314856
CRX.986	A	dependent	wildtype	CRX.986	chr11	83781006	83781170
CRX.986_full_mutant	A	dependent	allCrxSites	CRX.986	chr11	83781006	83781170
CRX.1351	A	dependent	wildtype	CRX.1351	chr12	77649025	77649189
CRX.1351_full_mutant	A	dependent	allCrxSites	CRX.1351	chr12	77649025	77649189
CRX.38	A	dependent	wildtype	CRX.38	chr1	39506798	39506962
CRX.38_full_mutant	A	dependent	allCrxSites	CRX.38	chr1	39506798	39506962
CRX.4387	A	dependent	wildtype	CRX.4387	chr5	25031816	25031980
CRX.4387_full_mutant	A	dependent	allCrxSites	CRX.4387	chr5	25031816	25031980
CRX.1485	A	dependent	wildtype	CRX.1485	chr12	112903756	112903920
CRX.1485_full_mutant	A	dependent	allCrxSites	CRX.1485	chr12	112903756	112903920
CRX.160	A	dependent	wildtype	CRX.160	chr1	94369569	94369733
CRX.160_full_mutant	A	dependent	allCrxSites	CRX.160	chr1	94369569	94369733
CRX.3163	A	dependent	wildtype	CRX.3163	chr19	53866272	53866436
CRX.3163_full_mutant	A	dependent	allCrxSites	CRX.3163	chr19	53866272	53866436
CRX.6046	A	dependent	wildtype	CRX.6046	chr9	59529687	59529851
CRX.6046_full_mutant	A	dependent	allCrxSites	CRX.6046	chr9	59529687	59529851
CRX.4116	A	dependent	wildtype	CRX.4116	chr4	107638264	107638428
CRX.4116_full_mutant	A	dependent	allCrxSites	CRX.4116	chr4	107638264	107638428
CRX.1818	A	dependent	wildtype	CRX.1818	chr14	34277354	34277518
CRX.1818_full_mutant	A	dependent	allCrxSites	CRX.1818	chr14	34277354	34277518
CRX.1030	A	dependent	wildtype	CRX.1030	chr11	88924213	88924377
CRX.1030_full_mutant	A	dependent	allCrxSites	CRX.1030	chr11	88924213	88924377
CRX.659	A	dependent	wildtype	CRX.659	chr10	117432159	117432323
CRX.659_full_mutant	A	dependent	allCrxSites	CRX.659	chr10	117432159	117432323
CRX.4245	A	dependent	wildtype	CRX.4245	chr4	138009235	138009399
CRX.4245_full_mutant	A	dependent	allCrxSites	CRX.4245	chr4	138009235	138009399
CRX.714	A	dependent	wildtype	CRX.714	chr11	4802103	4802267
CRX.714_full_mutant	A	dependent	allCrxSites	CRX.714	chr11	4802103	4802267
CRX.6207	A	dependent	wildtype	CRX.6207	chr9	107572736	107572900
CRX.6207_full_mutant	A	dependent	allCrxSites	CRX.6207	chr9	107572736	107572900
CRX.2813	A	dependent	wildtype	CRX.2813	chr18	43036230	43036394
CRX.2813_full_mutant	A	dependent	allCrxSites	CRX.2813	chr18	43036230	43036394
CRX.3281	A	dependent	wildtype	CRX.3281	chr2	34229942	34230106
CRX.3281_full_mutant	A	dependent	allCrxSites	CRX.3281	chr2	34229942	34230106
CRX.5209	A	dependent	wildtype	CRX.5209	chr7	36373073	36373237
CRX.5209_full_mutant	A	dependent	allCrxSites	CRX.5209	chr7	36373073	36373237
CRX.4339	A	dependent	wildtype	CRX.4339	chr4	154273223	154273387
CRX.4339_full_mutant	A	dependent	allCrxSites	CRX.4339	chr4	154273223	154273387
CRX.1505	A	dependent	wildtype	CRX.1505	chr12	118921613	118921777
CRX.1505_full_mutant	A	dependent	allCrxSites	CRX.1505	chr12	118921613	118921777
CRX.2821	A	dependent	wildtype	CRX.2821	chr18	46368675	46368839
CRX.2821_full_mutant	A	dependent	allCrxSites	CRX.2821	chr18	46368675	46368839
CRX.4214	A	dependent	wildtype	CRX.4214	chr4	133527650	133527814
CRX.4214_full_mutant	A	dependent	allCrxSites	CRX.4214	chr4	133527650	133527814
CRX.1069	A	dependent	wildtype	CRX.1069	chr11	97529549	97529713
CRX.1069_full_mutant	A	dependent	allCrxSites	CRX.1069	chr11	97529549	97529713
CRX.3139	A	dependent	wildtype	CRX.3139	chr19	46400741	46400905
CRX.3139_full_mutant	A	dependent	allCrxSites	CRX.3139	chr19	46400741	46400905
CRX.3221	A	dependent	wildtype	CRX.3221	chr2	17959353	17959517
CRX.3221_full_mutant	A	dependent	allCrxSites	CRX.3221	chr2	17959353	17959517
CRX.715	A	dependent	wildtype	CRX.715	chr11	4892591	4892755
CRX.715_full_mutant	A	dependent	allCrxSites	CRX.715	chr11	4892591	4892755
CRX.6027	A	dependent	wildtype	CRX.6027	chr9	57673616	57673780
CRX.6027_full_mutant	A	dependent	allCrxSites	CRX.6027	chr9	57673616	57673780
CRX.2574	A	dependent	wildtype	CRX.2574	chr17	35958536	35958700
CRX.2574_full_mutant	A	dependent	allCrxSites	CRX.2574	chr17	35958536	35958700
CRX.4898	A	dependent	wildtype	CRX.4898	chr6	83648094	83648258
CRX.4898_full_mutant	A	dependent	allCrxSites	CRX.4898	chr6	83648094	83648258
CRX.2521	A	dependent	wildtype	CRX.2521	chr17	27798324	27798488
CRX.2521_full_mutant	A	dependent	allCrxSites	CRX.2521	chr17	27798324	27798488
CRX.1210	A	dependent	wildtype	CRX.1210	chr11	120222705	120222869
CRX.1210_full_mutant	A	dependent	allCrxSites	CRX.1210	chr11	120222705	120222869
CRX.5462	A	dependent	wildtype	CRX.5462	chr7	134917988	134918152
CRX.5462_full_mutant	A	dependent	allCrxSites	CRX.5462	chr7	134917988	134918152
CRX.5444	A	dependent	wildtype	CRX.5444	chr7	133940757	133940921
CRX.5444_full_mutant	A	dependent	allCrxSites	CRX.5444	chr7	133940757	133940921
CRX.4663	A	dependent	wildtype	CRX.4663	chr5	136271006	136271170
CRX.4663_full_mutant	A	dependent	allCrxSites	CRX.4663	chr5	136271006	136271170
CRX.4124	A	dependent	wildtype	CRX.4124	chr4	115526452	115526616
CRX.4124_full_mutant	A	dependent	allCrxSites	CRX.4124	chr4	115526452	115526616
CRX.6318	A	dependent	wildtype	CRX.6318	chrX	103379808	103379972
CRX.6318_full_mutant	A	dependent	allCrxSites	CRX.6318	chrX	103379808	103379972
CRX.6063	A	dependent	wildtype	CRX.6063	chr9	62382622	62382786
CRX.6063_full_mutant	A	dependent	allCrxSites	CRX.6063	chr9	62382622	62382786
CRX.3517	A	dependent	wildtype	CRX.3517	chr2	131672085	131672249
CRX.3517_full_mutant	A	dependent	allCrxSites	CRX.3517	chr2	131672085	131672249
CRX.1478	A	dependent	wildtype	CRX.1478	chr12	111945853	111946017
CRX.1478_full_mutant	A	dependent	allCrxSites	CRX.1478	chr12	111945853	111946017
CRX.4255	A	dependent	wildtype	CRX.4255	chr4	140513624	140513788
CRX.4255_full_mutant	A	dependent	allCrxSites	CRX.4255	chr4	140513624	140513788
CRX.5812	A	dependent	wildtype	CRX.5812	chr8	123014849	123015013
CRX.5812_full_mutant	A	dependent	allCrxSites	CRX.5812	chr8	123014849	123015013
CRX.6099	A	dependent	wildtype	CRX.6099	chr9	69151456	69151620
CRX.6099_full_mutant	A	dependent	allCrxSites	CRX.6099	chr9	69151456	69151620
CRX.1190	A	dependent	wildtype	CRX.1190	chr11	117246342	117246506
CRX.1190_full_mutant	A	dependent	allCrxSites	CRX.1190	chr11	117246342	117246506
CRX.6	A	dependent	wildtype	CRX.6	chr1	5060343	5060507
CRX.6_full_mutant	A	dependent	allCrxSites	CRX.6	chr1	5060343	5060507
CRX.975	A	dependent	wildtype	CRX.975	chr11	80025889	80026053
CRX.975_full_mutant	A	dependent	allCrxSites	CRX.975	chr11	80025889	80026053
CRX.3351	A	dependent	wildtype	CRX.3351	chr2	76211159	76211323
CRX.3351_full_mutant	A	dependent	allCrxSites	CRX.3351	chr2	76211159	76211323
CRX.5368	A	dependent	wildtype	CRX.5368	chr7	116105577	116105741
CRX.5368_full_mutant	A	dependent	allCrxSites	CRX.5368	chr7	116105577	116105741
CRX.589	A	dependent	wildtype	CRX.589	chr10	80879204	80879368
CRX.589_full_mutant	A	dependent	allCrxSites	CRX.589	chr10	80879204	80879368
CRX.127	A	dependent	wildtype	CRX.127	chr1	80336237	80336401
CRX.127_full_mutant	A	dependent	allCrxSites	CRX.127	chr1	80336237	80336401
CRX.1344	A	dependent	wildtype	CRX.1344	chr12	75010261	75010425
CRX.1344_full_mutant	A	dependent	allCrxSites	CRX.1344	chr12	75010261	75010425
CRX.2898	A	dependent	wildtype	CRX.2898	chr18	74937090	74937254
CRX.2898_full_mutant	A	dependent	allCrxSites	CRX.2898	chr18	74937090	74937254
CRX.544	A	dependent	wildtype	CRX.544	chr10	77779005	77779169
CRX.544_full_mutant	A	dependent	allCrxSites	CRX.544	chr10	77779005	77779169
CRX.555	A	dependent	wildtype	CRX.555	chr10	79513866	79514030
CRX.555_full_mutant	A	dependent	allCrxSites	CRX.555	chr10	79513866	79514030
CRX.4102	A	dependent	wildtype	CRX.4102	chr4	102786267	102786431
CRX.4102_full_mutant	A	dependent	allCrxSites	CRX.4102	chr4	102786267	102786431
CRX.2220	A	dependent	wildtype	CRX.2220	chr15	90847668	90847832
CRX.2220_full_mutant	A	dependent	allCrxSites	CRX.2220	chr15	90847668	90847832
CRX.5942	A	dependent	wildtype	CRX.5942	chr9	44099527	44099691
CRX.5942_full_mutant	A	dependent	allCrxSites	CRX.5942	chr9	44099527	44099691
CRX.4571	A	dependent	wildtype	CRX.4571	chr5	115746005	115746169
CRX.4571_full_mutant	A	dependent	allCrxSites	CRX.4571	chr5	115746005	115746169
CRX.5593	A	dependent	wildtype	CRX.5593	chr8	41594536	41594700
CRX.5593_full_mutant	A	dependent	allCrxSites	CRX.5593	chr8	41594536	41594700
CRX.6028	A	dependent	wildtype	CRX.6028	chr9	57674986	57675150
CRX.6028_full_mutant	A	dependent	allCrxSites	CRX.6028	chr9	57674986	57675150
CRX.673	A	dependent	wildtype	CRX.673	chr10	119472464	119472628
CRX.673_1_double	A	dependent	singleCrxSite	CRX.673	chr10	119472464	119472628
CRX.673_2_double	A	dependent	singleCrxSite	CRX.673	chr10	119472464	119472628
CRX.673_full_mutant	A	dependent	allCrxSites	CRX.673	chr10	119472464	119472628
CRX.1814	A	dependent	wildtype	CRX.1814	chr14	32158106	32158270
CRX.1814_1_double	A	dependent	singleCrxSite	CRX.1814	chr14	32158106	32158270
CRX.1814_2_double	A	dependent	singleCrxSite	CRX.1814	chr14	32158106	32158270
CRX.1814_full_mutant	A	dependent	allCrxSites	CRX.1814	chr14	32158106	32158270
CRX.2783	A	dependent	wildtype	CRX.2783	chr18	36045694	36045858
CRX.2783_1_double	A	dependent	singleCrxSite	CRX.2783	chr18	36045694	36045858
CRX.2783_2_double	A	dependent	singleCrxSite	CRX.2783	chr18	36045694	36045858
CRX.2783_full_mutant	A	dependent	allCrxSites	CRX.2783	chr18	36045694	36045858
CRX.3243	A	dependent	wildtype	CRX.3243	chr2	28077009	28077173
CRX.3243_1_double	A	dependent	singleCrxSite	CRX.3243	chr2	28077009	28077173
CRX.3243_2_double	A	dependent	singleCrxSite	CRX.3243	chr2	28077009	28077173
CRX.3243_full_mutant	A	dependent	allCrxSites	CRX.3243	chr2	28077009	28077173
CRX.4379	A	dependent	wildtype	CRX.4379	chr5	23958736	23958900
CRX.4379_1_double	A	dependent	singleCrxSite	CRX.4379	chr5	23958736	23958900
CRX.4379_2_double	A	dependent	singleCrxSite	CRX.4379	chr5	23958736	23958900
CRX.4379_full_mutant	A	dependent	allCrxSites	CRX.4379	chr5	23958736	23958900
CRX.3250	A	dependent	wildtype	CRX.3250	chr2	29948205	29948369
CRX.3250_1_double	A	dependent	singleCrxSite	CRX.3250	chr2	29948205	29948369
CRX.3250_2_double	A	dependent	singleCrxSite	CRX.3250	chr2	29948205	29948369
CRX.3250_full_mutant	A	dependent	allCrxSites	CRX.3250	chr2	29948205	29948369
CRX.5536	A	dependent	wildtype	CRX.5536	chr8	13106422	13106586
CRX.5536_1_double	A	dependent	singleCrxSite	CRX.5536	chr8	13106422	13106586
CRX.5536_2_double	A	dependent	singleCrxSite	CRX.5536	chr8	13106422	13106586
CRX.5536_full_mutant	A	dependent	allCrxSites	CRX.5536	chr8	13106422	13106586
CRX.332	A	dependent	wildtype	CRX.332	chr1	182780256	182780420
CRX.332_1_double	A	dependent	singleCrxSite	CRX.332	chr1	182780256	182780420
CRX.332_2_double	A	dependent	singleCrxSite	CRX.332	chr1	182780256	182780420
CRX.332_full_mutant	A	dependent	allCrxSites	CRX.332	chr1	182780256	182780420
CRX.1183	A	dependent	wildtype	CRX.1183	chr11	116674446	116674610
CRX.1183_1_double	A	dependent	singleCrxSite	CRX.1183	chr11	116674446	116674610
CRX.1183_2_double	A	dependent	singleCrxSite	CRX.1183	chr11	116674446	116674610
CRX.1183_full_mutant	A	dependent	allCrxSites	CRX.1183	chr11	116674446	116674610
CRX.6181	A	dependent	wildtype	CRX.6181	chr9	102743028	102743192
CRX.6181_1_double	A	dependent	singleCrxSite	CRX.6181	chr9	102743028	102743192
CRX.6181_2_double	A	dependent	singleCrxSite	CRX.6181	chr9	102743028	102743192
CRX.6181_full_mutant	A	dependent	allCrxSites	CRX.6181	chr9	102743028	102743192
CRX.5951	A	dependent	wildtype	CRX.5951	chr9	44657488	44657652
CRX.5951_1_double	A	dependent	singleCrxSite	CRX.5951	chr9	44657488	44657652
CRX.5951_2_double	A	dependent	singleCrxSite	CRX.5951	chr9	44657488	44657652
CRX.5951_full_mutant	A	dependent	allCrxSites	CRX.5951	chr9	44657488	44657652
CRX.3108	A	dependent	wildtype	CRX.3108	chr19	42645276	42645440
CRX.3108_1_double	A	dependent	singleCrxSite	CRX.3108	chr19	42645276	42645440
CRX.3108_2_double	A	dependent	singleCrxSite	CRX.3108	chr19	42645276	42645440
CRX.3108_full_mutant	A	dependent	allCrxSites	CRX.3108	chr19	42645276	42645440
CRX.5981	A	dependent	wildtype	CRX.5981	chr9	48056110	48056274
CRX.5981_1_double	A	dependent	singleCrxSite	CRX.5981	chr9	48056110	48056274
CRX.5981_2_double	A	dependent	singleCrxSite	CRX.5981	chr9	48056110	48056274
CRX.5981_full_mutant	A	dependent	allCrxSites	CRX.5981	chr9	48056110	48056274
CRX.3137	A	dependent	wildtype	CRX.3137	chr19	46227645	46227809
CRX.3137_1_double	A	dependent	singleCrxSite	CRX.3137	chr19	46227645	46227809
CRX.3137_2_double	A	dependent	singleCrxSite	CRX.3137	chr19	46227645	46227809
CRX.3137_full_mutant	A	dependent	allCrxSites	CRX.3137	chr19	46227645	46227809
CRX.4923	A	independent	wildtype	CRX.4923	chr6	91423643	91423807
CRX.4923_full_mutant	A	independent	allCrxSites	CRX.4923	chr6	91423643	91423807
CRX.313	A	independent	wildtype	CRX.313	chr1	178744784	178744948
CRX.313_full_mutant	A	independent	allCrxSites	CRX.313	chr1	178744784	178744948
CRX.6125	A	independent	wildtype	CRX.6125	chr9	75167177	75167341
CRX.6125_full_mutant	A	independent	allCrxSites	CRX.6125	chr9	75167177	75167341
CRX.290	A	independent	wildtype	CRX.290	chr1	168938894	168939058
CRX.290_full_mutant	A	independent	allCrxSites	CRX.290	chr1	168938894	168939058
CRX.924	A	independent	wildtype	CRX.924	chr11	72609221	72609385
CRX.924_full_mutant	A	independent	allCrxSites	CRX.924	chr11	72609221	72609385
CRX.3360	A	independent	wildtype	CRX.3360	chr2	79239877	79240041
CRX.3360_full_mutant	A	independent	allCrxSites	CRX.3360	chr2	79239877	79240041
CRX.2388	A	independent	wildtype	CRX.2388	chr16	46010084	46010248
CRX.2388_full_mutant	A	independent	allCrxSites	CRX.2388	chr16	46010084	46010248
CRX.1554	A	independent	wildtype	CRX.1554	chr13	38086143	38086307
CRX.1554_full_mutant	A	independent	allCrxSites	CRX.1554	chr13	38086143	38086307
CRX.1728	A	independent	wildtype	CRX.1728	chr13	100320796	100320960
CRX.1728_full_mutant	A	independent	allCrxSites	CRX.1728	chr13	100320796	100320960
CRX.4647	A	independent	wildtype	CRX.4647	chr5	130672228	130672392
CRX.4647_full_mutant	A	independent	allCrxSites	CRX.4647	chr5	130672228	130672392
CRX.5068	A	independent	wildtype	CRX.5068	chr7	3655421	3655585
CRX.5068_full_mutant	A	independent	allCrxSites	CRX.5068	chr7	3655421	3655585
CRX.5196	A	independent	wildtype	CRX.5196	chr7	31337436	31337600
CRX.5196_full_mutant	A	independent	allCrxSites	CRX.5196	chr7	31337436	31337600
CRX.4107	A	independent	wildtype	CRX.4107	chr4	106800972	106801136
CRX.4107_full_mutant	A	independent	allCrxSites	CRX.4107	chr4	106800972	106801136
CRX.3468	A	independent	wildtype	CRX.3468	chr2	120834110	120834274
CRX.3468_full_mutant	A	independent	allCrxSites	CRX.3468	chr2	120834110	120834274
CRX.353	A	independent	wildtype	CRX.353	chr1	193399386	193399550
CRX.353_full_mutant	A	independent	allCrxSites	CRX.353	chr1	193399386	193399550
CRX.5808	A	independent	wildtype	CRX.5808	chr8	122850932	122851096
CRX.5808_full_mutant	A	independent	allCrxSites	CRX.5808	chr8	122850932	122851096
CRX.2857	A	independent	wildtype	CRX.2857	chr18	63136268	63136432
CRX.2857_full_mutant	A	independent	allCrxSites	CRX.2857	chr18	63136268	63136432
CRX.5941	A	independent	wildtype	CRX.5941	chr9	44095773	44095937
CRX.5941_full_mutant	A	independent	allCrxSites	CRX.5941	chr9	44095773	44095937
CRX.3284	A	independent	wildtype	CRX.3284	chr2	34726559	34726723
CRX.3284_full_mutant	A	independent	allCrxSites	CRX.3284	chr2	34726559	34726723
CRX.3646	A	independent	wildtype	CRX.3646	chr2	167460155	167460319
CRX.3646_full_mutant	A	independent	allCrxSites	CRX.3646	chr2	167460155	167460319
CRX.5027	A	independent	wildtype	CRX.5027	chr6	131332228	131332392
CRX.5027_full_mutant	A	independent	allCrxSites	CRX.5027	chr6	131332228	131332392
CRX.2124	A	independent	wildtype	CRX.2124	chr15	73017323	73017487
CRX.2124_full_mutant	A	independent	allCrxSites	CRX.2124	chr15	73017323	73017487
CRX.5671	A	independent	wildtype	CRX.5671	chr8	75016675	75016839
CRX.5671_full_mutant	A	independent	allCrxSites	CRX.5671	chr8	75016675	75016839
CRX.2937	A	independent	wildtype	CRX.2937	chr18	83025046	83025210
CRX.2937_full_mutant	A	independent	allCrxSites	CRX.2937	chr18	83025046	83025210
CRX.5050	A	independent	wildtype	CRX.5050	chr6	143115113	143115277
CRX.5050_full_mutant	A	independent	allCrxSites	CRX.5050	chr6	143115113	143115277
CRX.2727	A	independent	wildtype	CRX.2727	chr17	87846146	87846310
CRX.2727_full_mutant	A	independent	allCrxSites	CRX.2727	chr17	87846146	87846310
CRX.2315	A	independent	wildtype	CRX.2315	chr16	19883979	19884143
CRX.2315_full_mutant	A	independent	allCrxSites	CRX.2315	chr16	19883979	19884143
CRX.5694	A	independent	wildtype	CRX.5694	chr8	85382557	85382721
CRX.5694_full_mutant	A	independent	allCrxSites	CRX.5694	chr8	85382557	85382721
CRX.236	A	independent	wildtype	CRX.236	chr1	138025654	138025818
CRX.236_full_mutant	A	independent	allCrxSites	CRX.236	chr1	138025654	138025818
CRX.5066	A	independent	wildtype	CRX.5066	chr7	3581490	3581654
CRX.5066_full_mutant	A	independent	allCrxSites	CRX.5066	chr7	3581490	3581654
CRX.2077	A	independent	wildtype	CRX.2077	chr15	41662320	41662484
CRX.2077_full_mutant	A	independent	allCrxSites	CRX.2077	chr15	41662320	41662484
CRX.1823	A	independent	wildtype	CRX.1823	chr14	34765597	34765761
CRX.1823_full_mutant	A	independent	allCrxSites	CRX.1823	chr14	34765597	34765761
CRX.561	A	independent	wildtype	CRX.561	chr10	79727496	79727660
CRX.561_full_mutant	A	independent	allCrxSites	CRX.561	chr10	79727496	79727660
CRX.4541	A	independent	wildtype	CRX.4541	chr5	108494541	108494705
CRX.4541_full_mutant	A	independent	allCrxSites	CRX.4541	chr5	108494541	108494705
CRX.5874	A	independent	wildtype	CRX.5874	chr9	21229185	21229349
CRX.5874_full_mutant	A	independent	allCrxSites	CRX.5874	chr9	21229185	21229349
CRX.5596	A	independent	wildtype	CRX.5596	chr8	42140108	42140272
CRX.5596_full_mutant	A	independent	allCrxSites	CRX.5596	chr8	42140108	42140272
CRX.5346	A	independent	wildtype	CRX.5346	chr7	107811803	107811967
CRX.5346_full_mutant	A	independent	allCrxSites	CRX.5346	chr7	107811803	107811967
CRX.2586	A	independent	wildtype	CRX.2586	chr17	37095461	37095625
CRX.2586_full_mutant	A	independent	allCrxSites	CRX.2586	chr17	37095461	37095625
CRX.2549	A	independent	wildtype	CRX.2549	chr17	31795763	31795927
CRX.2549_full_mutant	A	independent	allCrxSites	CRX.2549	chr17	31795763	31795927
CRX.3238	A	independent	wildtype	CRX.3238	chr2	26758422	26758586
CRX.3238_full_mutant	A	independent	allCrxSites	CRX.3238	chr2	26758422	26758586
CRX.859	A	independent	wildtype	CRX.859	chr11	63705235	63705399
CRX.859_full_mutant	A	independent	allCrxSites	CRX.859	chr11	63705235	63705399
CRX.2356	A	independent	wildtype	CRX.2356	chr16	34900226	34900390
CRX.2356_full_mutant	A	independent	allCrxSites	CRX.2356	chr16	34900226	34900390
CRX.8	A	independent	wildtype	CRX.8	chr1	9999185	9999349
CRX.8_full_mutant	A	independent	allCrxSites	CRX.8	chr1	9999185	9999349
CRX.3061	A	independent	wildtype	CRX.3061	chr19	27293241	27293405
CRX.3061_full_mutant	A	independent	allCrxSites	CRX.3061	chr19	27293241	27293405
CRX.5282	A	independent	wildtype	CRX.5282	chr7	82422773	82422937
CRX.5282_full_mutant	A	independent	allCrxSites	CRX.5282	chr7	82422773	82422937
CRX.1727	A	independent	wildtype	CRX.1727	chr13	100286426	100286590
CRX.1727_full_mutant	A	independent	allCrxSites	CRX.1727	chr13	100286426	100286590
CRX.4229	A	independent	wildtype	CRX.4229	chr4	136311411	136311575
CRX.4229_full_mutant	A	independent	allCrxSites	CRX.4229	chr4	136311411	136311575
CRX.5590	A	independent	wildtype	CRX.5590	chr8	41511103	41511267
CRX.5590_full_mutant	A	independent	allCrxSites	CRX.5590	chr8	41511103	41511267
CRX.586	A	independent	wildtype	CRX.586	chr10	80852953	80853117
CRX.586_full_mutant	A	independent	allCrxSites	CRX.586	chr10	80852953	80853117
CRX.3023	A	independent	wildtype	CRX.3023	chr19	11888320	11888484
CRX.3023_full_mutant	A	independent	allCrxSites	CRX.3023	chr19	11888320	11888484
CRX.1665	A	independent	wildtype	CRX.1665	chr13	90229082	90229246
CRX.1665_full_mutant	A	independent	allCrxSites	CRX.1665	chr13	90229082	90229246
CRX.6136	A	independent	wildtype	CRX.6136	chr9	80359038	80359202
CRX.6136_full_mutant	A	independent	allCrxSites	CRX.6136	chr9	80359038	80359202
CRX.1281	A	independent	wildtype	CRX.1281	chr12	36218898	36219062
CRX.1281_full_mutant	A	independent	allCrxSites	CRX.1281	chr12	36218898	36219062
CRX.5638	A	independent	wildtype	CRX.5638	chr8	68490410	68490574
CRX.5638_full_mutant	A	independent	allCrxSites	CRX.5638	chr8	68490410	68490574
CRX.877	A	independent	wildtype	CRX.877	chr11	68908320	68908484
CRX.877_full_mutant	A	independent	allCrxSites	CRX.877	chr11	68908320	68908484
CRX.3677	A	independent	wildtype	CRX.3677	chr2	181258847	181259011
CRX.3677_full_mutant	A	independent	allCrxSites	CRX.3677	chr2	181258847	181259011
CRX.5598	A	independent	wildtype	CRX.5598	chr8	46467482	46467646
CRX.5598_full_mutant	A	independent	allCrxSites	CRX.5598	chr8	46467482	46467646
CRX.5778	A	independent	wildtype	CRX.5778	chr8	114040419	114040583
CRX.5778_full_mutant	A	independent	allCrxSites	CRX.5778	chr8	114040419	114040583
CRX.4866	A	independent	wildtype	CRX.4866	chr6	66485221	66485385
CRX.4866_full_mutant	A	independent	allCrxSites	CRX.4866	chr6	66485221	66485385
CRX.3420	A	independent	wildtype	CRX.3420	chr2	104412322	104412486
CRX.3420_full_mutant	A	independent	allCrxSites	CRX.3420	chr2	104412322	104412486
CRX.3872	A	independent	wildtype	CRX.3872	chr3	105502183	105502347
CRX.3872_full_mutant	A	independent	allCrxSites	CRX.3872	chr3	105502183	105502347
CRX.1032	A	independent	wildtype	CRX.1032	chr11	90048874	90049038
CRX.1032_full_mutant	A	independent	allCrxSites	CRX.1032	chr11	90048874	90049038
CRX.4622	A	independent	wildtype	CRX.4622	chr5	123591009	123591173
CRX.4622_full_mutant	A	independent	allCrxSites	CRX.4622	chr5	123591009	123591173
CRX.1196	A	independent	wildtype	CRX.1196	chr11	117852907	117853071
CRX.1196_full_mutant	A	independent	allCrxSites	CRX.1196	chr11	117852907	117853071
CRX.4978	A	independent	wildtype	CRX.4978	chr6	117829106	117829270
CRX.4978_full_mutant	A	independent	allCrxSites	CRX.4978	chr6	117829106	117829270
CRX.2508	A	independent	wildtype	CRX.2508	chr17	26260292	26260456
CRX.2508_full_mutant	A	independent	allCrxSites	CRX.2508	chr17	26260292	26260456
CRX.1050	A	independent	wildtype	CRX.1050	chr11	95704993	95705157
CRX.1050_full_mutant	A	independent	allCrxSites	CRX.1050	chr11	95704993	95705157
CRX.5573	A	independent	wildtype	CRX.5573	chr8	32297641	32297805
CRX.5573_full_mutant	A	independent	allCrxSites	CRX.5573	chr8	32297641	32297805
CRX.1063	A	independent	wildtype	CRX.1063	chr11	97171585	97171749
CRX.1063_full_mutant	A	independent	allCrxSites	CRX.1063	chr11	97171585	97171749
CRX.5456	A	independent	wildtype	CRX.5456	chr7	134621898	134622062
CRX.5456_full_mutant	A	independent	allCrxSites	CRX.5456	chr7	134621898	134622062
CRX.437	A	independent	wildtype	CRX.437	chr10	40070697	40070861
CRX.437_full_mutant	A	independent	allCrxSites	CRX.437	chr10	40070697	40070861
CRX.2268	A	independent	wildtype	CRX.2268	chr15	102100783	102100947
CRX.2268_full_mutant	A	independent	allCrxSites	CRX.2268	chr15	102100783	102100947
CRX.5810	A	independent	wildtype	CRX.5810	chr8	122950954	122951118
CRX.5810_full_mutant	A	independent	allCrxSites	CRX.5810	chr8	122950954	122951118
CRX.4246	A	independent	wildtype	CRX.4246	chr4	138375209	138375373
CRX.4246_full_mutant	A	independent	allCrxSites	CRX.4246	chr4	138375209	138375373
CRX.5359	A	independent	wildtype	CRX.5359	chr7	112572287	112572451
CRX.5359_full_mutant	A	independent	allCrxSites	CRX.5359	chr7	112572287	112572451
CRX.3934	A	independent	wildtype	CRX.3934	chr3	145239167	145239331
CRX.3934_full_mutant	A	independent	allCrxSites	CRX.3934	chr3	145239167	145239331
CRX.4699	A	independent	wildtype	CRX.4699	chr5	140981213	140981377
CRX.4699_full_mutant	A	independent	allCrxSites	CRX.4699	chr5	140981213	140981377
CRX.3568	A	independent	wildtype	CRX.3568	chr2	151567038	151567202
CRX.3568_full_mutant	A	independent	allCrxSites	CRX.3568	chr2	151567038	151567202
CRX.4371	A	independent	wildtype	CRX.4371	chr5	22924118	22924282
CRX.4371_full_mutant	A	independent	allCrxSites	CRX.4371	chr5	22924118	22924282
CRX.4550	A	independent	wildtype	CRX.4550	chr5	109986227	109986391
CRX.4550_full_mutant	A	independent	allCrxSites	CRX.4550	chr5	109986227	109986391
CRX.4893	A	independent	wildtype	CRX.4893	chr6	83161653	83161817
CRX.4893_full_mutant	A	independent	allCrxSites	CRX.4893	chr6	83161653	83161817
CRX.3981	A	independent	wildtype	CRX.3981	chr4	40795381	40795545
CRX.3981_full_mutant	A	independent	allCrxSites	CRX.3981	chr4	40795381	40795545
CRX.688	A	independent	wildtype	CRX.688	chr10	126748694	126748858
CRX.688_full_mutant	A	independent	allCrxSites	CRX.688	chr10	126748694	126748858
CRX.1081	A	independent	wildtype	CRX.1081	chr11	98791063	98791227
CRX.1081_full_mutant	A	independent	allCrxSites	CRX.1081	chr11	98791063	98791227
CRX.1974	A	independent	wildtype	CRX.1974	chr14	103468897	103469061
CRX.1974_full_mutant	A	independent	allCrxSites	CRX.1974	chr14	103468897	103469061
CRX.6297	A	independent	wildtype	CRX.6297	chrX	67638433	67638597
CRX.6297_full_mutant	A	independent	allCrxSites	CRX.6297	chrX	67638433	67638597
CRX.3941	A	independent	wildtype	CRX.3941	chr3	146158036	146158200
CRX.3941_full_mutant	A	independent	allCrxSites	CRX.3941	chr3	146158036	146158200
CRX.3245	A	independent	wildtype	CRX.3245	chr2	29108404	29108568
CRX.3245_full_mutant	A	independent	allCrxSites	CRX.3245	chr2	29108404	29108568
CRX.5809	A	independent	wildtype	CRX.5809	chr8	122859604	122859768
CRX.5809_full_mutant	A	independent	allCrxSites	CRX.5809	chr8	122859604	122859768
CRX.5198	A	independent	wildtype	CRX.5198	chr7	31435186	31435350
CRX.5198_full_mutant	A	independent	allCrxSites	CRX.5198	chr7	31435186	31435350
CRX.4629	A	independent	wildtype	CRX.4629	chr5	124474684	124474848
CRX.4629_full_mutant	A	independent	allCrxSites	CRX.4629	chr5	124474684	124474848
CRX.771	A	independent	wildtype	CRX.771	chr11	31571966	31572130
CRX.771_full_mutant	A	independent	allCrxSites	CRX.771	chr11	31571966	31572130
CRX.4418	A	independent	wildtype	CRX.4418	chr5	34915853	34916017
CRX.4418_full_mutant	A	independent	allCrxSites	CRX.4418	chr5	34915853	34916017
CRX.4678	A	independent	wildtype	CRX.4678	chr5	138041928	138042092
CRX.4678_full_mutant	A	independent	allCrxSites	CRX.4678	chr5	138041928	138042092
CRX.4166	A	independent	wildtype	CRX.4166	chr4	125627055	125627219
CRX.4166_full_mutant	A	independent	allCrxSites	CRX.4166	chr4	125627055	125627219
CRX.654	A	independent	wildtype	CRX.654	chr10	116660017	116660181
CRX.654_full_mutant	A	independent	allCrxSites	CRX.654	chr10	116660017	116660181
CRX.4216	A	independent	wildtype	CRX.4216	chr4	133658700	133658864
CRX.4216_full_mutant	A	independent	allCrxSites	CRX.4216	chr4	133658700	133658864
CRX.3749	A	independent	wildtype	CRX.3749	chr3	51190735	51190899
CRX.3749_full_mutant	A	independent	allCrxSites	CRX.3749	chr3	51190735	51190899
CRX.1426	A	independent	wildtype	CRX.1426	chr12	92828900	92829064
CRX.1426_full_mutant	A	independent	allCrxSites	CRX.1426	chr12	92828900	92829064
CRX.2642	A	independent	wildtype	CRX.2642	chr17	56416259	56416423
CRX.2642_full_mutant	A	independent	allCrxSites	CRX.2642	chr17	56416259	56416423
CRX.4739	A	independent	wildtype	CRX.4739	chr5	151061664	151061828
CRX.4739_full_mutant	A	independent	allCrxSites	CRX.4739	chr5	151061664	151061828
CRX.2604	A	independent	wildtype	CRX.2604	chr17	47049318	47049482
CRX.2604_full_mutant	A	independent	allCrxSites	CRX.2604	chr17	47049318	47049482
CRX.5745	A	independent	wildtype	CRX.5745	chr8	98331397	98331561
CRX.5745_full_mutant	A	independent	allCrxSites	CRX.5745	chr8	98331397	98331561
CRX.2506	A	independent	wildtype	CRX.2506	chr17	25864450	25864614
CRX.2506_full_mutant	A	independent	allCrxSites	CRX.2506	chr17	25864450	25864614
CRX.1155	A	independent	wildtype	CRX.1155	chr11	109158455	109158619
CRX.1155_full_mutant	A	independent	allCrxSites	CRX.1155	chr11	109158455	109158619
CRX.4870	A	independent	wildtype	CRX.4870	chr6	70742222	70742386
CRX.4870_full_mutant	A	independent	allCrxSites	CRX.4870	chr6	70742222	70742386
CRX.4790	A	independent	wildtype	CRX.4790	chr6	30128634	30128798
CRX.4790_full_mutant	A	independent	allCrxSites	CRX.4790	chr6	30128634	30128798
CRX.5058	A	independent	wildtype	CRX.5058	chr6	145812266	145812430
CRX.5058_full_mutant	A	independent	allCrxSites	CRX.5058	chr6	145812266	145812430
CRX.3386	A	independent	wildtype	CRX.3386	chr2	91555187	91555351
CRX.3386_full_mutant	A	independent	allCrxSites	CRX.3386	chr2	91555187	91555351
CRX.4882	A	independent	wildtype	CRX.4882	chr6	81921314	81921478
CRX.4882_full_mutant	A	independent	allCrxSites	CRX.4882	chr6	81921314	81921478
CRX.4250	A	independent	wildtype	CRX.4250	chr4	139802789	139802953
CRX.4250_full_mutant	A	independent	allCrxSites	CRX.4250	chr4	139802789	139802953
CRX.2185	A	independent	wildtype	CRX.2185	chr15	81790587	81790751
CRX.2185_full_mutant	A	independent	allCrxSites	CRX.2185	chr15	81790587	81790751
CRX.4652	A	independent	wildtype	CRX.4652	chr5	134660451	134660615
CRX.4652_full_mutant	A	independent	allCrxSites	CRX.4652	chr5	134660451	134660615
CRX.3249	A	independent	wildtype	CRX.3249	chr2	29682465	29682629
CRX.3249_full_mutant	A	independent	allCrxSites	CRX.3249	chr2	29682465	29682629
CRX.5152	A	independent	wildtype	CRX.5152	chr7	25861977	25862141
CRX.5152_full_mutant	A	independent	allCrxSites	CRX.5152	chr7	25861977	25862141
CRX.799	A	independent	wildtype	CRX.799	chr11	51420666	51420830
CRX.799_full_mutant	A	independent	allCrxSites	CRX.799	chr11	51420666	51420830
CRX.4069	A	independent	wildtype	CRX.4069	chr4	84529808	84529972
CRX.4069_full_mutant	A	independent	allCrxSites	CRX.4069	chr4	84529808	84529972
CRX.4134	A	independent	wildtype	CRX.4134	chr4	116666946	116667110
CRX.4134_full_mutant	A	independent	allCrxSites	CRX.4134	chr4	116666946	116667110
CRX.4092	A	independent	wildtype	CRX.4092	chr4	101223546	101223710
CRX.4092_full_mutant	A	independent	allCrxSites	CRX.4092	chr4	101223546	101223710
CRX.273	A	independent	wildtype	CRX.273	chr1	162125217	162125381
CRX.273_full_mutant	A	independent	allCrxSites	CRX.273	chr1	162125217	162125381
CRX.5545	A	independent	wildtype	CRX.5545	chr8	13406168	13406332
CRX.5545_full_mutant	A	independent	allCrxSites	CRX.5545	chr8	13406168	13406332
CRX.2426	A	independent	wildtype	CRX.2426	chr16	90934997	90935161
CRX.2426_full_mutant	A	independent	allCrxSites	CRX.2426	chr16	90934997	90935161
CRX.3842	A	independent	wildtype	CRX.3842	chr3	95898076	95898240
CRX.3842_full_mutant	A	independent	allCrxSites	CRX.3842	chr3	95898076	95898240
CRX.2762	A	independent	wildtype	CRX.2762	chr18	24762295	24762459
CRX.2762_full_mutant	A	independent	allCrxSites	CRX.2762	chr18	24762295	24762459
CRX.2273	A	independent	wildtype	CRX.2273	chr15	102303805	102303969
CRX.2273_full_mutant	A	independent	allCrxSites	CRX.2273	chr15	102303805	102303969
CRX.3792	A	independent	wildtype	CRX.3792	chr3	84063461	84063625
CRX.3792_full_mutant	A	independent	allCrxSites	CRX.3792	chr3	84063461	84063625
CRX.6139	A	independent	wildtype	CRX.6139	chr9	83328207	83328371
CRX.6139_full_mutant	A	independent	allCrxSites	CRX.6139	chr9	83328207	83328371
CRX.2360	A	independent	wildtype	CRX.2360	chr16	35364107	35364271
CRX.2360_full_mutant	A	independent	allCrxSites	CRX.2360	chr16	35364107	35364271
CRX.2139	A	independent	wildtype	CRX.2139	chr15	76045803	76045967
CRX.2139_full_mutant	A	independent	allCrxSites	CRX.2139	chr15	76045803	76045967
CRX.4299	A	independent	wildtype	CRX.4299	chr4	148946676	148946840
CRX.4299_full_mutant	A	independent	allCrxSites	CRX.4299	chr4	148946676	148946840
CRX.3003	A	independent	wildtype	CRX.3003	chr19	8958179	8958343
CRX.3003_full_mutant	A	independent	allCrxSites	CRX.3003	chr19	8958179	8958343
CRX.1042	A	independent	wildtype	CRX.1042	chr11	94352421	94352585
CRX.1042_full_mutant	A	independent	allCrxSites	CRX.1042	chr11	94352421	94352585
CRX.49	A	independent	wildtype	CRX.49	chr1	51535200	51535364
CRX.49_full_mutant	A	independent	allCrxSites	CRX.49	chr1	51535200	51535364
CRX.5453	A	independent	wildtype	CRX.5453	chr7	134592695	134592859
CRX.5453_full_mutant	A	independent	allCrxSites	CRX.5453	chr7	134592695	134592859
CRX.4244	A	independent	wildtype	CRX.4244	chr4	137886243	137886407
CRX.4244_full_mutant	A	independent	allCrxSites	CRX.4244	chr4	137886243	137886407
CRX.4921	A	independent	wildtype	CRX.4921	chr6	90938797	90938961
CRX.4921_full_mutant	A	independent	allCrxSites	CRX.4921	chr6	90938797	90938961
CRX.3362	A	independent	wildtype	CRX.3362	chr2	79288050	79288214
CRX.3362_full_mutant	A	independent	allCrxSites	CRX.3362	chr2	79288050	79288214
CRX.4742	A	independent	wildtype	CRX.4742	chr6	3448323	3448487
CRX.4742_full_mutant	A	independent	allCrxSites	CRX.4742	chr6	3448323	3448487
CRX.916	A	independent	wildtype	CRX.916	chr11	71845737	71845901
CRX.916_full_mutant	A	independent	allCrxSites	CRX.916	chr11	71845737	71845901
CRX.3251	A	independent	wildtype	CRX.3251	chr2	30061242	30061406
CRX.3251_full_mutant	A	independent	allCrxSites	CRX.3251	chr2	30061242	30061406
CRX.2137	A	independent	wildtype	CRX.2137	chr15	75771270	75771434
CRX.2137_full_mutant	A	independent	allCrxSites	CRX.2137	chr15	75771270	75771434
CRX.1782	A	independent	wildtype	CRX.1782	chr14	19071901	19072065
CRX.1782_full_mutant	A	independent	allCrxSites	CRX.1782	chr14	19071901	19072065
CRX.3953	A	independent	wildtype	CRX.3953	chr4	3865874	3866038
CRX.3953_full_mutant	A	independent	allCrxSites	CRX.3953	chr4	3865874	3866038
CRX.35	A	independent	wildtype	CRX.35	chr1	39488691	39488855
CRX.35_full_mutant	A	independent	allCrxSites	CRX.35	chr1	39488691	39488855
CRX.2419	A	independent	wildtype	CRX.2419	chr16	84774281	84774445
CRX.2419_full_mutant	A	independent	allCrxSites	CRX.2419	chr16	84774281	84774445
CRX.2123	A	independent	wildtype	CRX.2123	chr15	73015838	73016002
CRX.2123_full_mutant	A	independent	allCrxSites	CRX.2123	chr15	73015838	73016002
CRX.2520	A	independent	wildtype	CRX.2520	chr17	27792401	27792565
CRX.2520_full_mutant	A	independent	allCrxSites	CRX.2520	chr17	27792401	27792565
CRX.2884	A	independent	wildtype	CRX.2884	chr18	66179635	66179799
CRX.2884_full_mutant	A	independent	allCrxSites	CRX.2884	chr18	66179635	66179799
CRX.416	A	independent	wildtype	CRX.416	chr10	24589630	24589794
CRX.416_full_mutant	A	independent	allCrxSites	CRX.416	chr10	24589630	24589794
CRX.610	A	independent	wildtype	CRX.610	chr10	92916016	92916180
CRX.610_full_mutant	A	independent	allCrxSites	CRX.610	chr10	92916016	92916180
CRX.3248	A	independent	wildtype	CRX.3248	chr2	29475090	29475254
CRX.3248_full_mutant	A	independent	allCrxSites	CRX.3248	chr2	29475090	29475254
CRX.4080	A	independent	wildtype	CRX.4080	chr4	86503556	86503720
CRX.4080_full_mutant	A	independent	allCrxSites	CRX.4080	chr4	86503556	86503720
CRX.5577	A	independent	wildtype	CRX.5577	chr8	36652019	36652183
CRX.5577_full_mutant	A	independent	allCrxSites	CRX.5577	chr8	36652019	36652183
CRX.205	A	independent	wildtype	CRX.205	chr1	134617950	134618114
CRX.205_full_mutant	A	independent	allCrxSites	CRX.205	chr1	134617950	134618114
CRX.1212	A	independent	wildtype	CRX.1212	chr11	120313698	120313862
CRX.1212_full_mutant	A	independent	allCrxSites	CRX.1212	chr11	120313698	120313862
CRX.5617	A	independent	wildtype	CRX.5617	chr8	48873029	48873193
CRX.5617_full_mutant	A	independent	allCrxSites	CRX.5617	chr8	48873029	48873193
CRX.3	A	independent	wildtype	CRX.3	chr1	4373834	4373998
CRX.3_full_mutant	A	independent	allCrxSites	CRX.3	chr1	4373834	4373998
CRX.2175	A	independent	wildtype	CRX.2175	chr15	81560546	81560710
CRX.2175_full_mutant	A	independent	allCrxSites	CRX.2175	chr15	81560546	81560710
CRX.6223	A	independent	wildtype	CRX.6223	chr9	108480994	108481158
CRX.6223_full_mutant	A	independent	allCrxSites	CRX.6223	chr9	108480994	108481158
CRX.5099	A	independent	wildtype	CRX.5099	chr7	13389236	13389400
CRX.5099_full_mutant	A	independent	allCrxSites	CRX.5099	chr7	13389236	13389400
CRX.2492	A	independent	wildtype	CRX.2492	chr17	24488836	24489000
CRX.2492_full_mutant	A	independent	allCrxSites	CRX.2492	chr17	24488836	24489000
CRX.4766	A	independent	wildtype	CRX.4766	chr6	25759286	25759450
CRX.4766_full_mutant	A	independent	allCrxSites	CRX.4766	chr6	25759286	25759450
CRX.4449	A	independent	wildtype	CRX.4449	chr5	44589188	44589352
CRX.4449_full_mutant	A	independent	allCrxSites	CRX.4449	chr5	44589188	44589352
CRX.581	A	independent	wildtype	CRX.581	chr10	80730881	80731045
CRX.581_full_mutant	A	independent	allCrxSites	CRX.581	chr10	80730881	80731045
CRX.2597	A	independent	wildtype	CRX.2597	chr17	46657521	46657685
CRX.2597_full_mutant	A	independent	allCrxSites	CRX.2597	chr17	46657521	46657685
CRX.194	A	independent	wildtype	CRX.194	chr1	132612558	132612722
CRX.194_full_mutant	A	independent	allCrxSites	CRX.194	chr1	132612558	132612722
CRX.4788	A	independent	wildtype	CRX.4788	chr6	30124834	30124998
CRX.4788_full_mutant	A	independent	allCrxSites	CRX.4788	chr6	30124834	30124998
CRX.2162	A	independent	wildtype	CRX.2162	chr15	79929441	79929605
CRX.2162_full_mutant	A	independent	allCrxSites	CRX.2162	chr15	79929441	79929605
CRX.3914	A	independent	wildtype	CRX.3914	chr3	132998324	132998488
CRX.3914_full_mutant	A	independent	allCrxSites	CRX.3914	chr3	132998324	132998488
CRX.3803	A	independent	wildtype	CRX.3803	chr3	86969389	86969553
CRX.3803_full_mutant	A	independent	allCrxSites	CRX.3803	chr3	86969389	86969553
CRX.5510	A	independent	wildtype	CRX.5510	chr7	148782927	148783091
CRX.5510_full_mutant	A	independent	allCrxSites	CRX.5510	chr7	148782927	148783091
CRX.2479	A	independent	wildtype	CRX.2479	chr17	17431381	17431545
CRX.2479_full_mutant	A	independent	allCrxSites	CRX.2479	chr17	17431381	17431545
CRX.6203	A	independent	wildtype	CRX.6203	chr9	107444183	107444347
CRX.6203_full_mutant	A	independent	allCrxSites	CRX.6203	chr9	107444183	107444347
CRX.2598	A	independent	wildtype	CRX.2598	chr17	46783317	46783481
CRX.2598_full_mutant	A	independent	allCrxSites	CRX.2598	chr17	46783317	46783481
CRX.5611	A	independent	wildtype	CRX.5611	chr8	48327975	48328139
CRX.5611_full_mutant	A	independent	allCrxSites	CRX.5611	chr8	48327975	48328139
CRX.2230	A	independent	wildtype	CRX.2230	chr15	96117084	96117248
CRX.2230_full_mutant	A	independent	allCrxSites	CRX.2230	chr15	96117084	96117248
CRX.461	A	independent	wildtype	CRX.461	chr10	52101979	52102143
CRX.461_full_mutant	A	independent	allCrxSites	CRX.461	chr10	52101979	52102143
CRX.5143	A	independent	wildtype	CRX.5143	chr7	25291930	25292094
CRX.5143_full_mutant	A	independent	allCrxSites	CRX.5143	chr7	25291930	25292094
CRX.1313	A	independent	wildtype	CRX.1313	chr12	66174871	66175035
CRX.1313_full_mutant	A	independent	allCrxSites	CRX.1313	chr12	66174871	66175035
CRX.6078	A	independent	wildtype	CRX.6078	chr9	64659152	64659316
CRX.6078_full_mutant	A	independent	allCrxSites	CRX.6078	chr9	64659152	64659316
CRX.1794	A	independent	wildtype	CRX.1794	chr14	22320447	22320611
CRX.1794_full_mutant	A	independent	allCrxSites	CRX.1794	chr14	22320447	22320611
CRX.210	A	independent	wildtype	CRX.210	chr1	135960206	135960370
CRX.210_full_mutant	A	independent	allCrxSites	CRX.210	chr1	135960206	135960370
CRX.6052	A	independent	wildtype	CRX.6052	chr9	59800608	59800772
CRX.6052_full_mutant	A	independent	allCrxSites	CRX.6052	chr9	59800608	59800772
CRX.5100	A	independent	wildtype	CRX.5100	chr7	13482993	13483157
CRX.5100_full_mutant	A	independent	allCrxSites	CRX.5100	chr7	13482993	13483157
CRX.5260	A	independent	wildtype	CRX.5260	chr7	71432243	71432407
CRX.5260_full_mutant	A	independent	allCrxSites	CRX.5260	chr7	71432243	71432407
CRX.5994	A	independent	wildtype	CRX.5994	chr9	50510821	50510985
CRX.5994_full_mutant	A	independent	allCrxSites	CRX.5994	chr9	50510821	50510985
CRX.3288	A	independent	wildtype	CRX.3288	chr2	35191291	35191455
CRX.3288_full_mutant	A	independent	allCrxSites	CRX.3288	chr2	35191291	35191455
CRX.6070	A	independent	wildtype	CRX.6070	chr9	62907011	62907175
CRX.6070_full_mutant	A	independent	allCrxSites	CRX.6070	chr9	62907011	62907175
CRX.1914	A	independent	wildtype	CRX.1914	chr14	61949533	61949697
CRX.1914_full_mutant	A	independent	allCrxSites	CRX.1914	chr14	61949533	61949697
CRX.4918	A	independent	wildtype	CRX.4918	chr6	90668680	90668844
CRX.4918_full_mutant	A	independent	allCrxSites	CRX.4918	chr6	90668680	90668844
CRX.953	A	independent	wildtype	CRX.953	chr11	78160003	78160167
CRX.953_full_mutant	A	independent	allCrxSites	CRX.953	chr11	78160003	78160167
CRX.343	A	independent	wildtype	CRX.343	chr1	189821627	189821791
CRX.343_full_mutant	A	independent	allCrxSites	CRX.343	chr1	189821627	189821791
CRX.1071	A	independent	wildtype	CRX.1071	chr11	97627846	97628010
CRX.1071_full_mutant	A	independent	allCrxSites	CRX.1071	chr11	97627846	97628010
CRX.5112	A	independent	wildtype	CRX.5112	chr7	16531354	16531518
CRX.5112_full_mutant	A	independent	allCrxSites	CRX.5112	chr7	16531354	16531518
CRX.3721	A	independent	wildtype	CRX.3721	chr3	30645067	30645231
CRX.3721_full_mutant	A	independent	allCrxSites	CRX.3721	chr3	30645067	30645231
CRX.1158	A	independent	wildtype	CRX.1158	chr11	109306376	109306540
CRX.1158_full_mutant	A	independent	allCrxSites	CRX.1158	chr11	109306376	109306540
CRX.5644	A	independent	wildtype	CRX.5644	chr8	72498351	72498515
CRX.5644_full_mutant	A	independent	allCrxSites	CRX.5644	chr8	72498351	72498515
CRX.1874	A	independent	wildtype	CRX.1874	chr14	54873735	54873899
CRX.1874_full_mutant	A	independent	allCrxSites	CRX.1874	chr14	54873735	54873899
CRX.1841	A	independent	wildtype	CRX.1841	chr14	37911436	37911600
CRX.1841_full_mutant	A	independent	allCrxSites	CRX.1841	chr14	37911436	37911600
CRX.3557	A	independent	wildtype	CRX.3557	chr2	146571655	146571819
CRX.3557_full_mutant	A	independent	allCrxSites	CRX.3557	chr2	146571655	146571819
CRX.5321	A	independent	wildtype	CRX.5321	chr7	100022994	100023158
CRX.5321_full_mutant	A	independent	allCrxSites	CRX.5321	chr7	100022994	100023158
CRX.1643	A	independent	wildtype	CRX.1643	chr13	73468308	73468472
CRX.1643_full_mutant	A	independent	allCrxSites	CRX.1643	chr13	73468308	73468472
CRX.4432	A	independent	wildtype	CRX.4432	chr5	37087242	37087406
CRX.4432_full_mutant	A	independent	allCrxSites	CRX.4432	chr5	37087242	37087406
CRX.3138	A	independent	wildtype	CRX.3138	chr19	46397108	46397272
CRX.3138_full_mutant	A	independent	allCrxSites	CRX.3138	chr19	46397108	46397272
CRX.5264	A	independent	wildtype	CRX.5264	chr7	72781383	72781547
CRX.5264_full_mutant	A	independent	allCrxSites	CRX.5264	chr7	72781383	72781547
CRX.1374	A	independent	wildtype	CRX.1374	chr12	82586005	82586169
CRX.1374_full_mutant	A	independent	allCrxSites	CRX.1374	chr12	82586005	82586169
CRX.1406	A	independent	wildtype	CRX.1406	chr12	87772745	87772909
CRX.1406_full_mutant	A	independent	allCrxSites	CRX.1406	chr12	87772745	87772909
CRX.5004	A	independent	wildtype	CRX.5004	chr6	124853782	124853946
CRX.5004_full_mutant	A	independent	allCrxSites	CRX.5004	chr6	124853782	124853946
CRX.5703	A	independent	wildtype	CRX.5703	chr8	87380794	87380958
CRX.5703_full_mutant	A	independent	allCrxSites	CRX.5703	chr8	87380794	87380958
CRX.21	A	independent	wildtype	CRX.21	chr1	34181364	34181528
CRX.21_full_mutant	A	independent	allCrxSites	CRX.21	chr1	34181364	34181528
CRX.1953	A	independent	wildtype	CRX.1953	chr14	70553571	70553735
CRX.1953_full_mutant	A	independent	allCrxSites	CRX.1953	chr14	70553571	70553735
CRX.4813	A	independent	wildtype	CRX.4813	chr6	39370383	39370547
CRX.4813_full_mutant	A	independent	allCrxSites	CRX.4813	chr6	39370383	39370547
CRX.6124	A	independent	wildtype	CRX.6124	chr9	75156501	75156665
CRX.6124_full_mutant	A	independent	allCrxSites	CRX.6124	chr9	75156501	75156665
CRX.5163	A	independent	wildtype	CRX.5163	chr7	26540288	26540452
CRX.5163_full_mutant	A	independent	allCrxSites	CRX.5163	chr7	26540288	26540452
CRX.2556	A	independent	wildtype	CRX.2556	chr17	33226413	33226577
CRX.2556_full_mutant	A	independent	allCrxSites	CRX.2556	chr17	33226413	33226577
CRX.42	A	independent	wildtype	CRX.42	chr1	39993493	39993657
CRX.42_full_mutant	A	independent	allCrxSites	CRX.42	chr1	39993493	39993657
CRX.1793	A	independent	wildtype	CRX.1793	chr14	22320010	22320174
CRX.1793_full_mutant	A	independent	allCrxSites	CRX.1793	chr14	22320010	22320174
CRX.5852	A	independent	wildtype	CRX.5852	chr9	4376387	4376551
CRX.5852_full_mutant	A	independent	allCrxSites	CRX.5852	chr9	4376387	4376551
CRX.671	A	independent	wildtype	CRX.671	chr10	118677571	118677735
CRX.671_full_mutant	A	independent	allCrxSites	CRX.671	chr10	118677571	118677735
CRX.2334	A	independent	wildtype	CRX.2334	chr16	31081519	31081683
CRX.2334_full_mutant	A	independent	allCrxSites	CRX.2334	chr16	31081519	31081683
CRX.5218	A	independent	wildtype	CRX.5218	chr7	38844185	38844349
CRX.5218_full_mutant	A	independent	allCrxSites	CRX.5218	chr7	38844185	38844349
CRX.5862	A	independent	wildtype	CRX.5862	chr9	20449138	20449302
CRX.5862_full_mutant	A	independent	allCrxSites	CRX.5862	chr9	20449138	20449302
CRX.4333	A	independent	wildtype	CRX.4333	chr4	153279319	153279483
CRX.4333_full_mutant	A	independent	allCrxSites	CRX.4333	chr4	153279319	153279483
CRX.2796	A	independent	wildtype	CRX.2796	chr18	39152671	39152835
CRX.2796_full_mutant	A	independent	allCrxSites	CRX.2796	chr18	39152671	39152835
CRX.4987	A	independent	wildtype	CRX.4987	chr6	119799122	119799286
CRX.4987_full_mutant	A	independent	allCrxSites	CRX.4987	chr6	119799122	119799286
CRX.3046	A	independent	wildtype	CRX.3046	chr19	24275139	24275303
CRX.3046_full_mutant	A	independent	allCrxSites	CRX.3046	chr19	24275139	24275303
CRX.261	A	independent	wildtype	CRX.261	chr1	157079696	157079860
CRX.261_full_mutant	A	independent	allCrxSites	CRX.261	chr1	157079696	157079860
CRX.4576	A	independent	wildtype	CRX.4576	chr5	115852216	115852380
CRX.4576_full_mutant	A	independent	allCrxSites	CRX.4576	chr5	115852216	115852380
CRX.3631	A	independent	wildtype	CRX.3631	chr2	165674681	165674845
CRX.3631_full_mutant	A	independent	allCrxSites	CRX.3631	chr2	165674681	165674845
CRX.178	A	independent	wildtype	CRX.178	chr1	120285870	120286034
CRX.178_full_mutant	A	independent	allCrxSites	CRX.178	chr1	120285870	120286034
CRX.4409	A	independent	wildtype	CRX.4409	chr5	31829285	31829449
CRX.4409_full_mutant	A	independent	allCrxSites	CRX.4409	chr5	31829285	31829449
CRX.3561	A	independent	wildtype	CRX.3561	chr2	148698918	148699082
CRX.3561_full_mutant	A	independent	allCrxSites	CRX.3561	chr2	148698918	148699082
CRX.792	A	independent	wildtype	CRX.792	chr11	50190785	50190949
CRX.792_full_mutant	A	independent	allCrxSites	CRX.792	chr11	50190785	50190949
CRX.4237	A	independent	wildtype	CRX.4237	chr4	137458359	137458523
CRX.4237_full_mutant	A	independent	allCrxSites	CRX.4237	chr4	137458359	137458523
CRX.4443	A	independent	wildtype	CRX.4443	chr5	44471583	44471747
CRX.4443_full_mutant	A	independent	allCrxSites	CRX.4443	chr5	44471583	44471747
CRX.900	A	independent	wildtype	CRX.900	chr11	69809113	69809277
CRX.900_full_mutant	A	independent	allCrxSites	CRX.900	chr11	69809113	69809277
CRX.3940	A	independent	wildtype	CRX.3940	chr3	146056017	146056181
CRX.3940_full_mutant	A	independent	allCrxSites	CRX.3940	chr3	146056017	146056181
CRX.276	A	independent	wildtype	CRX.276	chr1	163061587	163061751
CRX.276_full_mutant	A	independent	allCrxSites	CRX.276	chr1	163061587	163061751
CRX.4167	A	independent	wildtype	CRX.4167	chr4	125780967	125781131
CRX.4167_full_mutant	A	independent	allCrxSites	CRX.4167	chr4	125780967	125781131
CRX.1437	A	independent	wildtype	CRX.1437	chr12	101397832	101397996
CRX.1437_full_mutant	A	independent	allCrxSites	CRX.1437	chr12	101397832	101397996
CRX.3036	A	independent	wildtype	CRX.3036	chr19	20419146	20419310
CRX.3036_full_mutant	A	independent	allCrxSites	CRX.3036	chr19	20419146	20419310
CRX.6066	A	independent	wildtype	CRX.6066	chr9	62660125	62660289
CRX.6066_full_mutant	A	independent	allCrxSites	CRX.6066	chr9	62660125	62660289
CRX.5747	A	independent	wildtype	CRX.5747	chr8	98412357	98412521
CRX.5747_full_mutant	A	independent	allCrxSites	CRX.5747	chr8	98412357	98412521
CRX.3687	A	independent	wildtype	CRX.3687	chr3	8923449	8923613
CRX.3687_full_mutant	A	independent	allCrxSites	CRX.3687	chr3	8923449	8923613
CRX.5513	A	independent	wildtype	CRX.5513	chr7	149147545	149147709
CRX.5513_full_mutant	A	independent	allCrxSites	CRX.5513	chr7	149147545	149147709
CRX.4415	A	independent	wildtype	CRX.4415	chr5	34530449	34530613
CRX.4415_full_mutant	A	independent	allCrxSites	CRX.4415	chr5	34530449	34530613
CRX.1773	A	independent	wildtype	CRX.1773	chr14	17198545	17198709
CRX.1773_full_mutant	A	independent	allCrxSites	CRX.1773	chr14	17198545	17198709
CRX.5239	A	independent	wildtype	CRX.5239	chr7	52970676	52970840
CRX.5239_full_mutant	A	independent	allCrxSites	CRX.5239	chr7	52970676	52970840
CRX.1947	A	independent	wildtype	CRX.1947	chr14	66619797	66619961
CRX.1947_full_mutant	A	independent	allCrxSites	CRX.1947	chr14	66619797	66619961
CRX.3562	A	independent	wildtype	CRX.3562	chr2	148700464	148700628
CRX.3562_full_mutant	A	independent	allCrxSites	CRX.3562	chr2	148700464	148700628
CRX.2814	A	independent	wildtype	CRX.2814	chr18	43037353	43037517
CRX.2814_full_mutant	A	independent	allCrxSites	CRX.2814	chr18	43037353	43037517
CRX.1157	A	independent	wildtype	CRX.1157	chr11	109173534	109173698
CRX.1157_full_mutant	A	independent	allCrxSites	CRX.1157	chr11	109173534	109173698
CRX.5335	A	independent	wildtype	CRX.5335	chr7	106529130	106529294
CRX.5335_full_mutant	A	independent	allCrxSites	CRX.5335	chr7	106529130	106529294
CRX.4785	A	independent	wildtype	CRX.4785	chr6	30097199	30097363
CRX.4785_full_mutant	A	independent	allCrxSites	CRX.4785	chr6	30097199	30097363
CRX.1421	A	independent	wildtype	CRX.1421	chr12	88729358	88729522
CRX.1421_full_mutant	A	independent	allCrxSites	CRX.1421	chr12	88729358	88729522
CRX.3464	A	independent	wildtype	CRX.3464	chr2	120393214	120393378
CRX.3464_full_mutant	A	independent	allCrxSites	CRX.3464	chr2	120393214	120393378
CRX.4481	A	independent	wildtype	CRX.4481	chr5	88990583	88990747
CRX.4481_full_mutant	A	independent	allCrxSites	CRX.4481	chr5	88990583	88990747
CRX.3738	A	independent	wildtype	CRX.3738	chr3	35899457	35899621
CRX.3738_full_mutant	A	independent	allCrxSites	CRX.3738	chr3	35899457	35899621
CRX.4444	A	independent	wildtype	CRX.4444	chr5	44472020	44472184
CRX.4444_full_mutant	A	independent	allCrxSites	CRX.4444	chr5	44472020	44472184
CRX.16	A	independent	wildtype	CRX.16	chr1	16647116	16647280
CRX.16_full_mutant	A	independent	allCrxSites	CRX.16	chr1	16647116	16647280
CRX.2288	A	independent	wildtype	CRX.2288	chr16	3744040	3744204
CRX.2288_full_mutant	A	independent	allCrxSites	CRX.2288	chr16	3744040	3744204
CRX.811	A	independent	wildtype	CRX.811	chr11	53244556	53244720
CRX.811_full_mutant	A	independent	allCrxSites	CRX.811	chr11	53244556	53244720
CRX.2071	A	independent	wildtype	CRX.2071	chr15	38449275	38449439
CRX.2071_full_mutant	A	independent	allCrxSites	CRX.2071	chr15	38449275	38449439
CRX.2971	A	independent	wildtype	CRX.2971	chr19	5510508	5510672
CRX.2971_full_mutant	A	independent	allCrxSites	CRX.2971	chr19	5510508	5510672
CRX.5226	A	independent	wildtype	CRX.5226	chr7	52023031	52023195
CRX.5226_full_mutant	A	independent	allCrxSites	CRX.5226	chr7	52023031	52023195
CRX.5884	A	independent	wildtype	CRX.5884	chr9	21806959	21807123
CRX.5884_full_mutant	A	independent	allCrxSites	CRX.5884	chr9	21806959	21807123
CRX.1154	A	independent	wildtype	CRX.1154	chr11	109155767	109155931
CRX.1154_full_mutant	A	independent	allCrxSites	CRX.1154	chr11	109155767	109155931
CRX.403	A	independent	wildtype	CRX.403	chr10	19311651	19311815
CRX.403_full_mutant	A	independent	allCrxSites	CRX.403	chr10	19311651	19311815
CRX.5929	A	independent	wildtype	CRX.5929	chr9	41015529	41015693
CRX.5929_full_mutant	A	independent	allCrxSites	CRX.5929	chr9	41015529	41015693
CRX.907	A	independent	wildtype	CRX.907	chr11	70460477	70460641
CRX.907_full_mutant	A	independent	allCrxSites	CRX.907	chr11	70460477	70460641
CRX.4079	A	independent	wildtype	CRX.4079	chr4	86503245	86503409
CRX.4079_full_mutant	A	independent	allCrxSites	CRX.4079	chr4	86503245	86503409
CRX.5844	A	independent	wildtype	CRX.5844	chr8	129461254	129461418
CRX.5844_full_mutant	A	independent	allCrxSites	CRX.5844	chr8	129461254	129461418
CRX.1611	A	independent	wildtype	CRX.1611	chr13	54391645	54391809
CRX.1611_full_mutant	A	independent	allCrxSites	CRX.1611	chr13	54391645	54391809
CRX.4135	A	independent	wildtype	CRX.4135	chr4	116793108	116793272
CRX.4135_full_mutant	A	independent	allCrxSites	CRX.4135	chr4	116793108	116793272
CRX.4163	A	independent	wildtype	CRX.4163	chr4	124583559	124583723
CRX.4163_full_mutant	A	independent	allCrxSites	CRX.4163	chr4	124583559	124583723
CRX.4457	A	independent	wildtype	CRX.4457	chr5	53980620	53980784
CRX.4457_full_mutant	A	independent	allCrxSites	CRX.4457	chr5	53980620	53980784
CRX.4755	A	independent	wildtype	CRX.4755	chr6	8459297	8459461
CRX.4755_full_mutant	A	independent	allCrxSites	CRX.4755	chr6	8459297	8459461
CRX.2557	A	independent	wildtype	CRX.2557	chr17	33531549	33531713
CRX.2557_full_mutant	A	independent	allCrxSites	CRX.2557	chr17	33531549	33531713
CRX.4440	A	independent	wildtype	CRX.4440	chr5	44173954	44174118
CRX.4440_full_mutant	A	independent	allCrxSites	CRX.4440	chr5	44173954	44174118
CRX.2986	A	independent	wildtype	CRX.2986	chr19	7016888	7017052
CRX.2986_full_mutant	A	independent	allCrxSites	CRX.2986	chr19	7016888	7017052
CRX.2013	A	independent	wildtype	CRX.2013	chr15	7348737	7348901
CRX.2013_full_mutant	A	independent	allCrxSites	CRX.2013	chr15	7348737	7348901
CRX.3819	A	independent	wildtype	CRX.3819	chr3	89188756	89188920
CRX.3819_full_mutant	A	independent	allCrxSites	CRX.3819	chr3	89188756	89188920
CRX.2648	A	independent	wildtype	CRX.2648	chr17	56901633	56901797
CRX.2648_full_mutant	A	independent	allCrxSites	CRX.2648	chr17	56901633	56901797
CRX.5907	A	independent	wildtype	CRX.5907	chr9	29445051	29445215
CRX.5907_full_mutant	A	independent	allCrxSites	CRX.5907	chr9	29445051	29445215
CRX.5232	A	independent	wildtype	CRX.5232	chr7	52379805	52379969
CRX.5232_full_mutant	A	independent	allCrxSites	CRX.5232	chr7	52379805	52379969
CRX.3668	A	independent	wildtype	CRX.3668	chr2	179853796	179853960
CRX.3668_full_mutant	A	independent	allCrxSites	CRX.3668	chr2	179853796	179853960
CRX.5231	A	independent	wildtype	CRX.5231	chr7	52271532	52271696
CRX.5231_full_mutant	A	independent	allCrxSites	CRX.5231	chr7	52271532	52271696
CRX.4756	A	independent	wildtype	CRX.4756	chr6	11857343	11857507
CRX.4756_full_mutant	A	independent	allCrxSites	CRX.4756	chr6	11857343	11857507
CRX.4451	A	independent	wildtype	CRX.4451	chr5	44614251	44614415
CRX.4451_full_mutant	A	independent	allCrxSites	CRX.4451	chr5	44614251	44614415
CRX.489	A	independent	wildtype	CRX.489	chr10	61790499	61790663
CRX.489_full_mutant	A	independent	allCrxSites	CRX.489	chr10	61790499	61790663
CRX.2787	A	independent	wildtype	CRX.2787	chr18	36614172	36614336
CRX.2787_full_mutant	A	independent	allCrxSites	CRX.2787	chr18	36614172	36614336
CRX.4681	A	independent	wildtype	CRX.4681	chr5	138070000	138070164
CRX.4681_full_mutant	A	independent	allCrxSites	CRX.4681	chr5	138070000	138070164
CRX.3705	A	independent	wildtype	CRX.3705	chr3	17690562	17690726
CRX.3705_full_mutant	A	independent	allCrxSites	CRX.3705	chr3	17690562	17690726
CRX.4869	A	independent	wildtype	CRX.4869	chr6	67216770	67216934
CRX.4869_full_mutant	A	independent	allCrxSites	CRX.4869	chr6	67216770	67216934
CRX.6115	A	independent	wildtype	CRX.6115	chr9	72286104	72286268
CRX.6115_full_mutant	A	independent	allCrxSites	CRX.6115	chr9	72286104	72286268
CRX.4524	A	independent	wildtype	CRX.4524	chr5	104188620	104188784
CRX.4524_full_mutant	A	independent	allCrxSites	CRX.4524	chr5	104188620	104188784
CRX.3800	A	independent	wildtype	CRX.3800	chr3	86027962	86028126
CRX.3800_full_mutant	A	independent	allCrxSites	CRX.3800	chr3	86027962	86028126
CRX.4210	A	independent	wildtype	CRX.4210	chr4	133312613	133312777
CRX.4210_full_mutant	A	independent	allCrxSites	CRX.4210	chr4	133312613	133312777
CRX.3806	A	independent	wildtype	CRX.3806	chr3	87734040	87734204
CRX.3806_full_mutant	A	independent	allCrxSites	CRX.3806	chr3	87734040	87734204
CRX.717	A	independent	wildtype	CRX.717	chr11	5422093	5422257
CRX.717_full_mutant	A	independent	allCrxSites	CRX.717	chr11	5422093	5422257
CRX.2417	A	independent	wildtype	CRX.2417	chr16	78574742	78574906
CRX.2417_full_mutant	A	independent	allCrxSites	CRX.2417	chr16	78574742	78574906
CRX.1354	A	independent	wildtype	CRX.1354	chr12	77945381	77945545
CRX.1354_full_mutant	A	independent	allCrxSites	CRX.1354	chr12	77945381	77945545
CRX.1858	A	independent	wildtype	CRX.1858	chr14	49361970	49362134
CRX.1858_full_mutant	A	independent	allCrxSites	CRX.1858	chr14	49361970	49362134
CRX.614	A	independent	wildtype	CRX.614	chr10	93761340	93761504
CRX.614_full_mutant	A	independent	allCrxSites	CRX.614	chr10	93761340	93761504
CRX.2265	A	independent	wildtype	CRX.2265	chr15	101088994	101089158
CRX.2265_full_mutant	A	independent	allCrxSites	CRX.2265	chr15	101088994	101089158
CRX.6199	A	independent	wildtype	CRX.6199	chr9	106361019	106361183
CRX.6199_full_mutant	A	independent	allCrxSites	CRX.6199	chr9	106361019	106361183
CRX.1768	A	independent	wildtype	CRX.1768	chr14	15551181	15551345
CRX.1768_full_mutant	A	independent	allCrxSites	CRX.1768	chr14	15551181	15551345
CRX.2527	A	independent	wildtype	CRX.2527	chr17	28450247	28450411
CRX.2527_full_mutant	A	independent	allCrxSites	CRX.2527	chr17	28450247	28450411
CRX.1182	A	independent	wildtype	CRX.1182	chr11	116552616	116552780
CRX.1182_full_mutant	A	independent	allCrxSites	CRX.1182	chr11	116552616	116552780
CRX.1416	A	independent	wildtype	CRX.1416	chr12	88287204	88287368
CRX.1416_full_mutant	A	independent	allCrxSites	CRX.1416	chr12	88287204	88287368
CRX.6002	A	independent	wildtype	CRX.6002	chr9	53475668	53475832
CRX.6002_full_mutant	A	independent	allCrxSites	CRX.6002	chr9	53475668	53475832
CRX.4867	A	independent	wildtype	CRX.4867	chr6	66986393	66986557
CRX.4867_full_mutant	A	independent	allCrxSites	CRX.4867	chr6	66986393	66986557
CRX.3002	A	independent	wildtype	CRX.3002	chr19	8955275	8955439
CRX.3002_full_mutant	A	independent	allCrxSites	CRX.3002	chr19	8955275	8955439
CRX.191	A	independent	wildtype	CRX.191	chr1	130140601	130140765
CRX.191_full_mutant	A	independent	allCrxSites	CRX.191	chr1	130140601	130140765
CRX.5173	A	independent	wildtype	CRX.5173	chr7	29478734	29478898
CRX.5173_full_mutant	A	independent	allCrxSites	CRX.5173	chr7	29478734	29478898
CRX.3071	A	independent	wildtype	CRX.3071	chr19	29436300	29436464
CRX.3071_full_mutant	A	independent	allCrxSites	CRX.3071	chr19	29436300	29436464
CRX.3698	A	independent	wildtype	CRX.3698	chr3	10342888	10343052
CRX.3698_full_mutant	A	independent	allCrxSites	CRX.3698	chr3	10342888	10343052
CRX.336	A	independent	wildtype	CRX.336	chr1	183074378	183074542
CRX.336_full_mutant	A	independent	allCrxSites	CRX.336	chr1	183074378	183074542
CRX.5014	A	independent	wildtype	CRX.5014	chr6	125640284	125640448
CRX.5014_full_mutant	A	independent	allCrxSites	CRX.5014	chr6	125640284	125640448
CRX.5470	A	independent	wildtype	CRX.5470	chr7	137796805	137796969
CRX.5470_full_mutant	A	independent	allCrxSites	CRX.5470	chr7	137796805	137796969
CRX.4066	A	independent	wildtype	CRX.4066	chr4	83170625	83170789
CRX.4066_full_mutant	A	independent	allCrxSites	CRX.4066	chr4	83170625	83170789
CRX.34	A	independent	wildtype	CRX.34	chr1	39424508	39424672
CRX.34_full_mutant	A	independent	allCrxSites	CRX.34	chr1	39424508	39424672
CRX.4716	A	independent	wildtype	CRX.4716	chr5	147191791	147191955
CRX.4716_full_mutant	A	independent	allCrxSites	CRX.4716	chr5	147191791	147191955
CRX.1770	A	independent	wildtype	CRX.1770	chr14	15555609	15555773
CRX.1770_full_mutant	A	independent	allCrxSites	CRX.1770	chr14	15555609	15555773
CRX.2818	A	independent	wildtype	CRX.2818	chr18	43596436	43596600
CRX.2818_full_mutant	A	independent	allCrxSites	CRX.2818	chr18	43596436	43596600
CRX.785	A	independent	wildtype	CRX.785	chr11	49016828	49016992
CRX.785_full_mutant	A	independent	allCrxSites	CRX.785	chr11	49016828	49016992
CRX.5514	A	independent	wildtype	CRX.5514	chr7	149274872	149275036
CRX.5514_full_mutant	A	independent	allCrxSites	CRX.5514	chr7	149274872	149275036
CRX.3527	A	independent	wildtype	CRX.3527	chr2	132515834	132515998
CRX.3527_full_mutant	A	independent	allCrxSites	CRX.3527	chr2	132515834	132515998
CRX.2544	A	independent	wildtype	CRX.2544	chr17	30734867	30735031
CRX.2544_full_mutant	A	independent	allCrxSites	CRX.2544	chr17	30734867	30735031
CRX.1789	A	independent	wildtype	CRX.1789	chr14	21526357	21526521
CRX.1789_full_mutant	A	independent	allCrxSites	CRX.1789	chr14	21526357	21526521
CRX.5607	A	independent	wildtype	CRX.5607	chr8	47584916	47585080
CRX.5607_full_mutant	A	independent	allCrxSites	CRX.5607	chr8	47584916	47585080
CRX.566	A	independent	wildtype	CRX.566	chr10	79862376	79862540
CRX.566_full_mutant	A	independent	allCrxSites	CRX.566	chr10	79862376	79862540
CRX.3545	A	independent	wildtype	CRX.3545	chr2	143522018	143522182
CRX.3545_full_mutant	A	independent	allCrxSites	CRX.3545	chr2	143522018	143522182
CRX.3454	A	independent	wildtype	CRX.3454	chr2	118982677	118982841
CRX.3454_full_mutant	A	independent	allCrxSites	CRX.3454	chr2	118982677	118982841
CRX.5107	A	independent	wildtype	CRX.5107	chr7	16465245	16465409
CRX.5107_full_mutant	A	independent	allCrxSites	CRX.5107	chr7	16465245	16465409
CRX.2180	A	independent	wildtype	CRX.2180	chr15	81687420	81687584
CRX.2180_full_mutant	A	independent	allCrxSites	CRX.2180	chr15	81687420	81687584
CRX.4879	A	independent	wildtype	CRX.4879	chr6	72906059	72906223
CRX.4879_full_mutant	A	independent	allCrxSites	CRX.4879	chr6	72906059	72906223
CRX.919	A	independent	wildtype	CRX.919	chr11	71866312	71866476
CRX.919_full_mutant	A	independent	allCrxSites	CRX.919	chr11	71866312	71866476
CRX.4278	A	independent	wildtype	CRX.4278	chr4	148186090	148186254
CRX.4278_full_mutant	A	independent	allCrxSites	CRX.4278	chr4	148186090	148186254
CRX.1087	A	independent	wildtype	CRX.1087	chr11	100800873	100801037
CRX.1087_full_mutant	A	independent	allCrxSites	CRX.1087	chr11	100800873	100801037
CRX.2683	A	independent	wildtype	CRX.2683	chr17	74794756	74794920
CRX.2683_full_mutant	A	independent	allCrxSites	CRX.2683	chr17	74794756	74794920
CRX.4578	A	independent	wildtype	CRX.4578	chr5	115853852	115854016
CRX.4578_full_mutant	A	independent	allCrxSites	CRX.4578	chr5	115853852	115854016
CRX.2440	A	independent	wildtype	CRX.2440	chr16	94748030	94748194
CRX.2440_full_mutant	A	independent	allCrxSites	CRX.2440	chr16	94748030	94748194
CRX.5768	A	independent	wildtype	CRX.5768	chr8	112089756	112089920
CRX.5768_full_mutant	A	independent	allCrxSites	CRX.5768	chr8	112089756	112089920
CRX.3797	A	independent	wildtype	CRX.3797	chr3	85485155	85485319
CRX.3797_full_mutant	A	independent	allCrxSites	CRX.3797	chr3	85485155	85485319
CRX.4430	A	independent	wildtype	CRX.4430	chr5	36924634	36924798
CRX.4430_full_mutant	A	independent	allCrxSites	CRX.4430	chr5	36924634	36924798
CRX.2566	A	independent	wildtype	CRX.2566	chr17	35089577	35089741
CRX.2566_full_mutant	A	independent	allCrxSites	CRX.2566	chr17	35089577	35089741
CRX.3858	A	independent	wildtype	CRX.3858	chr3	102975459	102975623
CRX.3858_full_mutant	A	independent	allCrxSites	CRX.3858	chr3	102975459	102975623
CRX.6290	A	independent	wildtype	CRX.6290	chrX	34625157	34625321
CRX.6290_full_mutant	A	independent	allCrxSites	CRX.6290	chrX	34625157	34625321
CRX.423	A	independent	wildtype	CRX.423	chr10	25153524	25153688
CRX.423_full_mutant	A	independent	allCrxSites	CRX.423	chr10	25153524	25153688
CRX.5125	A	independent	wildtype	CRX.5125	chr7	17460053	17460217
CRX.5125_full_mutant	A	independent	allCrxSites	CRX.5125	chr7	17460053	17460217
CRX.2676	A	independent	wildtype	CRX.2676	chr17	73287539	73287703
CRX.2676_full_mutant	A	independent	allCrxSites	CRX.2676	chr17	73287539	73287703
CRX.3229	A	independent	wildtype	CRX.3229	chr2	25323226	25323390
CRX.3229_full_mutant	A	independent	allCrxSites	CRX.3229	chr2	25323226	25323390
CRX.5251	A	independent	wildtype	CRX.5251	chr7	54102151	54102315
CRX.5251_full_mutant	A	independent	allCrxSites	CRX.5251	chr7	54102151	54102315
CRX.2881	A	independent	wildtype	CRX.2881	chr18	66129802	66129966
CRX.2881_full_mutant	A	independent	allCrxSites	CRX.2881	chr18	66129802	66129966
CRX.250	A	independent	wildtype	CRX.250	chr1	152161626	152161790
CRX.250_full_mutant	A	independent	allCrxSites	CRX.250	chr1	152161626	152161790
CRX.2104	A	independent	wildtype	CRX.2104	chr15	66793928	66794092
CRX.2104_full_mutant	A	independent	allCrxSites	CRX.2104	chr15	66793928	66794092
CRX.5222	A	independent	wildtype	CRX.5222	chr7	50699390	50699554
CRX.5222_full_mutant	A	independent	allCrxSites	CRX.5222	chr7	50699390	50699554
CRX.3233	A	independent	wildtype	CRX.3233	chr2	25839119	25839283
CRX.3233_full_mutant	A	independent	allCrxSites	CRX.3233	chr2	25839119	25839283
CRX.435	A	independent	wildtype	CRX.435	chr10	40068428	40068592
CRX.435_full_mutant	A	independent	allCrxSites	CRX.435	chr10	40068428	40068592
CRX.6188	A	independent	wildtype	CRX.6188	chr9	106062399	106062563
CRX.6188_full_mutant	A	independent	allCrxSites	CRX.6188	chr9	106062399	106062563
CRX.2654	A	independent	wildtype	CRX.2654	chr17	66300626	66300790
CRX.2654_full_mutant	A	independent	allCrxSites	CRX.2654	chr17	66300626	66300790
CRX.4895	A	independent	wildtype	CRX.4895	chr6	83385341	83385505
CRX.4895_full_mutant	A	independent	allCrxSites	CRX.4895	chr6	83385341	83385505
CRX.1703	A	independent	wildtype	CRX.1703	chr13	97841234	97841398
CRX.1703_full_mutant	A	independent	allCrxSites	CRX.1703	chr13	97841234	97841398
CRX.3877	A	independent	wildtype	CRX.3877	chr3	107434685	107434849
CRX.3877_full_mutant	A	independent	allCrxSites	CRX.3877	chr3	107434685	107434849
CRX.4046	A	independent	wildtype	CRX.4046	chr4	61950436	61950600
CRX.4046_full_mutant	A	independent	allCrxSites	CRX.4046	chr4	61950436	61950600
CRX.527	A	independent	wildtype	CRX.527	chr10	74980652	74980816
CRX.527_full_mutant	A	independent	allCrxSites	CRX.527	chr10	74980652	74980816
CRX.1938	A	independent	wildtype	CRX.1938	chr14	65201812	65201976
CRX.1938_full_mutant	A	independent	allCrxSites	CRX.1938	chr14	65201812	65201976
CRX.4830	A	independent	wildtype	CRX.4830	chr6	49270046	49270210
CRX.4830_full_mutant	A	independent	allCrxSites	CRX.4830	chr6	49270046	49270210
CRX.1037	A	independent	wildtype	CRX.1037	chr11	93905316	93905480
CRX.1037_full_mutant	A	independent	allCrxSites	CRX.1037	chr11	93905316	93905480
CRX.2746	A	independent	wildtype	CRX.2746	chr18	14135537	14135701
CRX.2746_full_mutant	A	independent	allCrxSites	CRX.2746	chr18	14135537	14135701
CRX.4894	A	independent	wildtype	CRX.4894	chr6	83163310	83163474
CRX.4894_full_mutant	A	independent	allCrxSites	CRX.4894	chr6	83163310	83163474
CRX.4	A	independent	wildtype	CRX.4	chr1	4847725	4847889
CRX.4_full_mutant	A	independent	allCrxSites	CRX.4	chr1	4847725	4847889
CRX.5871	A	independent	wildtype	CRX.5871	chr9	21069572	21069736
CRX.5871_full_mutant	A	independent	allCrxSites	CRX.5871	chr9	21069572	21069736
CRX.5820	A	independent	wildtype	CRX.5820	chr8	124473939	124474103
CRX.5820_full_mutant	A	independent	allCrxSites	CRX.5820	chr8	124473939	124474103
CRX.6251	A	independent	wildtype	CRX.6251	chr9	113701716	113701880
CRX.6251_full_mutant	A	independent	allCrxSites	CRX.6251	chr9	113701716	113701880
CRX.405	A	independent	wildtype	CRX.405	chr10	19914717	19914881
CRX.405_full_mutant	A	independent	allCrxSites	CRX.405	chr10	19914717	19914881
CRX.3289	A	independent	wildtype	CRX.3289	chr2	35192651	35192815
CRX.3289_full_mutant	A	independent	allCrxSites	CRX.3289	chr2	35192651	35192815
CRX.1358	A	independent	wildtype	CRX.1358	chr12	79962681	79962845
CRX.1358_full_mutant	A	independent	allCrxSites	CRX.1358	chr12	79962681	79962845
CRX.4864	A	independent	wildtype	CRX.4864	chr6	59158798	59158962
CRX.4864_full_mutant	A	independent	allCrxSites	CRX.4864	chr6	59158798	59158962
CRX.369	A	independent	wildtype	CRX.369	chr1	195196342	195196506
CRX.369_full_mutant	A	independent	allCrxSites	CRX.369	chr1	195196342	195196506
CRX.4446	A	independent	wildtype	CRX.4446	chr5	44488350	44488514
CRX.4446_full_mutant	A	independent	allCrxSites	CRX.4446	chr5	44488350	44488514
CRX.4564	A	independent	wildtype	CRX.4564	chr5	115018981	115019145
CRX.4564_full_mutant	A	independent	allCrxSites	CRX.4564	chr5	115018981	115019145
CRX.199	A	independent	wildtype	CRX.199	chr1	133424273	133424437
CRX.199_full_mutant	A	independent	allCrxSites	CRX.199	chr1	133424273	133424437
CRX.4956	A	independent	wildtype	CRX.4956	chr6	113256452	113256616
CRX.4956_full_mutant	A	independent	allCrxSites	CRX.4956	chr6	113256452	113256616
CRX.5119	A	independent	wildtype	CRX.5119	chr7	16985094	16985258
CRX.5119_full_mutant	A	independent	allCrxSites	CRX.5119	chr7	16985094	16985258
CRX.70	A	independent	wildtype	CRX.70	chr1	59218413	59218577
CRX.70_full_mutant	A	independent	allCrxSites	CRX.70	chr1	59218413	59218577
CRX.2480	A	independent	wildtype	CRX.2480	chr17	17511413	17511577
CRX.2480_full_mutant	A	independent	allCrxSites	CRX.2480	chr17	17511413	17511577
CRX.3008	A	independent	wildtype	CRX.3008	chr19	9041551	9041715
CRX.3008_full_mutant	A	independent	allCrxSites	CRX.3008	chr19	9041551	9041715
CRX.4417	A	independent	wildtype	CRX.4417	chr5	34630982	34631146
CRX.4417_full_mutant	A	independent	allCrxSites	CRX.4417	chr5	34630982	34631146
CRX.3297	A	independent	wildtype	CRX.3297	chr2	37635876	37636040
CRX.3297_full_mutant	A	independent	allCrxSites	CRX.3297	chr2	37635876	37636040
CRX.3648	A	independent	wildtype	CRX.3648	chr2	167903846	167904010
CRX.3648_full_mutant	A	independent	allCrxSites	CRX.3648	chr2	167903846	167904010
CRX.2784	A	independent	wildtype	CRX.2784	chr18	36076618	36076782
CRX.2784_full_mutant	A	independent	allCrxSites	CRX.2784	chr18	36076618	36076782
CRX.446	A	independent	wildtype	CRX.446	chr10	41609447	41609611
CRX.446_full_mutant	A	independent	allCrxSites	CRX.446	chr10	41609447	41609611
CRX.6156	A	independent	wildtype	CRX.6156	chr9	86774931	86775095
CRX.6156_full_mutant	A	independent	allCrxSites	CRX.6156	chr9	86774931	86775095
CRX.2435	A	independent	wildtype	CRX.2435	chr16	92301374	92301538
CRX.2435_full_mutant	A	independent	allCrxSites	CRX.2435	chr16	92301374	92301538
CRX.2208	A	independent	wildtype	CRX.2208	chr15	86305528	86305692
CRX.2208_full_mutant	A	independent	allCrxSites	CRX.2208	chr15	86305528	86305692
CRX.2850	A	independent	wildtype	CRX.2850	chr18	61485975	61486139
CRX.2850_full_mutant	A	independent	allCrxSites	CRX.2850	chr18	61485975	61486139
CRX.4589	A	independent	wildtype	CRX.4589	chr5	115939907	115940071
CRX.4589_full_mutant	A	independent	allCrxSites	CRX.4589	chr5	115939907	115940071
CRX.6119	A	independent	wildtype	CRX.6119	chr9	72896885	72897049
CRX.6119_full_mutant	A	independent	allCrxSites	CRX.6119	chr9	72896885	72897049
CRX.3389	A	independent	wildtype	CRX.3389	chr2	92215553	92215717
CRX.3389_full_mutant	A	independent	allCrxSites	CRX.3389	chr2	92215553	92215717
CRX.2718	A	independent	wildtype	CRX.2718	chr17	85854069	85854233
CRX.2718_full_mutant	A	independent	allCrxSites	CRX.2718	chr17	85854069	85854233
CRX.5634	A	independent	wildtype	CRX.5634	chr8	63966411	63966575
CRX.5634_full_mutant	A	independent	allCrxSites	CRX.5634	chr8	63966411	63966575
CRX.800	A	independent	wildtype	CRX.800	chr11	51433023	51433187
CRX.800_full_mutant	A	independent	allCrxSites	CRX.800	chr11	51433023	51433187
CRX.478	A	independent	wildtype	CRX.478	chr10	59572337	59572501
CRX.478_full_mutant	A	independent	allCrxSites	CRX.478	chr10	59572337	59572501
CRX.2210	A	independent	wildtype	CRX.2210	chr15	86404899	86405063
CRX.2210_full_mutant	A	independent	allCrxSites	CRX.2210	chr15	86404899	86405063
CRX.4201	A	independent	wildtype	CRX.4201	chr4	132089572	132089736
CRX.4201_full_mutant	A	independent	allCrxSites	CRX.4201	chr4	132089572	132089736
CRX.3894	A	independent	wildtype	CRX.3894	chr3	122122545	122122709
CRX.3894_full_mutant	A	independent	allCrxSites	CRX.3894	chr3	122122545	122122709
CRX.1557	A	independent	wildtype	CRX.1557	chr13	41173384	41173548
CRX.1557_full_mutant	A	independent	allCrxSites	CRX.1557	chr13	41173384	41173548
CRX.1812	A	independent	wildtype	CRX.1812	chr14	31832253	31832417
CRX.1812_full_mutant	A	independent	allCrxSites	CRX.1812	chr14	31832253	31832417
CRX.2788	A	independent	wildtype	CRX.2788	chr18	36719416	36719580
CRX.2788_full_mutant	A	independent	allCrxSites	CRX.2788	chr18	36719416	36719580
CRX.4777	A	independent	wildtype	CRX.4777	chr6	29226914	29227078
CRX.4777_full_mutant	A	independent	allCrxSites	CRX.4777	chr6	29226914	29227078
CRX.4740	A	independent	wildtype	CRX.4740	chr5	151468163	151468327
CRX.4740_full_mutant	A	independent	allCrxSites	CRX.4740	chr5	151468163	151468327
CRX.4459	A	independent	wildtype	CRX.4459	chr5	65590720	65590884
CRX.4459_full_mutant	A	independent	allCrxSites	CRX.4459	chr5	65590720	65590884
CRX.4775	A	independent	wildtype	CRX.4775	chr6	29164302	29164466
CRX.4775_full_mutant	A	independent	allCrxSites	CRX.4775	chr6	29164302	29164466
CRX.4875	A	independent	wildtype	CRX.4875	chr6	72295148	72295312
CRX.4875_full_mutant	A	independent	allCrxSites	CRX.4875	chr6	72295148	72295312
CRX.471	A	independent	wildtype	CRX.471	chr10	59342199	59342363
CRX.471_full_mutant	A	independent	allCrxSites	CRX.471	chr10	59342199	59342363
CRX.3528	A	independent	wildtype	CRX.3528	chr2	132549890	132550054
CRX.3528_full_mutant	A	independent	allCrxSites	CRX.3528	chr2	132549890	132550054
CRX.3912	A	independent	wildtype	CRX.3912	chr3	130412533	130412697
CRX.3912_full_mutant	A	independent	allCrxSites	CRX.3912	chr3	130412533	130412697
CRX.3871	A	independent	wildtype	CRX.3871	chr3	105499067	105499231
CRX.3871_full_mutant	A	independent	allCrxSites	CRX.3871	chr3	105499067	105499231
CRX.1520	A	independent	wildtype	CRX.1520	chr13	21494543	21494707
CRX.1520_full_mutant	A	independent	allCrxSites	CRX.1520	chr13	21494543	21494707
CRX.2301	A	independent	wildtype	CRX.2301	chr16	15637563	15637727
CRX.2301_full_mutant	A	independent	allCrxSites	CRX.2301	chr16	15637563	15637727
CRX.2607	A	independent	wildtype	CRX.2607	chr17	47063235	47063399
CRX.2607_full_mutant	A	independent	allCrxSites	CRX.2607	chr17	47063235	47063399
CRX.1787	A	independent	wildtype	CRX.1787	chr14	21365767	21365931
CRX.1787_full_mutant	A	independent	allCrxSites	CRX.1787	chr14	21365767	21365931
CRX.2165	A	independent	wildtype	CRX.2165	chr15	80086385	80086549
CRX.2165_full_mutant	A	independent	allCrxSites	CRX.2165	chr15	80086385	80086549
CRX.1685	A	independent	wildtype	CRX.1685	chr13	96007545	96007709
CRX.1685_full_mutant	A	independent	allCrxSites	CRX.1685	chr13	96007545	96007709
CRX.2532	A	independent	wildtype	CRX.2532	chr17	28508989	28509153
CRX.2532_full_mutant	A	independent	allCrxSites	CRX.2532	chr17	28508989	28509153
CRX.1864	A	independent	wildtype	CRX.1864	chr14	52504408	52504572
CRX.1864_full_mutant	A	independent	allCrxSites	CRX.1864	chr14	52504408	52504572
CRX.1445	A	independent	wildtype	CRX.1445	chr12	103678813	103678977
CRX.1445_full_mutant	A	independent	allCrxSites	CRX.1445	chr12	103678813	103678977
CRX.2393	A	independent	wildtype	CRX.2393	chr16	55839111	55839275
CRX.2393_full_mutant	A	independent	allCrxSites	CRX.2393	chr16	55839111	55839275
CRX.1076	A	independent	wildtype	CRX.1076	chr11	98261461	98261625
CRX.1076_full_mutant	A	independent	allCrxSites	CRX.1076	chr11	98261461	98261625
CRX.4441	A	independent	wildtype	CRX.4441	chr5	44199117	44199281
CRX.4441_full_mutant	A	independent	allCrxSites	CRX.4441	chr5	44199117	44199281
CRX.2122	A	independent	wildtype	CRX.2122	chr15	72920446	72920610
CRX.2122_full_mutant	A	independent	allCrxSites	CRX.2122	chr15	72920446	72920610
CRX.5483	A	independent	wildtype	CRX.5483	chr7	140207241	140207405
CRX.5483_full_mutant	A	independent	allCrxSites	CRX.5483	chr7	140207241	140207405
CRX.1261	A	independent	wildtype	CRX.1261	chr12	21379396	21379560
CRX.1261_full_mutant	A	independent	allCrxSites	CRX.1261	chr12	21379396	21379560
CRX.588	A	independent	wildtype	CRX.588	chr10	80876688	80876852
CRX.588_full_mutant	A	independent	allCrxSites	CRX.588	chr10	80876688	80876852
CRX.1946	A	independent	wildtype	CRX.1946	chr14	66619530	66619694
CRX.1946_full_mutant	A	independent	allCrxSites	CRX.1946	chr14	66619530	66619694
CRX.5484	A	independent	wildtype	CRX.5484	chr7	140900906	140901070
CRX.5484_full_mutant	A	independent	allCrxSites	CRX.5484	chr7	140900906	140901070
CRX.2382	A	independent	wildtype	CRX.2382	chr16	42875600	42875764
CRX.2382_full_mutant	A	independent	allCrxSites	CRX.2382	chr16	42875600	42875764
CRX.5546	A	independent	wildtype	CRX.5546	chr8	13489917	13490081
CRX.5546_full_mutant	A	independent	allCrxSites	CRX.5546	chr8	13489917	13490081
CRX.300	A	independent	wildtype	CRX.300	chr1	173259304	173259468
CRX.300_full_mutant	A	independent	allCrxSites	CRX.300	chr1	173259304	173259468
CRX.6029	A	independent	wildtype	CRX.6029	chr9	57793686	57793850
CRX.6029_full_mutant	A	independent	allCrxSites	CRX.6029	chr9	57793686	57793850
CRX.4657	A	independent	wildtype	CRX.4657	chr5	135845635	135845799
CRX.4657_full_mutant	A	independent	allCrxSites	CRX.4657	chr5	135845635	135845799
CRX.1857	A	independent	wildtype	CRX.1857	chr14	49361023	49361187
CRX.1857_full_mutant	A	independent	allCrxSites	CRX.1857	chr14	49361023	49361187
CRX.266	A	independent	wildtype	CRX.266	chr1	157820799	157820963
CRX.266_full_mutant	A	independent	allCrxSites	CRX.266	chr1	157820799	157820963
CRX.5308	A	independent	wildtype	CRX.5308	chr7	91827891	91828055
CRX.5308_full_mutant	A	independent	allCrxSites	CRX.5308	chr7	91827891	91828055
CRX.5064	A	independent	wildtype	CRX.5064	chr6	148844672	148844836
CRX.5064_full_mutant	A	independent	allCrxSites	CRX.5064	chr6	148844672	148844836
CRX.5442	A	independent	wildtype	CRX.5442	chr7	133709911	133710075
CRX.5442_full_mutant	A	independent	allCrxSites	CRX.5442	chr7	133709911	133710075
CRX.6299	A	independent	wildtype	CRX.6299	chrX	68304324	68304488
CRX.6299_full_mutant	A	independent	allCrxSites	CRX.6299	chrX	68304324	68304488
CRX.606	A	independent	wildtype	CRX.606	chr10	92741401	92741565
CRX.606_full_mutant	A	independent	allCrxSites	CRX.606	chr10	92741401	92741565
CRX.6236	A	independent	wildtype	CRX.6236	chr9	110147287	110147451
CRX.6236_full_mutant	A	independent	allCrxSites	CRX.6236	chr9	110147287	110147451
CRX.4994	A	independent	wildtype	CRX.4994	chr6	122760949	122761113
CRX.4994_full_mutant	A	independent	allCrxSites	CRX.4994	chr6	122760949	122761113
CRX.5806	A	independent	wildtype	CRX.5806	chr8	122842387	122842551
CRX.5806_full_mutant	A	independent	allCrxSites	CRX.5806	chr8	122842387	122842551
CRX.4306	A	independent	wildtype	CRX.4306	chr4	149148469	149148633
CRX.4306_full_mutant	A	independent	allCrxSites	CRX.4306	chr4	149148469	149148633
CRX.592	A	independent	wildtype	CRX.592	chr10	81590585	81590749
CRX.592_full_mutant	A	independent	allCrxSites	CRX.592	chr10	81590585	81590749
CRX.980	A	independent	wildtype	CRX.980	chr11	80196633	80196797
CRX.980_full_mutant	A	independent	allCrxSites	CRX.980	chr11	80196633	80196797
CRX.5616	A	independent	wildtype	CRX.5616	chr8	48761310	48761474
CRX.5616_full_mutant	A	independent	allCrxSites	CRX.5616	chr8	48761310	48761474
CRX.3901	A	independent	wildtype	CRX.3901	chr3	126865494	126865658
CRX.3901_full_mutant	A	independent	allCrxSites	CRX.3901	chr3	126865494	126865658
CRX.333	A	independent	wildtype	CRX.333	chr1	182780918	182781082
CRX.333_full_mutant	A	independent	allCrxSites	CRX.333	chr1	182780918	182781082
CRX.2100	A	independent	wildtype	CRX.2100	chr15	66746597	66746761
CRX.2100_full_mutant	A	independent	allCrxSites	CRX.2100	chr15	66746597	66746761
CRX.3722	A	independent	wildtype	CRX.3722	chr3	30647357	30647521
CRX.3722_full_mutant	A	independent	allCrxSites	CRX.3722	chr3	30647357	30647521
CRX.2399	A	independent	wildtype	CRX.2399	chr16	57231568	57231732
CRX.2399_full_mutant	A	independent	allCrxSites	CRX.2399	chr16	57231568	57231732
CRX.2202	A	independent	wildtype	CRX.2202	chr15	85689906	85690070
CRX.2202_full_mutant	A	independent	allCrxSites	CRX.2202	chr15	85689906	85690070
CRX.1635	A	independent	wildtype	CRX.1635	chr13	65379971	65380135
CRX.1635_full_mutant	A	independent	allCrxSites	CRX.1635	chr13	65379971	65380135
CRX.6288	A	independent	wildtype	CRX.6288	chrX	12808714	12808878
CRX.6288_full_mutant	A	independent	allCrxSites	CRX.6288	chrX	12808714	12808878
CRX.1237	A	independent	wildtype	CRX.1237	chr12	5814852	5815016
CRX.1237_full_mutant	A	independent	allCrxSites	CRX.1237	chr12	5814852	5815016
CRX.3835	A	independent	wildtype	CRX.3835	chr3	95697741	95697905
CRX.3835_full_mutant	A	independent	allCrxSites	CRX.3835	chr3	95697741	95697905
CRX.1957	A	independent	wildtype	CRX.1957	chr14	70951955	70952119
CRX.1957_full_mutant	A	independent	allCrxSites	CRX.1957	chr14	70951955	70952119
CRX.5266	A	independent	wildtype	CRX.5266	chr7	73254286	73254450
CRX.5266_full_mutant	A	independent	allCrxSites	CRX.5266	chr7	73254286	73254450
CRX.1561	A	independent	wildtype	CRX.1561	chr13	41311738	41311902
CRX.1561_full_mutant	A	independent	allCrxSites	CRX.1561	chr13	41311738	41311902
CRX.1431	A	independent	wildtype	CRX.1431	chr12	100158906	100159070
CRX.1431_full_mutant	A	independent	allCrxSites	CRX.1431	chr12	100158906	100159070
CRX.724	A	independent	wildtype	CRX.724	chr11	6428867	6429031
CRX.724_full_mutant	A	independent	allCrxSites	CRX.724	chr11	6428867	6429031
CRX.2055	A	independent	wildtype	CRX.2055	chr15	34168192	34168356
CRX.2055_full_mutant	A	independent	allCrxSites	CRX.2055	chr15	34168192	34168356
CRX.5479	A	independent	wildtype	CRX.5479	chr7	140113784	140113948
CRX.5479_full_mutant	A	independent	allCrxSites	CRX.5479	chr7	140113784	140113948
CRX.5225	A	independent	wildtype	CRX.5225	chr7	51629244	51629408
CRX.5225_full_mutant	A	independent	allCrxSites	CRX.5225	chr7	51629244	51629408
CRX.5460	A	independent	wildtype	CRX.5460	chr7	134889487	134889651
CRX.5460_full_mutant	A	independent	allCrxSites	CRX.5460	chr7	134889487	134889651
CRX.6213	A	independent	wildtype	CRX.6213	chr9	107775122	107775286
CRX.6213_full_mutant	A	independent	allCrxSites	CRX.6213	chr9	107775122	107775286
CRX.5257	A	independent	wildtype	CRX.5257	chr7	59261465	59261629
CRX.5257_full_mutant	A	independent	allCrxSites	CRX.5257	chr7	59261465	59261629
CRX.3195	A	independent	wildtype	CRX.3195	chr2	5004864	5005028
CRX.3195_full_mutant	A	independent	allCrxSites	CRX.3195	chr2	5004864	5005028
CRX.5301	A	independent	wildtype	CRX.5301	chr7	88483497	88483661
CRX.5301_full_mutant	A	independent	allCrxSites	CRX.5301	chr7	88483497	88483661
CRX.3690	A	independent	wildtype	CRX.3690	chr3	8964391	8964555
CRX.3690_full_mutant	A	independent	allCrxSites	CRX.3690	chr3	8964391	8964555
CRX.2281	A	independent	wildtype	CRX.2281	chr15	102997743	102997907
CRX.2281_full_mutant	A	independent	allCrxSites	CRX.2281	chr15	102997743	102997907
CRX.101	A	independent	wildtype	CRX.101	chr1	74342108	74342272
CRX.101_full_mutant	A	independent	allCrxSites	CRX.101	chr1	74342108	74342272
CRX.2847	A	independent	wildtype	CRX.2847	chr18	61473891	61474055
CRX.2847_full_mutant	A	independent	allCrxSites	CRX.2847	chr18	61473891	61474055
CRX.4496	A	independent	wildtype	CRX.4496	chr5	93326883	93327047
CRX.4496_full_mutant	A	independent	allCrxSites	CRX.4496	chr5	93326883	93327047
CRX.4360	A	independent	wildtype	CRX.4360	chr5	14723680	14723844
CRX.4360_full_mutant	A	independent	allCrxSites	CRX.4360	chr5	14723680	14723844
CRX.4285	A	independent	wildtype	CRX.4285	chr4	148290016	148290180
CRX.4285_full_mutant	A	independent	allCrxSites	CRX.4285	chr4	148290016	148290180
CRX.2330	A	independent	wildtype	CRX.2330	chr16	23988652	23988816
CRX.2330_full_mutant	A	independent	allCrxSites	CRX.2330	chr16	23988652	23988816
CRX.2991	A	independent	wildtype	CRX.2991	chr19	7287640	7287804
CRX.2991_full_mutant	A	independent	allCrxSites	CRX.2991	chr19	7287640	7287804
CRX.3217	A	independent	wildtype	CRX.3217	chr2	14684596	14684760
CRX.3217_full_mutant	A	independent	allCrxSites	CRX.3217	chr2	14684596	14684760
CRX.1283	A	independent	wildtype	CRX.1283	chr12	36882507	36882671
CRX.1283_full_mutant	A	independent	allCrxSites	CRX.1283	chr12	36882507	36882671
CRX.3021	A	independent	wildtype	CRX.3021	chr19	11026665	11026829
CRX.3021_full_mutant	A	independent	allCrxSites	CRX.3021	chr19	11026665	11026829
CRX.5790	A	independent	wildtype	CRX.5790	chr8	120326025	120326189
CRX.5790_full_mutant	A	independent	allCrxSites	CRX.5790	chr8	120326025	120326189
CRX.803	A	independent	wildtype	CRX.803	chr11	51502634	51502798
CRX.803_full_mutant	A	independent	allCrxSites	CRX.803	chr11	51502634	51502798
CRX.3990	A	independent	wildtype	CRX.3990	chr4	43013415	43013579
CRX.3990_full_mutant	A	independent	allCrxSites	CRX.3990	chr4	43013415	43013579
CRX.4399	A	independent	wildtype	CRX.4399	chr5	30474775	30474939
CRX.4399_full_mutant	A	independent	allCrxSites	CRX.4399	chr5	30474775	30474939
CRX.420	A	independent	wildtype	CRX.420	chr10	25124125	25124289
CRX.420_full_mutant	A	independent	allCrxSites	CRX.420	chr10	25124125	25124289
CRX.2161	A	independent	wildtype	CRX.2161	chr15	79929252	79929416
CRX.2161_full_mutant	A	independent	allCrxSites	CRX.2161	chr15	79929252	79929416
CRX.4257	A	independent	wildtype	CRX.4257	chr4	140609544	140609708
CRX.4257_full_mutant	A	independent	allCrxSites	CRX.4257	chr4	140609544	140609708
CRX.1819	A	independent	wildtype	CRX.1819	chr14	34284624	34284788
CRX.1819_full_mutant	A	independent	allCrxSites	CRX.1819	chr14	34284624	34284788
CRX.4518	A	independent	wildtype	CRX.4518	chr5	102498882	102499046
CRX.4518_full_mutant	A	independent	allCrxSites	CRX.4518	chr5	102498882	102499046
CRX.2735	A	independent	wildtype	CRX.2735	chr18	5820488	5820652
CRX.2735_full_mutant	A	independent	allCrxSites	CRX.2735	chr18	5820488	5820652
CRX.5002	A	independent	wildtype	CRX.5002	chr6	124790503	124790667
CRX.5002_full_mutant	A	independent	allCrxSites	CRX.5002	chr6	124790503	124790667
CRX.4335	A	independent	wildtype	CRX.4335	chr4	153534821	153534985
CRX.4335_full_mutant	A	independent	allCrxSites	CRX.4335	chr4	153534821	153534985
CRX.3865	A	independent	wildtype	CRX.3865	chr3	104478601	104478765
CRX.3865_full_mutant	A	independent	allCrxSites	CRX.3865	chr3	104478601	104478765
CRX.5071	A	independent	wildtype	CRX.5071	chr7	4088371	4088535
CRX.5071_full_mutant	A	independent	allCrxSites	CRX.5071	chr7	4088371	4088535
CRX.2409	A	independent	wildtype	CRX.2409	chr16	67609428	67609592
CRX.2409_full_mutant	A	independent	allCrxSites	CRX.2409	chr16	67609428	67609592
CRX.2533	A	independent	wildtype	CRX.2533	chr17	28517239	28517403
CRX.2533_full_mutant	A	independent	allCrxSites	CRX.2533	chr17	28517239	28517403
CRX.3396	A	independent	wildtype	CRX.3396	chr2	93998152	93998316
CRX.3396_full_mutant	A	independent	allCrxSites	CRX.3396	chr2	93998152	93998316
CRX.6287	A	independent	wildtype	CRX.6287	chrX	12624755	12624919
CRX.6287_full_mutant	A	independent	allCrxSites	CRX.6287	chrX	12624755	12624919
CRX.3627	A	independent	wildtype	CRX.3627	chr2	165136473	165136637
CRX.3627_full_mutant	A	independent	allCrxSites	CRX.3627	chr2	165136473	165136637
CRX.5560	A	independent	wildtype	CRX.5560	chr8	23969611	23969775
CRX.5560_full_mutant	A	independent	allCrxSites	CRX.5560	chr8	23969611	23969775
CRX.3310	A	independent	wildtype	CRX.3310	chr2	53050268	53050432
CRX.3310_full_mutant	A	independent	allCrxSites	CRX.3310	chr2	53050268	53050432
CRX.6005	A	independent	wildtype	CRX.6005	chr9	54555177	54555341
CRX.6005_full_mutant	A	independent	allCrxSites	CRX.6005	chr9	54555177	54555341
CRX.641	A	independent	wildtype	CRX.641	chr10	108448935	108449099
CRX.641_full_mutant	A	independent	allCrxSites	CRX.641	chr10	108448935	108449099
CRX.2623	A	independent	wildtype	CRX.2623	chr17	48570544	48570708
CRX.2623_full_mutant	A	independent	allCrxSites	CRX.2623	chr17	48570544	48570708
CRX.1868	A	independent	wildtype	CRX.1868	chr14	52727819	52727983
CRX.1868_full_mutant	A	independent	allCrxSites	CRX.1868	chr14	52727819	52727983
CRX.3832	A	independent	wildtype	CRX.3832	chr3	95238089	95238253
CRX.3832_full_mutant	A	independent	allCrxSites	CRX.3832	chr3	95238089	95238253
CRX.5734	A	independent	wildtype	CRX.5734	chr8	96560988	96561152
CRX.5734_full_mutant	A	independent	allCrxSites	CRX.5734	chr8	96560988	96561152
CRX.2811	A	independent	wildtype	CRX.2811	chr18	43020765	43020929
CRX.2811_full_mutant	A	independent	allCrxSites	CRX.2811	chr18	43020765	43020929
CRX.325	A	independent	wildtype	CRX.325	chr1	181734012	181734176
CRX.325_full_mutant	A	independent	allCrxSites	CRX.325	chr1	181734012	181734176
CRX.285	A	independent	wildtype	CRX.285	chr1	167391164	167391328
CRX.285_full_mutant	A	independent	allCrxSites	CRX.285	chr1	167391164	167391328
CRX.6286	A	independent	wildtype	CRX.6286	chrX	12618944	12619108
CRX.6286_full_mutant	A	independent	allCrxSites	CRX.6286	chrX	12618944	12619108
CRX.5341	A	independent	wildtype	CRX.5341	chr7	107052892	107053056
CRX.5341_full_mutant	A	independent	allCrxSites	CRX.5341	chr7	107052892	107053056
CRX.5943	A	independent	wildtype	CRX.5943	chr9	44122371	44122535
CRX.5943_full_mutant	A	independent	allCrxSites	CRX.5943	chr9	44122371	44122535
CRX.3228	A	independent	wildtype	CRX.3228	chr2	25321902	25322066
CRX.3228_full_mutant	A	independent	allCrxSites	CRX.3228	chr2	25321902	25322066
CRX.2158	A	independent	wildtype	CRX.2158	chr15	79604915	79605079
CRX.2158_full_mutant	A	independent	allCrxSites	CRX.2158	chr15	79604915	79605079
CRX.33	A	independent	wildtype	CRX.33	chr1	36766892	36767056
CRX.33_full_mutant	A	independent	allCrxSites	CRX.33	chr1	36766892	36767056
CRX.1822	A	independent	wildtype	CRX.1822	chr14	34763404	34763568
CRX.1822_full_mutant	A	independent	allCrxSites	CRX.1822	chr14	34763404	34763568
CRX.3227	A	independent	wildtype	CRX.3227	chr2	25316596	25316760
CRX.3227_full_mutant	A	independent	allCrxSites	CRX.3227	chr2	25316596	25316760
CRX.1529	A	independent	wildtype	CRX.1529	chr13	23853112	23853276
CRX.1529_full_mutant	A	independent	allCrxSites	CRX.1529	chr13	23853112	23853276
CRX.2018	A	independent	wildtype	CRX.2018	chr15	9000904	9001068
CRX.2018_full_mutant	A	independent	allCrxSites	CRX.2018	chr15	9000904	9001068
CRX.3807	A	independent	wildtype	CRX.3807	chr3	87945725	87945889
CRX.3807_full_mutant	A	independent	allCrxSites	CRX.3807	chr3	87945725	87945889
CRX.5887	A	independent	wildtype	CRX.5887	chr9	22030004	22030168
CRX.5887_full_mutant	A	independent	allCrxSites	CRX.5887	chr9	22030004	22030168
CRX.5619	A	independent	wildtype	CRX.5619	chr8	55804020	55804184
CRX.5619_full_mutant	A	independent	allCrxSites	CRX.5619	chr8	55804020	55804184
CRX.3361	A	independent	wildtype	CRX.3361	chr2	79261958	79262122
CRX.3361_full_mutant	A	independent	allCrxSites	CRX.3361	chr2	79261958	79262122
CRX.3263	A	independent	wildtype	CRX.3263	chr2	32237400	32237564
CRX.3263_full_mutant	A	independent	allCrxSites	CRX.3263	chr2	32237400	32237564
CRX.3986	A	independent	wildtype	CRX.3986	chr4	41295852	41296016
CRX.3986_full_mutant	A	independent	allCrxSites	CRX.3986	chr4	41295852	41296016
CRX.1593	A	independent	wildtype	CRX.1593	chr13	47138474	47138638
CRX.1593_full_mutant	A	independent	allCrxSites	CRX.1593	chr13	47138474	47138638
CRX.2525	A	independent	wildtype	CRX.2525	chr17	28369624	28369788
CRX.2525_full_mutant	A	independent	allCrxSites	CRX.2525	chr17	28369624	28369788
CRX.3809	A	independent	wildtype	CRX.3809	chr3	87951889	87952053
CRX.3809_full_mutant	A	independent	allCrxSites	CRX.3809	chr3	87951889	87952053
CRX.1963	A	independent	wildtype	CRX.1963	chr14	76409145	76409309
CRX.1963_full_mutant	A	independent	allCrxSites	CRX.1963	chr14	76409145	76409309
CRX.1763	A	independent	wildtype	CRX.1763	chr14	11993467	11993631
CRX.1763_full_mutant	A	independent	allCrxSites	CRX.1763	chr14	11993467	11993631
CRX.3930	A	independent	wildtype	CRX.3930	chr3	144382399	144382563
CRX.3930_full_mutant	A	independent	allCrxSites	CRX.3930	chr3	144382399	144382563
CRX.3157	A	independent	wildtype	CRX.3157	chr19	53217049	53217213
CRX.3157_full_mutant	A	independent	allCrxSites	CRX.3157	chr19	53217049	53217213
CRX.1792	A	independent	wildtype	CRX.1792	chr14	21871652	21871816
CRX.1792_full_mutant	A	independent	allCrxSites	CRX.1792	chr14	21871652	21871816
CRX.2285	A	independent	wildtype	CRX.2285	chr15	103135763	103135927
CRX.2285_full_mutant	A	independent	allCrxSites	CRX.2285	chr15	103135763	103135927
CRX.2926	A	independent	wildtype	CRX.2926	chr18	82136536	82136700
CRX.2926_full_mutant	A	independent	allCrxSites	CRX.2926	chr18	82136536	82136700
CRX.2141	A	independent	wildtype	CRX.2141	chr15	76077775	76077939
CRX.2141_full_mutant	A	independent	allCrxSites	CRX.2141	chr15	76077775	76077939
CRX.3121	A	independent	wildtype	CRX.3121	chr19	45148771	45148935
CRX.3121_full_mutant	A	independent	allCrxSites	CRX.3121	chr19	45148771	45148935
CRX.3373	A	independent	wildtype	CRX.3373	chr2	90585640	90585804
CRX.3373_full_mutant	A	independent	allCrxSites	CRX.3373	chr2	90585640	90585804
CRX.1956	A	independent	wildtype	CRX.1956	chr14	70949562	70949726
CRX.1956_full_mutant	A	independent	allCrxSites	CRX.1956	chr14	70949562	70949726
CRX.3315	A	independent	wildtype	CRX.3315	chr2	58998616	58998780
CRX.3315_full_mutant	A	independent	allCrxSites	CRX.3315	chr2	58998616	58998780
CRX.1084	A	independent	wildtype	CRX.1084	chr11	100334048	100334212
CRX.1084_full_mutant	A	independent	allCrxSites	CRX.1084	chr11	100334048	100334212
CRX.3028	A	independent	wildtype	CRX.3028	chr19	12870684	12870848
CRX.3028_full_mutant	A	independent	allCrxSites	CRX.3028	chr19	12870684	12870848
CRX.3830	A	independent	wildtype	CRX.3830	chr3	95021785	95021949
CRX.3830_full_mutant	A	independent	allCrxSites	CRX.3830	chr3	95021785	95021949
CRX.2823	A	independent	wildtype	CRX.2823	chr18	46901198	46901362
CRX.2823_full_mutant	A	independent	allCrxSites	CRX.2823	chr18	46901198	46901362
CRX.251	A	independent	wildtype	CRX.251	chr1	152166418	152166582
CRX.251_full_mutant	A	independent	allCrxSites	CRX.251	chr1	152166418	152166582
CRX.3831	A	independent	wildtype	CRX.3831	chr3	95085629	95085793
CRX.3831_full_mutant	A	independent	allCrxSites	CRX.3831	chr3	95085629	95085793
CRX.1447	A	independent	wildtype	CRX.1447	chr12	103870130	103870294
CRX.1447_full_mutant	A	independent	allCrxSites	CRX.1447	chr12	103870130	103870294
CRX.2381	A	independent	wildtype	CRX.2381	chr16	42875455	42875619
CRX.2381_full_mutant	A	independent	allCrxSites	CRX.2381	chr16	42875455	42875619
CRX.4266	A	independent	wildtype	CRX.4266	chr4	147242760	147242924
CRX.4266_full_mutant	A	independent	allCrxSites	CRX.4266	chr4	147242760	147242924
CRX.220	A	independent	wildtype	CRX.220	chr1	136464218	136464382
CRX.220_full_mutant	A	independent	allCrxSites	CRX.220	chr1	136464218	136464382
CRX.3043	A	independent	wildtype	CRX.3043	chr19	23210795	23210959
CRX.3043_full_mutant	A	independent	allCrxSites	CRX.3043	chr19	23210795	23210959
CRX.2947	A	independent	wildtype	CRX.2947	chr19	4014941	4015105
CRX.2947_full_mutant	A	independent	allCrxSites	CRX.2947	chr19	4014941	4015105
CRX.2070	A	independent	wildtype	CRX.2070	chr15	38447841	38448005
CRX.2070_full_mutant	A	independent	allCrxSites	CRX.2070	chr15	38447841	38448005
CRX.6088	A	independent	wildtype	CRX.6088	chr9	65756788	65756952
CRX.6088_full_mutant	A	independent	allCrxSites	CRX.6088	chr9	65756788	65756952
CRX.639	A	independent	wildtype	CRX.639	chr10	108269416	108269580
CRX.639_full_mutant	A	independent	allCrxSites	CRX.639	chr10	108269416	108269580
CRX.3131	A	independent	wildtype	CRX.3131	chr19	45858009	45858173
CRX.3131_full_mutant	A	independent	allCrxSites	CRX.3131	chr19	45858009	45858173
CRX.5597	A	independent	wildtype	CRX.5597	chr8	42324744	42324908
CRX.5597_full_mutant	A	independent	allCrxSites	CRX.5597	chr8	42324744	42324908
CRX.5562	A	independent	wildtype	CRX.5562	chr8	26216619	26216783
CRX.5562_full_mutant	A	independent	allCrxSites	CRX.5562	chr8	26216619	26216783
CRX.4588	A	independent	wildtype	CRX.4588	chr5	115939423	115939587
CRX.4588_full_mutant	A	independent	allCrxSites	CRX.4588	chr5	115939423	115939587
CRX.4856	A	independent	wildtype	CRX.4856	chr6	56873380	56873544
CRX.4856_full_mutant	A	independent	allCrxSites	CRX.4856	chr6	56873380	56873544
CRX.112	A	independent	wildtype	CRX.112	chr1	75313554	75313718
CRX.112_full_mutant	A	independent	allCrxSites	CRX.112	chr1	75313554	75313718
CRX.1011	A	independent	wildtype	CRX.1011	chr11	87974799	87974963
CRX.1011_full_mutant	A	independent	allCrxSites	CRX.1011	chr11	87974799	87974963
CRX.3369	A	independent	wildtype	CRX.3369	chr2	84723331	84723495
CRX.3369_full_mutant	A	independent	allCrxSites	CRX.3369	chr2	84723331	84723495
CRX.5370	A	independent	wildtype	CRX.5370	chr7	116147227	116147391
CRX.5370_full_mutant	A	independent	allCrxSites	CRX.5370	chr7	116147227	116147391
CRX.1058	A	independent	wildtype	CRX.1058	chr11	96839281	96839445
CRX.1058_full_mutant	A	independent	allCrxSites	CRX.1058	chr11	96839281	96839445
CRX.4504	A	independent	wildtype	CRX.4504	chr5	97383153	97383317
CRX.4504_full_mutant	A	independent	allCrxSites	CRX.4504	chr5	97383153	97383317
CRX.5324	A	independent	wildtype	CRX.5324	chr7	104629664	104629828
CRX.5324_full_mutant	A	independent	allCrxSites	CRX.5324	chr7	104629664	104629828
CRX.4881	A	independent	wildtype	CRX.4881	chr6	73265457	73265621
CRX.4881_full_mutant	A	independent	allCrxSites	CRX.4881	chr6	73265457	73265621
CRX.6007	A	independent	wildtype	CRX.6007	chr9	54798436	54798600
CRX.6007_full_mutant	A	independent	allCrxSites	CRX.6007	chr9	54798436	54798600
CRX.1839	A	independent	wildtype	CRX.1839	chr14	37879976	37880140
CRX.1839_full_mutant	A	independent	allCrxSites	CRX.1839	chr14	37879976	37880140
CRX.278	A	independent	wildtype	CRX.278	chr1	163899145	163899309
CRX.278_full_mutant	A	independent	allCrxSites	CRX.278	chr1	163899145	163899309
CRX.4354	A	independent	wildtype	CRX.4354	chr4	155629508	155629672
CRX.4354_full_mutant	A	independent	allCrxSites	CRX.4354	chr4	155629508	155629672
CRX.507	A	independent	wildtype	CRX.507	chr10	68674774	68674938
CRX.507_full_mutant	A	independent	allCrxSites	CRX.507	chr10	68674774	68674938
CRX.1633	A	independent	wildtype	CRX.1633	chr13	64533677	64533841
CRX.1633_full_mutant	A	independent	allCrxSites	CRX.1633	chr13	64533677	64533841
CRX.12	A	independent	wildtype	CRX.12	chr1	13650630	13650794
CRX.12_full_mutant	A	independent	allCrxSites	CRX.12	chr1	13650630	13650794
CRX.1003	A	independent	wildtype	CRX.1003	chr11	86788316	86788480
CRX.1003_full_mutant	A	independent	allCrxSites	CRX.1003	chr11	86788316	86788480
CRX.2275	A	independent	wildtype	CRX.2275	chr15	102341177	102341341
CRX.2275_full_mutant	A	independent	allCrxSites	CRX.2275	chr15	102341177	102341341
CRX.3475	A	independent	wildtype	CRX.3475	chr2	121332365	121332529
CRX.3475_full_mutant	A	independent	allCrxSites	CRX.3475	chr2	121332365	121332529
CRX.1214	A	independent	wildtype	CRX.1214	chr11	120353644	120353808
CRX.1214_full_mutant	A	independent	allCrxSites	CRX.1214	chr11	120353644	120353808
CRX.5758	A	independent	wildtype	CRX.5758	chr8	108384311	108384475
CRX.5758_full_mutant	A	independent	allCrxSites	CRX.5758	chr8	108384311	108384475
CRX.5116	A	independent	wildtype	CRX.5116	chr7	16690091	16690255
CRX.5116_full_mutant	A	independent	allCrxSites	CRX.5116	chr7	16690091	16690255
CRX.5912	A	independent	wildtype	CRX.5912	chr9	31087977	31088141
CRX.5912_full_mutant	A	independent	allCrxSites	CRX.5912	chr9	31087977	31088141
CRX.1562	A	independent	wildtype	CRX.1562	chr13	41339772	41339936
CRX.1562_full_mutant	A	independent	allCrxSites	CRX.1562	chr13	41339772	41339936
CRX.87	A	independent	wildtype	CRX.87	chr1	65225688	65225852
CRX.87_full_mutant	A	independent	allCrxSites	CRX.87	chr1	65225688	65225852
CRX.874	A	independent	wildtype	CRX.874	chr11	68753223	68753387
CRX.874_full_mutant	A	independent	allCrxSites	CRX.874	chr11	68753223	68753387
CRX.5737	A	independent	wildtype	CRX.5737	chr8	97125591	97125755
CRX.5737_full_mutant	A	independent	allCrxSites	CRX.5737	chr8	97125591	97125755
CRX.4735	A	independent	wildtype	CRX.4735	chr5	150040689	150040853
CRX.4735_full_mutant	A	independent	allCrxSites	CRX.4735	chr5	150040689	150040853
CRX.68	A	independent	wildtype	CRX.68	chr1	59174418	59174582
CRX.68_full_mutant	A	independent	allCrxSites	CRX.68	chr1	59174418	59174582
CRX.739	A	independent	wildtype	CRX.739	chr11	18920393	18920557
CRX.739_full_mutant	A	independent	allCrxSites	CRX.739	chr11	18920393	18920557
CRX.2001	A	independent	wildtype	CRX.2001	chr14	122197843	122198007
CRX.2001_full_mutant	A	independent	allCrxSites	CRX.2001	chr14	122197843	122198007
CRX.6280	A	independent	wildtype	CRX.6280	chr9	123760027	123760191
CRX.6280_full_mutant	A	independent	allCrxSites	CRX.6280	chr9	123760027	123760191
CRX.262	A	independent	wildtype	CRX.262	chr1	157082893	157083057
CRX.262_1_double	A	independent	singleCrxSite	CRX.262	chr1	157082893	157083057
CRX.262_2_double	A	independent	singleCrxSite	CRX.262	chr1	157082893	157083057
CRX.262_full_mutant	A	independent	allCrxSites	CRX.262	chr1	157082893	157083057
CRX.925	A	independent	wildtype	CRX.925	chr11	72609519	72609683
CRX.925_1_double	A	independent	singleCrxSite	CRX.925	chr11	72609519	72609683
CRX.925_2_double	A	independent	singleCrxSite	CRX.925	chr11	72609519	72609683
CRX.925_full_mutant	A	independent	allCrxSites	CRX.925	chr11	72609519	72609683
CRX.2003	A	independent	wildtype	CRX.2003	chr14	122933395	122933559
CRX.2003_1_double	A	independent	singleCrxSite	CRX.2003	chr14	122933395	122933559
CRX.2003_2_double	A	independent	singleCrxSite	CRX.2003	chr14	122933395	122933559
CRX.2003_full_mutant	A	independent	allCrxSites	CRX.2003	chr14	122933395	122933559
CRX.6319	A	independent	wildtype	CRX.6319	chrX	120216871	120217035
CRX.6319_1_double	A	independent	singleCrxSite	CRX.6319	chrX	120216871	120217035
CRX.6319_2_double	A	independent	singleCrxSite	CRX.6319	chrX	120216871	120217035
CRX.6319_full_mutant	A	independent	allCrxSites	CRX.6319	chrX	120216871	120217035
CRX.5782	A	independent	wildtype	CRX.5782	chr8	116158897	116159061
CRX.5782_1_double	A	independent	singleCrxSite	CRX.5782	chr8	116158897	116159061
CRX.5782_2_double	A	independent	singleCrxSite	CRX.5782	chr8	116158897	116159061
CRX.5782_full_mutant	A	independent	allCrxSites	CRX.5782	chr8	116158897	116159061
CRX.4583	A	independent	wildtype	CRX.4583	chr5	115887142	115887306
CRX.4583_1_double	A	independent	singleCrxSite	CRX.4583	chr5	115887142	115887306
CRX.4583_2_double	A	independent	singleCrxSite	CRX.4583	chr5	115887142	115887306
CRX.4583_full_mutant	A	independent	allCrxSites	CRX.4583	chr5	115887142	115887306
CRX.3134	A	independent	wildtype	CRX.3134	chr19	46130833	46130997
CRX.3134_1_double	A	independent	singleCrxSite	CRX.3134	chr19	46130833	46130997
CRX.3134_2_double	A	independent	singleCrxSite	CRX.3134	chr19	46130833	46130997
CRX.3134_full_mutant	A	independent	allCrxSites	CRX.3134	chr19	46130833	46130997
CRX.1920	A	independent	wildtype	CRX.1920	chr14	63380536	63380700
CRX.1920_1_double	A	independent	singleCrxSite	CRX.1920	chr14	63380536	63380700
CRX.1920_2_double	A	independent	singleCrxSite	CRX.1920	chr14	63380536	63380700
CRX.1920_full_mutant	A	independent	allCrxSites	CRX.1920	chr14	63380536	63380700
CRX.1726	A	independent	wildtype	CRX.1726	chr13	100236264	100236428
CRX.1726_1_double	A	independent	singleCrxSite	CRX.1726	chr13	100236264	100236428
CRX.1726_2_double	A	independent	singleCrxSite	CRX.1726	chr13	100236264	100236428
CRX.1726_full_mutant	A	independent	allCrxSites	CRX.1726	chr13	100236264	100236428
CRX.30	A	independent	wildtype	CRX.30	chr1	36549415	36549579
CRX.30_1_double	A	independent	singleCrxSite	CRX.30	chr1	36549415	36549579
CRX.30_2_double	A	independent	singleCrxSite	CRX.30	chr1	36549415	36549579
CRX.30_full_mutant	A	independent	allCrxSites	CRX.30	chr1	36549415	36549579
CRX.3623	A	independent	wildtype	CRX.3623	chr2	164792690	164792854
CRX.3623_1_double	A	independent	singleCrxSite	CRX.3623	chr2	164792690	164792854
CRX.3623_2_double	A	independent	singleCrxSite	CRX.3623	chr2	164792690	164792854
CRX.3623_full_mutant	A	independent	allCrxSites	CRX.3623	chr2	164792690	164792854
CRX.6289	A	independent	wildtype	CRX.6289	chrX	20425489	20425653
CRX.6289_1_double	A	independent	singleCrxSite	CRX.6289	chrX	20425489	20425653
CRX.6289_2_double	A	independent	singleCrxSite	CRX.6289	chrX	20425489	20425653
CRX.6289_full_mutant	A	independent	allCrxSites	CRX.6289	chrX	20425489	20425653
CRX.2548	A	independent	wildtype	CRX.2548	chr17	31701298	31701462
CRX.2548_1_double	A	independent	singleCrxSite	CRX.2548	chr17	31701298	31701462
CRX.2548_2_double	A	independent	singleCrxSite	CRX.2548	chr17	31701298	31701462
CRX.2548_full_mutant	A	independent	allCrxSites	CRX.2548	chr17	31701298	31701462
CRX.3181	A	independent	wildtype	CRX.3181	chr19	57290145	57290309
CRX.3181_1_double	A	independent	singleCrxSite	CRX.3181	chr19	57290145	57290309
CRX.3181_2_double	A	independent	singleCrxSite	CRX.3181	chr19	57290145	57290309
CRX.3181_full_mutant	A	independent	allCrxSites	CRX.3181	chr19	57290145	57290309
CRX.646	A	independent	wildtype	CRX.646	chr10	110510237	110510401
CRX.646_1_double	A	independent	singleCrxSite	CRX.646	chr10	110510237	110510401
CRX.646_2_double	A	independent	singleCrxSite	CRX.646	chr10	110510237	110510401
CRX.646_full_mutant	A	independent	allCrxSites	CRX.646	chr10	110510237	110510401
CRX.4717	A	independent	wildtype	CRX.4717	chr5	147196449	147196613
CRX.4717_1_double	A	independent	singleCrxSite	CRX.4717	chr5	147196449	147196613
CRX.4717_2_double	A	independent	singleCrxSite	CRX.4717	chr5	147196449	147196613
CRX.4717_full_mutant	A	independent	allCrxSites	CRX.4717	chr5	147196449	147196613
CRX.685	A	independent	wildtype	CRX.685	chr10	126507317	126507481
CRX.685_1_double	A	independent	singleCrxSite	CRX.685	chr10	126507317	126507481
CRX.685_2_double	A	independent	singleCrxSite	CRX.685	chr10	126507317	126507481
CRX.685_full_mutant	A	independent	allCrxSites	CRX.685	chr10	126507317	126507481
CRX.5005	A	independent	wildtype	CRX.5005	chr6	124880840	124881004
CRX.5005_1_double	A	independent	singleCrxSite	CRX.5005	chr6	124880840	124881004
CRX.5005_2_double	A	independent	singleCrxSite	CRX.5005	chr6	124880840	124881004
CRX.5005_full_mutant	A	independent	allCrxSites	CRX.5005	chr6	124880840	124881004
CRX.1829	A	independent	wildtype	CRX.1829	chr14	35361572	35361736
CRX.1829_1_double	A	independent	singleCrxSite	CRX.1829	chr14	35361572	35361736
CRX.1829_2_double	A	independent	singleCrxSite	CRX.1829	chr14	35361572	35361736
CRX.1829_full_mutant	A	independent	allCrxSites	CRX.1829	chr14	35361572	35361736
CRX.180	A	independent	wildtype	CRX.180	chr1	120378529	120378693
CRX.180_1_double	A	independent	singleCrxSite	CRX.180	chr1	120378529	120378693
CRX.180_2_double	A	independent	singleCrxSite	CRX.180	chr1	120378529	120378693
CRX.180_full_mutant	A	independent	allCrxSites	CRX.180	chr1	120378529	120378693
CRX.3383	A	independent	wildtype	CRX.3383	chr2	91269346	91269510
CRX.3383_1_double	A	independent	singleCrxSite	CRX.3383	chr2	91269346	91269510
CRX.3383_2_double	A	independent	singleCrxSite	CRX.3383	chr2	91269346	91269510
CRX.3383_full_mutant	A	independent	allCrxSites	CRX.3383	chr2	91269346	91269510
CRX.6342	A	independent	wildtype	CRX.6342	chrX	163647042	163647206
CRX.6342_1_double	A	independent	singleCrxSite	CRX.6342	chrX	163647042	163647206
CRX.6342_2_double	A	independent	singleCrxSite	CRX.6342	chrX	163647042	163647206
CRX.6342_full_mutant	A	independent	allCrxSites	CRX.6342	chrX	163647042	163647206
CRX.1671	A	independent	wildtype	CRX.1671	chr13	93124438	93124602
CRX.1671_1_double	A	independent	singleCrxSite	CRX.1671	chr13	93124438	93124602
CRX.1671_2_double	A	independent	singleCrxSite	CRX.1671	chr13	93124438	93124602
CRX.1671_full_mutant	A	independent	allCrxSites	CRX.1671	chr13	93124438	93124602
CRX.550	A	independent	wildtype	CRX.550	chr10	79376830	79376994
CRX.550_1_double	A	independent	singleCrxSite	CRX.550	chr10	79376830	79376994
CRX.550_2_double	A	independent	singleCrxSite	CRX.550	chr10	79376830	79376994
CRX.550_full_mutant	A	independent	allCrxSites	CRX.550	chr10	79376830	79376994
CRX.3324	A	independent	wildtype	CRX.3324	chr2	66094909	66095073
CRX.3324_1_double	A	independent	singleCrxSite	CRX.3324	chr2	66094909	66095073
CRX.3324_2_double	A	independent	singleCrxSite	CRX.3324	chr2	66094909	66095073
CRX.3324_full_mutant	A	independent	allCrxSites	CRX.3324	chr2	66094909	66095073
CRX.6198	A	independent	wildtype	CRX.6198	chr9	106359129	106359293
CRX.6198_1_double	A	independent	singleCrxSite	CRX.6198	chr9	106359129	106359293
CRX.6198_2_double	A	independent	singleCrxSite	CRX.6198	chr9	106359129	106359293
CRX.6198_full_mutant	A	independent	allCrxSites	CRX.6198	chr9	106359129	106359293
CRX.3262	A	independent	wildtype	CRX.3262	chr2	32207658	32207822
CRX.3262_1_double	A	independent	singleCrxSite	CRX.3262	chr2	32207658	32207822
CRX.3262_2_double	A	independent	singleCrxSite	CRX.3262	chr2	32207658	32207822
CRX.3262_full_mutant	A	independent	allCrxSites	CRX.3262	chr2	32207658	32207822
CRX.753	A	independent	wildtype	CRX.753	chr11	22889866	22890030
CRX.753_1_double	A	independent	singleCrxSite	CRX.753	chr11	22889866	22890030
CRX.753_2_double	A	independent	singleCrxSite	CRX.753	chr11	22889866	22890030
CRX.753_full_mutant	A	independent	allCrxSites	CRX.753	chr11	22889866	22890030
CRX.1894	C	dependent	wildtype	CRX.1894	chr14	58476819	58476983
CRX.1894_full_mutant	C	dependent	allCrxSites	CRX.1894	chr14	58476819	58476983
CRX.6329	C	dependent	wildtype	CRX.6329	chrX	148681457	148681621
CRX.6329_full_mutant	C	dependent	allCrxSites	CRX.6329	chrX	148681457	148681621
CRX.129	C	dependent	wildtype	CRX.129	chr1	80410369	80410533
CRX.129_full_mutant	C	dependent	allCrxSites	CRX.129	chr1	80410369	80410533
CRX.904	C	dependent	wildtype	CRX.904	chr11	70201021	70201185
CRX.904_full_mutant	C	dependent	allCrxSites	CRX.904	chr11	70201021	70201185
CRX.6122	C	dependent	wildtype	CRX.6122	chr9	75090338	75090502
CRX.6122_full_mutant	C	dependent	allCrxSites	CRX.6122	chr9	75090338	75090502
CRX.3755	C	dependent	wildtype	CRX.3755	chr3	55155510	55155674
CRX.3755_full_mutant	C	dependent	allCrxSites	CRX.3755	chr3	55155510	55155674
CRX.2545	C	dependent	wildtype	CRX.2545	chr17	30784844	30785008
CRX.2545_full_mutant	C	dependent	allCrxSites	CRX.2545	chr17	30784844	30785008
CRX.1722	C	dependent	wildtype	CRX.1722	chr13	100168889	100169053
CRX.1722_full_mutant	C	dependent	allCrxSites	CRX.1722	chr13	100168889	100169053
CRX.1356	C	dependent	wildtype	CRX.1356	chr12	78012405	78012569
CRX.1356_full_mutant	C	dependent	allCrxSites	CRX.1356	chr12	78012405	78012569
CRX.2173	C	dependent	wildtype	CRX.2173	chr15	81278940	81279104
CRX.2173_full_mutant	C	dependent	allCrxSites	CRX.2173	chr15	81278940	81279104
CRX.3898	C	dependent	wildtype	CRX.3898	chr3	126346463	126346627
CRX.3898_full_mutant	C	dependent	allCrxSites	CRX.3898	chr3	126346463	126346627
CRX.5712	C	dependent	wildtype	CRX.5712	chr8	89255183	89255347
CRX.5712_full_mutant	C	dependent	allCrxSites	CRX.5712	chr8	89255183	89255347
CRX.228	C	dependent	wildtype	CRX.228	chr1	137491959	137492123
CRX.228_full_mutant	C	dependent	allCrxSites	CRX.228	chr1	137491959	137492123
CRX.5956	C	dependent	wildtype	CRX.5956	chr9	45285707	45285871
CRX.5956_full_mutant	C	dependent	allCrxSites	CRX.5956	chr9	45285707	45285871
CRX.4704	C	dependent	wildtype	CRX.4704	chr5	142897401	142897565
CRX.4704_full_mutant	C	dependent	allCrxSites	CRX.4704	chr5	142897401	142897565
CRX.1295	C	dependent	wildtype	CRX.1295	chr12	53035599	53035763
CRX.1295_full_mutant	C	dependent	allCrxSites	CRX.1295	chr12	53035599	53035763
CRX.5097	C	dependent	wildtype	CRX.5097	chr7	6892585	6892749
CRX.5097_full_mutant	C	dependent	allCrxSites	CRX.5097	chr7	6892585	6892749
CRX.1890	C	dependent	wildtype	CRX.1890	chr14	57522898	57523062
CRX.1890_full_mutant	C	dependent	allCrxSites	CRX.1890	chr14	57522898	57523062
CRX.1307	C	dependent	wildtype	CRX.1307	chr12	56792983	56793147
CRX.1307_full_mutant	C	dependent	allCrxSites	CRX.1307	chr12	56792983	56793147
CRX.2449	C	dependent	wildtype	CRX.2449	chr16	97448476	97448640
CRX.2449_full_mutant	C	dependent	allCrxSites	CRX.2449	chr16	97448476	97448640
CRX.2766	C	dependent	wildtype	CRX.2766	chr18	25841203	25841367
CRX.2766_full_mutant	C	dependent	allCrxSites	CRX.2766	chr18	25841203	25841367
CRX.462	C	dependent	wildtype	CRX.462	chr10	52194501	52194665
CRX.462_full_mutant	C	dependent	allCrxSites	CRX.462	chr10	52194501	52194665
CRX.4605	C	dependent	wildtype	CRX.4605	chr5	119137419	119137583
CRX.4605_full_mutant	C	dependent	allCrxSites	CRX.4605	chr5	119137419	119137583
CRX.443	C	dependent	wildtype	CRX.443	chr10	41306811	41306975
CRX.443_full_mutant	C	dependent	allCrxSites	CRX.443	chr10	41306811	41306975
CRX.2131	C	dependent	wildtype	CRX.2131	chr15	74761404	74761568
CRX.2131_full_mutant	C	dependent	allCrxSites	CRX.2131	chr15	74761404	74761568
CRX.5236	C	dependent	wildtype	CRX.5236	chr7	52657007	52657171
CRX.5236_full_mutant	C	dependent	allCrxSites	CRX.5236	chr7	52657007	52657171
CRX.2075	C	dependent	wildtype	CRX.2075	chr15	39359285	39359449
CRX.2075_full_mutant	C	dependent	allCrxSites	CRX.2075	chr15	39359285	39359449
CRX.1804	C	dependent	wildtype	CRX.1804	chr14	25378006	25378170
CRX.1804_full_mutant	C	dependent	allCrxSites	CRX.1804	chr14	25378006	25378170
CRX.5801	C	dependent	wildtype	CRX.5801	chr8	122544329	122544493
CRX.5801_full_mutant	C	dependent	allCrxSites	CRX.5801	chr8	122544329	122544493
CRX.3114	C	dependent	wildtype	CRX.3114	chr19	44161988	44162152
CRX.3114_full_mutant	C	dependent	allCrxSites	CRX.3114	chr19	44161988	44162152
CRX.4319	C	dependent	wildtype	CRX.4319	chr4	151334752	151334916
CRX.4319_full_mutant	C	dependent	allCrxSites	CRX.4319	chr4	151334752	151334916
CRX.2655	C	dependent	wildtype	CRX.2655	chr17	66319623	66319787
CRX.2655_full_mutant	C	dependent	allCrxSites	CRX.2655	chr17	66319623	66319787
CRX.451	C	dependent	wildtype	CRX.451	chr10	42551258	42551422
CRX.451_full_mutant	C	dependent	allCrxSites	CRX.451	chr10	42551258	42551422
CRX.267	C	dependent	wildtype	CRX.267	chr1	158765041	158765205
CRX.267_full_mutant	C	dependent	allCrxSites	CRX.267	chr1	158765041	158765205
CRX.5828	C	dependent	wildtype	CRX.5828	chr8	125874035	125874199
CRX.5828_full_mutant	C	dependent	allCrxSites	CRX.5828	chr8	125874035	125874199
CRX.1123	C	dependent	wildtype	CRX.1123	chr11	106208108	106208272
CRX.1123_full_mutant	C	dependent	allCrxSites	CRX.1123	chr11	106208108	106208272
CRX.130	C	dependent	wildtype	CRX.130	chr1	80421365	80421529
CRX.130_full_mutant	C	dependent	allCrxSites	CRX.130	chr1	80421365	80421529
CRX.1015	C	dependent	wildtype	CRX.1015	chr11	88251936	88252100
CRX.1015_full_mutant	C	dependent	allCrxSites	CRX.1015	chr11	88251936	88252100
CRX.2799	C	dependent	wildtype	CRX.2799	chr18	39325424	39325588
CRX.2799_full_mutant	C	dependent	allCrxSites	CRX.2799	chr18	39325424	39325588
CRX.1999	C	dependent	wildtype	CRX.1999	chr14	122094829	122094993
CRX.1999_full_mutant	C	dependent	allCrxSites	CRX.1999	chr14	122094829	122094993
CRX.3531	C	dependent	wildtype	CRX.3531	chr2	136157234	136157398
CRX.3531_full_mutant	C	dependent	allCrxSites	CRX.3531	chr2	136157234	136157398
CRX.5662	C	dependent	wildtype	CRX.5662	chr8	73455382	73455546
CRX.5662_full_mutant	C	dependent	allCrxSites	CRX.5662	chr8	73455382	73455546
CRX.6104	C	dependent	wildtype	CRX.6104	chr9	69360224	69360388
CRX.6104_full_mutant	C	dependent	allCrxSites	CRX.6104	chr9	69360224	69360388
CRX.4094	C	dependent	wildtype	CRX.4094	chr4	101678279	101678443
CRX.4094_full_mutant	C	dependent	allCrxSites	CRX.4094	chr4	101678279	101678443
CRX.4314	C	dependent	wildtype	CRX.4314	chr4	150580678	150580842
CRX.4314_full_mutant	C	dependent	allCrxSites	CRX.4314	chr4	150580678	150580842
CRX.1585	C	dependent	wildtype	CRX.1585	chr13	45063877	45064041
CRX.1585_full_mutant	C	dependent	allCrxSites	CRX.1585	chr13	45063877	45064041
CRX.168	C	dependent	wildtype	CRX.168	chr1	95656856	95657020
CRX.168_full_mutant	C	dependent	allCrxSites	CRX.168	chr1	95656856	95657020
CRX.6158	C	dependent	wildtype	CRX.6158	chr9	87109650	87109814
CRX.6158_full_mutant	C	dependent	allCrxSites	CRX.6158	chr9	87109650	87109814
CRX.3434	C	dependent	wildtype	CRX.3434	chr2	113273316	113273480
CRX.3434_full_mutant	C	dependent	allCrxSites	CRX.3434	chr2	113273316	113273480
CRX.2738	C	dependent	wildtype	CRX.2738	chr18	10621089	10621253
CRX.2738_full_mutant	C	dependent	allCrxSites	CRX.2738	chr18	10621089	10621253
CRX.481	C	dependent	wildtype	CRX.481	chr10	60684859	60685023
CRX.481_full_mutant	C	dependent	allCrxSites	CRX.481	chr10	60684859	60685023
CRX.288	C	dependent	wildtype	CRX.288	chr1	168729451	168729615
CRX.288_full_mutant	C	dependent	allCrxSites	CRX.288	chr1	168729451	168729615
CRX.2118	C	dependent	wildtype	CRX.2118	chr15	72680871	72681035
CRX.2118_full_mutant	C	dependent	allCrxSites	CRX.2118	chr15	72680871	72681035
CRX.1923	C	dependent	wildtype	CRX.1923	chr14	63478296	63478460
CRX.1923_full_mutant	C	dependent	allCrxSites	CRX.1923	chr14	63478296	63478460
CRX.3577	C	dependent	wildtype	CRX.3577	chr2	153082945	153083109
CRX.3577_full_mutant	C	dependent	allCrxSites	CRX.3577	chr2	153082945	153083109
CRX.3859	C	dependent	wildtype	CRX.3859	chr3	103476730	103476894
CRX.3859_full_mutant	C	dependent	allCrxSites	CRX.3859	chr3	103476730	103476894
CRX.4852	C	dependent	wildtype	CRX.4852	chr6	55253197	55253361
CRX.4852_full_mutant	C	dependent	allCrxSites	CRX.4852	chr6	55253197	55253361
CRX.935	C	dependent	wildtype	CRX.935	chr11	75439348	75439512
CRX.935_full_mutant	C	dependent	allCrxSites	CRX.935	chr11	75439348	75439512
CRX.1402	C	dependent	wildtype	CRX.1402	chr12	87207733	87207897
CRX.1402_full_mutant	C	dependent	allCrxSites	CRX.1402	chr12	87207733	87207897
CRX.6273	C	dependent	wildtype	CRX.6273	chr9	122013123	122013287
CRX.6273_full_mutant	C	dependent	allCrxSites	CRX.6273	chr9	122013123	122013287
CRX.1411	C	dependent	wildtype	CRX.1411	chr12	87857766	87857930
CRX.1411_full_mutant	C	dependent	allCrxSites	CRX.1411	chr12	87857766	87857930
CRX.2207	C	dependent	wildtype	CRX.2207	chr15	86226969	86227133
CRX.2207_full_mutant	C	dependent	allCrxSites	CRX.2207	chr15	86226969	86227133
CRX.5905	C	dependent	wildtype	CRX.5905	chr9	29251395	29251559
CRX.5905_full_mutant	C	dependent	allCrxSites	CRX.5905	chr9	29251395	29251559
CRX.2773	C	dependent	wildtype	CRX.2773	chr18	34117051	34117215
CRX.2773_full_mutant	C	dependent	allCrxSites	CRX.2773	chr18	34117051	34117215
CRX.5970	C	dependent	wildtype	CRX.5970	chr9	47210063	47210227
CRX.5970_full_mutant	C	dependent	allCrxSites	CRX.5970	chr9	47210063	47210227
CRX.6110	C	dependent	wildtype	CRX.6110	chr9	72066809	72066973
CRX.6110_full_mutant	C	dependent	allCrxSites	CRX.6110	chr9	72066809	72066973
CRX.1146	C	dependent	wildtype	CRX.1146	chr11	107283193	107283357
CRX.1146_full_mutant	C	dependent	allCrxSites	CRX.1146	chr11	107283193	107283357
CRX.5724	C	dependent	wildtype	CRX.5724	chr8	93649483	93649647
CRX.5724_full_mutant	C	dependent	allCrxSites	CRX.5724	chr8	93649483	93649647
CRX.4391	C	dependent	wildtype	CRX.4391	chr5	25259898	25260062
CRX.4391_full_mutant	C	dependent	allCrxSites	CRX.4391	chr5	25259898	25260062
CRX.851	C	dependent	wildtype	CRX.851	chr11	62127252	62127416
CRX.851_full_mutant	C	dependent	allCrxSites	CRX.851	chr11	62127252	62127416
CRX.3465	C	dependent	wildtype	CRX.3465	chr2	120534389	120534553
CRX.3465_full_mutant	C	dependent	allCrxSites	CRX.3465	chr2	120534389	120534553
CRX.2734	C	dependent	wildtype	CRX.2734	chr18	4993848	4994012
CRX.2734_full_mutant	C	dependent	allCrxSites	CRX.2734	chr18	4993848	4994012
CRX.1484	C	dependent	wildtype	CRX.1484	chr12	112326922	112327086
CRX.1484_full_mutant	C	dependent	allCrxSites	CRX.1484	chr12	112326922	112327086
CRX.402	C	dependent	wildtype	CRX.402	chr10	19053532	19053696
CRX.402_full_mutant	C	dependent	allCrxSites	CRX.402	chr10	19053532	19053696
CRX.3431	C	dependent	wildtype	CRX.3431	chr2	112356989	112357153
CRX.3431_full_mutant	C	dependent	allCrxSites	CRX.3431	chr2	112356989	112357153
CRX.5171	C	dependent	wildtype	CRX.5171	chr7	29280524	29280688
CRX.5171_full_mutant	C	dependent	allCrxSites	CRX.5171	chr7	29280524	29280688
[truncated: 1,648 more rows]
