# Supplementary material for: Pathogenic variants in CRX have distinct cis-regulatory effects on enhancers and silencers in photoreceptors
Source: Genome Res. 2024 Feb;34(2):243–55. doi: 10.1101/gr.278133.123 (PMC10984388; doi:10.1101/gr.278133.123)
Supplement: Supplement 5 [file Supplemental_Data_S1.fa.zip › Supplemental_Data_S1.fa]

Supplemental Data S1. CRE sequences in FASTA format.

>CRX.5539
AACAGGTGCTGATCTCAGTCCTAGAGAGGAGGACACAGGCTGATTACTCCAGGCCCTGCTGGCCTAAATCCCCTAAATTAGCAAGCAGCAGGTTTAGTGAGCTCAGAGGCCAATGTCTTTAAAACGAGGTGGGGAATTATCTCTAGGGTAAGACGCCTGATGTC
>CRX.5539_full_mutant
AACAGGTGCTGCTCTCAGTCCTAGAGAGGAGGACACAGGCTGATTACTCCAGGCCCTGCTGGCCTAACTCCCCTAAATTAGCAAGCAGCAGGTTTAGTGAGCTCAGAGGCCAATGTCTTTAAAACGAGGTGGGGAGTTATCTCTAGGGTAAGACGCCTGATGTC
>CRX.2613
GGGTGCCCTGCTCCATGCTTAGCTCCATAAGCCCTTACTATTGTTACACACCTCAAGCAATGCTTCCCCACTATGGGTTCTTAATCCTCTTTAAAGCGATATATTTATGCCTCAGTAGGTCAGCGGTATTTATAGGGCAGGTTATGGGCAGCTGGCCCACTTGA
>CRX.2613_full_mutant
GGGTGCCCTGCTCCATGCTTAGCTCCATACGCCCTTACTATTGTTACACACCTCAAGCAATGCTTCCCCACTATGGGTTCTTACTCCTCTTTAAAGCGATATATTTATGCCTCAGTAGGTCAGCGGTATTTATAGGGCAGGTTATGGGCAGCTGGCCCACTTGA
>CRX.1992
GTAAACGCCCTCCAGCAGTCATTGCGGCACTAAAGACAGGATGGGCAACGTATGAGCATTTATCAAATGGCATCTAAGAAGGTTAAGACACAGTTAATCCCCCAGTGGGTGCCAGCCAAGAGCCTCAAAGCTTAATGTAGAGATATCAGTTCTGTCCTTCGGCA
>CRX.1992_full_mutant
GTAAACGCCCTCCAGCAGTCATTGCGGCACTAAAGACAGGATGGGCAACGTATGAGCATTTATCAAATGGCATCTAAGAAGGTTAAGACACAGTTACTCCCCCAGTGGGTGCCAGCCAAGAGCCTCAAAGGTTAATGTAGAGATATCAGTTCTGTCCTTCGGCA
>CRX.5827
GGAACGAGCTAGCTTATGGCCTAGGCATTTATTATTAATGTTAAGCCTTTGAGTTATTTGGGAACTGGGGCACAGGTGGAAAAGCTCGCGGTTATAAGCTGATCTCGTCTCCTTGTGGAAGGAGGCTGGGATGACAGATTTTGCAATGCGTGTGGACTTTCCAT
>CRX.5827_full_mutant
GGAACGAGCTAGCTTATGGCCTAGGCATTTATTATTAATGTTACGCCTTTGAGTTATTTGGGAACTGGGGCACAGGTGGAAAAGCTCGCGGTTATACGCTGCTCTCGTCTCCTTGTGGAAGGAGGCTGGGATGACAGATTTTGCAATGCGTGTGGACTTTCCAT
>CRX.400
AAATCATCTAACCTCCAAATGTCCTACTGACCTACTTCCACCAGATAAGCTCCCCATCCTATATCCGATAGCCTCCCAAAATAGTGCCATCACCTAGGAAACAAGGGTTTAAGACATGAGTCTGTGAGGACATGTATAGCTGTAGGTGCATTTTCGATTCAAAC
>CRX.400_full_mutant
AAATCATCTAACCTCCAAATGTCCTACTGACCTACTTCCACCAGATACGCTCCCCATCCTATATCCGATAGCCTCCCAAAATAGTGCCATCACCTAGGAAACAAGGGTTTAAGACATGAGTCTGTGAGGACATGTATAGCTGTAGGTGCATTTTCGATTCAAAC
>CRX.4927
GGAGGTCAGGCTTGGAGACACTCCACTCCTCAGCAATCCCTGAAAATCCCTCCCGTGGGACTCACAGGCCCCACTAATCGGTCACATGGCTGACCTTGAGCACAGACGCTGATCCACACATGAGTCCAGGCTGCCTCCTCCCAACTTGGGCCGGGGAGGCCTTT
>CRX.4927_full_mutant
GGAGGTCAGGCTTGGAGACACTCCACTCCTCAGCAATCCCTGAAACTCCCTCCCGTGGGACTCACAGGCCCCACTAATCGGTCACATGGCTGACCTTGAGCACAGACGCTGCTCCACACATGAGTCCAGGCTGCCTCCTCCCAACTTGGGCCGGGGAGGCCTTT
>CRX.4104
TCAGTGCAGAGATGGGACTTGGTATTTTACTGGTTTGTCCTTACCAGATCATGTTGAAATCTAATCTCATTTGTGGGGCATTAAGAGAGTGGAGCTTTAAATCAGGGATGCTATTTAAAGGTGTGTCTTGGGCTTACAAGACGGCTCAGTGGGTAAGAATGTTT
>CRX.4104_full_mutant
TCAGTGCAGAGATGGGACTTGGTATTTTACTGGTTTGTCCTTACCAGATCATGTTGAAATCTACTCTCATTTGTGGGGCGTTAAGAGAGTGGAGCTTTAAATCAGGGATGCTATTTAAAGGTGTGTCTTGGGGTTACAAGACGGCTCAGTGGGTAAGAATGTTT
>CRX.6145
AACCTCTTCATCTCCAGGAGCTCCCATCAGCTTCCTGCTGCCGCCAGGGTGAAGTAGTGCATCCGCGCACTATCTTTAGCCAAGAACATTATCCTGCCTACCTTGAGCATTGCGCGCGCTAACCCTGTGATCCAGGCTAAGGATATTTAAAGTCCCTGACTCTA
>CRX.6145_full_mutant
AACCTCTTCATCTCCAGGAGCTCCCATCAGCTTCCTGCTGCCGCCAGGGTGAAGTAGTGCATCCGCGCACTATCTTTAGCCAAGAACATTATCCTGCCTACCTTGAGCATTGCGCGCGCTAACCCTGTGCTCCAGGCTAAGGATATTTAAAGTCCCTGACTCTA
>CRX.4515
TTTGGCCTTTAAGGACCAGCTCGCAAATATGTGTGAAAAAACCCCCTAAGCACCTGCTAACAGGATTAGACTAGAGTTAAACCAGATCATGTGTCCATCCTGTTCCACCTTTAGCGTCCCAAGGTCCTTGTCTTTCAGAGAGGTACCCCGCAGCGGCGCCCTAG
>CRX.4515_full_mutant
TTTGGCCTTTAAGGACCAGCTCGCAAATATGTGTGAAAAAACCCCCTAAGCACCTGCTAACAGGGTTAGACTAGAGTTAAACCAGATCATGTGTCCATCCTGTTCCACCTTTAGCGTCCCAAGGTCCTTGTCTTTCAGAGAGGTACCCCGCAGCGGCGCCCTAG
>CRX.5363
ATCACTTTACATACATTATCTCATTTAATACGCATAACCGTAATCGGTAGCTGCTTTTATTAGCAGCTTTACAACGGAAGGAGCGGAGCGAGCTTATGTTCCCCAGGCATTAATCCTAATCAGCTAGAAAATGGTGGAGCCATGTTTGGGCTCTGCTTTCAGGT
>CRX.5363_full_mutant
ATCACTTTACATACATTATCTCATTTACTACGCATAACCGTAATCGGTAGCTGCTTTTATTAGCAGCTTTACAACGGAAGGAGCGGAGCGAGGTTATGTTCCCCAGGCGTTACTCCTACTCAGCTAGAAAATGGTGGAGCCATGTTTGGGCTCTGCTTTCAGGT
>CRX.4252
AGATCCCAGAGAGGGCCTCCGGATATGATGTAACTAATTACAGTTATCGGGTCACTAATTAAGATTATCCCTTGTTGTTAAACACTGCCAGTCACCTCTCTACGTGAGAGGCAATTCACACTCAGGCTTATCAGCAATTACTCCTGGGTTAGCAGTCATGTCTG
>CRX.4252_full_mutant
AGATCCCAGAGAGGGCCTCCGGATATGATGTAACTAATTACAGTTATCGGGTCACTAATTAAGGTTATCCCTTGTTGTTAAACACTGCCAGTCACCTCTCTACGTGAGAGGCAATTCACACTCAGGGTTATCAGCAATTACTCCTGGGTTAGCAGTCATGTCTG
>CRX.2629
GACAGACAGACAGACAGCACTAATACCCCTCTGGGATCTTTGCTCCTTTGCTGAACTGCAAGGCCGAACAACTCCTTAGGTGTGGAAAGTCAGTTGGGTATTATCCGGTGATTAGCTGGGTATTAGCCCCAGGGCCCAGGTAGTCAGTCAGTCAGTCAGTCACA
>CRX.2629_full_mutant
GACAGACAGACAGACAGCACTACTACCCCTCTGGGATCTTTGCTCCTTTGCTGAACTGCAAGGCCGAACAACTCCTTAGGTGTGGAAAGTCAGTTGGGTGTTATCCGGTGGTTAGCTGGGTGTTAGCCCCAGGGCCCAGGTAGTCAGTCAGTCAGTCAGTCACA
>CRX.1372
CTGAGATGACAGAGGGGCGGGGGGACATAGAGGATCTGTGAGCTGTTCCTCCCTCCTCAGCCATATTTACCCCTCCCAACTTAATCCGATTTCAGATTAGGCTCAGGGGCCTGATGGAACGTAAATCCTAAAACTGATGCCCCAAAAACTCAGGCTGGGCAGTT
>CRX.1372_full_mutant
CTGAGATGACAGAGGGGCGGGGGGACATAGAGGATCTGTGAGCTGTTCCTCCCTCCTCAGCCATATTTACCCCTCCCAACTTACTCCGATTTCAGGTTAGGCTCAGGGGCCTGATGGAACGTAACTCCTAAAACTGATGCCCCAAAAACTCAGGCTGGGCAGTT
>CRX.3944
TGGTGGAGCTTCCTTGTCTCTCTAATGGAATTACAGCCGTGGGCTGGGCTGCTGTGTTGCTGCAGTGGCTGTCCTTGTCCTTGGTCTTGTTTGATGTAAGACTTAAGGCTCAGATTACTTGAGGATTTTATTAGACCTCTGGCAAATTTGTTAACCCTTTCATG
>CRX.3944_full_mutant
TGGTGGAGCTTCCTTGTCTCTCTAATGGAGTTACAGCCGTGGGCTGGGCTGCTGTGTTGCTGCAGTGGCTGTCCTTGTCCTTGGTCTTGTTTGATGTAAGACTTAAGGCTCAGGTTACTTGAGGGTTTTATTAGACCTCTGGCAAATTTGTTAACCCTTTCATG
>CRX.3045
ATGGTGACAAGTGAAAGGTGTGTTAGATGGCGACAGCCATTGAGACTTAGTGAGCACTATCGTCCTGAACATGTAGTATGTCTCAGAGCCTGAGCTAAGTGGCTTACGTGCATTTCACTTGAATGTTAATCCCATAAGACCGAATAGAAGTGTGTTGCTTTTCT
>CRX.3045_full_mutant
ATGGTGACAAGTGAAAGGTGTGTTAGATGGCGACAGCCATTGAGACTTAGTGAGCACTATCGTCCTGAACATGTAGTATGTCTCAGAGCCTGAGCTAAGTGGGTTACGTGCATTTCACTTGAATGTTACTCCCATAAGACCGAATAGAAGTGTGTTGCTTTTCT
>CRX.2443
GAGGAAGTCCCTATGGCTGTAAGTCCCTGTGTCTTTAAGTCCTTGCACCTCAAAGTTCCTGTGCCTGTAAGTCCCTAAGCCTCTAAGTCCCTGTGCCTGTAAGTCCCTAAGCCTCTAAGTCCCTGTGCCTGTAAGTCCCTGTACCTGTAAGTTCTTGCGCCTGT
>CRX.2443_full_mutant
GAGGAAGTCCCTATGGCTGTAAGTCCCTGTGTCTTTAAGTCCTTGCACCTCAAAGTTCCTGTGCCTGTAAGTCCCTACGCCTCTAAGTCCCTGTGCCTGTAAGTCCCTACGCCTCTAAGTCCCTGTGCCTGTAAGTCCCTGTACCTGTAAGTTCTTGCGCCTGT
>CRX.5794
GCCACCCACACCCTTCCCTAAAGTCCTAGATCTCCTGTATCTATGGCTACGGCCCCACCCCCCAGCCCCCCAGCAGGCTAATCCTGCAATGCCCCTGTGGCCACATGCCCCAGCCCTCGTGTCCAGGGATTAGATTAAGGAGACATTGTTCAGTTTATCACTGT
>CRX.5794_full_mutant
GCCACCCACACCCTTCCCTAAAGTCCTAGATCTCCTGTATCTATGGCTACGGCCCCACCCCCCAGCCCCCCAGCAGGCTACTCCTGCAATGCCCCTGTGGCCACATGCCCCAGCCCTCGTGTCCAGGGGTTAGGTTAAGGAGACATTGTTCAGTTTATCACTGT
>CRX.2669
AGCTGTATGCTTAAGAGGCTCTGGAAATGGGAGCATTTGAAAACCCTTGAACGCCAAGTGCAGTTAAGCAGATAAAGGGATAAAGGTCGGAGCTTTGTTTCTTGAATGGCTGTATGCTTGTTCTCCTTGCTTAGCCTTGTGCGTTTTGGTTTACTGACTGGACT
>CRX.2669_full_mutant
AGCTGTATGCTTAAGAGGCTCTGGAAATGGGAGCATTTGAAAACCCTTGAACGCCAAGTGCAGTTAAGCAGATAAAGGGGTAAAGGTCGGAGCTTTGTTTCTTGAATGGCTGTATGCTTGTTCTCCTTGCTTAGCCTTGTGCGTTTTGGTTTACTGACTGGACT
>CRX.4968
GCTAGGCTGTGGTGACACAAGCAAGAGGACTAAGCCACAGGTGAGGAGAAAGGGGGGGGGGGGTCTGCTGACCCAGCAACACTCTTTCCTTCTGAGGCTTAAGAGCTATTAGCGTAGGTGACTCAGTCCCTAATCCTCCATTCAATGCCCTGTGACTGCCCCTG
>CRX.4968_full_mutant
GCTAGGCTGTGGTGACACAAGCAAGAGGACTACGCCACAGGTGAGGAGAAAGGGGGGGGGGGGTCTGCTGACCCAGCAACACTCTTTCCTTCTGAGGGTTAAGAGCTATTAGCGTAGGTGACTCAGTCCCTACTCCTCCATTCAATGCCCTGTGACTGCCCCTG
>CRX.1012
ACTGCGAGGACGAAGGCCGTAGAGTCTTGTGAGGTTTGTCTTAATGAGGCTTAATGCCTAATTAGTACACCAGCAACGGCAAGGCATACATGTTGACTGTATCCAGTCCACGGAGAGAGAGAGGGTGAGCTTAATCTGGGAAGGGTTCATTCACTTAAGTAGCT
>CRX.1012_full_mutant
ACTGCGAGGACGAAGGCCGTAGAGTCTTGTGAGGTTTGTCTTAATGAGGGTTACTGCCTAATTAGTACACCAGCAACGGCAAGGCATACATGTTGACTGTATCCAGTCCACGGAGAGAGAGAGGGTGAGGTTACTCTGGGAAGGGTTCATTCACTTAAGTAGCT
>CRX.4242
TCACCTGGCTGAGTCAGGGGTGGTAATGGCTATGGGAGAGGCCCTGGAGGATTAACATGATTAAAGTGTTAATCTAAGTCCCACTGGGGAGAGAGAAGTGCCTGGTTGTGGGCAACAATCACACCTTATTGTTGCCTCTGGAAAGGTGTTAGGAGCTCTGCAGA
>CRX.4242_full_mutant
TCACCTGGCTGAGTCAGGGGTGGTAATGGCTATGGGAGAGGCCCTGGAGGGTTAACATGGTTAAAGTGTTACTCTAAGTCCCACTGGGGAGAGAGAAGTGCCTGGTTGTGGGCAACAATCACACCTTATTGTTGCCTCTGGAAAGGTGTTAGGAGCTCTGCAGA
>CRX.2054
AGAGAGAGATGTCTATCTCAAGCCACGTTGAGACCTGAGACCGTCACGGAAGATAGGGGTGACCTAAAAACTGGCTTAAAGAGGATTACAGGTGTTCAGATCAAGCCATACTCATCTTAGTTGGAAATGTTAAAGGGAAATGGTTACCCTGTCTTATCCTGGTG
>CRX.2054_full_mutant
AGAGAGAGATGTCTATCTCAAGCCACGTTGAGACCTGAGACCGTCACGGAAGATAGGGGTGACCTAAAAACTGGGTTAAAGAGGGTTACAGGTGTTCAGGTCAAGCCATACTCATCTTAGTTGGAAATGTTAAAGGGAAATGGTTACCCTGTCTTATCCTGGTG
>CRX.4586
TCCCCTTAGCTACAGAGTGAATTAGAAGCCAGCCTGACATACAAAACACCAGATCGTCTAGACCTGCGCACAGCCTGGTTAATCTCTGTCCCTGTCTCCCCTGTCCCGTGCGCACAACCTGGTTAATCCCTGGTTCCCCAGTCAACGGATTTCGGAGTCAGGTG
>CRX.4586_full_mutant
TCCCCTTAGCTACAGAGTGAATTAGAAGCCAGCCTGACATACAAAACACCAGATCGTCTAGACCTGCGCACAGCCTGGTTACTCTCTGTCCCTGTCTCCCCTGTCCCGTGCGCACAACCTGGTTACTCCCTGGTTCCCCAGTCAACGGGTTTCGGAGTCAGGTG
>CRX.2651
TGAAAGAAACATTGATAAAATGCAAATGCGTAGTTTGAAAGGCAAGAAGATAAAGTAGGATTTGGGTGACTCGTCTTGTTCTATTTTGGTTTTATCTGGGTTTTCTAGGTCCCAAATCTGATTAGCATATTTAATCTTATGCAATGTCAGGAATGGTTTACTGT
>CRX.2651_full_mutant
TGAAAGAAACATTGATAAAATGCAAATGCGTAGTTTGAAAGGCAAGAAGATAAAGTAGGGTTTGGGTGACTCGTCTTGTTCTATTTTGGTTTTATCTGGGTTTTCTAGGTCCCAACTCTGGTTAGCATATTTACTCTTATGCAATGTCAGGAATGGTTTACTGT
>CRX.5800
GATCTCCCAAAAGGCCTTGTGTGACCATCCTGTCTGGGCAGGCTGGATTAAGAGCTGTTAATCCAGGGGCTCAAGAGATGGTTCTGTGGAACACTTGCTGCTCTTGCAGAGGACTTGGGTATGATCCCAAAGGGTAGCTCACAACCTTGTCTGTAACTCCAGGC
>CRX.5800_full_mutant
GATCTCCCAAAAGGCCTTGTGTGACCATCCTGTCTGGGCAGGCTGGGTTAAGAGCTGTTACTCCAGGGGGTCAAGAGATGGTTCTGTGGAACACTTGCTGCTCTTGCAGAGGACTTGGGTATGCTCCCAAAGGGTAGCTCACAACCTTGTCTGTAACTCCAGGC
>CRX.381
ACATGGGTCCCAGGCTTCATAATCCTAAGTACCGGGCTCTAAAGCAAGATTTGTCATAAACGAATTGCTTGAGCACTGACACTCACCTGTAAGAGAGCCCCTGACCTCCTAACCTCAGAGCAGCTTAGTGTAAATCTCCTGCTAAGGCAGAGTGAAGAAGCCCT
>CRX.381_full_mutant
ACATGGGTCCCAGGCTTCATACTCCTAAGTACCGGGCTCTAAAGCAAGATTTGTCATAAACGAATTGCTTGAGCACTGACACTCACCTGTAAGAGAGCCCCTGACCTCCTAACCTCAGAGCAGGTTAGTGTAACTCTCCTGCTAAGGCAGAGTGAAGAAGCCCT
>CRX.1954
TACAATGTCCTTGATGCAATCTGGTGAAAATAAGCTGGTACAAAAGGAGATTAGACTCTGAGATTCTTGCCGGTCTGAGGAGAGCGCCGCTTAAGCCTCGCGCAGACCTCATTTATCCTGGCTTGACTCGGGGATTCAGGTTTAAGTGGTTCCCCTGTCTACTT
>CRX.1954_full_mutant
TACAATGTCCTTGATGCAATCTGGTGAAAATACGCTGGTACAAAAGGAGGTTAGACTCTGAGATTCTTGCCGGTCTGAGGAGAGCGCCGCTTACGCCTCGCGCAGACCTCATTTATCCTGGCTTGACTCGGGGATTCAGGTTTAAGTGGTTCCCCTGTCTACTT
>CRX.3680
CAGAGTCATCAAAGCCATTTTTACAAGGTAGACATAGGACTGGGGGATTAAAGGCTTTCATGGCCTCACTTGCCAACCTGCCTCCCCCCCCCCCCCCCAAGGCTCTGGGTGAGTACCTATTAACTTCTCTCCACTCTCTAATCCCAAATCCATCTCCACTTTGC
>CRX.3680_full_mutant
CAGAGTCATCAAAGCCATTTTTACAAGGTAGACATAGGACTGGGGGGTTAAAGGCTTTCATGGCCTCACTTGCCAACCTGCCTCCCCCCCCCCCCCCCAAGGCTCTGGGTGAGTACCTATTAACTTCTCTCCACTCTCTACTCCCAACTCCATCTCCACTTTGC
>CRX.2961
TTATAGACCTTAAATCACTTTCTTATCACCTCCCTGTGTCCTTCGGCCGTCATATCTTGCACTTACCAACCTTCTTAGACCCTAAACCACATCTTAAATCTTCACAACTTAAGCTTCTTATCTTTTCTGAGTCTGCTAATGAGGTAGACTGTAAGACAGACATG
>CRX.2961_full_mutant
TTATAGACCTTAAATCACTTTCTTATCACCTCCCTGTGTCCTTCGGCCGTCATATCTTGCACTTACCAACCTTCTTAGACCCTAAACCACATCTTAAATCTTCACAACTTACGCTTCTTATCTTTTCTGAGTCTGCTAATGAGGTAGACTGTAAGACAGACATG
>CRX.1301
TCTTTCTGCCTTTGTGCTTCATATACTGCCTCTCCTTTAGTTGCACGGAAAAGGGAGGATTTGATGGATGCTATTTTTAACAGGAGCCGGGATAAAAGGAGGTATTATCTCTAATGCTGGGAAGGAAGGTGACCACAGACAAACATTTGGTGATGGGAGGGAGG
>CRX.1301_full_mutant
TCTTTCTGCCTTTGTGCTTCATATACTGCCTCTCCTTTAGTTGCACGGAAAAGGGAGGGTTTGATGGATGCTATTTTTAACAGGAGCCGGGGTAAAAGGAGGTGTTATCTCTAATGCTGGGAAGGAAGGTGACCACAGACAAACATTTGGTGATGGGAGGGAGG
>CRX.125
TTTTCTTTTTATTATATTTATTTTGTGCATGTGTACTTGTATCCCATGGTGAACTCAGGTCATCAAGCTTCGCACTAAGCACCTATAATCCTCTGAGTCACCTTGCCAGTCTCTCTCTCTCTCTCTCTCTCTCTCTCTCTCTCTCTCTCTCTCTCAACAAAACA
>CRX.125_full_mutant
TTTTCTTTTTATTATATTTATTTTGTGCATGTGTACTTGTATCCCATGGTGAACTCAGGTCATCAAGCTTCGCACTAAGCACCTATACTCCTCTGAGTCACCTTGCCAGTCTCTCTCTCTCTCTCTCTCTCTCTCTCTCTCTCTCTCTCTCTCTCAACAAAACA
>CRX.2242
CTTACACTGAGCTGGCAGCACTGACATTTGTACTCACTAGGGAACTAGAGAGAAGCTTACACAGCAACTGCCCCAGGTGGCCCCAGAGCCAGAGGCTTAGGAGGGATAACAACACTCCAAGCAGCTGCCCCGAGGAACCCAAAGCAGAAGGAAAGCCAGGGGCT
>CRX.2242_full_mutant
CTTACACTGAGCTGGCAGCACTGACATTTGTACTCACTAGGGAACTAGAGAGAAGCTTACACAGCAACTGCCCCAGGTGGCCCCAGAGCCAGAGGGTTAGGAGGGATAACAACACTCCAAGCAGCTGCCCCGAGGAACCCAAAGCAGAAGGAAAGCCAGGGGCT
>CRX.2981
TTCCTGGGGCTCCGACCCCCACCCACATTGATGAGCTCTAGATAGGATTTGTGTCTCCTAGCTGCTGCCCGACTTAAGGACCTGGACCTGGGGAGGCATCAGCACTAAAGGTCACGCTAACTAATCCTGCTTGTCGGGCACAGAGCTGCTAAAATTAAAACTGC
>CRX.2981_full_mutant
TTCCTGGGGCTCCGACCCCCACCCACATTGATGAGCTCTAGATAGGGTTTGTGTCTCCTAGCTGCTGCCCGACTTAAGGACCTGGACCTGGGGAGGCATCAGCACTAAAGGTCACGCTAACTACTCCTGCTTGTCGGGCACAGAGCTGCTAAAATTAAAACTGC
>CRX.6230
TGCATCATCCAACACCAGGAGTTTGCTTCTGGTGTTAGCTCTCAGATCTGGGACACTTTGGATTTGCAGATTATAAACACTTTGTCTGTACAGGATTTAACCAAGGTCTGACCTCCTTATACATAATCGCAGATTAAAGGTGCCAGATAACTGACCTCATTTTA
>CRX.6230_full_mutant
TGCATCATCCAACACCAGGAGTTTGCTTCTGGTGTTAGCTCTCAGATCTGGGACACTTTGGGTTTGCAGGTTATAAACACTTTGTCTGTACAGGGTTTAACCAAGGTCTGACCTCCTTATACATAATCGCAGGTTAAAGGTGCCAGATAACTGACCTCATTTTA
>CRX.3453
GTCCTTGAGACCATAGCTTCAGAATGGAGCTGTGGCTTAAAAGTAAAAAGCCCTGACCAAAGTTGGAAGATCCTGTTCTGCTTGCCGCTGTCCTACTTCACAGGAAATCCTCTTATCAGATCTGCTGAGCACTTGAGAGTCACCTCCCCGGTGTCCAGATGCCA
>CRX.3453_full_mutant
GTCCTTGAGACCATAGCTTCAGAATGGAGCTGTGGGTTAAAAGTAAAAAGCCCTGACCAAAGTTGGAAGATCCTGTTCTGCTTGCCGCTGTCCTACTTCACAGGAACTCCTCTTATCAGATCTGCTGAGCACTTGAGAGTCACCTCCCCGGTGTCCAGATGCCA
>CRX.2693
GTAGAGAAGTGAAGTGAGTTGTCCTTAAGCCTGTTACATTTGAGGCCATGGGAGGGCCTCCTGGGAGGACTCAGAGAGCAGCAGCTTTGCATGTAACGCCTAAGAGGATAAAGCCGAGTGATATAAGTGAAGATGGCGCCTGTCCTGAGTGAAGTCTGGCTGTA
>CRX.2693_full_mutant
GTAGAGAAGTGAAGTGAGTTGTCCTTACGCCTGTTACATTTGAGGCCATGGGAGGGCCTCCTGGGAGGACTCAGAGAGCAGCAGCTTTGCATGTAACGCCTAAGAGGATAAAGCCGAGTGATATAAGTGAAGATGGCGCCTGTCCTGAGTGAAGTCTGGCTGTA
>CRX.3580
ATGAGGCCCATATTCTCCACTTGATCTTCAGGCTCTGTCACCCAGCTGTCTCTCTTAAGCTCCCTCTTTCTTTCCCGGTGGCTAATCAGCCCAGTAGGCCAAAGCTTAGGATCAGAGAGACCATGGCCCCCTTCTCAGGCTCTATGCTTTTTTTTTTTTTTTTG
>CRX.3580_full_mutant
ATGAGGCCCATATTCTCCACTTGATCTTCAGGCTCTGTCACCCAGCTGTCTCTCTTACGCTCCCTCTTTCTTTCCCGGTGGCTACTCAGCCCAGTAGGCCAAAGGTTAGGGTCAGAGAGACCATGGCCCCCTTCTCAGGCTCTATGCTTTTTTTTTTTTTTTTG
>CRX.2245
AGACAAAAGCCATTTTTTTGCAGCCCACATTCGTAGAGAACAGATCTCAACGGCCTCCTCTATAATCCCCCGGAGATTATGTCCATCCCAAGAGGAGGGGAAACGAAGCAGGCTAAGACACCACTAGGCCTTGCTGGGGTCACTTTGCCAGGCAGAGTAGTTAA
>CRX.2245_full_mutant
AGACAAAAGCCATTTTTTTGCAGCCCACATTCGTAGAGAACAGATCTCAACGGCCTCCTCTATACTCCCCCGGAGGTTATGTCCATCCCAAGAGGAGGGGAAACGAAGCAGGCTAAGACACCACTAGGCCTTGCTGGGGTCACTTTGCCAGGCAGAGTAGTTAA
>CRX.2530
TAGGGGTCATGGGGAGAGGAGGGGACTCTAGGGCTCCCATCCCCCTCTAATCCCTTGGAGCCACCAGAAATAGCCACGGATTATCCCAAGGGGTGTTGCAGCCCCTGCTCTGGGTGAATGTCCTATCCACGCATGGTGGTCACTTCCAAGACTCAAAGCCCCCC
>CRX.2530_full_mutant
TAGGGGTCATGGGGAGAGGAGGGGACTCTAGGGCTCCCATCCCCCTCTACTCCCTTGGAGCCACCAGAAATAGCCACGGGTTATCCCAAGGGGTGTTGCAGCCCCTGCTCTGGGTGAATGTCCTATCCACGCATGGTGGTCACTTCCAAGACTCAAAGCCCCCC
>CRX.4750
GGGTTAAAAGGACGATAGCTATGAAGCTGAGGGGTGACAGAAATGAGTGAGGATCATATTCTCCTAGACTTGAAAGCTTTGTAGGGTGGGGCTATTGTAGCTGGGGGATGGACAGTAGAGAGAAGATTAAGGTCTGGGCTTAAGAGAACAGGAGAATAGATAGA
>CRX.4750_full_mutant
GGGTTAAAAGGACGATAGCTATGAAGCTGAGGGGTGACAGAAATGAGTGAGGGTCATATTCTCCTAGACTTGAAAGCTTTGTAGGGTGGGGCTATTGTAGCTGGGGGATGGACAGTAGAGAGAAGGTTAAGGTCTGGGGTTAAGAGAACAGGAGAATAGATAGA
>CRX.6026
GCACAAGAGGCTCCGACGAACAGCGTCAGGAGTTAGAAACAACTGCCTAGGTGCTGTGGTTTGATAAGAGGATAAAGGATGCACATTATAATCTAGAAGTAACCAATAAAACCGTGCTGGGGACAGCTGCAAGCTGGAGGCTCAGCGGGTAGAGGTGCTTGCTG
>CRX.6026_full_mutant
GCACAAGAGGCTCCGACGAACAGCGTCAGGAGTTAGAAACAACTGCCTAGGTGCTGTGGTTTGATAAGAGGATAAAGGATGCACATTATACTCTAGAAGTAACCAATAAAACCGTGCTGGGGACAGCTGCAAGCTGGAGGCTCAGCGGGTAGAGGTGCTTGCTG
>CRX.2004
GCATCCAGCAGTGGACAGACAATGTAGTATTTGGTGAACAGATAAGCTGCTCAGTGTTAGAATAAAATACCATCAGCTATGTCAGCAGGTAGTCACTTAGTGACCTTAAGCTTTAGAGGATTTTCTACTGCTATAAGATCGCTCTTAAGTTAGCAGTCTTCACA
>CRX.2004_full_mutant
GCATCCAGCAGTGGACAGACAATGTAGTATTTGGTGAACAGATACGCTGCTCAGTGTTAGAATAAAATACCATCAGCTATGTCAGCAGGTAGTCACTTAGTGACCTTACGCTTTAGAGGGTTTTCTACTGCTATAAGATCGCTCTTAAGTTAGCAGTCTTCACA
>CRX.1928
ATGCAGACAGAAAGTGGGGACTCTACCCCCACTTCTCGAGGGAGTGTGATTGGATCTGTATTTACCCTCTTAGAGAAGAGACTTCTAAAAATCCTCTTACAAATCAGAATGACCTCAGACAGGCCTGCTAGCTTTCTTAACCCAGGAGACAAGAGCTATCTGTC
>CRX.1928_full_mutant
ATGCAGACAGAAAGTGGGGACTCTACCCCCACTTCTCGAGGGAGTGTGATTGGATCTGTATTTACCCTCTTAGAGAAGAGACTTCTAAAACTCCTCTTACAAATCAGAATGACCTCAGACAGGCCTGCTAGCTTTCTTAACCCAGGAGACAAGAGCTATCTGTC
>CRX.4899
CCAGCCTTTGCCAGGGACCTTGACCTAGCACGGACTTGGTCGCCACGCTTAGCTCCCCCTGACCTGCTTTTGAACCCGCTAATCCACCCCAACTCTTGCCCCGACGTTCACTCCACGCGCTAATTCCCGGGGGCCCCACAGCCCCCACACTCCCTCTCGGCCCG
>CRX.4899_full_mutant
CCAGCCTTTGCCAGGGACCTTGACCTAGCACGGACTTGGTCGCCACGCTTAGCTCCCCCTGACCTGCTTTTGAACCCGCTACTCCACCCCAACTCTTGCCCCGACGTTCACTCCACGCGCTACTTCCCGGGGGCCCCACAGCCCCCACACTCCCTCTCGGCCCG
>CRX.3235
CTCCAAGGAGGACAGAAGGGCAGCAGAGGATTACCTTAGGCTCCCCGCCCCCGCCCGCCCCTCACCATCAGTGTTCATCCATCCATCCTGAGCTGCCCTTGATCCCTTGATCCACATTATATCCTGGGAAGGACAGAGGAGCTGTTGGAGAGCTCGGGGTCTCC
>CRX.3235_full_mutant
CTCCAAGGAGGACAGAAGGGCAGCAGAGGGTTACCTTAGGCTCCCCGCCCCCGCCCGCCCCTCACCATCAGTGTTCATCCATCCATCCTGAGCTGCCCTTGCTCCCTTGCTCCACATTATATCCTGGGAAGGACAGAGGAGCTGTTGGAGAGCTCGGGGTCTCC
>CRX.3541
GGGAAGCATCCTGGTGCTTCCCTTCTGAGAATTAACTCTCCTACTTGACTTAGTAGTGAAGAGGATTCAAACAGCTTTGCTCAGTAAGCAGCCTAGCTCTAGTTTGAAAGTGGGTGAGACTGAGCATGGACGTGCTGTTAGATAAGGTGGATCATGACTTGATA
>CRX.3541_full_mutant
GGGAAGCATCCTGGTGCTTCCCTTCTGAGAGTTAACTCTCCTACTTGACTTAGTAGTGAAGAGGATTCAAACAGCTTTGCTCAGTAAGCAGCCTAGCTCTAGTTTGAAAGTGGGTGAGACTGAGCATGGACGTGCTGTTAGATAAGGTGGGTCATGACTTGATA
>CRX.6321
AATACTTGCACACAGCTCTGGCTTGGGCGGTCTGCTCCTTCCTTACCATGGGATTACTCCGGGGTGGGGGAGGGTGGCTTAGGGCTAACACCAGTGGCAAATCCTAATATGCCTCTCCTCATCTCCCCTCCTCCAGTATGCTAGAGCAGATGGAATTGAAAGCA
>CRX.6321_full_mutant
AATACTTGCACACAGCTCTGGCTTGGGCGGTCTGCTCCTTCCTTACCATGGGGTTACTCCGGGGTGGGGGAGGGTGGGTTAGGGCTAACACCAGTGGCAACTCCTAATATGCCTCTCCTCATCTCCCCTCCTCCAGTATGCTAGAGCAGATGGAATTGAAAGCA
>CRX.5538
GAGAGGTGTGTGAAGAGACAGCCAGTGTCCCCAGCTCTATCATCAGCTCAGAAGAGGGACAGGAGCTGAGCAGGGACAGCAGAGATTTGCAGAGGAGCATTTCGTGACCTTGGCCTTGCTTGGAAGCTTAGAACAGCTTCCAAAAATAGAGATATTAAACCCAT
>CRX.5538_full_mutant
GAGAGGTGTGTGAAGAGACAGCCAGTGTCCCCAGCTCTATCATCAGCTCAGAAGAGGGACAGGAGCTGAGCAGGGACAGCAGAGGTTTGCAGAGGAGCATTTCGTGACCTTGGCCTTGCTTGGAAGGTTAGAACAGCTTCCAAAAATAGAGATATTAAACCCAT
>CRX.5250
TGTCTCTTATGTAACTACAGCTGGGGGATCAGGAACCTTCAGGTGTGCTTAGGCATAGCCTTAAGCTGCAAGCATTTGCACAATAGGCAGGGCTTGCACACACTCGTGGGTCATATAAGATTAAGGAGGGGCCAGGAAAGGGCGGCTGACTAGATGACCTCAAA
>CRX.5250_full_mutant
TGTCTCTTATGTAACTACAGCTGGGGGGTCAGGAACCTTCAGGTGTGCTTAGGCATAGCCTTACGCTGCAAGCATTTGCACAATAGGCAGGGCTTGCACACACTCGTGGGTCATATAAGGTTAAGGAGGGGCCAGGAAAGGGCGGCTGACTAGATGACCTCAAA
>CRX.2576
ACCAATACAGGGAAGACACTTCCAATGGCAGATTTGGCTCAGGACAGCTGGGAGGATATAAATGGAGATAATACTGTTAATACCTCTCCTGAGGCTGAGAGATGAGGCAGGAGAAAAACAAAACAAAGCCCTGCTGACTGAAAGCATAGGTGGATTCTAAATGG
>CRX.2576_full_mutant
ACCAATACAGGGAAGACACTTCCAATGGCAGGTTTGGCTCAGGACAGCTGGGAGGATATAAATGGAGATAATACTGTTACTACCTCTCCTGAGGCTGAGAGATGAGGCAGGAGAAAAACAAAACAAAGCCCTGCTGACTGAAAGCATAGGTGGATTCTAAATGG
>CRX.1835
CAGTACCCGCGAACACCTTGGGAGCGGCTGACACTCCGCCAGGGCCTGTCCCAAGCCTTTCAAAGAGATTAACTCTGCAGGAGGAGACGAAAGTCACGTCTCGCTGCTTTCCAGAAGCGCTCCAACACTTGTTCCTCATTGTCTCATGGGATGTGATAAATTGG
>CRX.1835_full_mutant
CAGTACCCGCGAACACCTTGGGAGCGGCTGACACTCCGCCAGGGCCTGTCCCAAGCCTTTCAAAGAGGTTAACTCTGCAGGAGGAGACGAAAGTCACGTCTCGCTGCTTTCCAGAAGCGCTCCAACACTTGTTCCTCATTGTCTCATGGGATGTGATAAATTGG
>CRX.3962
CATCGACTTGCTGTACCTAATGTAGCATGAGGATTGCTGAACCTCATGTAGCATTAGGAGGATCAAGCATCATTTAAGACGATCAGCACAGTACATCTAAGACAGCGAATGCCATCTACAGCAAAGACATTTTACCCCGAATGGCTCTACATAGGGAATACTCA
>CRX.3962_full_mutant
CATCGACTTGCTGTACCTAATGTAGCATGAGGATTGCTGAACCTCATGTAGCATTAGGAGGGTCAAGCATCATTTAAGACGATCAGCACAGTACATCTAAGACAGCGAATGCCATCTACAGCAAAGACATTTTACCCCGAATGGCTCTACATAGGGAATACTCA
>CRX.521
ACAGACTTAGATGAGGAGGAGACTGACGAGCTATGCGGTCGCCCTGAGTTGAGCAGGATCACCCCACCCCACCCCACCCCACCTCCCTGTGATAGAGATTAGCAGGGAGATGAGCAAAGGAGGGAGTGGGGGTGGGGAGGCAGTTGGAGATTGTGCCACAGCAG
>CRX.521_full_mutant
ACAGACTTAGATGAGGAGGAGACTGACGAGCTATGCGGTCGCCCTGAGTTGAGCAGGGTCACCCCACCCCACCCCACCCCACCTCCCTGTGATAGAGGTTAGCAGGGAGATGAGCAAAGGAGGGAGTGGGGGTGGGGAGGCAGTTGGAGATTGTGCCACAGCAG
>CRX.5835
TAGTCCGTGAACGAAGCTGCACAGGGAGTTAAAGTCTCACATTAGAATCTGCCAATAGTGTCTGCAGAATTATGAGGATTATTACGGGCTTTCTTTGTTGTCTTGAGACGCAGCCCGGTAGTCCTCGGAAGTAGATTCTCCTACCTCTTCTGGTCAGTGGTAAG
>CRX.5835_full_mutant
TAGTCCGTGAACGAAGCTGCACAGGGAGTTAAAGTCTCACATTAGAATCTGCCAATAGTGTCTGCAGAATTATGAGGGTTATTACGGGCTTTCTTTGTTGTCTTGAGACGCAGCCCGGTAGTCCTCGGAAGTAGATTCTCCTACCTCTTCTGGTCAGTGGTAAG
>CRX.954
CACTGTTTCTCAGGGTGGACATCTTGTGAGCCCTGTCCTGTTTAAGTACTGGTCAGCCTGCCCTCTGCTGGCCTACCTAGGAACTGCAATTCCCTAAGACCTCCCATAATCCTATGCACATCTCAGGGAACCCCAGAAAATTGGTGACTTTGTTGACCTAGAAC
>CRX.954_full_mutant
CACTGTTTCTCAGGGTGGACATCTTGTGAGCCCTGTCCTGTTTAAGTACTGGTCAGCCTGCCCTCTGCTGGCCTACCTAGGAACTGCAATTCCCTAAGACCTCCCATACTCCTATGCACATCTCAGGGAACCCCAGAAAATTGGTGACTTTGTTGACCTAGAAC
>CRX.5395
TTTTTTTCAGTCTTATCTAATGGAAACAGTAGTGCTATTCAAAGCTGCTTCCTCAGATCCAGGCCAGGTAATCTCCTAGACACACCCCTTATTCACTCTAATGCTTTAAGCGCCTCAGGACTAGACACCTTATTTCCCACTAACACAGGCTGACAATGACCTTT
>CRX.5395_full_mutant
TTTTTTTCAGTCTTATCTAATGGAAACAGTAGTGCTATTCAAAGCTGCTTCCTCAGATCCAGGCCAGGTACTCTCCTAGACACACCCCTTATTCACTCTAATGCTTTAAGCGCCTCAGGACTAGACACCTTATTTCCCACTAACACAGGCTGACAATGACCTTT
>CRX.3595
TGAACCAGCAGCTTCTCCAGGTGAGCGAAGGTGTGGTTCCCAGGACCGGGCTGGCTTATCTGAAGATTAGCCTCAATAGGACAGAGTCCTCAGTGGATTAGGCAGGGCTGCTCCCAGTTATAGCTGAAATGAGCAAGAGAGACATTTGCAATGTAGAGAGCAAA
>CRX.3595_full_mutant
TGAACCAGCAGCTTCTCCAGGTGAGCGAAGGTGTGGTTCCCAGGACCGGGCTGGGTTATCTGAAGGTTAGCCTCAATAGGACAGAGTCCTCAGTGGGTTAGGCAGGGCTGCTCCCAGTTATAGCTGAAATGAGCAAGAGAGACATTTGCAATGTAGAGAGCAAA
>CRX.647
GGACAGAAGTCATTGGTAGATTATGTATTTTGAACAAACACAGGGGAGAGGAAGTGAAGCAGCTAATGCTCCAAGGGTGTGCGGCGTCTTTATGCTGTCGTTTAATCTTCTGTGTTGATTGGCTCACATTCACGGTGCCCTAAGACTCCTGTATTCCTCTTAGA
>CRX.647_full_mutant
GGACAGAAGTCATTGGTAGGTTATGTATTTTGAACAAACACAGGGGAGAGGAAGTGAAGCAGCTAATGCTCCAAGGGTGTGCGGCGTCTTTATGCTGTCGTTTACTCTTCTGTGTTGATTGGCTCACATTCACGGTGCCCTAAGACTCCTGTATTCCTCTTAGA
>CRX.2670
AGGCAGTGCAGGGCACCAAGTGGTAAAGGATTAGGAGTATGTGTGTCTATCTCTGCTTACTCACCTGACCATCCCCCCTCCCCCCCCCACACACACATGCTAATGACTTTATCACTCCCTATGGCCAGTCTCTAAACGCCTTAATTGGATTAAGTTTCCGCCCT
>CRX.2670_full_mutant
AGGCAGTGCAGGGCACCAAGTGGTAAAGGGTTAGGAGTATGTGTGTCTATCTCTGCTTACTCACCTGACCATCCCCCCTCCCCCCCCCACACACACATGCTAATGACTTTATCACTCCCTATGGCCAGTCTCTAAACGCCTTAATTGGGTTAAGTTTCCGCCCT
>CRX.4836
CCCCCTGCTTGTCTCCTCCTTCTTCCTCTTCTCCAGGCTCAGGCTCAGGCGGCTTAGCTGTGTAAGAACAAAATACCCTGGGATGTCCAGTCTGTCATCAGACTGATGAGCAAACAAAGCCACAGCCCCTAAGAACTCCTGAGAGGTAGACATACACTTTTTTT
>CRX.4836_full_mutant
CCCCCTGCTTGTCTCCTCCTTCTTCCTCTTCTCCAGGCTCAGGCTCAGGCGGGTTAGCTGTGTAAGAACAAAATACCCTGGGATGTCCAGTCTGTCATCAGACTGATGAGCAAACAAAGCCACAGCCCCTAAGAACTCCTGAGAGGTAGACATACACTTTTTTT
>CRX.564
AGAGGATAAGACCCAGAGCAGATGGAAGGAGGGGCCGGGACTCTGACCTTAGGCTCCGACGCCTGTGTCCCTGCAGATAACAGTCTGTGGGGGAGGAAGGAGGAGCCATCCTAGTCCCAGCTGCCCCAAGGGCAAAGGTCCCCTCAAGTGGATAAGCCTTCCCA
>CRX.564_full_mutant
AGAGGATAAGACCCAGAGCAGATGGAAGGAGGGGCCGGGACTCTGACCTTAGGCTCCGACGCCTGTGTCCCTGCAGATAACAGTCTGTGGGGGAGGAAGGAGGAGCCATCCTAGTCCCAGCTGCCCCAAGGGCAAAGGTCCCCTCAAGTGGATACGCCTTCCCA
>CRX.4761
GGATTAGAACTAAGTTGTACCTAAGCTTTTAATACTGTCTTAACTACCCCATATATGTTGTACTTACCAATGGCTTAGACATAGAAGTCTAAAAATAATTACATCCACAAATTCACTGCAGCAATATCTGCAGTGGTAACCTGGACTTTGTTCAGCTCTGTACT
>CRX.4761_full_mutant
GGATTAGAACTAAGTTGTACCTACGCTTTTACTACTGTCTTAACTACCCCATATATGTTGTACTTACCAATGGGTTAGACATAGAAGTCTAAAAATAATTACATCCACAAATTCACTGCAGCAATATCTGCAGTGGTAACCTGGACTTTGTTCAGCTCTGTACT
>CRX.5891
TTTCAACAGGTCTTGTGAGCAGAGCGTCAAATCGCTGCTCAGTCTGCGGCTGAAGTGGGAGCATGTTGATGCTCTCCAGTGCTGCCTGCAATAGGATTAATGGTTATCCTTTCTCTTTCCTTTGCAGACCACAGCAGTTTAGATGGACTAAGCTGATTTTATCA
>CRX.5891_full_mutant
TTTCAACAGGTCTTGTGAGCAGAGCGTCAAATCGCTGCTCAGTCTGCGGCTGAAGTGGGAGCATGTTGATGCTCTCCAGTGCTGCCTGCAATAGGGTTAATGGTTATCCTTTCTCTTTCCTTTGCAGACCACAGCAGTTTAGATGGACTACGCTGATTTTATCA
>CRX.5798
TGCACAGGCTGGTTGGTGTCTTCCTACCCCTCCCATCCAAGGGTGATGTTGAGCAAGGGCTAAAGCGGATGACGGTCTGAGTGTAAATGGATAGAGAGTGTCCAGACAATAACAACCTAATGAGAGATCAGGGCTCAGGCAGAAGAATGCCTGTGTGGTCTGTG
>CRX.5798_full_mutant
TGCACAGGCTGGTTGGTGTCTTCCTACCCCTCCCATCCAAGGGTGATGTTGAGCAAGGGCTAAAGCGGATGACGGTCTGAGTGTAAATGGATAGAGAGTGTCCAGACAATAACAACCTAATGAGAGGTCAGGGCTCAGGCAGAAGAATGCCTGTGTGGTCTGTG
>CRX.955
TCTAGCTCACGGAATCTCTCAACACCTGATGAGGCAAGGCACCATGGTCCCACTTTATAAAAAGTAAGGCTCAGGGAGATTAACGGGACTGGCTCAGAGGGTGACAACACATGCTTTCTTTCCACCTCCCCAGCTAAGCTAAGCGTGTTATCCCTCCTGCCCGT
>CRX.955_full_mutant
TCTAGCTCACGGAATCTCTCAACACCTGATGAGGCAAGGCACCATGGTCCCACTTTATAAAAAGTAAGGCTCAGGGAGGTTAACGGGACTGGCTCAGAGGGTGACAACACATGCTTTCTTTCCACCTCCCCAGCTAAGCTAAGCGTGTTATCCCTCCTGCCCGT
>CRX.306
CTACAGTAGAGGCATACTGTATGGGTCTCCCTGGAGTCTTCTACTGCACCCTAGCTTGTTCTTAATCCTGGATGGAGCCTTAATCTGAGCGACTTACTACTGTAACGTCTCAGAGTGCCTGTGGGAGGCCCTAAGGATGGATTTGGGCTGCGGGGCAAGAAAGA
>CRX.306_full_mutant
CTACAGTAGAGGCATACTGTATGGGTCTCCCTGGAGTCTTCTACTGCACCCTAGCTTGTTCTTACTCCTGGATGGAGCCTTACTCTGAGCGACTTACTACTGTAACGTCTCAGAGTGCCTGTGGGAGGCCCTAAGGATGGGTTTGGGCTGCGGGGCAAGAAAGA
>CRX.4128
ACAAAACCAACCTGTACCACAAGCAGCTTTTGCAGCCGCATCTGAAGACGAGCCAGAGCACTCAGGAAAGCTCTCTCTGTAAGAGGATCATCAGCCACAGGCTCAACCGCTTCAGTTACTTATTCCTTAAATTAGACCATGTGCCATATGGAGACACTTGGGGA
>CRX.4128_full_mutant
ACAAAACCAACCTGTACCACAAGCAGCTTTTGCAGCCGCATCTGAAGACGAGCCAGAGCACTCAGGAAAGCTCTCTCTGTAAGAGGGTCATCAGCCACAGGCTCAACCGCTTCAGTTACTTATTCCTTAAATTAGACCATGTGCCATATGGAGACACTTGGGGA
>CRX.4291
TCCCCCGGGTTCACTGCACTTGCTTTGATCCGAGTCCTGCGCAGTTGACTATCTCCTGGATTATTTTAGGAGCATCACAAATGCGCTCGGCTTATCCTCTTTTCTAAGAATAGCGGTGAGAAGGGGAGGCTTGAGTTGTGGCTCTGCTGGCAGAGCACCAGCTT
>CRX.4291_full_mutant
TCCCCCGGGTTCACTGCACTTGCTTTGCTCCGAGTCCTGCGCAGTTGACTATCTCCTGGGTTATTTTAGGAGCATCACAAATGCGCTCGGGTTATCCTCTTTTCTAAGAATAGCGGTGAGAAGGGGAGGCTTGAGTTGTGGCTCTGCTGGCAGAGCACCAGCTT
>CRX.1407
AAATCCTGAATTGCGTAACAGCTGCATCATGGAGCGATTATTAGCCTTACTTAAAGATGTTCCATTTGCATGAGGATTAGCTTTGCGGTCCTTTAAATAGCTAGCTAGCTTTGCTGAAGCCTTCCTTGATGCTGAGGAGAAAGGAGGGGCTGGAGAGAAAAGGG
>CRX.1407_full_mutant
AAATCCTGAATTGCGTAACAGCTGCATCATGGAGCGATTATTAGCCTTACTTAAAGATGTTCCATTTGCATGAGGGTTAGCTTTGCGGTCCTTTAAATAGCTAGCTAGCTTTGCTGAAGCCTTCCTTGATGCTGAGGAGAAAGGAGGGGCTGGAGAGAAAAGGG
>CRX.5964
GGGGTGGGGGGAGGACAGAAACCAGGACATAGACCTGGTCACCTGAGTCCTTAATCCTCTTACTTAGAGAGAAGAGGGGAGGAGACAAGGAAAGGCTACAGACAAGAGGACTGACCCAAACACGAACTAGCACTTATCAAACGTTGACCTCTTCACACAACCAG
>CRX.5964_full_mutant
GGGGTGGGGGGAGGACAGAAACCAGGACATAGACCTGGTCACCTGAGTCCTTACTCCTCTTACTTAGAGAGAAGAGGGGAGGAGACAAGGAAAGGCTACAGACAAGAGGACTGACCCAAACACGAACTAGCACTTATCAAACGTTGACCTCTTCACACAACCAG
>CRX.2181
TAACCCCTCGCAGCCCAGTCGTAGGTTGGGATTCCAGGTTCTGCGGGAAGTGTAATAGCGATCTTCTCACCTTGTCTCCTCTAGACCCCTCCCTGCCACGTCCTCAGCGGGGCTGCTCACCCTCGGAATCCTTCTGAGCGCCTTAGCGCCGGATTTCTTCTCTT
>CRX.2181_full_mutant
TAACCCCTCGCAGCCCAGTCGTAGGTTGGGATTCCAGGTTCTGCGGGAAGTGTAATAGCGATCTTCTCACCTTGTCTCCTCTAGACCCCTCCCTGCCACGTCCTCAGCGGGGCTGCTCACCCTCGGAATCCTTCTGAGCGCCTTAGCGCCGGGTTTCTTCTCTT
>CRX.6224
GTGATCAGGATAGAACTGATAAAAATAGTTGGTGACCTAGAACACTGTGTATCTTTTTAAATGGAGTTAGCCAGCTTCAATCAGTTGTTTTTAGATACAGACGTTAATCATTAAAGCGGGTTCAGTGCTTCATTGCTAATAAGGTTAATGGGGCTTGGCTTTGG
>CRX.6224_full_mutant
GTGATCAGGATAGAACTGATAAAAATAGTTGGTGACCTAGAACACTGTGTATCTTTTTAAATGGAGTTAGCCAGCTTCAATCAGTTGTTTTTAGATACAGACGTTACTCATTAAAGCGGGTTCAGTGCTTCATTGCTAATAAGGTTAATGGGGCTTGGCTTTGG
>CRX.2871
TCTGTACTCCAAGGGGTGTTGGTCCCTGAGTTTCTGGTGCCAACTAAAACTCAGAAGGCTAATGTGATAAACCTTAATTAGCTTAAGACAATAAGCTGGTCTGTCATTTAGTCCTTCATTCCGGTCTTTCCAGGGGCAGGGGGTTTTATTTAACTTTCACAGCT
>CRX.2871_full_mutant
TCTGTACTCCAAGGGGTGTTGGTCCCTGAGTTTCTGGTGCCAACTAAAACTCAGAAGGCTAATGTGATAAACCTTAATTAGCTTAAGACAATACGCTGGTCTGTCATTTAGTCCTTCATTCCGGTCTTTCCAGGGGCAGGGGGTTTTATTTAACTTTCACAGCT
>CRX.2201
TTTTTCATCGAGATCTCAAGGCATTATGAGCTGAGCTAAACTCCTCTTGACCCACATCGGCCGGCGGGATCTAATCTTAGGTGATTATTAACTCTAATCAGGAATCTAATGACCAATATTCAGGAAGCGTTGGCCATTTAATCACCACGCCTGCCTGTCCCCTT
>CRX.2201_full_mutant
TTTTTCATCGAGATCTCAAGGCATTATGAGCTGAGCTAAACTCCTCTTGACCCACATCGGCCGGCGGGATCTACTCTTAGGTGGTTATTAACTCTACTCAGGAATCTAATGACCAATATTCAGGAAGCGTTGGCCATTTACTCACCACGCCTGCCTGTCCCCTT
>CRX.707
ACCCTGGCTTTGTCAAGAGATACCAATCCTCTCCCAGACCCACTTCCCACACCTGAAGCCCTCTGATTAAGTCCCTTCCCGGGTATCACTGTCTAATCCCTAAGTCCTTTCTCACCAGTCTCCGGTTGTCTCAGAGAGTCAAATCCCTTTAGAATGAGGTGGCC
>CRX.707_full_mutant
ACCCTGGCTTTGTCAAGAGATACCAATCCTCTCCCAGACCCACTTCCCACACCTGAAGCCCTCTGGTTAAGTCCCTTCCCGGGTATCACTGTCTACTCCCTAAGTCCTTTCTCACCAGTCTCCGGTTGTCTCAGAGAGTCAACTCCCTTTAGAATGAGGTGGCC
>CRX.1024
AGACAAACCTGTATTTATTCCACACGTAAGTCGGACGCACCGCAGGGTGAGATCTACTGAGGGGGGCACTCAGCTTTAATCCCCTCAGATAATCTCCAGAGTAAATACTCTCTGGTCAGAAACTGCCCCGCAAGGAAAACATAAGTAATCGTAACTCCGCCCCC
>CRX.1024_full_mutant
AGACAAACCTGTATTTATTCCACACGTAAGTCGGACGCACCGCAGGGTGAGATCTACTGAGGGGGGCACTCAGCTTTACTCCCCTCAGATACTCTCCAGAGTAAATACTCTCTGGTCAGAAACTGCCCCGCAAGGAAAACATAAGTAATCGTAACTCCGCCCCC
>CRX.868
CTGCTCTTGGCTCTTTATTTTAATCTCAGAAGGGTGCCCCTCCTCCCTCCAAGGACTGGGCAGACCTGGCCGCAAATCCCCCCTAATCCATCAGCACCTGGGTCTCCACCCCATAGCAGCACACAGCCTTGTTAGCCAGGCGACCACACTTGTCCCTCCCGCCC
>CRX.868_full_mutant
CTGCTCTTGGCTCTTTATTTTACTCTCAGAAGGGTGCCCCTCCTCCCTCCAAGGACTGGGCAGACCTGGCCGCAACTCCCCCCTACTCCATCAGCACCTGGGTCTCCACCCCATAGCAGCACACAGCCTTGTTAGCCAGGCGACCACACTTGTCCCTCCCGCCC
>CRX.3016
GTGTGTGTGTACTACTACTTGTTTGGGGGTAGCGAATGCTGTCAGGTTTATAGCAGGTTTTAATCCTGAGATTACACTCCAGTAGTAGGCCTGGGGGATTTTATAGGGTGACCTAGTTTATCCTTTGTTTGAGTCTCTTACCAACATGCCTAGAGGATTATAAA
>CRX.3016_full_mutant
GTGTGTGTGTACTACTACTTGTTTGGGGGTAGCGAATGCTGTCAGGTTTATAGCAGGTTTTACTCCTGAGGTTACACTCCAGTAGTAGGCCTGGGGGGTTTTATAGGGTGACCTAGTTTATCCTTTGTTTGAGTCTCTTACCAACATGCCTAGAGGGTTATAAA
>CRX.2942
CAGCTCGGGAAAGAAGAAAAAGGGAGGTGGGGTTTTAAGCCGGTGGCGGTGGCGCGCCTAGTAGGCTTAAAAAGGATTACTGCACACTTGAATTAATGCCAATTTAAGCTCTTAGTGCAAGAATTTTTGTTGTTTGGAAAATAAGCCTGCTGCCAAGCCTGACT
>CRX.2942_full_mutant
CAGCTCGGGAAAGAAGAAAAAGGGAGGTGGGGTTTTACGCCGGTGGCGGTGGCGCGCCTAGTAGGGTTAAAAAGGGTTACTGCACACTTGAGTTACTGCCAATTTACGCTCTTAGTGCAAGAATTTTTGTTGTTTGGAAAATACGCCTGCTGCCAAGCCTGACT
>CRX.2209
CCAGCCAAAATCAATTCCTGTCTGAGAGGTAATCCGATTTGATTATCTCTGAGCTATTACAGCAAGGCAGAGGCACTGGACACCCTGGCTGGAGATTAAGAGGCCCTGCTGGTAGGGGCGACAAGGAAGATAACAGCTATGTCTGCCTGGCCCAAGAGGCTGTG
>CRX.2209_full_mutant
CCAGCCAAAATCAATTCCTGTCTGAGAGGTACTCCGATTTGATTATCTCTGAGCTATTACAGCAAGGCAGAGGCACTGGACACCCTGGCTGGAGGTTAAGAGGCCCTGCTGGTAGGGGCGACAAGGAAGATAACAGCTATGTCTGCCTGGCCCAAGAGGCTGTG
>CRX.3053
GCTTTAAAAAAAATCATTTAGTTAATGGAATTGGGCAATGGAGCTTACTCTAAGTCTCAGAAGACACACTAATCCCTGTTTGTATAAGCTGAACTGAGGAGCACAGAACTGCTACTCCTGTTGGTTTGCAGCTAACACCACTGCAGATAAAACCACTTTCTGAC
>CRX.3053_full_mutant
GCTTTAAAAAAAATCATTTAGTTAATGGAATTGGGCAATGGAGGTTACTCTAAGTCTCAGAAGACACACTACTCCCTGTTTGTATACGCTGAACTGAGGAGCACAGAACTGCTACTCCTGTTGGTTTGCAGCTAACACCACTGCAGATAAAACCACTTTCTGAC
>CRX.4324
GGAAGATAAGTCTTACCTGCAACAGTATTTACCCTTTAACAAAACACGGATTTATCCTCTTAACTGGAATGGTGCTGGTGAGACACTGGCTGATCTCCAGCTCAGTAAAAGGTTGTCCGTGATGATTAAGAAACTTACCACCAAGGCTGCCCTGGTGTGAGGGC
>CRX.4324_full_mutant
GGAAGATAAGTCTTACCTGCAACAGTATTTACCCTTTAACAAAACACGGGTTTATCCTCTTAACTGGAATGGTGCTGGTGAGACACTGGCTGCTCTCCAGCTCAGTAAAAGGTTGTCCGTGATGGTTAAGAAACTTACCACCAAGGCTGCCCTGGTGTGAGGGC
>CRX.4294
TTTGCTTGCTTGCTTGCTTGCTTGCTTTTCTGTTGCTCAAAAGCCACTTAGGAGAGGAAGGGATTTATTTCGTCTTAGGGATCACAGGCCATTATTGAGGGCATCGAGCAGGCGCTCAAGGCAAGCCGGCTTGCTCTTCCACACAGCATTACTTCTGACCCAAG
>CRX.4294_full_mutant
TTTGCTTGCTTGCTTGCTTGCTTGCTTTTCTGTTGCTCAAAAGCCACTTAGGAGAGGAAGGGGTTTATTTCGTCTTAGGGGTCACAGGCCATTATTGAGGGCATCGAGCAGGCGCTCAAGGCAAGCCGGCTTGCTCTTCCACACAGCATTACTTCTGACCCAAG
>CRX.5685
TACATCTACATTTATTAGAGTTTGTGGCCTCAGCTTGAGAAAGATTATGTGCTGAGAAAGATTATGTGCTGAGAGCATTATGCTCGGTTAGTGCTATTTTGAGTCACTCCCAAATCTCTGCACCCTCCAGGATTGCAGTGGCTACACCGAGTGACGGGAGACGT
>CRX.5685_full_mutant
TACATCTACATTTATTAGAGTTTGTGGCCTCAGCTTGAGAAAGGTTATGTGCTGAGAAAGGTTATGTGCTGAGAGCATTATGCTCGGTTAGTGCTATTTTGAGTCACTCCCAACTCTCTGCACCCTCCAGGATTGCAGTGGCTACACCGAGTGACGGGAGACGT
>CRX.2444
ACAGTGTATGCTGAGGACTTCTAAATCTTGTCATTAGCTGGGATTAAACCTTAAGCCTGCGCTGCACTTCTCCACAGCACCATCACCACACACGAGAGATTAATGCAAAGGCTTGTAACCCTACCGGTCCTCAAATTCTTTTAAGCATGAATAATCTAGTTGCC
>CRX.2444_full_mutant
ACAGTGTATGCTGAGGACTTCTAAATCTTGTCATTAGCTGGGGTTAAACCTTACGCCTGCGCTGCACTTCTCCACAGCACCATCACCACACACGAGAGGTTAATGCAAAGGCTTGTAACCCTACCGGTCCTCAAATTCTTTTAAGCATGAATACTCTAGTTGCC
>CRX.1754
TAATTAGAGAGGTAATAGGGTTTAGGGGACACCACCGGGGCTGAAGCTTCTGCTTACTGGGGCAATCATCTCCTGATAGGATTGGGATTAGAAGGATGGCCCAGCTTTGTTCTGCCTCTGTCTTTAGCCTTCGAGTTTATGCTATAATGAGGTAATGCAGGAAG
>CRX.1754_full_mutant
TAATTAGAGAGGTAATAGGGTTTAGGGGACACCACCGGGGCTGAAGCTTCTGCTTACTGGGGCAATCATCTCCTGATAGGATTGGGGTTAGAAGGATGGCCCAGCTTTGTTCTGCCTCTGTCTTTAGCCTTCGAGTTTATGCTATAATGAGGTAATGCAGGAAG
>CRX.898
CTTATGCCTCTTGAGTGCTGGTGTTAGAGTTGTTATAAGTCCTCATCCTGAATGGTGACACATACCTTTGATCCTTTAAATCCAAAGCACAGCTGTTTCTGCACACAGTTTTAATCCGATCATCCAGGAGTCAGAGGCTGGTGGGTCTCTTTTGAGTTTGAGTC
>CRX.898_full_mutant
CTTATGCCTCTTGAGTGCTGGTGTTAGAGTTGTTATAAGTCCTCATCCTGAATGGTGACACATACCTTTGCTCCTTTAACTCCAAAGCACAGCTGTTTCTGCACACAGTTTTACTCCGATCATCCAGGAGTCAGAGGCTGGTGGGTCTCTTTTGAGTTTGAGTC
>CRX.4972
GGTTATGAAAGACTAGACTGTGTGGGGACAAACAGTCCAGAGTCCCGGGGAATGTGATAGAGCAGCTCCATCATTTTTAGAAACCCAATTTGAGGCAGTATAGAGAGATGGTGACCTCTATAAGCCTCTGTATCTGCAAAGAGGAGCTTAGACCTGCCCTTGAG
>CRX.4972_full_mutant
GGTTATGAAAGACTAGACTGTGTGGGGACAAACAGTCCAGAGTCCCGGGGAATGTGATAGAGCAGCTCCATCATTTTTAGAAACCCAATTTGAGGCAGTATAGAGAGATGGTGACCTCTATACGCCTCTGTATCTGCAAAGAGGAGGTTAGACCTGCCCTTGAG
>CRX.3679
CCTCCCTGCCCACAGCATGGAAAGGGAAGATCCGGTCCCAGCCTCAGCTGAAATCCCTTTATTGACTTAAGATCTAATCAGAGAGGTTTTGCTGGCTTTGGGGTTCTCGTCAAGGGGTGGGCTGGCCTCATTGCAACCTCATCCTACCTGGCTGGCCTACAGCA
>CRX.3679_full_mutant
CCTCCCTGCCCACAGCATGGAAAGGGAAGATCCGGTCCCAGCCTCAGCTGAACTCCCTTTATTGACTTAAGATCTACTCAGAGAGGTTTTGCTGGCTTTGGGGTTCTCGTCAAGGGGTGGGCTGGCCTCATTGCAACCTCATCCTACCTGGCTGGCCTACAGCA
>CRX.983
GACCATCGAGAGAGAGAGAGAGAGAGAAGATAATGGGTTTAGACTAAGACCAGCTTAACAGAATTAGATGTGACCACTGTCCAGTGCACAGCAACTGTTAAGTCCTGGGGACAGGGCGGACTACAGGCTACACAAGAGGCCAATTACCTATGTGAGATGGCATT
>CRX.983_full_mutant
GACCATCGAGAGAGAGAGAGAGAGAGAAGATAATGGGTTTAGACTAAGACCAGGTTAACAGAGTTAGATGTGACCACTGTCCAGTGCACAGCAACTGTTAAGTCCTGGGGACAGGGCGGACTACAGGCTACACAAGAGGCCAATTACCTATGTGAGATGGCATT
>CRX.3193
CTCAGCCCCCCTCCTTGGGCTGCTGTTGATTAAGCCTTTGCTGGTCATGAGACACAGAAAGCTTTAGTTAGGGAATTTGCGGGGCCTCTGTAAGCTTCCTAAGAATGAGTTATTAAGACTTCTCTCTAACAGGAGAGAATACAGCTTACAGTTTGATGACCTCT
>CRX.3193_full_mutant
CTCAGCCCCCCTCCTTGGGCTGCTGTTGATTACGCCTTTGCTGGTCATGAGACACAGAAAGCTTTAGTTAGGGAATTTGCGGGGCCTCTGTAAGCTTCCTAAGAATGAGTTATTAAGACTTCTCTCTAACAGGAGAGAATACAGCTTACAGTTTGATGACCTCT
>CRX.5752
AAGCCCAGGATGAGGCGACTGCGCCTATTTCTCACACTCTTTGAAGCTGGGATTATTCTCTGGGATGTCCCTGGTGTCTCTCTCCATGTAATCCCTTTCCTAGTGCCCCAGCTGCTGATCAGAATGGGATTTGTGGATTCTTAGAAGCTAAAGTCCAGGGCTCT
>CRX.5752_full_mutant
AAGCCCAGGATGAGGCGACTGCGCCTATTTCTCACACTCTTTGAAGCTGGGGTTATTCTCTGGGATGTCCCTGGTGTCTCTCTCCATGTACTCCCTTTCCTAGTGCCCCAGCTGCTGATCAGAATGGGGTTTGTGGATTCTTAGAAGCTAAAGTCCAGGGCTCT
>CRX.1836
TGGGTGGTCTTGGGAAGGTCAGTTACCCGGTATAGTGTTCTGTAGGCCTCCCCTTAATGGAATTACGGTAGGATAATACTTTAAGCCCTAAGAAGGAGATGAGATGCTGGTGACAGTGTCAGTGACAACACAATGACCTCTGCATTGTGGGTGGCAAAGACAAG
>CRX.1836_full_mutant
TGGGTGGTCTTGGGAAGGTCAGTTACCCGGTATAGTGTTCTGTAGGCCTCCCCTTAATGGAGTTACGGTAGGATAATACTTTACGCCCTAAGAAGGAGATGAGATGCTGGTGACAGTGTCAGTGACAACACAATGACCTCTGCATTGTGGGTGGCAAAGACAAG
>CRX.3632
CTTCTCCTCTTGGTGACATTTCCCTGAAGTTAGTAAGAGGCCTCCTGGGTATTAAGAGCTAAGAGTGTGATGTAATCCTTCCAGAGCCTGTGTCTTAGGAACCATCAGAAATGATCAGGCTCAGCACTTCCTGCGTGTCCTTTGACTTAAGGGACAGTTCACTT
>CRX.3632_full_mutant
CTTCTCCTCTTGGTGACATTTCCCTGAAGTTAGTAAGAGGCCTCCTGGGTGTTAAGAGCTAAGAGTGTGATGTACTCCTTCCAGAGCCTGTGTCTTAGGAACCATCAGAAATGATCAGGCTCAGCACTTCCTGCGTGTCCTTTGACTTAAGGGACAGTTCACTT
>CRX.5269
GTTCACATAGCCATGTTCAGCTTTTTCTGTGGCTGCTGGCATCTGTGTTTAATTCCCATGCTTCCACAGTGAATCCTCTTACCCATGCAGTCATCTCTCCATAAGCCCTGTCACTAACGCTCTAAGAGCTATCTGGGACACAGTAGGGTAGGTTGCCATGAATC
>CRX.5269_full_mutant
GTTCACATAGCCATGTTCAGCTTTTTCTGTGGCTGCTGGCATCTGTGTTTACTTCCCATGCTTCCACAGTGAATCCTCTTACCCATGCAGTCATCTCTCCATACGCCCTGTCACTAACGCTCTAAGAGCTATCTGGGACACAGTAGGGTAGGTTGCCATGAATC
>CRX.2845
TCTTCTGAGAGTGACATAGAAAACCATCCTTGGCTGCTGCTGCTTTCTAGCCTTTTCTAATCCCCAAACGCTAACTCAAGTGGAGCATGACTGGTTTATCTTAATCCCTTTACCCTTCACTGGGCCGAGTCAACTTCCCTGACCTTATGCCATTGCCTATTTAT
>CRX.2845_full_mutant
TCTTCTGAGAGTGACATAGAAAACCATCCTTGGCTGCTGCTGCTTTCTAGCCTTTTCTACTCCCCAAACGCTAACTCAAGTGGAGCATGACTGGTTTATCTTACTCCCTTTACCCTTCACTGGGCCGAGTCAACTTCCCTGACCTTATGCCATTGCCTATTTAT
>CRX.2068
AACTTATTATTCCCAGATTTCTGATTACATTGCCAGGTCAGATAACTACAACTTGACAGCTAGAAAACAGACCTCTAGCTCCTTATCCCAAGGTAATCCACCACCTTATTAGCTCCATGGTCAATTTGTTAACTAGCTAAGCCTGCCAGATCTCTTATCAACGT
>CRX.2068_full_mutant
AACTTATTATTCCCAGATTTCTGATTACATTGCCAGGTCAGATAACTACAACTTGACAGCTAGAAAACAGACCTCTAGCTCCTTCTCCCAAGGTACTCCACCACCTTATTAGCTCCATGGTCAATTTGTTAACTAGCTACGCCTGCCAGATCTCTTATCAACGT
>CRX.910
CAGGGGGGATAGCGAGGCGACCTCGTTCAAAGGGCAGCTCACTGTGGGGGATAAGGAAAGGATATCACAAAGCGGTTTAAATCCCTCCTATCCTAGCAAGAGGTGGCTATTAAGGACGATCCTCAGCCAGAGTCTGTAAAGAGTGGCTCTAGAGTTCACCAGCC
>CRX.910_full_mutant
CAGGGGGGATAGCGAGGCGACCTCGTTCAAAGGGCAGCTCACTGTGGGGGGTAAGGAAAGGATATCACAAAGCGGTTTAACTCCCTCCTATCCTAGCAAGAGGTGGCTATTAAGGACGATCCTCAGCCAGAGTCTGTAAAGAGTGGCTCTAGAGTTCACCAGCC
>CRX.1936
AGAAGACATCTGGAAACTGAAAGGCAAATTCCAGCCCCATCACTCCTGAGTCATGAGCTCTGCCCCCATTCTATTCCCAGAAGATTATGTCAGGAAAGCCCGCCCCAAAGCAGCACTCAGCCCATCAGACTAAATGATGGTGCCTGGATTCTAAGAGCAGAAAC
>CRX.1936_full_mutant
AGAAGACATCTGGAAACTGAAAGGCAAATTCCAGCCCCATCACTCCTGAGTCATGAGCTCTGCCCCCATTCTATTCCCAGAAGGTTATGTCAGGAAAGCCCGCCCCAAAGCAGCACTCAGCCCATCAGACTAAATGATGGTGCCTGGATTCTAAGAGCAGAAAC
>CRX.6340
ACGAGGACTGAGAAGTACCCCCCCTCTCCCGCCCAGTCCCCCGGAAACATTTCTAATGTGAAAAGCAGTGGGCTTACCCACTGAAGATTAACAGCCAGGGAAGCTTAGGTGTCATAAGCAAGCCCTCAGCACTTGCCACTACAGTCCCTCCTCTAAGTGGGGGC
>CRX.6340_full_mutant
ACGAGGACTGAGAAGTACCCCCCCTCTCCCGCCCAGTCCCCCGGAAACATTTCTAATGTGAAAAGCAGTGGGGTTACCCACTGAAGGTTAACAGCCAGGGAAGGTTAGGTGTCATAAGCAAGCCCTCAGCACTTGCCACTACAGTCCCTCCTCTAAGTGGGGGC
>CRX.5473
CTTGAGCTCATGTGTGGATCGTGAACCTGTTCATAGCCACCGCTCTGTGCTGTTGACAGAGCAACGGAGATTACAAACCAGATCCAGCTAAGTAGCAGCTAAGAGCTGAAGTAAACAGTGCTCCAGATGGCCATGGCTTTGGGACGACGACGAGGGATGACTCT
>CRX.5473_full_mutant
CTTGAGCTCATGTGTGGATCGTGAACCTGTTCATAGCCACCGCTCTGTGCTGTTGACAGAGCAACGGAGGTTACAAACCAGATCCAGCTAAGTAGCAGCTAAGAGCTGAAGTAAACAGTGCTCCAGATGGCCATGGCTTTGGGACGACGACGAGGGATGACTCT
>CRX.541
GGTATCTCTCAGTGAACAAGAACGATTCCAGAGGGACCAGAAACATCCAGTTAAGCCCAGATGAAACTGCTGACCCATATAGCCTTGGTGAAGTGGATGTGGTCTTAGATTGCTTAGGCACACCATAAGCCTTTTCAATACATAAGCTGTCTATAAATATTACT
>CRX.541_full_mutant
GGTATCTCTCAGTGAACAAGAACGATTCCAGAGGGACCAGAAACATCCAGTTACGCCCAGATGAAACTGCTGACCCATATAGCCTTGGTGAAGTGGATGTGGTCTTAGATTGCTTAGGCACACCATACGCCTTTTCAATACATACGCTGTCTATAAATATTACT
>CRX.3144
CTGATGCTACAGCGCCCTGTGCCAACCCAAGCATCCAGGACAGGATCACAGGATTAGCCAGGGCTCGCTTGCTTGCTAAATAGGGAGGAGGATATTTATAGCTGGCAGGGCTCTGCCCGAAAGGTACAAGGTAAGCTGATTTAAGAGTCGAGATGAAAGAGAGC
>CRX.3144_full_mutant
CTGATGCTACAGCGCCCTGTGCCAACCCAAGCATCCAGGACAGGGTCACAGGGTTAGCCAGGGCTCGCTTGCTTGCTAAATAGGGAGGAGGATATTTATAGCTGGCAGGGCTCTGCCCGAAAGGTACAAGGTAAGCTGATTTAAGAGTCGAGATGAAAGAGAGC
>CRX.726
TCAACCTGTACTGCATAACTCCCTTCATTTCTCCAGCTTGCTTCCCAGTTTGACACTGAGGTTAATCCGGCTCATCCCCAGACCAAACCTGCAGTCTTCCGGTTAGAACCCCTTCTCCATTCCCGCCACGCTGGACTGGCTCTCCCACCCGACTGCACTTCCCC
>CRX.726_full_mutant
TCAACCTGTACTGCATAACTCCCTTCATTTCTCCAGCTTGCTTCCCAGTTTGACACTGAGGTTACTCCGGCTCATCCCCAGACCAAACCTGCAGTCTTCCGGTTAGAACCCCTTCTCCATTCCCGCCACGCTGGACTGGCTCTCCCACCCGACTGCACTTCCCC
>CRX.2675
CAGCTATTACGATACATTTTATGAGCCCTTTTAAGTCTTTAATGATGCGTACTCCTGCAGCTGGCTTAAGGCTTAATCCCAAGCAATAGGCCTTTATTGGATAAATGGTTAATAATCACTGGTCTGTAGGGATTGGGACGATTTGTGAGGCCCGTGATTCTCAG
>CRX.2675_full_mutant
CAGCTATTACGATACATTTTATGAGCCCTTTTAAGTCTTTAATGATGCGTACTCCTGCAGCTGGGTTAAGGGTTACTCCCAAGCAATAGGCCTTTATTGGATAAATGGTTACTACTCACTGGTCTGTAGGGATTGGGACGATTTGTGAGGCCCGTGATTCTCAG
>CRX.2298
TAGTCTGCAGTGTGGGCTTGGCGGCTCACATCCCTAACACCAACACTCAGAATTATAGGATTAAGGATTTCAACGTAAGCCTTAGCCACCTGGCACGGTTAAGGCCGGTCTAAGCAACATGAGACCATTTCAAAATAAAGCCTTGGAGATACATGGAAACCTAG
>CRX.2298_full_mutant
TAGTCTGCAGTGTGGGCTTGGCGGCTCACATCCCTAACACCAACACTCAGAATTATAGGGTTAAGGGTTTCAACGTACGCCTTAGCCACCTGGCACGGTTAAGGCCGGTCTAAGCAACATGAGACCATTTCAAAATAAAGCCTTGGAGATACATGGAAACCTAG
>CRX.4602
CTGCAGACTCCCAAGGGCTGGGATTACAGGTACCACACCAGGCCTGTTTTATAATCTCCTTCTTTAGCACATGTCAAGCAGGAACTAACTGCACAGCCAGAGCCCCTCTGAGAGGGAGGTGGTTATGACCAAATCCATGCACGAGATTAGACAACTCAAACACT
>CRX.4602_full_mutant
CTGCAGACTCCCAAGGGCTGGGGTTACAGGTACCACACCAGGCCTGTTTTATACTCTCCTTCTTTAGCACATGTCAAGCAGGAACTAACTGCACAGCCAGAGCCCCTCTGAGAGGGAGGTGGTTATGACCAACTCCATGCACGAGGTTAGACAACTCAAACACT
>CRX.3417
CCACGACCCCCTGGCTCGCATCCGCCTCCCACCCTGAGGAGCTGTGCGAGCTAGAGATCCGGATTAAGGAGCTGGAGCTGCTCACAATCACTGGGGACGGCTTCGACTCCCAGCGCTGTGCGTGACTGCCAAACGAGCCCAATCCTAGCTGCCTTAATTGCCCC
>CRX.3417_full_mutant
CCACGACCCCCTGGCTCGCATCCGCCTCCCACCCTGAGGAGCTGTGCGAGCTAGAGATCCGGGTTAAGGAGCTGGAGCTGCTCACAATCACTGGGGACGGCTTCGACTCCCAGCGCTGTGCGTGACTGCCAAACGAGCCCAATCCTAGCTGCCTTAATTGCCCC
>CRX.4340
GTGAGTTACAAAAGCATGTAGGATCAGACAAGCCTGAGGACAGGCTCGGATTGGGGGCAGGAGAGCGAGATCAGGAGGCTTAGGACTGTGGCCGGGGATGAGATTAAGCACATGATACACTCACTAAACCAAAAATGGGCCTCTCCGTGCCCTGCTTGGACAGG
>CRX.4340_full_mutant
GTGAGTTACAAAAGCATGTAGGGTCAGACAAGCCTGAGGACAGGCTCGGATTGGGGGCAGGAGAGCGAGGTCAGGAGGGTTAGGACTGTGGCCGGGGATGAGGTTAAGCACATGATACACTCACTAAACCAAAAATGGGCCTCTCCGTGCCCTGCTTGGACAGG
>CRX.4295
CTCTGGCTTTTAGAAGAAGAAGAAGAAAAAAAAGATGTGTACAGAGTCTACCCTCTCCCGGAGGTTCTAAGCTCCTGGGGCCAGCCTTGTAGTTTATCTAGCTAATCGCTCAGAGGGAGGGGGAGGGGCCGGCTGGCTCTGGTTCAGCCTCCAGCAGAGCCTGG
>CRX.4295_full_mutant
CTCTGGCTTTTAGAAGAAGAAGAAGAAAAAAAAGATGTGTACAGAGTCTACCCTCTCCCGGAGGTTCTACGCTCCTGGGGCCAGCCTTGTAGTTTATCTAGCTAATCGCTCAGAGGGAGGGGGAGGGGCCGGCTGGCTCTGGTTCAGCCTCCAGCAGAGCCTGG
>CRX.2491
CGATGTGGCTCCAGGCCTATCCACACGCAGACTAGATTCTAAATACAGCTGTCACTACCCTAAGTCTTTATCTGAGTACTGGGGAGATTAGGTGAGGATTAATCATCAAGGAAGCACACAGAGCCCTCATAGCACTCAATATGAATGGTCACTATCAAATATTT
>CRX.2491_full_mutant
CGATGTGGCTCCAGGCCTATCCACACGCAGACTAGATTCTAAATACAGCTGTCACTACCCTAAGTCTTTATCTGAGTACTGGGGAGGTTAGGTGAGGGTTACTCATCAAGGAAGCACACAGAGCCCTCATAGCACTCAATATGAATGGTCACTATCAAATATTT
>CRX.5242
GGGGTGGAGGATCCTGATCCACACCCCCCATCTTCCACCTGACCTACAAGAGCAGCTTAATGTTTCCATATAAAGGAGCCACAGGGCTTAAGGTACTTCAACTTCATGTCAAAGTCACTATATAATCTGGAGCCAAAAACCCCGCCCCTCCCATTTACACGAAA
>CRX.5242_full_mutant
GGGGTGGAGGATCCTGCTCCACACCCCCCATCTTCCACCTGACCTACAAGAGCAGGTTAATGTTTCCATATAAAGGAGCCACAGGGGTTAAGGTACTTCAACTTCATGTCAAAGTCACTATATACTCTGGAGCCAAAAACCCCGCCCCTCCCATTTACACGAAA
>CRX.5516
TTTTTAAGCCCTCACCCACCTCTTCCTTGATCTTGCCCAGCTGGGCTCCAACCTCGCTACTTGCTAAGCCCTGTCTGAGCTGCTCAAGTCTCCATCTCTAATCAGGCTTATTTTGGGAGTCTCTGGTCCCTTGAAGTCTACACACTGCAGATCATAGTTCCCAC
>CRX.5516_full_mutant
TTTTTACGCCCTCACCCACCTCTTCCTTGATCTTGCCCAGCTGGGCTCCAACCTCGCTACTTGCTACGCCCTGTCTGAGCTGCTCAAGTCTCCATCTCTACTCAGGGTTATTTTGGGAGTCTCTGGTCCCTTGAAGTCTACACACTGCAGATCATAGTTCCCAC
>CRX.4721
GTTATGCTCAGTATACCAGCATCTTGCAACCCCCGGACAGACGATGGCTACTTACAGTTTAAAGGGATCAGCAGGATTATACAAATATCAACTCACAGCCAGAGGGAAGAGCTGAAGGGTTGCACTGTACTGCTTACAATGGCCACGTTTTCTTCCTAATACAG
>CRX.4721_full_mutant
GTTATGCTCAGTATACCAGCATCTTGCAACCCCCGGACAGACGATGGCTACTTACAGTTTAAAGGGGTCAGCAGGGTTATACAAATATCAACTCACAGCCAGAGGGAAGAGCTGAAGGGTTGCACTGTACTGCTTACAATGGCCACGTTTTCTTCCTACTACAG
>CRX.1013
AAGGCAAGAACAGAAGGGTAAGGTGCCCCCGCTAATCCCAGCTCAGAGAAAGAAAATCCCATAGAACTGATTCCTAAGCAAGCAGCCAGGAGCTTAGGCCTCACCAGATGTTCAGCTGGGAGTTTTCTTGTCCTTGATTCCAAATTAACAAGGGACACTGGAGC
>CRX.1013_full_mutant
AAGGCAAGAACAGAAGGGTAAGGTGCCCCCGCTACTCCCAGCTCAGAGAAAGAAACTCCCATAGAACTGATTCCTAAGCAAGCAGCCAGGAGGTTAGGCCTCACCAGATGTTCAGCTGGGAGTTTTCTTGTCCTTGATTCCAAATTAACAAGGGACACTGGAGC
>CRX.4310
GCTCTCAAAGGAAAGCAGTTTATCCACTGGCACCTTGTTTGACCTGTGTAGTGCAAATTCCGAGTCAGCCATTCCCTGGTGGCGCGCTTTCCCGCTGAGCTCAAATGACCTGTGAAAGTTCCGAAGCTGGCCGGTCCTATTTTTATCTACCTTTGAGATTAAGA
>CRX.4310_full_mutant
GCTCTCAAAGGAAAGCAGTTTATCCACTGGCACCTTGTTTGACCTGTGTAGTGCAAATTCCGAGTCAGCCATTCCCTGGTGGCGCGCTTTCCCGCTGAGCTCAAATGACCTGTGAAAGTTCCGAAGCTGGCCGGTCCTATTTTTATCTACCTTTGAGGTTAAGA
>CRX.5177
AACTGGGATTACTCCAAGGACTGAGAAGTGAGGCGCAGTGGCTTCATTAGCTGAGCTGGCTTTGTCCTTGCACCACTAGGGAGGATTAGCCAATTTAGCAGGCCAACCCGAAGGAGGCTCACTTCATAACCCTTTCTGTCCCAGTGTAGCCCCAGCATTCCAGG
>CRX.5177_full_mutant
AACTGGGGTTACTCCAAGGACTGAGAAGTGAGGCGCAGTGGCTTCATTAGCTGAGCTGGCTTTGTCCTTGCACCACTAGGGAGGGTTAGCCAATTTAGCAGGCCAACCCGAAGGAGGCTCACTTCATAACCCTTTCTGTCCCAGTGTAGCCCCAGCATTCCAGG
>CRX.3178
ACCTCAGATCTGCTGGGGCAGCAAGGTTACAGGTTTGAGCCACCTGGTTTAACATTCACATGTTAAGTCCCCAGTACAGTGTGCTAAGAGTTAGAAGCTTTGGGAAGAGATTAAGTCTTGGGGATTTCATCTTCACAAATGGAATTAGGGCTTGTGTAAAGAGG
>CRX.3178_full_mutant
ACCTCAGATCTGCTGGGGCAGCAAGGTTACAGGTTTGAGCCACCTGGTTTAACATTCACATGTTAAGTCCCCAGTACAGTGTGCTAAGAGTTAGAAGCTTTGGGAAGAGGTTAAGTCTTGGGGGTTTCATCTTCACAAATGGAGTTAGGGCTTGTGTAAAGAGG
>CRX.5115
AGTGGAGAACCCTGCTGGGAGCCAGGAGTGATTGTGGCAGGCCATGGGTTCATTGTATTAGTGGAAACTAAGTACCCTGGGTGGATAATCTGGCCAGTGAGCCTTAAGTCCTAGGAGAGAACAGGGAACCAGTGGCTGTGGCTGCCAGAAGGACAGAAGGGACA
>CRX.5115_full_mutant
AGTGGAGAACCCTGCTGGGAGCCAGGAGTGATTGTGGCAGGCCATGGGTTCATTGTGTTAGTGGAAACTAAGTACCCTGGGTGGATACTCTGGCCAGTGAGCCTTAAGTCCTAGGAGAGAACAGGGAACCAGTGGCTGTGGCTGCCAGAAGGACAGAAGGGACA
>CRX.5797
TTAGAAATAGCCACCGGTGGCTGATGGCAGCCACTCTGAATAGCACGGCTAGAAGCTTAAGAGTTTGATCCCCCAAAGACTAATGCCAGATTCCAGAATGTAAAGTGTATGCAAGGTCAAGGTTACCCTGGCTTTAGGTTCCACAGGGGAGGAGAGGGGTTGTT
>CRX.5797_full_mutant
TTAGAAATAGCCACCGGTGGCTGATGGCAGCCACTCTGAATAGCACGGCTAGAAGGTTAAGAGTTTGCTCCCCCAAAGACTAATGCCAGATTCCAGAATGTAAAGTGTATGCAAGGTCAAGGTTACCCTGGCTTTAGGTTCCACAGGGGAGGAGAGGGGTTGTT
>CRX.594
AGGTCATGGACATATGTTGCAAGTGGGTAGAAAATCCAACTCCTAATAATACCTGTTATTTGTATCGCATTAACAGCTTTTCTGTTCATTATCTCATTTAATCTTGACAGCAATCCTGTGAGGTATTATCTGTGTTTTGCAATGGAGCCTCCAGATGGGCTAAG
>CRX.594_full_mutant
AGGTCATGGACATATGTTGCAAGTGGGTAGAAAATCCAACTCCTACTACTACCTGTTATTTGTATCGCATTAACAGCTTTTCTGTTCATTATCTCATTTACTCTTGACAGCAATCCTGTGAGGTGTTATCTGTGTTTTGCAATGGAGCCTCCAGATGGGCTAAG
>CRX.1528
GCAATTCCCATTTCAAAGTCCACACAGGAAGGCAACTCTTAAAGTGGTTCTATTGCTAGCAATTAGTCCATCCCTAATCCCATTAGGCTGTTAATTCCCAGAGGACACAAGCCTAGGAGATGCTGCTTGCAAGTGCTAAACTAAGGTTATTACGTGAAACCACG
>CRX.1528_full_mutant
GCAATTCCCATTTCAAAGTCCACACAGGAAGGCAACTCTTAAAGTGGTTCTATTGCTAGCAATTAGTCCATCCCTACTCCCATTAGGCTGTTACTTCCCAGAGGACACAAGCCTAGGAGATGCTGCTTGCAAGTGCTAAACTAAGGTTATTACGTGAAACCACG
>CRX.2815
TTTTCTCAAGGATGGAGAGTGAGTGTTCTCAGGTAGTGACTCAGGAGTACATCCTTTAAGCCCAAAGCCTCTTAGGCGAAAGGATCCCTAGCCAGCTCAACTCTTCTCCCTGGGGAGTGTTTCTTCCCCGGGATCAGGTGGACAGCTGGTAGGGGTGGGGTGCA
>CRX.2815_full_mutant
TTTTCTCAAGGATGGAGAGTGAGTGTTCTCAGGTAGTGACTCAGGAGTACATCCTTTACGCCCAAAGCCTCTTAGGCGAAAGGATCCCTAGCCAGCTCAACTCTTCTCCCTGGGGAGTGTTTCTTCCCCGGGGTCAGGTGGACAGCTGGTAGGGGTGGGGTGCA
>CRX.4350
ACATGACCTGAGATTAGAAAGGCGTGTCTTCTTTCACCTTCTGGAGGATCAGCTAACAGCTTAGCATTGTCTTAATTCCTCACTGAGTTAGCAATTATTGAGCTCTCTGAAGGTGACTTCTTAAATCAGAGGATGAGCTACTAAAGATGTCTCTTGATACCCTT
>CRX.4350_full_mutant
ACATGACCTGAGGTTAGAAAGGCGTGTCTTCTTTCACCTTCTGGAGGGTCAGCTAACAGGTTAGCATTGTCTTACTTCCTCACTGAGTTAGCAATTATTGAGCTCTCTGAAGGTGACTTCTTAAATCAGAGGATGAGCTACTAAAGATGTCTCTTGATACCCTT
>CRX.4006
TTTAATCATCCTGTGTTGTCATTTCCCCATCTGTCAAGGGAGGATAATATGCTTGGGGGTGACCTGCCCCTCTGGGCTCCCGTGAGGCTTAGTGGGCTAATGCTCTTGCTATTAACGTCAGCTGGGGACTAGGTGCTGGGTCCCCACAGAATGGCTGCATCCTA
>CRX.4006_full_mutant
TTTACTCATCCTGTGTTGTCATTTCCCCATCTGTCAAGGGAGGATAATATGCTTGGGGGTGACCTGCCCCTCTGGGCTCCCGTGAGGGTTAGTGGGCTAATGCTCTTGCTATTAACGTCAGCTGGGGACTAGGTGCTGGGTCCCCACAGAATGGCTGCATCCTA
>CRX.2887
ACAACCAAGCAGAGCTTCAGAGTCAGAACTCAGATGGTCCAGGCTCTTTAAATCCTAAACGTCAGCTTACACAAAGCCTCTTAGGCTGGTGTAGCTTTCCACTTTAAGCACTGCTCACAATGGCTGATGGCACTGTGCTGGGACAAGGACAGCCAGGAAAAAAA
>CRX.2887_full_mutant
ACAACCAAGCAGAGCTTCAGAGTCAGAACTCAGATGGTCCAGGCTCTTTAACTCCTAAACGTCAGCTTACACAAAGCCTCTTAGGCTGGTGTAGCTTTCCACTTTAAGCACTGCTCACAATGGCTGATGGCACTGTGCTGGGACAAGGACAGCCAGGAAAAAAA
>CRX.1077
AATGACTCCCGGGCTGCGGAGAAGCAAAGAAAGGGACTTAAAAGGACTGGGGGCGGGGCTGGTCATCTGAGGACTGGATTATGGGCTACTGGAGAGGGAGAAGGTCTTAAAATGAGGTCTTAGCTAGGAGATTATCTTTAACCTCAAGGAGAGACTTGCTTGCG
>CRX.1077_full_mutant
AATGACTCCCGGGCTGCGGAGAAGCAAAGAAAGGGACTTAAAAGGACTGGGGGCGGGGCTGGTCATCTGAGGACTGGGTTATGGGCTACTGGAGAGGGAGAAGGTCTTAAAATGAGGTCTTAGCTAGGAGGTTATCTTTAACCTCAAGGAGAGACTTGCTTGCG
>CRX.3084
TCGTTTTCATAACACGTGTAACCTTAGTGCTAGAGAAGCAGGAACAGGATAATCCCTGGGCTTACTGCCCAGCTAGTCTGTGCTAGCTGATCAGGCCAATGAGAGACCTTGTCTCAAATGAGATAGATGGTCTTTCTGAGGATTACACCTGAGAGTGCATATGC
>CRX.3084_full_mutant
TCGTTTTCATAACACGTGTAACCTTAGTGCTAGAGAAGCAGGAACAGGATACTCCCTGGGGTTACTGCCCAGCTAGTCTGTGCTAGCTGATCAGGCCAATGAGAGACCTTGTCTCAAATGAGATAGATGGTCTTTCTGAGGGTTACACCTGAGAGTGCATATGC
>CRX.5945
GGTATATAACTGGACTTCTTTACAAGCCCCAGTCTAACCTGCACGCTCTTCTCTGATCTGAAAGAGAAAGCTGGAGGGTTCTCCAGTTGATCCCCAGCTCTAATCCAGCCCTCCTAACATGAGCAAGCTCTTCCCTAGAAGGCAAAGCTGAAGGGACGACACAG
>CRX.5945_full_mutant
GGTATATAACTGGACTTCTTTACAAGCCCCAGTCTAACCTGCACGCTCTTCTCTGCTCTGAAAGAGAAAGCTGGAGGGTTCTCCAGTTGCTCCCCAGCTCTACTCCAGCCCTCCTAACATGAGCAAGCTCTTCCCTAGAAGGCAAAGCTGAAGGGACGACACAG
>CRX.2704
CCCAGCCTCCACCTTGAGTCTCCGTGGTGCTCTGAGGCAGGTCTTATGTAGATTAGGTAGGGGTTGGATTTCAGGCAGCTGGGCTGCCACTGACCTGCTGCTAATCTCCTGCCTCTGCCTGGGATTACAGGTGGGCACCAGCACACCCCACAATTTAGCCATAG
>CRX.2704_full_mutant
CCCAGCCTCCACCTTGAGTCTCCGTGGTGCTCTGAGGCAGGTCTTATGTAGGTTAGGTAGGGGTTGGATTTCAGGCAGCTGGGCTGCCACTGACCTGCTGCTACTCTCCTGCCTCTGCCTGGGGTTACAGGTGGGCACCAGCACACCCCACAATTTAGCCATAG
>CRX.4281
AAGAGGACTTGTCAAGTACAATTAGCTTAATCCATCTAATGATGTCCTGGGAATGAGAGACAGGGAGGTGGGACCGGGTGGCATTCTGGGAGCCCTGGACAAGGTCACCTCATCTCCTGCAATCCCCCCAATCTGATTTGGGGATTATATAGCCTAAGGAAATT
>CRX.4281_full_mutant
AAGAGGACTTGTCAAGTACAATTAGCTTACTCCATCTAATGATGTCCTGGGAATGAGAGACAGGGAGGTGGGACCGGGTGGCATTCTGGGAGCCCTGGACAAGGTCACCTCATCTCCTGCAATCCCCCCAATCTGATTTGGGGGTTATATAGCCTAAGGAAATT
>CRX.1364
GACCATTGAGTCCTCTAATGTGTATCACCCATGTGATTCCAATGTGGGTCAGAGGAGGAAGCTGACCCGTGGAAGTCTAGAGATTAGACTGATAGCGTTTTTATCTGACAAGGAATGTCTCCATTGGCCCTGGCTCAGGAGCATTTTCTCTGCTTGCTCAGGTG
>CRX.1364_full_mutant
GACCATTGAGTCCTCTAATGTGTATCACCCATGTGATTCCAATGTGGGTCAGAGGAGGAAGCTGACCCGTGGAAGTCTAGAGGTTAGACTGATAGCGTTTTTATCTGACAAGGAATGTCTCCATTGGCCCTGGCTCAGGAGCATTTTCTCTGCTTGCTCAGGTG
>CRX.110
CACTGAAGAACTCGGATGAGAAGACGGGCGAAAAGCATCATTGAGTGGTGTCAGCTTGCCCTGTTACATCCCAAAGCTGGACACACTGCTATAATCCGATTAGAGTTAGCGGTGGGGTTCTGGAAGATGATCATCAGGATTGCTTGGAACAATTAGCTTTCTGG
>CRX.110_full_mutant
CACTGAAGAACTCGGATGAGAAGACGGGCGAAAAGCATCATTGAGTGGTGTCAGCTTGCCCTGTTACATCCCAAAGCTGGACACACTGCTATACTCCGATTAGAGTTAGCGGTGGGGTTCTGGAAGATGATCATCAGGATTGCTTGGAACAATTAGCTTTCTGG
>CRX.2486
CCTAGCCAGTGAACGCCCATCTCCAGGATGAGCGCTGGAGGGGGAGGGTGCCCAAGGCGCAGGATTATCAAGGGGATACCAGGATTCTTACCCCTAGAGCTCAGCCGGATTAAGCTGGCTCTCACTCTGCTCCCCTGTCCTGCTTTGGGGCACTACTGGGAAAG
>CRX.2486_full_mutant
CCTAGCCAGTGAACGCCCATCTCCAGGATGAGCGCTGGAGGGGGAGGGTGCCCAAGGCGCAGGGTTATCAAGGGGATACCAGGATTCTTACCCCTAGAGCTCAGCCGGGTTACGCTGGCTCTCACTCTGCTCCCCTGTCCTGCTTTGGGGCACTACTGGGAAAG
>CRX.2022
ATCCCTGTACTTAAGAGCATTAAAAACCTCCCAGGGATAACAACTAATGCAATGAAGTAAGAGGACTCAGTACACCTACAAACTGTAATCCTAACCATCTGGAGGGTAAGGGTAAACCTGAGAGCTAAAGCCTGCTTGGGCTCTACGGTAAGAGCCTATTTCAA
>CRX.2022_full_mutant
ATCCCTGTACTTAAGAGCATTAAAAACCTCCCAGGGATAACAACTAATGCAATGAAGTAAGAGGACTCAGTACACCTACAAACTGTACTCCTAACCATCTGGAGGGTAAGGGTAAACCTGAGAGCTAAAGCCTGCTTGGGCTCTACGGTAAGAGCCTATTTCAA
>CRX.5025
TTTGTTAAACACCTGGGAAGTAGGGCAGGAGGTGTTATTTATGGGGATCCTCTTACACACAGCACTGTGACGCTGGGAGATTAGATACCCTTTGTCCTTTAGGGACTGAGCACCTACTCGATTTAATCTTTTGAAATCTCTCTCTAGTCTTTCCTGACTGTAGT
>CRX.5025_full_mutant
TTTGTTAAACACCTGGGAAGTAGGGCAGGAGGTGTTATTTATGGGGATCCTCTTACACACAGCACTGTGACGCTGGGAGGTTAGATACCCTTTGTCCTTTAGGGACTGAGCACCTACTCGATTTACTCTTTTGAAATCTCTCTCTAGTCTTTCCTGACTGTAGT
>CRX.1137
ACAGGAACCCAAAGTACCCTGGTAAGCTAGTAGGTTTAACTGCTTTATGTCCGTCCTCGACCCTGACCCAGGTGATCCGGGTCAAGGGCTTAACTGGGGTGTCTTAACTGCCACCTTCATCCCCTGCCCAAAGCTGCGTCTCCTCCCCGGGGCAGAAGCATCAG
>CRX.1137_full_mutant
ACAGGAACCCAAAGTACCCTGGTAAGCTAGTAGGTTTAACTGCTTTATGTCCGTCCTCGACCCTGACCCAGGTGCTCCGGGTCAAGGGGTTAACTGGGGTGTCTTAACTGCCACCTTCATCCCCTGCCCAAAGCTGCGTCTCCTCCCCGGGGCAGAAGCATCAG
>CRX.1605
GATTAGCCTCGTTATAGTGATCTGAAGAGTTTCCCCCTAAGCACAGCTTTCCAGAGGCAGCCTTGGGTTTTCATTCGCTGGAGGCTGCTCCCAGATAAGCTGGGAGGTAAGAAGGTGACCTGGTAGCTCAAGGGTCACCAGAGGCTTAATACTCAGGGGCCTGT
>CRX.1605_full_mutant
GATTAGCCTCGTTATAGTGATCTGAAGAGTTTCCCCCTAAGCACAGCTTTCCAGAGGCAGCCTTGGGTTTTCATTCGCTGGAGGCTGCTCCCAGATACGCTGGGAGGTAAGAAGGTGACCTGGTAGCTCAAGGGTCACCAGAGGGTTACTACTCAGGGGCCTGT
>CRX.5718
AAAGTGCTGGCTGCCCCTTAATCCTGAAAAAGTTCCCACGCAGAAGCTTCGGATACTGCCTTGCCCTCAGAAGGATCAGGGAGGAATGTTCACTTCCCTGAGGGATTACTGCTTAAAAACTGATTGTAAACTTGCTAAGCGGCTTATCACTCCATCAGACTTGT
>CRX.5718_full_mutant
AAAGTGCTGGCTGCCCCTTACTCCTGAAAAAGTTCCCACGCAGAAGCTTCGGATACTGCCTTGCCCTCAGAAGGGTCAGGGAGGAATGTTCACTTCCCTGAGGGGTTACTGCTTAAAAACTGATTGTAAACTTGCTAAGCGGGTTATCACTCCATCAGACTTGT
>CRX.5993
GGCTGGTGTGAGATTTTTCTGACAGACCAATACCAGGACTGACATTCTGTAAGAAGATAACTACATTAATTGGCTCAAAGGCATTAGAGCTCTCTAGAGCTGACCCTCTATGCACAGACAGTGAAGGCAGACATGGCCAGGAAGCTTAGCAGTCAGAAGCACTA
>CRX.5993_full_mutant
GGCTGGTGTGAGATTTTTCTGACAGACCAATACCAGGACTGACATTCTGTAAGAAGATAACTACATTAATTGGCTCAAAGGCATTAGAGCTCTCTAGAGCTGACCCTCTATGCACAGACAGTGAAGGCAGACATGGCCAGGAAGGTTAGCAGTCAGAAGCACTA
>CRX.2044
TTGTTGTTTTATTTTGTTTTACTCAAGATCAAGTCTGGGGCCTTATCCTTGGCTAGCAAGCGACTTACCACTGAGCTATCTATAGGCCCTATTCCAGATCCGATTACAACTGTTTATTTTTTTTTTTTTAATCCATGTTGAATCTGCAAATGGGGAATCTCAGG
>CRX.2044_full_mutant
TTGTTGTTTTATTTTGTTTTACTCAAGATCAAGTCTGGGGCCTTATCCTTGGCTAGCAAGCGACTTACCACTGAGCTATCTATAGGCCCTATTCCAGATCCGATTACAACTGTTTATTTTTTTTTTTTTACTCCATGTTGAATCTGCAAATGGGGAATCTCAGG
>CRX.237
AGATAGGTTCTCTCTTCCTGCCCCAGAGCAGATGCCCACCCCCCAACTCTGTATAATCCAGAGAGAAGGCACGGAGGCTTAGTATATAATAGCTCAGGTGCTGAGGGAGGGAGATTGAGGGCTGCTGGTCCAGCAGCTCCTACAGCAGTCAGAACACCACCCGT
>CRX.237_full_mutant
AGATAGGTTCTCTCTTCCTGCCCCAGAGCAGATGCCCACCCCCCAACTCTGTATACTCCAGAGAGAAGGCACGGAGGGTTAGTATATAATAGCTCAGGTGCTGAGGGAGGGAGATTGAGGGCTGCTGGTCCAGCAGCTCCTACAGCAGTCAGAACACCACCCGT
>CRX.5923
TCTTCTATACTAGAAGAAATCCCTGTAACCATAGTTCTGCACCTTGGCAGAGTCATTAATAGCCTTGCTACACTGCTAAACCTATTAAAAGATCAGCCATTGTCCTGTAGATTTGGACACGCTGCTAAGCAAATAAAACCAGTTCCTATGCATTTTATGTAGTG
>CRX.5923_full_mutant
TCTTCTATACTAGAAGAACTCCCTGTAACCATAGTTCTGCACCTTGGCAGAGTCATTAATAGCCTTGCTACACTGCTAAACCTATTAAAAGATCAGCCATTGTCCTGTAGATTTGGACACGCTGCTAAGCAAATAAAACCAGTTCCTATGCATTTTATGTAGTG
>CRX.1404
TTCTAAATGACTCTGTTCACGCTGCCTCTCGTCTTCATTGGCTGGGATGAGGGATTATGTACAACTGGCAAGCTGGGAGGGCAGGCCTGTTGGAGACGGCTCGTCCGATAATCCACTTGGACCCACAGTCACCAGCATCTCAGCTTGTTTTCTCTCTCGGCCAT
>CRX.1404_full_mutant
TTCTAAATGACTCTGTTCACGCTGCCTCTCGTCTTCATTGGCTGGGATGAGGGGTTATGTACAACTGGCAAGCTGGGAGGGCAGGCCTGTTGGAGACGGCTCGTCCGATACTCCACTTGGACCCACAGTCACCAGCATCTCAGCTTGTTTTCTCTCTCGGCCAT
>CRX.218
GCATTGATCTGGAAACTAAGTTTACATCCTCTAAGGCGGAAGCAAATGCCCTTAATCTGCTGAGCCGGCTCTCTCTGTCTTTGATGCGGAAGCTCATTATGCAGGTCTGGCTGGCCTGGAACTTTGTGTAGGATTAAAGGTGTGCGCCACCACATCTAACTTCT
>CRX.218_full_mutant
GCATTGCTCTGGAAACTAAGTTTACATCCTCTAAGGCGGAAGCAAATGCCCTTACTCTGCTGAGCCGGCTCTCTCTGTCTTTGATGCGGAAGCTCATTATGCAGGTCTGGCTGGCCTGGAACTTTGTGTAGGGTTAAAGGTGTGCGCCACCACATCTAACTTCT
>CRX.5972
GCAGTCAGCACACTGCTAATGGGGCTTTGAAAGTCTCTGCTTTATTAGGGCAGCCAGGAAAGCCGATTTCAGCTGCAAATGCCTTCATTGCCTCCCCAGCAGAAATGGCTAATACCTGCTTTCTGGGACGTGCTCATCAAAGGAGACTCTCAAAGCCCCATTAG
>CRX.5972_full_mutant
GCAGTCAGCACACTGCTAATGGGGCTTTGAAAGTCTCTGCTTTATTAGGGCAGCCAGGAAAGCCGATTTCAGCTGCAAATGCCTTCATTGCCTCCCCAGCAGAAATGGCTACTACCTGCTTTCTGGGACGTGCTCATCAAAGGAGACTCTCAAAGCCCCATTAG
>CRX.495
CGCTGGAATGCCTGGGTTCCGCCCCTAGCATAAATCCCTAAAGGTGGCACAGACTTGTAATCCCAGTATTGAGGATCATCCTGTGCTACACAGTGAGCTCTAGGCCAGCGTAGGCTATGCGAGACCAGTCTCCAAAACAACCAAACCACACAGAGAAATGACAA
>CRX.495_full_mutant
CGCTGGAATGCCTGGGTTCCGCCCCTAGCATAACTCCCTAAAGGTGGCACAGACTTGTACTCCCAGTATTGAGGGTCATCCTGTGCTACACAGTGAGCTCTAGGCCAGCGTAGGCTATGCGAGACCAGTCTCCAAAACAACCAAACCACACAGAGAAATGACAA
>CRX.4862
GTGAGGGGTGAGTTAACGTAAGGCCTCTGAGTCTTAGTTCCCCCCACCCTTACCCTCCACCCCCGGGTCTTGTAAATGGTGATAATATCTAATGCTCAGATCTGATAAGAGGATTAAACAAAGTTAAAAGCCCAGAGGGATATAGCTGCATGGTGAGGGACAGC
>CRX.4862_full_mutant
GTGAGGGGTGAGTTAACGTAAGGCCTCTGAGTCTTAGTTCCCCCCACCCTTACCCTCCACCCCCGGGTCTTGTAAATGGTGATAATATCTAATGCTCAGATCTGATAAGAGGGTTAAACAAAGTTAAAAGCCCAGAGGGATATAGCTGCATGGTGAGGGACAGC
>CRX.2927
TGTGTGACTTGTACGCAGGTTCACCTTACAGCGGTGGCTGTAGTGAAGCACAGCTGCTTAAGTCGCCTGATGGATGCTTCCGCTGCTCCTAATCCTTTCGAGTGGCCTGAGATAAAGACATGCAGTGTTTTTATATCATAGAAGTGTCTAGGCACCAGCGACTG
>CRX.2927_full_mutant
TGTGTGACTTGTACGCAGGTTCACCTTACAGCGGTGGCTGTAGTGAAGCACAGCTGCTTAAGTCGCCTGATGGATGCTTCCGCTGCTCCTACTCCTTTCGAGTGGCCTGAGATAAAGACATGCAGTGTTTTTATATCATAGAAGTGTCTAGGCACCAGCGACTG
>CRX.6051
TTAGAACCTGGGAGCATCTAGAGGGATCATGGAGTTAAGAGGACAGAAGGGTGGGGCATGGCCTCCTAAGTGGGCTTAACCCTCACTATGACAGGGAAGCACTATTGGGGATTTGGAAAGTCAGCTCAGGGGCTTTGCAGGGTGATCCGCTGAGGACAGGAGCC
>CRX.6051_full_mutant
TTAGAACCTGGGAGCATCTAGAGGGGTCATGGAGTTAAGAGGACAGAAGGGTGGGGCATGGCCTCCTAAGTGGGGTTAACCCTCACTATGACAGGGAAGCACTATTGGGGGTTTGGAAAGTCAGCTCAGGGGCTTTGCAGGGTGCTCCGCTGAGGACAGGAGCC
>CRX.2197
GGGGAAAGCCCCTGCTGATGAGCGGAGCTCTGCCATTGGATGGGATCGGTGAGCAGACCCTGAGCCGATGAGAATCAGGGATTAGAAGACAAGCAAATCTGGCTGTGTGCCTGCTTGTCTGGGTTTCCCAGTGAGGAGGGAGCCAGGAGTAAAGGGCAGTGAGA
>CRX.2197_full_mutant
GGGGAAAGCCCCTGCTGATGAGCGGAGCTCTGCCATTGGATGGGATCGGTGAGCAGACCCTGAGCCGATGAGAATCAGGGGTTAGAAGACAAGCAACTCTGGCTGTGTGCCTGCTTGTCTGGGTTTCCCAGTGAGGAGGGAGCCAGGAGTAAAGGGCAGTGAGA
>CRX.3958
TGGGGGCAGGGGCGATTATAAAGAGCTTTCCAAATAAGCAACTTAATACCATTCACCTCCCAATGCTCTCATGACCCATAGTGATTAAAAATAGCCTGGGTTAATTCTGATTTAACCTGGGTCCTCCCACCCCTTAAGCTATAAAGGTACAAAGATAGGGGCTC
>CRX.3958_full_mutant
TGGGGGCAGGGGCGATTATAAAGAGCTTTCCAAATAAGCAACTTACTACCATTCACCTCCCAATGCTCTCATGACCCATAGTGGTTAAAAATAGCCTGGGTTACTTCTGATTTAACCTGGGTCCTCCCACCCCTTAAGCTATAAAGGTACAAAGATAGGGGCTC
>CRX.867
CCTAGCCCACCTAGGAAGATTAGCAGCCTCCTTCAGGGCCAGTGTCCTGGTTTTTCTCTCCTCTGTTAATCTTCTAATTAAGCCCCCTTCTTCACCTCATTTTCAGGTTAATCACCTGGCAGTGACCTAGTTACCCACAGAATAACAGCTTAATCCTCTAAAGT
>CRX.867_full_mutant
CCTAGCCCACCTAGGAAGGTTAGCAGCCTCCTTCAGGGCCAGTGTCCTGGTTTTTCTCTCCTCTGTTACTCTTCTAATTACGCCCCCTTCTTCACCTCATTTTCAGGTTACTCACCTGGCAGTGACCTAGTTACCCACAGAATAACAGGTTACTCCTCTAAAGT
>CRX.1039
CTACCAGATCGGCGAAAAGGGACCAGTGAAGGTGCTGTACGTGGACGACAGTAGTGAAACCGGCTGTGAGCTGGATAAGGAGATCAAAAACAGCTTTAACCCGGAGGCCCAGGTGTTCATGCCCATAAGCGACCCGGCCTCCTCCGTGTCCAGCTCTCCCTCAC
>CRX.1039_full_mutant
CTACCAGATCGGCGAAAAGGGACCAGTGAAGGTGCTGTACGTGGACGACAGTAGTGAAACCGGCTGTGAGCTGGATAAGGAGGTCAAAAACAGCTTTAACCCGGAGGCCCAGGTGTTCATGCCCATAAGCGACCCGGCCTCCTCCGTGTCCAGCTCTCCCTCAC
>CRX.2605
CTGTGTCCCTAACCCTGTATCACCTTGTTTACTTAGGGCCCTGCCCTCCTTTCCTCTGGCAGATTAGGGCCTCCCTCACCTCCTAAGACAAAGCCAGGTCAGTGCAGAGCTCCTTAGGGGTGAGCTGACTATTTATATCAGAGTAGTTCCCAGGCTGTAAAAGT
>CRX.2605_full_mutant
CTGTGTCCCTAACCCTGTATCACCTTGTTTACTTAGGGCCCTGCCCTCCTTTCCTCTGGCAGGTTAGGGCCTCCCTCACCTCCTAAGACAAAGCCAGGTCAGTGCAGAGCTCCTTAGGGGTGAGCTGACTATTTATATCAGAGTAGTTCCCAGGCTGTAAAAGT
>CRX.395
TCTACTTTCCTTCTGAACTTAAAACCTTTTAAATCCTTTCCATTCTGGCCAGTGAAGGGCAAGTTATAGATGATTCAACCAATGTAGGCATTAGGAAGATTAATCCCCCAACTGGGGCATAGGGTTTAGAAATGCATCCTACAAGCCTTCATGCGCTCTGTACC
>CRX.395_full_mutant
TCTACTTTCCTTCTGAACTTAAAACCTTTTAACTCCTTTCCATTCTGGCCAGTGAAGGGCAAGTTATAGATGATTCAACCAATGTAGGCATTAGGAAGGTTACTCCCCCAACTGGGGCATAGGGTTTAGAAATGCATCCTACAAGCCTTCATGCGCTCTGTACC
>CRX.4999
CTCTCGGGCCCAAATCTTCTCTATAGACATGATGGCTGGGATCTCCTTGGGTGGAAGTGGAGGAAGGAGAAAGATAAGAGGCTTAGAAGGGTGGAGCCTGAGGCCAGTGGGAGGGGCCAGAGGCTGGGAGGGCTGGCAAAGAGGTTACTGCAGTGGGTAGGGGG
>CRX.4999_full_mutant
CTCTCGGGCCCAAATCTTCTCTATAGACATGATGGCTGGGATCTCCTTGGGTGGAAGTGGAGGAAGGAGAAAGATAAGAGGGTTAGAAGGGTGGAGCCTGAGGCCAGTGGGAGGGGCCAGAGGCTGGGAGGGCTGGCAAAGAGGTTACTGCAGTGGGTAGGGGG
>CRX.4849
CCTTCACTTCAAGGATCTCCACTGATGTCAGCAGAGAGATTAGGTTATACAGGAAGAACTCAAAGCTGGCCTGCAGGTCCTTGAATACTGGAAGCCGATTAGCATGTTGTTTAAGAGAAGGCTTGACGGTGCCATTCTCCCAATGCTGTCCTAAATGCTGAGAA
>CRX.4849_full_mutant
CCTTCACTTCAAGGATCTCCACTGATGTCAGCAGAGAGGTTAGGTTATACAGGAAGAACTCAAAGCTGGCCTGCAGGTCCTTGAATACTGGAAGCCGATTAGCATGTTGTTTAAGAGAAGGCTTGACGGTGCCATTCTCCCAATGCTGTCCTAAATGCTGAGAA
>CRX.40
TGTAACAGAGTTAAAACTCTGGCTCCAAAGACTGGATAAACAAGGCTTAGGCCTCCTGCCCCACATTGGTACCCAGCTGACTTAATTCCAACGCCAAAGCCGATATTATCCATTATTTTCCACTCTCCCCTACTCCCTTCCCTGATCCTCTTCAGATAATTACA
>CRX.40_full_mutant
TGTAACAGAGTTAAAACTCTGGCTCCAAAGACTGGATAAACAAGGGTTAGGCCTCCTGCCCCACATTGGTACCCAGCTGACTTACTTCCAACGCCAAAGCCGATATTATCCATTATTTTCCACTCTCCCCTACTCCCTTCCCTGCTCCTCTTCAGATAATTACA
>CRX.5934
TGCCAACACCACTCCATAGAGAGCAGGCCTGCAGAGCCAACAGCAGATGTGCTGCCTGGTGCAGGGGGTAACTTAAGATCCAAGCGGATCACCTTGCAGAGGGAATGCCCTGAGCTGGAGATAACACCCCTGCATCCAGTTAACCCTCTAAGCTCCACGCACCT
>CRX.5934_full_mutant
TGCCAACACCACTCCATAGAGAGCAGGCCTGCAGAGCCAACAGCAGATGTGCTGCCTGGTGCAGGGGGTAACTTAAGATCCAAGCGGGTCACCTTGCAGAGGGAATGCCCTGAGCTGGAGATAACACCCCTGCATCCAGTTAACCCTCTACGCTCCACGCACCT
>CRX.4646
TGTTGGCTGTGAGTTTACAGATGACCTCCCCACTTCTGCCTGGGTGCCTTGTTAAGTCCTTAATAAGCACACTCAGCTGATCCCCAGTACAGGTCACCTTAGAGTCTAACAGTGGCCAGCTTTGGTTTCTGGGACTTTATTTTACTTCCTTAATGTGTAGAGCC
>CRX.4646_full_mutant
TGTTGGCTGTGAGTTTACAGATGACCTCCCCACTTCTGCCTGGGTGCCTTGTTAAGTCCTTAATAAGCACACTCAGCTGCTCCCCAGTACAGGTCACCTTAGAGTCTAACAGTGGCCAGCTTTGGTTTCTGGGACTTTATTTTACTTCCTTAATGTGTAGAGCC
>CRX.2777
GACTAGCACACCTTCACTACAGCTCTTACTCTGGACTGTTATAGTTTATCCCTTGGAAGCCTGCCTGGTATGATTAGTCAGATCCCTTGTGATGGTGCTTAATTTCTTATTGTACATGTCCTTTTTAGATGTAAGGGCATTAAAGCCAGGTGTAGTGGCTCAGA
>CRX.2777_full_mutant
GACTAGCACACCTTCACTACAGCTCTTACTCTGGACTGTTATAGTTTCTCCCTTGGAAGCCTGCCTGGTATGGTTAGTCAGATCCCTTGTGATGGTGCTTAATTTCTTATTGTACATGTCCTTTTTAGATGTAAGGGCGTTAAAGCCAGGTGTAGTGGCTCAGA
>CRX.22
GAGTAAAAATAATCGGGATAAAGAGCAGAGCTGATAAGGAGGCGGAGCTCCAGTTCTTAGCCTAATAGCCTAATACCCTTATGCCCGAGCTTCCTCGGCGTGCTCAGGTAGTGAGCACAGCTCCTGGCACCTGGCATTCTGATGAGATGCAGAGACGGCTTAGC
>CRX.22_full_mutant
GAGTAAAAATAATCGGGGTAAAGAGCAGAGCTGATAAGGAGGCGGAGCTCCAGTTCTTAGCCTAATAGCCTACTACCCTTATGCCCGAGCTTCCTCGGCGTGCTCAGGTAGTGAGCACAGCTCCTGGCACCTGGCATTCTGATGAGATGCAGAGACGGGTTAGC
>CRX.5369
GCTGTCAGCTCAGGTATTTTAGACAGATTATCCTCCTTAATATTTATGACATTGTGAAACAGGTGTTCCACCCCTGTGGATTTCTGTGCTGAAGCTAAGGCTCAGAGATTTAAACCTTGAAGACACAGACCTGAGCACAAAGCAAGACCTGAGTCCAGGTCTGC
>CRX.5369_full_mutant
GCTGTCAGCTCAGGTATTTTAGACAGGTTATCCTCCTTAATATTTATGACATTGTGAAACAGGTGTTCCACCCCTGTGGATTTCTGTGCTGAAGCTAAGGCTCAGAGGTTTAAACCTTGAAGACACAGACCTGAGCACAAAGCAAGACCTGAGTCCAGGTCTGC
>CRX.4787
AGCAGGAAACCTAGAAGGCCCTGTCCTAACTATCTCTGACAGAGACGGCGCCCAATAGGGCACCCGCCCCCCATCTCTGTCCCTAATCTCCTAATCAGAATTGCATCCCTTGCGCTAGCAGATCTTTCTACTTAGTGTAGGGGTGCCAAGGATGAAGGAAGGGC
>CRX.4787_full_mutant
AGCAGGAAACCTAGAAGGCCCTGTCCTAACTATCTCTGACAGAGACGGCGCCCAATAGGGCACCCGCCCCCCATCTCTGTCCCTACTCTCCTACTCAGAATTGCATCCCTTGCGCTAGCAGATCTTTCTACTTAGTGTAGGGGTGCCAAGGATGAAGGAAGGGC
>CRX.1543
AGGCTCTAAAGATAACTTCTAGTGTGTAAGCAAAGTAGATGTCATCCCAAAGGAGGGTAATCTTCAGCCCAGGCAAAAGCTCCCTGGTAGAGTAAACATCTTAATCTGAGATCAGAAGGTATCACCGGAATTACAAGACAAGGAAGCAGCGAGGTAAATTACTG
>CRX.1543_full_mutant
AGGCTCTAAAGATAACTTCTAGTGTGTAAGCAAAGTAGATGTCATCCCAAAGGAGGGTACTCTTCAGCCCAGGCAAAAGCTCCCTGGTAGAGTAAACATCTTACTCTGAGGTCAGAAGGTATCACCGGAGTTACAAGACAAGGAAGCAGCGAGGTAAATTACTG
>CRX.1940
CTCTGGGGAAGCCCTGCTTTATCCCATCCGTGGGGCAATGGTGTCTTTTCAGCGGAGCTGTCCAGCTGTCCAGCCATATGGGCCCCAAACAGCCCAGTCAATCCGATTTGGGGAGGTTTTACAATGTAATTTCTTAACGTGTTAGTACTTGGGGTGAGTTTGAT
>CRX.1940_full_mutant
CTCTGGGGAAGCCCTGCTTTCTCCCATCCGTGGGGCAATGGTGTCTTTTCAGCGGAGCTGTCCAGCTGTCCAGCCATATGGGCCCCAAACAGCCCAGTCAATCCGATTTGGGGAGGTTTTACAATGTAATTTCTTAACGTGTTAGTACTTGGGGTGAGTTTGAT
>CRX.1521
CAAATGGCCACTTTGTTCACTTACTTATCCTCTGTGGCAATCTTATTCACTGCGCTCGAAATACCCTGGTGCCCTCGTTAATCCCTAAATAAGACAGACAAGCTCCAGCTTTAGGGCCTCTGTATTCGCTGTTCTCTCACGTATGCCTTTTAAAGCCGCCTCTG
>CRX.1521_full_mutant
CAAATGGCCACTTTGTTCACTTACTTATCCTCTGTGGCAATCTTATTCACTGCGCTCGAAATACCCTGGTGCCCTCGTTACTCCCTAAATAAGACAGACAAGCTCCAGCTTTAGGGCCTCTGTATTCGCTGTTCTCTCACGTATGCCTTTTAAAGCCGCCTCTG
>CRX.6214
CTGCCAACTGTGTGGAGAGGTTTTGTTGGGAAGGAGCAGAGAATCTGTGCTTAGCTGTTCCTGGTTCCTGGATTACTGAAAGCCTCTTTCTGATGCTGAGCCCCTGGCTTTGTATCTGTTTCCTCTGAGTCTCTATTGCTTAGCTCTTCCTGTGTGAATCTAAG
>CRX.6214_full_mutant
CTGCCAACTGTGTGGAGAGGTTTTGTTGGGAAGGAGCAGAGAATCTGTGCTTAGCTGTTCCTGGTTCCTGGGTTACTGAAAGCCTCTTTCTGATGCTGAGCCCCTGGCTTTGTATCTGTTTCCTCTGAGTCTCTATTGCTTAGCTCTTCCTGTGTGAATCTAAG
>CRX.5817
TGTGAGAGTGGAGGAGTGCTTGCCTGGCAGGCAGGAGGCCTGGTGGTGCACTGCCTGTAAGCCCAGCACTTGAGATACACAAACAGAAGGATCAAGAGCTCTGGGTCCTCCTAAGCCCTGCTTGTCAGTCACCCCAACAGGGGTTCATTCACTGCAGGGGGGGC
>CRX.5817_full_mutant
TGTGAGAGTGGAGGAGTGCTTGCCTGGCAGGCAGGAGGCCTGGTGGTGCACTGCCTGTACGCCCAGCACTTGAGATACACAAACAGAAGGGTCAAGAGCTCTGGGTCCTCCTACGCCCTGCTTGTCAGTCACCCCAACAGGGGTTCATTCACTGCAGGGGGGGC
>CRX.2848
CTCTGAATAGCACTGGAGCTAGCCATTGCATCCTGCCTGGGCCCATTAGCTTGTTCCCCTGCTCAGCTTAGAAATGGAGTGAAAATTAATGGCGAGTTAATCAGCTGAGAAAGGGGATATTAATAGACTTGCCCCGCCCCCAGCCTTCCCAGGCTCATCTCAAG
>CRX.2848_full_mutant
CTCTGAATAGCACTGGAGCTAGCCATTGCATCCTGCCTGGGCCCATTAGCTTGTTCCCCTGCTCAGGTTAGAAATGGAGTGAAAATTAATGGCGAGTTACTCAGCTGAGAAAGGGGATATTAATAGACTTGCCCCGCCCCCAGCCTTCCCAGGCTCATCTCAAG
>CRX.4910
GCCTGGTAACCCGTGTACATCATCTGTGTGGGAGCTTAACCTTGTGGACGAGGTACCCTGGACAGGGAGAGCTAATCAGGTCTGCATTTGAAGGGATATTCTAGGGAGAAGGTATGTAGGTTAAGCTGGGGTAATTAGTGGAACCAAAGGGGCCCAGTCCAGAG
>CRX.4910_full_mutant
GCCTGGTAACCCGTGTACATCATCTGTGTGGGAGGTTAACCTTGTGGACGAGGTACCCTGGACAGGGAGAGCTACTCAGGTCTGCATTTGAAGGGATATTCTAGGGAGAAGGTATGTAGGTTACGCTGGGGTAATTAGTGGAACCAAAGGGGCCCAGTCCAGAG
>CRX.4267
AGCCCAGCCCATATGAAATCACACAACTGCTCCAAAGCACCTCTATCTTCCGGCCCTTTCCTCTCAGACACCAAAGGGTGCTAAATGGCTTAACACCTGGGAGTCTTAGGGTTTCACGGAGCTGGCACCAAAGGCCCAAGATGGCCGGTTTACTTCCAGGTCCA
>CRX.4267_full_mutant
AGCCCAGCCCATATGAAATCACACAACTGCTCCAAAGCACCTCTATCTTCCGGCCCTTTCCTCTCAGACACCAAAGGGTGCTAAATGGGTTAACACCTGGGAGTCTTAGGGTTTCACGGAGCTGGCACCAAAGGCCCAAGATGGCCGGTTTACTTCCAGGTCCA
>CRX.2567
AGTCTGCCTCTCCTTTCACTGACAGTATAGACTCAGAAGGGCAGCAGAGTGAAGGTCAGGGCTCTGTAAGCTTTAAATCCAGGTGGATTAAGTGACCACCCAGCAATTCCCCTCCTCCTGCCCCTCCCTCTCAAGGCCCTGCCCCTAAGCTCCTGTCCAACCAA
>CRX.2567_full_mutant
AGTCTGCCTCTCCTTTCACTGACAGTATAGACTCAGAAGGGCAGCAGAGTGAAGGTCAGGGCTCTGTAAGCTTTAACTCCAGGTGGGTTAAGTGACCACCCAGCAATTCCCCTCCTCCTGCCCCTCCCTCTCAAGGCCCTGCCCCTACGCTCCTGTCCAACCAA
>CRX.5954
ATCTGTGCTGTCATCCCAGGCCCTCTCTGGCCTTGTCCCCTTGTTGCAGACAGGGCTCTTTCATCCCGTCTGACTTAGTGGTTTATTTTAGGCACAGCCTGACCAGGTGCTCTGGGGTCAATAGGCTTAGCTTTAAATAACTGGATTCTTCTCCATGAGTTTCT
>CRX.5954_full_mutant
ATCTGTGCTGTCATCCCAGGCCCTCTCTGGCCTTGTCCCCTTGTTGCAGACAGGGCTCTTTCATCCCGTCTGACTTAGTGGTTTATTTTAGGCACAGCCTGACCAGGTGCTCTGGGGTCAATAGGGTTAGCTTTAAATAACTGGATTCTTCTCCATGAGTTTCT
>CRX.1213
CTGTCAGAAAGGACCACAGCATGGGCCATACTCACCAAGCACTGGACAGATCTCAGGAAGCCACAGGCGCCGGTTATCTGGACCTGGGTCAGCAGAACACTGGCCTAGGAATTTATCCTTCCCTTGATGAGCGGATTATGACTCTCTTTTCTGACGATACACTA
>CRX.1213_full_mutant
CTGTCAGAAAGGACCACAGCATGGGCCATACTCACCAAGCACTGGACAGATCTCAGGAAGCCACAGGCGCCGGTTATCTGGACCTGGGTCAGCAGAACACTGGCCTAGGAATTTATCCTTCCCTTGATGAGCGGGTTATGACTCTCTTTTCTGACGATACACTA
>CRX.986
CAGTTAGCATCCCTCCCTACAAGTCAAGTTCTTAGAAGCTCACTTGGTTCGCACTCACCCCACCCCCGACCTTCCCTCAAGCTTAGCTGTCTTATCAGCATCTTCCTGCTTAGCAGCTTCTTAGCTGCTTGTCTAGCCAGTCTAAGAATTAGTTGGCAGGTGAG
>CRX.986_full_mutant
CAGTTAGCATCCCTCCCTACAAGTCAAGTTCTTAGAAGCTCACTTGGTTCGCACTCACCCCACCCCCGACCTTCCCTCAAGGTTAGCTGTCTTATCAGCATCTTCCTGCTTAGCAGCTTCTTAGCTGCTTGTCTAGCCAGTCTAAGAGTTAGTTGGCAGGTGAG
>CRX.1351
GCTTTCAGAGCTGCGGCAGGCACCGCAGGGTGAGGCGCTGGATTTGACGATCTGCCTGTCTGTGAGGATTTACACTTGTGTGCAAATCCCTAAGGTCTGCCTTGGAAAAGCCACTCCCCTAGCCTCTGGGCTAGGATCGTATGGTCCTGGTGGAGGCCCGGGCA
>CRX.1351_full_mutant
GCTTTCAGAGCTGCGGCAGGCACCGCAGGGTGAGGCGCTGGGTTTGACGATCTGCCTGTCTGTGAGGGTTTACACTTGTGTGCAACTCCCTAAGGTCTGCCTTGGAAAAGCCACTCCCCTAGCCTCTGGGCTAGGATCGTATGGTCCTGGTGGAGGCCCGGGCA
>CRX.38
TTCTGTACAACCAAGAGGGGGCCTTGGGGATCAGTCAATACTATCTGCCTCAGAGAACATAAGACACAGGTAAGCCGCCTACAATCCAGGATGACAACGGATGGAGCACCTGATCGTCTCTGTCAGGTAATACAGGGCAGCTGGCCTCTGTAAGAATGAGAGTC
>CRX.38_full_mutant
TTCTGTACAACCAAGAGGGGGCCTTGGGGGTCAGTCAATACTATCTGCCTCAGAGAACATAAGACACAGGTACGCCGCCTACAATCCAGGATGACAACGGATGGAGCACCTGATCGTCTCTGTCAGGTAATACAGGGCAGCTGGCCTCTGTAAGAATGAGAGTC
>CRX.4387
GCAATGTGACCCCGCAAACCCTTCCAGGTCTAAGCTGTGTCCATCCTTCAATCTGATTTATCTGGAATGGCAATGCTAGCAGTGAGTGTCCTTTAAGAACCTGAGATGATCCCGTTGATGGCAGGCTAATTCTCCTAAACCGTTAGTTATACATTCCATTATCC
>CRX.4387_full_mutant
GCAATGTGACCCCGCAAACCCTTCCAGGTCTACGCTGTGTCCATCCTTCAATCTGATTTATCTGGAATGGCAATGCTAGCAGTGAGTGTCCTTTAAGAACCTGAGATGCTCCCGTTGATGGCAGGCTACTTCTCCTAAACCGTTAGTTATACATTCCATTATCC
>CRX.1485
CACCAGGGCACCTTAAGCCATCGTCAGTAACTTAAAACTTGGCCGGAGGGCTGCTAATCCTGCCAATCCTAATCCTAACCCTAACCCCTGCTAGTCCTGCTTCTGTCTTGTTAAAGGGGTGTGCCACCATACCCAGCTGTTGTTCAAGTGGGGAGTGTACCTGC
>CRX.1485_full_mutant
CACCAGGGCACCTTACGCCATCGTCAGTAACTTAAAACTTGGCCGGAGGGCTGCTACTCCTGCCAATCCTACTCCTAACCCTAACCCCTGCTAGTCCTGCTTCTGTCTTGTTAAAGGGGTGTGCCACCATACCCAGCTGTTGTTCAAGTGGGGAGTGTACCTGC
>CRX.160
GGGTCAAGGTCAAGAGTGGATTGTGAATATGCTCTGTGCTCTTGCTGCTGTGCTCCACTGCGATCCTAATAGGCTTAAGCTGACAGTGCTAATTCATAGTGGGGCTTAGGCTGACAGTGCCGATCCAGGCTCACATTCACACACACCTCGTCTCTCTCTGGTTC
>CRX.160_full_mutant
GGGTCAAGGTCAAGAGTGGATTGTGAATATGCTCTGTGCTCTTGCTGCTGTGCTCCACTGCGATCCTAATAGGGTTACGCTGACAGTGCTAATTCATAGTGGGGGTTAGGCTGACAGTGCCGATCCAGGCTCACATTCACACACACCTCGTCTCTCTCTGGTTC
>CRX.3163
AGAGATGTGGCCAGTGCTCATAGAGCTGGTGTCCGTAGGTATCTGGGGCTGAGTTAGCATCTGAGAGTTAAGCAGACATGGGGAAGCCCACGAGCTGGGACTAACCTAGAAAGAGGCTTTCCTGGGAGCTCAAGGGTAGCAGGTGATCCGTGAGTCACGGCAGG
>CRX.3163_full_mutant
AGAGATGTGGCCAGTGCTCATAGAGCTGGTGTCCGTAGGTATCTGGGGCTGAGTTAGCATCTGAGAGTTAAGCAGACATGGGGAAGCCCACGAGCTGGGACTAACCTAGAAAGAGGCTTTCCTGGGAGCTCAAGGGTAGCAGGTGCTCCGTGAGTCACGGCAGG
>CRX.6046
TGCCTGCTAGCCTCCAGGGAGCTAGCTTTCCCATGATCTGCTAGTGCTTGTCAAGGTGACTCCACCCAGCCCTTAAGCTGGCTAAGCTGTTGCTTTGGCTGCTGAGAGACACGTTCCCTATTTATAAGACTGACAGGAAGAGCTTCACTCTGAGAGTCAGAGAT
>CRX.6046_full_mutant
TGCCTGCTAGCCTCCAGGGAGCTAGCTTTCCCATGATCTGCTAGTGCTTGTCAAGGTGACTCCACCCAGCCCTTACGCTGGCTACGCTGTTGCTTTGGCTGCTGAGAGACACGTTCCCTATTTATAAGACTGACAGGAAGAGCTTCACTCTGAGAGTCAGAGAT
>CRX.4116
AGCCACCGTGTATGTGTGTATGTTCATACCTGTCACATCCCCACCTCCACCACACCTGTTCCCTGCTGCTGCAGCCTGACAGGTCTGACTGACCCTAATGAGATTACAGATGTCCAGTGACACAGGCAGGTTAGCTCCCTCTGGTTTACAGGGCAGGGCAGGTC
>CRX.4116_full_mutant
AGCCACCGTGTATGTGTGTATGTTCATACCTGTCACATCCCCACCTCCACCACACCTGTTCCCTGCTGCTGCAGCCTGACAGGTCTGACTGACCCTAATGAGGTTACAGATGTCCAGTGACACAGGCAGGTTAGCTCCCTCTGGTTTACAGGGCAGGGCAGGTC
>CRX.1818
ACCATGGTGAGAGCACATGACGGAGCAAAGCCACTTGTCTCATGGACAGGAAGCAAAAGAGGATTAGGATTCTGTTTCAGGGTACATCCTATCAAACAGAGCACCTTTGATTAGCCCCCACCTCCTAGAGCTTACAAGAAATCCCCAAAGCATCACCCTGAGAA
>CRX.1818_full_mutant
ACCATGGTGAGAGCACATGACGGAGCAAAGCCACTTGTCTCATGGACAGGAAGCAAAAGAGGGTTAGGATTCTGTTTCAGGGTACATCCTATCAAACAGAGCACCTTTGATTAGCCCCCACCTCCTAGAGGTTACAAGAACTCCCCAAAGCATCACCCTGAGAA
>CRX.1030
CCTCAGGACTGATTGATCAGGGCTGCAGAGCAGACAGACGCAGGAGCTGACTGCTACGCTAAGCCAGGATTCTGCAGAGCCTTTAAGCCTGAAGTCCACAAACATCTGTGCTAAATGGCTTCACCAATCAGGACCTATGGATAGGATTTCCTCAGGTACGCGTA
>CRX.1030_full_mutant
CCTCAGGACTGATTGATCAGGGCTGCAGAGCAGACAGACGCAGGAGCTGACTGCTACGCTACGCCAGGATTCTGCAGAGCCTTTACGCCTGAAGTCCACAAACATCTGTGCTAAATGGCTTCACCAATCAGGACCTATGGATAGGGTTTCCTCAGGTACGCGTA
>CRX.659
TGGCAAATCTTTTTCTATAAGGGGCTTGTTCTACATCTCAAAGTGAACAGGCAAACCTACCAGGTTATGTCCAGTGTCAACACCCTCTTAACGGAAGGAAGCGGAGAACCCAAGGTGAGGAGGCAAGAGGATTAAGATAATAGGCTGCTGTTCCAATTCTCCAT
>CRX.659_full_mutant
TGGCAAATCTTTTTCTATAAGGGGCTTGTTCTACATCTCAAAGTGAACAGGCAAACCTACCAGGTTATGTCCAGTGTCAACACCCTCTTAACGGAAGGAAGCGGAGAACCCAAGGTGAGGAGGCAAGAGGGTTAAGATAATAGGCTGCTGTTCCAATTCTCCAT
>CRX.4245
ACCCCCTCCCCTGCTCTCCGGCGAGGGGGCGGGGTGCTAGGTGAGTTAGGAGCCTAATGACAAGGATTAGCTTCCTAGCCCTGCCTCTCTCCTGCAGGCTGCTGACCTTGGACTGGTTACCCCTCGCTGGGGTTAGGCCAGCTCTGCTGAGCAGGTCTGGTCTC
>CRX.4245_full_mutant
ACCCCCTCCCCTGCTCTCCGGCGAGGGGGCGGGGTGCTAGGTGAGTTAGGAGCCTAATGACAAGGGTTAGCTTCCTAGCCCTGCCTCTCTCCTGCAGGCTGCTGACCTTGGACTGGTTACCCCTCGCTGGGGTTAGGCCAGCTCTGCTGAGCAGGTCTGGTCTC
>CRX.714
GAACGAAGGATCCAGAGCTGTGTGCACTTCATGACTCTAAAGAAGCTTAACCGATTAGCCCACATCAGATTAAAGAAAGGAAGAGACCAGACCCACGAGGTAGAGTTGAAAGGCTTAATAACATGGGCTCTCACCCCTCCCTCTGCCCACTTTAACTCTCCCTT
>CRX.714_full_mutant
GAACGAAGGATCCAGAGCTGTGTGCACTTCATGACTCTAAAGAAGGTTAACCGATTAGCCCACATCAGGTTAAAGAAAGGAAGAGACCAGACCCACGAGGTAGAGTTGAAAGGGTTAATAACATGGGCTCTCACCCCTCCCTCTGCCCACTTTAACTCTCCCTT
>CRX.6207
CTAGCTTCTCTGGCCACTGAAGCAGTTTAATGAGCCCAGGTCACATGGACCATGCTGCTGCCCATGGGAGGGCTCAGCCAGGCTTGACGTCAGTGGCCGTAACCATCCACTTGTCTAATCTCTGGTCAGTGGCCTGGCCAGGCGAGACCTGTCAGAGCCAGAGA
>CRX.6207_full_mutant
CTAGCTTCTCTGGCCACTGAAGCAGTTTAATGAGCCCAGGTCACATGGACCATGCTGCTGCCCATGGGAGGGCTCAGCCAGGCTTGACGTCAGTGGCCGTAACCATCCACTTGTCTACTCTCTGGTCAGTGGCCTGGCCAGGCGAGACCTGTCAGAGCCAGAGA
>CRX.2813
TTTCCAAGAACTACAACTCCCAGCATTCCAAGTAGCTACCTGGTCCTTGGGCAGGTGAGGCTTATAGGTTGACCTTGGCTCTTACAATAAGCCATAAGCTTCTCAACTGCCAGCCTCTCAACTCCTCCATCAAAATACATTAAGGCGCATATCTCATCAGAACA
>CRX.2813_full_mutant
TTTCCAAGAACTACAACTCCCAGCATTCCAAGTAGCTACCTGGTCCTTGGGCAGGTGAGGGTTATAGGTTGACCTTGGCTCTTACAATACGCCATAAGCTTCTCAACTGCCAGCCTCTCAACTCCTCCATCAAAATACATTAAGGCGCATATCTCATCAGAACA
>CRX.3281
AAAGATGCTGCAAGCTCTAAGATTCCTTCCAGCTCTGAAATTCAATGATCCTGTGAGTCACTATTAGGCCTCCTTCCTGCCCTCCTTCTAGGCTCATAATCTTGACTAATCAGTCATGAGGATGAGGCTAATTAGCAATGGGGATTTATGGTTATTCCTAGCCT
>CRX.3281_full_mutant
AAAGATGCTGCAAGCTCTAAGATTCCTTCCAGCTCTGAAATTCAATGCTCCTGTGAGTCACTATTAGGCCTCCTTCCTGCCCTCCTTCTAGGCTCATACTCTTGACTACTCAGTCATGAGGATGAGGCTAATTAGCAATGGGGGTTTATGGTTATTCCTAGCCT
>CRX.5209
AGTATCATCTGCCTCTCCAAGGGGTGCCAAGGAATGTGACCATCTGATTATAGATGACAGACTTAGAGAGGAGTCAGTTCAGGGGAATCTGGATTAAGGTGTCACGAGGTTGGCCATCTTAGGGAGCTAATAATTACTGGCCCTCTGAGTGCCTGAGATCCTGG
>CRX.5209_full_mutant
AGTATCATCTGCCTCTCCAAGGGGTGCCAAGGAATGTGACCATCTGATTATAGATGACAGACTTAGAGAGGAGTCAGTTCAGGGGAATCTGGGTTAAGGTGTCACGAGGTTGGCCATCTTAGGGAGCTAATAATTACTGGCCCTCTGAGTGCCTGAGATCCTGG
>CRX.4339
CCAGTCCTGGTGGGCACCACCTCCAGGGGGTTCAGGTCACATGACTGTGCGCTTGTCTCGCCCCAGGCTCCGCCCCTGATATTAGTATACAGGCACACCCTCTCTCCAAAGAGACAATCACTGCAGATCTCTTTGCCTAAGCCTAGGTTGTTCTCATATGTATA
>CRX.4339_full_mutant
CCAGTCCTGGTGGGCACCACCTCCAGGGGGTTCAGGTCACATGACTGTGCGCTTGTCTCGCCCCAGGCTCCGCCCCTGATATTAGTATACAGGCACACCCTCTCTCCAAAGAGACAATCACTGCAGATCTCTTTGCCTACGCCTAGGTTGTTCTCATATGTATA
>CRX.1505
AAGGTACTCCGGGATTTGACCTTGGAAAGATCCCAAGGAAGTGAGGCTTTGCTCTGGATTACTGTCTAGAAACTAGGGTAATTCTGTGACTAAGTCTTATCCTCCCAACAGAGAATGCAGGCTAGGGCAAAGAAAGAGCAGCAGGTAGCAGACAGGCTTTGGGG
>CRX.1505_full_mutant
AAGGTACTCCGGGGTTTGACCTTGGAAAGATCCCAAGGAAGTGAGGCTTTGCTCTGGGTTACTGTCTAGAAACTAGGGTAATTCTGTGACTAAGTCTTATCCTCCCAACAGAGAATGCAGGCTAGGGCAAAGAAAGAGCAGCAGGTAGCAGACAGGCTTTGGGG
>CRX.2821
GCTTTAAATATTAAAGCAAGCTCCAGGAGAGAGCGAGCATTATAAGCTGCTCAGGTTAGGCATGGAGGTTTTAGGTTACCCTGAGATTAAAGGCTCACTCACCTCCCCAGGCAAGGAATACACTAAGCCGGTTTAATTTGAAGTAGACATGTACCCTGATGTTC
>CRX.2821_full_mutant
GCTTTAAATATTAAAGCAAGCTCCAGGAGAGAGCGAGCATTATACGCTGCTCAGGTTAGGCATGGAGGTTTTAGGTTACCCTGAGGTTAAAGGCTCACTCACCTCCCCAGGCAAGGAATACACTACGCCGGTTTAATTTGAAGTAGACATGTACCCTGATGTTC
>CRX.4214
CCTCTTAGAATGAAGACAGGCTTGACTATGAGCAAATGGCCCTTCTAGGAACACCGCAGCAAATTCAACTCTGTTAAGCCACTTACTGCTGCCTAGACCTAGACTAGGCATTAGTCTCTAGTCGGCTCTCCCTCTTAGAAAGAATCCTCGGCGGCTCTGCAGAG
>CRX.4214_full_mutant
CCTCTTAGAATGAAGACAGGCTTGACTATGAGCAAATGGCCCTTCTAGGAACACCGCAGCAAATTCAACTCTGTTACGCCACTTACTGCTGCCTAGACCTAGACTAGGCATTAGTCTCTAGTCGGCTCTCCCTCTTAGAAAGAATCCTCGGCGGCTCTGCAGAG
>CRX.1069
AGAGGCAGGGTGCAGGCAGGACTCTGTGCCCCAGGCCACAGCTTGGAGAGCGCCTAAGCCATAGAGTAACAAGATCAGATTTGTGTTACAGGCAGATTACCCTGGCAAGCAACCATGGAGCTGGGGAGAGAGACAGCTGGGAGGATGGGGGCGGGTGACAGGCT
>CRX.1069_full_mutant
AGAGGCAGGGTGCAGGCAGGACTCTGTGCCCCAGGCCACAGCTTGGAGAGCGCCTACGCCATAGAGTAACAAGATCAGGTTTGTGTTACAGGCAGGTTACCCTGGCAAGCAACCATGGAGCTGGGGAGAGAGACAGCTGGGAGGATGGGGGCGGGTGACAGGCT
>CRX.3139
CCAGGCCCGCCCGCCCGCCTCTCAGTCCCTCCTCCACCCCTCCCCACGCTCTGCTCAAGCAACGCTAATCCCCCCCCCCCAACCTCCCTCCATTCCCAGGGCCCTAAGTCCCAAAGAATGTCACCACCTAGTCACTACCTAAGACTCACACCAGAGGAAAGGGA
>CRX.3139_full_mutant
CCAGGCCCGCCCGCCCGCCTCTCAGTCCCTCCTCCACCCCTCCCCACGCTCTGCTCAAGCAACGCTACTCCCCCCCCCCCAACCTCCCTCCATTCCCAGGGCCCTAAGTCCCAAAGAATGTCACCACCTAGTCACTACCTAAGACTCACACCAGAGGAAAGGGA
>CRX.3221
GCCACACAAATGGCGTTTCCCTCTCTCTTCCTCCCCAGCTTCCGGCCTGGGAAGGCTTTGACAGATCTGTGAGCTCCTTGCTAAGCTGCTACTATTTTAGGGTCTAAGTCTACTGACTAAGTCTTTATCCAATAGGGTTAAACACAGACATATTGATAGCCCTG
>CRX.3221_full_mutant
GCCACACAAATGGCGTTTCCCTCTCTCTTCCTCCCCAGCTTCCGGCCTGGGAAGGCTTTGACAGATCTGTGAGCTCCTTGCTACGCTGCTACTATTTTAGGGTCTAAGTCTACTGACTAAGTCTTTATCCAATAGGGTTAAACACAGACATATTGATAGCCCTG
>CRX.715
GTAGCATATAAATAGCTTCTTAAGTAGTAGATGCAGGGAGTGTGTCTTTAAAGTGATGTCATCTAAGCTGAGATTTGAAGGATAATTTGGAGCAGCCATACTAGGGCAGGAGAGGATAATCCTGGTAGGATCAGCAAGTACAGAGACACTGAGGGCCTGGTGGT
>CRX.715_full_mutant
GTAGCATATAAATAGCTTCTTAAGTAGTAGATGCAGGGAGTGTGTCTTTAAAGTGATGTCATCTACGCTGAGGTTTGAAGGATAATTTGGAGCAGCCATACTAGGGCAGGAGAGGATACTCCTGGTAGGGTCAGCAAGTACAGAGACACTGAGGGCCTGGTGGT
>CRX.6027
GGCTAAAGACGGTGAAGTGGGCCTTAGATCACGCAGATTCTCAATTCTATAATTAGGACACCCGGCCTAAGTGGGGGGGATTAAGGCAGTGACACACCCTGCCTTAAATCACTCCAGGCTGTGGCGAGTGGATTAGAGTGGGTGAGCAGACTTGGAGGAGGCAG
>CRX.6027_full_mutant
GGCTAAAGACGGTGAAGTGGGCCTTAGATCACGCAGATTCTCAATTCTATAATTAGGACACCCGGCCTAAGTGGGGGGGGTTAAGGCAGTGACACACCCTGCCTTAAATCACTCCAGGCTGTGGCGAGTGGGTTAGAGTGGGTGAGCAGACTTGGAGGAGGCAG
>CRX.2574
CAGCCAACTGCTCCCCAGCTGCGAAGGGCGGAGTTCCCCCCGGCCCGGCCCCTTCTTTGGCTCTATAAGTAGCTCTGCTTTGCGGGGGATTTGCACTCCTCTACACTCTCTGCACAACGTCTAAATTATGTGCCACTCGCGCAACCATCTCCACACCATGACTG
>CRX.2574_full_mutant
CAGCCAACTGCTCCCCAGCTGCGAAGGGCGGAGTTCCCCCCGGCCCGGCCCCTTCTTTGGCTCTATAAGTAGCTCTGCTTTGCGGGGGGTTTGCACTCCTCTACACTCTCTGCACAACGTCTAAATTATGTGCCACTCGCGCAACCATCTCCACACCATGACTG
>CRX.4898
CACTGCCAGACCTAAGCTCAAGGAAGGGCACCGCCCAGATTTAGGTGGGCCTTCCCACATCAATTAACATAAGCAAGACAATCCCCTACTAACAAGCTGCCTGCCCAGCCTGATTTACATCTCTAATCTCCTCTCAGGTGATTCTAGGCTGGGTCAAGTTGACA
>CRX.4898_full_mutant
CACTGCCAGACCTACGCTCAAGGAAGGGCACCGCCCAGGTTTAGGTGGGCCTTCCCACATCAATTAACATAAGCAAGACAATCCCCTACTAACAAGCTGCCTGCCCAGCCTGATTTACATCTCTACTCTCCTCTCAGGTGATTCTAGGCTGGGTCAAGTTGACA
>CRX.2521
CACGCCGCCCGGCGAGCGCTTGCCCGTTCAGATGGGGCAGAGAGGTTTACCATCAACGTGGAGCTTCTAAATATGGTTAATCCAGCACGGCACAAATCCTTGCAGTAAGCCTTTTCCTGGCCGAGGGTGTGGCAGACAAACCCATCACATCTCTGAGAGAGAGT
>CRX.2521_full_mutant
CACGCCGCCCGGCGAGCGCTTGCCCGTTCAGATGGGGCAGAGAGGTTTACCATCAACGTGGAGCTTCTAAATATGGTTACTCCAGCACGGCACAACTCCTTGCAGTACGCCTTTTCCTGGCCGAGGGTGTGGCAGACAAACCCATCACATCTCTGAGAGAGAGT
>CRX.1210
TGCATCCAGGAGCCACTGAAATCCAAGCTGGGGCTAAGGCAAGTTGGCTACTGCTTCTAAGCCGGTGCACTTCTGATCCGCCCCTCTCACCCGCCCTCGGCTGCCCGCTGGCCATGTAAGATCTGCCTGGGTGGCCGAGGCCACAAGACAGAGGGAGGCAGCAT
>CRX.1210_full_mutant
TGCATCCAGGAGCCACTGAAATCCAAGCTGGGGCTAAGGCAAGTTGGCTACTGCTTCTACGCCGGTGCACTTCTGCTCCGCCCCTCTCACCCGCCCTCGGCTGCCCGCTGGCCATGTAAGATCTGCCTGGGTGGCCGAGGCCACAAGACAGAGGGAGGCAGCAT
>CRX.5462
GCTGAGCAGTTGTTTGCTCCTCCAGGAAGGTGACATGTCTGCACAACTGTCCTCAAGGCAATCAGCCCTTGCTTATCTGTATAATCTGCTTTGCAGTTGGCATCCTGGGAGAGATTTTACAGGGCTCCTCAGATGAGCCACTTCACCCTTGGTGACTTGTGGTG
>CRX.5462_full_mutant
GCTGAGCAGTTGTTTGCTCCTCCAGGAAGGTGACATGTCTGCACAACTGTCCTCAAGGCAATCAGCCCTTGCTTATCTGTATACTCTGCTTTGCAGTTGGCATCCTGGGAGAGATTTTACAGGGCTCCTCAGATGAGCCACTTCACCCTTGGTGACTTGTGGTG
>CRX.5444
TGCTAGCCCAATATTCACCCCCTCCCTACCTATTAATCCCTTTCTCCAGATCCACCTCTAATCTTACCCCCCCCCCAGAGTCTGCCCTCTTACCTTAATGCCCACAACACCACCCTTGGACTTGATAACTTGGGGGAAGGGACGTCCATCATCTGCCTTCTGGT
>CRX.5444_full_mutant
TGCTAGCCCAATATTCACCCCCTCCCTACCTATTACTCCCTTTCTCCAGATCCACCTCTACTCTTACCCCCCCCCCAGAGTCTGCCCTCTTACCTTACTGCCCACAACACCACCCTTGGACTTGATAACTTGGGGGAAGGGACGTCCATCATCTGCCTTCTGGT
>CRX.4663
AGACCTGGCCTGGGGCCTGTATTCTGGGCTCAGGATAGATCGCCTGAACCTACTTTAAAAGGCTATTGTTAGCTCCCAGTAAGAGGCTTATTGCTCTTCCGGAGGACCTGAGTCCAGTTTCTAGCACTCAGGTGTGGACTGTTCCAGAGGATCCAACGGCCTCT
>CRX.4663_full_mutant
AGACCTGGCCTGGGGCCTGTATTCTGGGCTCAGGATAGATCGCCTGAACCTACTTTAAAAGGCTATTGTTAGCTCCCAGTAAGAGGGTTATTGCTCTTCCGGAGGACCTGAGTCCAGTTTCTAGCACTCAGGTGTGGACTGTTCCAGAGGATCCAACGGCCTCT
>CRX.4124
GATCTTGTAGCAACCTAGCAAGTAGACAGGGAATGTGTGTTTTAATGCGTGTGCAAGAAGATGAAGGGATTAAGGATCTTAAGAGGCAGAGCTGCTCACTCAGCCTTGAGGCTGTCTGGTAAGACGAGCACCAGAACTTCTCCTTTGTTCTCCTGACCCAGGCC
>CRX.4124_full_mutant
GATCTTGTAGCAACCTAGCAAGTAGACAGGGAATGTGTGTTTTAATGCGTGTGCAAGAAGATGAAGGGGTTAAGGATCTTAAGAGGCAGAGCTGCTCACTCAGCCTTGAGGCTGTCTGGTAAGACGAGCACCAGAACTTCTCCTTTGTTCTCCTGACCCAGGCC
>CRX.6318
TGGGGGATGGGATTACCAGGCTCAGCTTAGGTCAACAGTGATTTGTCCTTTGGTGCTAGGAGATAAGCCTATCTTTGCTGAGCACTGGCCACTAACCCAAACGCTCTATTAAATCGGATTTCTGTAAGCAAGGAAGGTGGGACCTGGTGAGGTAACTGACTGTA
>CRX.6318_full_mutant
TGGGGGATGGGGTTACCAGGCTCAGGTTAGGTCAACAGTGATTTGTCCTTTGGTGCTAGGAGATACGCCTATCTTTGCTGAGCACTGGCCACTAACCCAAACGCTCTATTAAATCGGGTTTCTGTAAGCAAGGAAGGTGGGACCTGGTGAGGTAACTGACTGTA
>CRX.6063
GCGTAGAGAGAAAACAGGGTTAAAGTGGGGATTTTATTTAATCCTCTGATCTGGCTTAAGCCAAAGCCACCTTGGTTTCGGCAGGAGACAAGAGACACACGGAAGGGTTCGTTGGGGGCTGGGCAGGGAGGTGTCAGAGTGTTAGAAAATAATCCTCGCGTACC
>CRX.6063_full_mutant
GCGTAGAGAGAAAACAGGGTTAAAGTGGGGGTTTTATTTACTCCTCTGCTCTGGGTTACGCCAAAGCCACCTTGGTTTCGGCAGGAGACAAGAGACACACGGAAGGGTTCGTTGGGGGCTGGGCAGGGAGGTGTCAGAGTGTTAGAAAATACTCCTCGCGTACC
>CRX.3517
AGGGATGTGATCTCAGGTCCTCGCTCAGGCTTGCAGGACAGGGACTTACTGGGTAAGCCAGCTTCCAGCTTACACTGTGGTTGTCCAAGCTTACAGGGCACGTGCTTTCAAAAGGCTTCAGTGTGAGAGGGCTGAGTGACGCACGCTTGTCAAGATTCCTTTAA
>CRX.3517_full_mutant
AGGGATGTGATCTCAGGTCCTCGCTCAGGCTTGCAGGACAGGGACTTACTGGGTACGCCAGCTTCCAGCTTACACTGTGGTTGTCCAAGCTTACAGGGCACGTGCTTTCAAAAGGCTTCAGTGTGAGAGGGCTGAGTGACGCACGCTTGTCAAGATTCCTTTAA
>CRX.1478
AGCTGCTCACTGCAGGGAAAGGAGACCCAGGAGTAGGTCACGGTAAGCCCTGACGTAAGTGCAAGGCTAAAACTGGCTTAAGGTGTTATGGGGCACAGTGAGGACCCAGGAAGGTTTCCTGAGGGCAAATAACACCTGAGGCAAGCTGTCCTTGGTGGCACCAG
>CRX.1478_full_mutant
AGCTGCTCACTGCAGGGAAAGGAGACCCAGGAGTAGGTCACGGTACGCCCTGACGTAAGTGCAAGGCTAAAACTGGGTTAAGGTGTTATGGGGCACAGTGAGGACCCAGGAAGGTTTCCTGAGGGCAAATAACACCTGAGGCAAGCTGTCCTTGGTGGCACCAG
>CRX.4255
TGGGTGGGTCACAGTCCCCCAGAAGGCTCTGGGCCACTTGCTAAGTCCCAGCAGCTGAGCTGACCTAAGCTGTGTGCACCACGGGTCCAGCTGGAGCAGGGGTGGCTCGTGACTGTCCGCTCCAGGAGTTAATTCCATAGAGACTGCTCGTGAAACGGGAGAAG
>CRX.4255_full_mutant
TGGGTGGGTCACAGTCCCCCAGAAGGCTCTGGGCCACTTGCTAAGTCCCAGCAGCTGAGCTGACCTACGCTGTGTGCACCACGGGTCCAGCTGGAGCAGGGGTGGCTCGTGACTGTCCGCTCCAGGAGTTACTTCCATAGAGACTGCTCGTGAAACGGGAGAAG
>CRX.5812
ACTGGGGAGTTCAAAGCAATTAAAAGAATCAGCCTTGGCTGGGATTAGGCCCTAGGCAGGCAGGCGGGTGTCAGCAAGGTGAATCCTGCTTGTCCTGATCCTTCAGGGAGGGAAGGACTTGGCTCTCCTCCCCAGGGAGGAGGGCTCAGATAAATTAGCCACAG
>CRX.5812_full_mutant
ACTGGGGAGTTCAAAGCAATTAAAAGAATCAGCCTTGGCTGGGGTTAGGCCCTAGGCAGGCAGGCGGGTGTCAGCAAGGTGAATCCTGCTTGTCCTGCTCCTTCAGGGAGGGAAGGACTTGGCTCTCCTCCCCAGGGAGGAGGGCTCAGATAAATTAGCCACAG
>CRX.6099
GTAAATAACAGCTGGAGGACAAGTGGGTGGAGACCGAATTAAACTAAACCTTATAAATCTCCTTCACCTCCACTCTACCAGGACACAAGCCTTGAGAAGATTAGACAGCTTTTGGATTTTCTAGTCTCCACCCTCCACAGAGTGGTCCTCAGTGTGTCACCCAG
>CRX.6099_full_mutant
GTAAATAACAGCTGGAGGACAAGTGGGTGGAGACCGAGTTAAACTAAACCTTATAACTCTCCTTCACCTCCACTCTACCAGGACACAAGCCTTGAGAAGGTTAGACAGCTTTTGGATTTTCTAGTCTCCACCCTCCACAGAGTGGTCCTCAGTGTGTCACCCAG
>CRX.1190
AACTTCAGCCTAAGAAGCTGGGGCAATTCAAGAAGTGGCCACGGGGTGGCAGTATGGAATCAAAAGCCCTGCTGGCATCCGCTGATCCTTAGCTTGAGATTTCCAAGCTCCTGGAAGCCGAGCCTGCCGCCCCATGCCGGCTCCGCCAGAGCGCCTCCTTAATT
>CRX.1190_full_mutant
AACTTCAGCCTAAGAAGCTGGGGCAATTCAAGAAGTGGCCACGGGGTGGCAGTATGGAATCAAAAGCCCTGCTGGCATCCGCTGCTCCTTAGCTTGAGATTTCCAAGCTCCTGGAAGCCGAGCCTGCCGCCCCATGCCGGCTCCGCCAGAGCGCCTCCTTAATT
>CRX.6
GCTGGCCCATGTCTGAGTCTGCTGTGGACCTTCTTGCAAAGTTACTCAAAGCAAAGCCAAAGGCTGATCCCTTCTGTGGATCAGTAGTGGCTTATCCACCTATCTTAACGGTCTGTTCCAGCTAGATCTGCTTACTGAGTGAGTATGCCAAGACTGCCCTCTGA
>CRX.6_full_mutant
GCTGGCCCATGTCTGAGTCTGCTGTGGACCTTCTTGCAAAGTTACTCAAAGCAAAGCCAAAGGCTGCTCCCTTCTGTGGGTCAGTAGTGGGTTATCCACCTATCTTAACGGTCTGTTCCAGCTAGATCTGCTTACTGAGTGAGTATGCCAAGACTGCCCTCTGA
>CRX.975
TAAATGCCTTCACCTGCTGAGCAGTCACACAGGCCCTACTTTTTGAGTTAATGTAAATACTTGTCAGCCTTTAGCCTAGCTGTAGCATTTTAAATCCTAGATTTAGGGCTTACACTTGTAATCCTAGCACTCAAGTGGGGAGCCAGGGGGGAGGAGATCACCAC
>CRX.975_full_mutant
TAAATGCCTTCACCTGCTGAGCAGTCACACAGGCCCTACTTTTTGAGTTAATGTAAATACTTGTCAGCCTTTAGCCTAGCTGTAGCATTTTAACTCCTAGATTTAGGGGTTACACTTGTACTCCTAGCACTCAAGTGGGGAGCCAGGGGGGAGGAGATCACCAC
>CRX.3351
CTGCTGGAGACACGTAAACATTTTCAACAGATACTGCTGCGTATTGAGCGTCTCCTAGACTCTTAAGCGTTTAATCTGGATCAGTCCATTTAACCTTTCGCAGTCCAGTGAGGTCAGAGGTGCTGAAGATGCTGACAGAGGAGAGTAAACTGCCTGGCTACTGA
>CRX.3351_full_mutant
CTGCTGGAGACACGTAAACATTTTCAACAGATACTGCTGCGTATTGAGCGTCTCCTAGACTCTTAAGCGTTTACTCTGGGTCAGTCCATTTAACCTTTCGCAGTCCAGTGAGGTCAGAGGTGCTGAAGATGCTGACAGAGGAGAGTAAACTGCCTGGCTACTGA
>CRX.5368
TTGGAAGAACTGTTAGCCTGCTATGAGTTCCTGCTGCCTCACCTGTACAGCCCAGAGCTCAGTAATCCTGCCTGCCTCCAAGAATGGCTGTGTGGATTAGATGAATTACCGTGTCTAAGGCTTAATAACTAAATACAGCCTGTCTAGGTCAGGGGCCTGGCACT
>CRX.5368_full_mutant
TTGGAAGAACTGTTAGCCTGCTATGAGTTCCTGCTGCCTCACCTGTACAGCCCAGAGCTCAGTACTCCTGCCTGCCTCCAAGAATGGCTGTGTGGGTTAGATGAATTACCGTGTCTAAGGGTTAATAACTAAATACAGCCTGTCTAGGTCAGGGGCCTGGCACT
>CRX.589
TGAAGATGAGACTGGAGCTTGGTCAGTGTGGAGCCCCCACCCCGGTCCAGAATCCCCAGTGAGGATTTGAGTCAAGGTGGAGCCCCGCCTCTAATCCCCCAATGATTAGCCGGGGGTGTGGTCAGGGGTAGAGCCCCACCTAGAACCCCCCCCCACACACACAC
>CRX.589_full_mutant
TGAAGATGAGACTGGAGCTTGGTCAGTGTGGAGCCCCCACCCCGGTCCAGAATCCCCAGTGAGGGTTTGAGTCAAGGTGGAGCCCCGCCTCTACTCCCCCAATGGTTAGCCGGGGGTGTGGTCAGGGGTAGAGCCCCACCTAGAACCCCCCCCCACACACACAC
>CRX.127
GACCTCCTTGACTAAGACACGGAAAAGCTGTGCCTGGCCCTCCAAGAAGTGGAGGGGCGATTCTGAACCGGAGTGGGTCAAGCGCTTAGGAAGCTTTGCAGGATCAAGGATGCTATAAATACTATGCTCCTAGTGTTTTGCCAGTGGGCATTTCTAGCATCTCT
>CRX.127_full_mutant
GACCTCCTTGACTAAGACACGGAAAAGCTGTGCCTGGCCCTCCAAGAAGTGGAGGGGCGATTCTGAACCGGAGTGGGTCAAGCGCTTAGGAAGCTTTGCAGGGTCAAGGATGCTATAAATACTATGCTCCTAGTGTTTTGCCAGTGGGCATTTCTAGCATCTCT
>CRX.1344
TCAGTTTAAGGAGTTGAAGGTTTGTAGTAAGAGCTGTGGTTACAAGGCTGGCTTAATTTGCTGTTAAGTCCTTCTAGTCTTCTGGAAGAGATTAATTCCCCTTATCCATATCAGCAGAAGAGATAAACTTACTCATTTTCCTGCTGTTCTGGACACCCCTTCCT
>CRX.1344_full_mutant
TCAGTTTAAGGAGTTGAAGGTTTGTAGTAAGAGCTGTGGTTACAAGGCTGGGTTAATTTGCTGTTAAGTCCTTCTAGTCTTCTGGAAGAGGTTACTTCCCCTTATCCATATCAGCAGAAGAGATAAACTTACTCATTTTCCTGCTGTTCTGGACACCCCTTCCT
>CRX.2898
AGTCCCCACATGCCAATTAATCTTGGGCTTGTCTCAGCATGATTAAACTCAGGGCACTTAGAGGAGGAATCCTACATAAGCGCGTTAAGTCCTCCGTGCTCAAGGGAGTCCACGGCCTCCTTACTGGTGACTCTAAGTCTGGTCATTTGGTTAAGGAAAAGCCT
>CRX.2898_full_mutant
AGTCCCCACATGCCAATTACTCTTGGGCTTGTCTCAGCATGGTTAAACTCAGGGCACTTAGAGGAGGAATCCTACATAAGCGCGTTAAGTCCTCCGTGCTCAAGGGAGTCCACGGCCTCCTTACTGGTGACTCTAAGTCTGGTCATTTGGTTAAGGAAAAGCCT
>CRX.544
CAGGAAAGGTGACCTTGGCAGAGGCCACCCCGTCACCACCCCTCCTGTCCAGTTAGACCAACGGTCTTAATGCGATTGGTGCCTCCCTGAAGGTGCCAGGTCACCTACTTCCACAAAGTCACCTACTAAAAATACAGGGCTTACGGGGAGGGAGGGCGGGCAAG
>CRX.544_full_mutant
CAGGAAAGGTGACCTTGGCAGAGGCCACCCCGTCACCACCCCTCCTGTCCAGTTAGACCAACGGTCTTAATGCGATTGGTGCCTCCCTGAAGGTGCCAGGTCACCTACTTCCACAAAGTCACCTACTAAAAATACAGGGGTTACGGGGAGGGAGGGCGGGCAAG
>CRX.555
ATTCTCTGTCCTCCGTTTAGCGGCCCGGCCTACTGTCCCTAGGTGGCTGCTCTACCCGGAGCACTCCCTTAGTTAAATTCCACTTTGCATAACTTAATCTTTCTTAAGTCCTTCTAGCAGGTTGTCCACGACCGCGGCTTCTCATTCCCAGGGTCCCCTGTTGG
>CRX.555_full_mutant
ATTCTCTGTCCTCCGTTTAGCGGCCCGGCCTACTGTCCCTAGGTGGCTGCTCTACCCGGAGCACTCCCTTAGTTAAATTCCACTTTGCATAACTTACTCTTTCTTAAGTCCTTCTAGCAGGTTGTCCACGACCGCGGCTTCTCATTCCCAGGGTCCCCTGTTGG
>CRX.4102
ACTTCCAAGTTCAACGCCACACGAGTCCACATTATCTTTGGGCCTTTCTCCTAGCTTAGCGGCATGAACTAAGCAGTTAAGAGTCTTAAGGTAAGCTGGCAGAAAGAGATGAAAAAAAAAAATCCTCTGCTGGCGTACATATTAAAATTAGCTTTGGTTGCTCA
>CRX.4102_full_mutant
ACTTCCAAGTTCAACGCCACACGAGTCCACATTATCTTTGGGCCTTTCTCCTAGCTTAGCGGCATGAACTAAGCAGTTAAGAGTCTTAAGGTAAGCTGGCAGAAAGAGATGAAAAAAAAAACTCCTCTGCTGGCGTACATATTAAAATTAGCTTTGGTTGCTCA
>CRX.2220
AACTGCTGACCGCTGCCCTGGGATTGCGGTCGTGTGTGTGTGATGGATTTTGCCGTGCATAAAGGAGATTACCTCTGGGTTGCTGAGCCTTTCCTCCCAGGCTCGCTCACGAGACCGGCTGCATTTATAAGCAGTCGGTTGCTCCTTTGTTTCTTTGTTGAATC
>CRX.2220_full_mutant
AACTGCTGACCGCTGCCCTGGGATTGCGGTCGTGTGTGTGTGATGGATTTTGCCGTGCATAAAGGAGGTTACCTCTGGGTTGCTGAGCCTTTCCTCCCAGGCTCGCTCACGAGACCGGCTGCATTTATAAGCAGTCGGTTGCTCCTTTGTTTCTTTGTTGAATC
>CRX.5942
AGTTTATTTCCACGGAAGATTTCCTATGGCCAGACATGCAACGGTTGATAATTCTCATCTCAGCTTAGTGCTAGGCGATAATCTAAGCAACAGGCTGCTCTGGACAAGGATTTGTGTGAGTAGTTGATAAGCTTTATGGGGGGGAAAGGAGTGTGGTGGGGTCC
>CRX.5942_full_mutant
AGTTTATTTCCACGGAAGATTTCCTATGGCCAGACATGCAACGGTTGATAATTCTCATCTCAGGTTAGTGCTAGGCGATACTCTAAGCAACAGGCTGCTCTGGACAAGGGTTTGTGTGAGTAGTTGATAAGCTTTATGGGGGGGAAAGGAGTGTGGTGGGGTCC
>CRX.4571
CATTTCTACTGAACCCCGGGGCCAGATCATCTCCCTGATGAGACAGTAGCTGACCATTCGTCTCCTCTTACGGCCGTTAAGACTTTGGATTAGCTCTCATTAGTAGCTGCCCAGGCTGCTGAGGCCTTCTCCCAGAAATGTCTGGCCTGGTTTCTGCTGGACTC
>CRX.4571_full_mutant
CATTTCTACTGAACCCCGGGGCCAGATCATCTCCCTGATGAGACAGTAGCTGACCATTCGTCTCCTCTTACGGCCGTTAAGACTTTGGGTTAGCTCTCATTAGTAGCTGCCCAGGCTGCTGAGGCCTTCTCCCAGAAATGTCTGGCCTGGTTTCTGCTGGACTC
>CRX.5593
GTAAAAACCCATAGGAATGCCATAGCTTCCTGAGAGCACAGGGAAGCCTGCCTCCCTTAATCTCTTAAACCCAGGTGAAGCAAGACTAAATCCTAAAGCATGTCTGCCACTTACACTCAAATGTCCCTGACTCCTAATCCCTTGCCGATTAATGCAAGCAGTAA
>CRX.5593_full_mutant
GTAAAAACCCATAGGAATGCCATAGCTTCCTGAGAGCACAGGGAAGCCTGCCTCCCTTACTCTCTTAAACCCAGGTGAAGCAAGACTAACTCCTAAAGCATGTCTGCCACTTACACTCAAATGTCCCTGACTCCTACTCCCTTGCCGATTAATGCAAGCAGTAA
>CRX.6028
TGAAGGAGCAAGGCCCCCTAACTCTAGGAGAGAGTGGGACCTAACCCCCACGCAGAGGGATTAGTCTTTGTGGATAAGAACCAACCTAAGCCAGCGACCGATTACGTAACACTCACAGATCCCTGCGCTAACCTACGAAGCACAGCAGAGCACCACGGTTTATG
>CRX.6028_full_mutant
TGAAGGAGCAAGGCCCCCTAACTCTAGGAGAGAGTGGGACCTAACCCCCACGCAGAGGGGTTAGTCTTTGTGGATAAGAACCAACCTACGCCAGCGACCGATTACGTAACACTCACAGATCCCTGCGCTAACCTACGAAGCACAGCAGAGCACCACGGTTTATG
>CRX.673
GCCCCTTGGCATCACAATTTCTGGAACTGAAGAGCCGTTTGATCCTATTATCATCTCGAGCCTCACTAAAGGGGGATTAGCTGAAAGGTAAGAATAGAAGAGGCCGCTATAAATTACCTGTGTCTGAGGGCTCTGCTCCCCACACACCCATGTGAACCACCATG
>CRX.673_1_double
GCCCCTTGGCATCACAATTTCTGGAACTGAAGAGCCGTTTGATCCTATTATCATCTCGAGCCTCACTAAAGGGGGGTTAGCTGAAAGGTAAGAATAGAAGAGGCCGCTATAAATTACCTGTGTCTGAGGGCTCTGCTCCCCACACACCCATGTGAACCACCATG
>CRX.673_2_double
GCCCCTTGGCATCACAATTTCTGGAACTGAAGAGCCGTTTGCTCCTATTATCATCTCGAGCCTCACTAAAGGGGGATTAGCTGAAAGGTAAGAATAGAAGAGGCCGCTATAAATTACCTGTGTCTGAGGGCTCTGCTCCCCACACACCCATGTGAACCACCATG
>CRX.673_full_mutant
GCCCCTTGGCATCACAATTTCTGGAACTGAAGAGCCGTTTGCTCCTATTATCATCTCGAGCCTCACTAAAGGGGGGTTAGCTGAAAGGTAAGAATAGAAGAGGCCGCTATAAATTACCTGTGTCTGAGGGCTCTGCTCCCCACACACCCATGTGAACCACCATG
>CRX.1814
AGAGCTTCATTAACTTGCCATATAAAATCTGTAAGCTGAGCAGCTTAGCATGTGGATTAGTATTTAGTGCTACTGATGGACCATGGCTGAGACACTTAGTTTCAAGGGGCAGCCACTATTTAAGAGCACAGTGCGTTTGTCAGGAGGACAACATACAGGGGCAG
>CRX.1814_1_double
AGAGCTTCATTAACTTGCCATATAAAATCTGTAAGCTGAGCAGCTTAGCATGTGGGTTAGTATTTAGTGCTACTGATGGACCATGGCTGAGACACTTAGTTTCAAGGGGCAGCCACTATTTAAGAGCACAGTGCGTTTGTCAGGAGGACAACATACAGGGGCAG
>CRX.1814_2_double
AGAGCTTCATTAACTTGCCATATAAAATCTGTAAGCTGAGCAGGTTAGCATGTGGATTAGTATTTAGTGCTACTGATGGACCATGGCTGAGACACTTAGTTTCAAGGGGCAGCCACTATTTAAGAGCACAGTGCGTTTGTCAGGAGGACAACATACAGGGGCAG
>CRX.1814_full_mutant
AGAGCTTCATTAACTTGCCATATAAAATCTGTAAGCTGAGCAGGTTAGCATGTGGGTTAGTATTTAGTGCTACTGATGGACCATGGCTGAGACACTTAGTTTCAAGGGGCAGCCACTATTTAAGAGCACAGTGCGTTTGTCAGGAGGACAACATACAGGGGCAG
>CRX.2783
AGCTCTGTCGGGCTCTGTAGCTAAGGATGACCTTGAACTTGATCCTCCTGTCTTTAGCTCCTGTGTGCTGGGATTAGAGTGCTGGGTGTGTTACATCTCGTTTATACAGGTCTTTATGCATCCGAGGCTAGTGTTCTATTAACTGAACAACGTGCCAGATTTCC
>CRX.2783_1_double
AGCTCTGTCGGGCTCTGTAGCTAAGGATGACCTTGAACTTGATCCTCCTGTCTTTAGCTCCTGTGTGCTGGGGTTAGAGTGCTGGGTGTGTTACATCTCGTTTATACAGGTCTTTATGCATCCGAGGCTAGTGTTCTATTAACTGAACAACGTGCCAGATTTCC
>CRX.2783_2_double
AGCTCTGTCGGGCTCTGTAGCTAAGGATGACCTTGAACTTGCTCCTCCTGTCTTTAGCTCCTGTGTGCTGGGATTAGAGTGCTGGGTGTGTTACATCTCGTTTATACAGGTCTTTATGCATCCGAGGCTAGTGTTCTATTAACTGAACAACGTGCCAGATTTCC
>CRX.2783_full_mutant
AGCTCTGTCGGGCTCTGTAGCTAAGGATGACCTTGAACTTGCTCCTCCTGTCTTTAGCTCCTGTGTGCTGGGGTTAGAGTGCTGGGTGTGTTACATCTCGTTTATACAGGTCTTTATGCATCCGAGGCTAGTGTTCTATTAACTGAACAACGTGCCAGATTTCC
>CRX.3243
GAGCAGGGCAAACTGCACCCTCCCTGGGGCCTGGCCTGCCCTGATCACTGTAGGATTATCTCTGCTTCCCTGTGGTCTCAGGTTAAGCCTCTCACAATCCTGCCTAAGCAACTGGATCTTCTCTGAACTTTGCAGACTGTGTGTGTGTATGCTAATGTGGTCCT
>CRX.3243_1_double
GAGCAGGGCAAACTGCACCCTCCCTGGGGCCTGGCCTGCCCTGATCACTGTAGGGTTATCTCTGCTTCCCTGTGGTCTCAGGTTAAGCCTCTCACAATCCTGCCTAAGCAACTGGATCTTCTCTGAACTTTGCAGACTGTGTGTGTGTATGCTAATGTGGTCCT
>CRX.3243_2_double
GAGCAGGGCAAACTGCACCCTCCCTGGGGCCTGGCCTGCCCTGATCACTGTAGGATTATCTCTGCTTCCCTGTGGTCTCAGGTTACGCCTCTCACAATCCTGCCTAAGCAACTGGATCTTCTCTGAACTTTGCAGACTGTGTGTGTGTATGCTAATGTGGTCCT
>CRX.3243_full_mutant
GAGCAGGGCAAACTGCACCCTCCCTGGGGCCTGGCCTGCCCTGATCACTGTAGGGTTATCTCTGCTTCCCTGTGGTCTCAGGTTACGCCTCTCACAATCCTGCCTAAGCAACTGGATCTTCTCTGAACTTTGCAGACTGTGTGTGTGTATGCTAATGTGGTCCT
>CRX.4379
GGTGCGACGGAAGACCTTGGTGGGTCGTGAAGGTGGGGCTAATGCCTGAGAGTAATCTTAGCAGCTGCCCTGGCCCAGCCGGGCTGTAGGGGTGGAGGATCAGAGAGAGCTTTGGGTTAGTGGATGGCAGCCTTCCTGGGCCTCTCCTGCAGGCTTTGGAGGGT
>CRX.4379_1_double
GGTGCGACGGAAGACCTTGGTGGGTCGTGAAGGTGGGGCTAATGCCTGAGAGTACTCTTAGCAGCTGCCCTGGCCCAGCCGGGCTGTAGGGGTGGAGGATCAGAGAGAGCTTTGGGTTAGTGGATGGCAGCCTTCCTGGGCCTCTCCTGCAGGCTTTGGAGGGT
>CRX.4379_2_double
GGTGCGACGGAAGACCTTGGTGGGTCGTGAAGGTGGGGCTAATGCCTGAGAGTAATCTTAGCAGCTGCCCTGGCCCAGCCGGGCTGTAGGGGTGGAGGGTCAGAGAGAGCTTTGGGTTAGTGGATGGCAGCCTTCCTGGGCCTCTCCTGCAGGCTTTGGAGGGT
>CRX.4379_full_mutant
GGTGCGACGGAAGACCTTGGTGGGTCGTGAAGGTGGGGCTAATGCCTGAGAGTACTCTTAGCAGCTGCCCTGGCCCAGCCGGGCTGTAGGGGTGGAGGGTCAGAGAGAGCTTTGGGTTAGTGGATGGCAGCCTTCCTGGGCCTCTCCTGCAGGCTTTGGAGGGT
>CRX.3250
CCTGGAAGAGGGTGGAGCCAGCCAGGAGCTCCAGCTAGGAAGGTGCCAGCCAGCCTGTTTAAGCCCATGGCAGTGAAGGAGGATTATGGAGAGGAGGGAGGGCTAAGAAGTGATGGACGTGGTGACACCAGACAGCTGAGCGTAGGCAACTCTGGTACCCTTGG
>CRX.3250_1_double
CCTGGAAGAGGGTGGAGCCAGCCAGGAGCTCCAGCTAGGAAGGTGCCAGCCAGCCTGTTTAAGCCCATGGCAGTGAAGGAGGGTTATGGAGAGGAGGGAGGGCTAAGAAGTGATGGACGTGGTGACACCAGACAGCTGAGCGTAGGCAACTCTGGTACCCTTGG
>CRX.3250_2_double
CCTGGAAGAGGGTGGAGCCAGCCAGGAGCTCCAGCTAGGAAGGTGCCAGCCAGCCTGTTTACGCCCATGGCAGTGAAGGAGGATTATGGAGAGGAGGGAGGGCTAAGAAGTGATGGACGTGGTGACACCAGACAGCTGAGCGTAGGCAACTCTGGTACCCTTGG
>CRX.3250_full_mutant
CCTGGAAGAGGGTGGAGCCAGCCAGGAGCTCCAGCTAGGAAGGTGCCAGCCAGCCTGTTTACGCCCATGGCAGTGAAGGAGGGTTATGGAGAGGAGGGAGGGCTAAGAAGTGATGGACGTGGTGACACCAGACAGCTGAGCGTAGGCAACTCTGGTACCCTTGG
>CRX.5536
GCCCGAGCCTTCCCTAGCGGAAGCCGCGAAACCCTGGGTCAGCAGGTGTTTCTATGGATCGCCGCCCTGGATTAGTGCTGTGTGTTGAGGCTTAGACCAGGCTGCTTAGGAGGTGTACGTTTTCCCAGCGCCAGAAGAAAGGAGGTGTTTGGAGCTAAGAGGCA
>CRX.5536_1_double
GCCCGAGCCTTCCCTAGCGGAAGCCGCGAAACCCTGGGTCAGCAGGTGTTTCTATGGATCGCCGCCCTGGGTTAGTGCTGTGTGTTGAGGCTTAGACCAGGCTGCTTAGGAGGTGTACGTTTTCCCAGCGCCAGAAGAAAGGAGGTGTTTGGAGCTAAGAGGCA
>CRX.5536_2_double
GCCCGAGCCTTCCCTAGCGGAAGCCGCGAAACCCTGGGTCAGCAGGTGTTTCTATGGATCGCCGCCCTGGATTAGTGCTGTGTGTTGAGGGTTAGACCAGGCTGCTTAGGAGGTGTACGTTTTCCCAGCGCCAGAAGAAAGGAGGTGTTTGGAGCTAAGAGGCA
>CRX.5536_full_mutant
GCCCGAGCCTTCCCTAGCGGAAGCCGCGAAACCCTGGGTCAGCAGGTGTTTCTATGGATCGCCGCCCTGGGTTAGTGCTGTGTGTTGAGGGTTAGACCAGGCTGCTTAGGAGGTGTACGTTTTCCCAGCGCCAGAAGAAAGGAGGTGTTTGGAGCTAAGAGGCA
>CRX.332
CAGTTAAAGGATTTCAAGATTTTGTGCTTTCTCCTCAGCGATTAGTTCCATCGGCCTGCATCTTAACAGCCGAGAATATGGCTCTGCGGGCCAGGGCATCTGTGTTCAGGAGACTGAGTTATCCTCCCGATAATCCTCCCAGCTTCATGCTAGCAGCTTTTAAA
>CRX.332_1_double
CAGTTAAAGGATTTCAAGATTTTGTGCTTTCTCCTCAGCGATTAGTTCCATCGGCCTGCATCTTAACAGCCGAGAATATGGCTCTGCGGGCCAGGGCATCTGTGTTCAGGAGACTGAGTTATCCTCCCGATACTCCTCCCAGCTTCATGCTAGCAGCTTTTAAA
>CRX.332_2_double
CAGTTAAAGGGTTTCAAGATTTTGTGCTTTCTCCTCAGCGATTAGTTCCATCGGCCTGCATCTTAACAGCCGAGAATATGGCTCTGCGGGCCAGGGCATCTGTGTTCAGGAGACTGAGTTATCCTCCCGATAATCCTCCCAGCTTCATGCTAGCAGCTTTTAAA
>CRX.332_full_mutant
CAGTTAAAGGGTTTCAAGATTTTGTGCTTTCTCCTCAGCGATTAGTTCCATCGGCCTGCATCTTAACAGCCGAGAATATGGCTCTGCGGGCCAGGGCATCTGTGTTCAGGAGACTGAGTTATCCTCCCGATACTCCTCCCAGCTTCATGCTAGCAGCTTTTAAA
>CRX.1183
CGTCCCAGCAGAGGGAAGCAGGGAAGCATGGAGAGGCGGGGTGTCCTGATGTAATAATCTGCTTGGAAGCAAAGCCTTCTGTGTCCCTTAATCCAACCTGTATCTGAGACAAGATGGCGGGCAGGCTGGCCAGCTTCTAGCTAATGTCTGTTAAGGTAGACCGG
>CRX.1183_1_double
CGTCCCAGCAGAGGGAAGCAGGGAAGCATGGAGAGGCGGGGTGTCCTGATGTAATAATCTGCTTGGAAGCAAAGCCTTCTGTGTCCCTTACTCCAACCTGTATCTGAGACAAGATGGCGGGCAGGCTGGCCAGCTTCTAGCTAATGTCTGTTAAGGTAGACCGG
>CRX.1183_2_double
CGTCCCAGCAGAGGGAAGCAGGGAAGCATGGAGAGGCGGGGTGTCCTGATGTAATACTCTGCTTGGAAGCAAAGCCTTCTGTGTCCCTTAATCCAACCTGTATCTGAGACAAGATGGCGGGCAGGCTGGCCAGCTTCTAGCTAATGTCTGTTAAGGTAGACCGG
>CRX.1183_full_mutant
CGTCCCAGCAGAGGGAAGCAGGGAAGCATGGAGAGGCGGGGTGTCCTGATGTAATACTCTGCTTGGAAGCAAAGCCTTCTGTGTCCCTTACTCCAACCTGTATCTGAGACAAGATGGCGGGCAGGCTGGCCAGCTTCTAGCTAATGTCTGTTAAGGTAGACCGG
>CRX.6181
TTCCTAGATGTATCCGTTCTCACACAGTGGGAGGGTGAAATGAGCTCTGTGGTCTTCATTATCAGGGCACTGATCCTCCTTGTGTCTTTAAGACCTAATCCTCTCCCAAAACCCTGTTGTTTATCTATCTGCCCGCCATGGCGGTTAGAATTGTAACATGGGTT
>CRX.6181_1_double
GTTCCTAGATGTATCCGTTCTCACACAGTGGGAGGGTGAAATGAGCTCTGTGGTCTTCATTATCAGGGCACTGATCCTCCTTGTGTCTTTAAGACCTACTCCTCTCCCAAAACCCTGTTGTTTATCTATCTGCCCGCCATGGCGGTTAGAATTGTAACATGGGT
>CRX.6181_2_double
GTTCCTAGATGTATCCGTTCTCACACAGTGGGAGGGTGAAATGAGCTCTGTGGTCTTCATTATCAGGGCACTGCTCCTCCTTGTGTCTTTAAGACCTAATCCTCTCCCAAAACCCTGTTGTTTATCTATCTGCCCGCCATGGCGGTTAGAATTGTAACATGGGT
>CRX.6181_full_mutant
TTCCTAGATGTATCCGTTCTCACACAGTGGGAGGGTGAAATGAGCTCTGTGGTCTTCATTATCAGGGCACTGCTCCTCCTTGTGTCTTTAAGACCTACTCCTCTCCCAAAACCCTGTTGTTTATCTATCTGCCCGCCATGGCGGTTAGAATTGTAACATGGGTT
>CRX.5951
TGCGCCCCCTTCTTTGCCCTCTGCAGGAGTTGCTTAGCAATTGTGGCATCTGTCCTTTTACAAGAAGGAATAATCCTGACCGGTTTAATCCTTCGAGGGCTTTGTCTGACAACTGTCTTATCTTCTTTTGTGAGAGGGGGTGTTCCTTCCTTGTCTTTCCGGAC
>CRX.5951_1_double
TGCGCCCCCTTCTTTGCCCTCTGCAGGAGTTGCTTAGCAATTGTGGCATCTGTCCTTTTACAAGAAGGAATAATCCTGACCGGTTTACTCCTTCGAGGGCTTTGTCTGACAACTGTCTTATCTTCTTTTGTGAGAGGGGGTGTTCCTTCCTTGTCTTTCCGGAC
>CRX.5951_2_double
TGCGCCCCCTTCTTTGCCCTCTGCAGGAGTTGCTTAGCAATTGTGGCATCTGTCCTTTTACAAGAAGGAATACTCCTGACCGGTTTAATCCTTCGAGGGCTTTGTCTGACAACTGTCTTATCTTCTTTTGTGAGAGGGGGTGTTCCTTCCTTGTCTTTCCGGAC
>CRX.5951_full_mutant
TGCGCCCCCTTCTTTGCCCTCTGCAGGAGTTGCTTAGCAATTGTGGCATCTGTCCTTTTACAAGAAGGAATACTCCTGACCGGTTTACTCCTTCGAGGGCTTTGTCTGACAACTGTCTTATCTTCTTTTGTGAGAGGGGGTGTTCCTTCCTTGTCTTTCCGGAC
>CRX.3108
GTAAGAAAAGTATGCTCGATATTTAGTGTATAGTATGCTGCTGCCATAGTAAGTGGCTAGAAACTCAGTGGCTTACAACACAGATTAACTGTCTTACAGTTCTAGAGCTCAGAAGTCCCAAGATGGTGCCTCTGGACTAGATCAGGATATTGACAAGGCTGTGA
>CRX.3108_1_double
GTAAGAAAAGTATGCTCGATATTTAGTGTATAGTATGCTGCTGCCATAGTAAGTGGCTAGAAACTCAGTGGCTTACAACACAGGTTAACTGTCTTACAGTTCTAGAGCTCAGAAGTCCCAAGATGGTGCCTCTGGACTAGATCAGGATATTGACAAGGCTGTGA
>CRX.3108_2_double
GTAAGAAAAGTATGCTCGATATTTAGTGTATAGTATGCTGCTGCCATAGTAAGTGGCTAGAAACTCAGTGGGTTACAACACAGATTAACTGTCTTACAGTTCTAGAGCTCAGAAGTCCCAAGATGGTGCCTCTGGACTAGATCAGGATATTGACAAGGCTGTGA
>CRX.3108_full_mutant
GTAAGAAAAGTATGCTCGATATTTAGTGTATAGTATGCTGCTGCCATAGTAAGTGGCTAGAAACTCAGTGGGTTACAACACAGGTTAACTGTCTTACAGTTCTAGAGCTCAGAAGTCCCAAGATGGTGCCTCTGGACTAGATCAGGATATTGACAAGGCTGTGA
>CRX.5981
GGTGAGTGGGGCTTGAGCAGAGCCTAGAATCTGAATATTAATCAAATATCCCAGGTGATATGGGACATGGTGACTCACACCTGCAATCCTATGCTTAAGAGGCTTACTGAGAGATTGAGGTAAGCCTGGGCTGCAGAGTAACACCGTGTCTCAAACATTCATAC
>CRX.5981_1_double
GGTGAGTGGGGCTTGAGCAGAGCCTAGAATCTGAATATTAATCAAATATCCCAGGTGATATGGGACATGGTGACTCACACCTGCAATCCTATGCTTAAGAGGGTTACTGAGAGATTGAGGTAAGCCTGGGCTGCAGAGTAACACCGTGTCTCAAACATTCATAC
>CRX.5981_2_double
GGTGAGTGGGGCTTGAGCAGAGCCTAGAATCTGAATATTAATCAAATATCCCAGGTGATATGGGACATGGTGACTCACACCTGCAATCCTATGCTTAAGAGGCTTACTGAGAGATTGAGGTACGCCTGGGCTGCAGAGTAACACCGTGTCTCAAACATTCATAC
>CRX.5981_full_mutant
GGTGAGTGGGGCTTGAGCAGAGCCTAGAATCTGAATATTAATCAAATATCCCAGGTGATATGGGACATGGTGACTCACACCTGCAATCCTATGCTTAAGAGGGTTACTGAGAGATTGAGGTACGCCTGGGCTGCAGAGTAACACCGTGTCTCAAACATTCATAC
>CRX.3137
TTTCAGGGTTTAGAGAGTGAATCTTTTCAGATTCTGTACATCTGTCACTTCGGGGTGACTGCGTCCTAGCACAACTGAAGCGCCCCATTAATCCTGAAAGATGAGCCAGCTCAGTTTGGATTAGGTAGTCAGAAGGCATAGAAGACTGGAGGCAGCCGCCTGAG
>CRX.3137_1_double
TTTCAGGGTTTAGAGAGTGAATCTTTTCAGATTCTGTACATCTGTCACTTCGGGGTGACTGCGTCCTAGCACAACTGAAGCGCCCCATTACTCCTGAAAGATGAGCCAGCTCAGTTTGGATTAGGTAGTCAGAAGGCATAGAAGACTGGAGGCAGCCGCCTGAG
>CRX.3137_2_double
TTTCAGGGTTTAGAGAGTGAATCTTTTCAGATTCTGTACATCTGTCACTTCGGGGTGACTGCGTCCTAGCACAACTGAAGCGCCCCATTAATCCTGAAAGATGAGCCAGCTCAGTTTGGGTTAGGTAGTCAGAAGGCATAGAAGACTGGAGGCAGCCGCCTGAG
>CRX.3137_full_mutant
TTTCAGGGTTTAGAGAGTGAATCTTTTCAGATTCTGTACATCTGTCACTTCGGGGTGACTGCGTCCTAGCACAACTGAAGCGCCCCATTACTCCTGAAAGATGAGCCAGCTCAGTTTGGGTTAGGTAGTCAGAAGGCATAGAAGACTGGAGGCAGCCGCCTGAG
>CRX.4923
TGGCGAACGTGTCAGACGTCGGACTACATTTCCCAGCAGCCCTTAAGATGCGCACGCGCAGACAACTTGAGGCTTAGGCAGGGCGGTAACTTTTGTCCTGCGTCCCGCCAGGTCCTGGATTCCACGAGAAGTCTTGCAGCTCTGTGGCAGACAGGAGGTCACCG
>CRX.4923_full_mutant
TGGCGAACGTGTCAGACGTCGGACTACATTTCCCAGCAGCCCTTAAGATGCGCACGCGCAGACAACTTGAGGGTTAGGCAGGGCGGTAACTTTTGTCCTGCGTCCCGCCAGGTCCTGGATTCCACGAGAAGTCTTGCAGCTCTGTGGCAGACAGGAGGTCACCG
>CRX.313
GCGCGGCGCGCCAACCCGTCTCTTGGCAACAGCCTCAGGCCGCTAAACTGTCGGAGTGGCGCTCCGAGCGCATAGCCCTCTGGGAAGCGTAGTATAGCTGGAAGGCTCATAGGACTCTCGAGGCTGCAGGCTTTAAGCCTGAGAACTACAATTCCCGACGTTCA
>CRX.313_full_mutant
GCGCGGCGCGCCAACCCGTCTCTTGGCAACAGCCTCAGGCCGCTAAACTGTCGGAGTGGCGCTCCGAGCGCATAGCCCTCTGGGAAGCGTAGTATAGCTGGAAGGCTCATAGGACTCTCGAGGCTGCAGGCTTTACGCCTGAGAACTACAATTCCCGACGTTCA
>CRX.6125
AACACTCTAATGGTTGGAGCTCTGTACTAATCTGATCTCATAGCTTAGGGGGAAATCTAGGCAAAGCCATACTCTAATCAGGCCTCAGGCGCATGTGCCCTTTGCAGCCCTGGTACCCAGGCTGAGAGAAAGGCAGTGCTCAGGCAGATGGCCTCCTGCCTACT
>CRX.6125_full_mutant
AACACTCTAATGGTTGGAGCTCTGTACTACTCTGCTCTCATAGCTTAGGGGGAAATCTAGGCAAAGCCATACTCTACTCAGGCCTCAGGCGCATGTGCCCTTTGCAGCCCTGGTACCCAGGCTGAGAGAAAGGCAGTGCTCAGGCAGATGGCCTCCTGCCTACT
>CRX.290
ATGTCCTGAGTGCCCTTGAAGGGGAGATGGCCTAACCCTTTTCCTCTAATCTCCTCCCCCATCTCTGCAAAAGAGGAGCAGCAGAGGATTAACTGGTTTTATCAGCAAAGCATTAAGCTCCCTAGAGATAAAGCACAACTCCCAAAGAGACAGAGAGCGTATAC
>CRX.290_full_mutant
ATGTCCTGAGTGCCCTTGAAGGGGAGATGGCCTAACCCTTTTCCTCTACTCTCCTCCCCCATCTCTGCAAAAGAGGAGCAGCAGAGGGTTAACTGGTTTTATCAGCAAAGCATTACGCTCCCTAGAGATAAAGCACAACTCCCAAAGAGACAGAGAGCGTATAC
>CRX.924
CGGCCAGGCTCAGCACCACACCAAGCCCGCATATCCTCAGCATCTATACAGCAACACACCAGACACGCTTCGGAGGTAGCCACCTCTTAAGCCACCACTAAGACAGCAGAGACGCCGGCCGTGACGTCGGCAGCGCGACACTGACAGACTTCACAGCAAAGTTG
>CRX.924_full_mutant
CGGCCAGGCTCAGCACCACACCAAGCCCGCATATCCTCAGCATCTATACAGCAACACACCAGACACGCTTCGGAGGTAGCCACCTCTTACGCCACCACTAAGACAGCAGAGACGCCGGCCGTGACGTCGGCAGCGCGACACTGACAGACTTCACAGCAAAGTTG
>CRX.3360
TGAGCTGCACTTTTAAAAATATTACTGTAAGCCCAGGGCTTGTCTGCATCAATCTTGGCACATCTGCCTGATGCGGACCGTAAACAGGATTAAAGCTGGGTTTATCTGCCTGGTGCTAATTGTGCTCACAGTTCCTGCACATGTCCACTTTTTAAAACGTGGCT
>CRX.3360_full_mutant
TGAGCTGCACTTTTAAAAATATTACTGTACGCCCAGGGCTTGTCTGCATCAATCTTGGCACATCTGCCTGATGCGGACCGTAAACAGGGTTAAAGCTGGGTTTATCTGCCTGGTGCTAATTGTGCTCACAGTTCCTGCACATGTCCACTTTTTAAAACGTGGCT
>CRX.2388
TCCTTTTCTAGCTGGGAGATGGGTCAAATAGGTGCTCCCCTGCCTGCTGCTCCCGCAGTCCCCACCCTCTTCGCCTTGCCACTGAGATCCACTCCTTTAATCTCCTCAGTCCCTGGTCAGTTAAACTTCTTAGTTCCCCTCTGGAGACGGGGGAGGCAGGCCCG
>CRX.2388_full_mutant
TCCTTTTCTAGCTGGGAGATGGGTCAAATAGGTGCTCCCCTGCCTGCTGCTCCCGCAGTCCCCACCCTCTTCGCCTTGCCACTGAGATCCACTCCTTTACTCTCCTCAGTCCCTGGTCAGTTAAACTTCTTAGTTCCCCTCTGGAGACGGGGGAGGCAGGCCCG
>CRX.1554
CACGTGGCCGGCGGTGGCGGGGACCAGGGGAGCCTACGGGCTCCCGCGAGAGCCTAGCTGAGCAGGCTTATCTCTTCCAGATGCTTAGCATCGCTTTGTCCCCCGTTGCTTTGAGGGGCCAAGGAGTGGAAACTTCCCGCATGTGTGGCAGTTGAAAGACAGAA
>CRX.1554_full_mutant
CACGTGGCCGGCGGTGGCGGGGACCAGGGGAGCCTACGGGCTCCCGCGAGAGCCTAGCTGAGCAGGGTTATCTCTTCCAGATGCTTAGCATCGCTTTGTCCCCCGTTGCTTTGAGGGGCCAAGGAGTGGAAACTTCCCGCATGTGTGGCAGTTGAAAGACAGAA
>CRX.1728
CTGAGGAGCAGCATCTAAAAATAGAACCAAGGCTTATTGGCTGATCACTATGTATCCCCTGTGAACAGATGCTGACTGAAAGTCTAAGAGATCCTAAGCCAGTGGATCATTGTACTATTGAGGGATGCTCCACGCTATGGTGGGTTAAGAACACATTTCTTCCT
>CRX.1728_full_mutant
CTGAGGAGCAGCATCTAAAAATAGAACCAAGGGTTATTGGCTGATCACTATGTATCCCCTGTGAACAGATGCTGACTGAAAGTCTAAGAGATCCTACGCCAGTGGGTCATTGTACTATTGAGGGATGCTCCACGCTATGGTGGGTTAAGAACACATTTCTTCCT
>CRX.4647
GGGATAGACTCTTGCTATATATAGCTAAAGCTGGTGTCAGATGCACTGTGTAATCCAGGCTGACCTAGAACTTGATCCTCCTGCCTCAACCTCTTTAGTGCTAGAATTACAGGCATGTGCCAATGCACCCAGCTTGGATGCATTTTTACTGAGAGCAGTGTGAC
>CRX.4647_full_mutant
GGGATAGACTCTTGCTATATATAGCTAAAGCTGGTGTCAGATGCACTGTGTACTCCAGGCTGACCTAGAACTTGCTCCTCCTGCCTCAACCTCTTTAGTGCTAGAATTACAGGCATGTGCCAATGCACCCAGCTTGGATGCATTTTTACTGAGAGCAGTGTGAC
>CRX.5068
AGGGGCAGCCTCGTTAATTCTTGGATTAACCAAATGTCACCATAGCCCTTTAATCGCCTAACCACCTCACTGGCAAGTCGGCCCAGCGAAGCGCCGCTCTAGCCGGCCTGCTCGTCTCTATGGCTTTCCTGCTTCTGATTGGCGTAGTCGCGAGCGGTGCGTGA
>CRX.5068_full_mutant
AGGGGCAGCCTCGTTACTTCTTGGGTTAACCAAATGTCACCATAGCCCTTTACTCGCCTAACCACCTCACTGGCAAGTCGGCCCAGCGAAGCGCCGCTCTAGCCGGCCTGCTCGTCTCTATGGCTTTCCTGCTTCTGATTGGCGTAGTCGCGAGCGGTGCGTGA
>CRX.5196
GAACTGGGAGAGCGTGTGTTTGATTGGAGCGTGCAGCAGTAATTGGCAAGACTTCAGACCAATAGTAAGGATCAAAGGCCGGGCTGACGCTTGAAGAGCGCTAAGAGTCCTGCCTTTTACTCAGTCCTTATTTCTAACCGCCAGGATACCTGTTGGAGCGAAGG
>CRX.5196_full_mutant
GAACTGGGAGAGCGTGTGTTTGATTGGAGCGTGCAGCAGTAATTGGCAAGACTTCAGACCAATAGTAAGGGTCAAAGGCCGGGCTGACGCTTGAAGAGCGCTAAGAGTCCTGCCTTTTACTCAGTCCTTATTTCTAACCGCCAGGATACCTGTTGGAGCGAAGG
>CRX.4107
CGCACCTAAGCCGAGAGCTGGACTAACCAGTTGTCAGAGGGCTGTGGGCTGTGGCAGAGGACAAAAGCTGAGTGTAACTAAAGGAGCTTTGCCTTATCCACTTGCCCCAGGGTGCTTATGCTAATCCCATTCCCACCAAAGCCACACGGACTAACGAAGCTGCT
>CRX.4107_full_mutant
CGCACCTACGCCGAGAGCTGGACTAACCAGTTGTCAGAGGGCTGTGGGCTGTGGCAGAGGACAAAAGCTGAGTGTAACTAAAGGAGCTTTGCCTTATCCACTTGCCCCAGGGTGCTTATGCTACTCCCATTCCCACCAAAGCCACACGGACTAACGAAGCTGCT
>CRX.3468
GGTCGCTACACTGAGAAGGAAGGGGCGGGACGCGCTGTGTGTTGCCGGAAACGAGATGAGTTTTTCAGCACCGGAAGTACTGCGGCGGGGCCAAATGGCTTAAGCGTCTTAGCTGGTTCCCAGAGAGAGCCTGCGATGGCGAGCTCGACAGCCGCAGTCCCCTT
>CRX.3468_full_mutant
GGTCGCTACACTGAGAAGGAAGGGGCGGGACGCGCTGTGTGTTGCCGGAAACGAGATGAGTTTTTCAGCACCGGAAGTACTGCGGCGGGGCCAAATGGGTTAAGCGTCTTAGCTGGTTCCCAGAGAGAGCCTGCGATGGCGAGCTCGACAGCCGCAGTCCCCTT
>CRX.353
CAACTCCCGCCACTAAGAGCCCCGGCCGCCAAACTCCGCGCCAAACTGACGTCACGCTTTCTGATTGGCTCTCGTCGCAGCGTCCTGGCGCCTCGAAGGCTCGCCCCCATCCTAAGCTCCGCCTCCCTCTCGCTCAGCCGCGGGAACCCAAGGTTCACAGGCTC
>CRX.353_full_mutant
CAACTCCCGCCACTAAGAGCCCCGGCCGCCAAACTCCGCGCCAAACTGACGTCACGCTTTCTGATTGGCTCTCGTCGCAGCGTCCTGGCGCCTCGAAGGCTCGCCCCCATCCTACGCTCCGCCTCCCTCTCGCTCAGCCGCGGGAACCCAAGGTTCACAGGCTC
>CRX.5808
AGCTGCCCCAAGGTCACAGGGCCAGCGAGCCATCAACCCCTCCAAGGACAAGCAGTTGTTGATGGCTCTTTGAGCCAGGTTCAGGGATAATCTCTCTCTGGATGCTGAGCTGAGCTGGCTAACTGGGGTCAGGAAGAAAGGACTGCTTGTAATCAGGAGGCCAG
>CRX.5808_full_mutant
AGCTGCCCCAAGGTCACAGGGCCAGCGAGCCATCAACCCCTCCAAGGACAAGCAGTTGTTGATGGCTCTTTGAGCCAGGTTCAGGGATACTCTCTCTCTGGATGCTGAGCTGAGCTGGCTAACTGGGGTCAGGAAGAAAGGACTGCTTGTAATCAGGAGGCCAG
>CRX.2857
AGGTATCATCCACTCTAATACGACTAGATGATATTGGCTTACGGACAATTCCACTAGGCTCCACAGGAACCTAGCAACAGTGACCTAGCAACAGCTTACCTCATCACCTGCCACCACGTGGGAGCGGGGTGTATAAGAGGATTGCTGGCATCCCTAGCTCGCTC
>CRX.2857_full_mutant
AGGTATCATCCACTCTACTACGACTAGATGATATTGGGTTACGGACAATTCCACTAGGCTCCACAGGAACCTAGCAACAGTGACCTAGCAACAGCTTACCTCATCACCTGCCACCACGTGGGAGCGGGGTGTATAAGAGGATTGCTGGCATCCCTAGCTCGCTC
>CRX.5941
AGTCTCAGCCTGGCCTTGCTCGCCTGGCCCATCGAAGCTGTGCCCGCTCCTCCCTCCCCGCCGCGGCCTTAATCTCCTTACCCCACAGACAAGCAGTCCCTGGGGGCCGGGCGAGGGTAACCACCCGCTCGGAGGTCGGGGAAGCTAGGAGGCACAGGGTGGGC
>CRX.5941_full_mutant
AGTCTCAGCCTGGCCTTGCTCGCCTGGCCCATCGAAGCTGTGCCCGCTCCTCCCTCCCCGCCGCGGCCTTACTCTCCTTACCCCACAGACAAGCAGTCCCTGGGGGCCGGGCGAGGGTAACCACCCGCTCGGAGGTCGGGGAAGCTAGGAGGCACAGGGTGGGC
>CRX.3284
TCTCAACGCGGTCCCCGCCCCTTTCTTTGGGGCCCGGAGTCTTGCGCGTGCCGGGAGACTAAGAGACTGAGACCGCCCAGGGGATCAAGAGGCTTTGTGCACGCTCTCCGCAGAGGCCTCCGTGACGGAACCGGGATGACTGAACCCGAGTCCGAGGCCAGGTG
>CRX.3284_full_mutant
TCTCAACGCGGTCCCCGCCCCTTTCTTTGGGGCCCGGAGTCTTGCGCGTGCCGGGAGACTAAGAGACTGAGACCGCCCAGGGGGTCAAGAGGCTTTGTGCACGCTCTCCGCAGAGGCCTCCGTGACGGAACCGGGATGACTGAACCCGAGTCCGAGGCCAGGTG
>CRX.3646
TGCTCACCCACGCGCATTGCGCTTGAGATCAGCTGATAGGCATGAGAGAATCCAGTTTATCGGATTGGTGGAAAGATTAAAGTGGTTAACTACCGAATTTAGAAGAGTGTTCGGCACTAAATGCTAAGTCTTAGTTATTTAATCCTCAGTGACCCTAGCAAAGA
>CRX.3646_full_mutant
TGCTCACCCACGCGCATTGCGCTTGAGGTCAGCTGATAGGCATGAGAGAATCCAGTTTATCGGATTGGTGGAAAGGTTAAAGTGGTTAACTACCGAATTTAGAAGAGTGTTCGGCACTAAATGCTAAGTCTTAGTTATTTACTCCTCAGTGACCCTAGCAAAGA
>CRX.5027
TTAAAGGGCTGGGGAGTTTCTATGGAACTAGGTCAACCTTATTTTATAAAGCGATTAGACATGTGTAATCCAGCCTTCCTCTACTCTGAGTAGGAGGGAGAGAAGAGGGGGGAAAAGTGAGCCAATAGGGCAGAGACCTCACCCACTCCACAAGGAGGCAGCTC
>CRX.5027_full_mutant
TTAAAGGGCTGGGGAGTTTCTATGGAACTAGGTCAACCTTATTTTATAAAGCGATTAGACATGTGTACTCCAGCCTTCCTCTACTCTGAGTAGGAGGGAGAGAAGAGGGGGGAAAAGTGAGCCAATAGGGCAGAGACCTCACCCACTCCACAAGGAGGCAGCTC
>CRX.2124
GTAACACTAGGACCTGGGAGAAAAGCTGCAGGCTCTGCGGTAGGATGGAGGCTGGGAAACTTTTGTTTCCAGGCAGGATTATCTCAGGAAGGCTGGATTGTGTCTCTGCTGAGACACAACACTGCCCTCTGCTGGTGGAAGGATGCCATTGCTTCCTGTCGGCC
>CRX.2124_full_mutant
GTAACACTAGGACCTGGGAGAAAAGCTGCAGGCTCTGCGGTAGGATGGAGGCTGGGAAACTTTTGTTTCCAGGCAGGGTTATCTCAGGAAGGCTGGATTGTGTCTCTGCTGAGACACAACACTGCCCTCTGCTGGTGGAAGGATGCCATTGCTTCCTGTCGGCC
>CRX.5671
CGGCGAGGGCCCTACCCTCACTTAAACGCTTTCCGGGAGGGGGCGGGGCTAAGCCCGGAAGGCGGGCCGTAGGGCCCGCGGGTGGGTTAAGCGCGTTACGTTCTCTCCGGTGACTGGCAGGACTCCGTGGGAGGTGCCGGGCGACGCGGGCCCGCCCACTTGAG
>CRX.5671_full_mutant
CGGCGAGGGCCCTACCCTCACTTAAACGCTTTCCGGGAGGGGGCGGGGCTACGCCCGGAAGGCGGGCCGTAGGGCCCGCGGGTGGGTTAAGCGCGTTACGTTCTCTCCGGTGACTGGCAGGACTCCGTGGGAGGTGCCGGGCGACGCGGGCCCGCCCACTTGAG
>CRX.2937
ACATCGATCATCGAACGACCCTGGCAGGACCCTGGCGGCCGGGGAAACCGTAGCTAAGCTGCGACGTCGCCCCAACGATAATTCTCCGGGAGTCGCTGCGCCGCTGCAAAGTGGGCTGTGAGATGCAAATGAGCTGAGCCAGAGCGCCTTCTGATTGGCCGGAG
>CRX.2937_full_mutant
ACATCGATCATCGAACGACCCTGGCAGGACCCTGGCGGCCGGGGAAACCGTAGCTACGCTGCGACGTCGCCCCAACGATAATTCTCCGGGAGTCGCTGCGCCGCTGCAAAGTGGGCTGTGAGATGCAAATGAGCTGAGCCAGAGCGCCTTCTGATTGGCCGGAG
>CRX.5050
TTGCTGAACCAAGCAAGCATGTAGTTCTGTGCACACAGCTTCAGGAACAAGGCGAGCAAATTAATCCAGCTTGGCCGGTTGAGGCCAGGCTAAGCTCACAGCTTAAATTTAGGGTTATTTCAGGACGTGCCTTCTGCGTCCCGTAAGAACGTCAGCCCTAAGTA
>CRX.5050_full_mutant
TTGCTGAACCAAGCAAGCATGTAGTTCTGTGCACACAGCTTCAGGAACAAGGCGAGCAAATTACTCCAGCTTGGCCGGTTGAGGCCAGGCTACGCTCACAGGTTAAATTTAGGGTTATTTCAGGACGTGCCTTCTGCGTCCCGTAAGAACGTCAGCCCTAAGTA
>CRX.2727
TACGGGTTTCCGAGACGCGACCAGACAACCGCTCGACTCGCTCGCTCCACTCGGACTAATTCTCCTCCTCCGCCCCCAGCTCCTCATAAACACCTCCCTCCGCCTCCCTCCGCCAGATCCCTCCGCCTCATCCAGATAACGGAACCTAGCGAACGAGTCCCGGC
>CRX.2727_full_mutant
TACGGGTTTCCGAGACGCGACCAGACAACCGCTCGACTCGCTCGCTCCACTCGGACTACTTCTCCTCCTCCGCCCCCAGCTCCTCATAAACACCTCCCTCCGCCTCCCTCCGCCAGATCCCTCCGCCTCATCCAGATAACGGAACCTAGCGAACGAGTCCCGGC
>CRX.2315
GTACTGGCTGCATTGGTATAGTTAAACCTCCTCCTACCTAATCTCCCTGAAGATCACTCAAGGTTTCTTCTTTGTGAGAGCTGATCCTGGGGATTAGTGAGTGCTGACAGATTAGGCTTCCACAGACTTCCAGAACTCATTTTGAAACAGAAGGGGTGCTGAGG
>CRX.2315_full_mutant
GTACTGGCTGCATTGGTATAGTTAAACCTCCTCCTACCTACTCTCCCTGAAGATCACTCAAGGTTTCTTCTTTGTGAGAGCTGCTCCTGGGGGTTAGTGAGTGCTGACAGGTTAGGCTTCCACAGACTTCCAGAACTCATTTTGAAACAGAAGGGGTGCTGAGG
>CRX.5694
AGCTCAGTAGACATTTAGGAATTAGTACAGATAGCAACGTGTATCAAAAGGGGTGATTAGTCTAGCTGCAGTCTTGACCTAAATAGCAAATCAGGCGTAGAGTTGGGATTAAATCTCTGATGCCCAAGCTTTCCGTGGGAGGATATCTCTCCCCTGACTGTGTT
>CRX.5694_full_mutant
AGCTCAGTAGACATTTAGGAGTTAGTACAGATAGCAACGTGTATCAAAAGGGGTGGTTAGTCTAGCTGCAGTCTTGACCTAAATAGCAAATCAGGCGTAGAGTTGGGGTTAACTCTCTGATGCCCAAGCTTTCCGTGGGAGGATATCTCTCCCCTGACTGTGTT
>CRX.236
CAAAGAAGCAGTGGTTATTGACGCTGGAGAGAGCTCAGAGAGGGCAGAGACTGTCTTAGTCTTTCCCTGAACTAATCTAAATCTCTCCAAATGGCAGCTTAAGCCTCCTTCTCAGCTTGGATCCCCACATGACCTCAGCCCCGTTAGTCCCTCACTCCTGAACA
>CRX.236_full_mutant
CAAAGAAGCAGTGGTTATTGACGCTGGAGAGAGCTCAGAGAGGGCAGAGACTGTCTTAGTCTTTCCCTGAACTACTCTAACTCTCTCCAAATGGCAGGTTACGCCTCCTTCTCAGCTTGGATCCCCACATGACCTCAGCCCCGTTAGTCCCTCACTCCTGAACA
>CRX.5066
CCGTCCCGCGAGGCGGCTGCTAATAAAGTTGTTGTCCAAACGCTGCCGGAAATGTCGTAAACGGCCAATCAAAACACAGATTTATCGGCGGCAAGTAAACGTCATCAAAGAGAGCCGAAGCTCTGGGGAAGCAGATTTCTTGGAAACGATTGTGAGAGGATCGA
>CRX.5066_full_mutant
CCGTCCCGCGAGGCGGCTGCTAATAAAGTTGTTGTCCAAACGCTGCCGGAAATGTCGTAAACGGCCAATCAAAACACAGGTTTATCGGCGGCAAGTAAACGTCATCAAAGAGAGCCGAAGCTCTGGGGAAGCAGATTTCTTGGAAACGATTGTGAGAGGATCGA
>CRX.2077
AACTTTGGAGCTCTTTCTTTGTACATTTGGGTGCAGTGCAACCTAACTTGAGCTTGGGAAACACATTCTTCCCTCCCCAGCTTTACAGTCTCCACTCAGGACTATCTGTTCAATGGATACTACTTAGTGATTAGCTCTCTGTCATGTCAATCAAATCATTGTTG
>CRX.2077_full_mutant
AACTTTGGAGCTCTTTCTTTGTACATTTGGGTGCAGTGCAACCTAACTTGAGCTTGGGAAACACATTCTTCCCTCCCCAGCTTTACAGTCTCCACTCAGGACTATCTGTTCAATGGATACTACTTAGTGGTTAGCTCTCTGTCATGTCAATCAAATCATTGTTG
>CRX.1823
GGTTGAAAAAGGCTCAGTCACCCCACAGAGGCCTCTGTGTGCCACCCCAGGCAGATCCTGACAGTAAGTCTGCCTCATTTCCATTGGCTGCAAACAGTGGGGTGATGAGACCATATGTCACTTGGGTATTAAACAAATCCTAATGAGCTAAAAATATGTTTGTT
>CRX.1823_full_mutant
GGTTGAAAAAGGCTCAGTCACCCCACAGAGGCCTCTGTGTGCCACCCCAGGCAGATCCTGACAGTAAGTCTGCCTCATTTCCATTGGCTGCAAACAGTGGGGTGATGAGACCATATGTCACTTGGGTGTTAAACAACTCCTAATGAGCTAAAAATATGTTTGTT
>CRX.561
ATGCACGCGTACGCACGCACGTGGCTGTCTCCCTCCGCGCGCCTTCTGAAGGCCAGATAATGCAGAGGACTGCATTTCCCAGAAGGATTAGATTCGACAGGGCGGAAACGCATGTCTCGGTTGTCCGTGTTGCGCAGGCGCAGAGCTCTGCGTCCCTCTCGCAA
>CRX.561_full_mutant
ATGCACGCGTACGCACGCACGTGGCTGTCTCCCTCCGCGCGCCTTCTGAAGGCCAGATAATGCAGAGGACTGCATTTCCCAGAAGGGTTAGATTCGACAGGGCGGAAACGCATGTCTCGGTTGTCCGTGTTGCGCAGGCGCAGAGCTCTGCGTCCCTCTCGCAA
>CRX.4541
CTATTGTGTCTGCACCGGCAGCAAGAGGACTTAATTCCACCGCGACGTTAAAGAGTCCCTCTTTGTTCAGCGCTGGTCCGGGACGCAGGGCGCGGTGTTCCTCCGCGCTCGCCGCGCAGGCCCCGCCCCTCTGCGGCTCTGGAGAGCTGCCATTCGGCCCCGGA
>CRX.4541_full_mutant
CTATTGTGTCTGCACCGGCAGCAAGAGGACTTACTTCCACCGCGACGTTAAAGAGTCCCTCTTTGTTCAGCGCTGGTCCGGGACGCAGGGCGCGGTGTTCCTCCGCGCTCGCCGCGCAGGCCCCGCCCCTCTGCGGCTCTGGAGAGCTGCCATTCGGCCCCGGA
>CRX.5874
TCTATTGGCTTTCACTTAAGAGTGACAGTTTTATTACCCAGTGAATTTGTGAGATTAGCCCTTCCTCGTGCCTTTTTTATTGGCTCACGTTCTTGAGTGGCAGTGCTTTGAACCAATTGGATATAGCAGTAGGGTTGCGGACTCCGCCCCGGAGGCCGGGAGGG
>CRX.5874_full_mutant
TCTATTGGCTTTCACTTAAGAGTGACAGTTTTATTACCCAGTGAATTTGTGAGGTTAGCCCTTCCTCGTGCCTTTTTTATTGGCTCACGTTCTTGAGTGGCAGTGCTTTGAACCAATTGGATATAGCAGTAGGGTTGCGGACTCCGCCCCGGAGGCCGGGAGGG
>CRX.5596
ATGTTCATGCATCCCTCATGCTTGCTCCCAGTCAATTAGAATGGGGAGGGGGAGAGCTGTAAGCCGCCAGGCACTACACGGAACAGATTAAACCAGCTGCACGACAGACTAAGAAAGACTGGCAGACGTGCACGCTTAATCTGTAAGGGGGACGCATGGCCACT
>CRX.5596_full_mutant
ATGTTCATGCATCCCTCATGCTTGCTCCCAGTCAATTAGAATGGGGAGGGGGAGAGCTGTACGCCGCCAGGCACTACACGGAACAGGTTAAACCAGCTGCACGACAGACTAAGAAAGACTGGCAGACGTGCACGCTTACTCTGTAAGGGGGACGCATGGCCACT
>CRX.5346
AAGTCAAACAGCCACGGGGATGCGCAGGATAACAGCTGATGACGCCAACTCCGGAAAGCAGCTTCAGCCTGGGCTGTTTCCAGCGGTTTGGATTACTAGGCTTGGTGAACTCTAGGTGAACCGGCTGCGACCAGCTGTCTCCATCTACTAGAGAGGGACACGCG
>CRX.5346_full_mutant
AAGTCAAACAGCCACGGGGATGCGCAGGATAACAGCTGATGACGCCAACTCCGGAAAGCAGCTTCAGCCTGGGCTGTTTCCAGCGGTTTGGGTTACTAGGCTTGGTGAACTCTAGGTGAACCGGCTGCGACCAGCTGTCTCCATCTACTAGAGAGGGACACGCG
>CRX.2586
CCCGATCCCAAGGCGTCGGGCAACGAGTGCGCCCGGAGGGCTAGAGCGTCTTCGCGTCCTGGTGGCCGTTGGGTCGTGACGTCATAATCAATGGCGCACATATTGGAGGCAGTTTAAGCCGAACCTCTGGCGGAAGGGAATTTACAGCGGCACGCAGTATGGTA
>CRX.2586_full_mutant
CCCGATCCCAAGGCGTCGGGCAACGAGTGCGCCCGGAGGGCTAGAGCGTCTTCGCGTCCTGGTGGCCGTTGGGTCGTGACGTCATAATCAATGGCGCACATATTGGAGGCAGTTTACGCCGAACCTCTGGCGGAAGGGAATTTACAGCGGCACGCAGTATGGTA
>CRX.2549
AAGGTGCTGCCAGCGCGGGGGCGGGACGAAGAGCATGAGGAGGCTCCGCCCCTACCCTGGCGCCTGCGCACTCCTTGGCGCCCGGGCGGGTCCCGCGCATTGCTTGCGGCTTAGGCTGTGGACAGCCGCTCCGCGCGTGCTCAGCACCGCTGTTTCCCGCTCCC
>CRX.2549_full_mutant
AAGGTGCTGCCAGCGCGGGGGCGGGACGAAGAGCATGAGGAGGCTCCGCCCCTACCCTGGCGCCTGCGCACTCCTTGGCGCCCGGGCGGGTCCCGCGCATTGCTTGCGGGTTAGGCTGTGGACAGCCGCTCCGCGCGTGCTCAGCACCGCTGTTTCCCGCTCCC
>CRX.3238
TGCGCAGACGCAGCCTGGAGCACCGGAAGCCACCCCCAAGGATTAGCCGTAATCTAAACTCCAGGTTAGCAAACCAGCCAGCCAGCCCCGGAAGCCACAGTGTAAATCCGCTAGCAGCTGCTTTCCTCTCGGAGCTCAATTAGCCATGCCTGACGGGCCGGCTA
>CRX.3238_full_mutant
TGCGCAGACGCAGCCTGGAGCACCGGAAGCCACCCCCAAGGGTTAGCCGTACTCTAAACTCCAGGTTAGCAAACCAGCCAGCCAGCCCCGGAAGCCACAGTGTAACTCCGCTAGCAGCTGCTTTCCTCTCGGAGCTCAATTAGCCATGCCTGACGGGCCGGCTA
>CRX.859
TTTGCCAGGCTTAGAGGAAGCTCCTCACAGGCCCGCTGGGTGCTAAAGCCAGATTAACCCACTTTGTTCACTTAGTATACGGTAGCAGCTAGGCCATCAGGCTAAGGTAATCAAGGATTAAGGAGTTCCAGCTCTCAGCTTACTTAGCATGTCTCTAGAAAACG
>CRX.859_full_mutant
TTTGCCAGGGTTAGAGGAAGCTCCTCACAGGCCCGCTGGGTGCTAAAGCCAGGTTAACCCACTTTGTTCACTTAGTATACGGTAGCAGCTAGGCCATCAGGCTAAGGTAATCAAGGGTTAAGGAGTTCCAGCTCTCAGCTTACTTAGCATGTCTCTAGAAAACG
>CRX.2356
CACGCTTGTTTTCTACCATCACCAGCCTGTTGCCAAGCAATCTGATTATCACAGTCATTCATTGATCCCCCAGCACTTAGTCGCCAGGGATCTGCAGGCATTGTGTAGGCTGGAGACTGACCCTGCTGGGCTGTGGGTGGTTATGGTGCCTGTTTCTAGGAAAG
>CRX.2356_full_mutant
CACGCTTGTTTTCTACCATCACCAGCCTGTTGCCAAGCAATCTGATTATCACAGTCATTCATTGCTCCCCCAGCACTTAGTCGCCAGGGATCTGCAGGCATTGTGTAGGCTGGAGACTGACCCTGCTGGGCTGTGGGTGGTTATGGTGCCTGTTTCTAGGAAAG
>CRX.8
TCAGTGTCCTTGTGCCAGGCTCCTCCAAAGCCAGCGGCGGTTGCCAGGCGACCAAATGCTCCAAACGCCCAGGCAGATTAAGTCTCGTGACGTCAGGGAAGCCCGCAGGGCCCGCCTTGAGTCTGGCTCTTTGTGACAGGGACGCCAGAGAGTTGGTGTTGTGC
>CRX.8_full_mutant
TCAGTGTCCTTGTGCCAGGCTCCTCCAAAGCCAGCGGCGGTTGCCAGGCGACCAAATGCTCCAAACGCCCAGGCAGGTTAAGTCTCGTGACGTCAGGGAAGCCCGCAGGGCCCGCCTTGAGTCTGGCTCTTTGTGACAGGGACGCCAGAGAGTTGGTGTTGTGC
>CRX.3061
TCTGATCCTTGGCGGGCCACTGAAGAGGTCTTAGAGGTCTTAAGAGGTGACACCAAAGTGCTTGCTTGCCAACCAGCTCTAGGTAATTAGGGCAGAACGCTGTCCCAGCTCTAAATAGTCCACAATCCACATCTCCTGTCGCCGGGTAGCTTAGAAGGCCCGCC
>CRX.3061_full_mutant
TCTGCTCCTTGGCGGGCCACTGAAGAGGTCTTAGAGGTCTTAAGAGGTGACACCAAAGTGCTTGCTTGCCAACCAGCTCTAGGTAATTAGGGCAGAACGCTGTCCCAGCTCTAAATAGTCCACAATCCACATCTCCTGTCGCCGGGTAGCTTAGAAGGCCCGCC
>CRX.5282
AAAATCACTGCAAAAATCACAGTGACTTACCCTCCCTGAGCCTGGACTTTCACGTCAGGGAAGGATTTTCTCACAGGGTTGCTGCAGGGCTTAGAGAGAGCACAACTAATCATGCACAGCCTCCCCTCACCCCCCCCCCAGGCTTGCCCTCCCCTACCAGGTAG
>CRX.5282_full_mutant
AAAATCACTGCAAAAATCACAGTGACTTACCCTCCCTGAGCCTGGACTTTCACGTCAGGGAAGGGTTTTCTCACAGGGTTGCTGCAGGGGTTAGAGAGAGCACAACTACTCATGCACAGCCTCCCCTCACCCCCCCCCCAGGCTTGCCCTCCCCTACCAGGTAG
>CRX.1727
CCACCACGGTCGCCATCCTGCCGGCTCTGCTCAAGCCTGAGAGAAGTGTTCCTCTCCCGCCGCTCCTCTGCTCTGCGGCAGGAGAAAGGATTATCTCCGAAGGTGCTGTCTCCGCTCCGCCCCCTGCGTCCCCCCTCCTCCCGGCGCACGCGTCGCCTCCCCCT
>CRX.1727_full_mutant
CCACCACGGTCGCCATCCTGCCGGCTCTGCTCAAGCCTGAGAGAAGTGTTCCTCTCCCGCCGCTCCTCTGCTCTGCGGCAGGAGAAAGGGTTATCTCCGAAGGTGCTGTCTCCGCTCCGCCCCCTGCGTCCCCCCTCCTCCCGGCGCACGCGTCGCCTCCCCCT
>CRX.4229
CCCCTCTTCTCTTCTCCATTGGGACGTGACATTCACCAGCGTCACTCCTGGTCTCATCTGCGGAGCGCCCCACCCCCGGCAGCTAATCCCCACAAAGCCCCGCGTTGGGCCCAGCATGACAAGCAGGCCCCAGCCGCCCGCGGCTCGGCCGAGCGTGCTCGCAG
>CRX.4229_full_mutant
CCCCTCTTCTCTTCTCCATTGGGACGTGACATTCACCAGCGTCACTCCTGGTCTCATCTGCGGAGCGCCCCACCCCCGGCAGCTACTCCCCACAAAGCCCCGCGTTGGGCCCAGCATGACAAGCAGGCCCCAGCCGCCCGCGGCTCGGCCGAGCGTGCTCGCAG
>CRX.5590
AGAGGAATGCCCTAGAAGGCCTTCACTGTCAAAATAGCCAGCTTGTTCTTTATTATCACATTAAGCTAAGAAGCTTAGCCTGGCATAATAGCTCATGTCCGTCAAAAGGAAGCATTTGAAGGCACAGAGGGTTCCCTCCATCACAAGTAGCAGATGCTCCATAG
>CRX.5590_full_mutant
AGAGGAATGCCCTAGAAGGCCTTCACTGTCAAAATAGCCAGCTTGTTCTTTATTATCACATTAAGCTAAGAAGGTTAGCCTGGCATAATAGCTCATGTCCGTCAAAAGGAAGCATTTGAAGGCACAGAGGGTTCCCTCCATCACAAGTAGCAGATGCTCCATAG
>CRX.586
AACTCTGCCTTTGAAGGTCCTGGGGTCAATGTGGATGTGCACGTCACTTCTGGTGAGGGGAACACTGATCCGGACAGATGGCCTGGAGGAGCCGTTCTAATCCTTTTAGCTCATTCCCTAATACTCCCGTGTGTGGGTCACCTCCCTCAGGCTCCTGCTGAAGG
>CRX.586_full_mutant
AACTCTGCCTTTGAAGGTCCTGGGGTCAATGTGGATGTGCACGTCACTTCTGGTGAGGGGAACACTGCTCCGGACAGATGGCCTGGAGGAGCCGTTCTACTCCTTTTAGCTCATTCCCTACTACTCCCGTGTGTGGGTCACCTCCCTCAGGCTCCTGCTGAAGG
>CRX.3023
CCTAACCTCCCCCAAGCTCAAGGGAATAAAAACAAAGTTAATCCCCTTCTCTGGTCCCAGCGTTTCTCTCTGGCCTCCCGCTGATGGGCCTATAATCCCCACTCAATCCCCGTCACTCTCAGCAAAACATCCCTCCCAGGAAATGAATCCTCCCAGGCACAGAG
>CRX.3023_full_mutant
CCTAACCTCCCCCAAGCTCAAGGGAATAAAAACAAAGTTACTCCCCTTCTCTGGTCCCAGCGTTTCTCTCTGGCCTCCCGCTGATGGGCCTATACTCCCCACTCAATCCCCGTCACTCTCAGCAAAACATCCCTCCCAGGAAATGAATCCTCCCAGGCACAGAG
>CRX.1665
AGCCACTTCCGGGCCCTACCTCTCAGTACTCCACTTCCGGTCTTCTAAAAATTGTGGACGCCAGAGATAAACCGATGCGCCCAATGAGAGAATCCGCTAATACCGTGGTTTGCGAGTCGTCGGCCAAGTCCCACCTCTTCCGGTAACAGAAGCCTATCACGGAG
>CRX.1665_full_mutant
AGCCACTTCCGGGCCCTACCTCTCAGTACTCCACTTCCGGTCTTCTAAAAATTGTGGACGCCAGAGATAAACCGATGCGCCCAATGAGAGAATCCGCTACTACCGTGGTTTGCGAGTCGTCGGCCAAGTCCCACCTCTTCCGGTAACAGAAGCCTATCACGGAG
>CRX.6136
AGGTGCTAATTCTCGAGGATCCGGAAGCAGGTCAGTTTCTGGAATAATCTGCTTACCTTCCCCTCAGGAGTAATCTCTGTTTAGGGGCCAGCTGGAGCAGCCCTTATCTTATTAACCTCTGGAGGAACATTTGTCAGCCTGCTCCAGGAGCTTGAAAGCCAGTG
>CRX.6136_full_mutant
AGGTGCTACTTCTCGAGGATCCGGAAGCAGGTCAGTTTCTGGAATACTCTGCTTACCTTCCCCTCAGGAGTACTCTCTGTTTAGGGGCCAGCTGGAGCAGCCCTTATCTTATTAACCTCTGGAGGAACATTTGTCAGCCTGCTCCAGGAGCTTGAAAGCCAGTG
>CRX.1281
AGGTCCCCTCCTTCAAGACAACACGTGTTTAGCTCTGCCCAACATCTCACCTCAGTGAGCTGTCTACTTATCCTCCGTGTCCCCTAAAGCTCACGGCAGCGGAGATCTAGAGTGGAGGATTTCCAGGCAAGCTTAACTAACTAAGCTAGAGCGGCACTAGGTAG
>CRX.1281_full_mutant
AGGTCCCCTCCTTCAAGACAACACGTGTTTAGCTCTGCCCAACATCTCACCTCAGTGAGCTGTCTACTTATCCTCCGTGTCCCCTAAAGCTCACGGCAGCGGAGATCTAGAGTGGAGGGTTTCCAGGCAAGGTTAACTAACTAAGCTAGAGCGGCACTAGGTAG
>CRX.5638
CTAAAGCTCTTCACTCCTGACAGCTCCTTTGACCTAAGCAGATTACCGTAGCTGCATGAAGGGCACACACGCAGCTAGCCCAGCCTTTCAAGGAAGAGATTTGTATCCAAATCGGATACTAAGCTTCTCAGCCTTCTGCTTATTTACCTTGTCAGCAGGATGCA
>CRX.5638_full_mutant
CTAAAGCTCTTCACTCCTGACAGCTCCTTTGACCTAAGCAGGTTACCGTAGCTGCATGAAGGGCACACACGCAGCTAGCCCAGCCTTTCAAGGAAGAGGTTTGTATCCAAATCGGATACTACGCTTCTCAGCCTTCTGCTTATTTACCTTGTCAGCAGGATGCA
>CRX.877
GGTAAGTGTCGTCAAGGAAAATCCCCAGCTTCTGGGTAAACAAGTTGCCGCGTGAGCCAGCCTGCACGTGTTCCCTACAGCTCTGAGCCCTCTCAGCCTATGAGAAAGTTTTTAGGGCAGGGCTGGCATTTGCGTCACTGATTTAGGCAGGGCGGGGTTGTCTC
>CRX.877_full_mutant
GGTAAGTGTCGTCAAGGAAACTCCCCAGCTTCTGGGTAAACAAGTTGCCGCGTGAGCCAGCCTGCACGTGTTCCCTACAGCTCTGAGCCCTCTCAGCCTATGAGAAAGTTTTTAGGGCAGGGCTGGCATTTGCGTCACTGATTTAGGCAGGGCGGGGTTGTCTC
>CRX.3677
GCCTGAGCTGCTGTGCCAGGGCTGCCTCTGATGGCAACCCTGACAAGGATTAACAGCTAATCTGATAACTGGCAACTAAATAGGAAGACTTAAGGATTGGATTACCCAACACCCTTTAGTGTGGGTTTCGCTCCTCCTGACACTTTGCATTAACTTGAGTTCGT
>CRX.3677_full_mutant
GCCTGAGCTGCTGTGCCAGGGCTGCCTCTGATGGCAACCCTGACAAGGGTTAACAGCTACTCTGATAACTGGCAACTAAATAGGAAGACTTAAGGATTGGGTTACCCAACACCCTTTAGTGTGGGTTTCGCTCCTCCTGACACTTTGCATTAACTTGAGTTCGT
>CRX.5598
GTTGGATGCACGGATTATGGGCTAAACTCGCTGGAGATTCTCTGGCTGGCCCCTGGGGCTGCACAGGCGGTTGCTAAGCTAAACAAAACCCCTGCTAAGCTCTCTGCTAATTGGACTCCAGGCTGTAGCTGGGCTGTGTCCACAATAGAAACACCAGCTCCCCT
>CRX.5598_full_mutant
GTTGGATGCACGGGTTATGGGCTAAACTCGCTGGAGATTCTCTGGCTGGCCCCTGGGGCTGCACAGGCGGTTGCTAAGCTAAACAAAACCCCTGCTACGCTCTCTGCTAATTGGACTCCAGGCTGTAGCTGGGCTGTGTCCACAATAGAAACACCAGCTCCCCT
>CRX.5778
TATAAAGAAATAGGGGTAAGACTGCCTGGGTTTCTGTGAGAATTAAAAGATTTATAGATTAGCATCTTCCAAATTAGCAGGCTTGGACATGTGATACTGGTTCGGCTCTGTCCTGATCCCTAGTGAAAGCAATTAACAAGATCGGTAACTGCAATCTGTCTTCT
>CRX.5778_full_mutant
TATAAAGAAATAGGGGTAAGACTGCCTGGGTTTCTGTGAGAGTTAAAAGATTTATAGGTTAGCATCTTCCAAATTAGCAGGCTTGGACATGTGATACTGGTTCGGCTCTGTCCTGCTCCCTAGTGAAAGCAATTAACAAGATCGGTAACTGCAATCTGTCTTCT
>CRX.4866
AACTGGGCATAGGGCGGAAGAGCCGATGTGGAGCGGAATGTTGAAGAGACCCGGCTCTCTAATGTGGGAGGGGCTTAGGGAACAAAACGGAAGCCTGAGGCGGCCTTAGGGAGGGATTCGGAGTTACAAAGCCAGCCGGAAACTGGCGACGTAGGTGGGGCTTA
>CRX.4866_full_mutant
AACTGGGCATAGGGCGGAAGAGCCGATGTGGAGCGGAATGTTGAAGAGACCCGGCTCTCTAATGTGGGAGGGGGTTAGGGAACAAAACGGAAGCCTGAGGCGGCCTTAGGGAGGGATTCGGAGTTACAAAGCCAGCCGGAAACTGGCGACGTAGGTGGGGCTTA
>CRX.3420
GGAAAGAAAGCCATCCTGCGTGTAGCTGATCAGTGAAAACAACACACTGAGCCTCTGGGTAGTGGTTAATTACATGTAAGAAGATTTGCCTAATAAATCCTCTGATCGGGCTTCTCCTGATGCCCCCCTCATCCAAATACGCTGTTAGGTCACTGGAAGGCACA
>CRX.3420_full_mutant
GGAAAGAAAGCCATCCTGCGTGTAGCTGATCAGTGAAAACAACACACTGAGCCTCTGGGTAGTGGTTAATTACATGTAAGAAGATTTGCCTAATAACTCCTCTGATCGGGCTTCTCCTGATGCCCCCCTCATCCAAATACGCTGTTAGGTCACTGGAAGGCACA
>CRX.3872
TCCTCTGACCCCACAAGACACCAGAGGAGGCTTAGGAGCCAGCCTATTAGCGGCCAAACCTGAGAAGTGACCTCATTTTCTGCTTACCTCATAGCCTCAGGAGAAGCAGATAGCCTCCCTTAATCTCTTGCTAACAAGTGTCTCTCTGGCAGGCTGGCAGCCCC
>CRX.3872_full_mutant
TCCTCTGACCCCACAAGACACCAGAGGAGGGTTAGGAGCCAGCCTATTAGCGGCCAAACCTGAGAAGTGACCTCATTTTCTGCTTACCTCATAGCCTCAGGAGAAGCAGATAGCCTCCCTTACTCTCTTGCTAACAAGTGTCTCTCTGGCAGGCTGGCAGCCCC
>CRX.1032
TCCCACACTCCTCTCTCCAGTGTCAGTGGCTAAGGTATTAACCGAAAGAGCTTAAGTTATTAAACTGAGCAGCTCTAATCCCCGAGGTTTCCCGGAGCAGTGGAGATTACTGTATTTTTATTCCAGAGTCAATGTAGCCCTTGTGTTTACTCCCTGCGATGTCC
>CRX.1032_full_mutant
TCCCACACTCCTCTCTCCAGTGTCAGTGGCTAAGGTGTTAACCGAAAGAGGTTAAGTTATTAAACTGAGCAGCTCTACTCCCCGAGGTTTCCCGGAGCAGTGGAGGTTACTGTATTTTTATTCCAGAGTCAATGTAGCCCTTGTGTTTACTCCCTGCGATGTCC
>CRX.4622
TTGCAACAAAGGAAAAACCCACTTGGCCATTTAATTCCATTGCAGAAAAATGGCTCCCTCATCTGTTGGCCTCTCCTTGGAGTCTGATGAAGGATGTTTTGAGATCAGCGTCTAATAACTCAAGCCCTATAGAAGCCGCGCGCTGATTGGCTGCCGCACCCTGC
>CRX.4622_full_mutant
TTGCAACAAAGGAAAAACCCACTTGGCCATTTACTTCCATTGCAGAAAAATGGCTCCCTCATCTGTTGGCCTCTCCTTGGAGTCTGATGAAGGATGTTTTGAGGTCAGCGTCTAATAACTCAAGCCCTATAGAAGCCGCGCGCTGATTGGCTGCCGCACCCTGC
>CRX.1196
CTTTTAGTTGTAGCTTGGTAAGTTGCTGTTGAGTTTCCCTGAGTGTGACTTAGCTGGTGTGAGTGGGGCCCAGCTGGGCACATGCTGCTAAGCAGATGGAGAGCTGCCTGGGATTAAACCACTCAGTTCCTTCCATATCTAATCCTCTCTGTAAATACTGACTT
>CRX.1196_full_mutant
CTTTTAGTTGTAGCTTGGTAAGTTGCTGTTGAGTTTCCCTGAGTGTGACTTAGCTGGTGTGAGTGGGGCCCAGCTGGGCACATGCTGCTAAGCAGATGGAGAGCTGCCTGGGGTTAAACCACTCAGTTCCTTCCATATCTACTCCTCTCTGTAAATACTGACTT
>CRX.4978
GAAGGGGCCCGGGTTCTCCACGCAACCCTTGTAGTTTCACGTTTATACAGCCATATACCTCCTCTTGCCGCCCTGGGAACTAGGATAAGGTTTATGCGATTAGTTCTTTGACTGGATCACTTCCGGGAGCCTGCCCGAGGAACTTCCGGTATCCGGTTCTACGC
>CRX.4978_full_mutant
GAAGGGGCCCGGGTTCTCCACGCAACCCTTGTAGTTTCACGTTTATACAGCCATATACCTCCTCTTGCCGCCCTGGGAACTAGGATAAGGTTTATGCGATTAGTTCTTTGACTGGGTCACTTCCGGGAGCCTGCCCGAGGAACTTCCGGTATCCGGTTCTACGC
>CRX.2508
TGGGGAACTCCTGGGCTGCACTTGGCAGACGGTGCCTTGAACCCATTCGCAGTAGATAATTTTTCATGGTCCCTAAAGGAGGCGGAGGGAAAGGGATTAGTTTAGATGGACGGGCGTTGCTGCCAATTGGCAGCGAGCGAAGGCGCACGTTCGGTGACGCTATT
>CRX.2508_full_mutant
TGGGGAACTCCTGGGCTGCACTTGGCAGACGGTGCCTTGAACCCATTCGCAGTAGATAATTTTTCATGGTCCCTAAAGGAGGCGGAGGGAAAGGGGTTAGTTTAGATGGACGGGCGTTGCTGCCAATTGGCAGCGAGCGAAGGCGCACGTTCGGTGACGCTATT
>CRX.1050
CGTTAGTGTCTGCTGTGGATGAGCGGAGGACTGACTGGGAGGCTCAGCTAGAATCAGGACTTAGCACCCTGAGCTCATGATCAGCTTAGGCAGCAGAGATTTGGCTTTGCCAACCATCTGTTTCATCTGAAGATTTCTCAGCTGATGAGGCGCTAGGAAGTTCA
>CRX.1050_full_mutant
CGTTAGTGTCTGCTGTGGATGAGCGGAGGACTGACTGGGAGGCTCAGCTAGAATCAGGACTTAGCACCCTGAGCTCATGATCAGGTTAGGCAGCAGAGGTTTGGCTTTGCCAACCATCTGTTTCATCTGAAGATTTCTCAGCTGATGAGGCGCTAGGAAGTTCA
>CRX.5573
GGTACCAATAAGGGGCTGTCCAAAGTGTTTTGAAGCCGGGACCGCTAGCTTTTAAACACCGCATCCACGAAAACGTGGATCTAGGATCTCGCAGGCTGACTTCGGCGGGATGATCCGGGAGCTGCGCCTGCCATTCCATCGAGTCTTCTCCGGGTCTTCGCAAG
>CRX.5573_full_mutant
GGTACCAATAAGGGGCTGTCCAAAGTGTTTTGAAGCCGGGACCGCTAGCTTTTAAACACCGCATCCACGAAAACGTGGATCTAGGATCTCGCAGGCTGACTTCGGCGGGATGCTCCGGGAGCTGCGCCTGCCATTCCATCGAGTCTTCTCCGGGTCTTCGCAAG
>CRX.1063
ACCAAACTGCACTGAATAGAGAGAGCTCTGTGCTTCCCAAAGCAGAGATTTACAAGTCCGGACTTGCTCGGGTTTGGCGATCTAAGATCCCAGCGCAGCCCTGGTACCCTCTAGTGGAAGCTTTCAGCATTAGCGTACATCCATCTGCTGGAGAGCATCTCAAA
>CRX.1063_full_mutant
ACCAAACTGCACTGAATAGAGAGAGCTCTGTGCTTCCCAAAGCAGAGGTTTACAAGTCCGGACTTGCTCGGGTTTGGCGATCTAAGATCCCAGCGCAGCCCTGGTACCCTCTAGTGGAAGCTTTCAGCATTAGCGTACATCCATCTGCTGGAGAGCATCTCAAA
>CRX.5456
GCTCTATCCGTCACCGTTGCCTCACATCCGGGACTTTGGACGGCAGGCTCCGCCCCCTTGCACCTTTCAAGGCTACGGGAGGCGGAGACCTCGTTAAATCTCCTTAAAGGGGTGGGTACCGAACTCGGCCGACTCCAACGCCAGTCTTAAAGGGGACAGCAGAA
>CRX.5456_full_mutant
GCTCTATCCGTCACCGTTGCCTCACATCCGGGACTTTGGACGGCAGGCTCCGCCCCCTTGCACCTTTCAAGGCTACGGGAGGCGGAGACCTCGTTAACTCTCCTTAAAGGGGTGGGTACCGAACTCGGCCGACTCCAACGCCAGTCTTAAAGGGGACAGCAGAA
>CRX.437
TTAGGTTCTGTAACTTAGACTCAAACGATTGTCAGACTATACAAAAGGGAGACTTAAGGATTGTGATGGGGCATTTTTGATAAGCCGGATTATCACCATACCTCAGATTTAAAGTGCTCCTTGGGGCCCCTCCTTCCCAGTGCTGTGATTTGATAATGTTGGTG
>CRX.437_full_mutant
TTAGGTTCTGTAACTTAGACTCAAACGATTGTCAGACTATACAAAAGGGAGACTTAAGGATTGTGATGGGGCATTTTTGATACGCCGGGTTATCACCATACCTCAGGTTTAAAGTGCTCCTTGGGGCCCCTCCTTCCCAGTGCTGTGATTTGATAATGTTGGTG
>CRX.2268
AGGACTGTCAGCAGAAGGGAGGGTTGATGAATGTAATGACAGGCGCATCTAGAAGAGAATGGCCAGGTGGGAAGGTCTGAGCTCCCTGCAGGATCAGCGAAGCTCAGAGTGTCTTAGGCTTAATCCTGCTCCGCCTCCTCCCACCCCCACCCCCGCCCCCGCCC
>CRX.2268_full_mutant
AGGACTGTCAGCAGAAGGGAGGGTTGATGAATGTAATGACAGGCGCATCTAGAAGAGAATGGCCAGGTGGGAAGGTCTGAGCTCCCTGCAGGGTCAGCGAAGCTCAGAGTGTCTTAGGGTTACTCCTGCTCCGCCTCCTCCCACCCCCACCCCCGCCCCCGCCC
>CRX.5810
TGTGGAGAGGCCCCGAGCAGTTGATTATAGTCCAGTGGGTAAAAAGAGCTTAAGGACAAATCCGGGCCATCAGATGTCGGCTTAGGCGATTTCCAGGGCTCCCCCAGCAGCAGAGGTGGGGGCGGGCGGCAGCTCTTACTTCCAGGGAGGCCTTTTCTCTGAGC
>CRX.5810_full_mutant
TGTGGAGAGGCCCCGAGCAGTTGATTATAGTCCAGTGGGTAAAAAGAGGTTAAGGACAACTCCGGGCCATCAGATGTCGGGTTAGGCGATTTCCAGGGCTCCCCCAGCAGCAGAGGTGGGGGCGGGCGGCAGCTCTTACTTCCAGGGAGGCCTTTTCTCTGAGC
>CRX.4246
GGGAGGGCAGGGGAAGAGAGGCAAGTTATCCAGGTCACAGCCTTATCCACTTCAGAAGCCTTCGATAATCCCTTAGCCCTGACTAACCCCCGTGGGGCCTGCATTGGAACCTTCTTAATTATCTGAGAGGCTAAGTGTCTTGACTGTCTGAGGACCCAGGTGCC
>CRX.4246_full_mutant
GGGAGGGCAGGGGAAGAGAGGCAAGTTATCCAGGTCACAGCCTTATCCACTTCAGAAGCCTTCGATACTCCCTTAGCCCTGACTAACCCCCGTGGGGCCTGCATTGGAACCTTCTTAATTATCTGAGAGGCTAAGTGTCTTGACTGTCTGAGGACCCAGGTGCC
>CRX.5359
ATGAACAGATTGTCCTTGGGGGGGTGGGGGGGATGAGGATTATTCTGGGCTGATTCCTCTGTGCTGATCAGTCATTGGATGCATAACACCCTGGGAAGAGTTCATGGTTCTGAAGGAGTTGTTACTCTGCTCTAGCAACTGCTGAACAGGACTGATAGTTGGGA
>CRX.5359_full_mutant
ATGAACAGATTGTCCTTGGGGGGGTGGGGGGGATGAGGGTTATTCTGGGCTGATTCCTCTGTGCTGATCAGTCATTGGATGCATAACACCCTGGGAAGAGTTCATGGTTCTGAAGGAGTTGTTACTCTGCTCTAGCAACTGCTGAACAGGACTGATAGTTGGGA
>CRX.3934
CTGCTTTACGGCTAGCTCGGCTTCCCGCAGGCGTGCAGAGCTTGCCGCGGCTGCTTTGCTGCACGTGTGGCGCTGTCGGCGGTTCGTTTGGTAATCTCTCTTATTGGCTTGGTGGTGCCACCGTGAAGAACGGAGTGGCAGCTTCGGCCTAGGCTCGTGAGCTC
>CRX.3934_full_mutant
CTGCTTTACGGCTAGCTCGGCTTCCCGCAGGCGTGCAGAGCTTGCCGCGGCTGCTTTGCTGCACGTGTGGCGCTGTCGGCGGTTCGTTTGGTACTCTCTCTTATTGGCTTGGTGGTGCCACCGTGAAGAACGGAGTGGCAGCTTCGGCCTAGGCTCGTGAGCTC
>CRX.4699
GCTCTCACTAAGAGCTTTACCTGCATGGTCTCTCTTAAGCCCCATAAACTCTGACAGGATTGTCAGCTTGCACAGCCCACGTTGCAAGTTCAAACTGCGAGACAGGCAACGCCCCTTGAGATCAGCCACGCCCCCACTCCGGATTGGTTGCTGCAAAAGGGGCG
>CRX.4699_full_mutant
GCTCTCACTAAGAGCTTTACCTGCATGGTCTCTCTTACGCCCCATAAACTCTGACAGGATTGTCAGCTTGCACAGCCCACGTTGCAAGTTCAAACTGCGAGACAGGCAACGCCCCTTGAGGTCAGCCACGCCCCCACTCCGGATTGGTTGCTGCAAAAGGGGCG
>CRX.3568
CAGAGACGCGCACCGGAAATACTTGTTGACTTTGTGCGTGCTCCGGGCTGGAAACACCTGCACCGAACTAGAAGGTTCCACTAAGAAGCGCGCAGGCTAGGGCTTATCTTCTCAAAGCCTTTTTGCCTGCAGCAGGCGACTGCTGAGTGCCAGGCTGTTCGTTC
>CRX.3568_full_mutant
CAGAGACGCGCACCGGAAATACTTGTTGACTTTGTGCGTGCTCCGGGCTGGAAACACCTGCACCGAACTAGAAGGTTCCACTAAGAAGCGCGCAGGCTAGGGGTTATCTTCTCAAAGCCTTTTTGCCTGCAGCAGGCGACTGCTGAGTGCCAGGCTGTTCGTTC
>CRX.4371
CATTTCCGGAAGATGGCGGCTGCACTGGGCTCAAAATGTGAGCTGGAAGCTCAGACGACCGAGTTAAGCAGGAAGCTGCACTACGGTGCTTTACAGCGAGGATTAAAGAAGGGATAAGCTCGGCCGCTGTATGTAGCCTCGTCGCTCTGCTCCGTGAAGGTCCC
>CRX.4371_full_mutant
CATTTCCGGAAGATGGCGGCTGCACTGGGGTCAAAATGTGAGCTGGAAGCTCAGACGACCGAGTTAAGCAGGAAGCTGCACTACGGTGCTTTACAGCGAGGGTTAAAGAAGGGGTACGCTCGGCCGCTGTATGTAGCCTCGTCGCTCTGCTCCGTGAAGGTCCC
>CRX.4550
GAAGTGATGGACCAGAAGTCCCGCCCACGAGCATCTGAATTTCAACACCTCAAACAGAAAGTGATGGGCAGAAAGGAAGTACCGCTCCTTCCTGTCATTCATCAGAGTCTGAAAGGAAGTACCGTCCCTAATCATTTGTCAATCATTAATTAGACAGGAAGTCC
>CRX.4550_full_mutant
GAAGTGATGGACCAGAAGTCCCGCCCACGAGCATCTGAATTTCAACACCTCAAACAGAAAGTGATGGGCAGAAAGGAAGTACCGCTCCTTCCTGTCATTCATCAGAGTCTGAAAGGAAGTACCGTCCCTACTCATTTGTCAATCATTAATTAGACAGGAAGTCC
>CRX.4893
GCTGCCTCCACTCACCTATGGGGGAGGGGGCTCAGTCTACCACTGTAATCTCTCCCCATGTTGAGTACTCAGGGAGGGCGTTAAGCCTCACCAAATGCCAGCCCATCTGCCCTTCAGCTAAGCGGCAGAAAGGCAGCTGCAGGCAAATGGGATCTCTCTTACCT
>CRX.4893_full_mutant
GCTGCCTCCACTCACCTATGGGGGAGGGGGCTCAGTCTACCACTGTACTCTCTCCCCATGTTGAGTACTCAGGGAGGGCGTTACGCCTCACCAAATGCCAGCCCATCTGCCCTTCAGCTAAGCGGCAGAAAGGCAGCTGCAGGCAAATGGGATCTCTCTTACCT
>CRX.3981
CGACTTGGCATCAACTGCCCCATCATCCTCAACCCCTAAATTAGCCTGGAAATCCCTACCCTGCTGCCACTCAAAGACCATAATACCCAGGCAGATGGCGGGCGATATCTCATTATAATCATTATAGCGCAGCAAGTTAAGATTACCCAGCACAGCTAATGTAT
>CRX.3981_full_mutant
CGACTTGGCATCAACTGCCCCATCATCCTCAACCCCTAAATTAGCCTGGAACTCCCTACCCTGCTGCCACTCAAAGACCATACTACCCAGGCAGATGGCGGGCGATATCTCATTATAATCATTATAGCGCAGCAAGTTAAGGTTACCCAGCACAGCTAATGTAT
>CRX.688
GAGCCCACGCTGATGCAATCGGAACCGGCCTCCCGCTCCTGGGTTAAGCTGCAAGGCACGTCGGGAAATGGAGTTCTGTGTCGGCCGGACGCTCGCGGTAGGCTCCAGGAAAGCCGACTACTCATCCCATCACGCACCATTACGAAACAGGAAATGGTTACCAA
>CRX.688_full_mutant
GAGCCCACGCTGATGCAATCGGAACCGGCCTCCCGCTCCTGGGTTACGCTGCAAGGCACGTCGGGAAATGGAGTTCTGTGTCGGCCGGACGCTCGCGGTAGGCTCCAGGAAAGCCGACTACTCATCCCATCACGCACCATTACGAAACAGGAAATGGTTACCAA
>CRX.1081
CTGGGCAGGAGCCCTAATCGGATTGGACAGCTGAGATATGTGTGGTGGCTGAAAGCAGGCGGGAGAGAGGCCAGTGGGGAGGATGGTGTGAGAGCTGCCCCTGACGCTGCCCTGCCTCCCACGAGCACCACCTTGCTTAATCCTGGCTTCATCCCAAGAAAGGG
>CRX.1081_full_mutant
CTGGGCAGGAGCCCTAATCGGATTGGACAGCTGAGATATGTGTGGTGGCTGAAAGCAGGCGGGAGAGAGGCCAGTGGGGAGGATGGTGTGAGAGCTGCCCCTGACGCTGCCCTGCCTCCCACGAGCACCACCTTGCTTACTCCTGGCTTCATCCCAAGAAAGGG
>CRX.1974
TCTTAGCAATCTTACACTTACTGGACAAAGGAGGACCGGAGGATAAATGGATTAAACCTAGCTCTATTGGTCGGTCTTAAGCTTTGAAGAGTCACGGATAATACTAAGTGTGGCAGAGGACAGAACCGGAGCAGAGCAGTCCAAGTCTGGTGATGCCGATGGCA
>CRX.1974_full_mutant
TCTTAGCAATCTTACACTTACTGGACAAAGGAGGACCGGAGGATAAATGGGTTAAACCTAGCTCTATTGGTCGGTCTTACGCTTTGAAGAGTCACGGATAATACTAAGTGTGGCAGAGGACAGAACCGGAGCAGAGCAGTCCAAGTCTGGTGATGCCGATGGCA
>CRX.6297
GTCTGGTCCACCACTTCAGCTTGCACAGCCCTTCCTTCTCCTTAAGCAGATCTGAACCGAGTTAAGTGGGGATCCAAAGCTCCGCCCTAGTATCCCAGTAGCTCCACCCACTCAGGTCTGCACTCACAACAGGCCCAGATTCCAAGCACCCGTAATTCCTAACT
>CRX.6297_full_mutant
GTCTGGTCCACCACTTCAGCTTGCACAGCCCTTCCTTCTCCTTAAGCAGATCTGAACCGAGTTAAGTGGGGATCCAAAGCTCCGCCCTAGTATCCCAGTAGCTCCACCCACTCAGGTCTGCACTCACAACAGGCCCAGATTCCAAGCACCCGTACTTCCTAACT
>CRX.3941
ATGTCCCCTGAGAACAGACCAGTGGAGCAGAACTAAGCCAAGCGAGACTCAAGCAGCAAGTACTTGGGGAGCAGACGGTCTAGCGTATAGAAAAATAGATTAGGGGTAATTCCCAGTGACTGTGCTAAGCTGCTTAAATACATCTATAGGACTCGGCTTCGATT
>CRX.3941_full_mutant
ATGTCCCCTGAGAACAGACCAGTGGAGCAGAACTACGCCAAGCGAGACTCAAGCAGCAAGTACTTGGGGAGCAGACGGTCTAGCGTATAGAAAAATAGGTTAGGGGTACTTCCCAGTGACTGTGCTACGCTGCTTAAATACATCTATAGGACTCGGCTTCGATT
>CRX.3245
CTCACCGCCCCCCTGCACTCCGCTCCAAGTTAATGCCGAGGCTAAATCCTCTTGCCATCACTCACGGTCACCATCGGGGCTTTTATCTCCCGGTCTGATCCGGGCTGCGTAACTTCCTCTGTGTGGCTTTAACACACCATCCCACCACGGAGCAACGGTCTTCT
>CRX.3245_full_mutant
CTCACCGCCCCCCTGCACTCCGCTCCAAGTTACTGCCGAGGCTAACTCCTCTTGCCATCACTCACGGTCACCATCGGGGCTTTTATCTCCCGGTCTGCTCCGGGCTGCGTAACTTCCTCTGTGTGGCTTTAACACACCATCCCACCACGGAGCAACGGTCTTCT
>CRX.5809
GCCCTGGGGGCACTGCTAGCCTGGTGAGGCAGGAGTGGCTGGCGGTGCCAGGCTCATTAGCCCGCCTGCAGAGGGGATTAGGGAGCCAGCCCGCCGGGCTGCAGTTATTAAAGGCTCCGTGCTAGGTAAACACCAGGCGCTTCCTTACAGAGCCGCACCTGCTA
>CRX.5809_full_mutant
GCCCTGGGGGCACTGCTAGCCTGGTGAGGCAGGAGTGGCTGGCGGTGCCAGGCTCATTAGCCCGCCTGCAGAGGGGGTTAGGGAGCCAGCCCGCCGGGCTGCAGTTATTAAAGGCTCCGTGCTAGGTAAACACCAGGCGCTTCCTTACAGAGCCGCACCTGCTA
>CRX.5198
TACCGCGACGGATGCGCTGCGTGAGGACGTAGTTTAAGAACAGGGGCTGAGACTTGGCCACACCCCCAGAGCGAGCAAAAGCCAATTAGAGTGTCGGAAAGTCAGGGCCCCGGAAGGGCCTCTAATCTGACAGACGCGGCTGTACGGATAGGCCCCGCCCTCGT
>CRX.5198_full_mutant
TACCGCGACGGATGCGCTGCGTGAGGACGTAGTTTAAGAACAGGGGCTGAGACTTGGCCACACCCCCAGAGCGAGCAAAAGCCAATTAGAGTGTCGGAAAGTCAGGGCCCCGGAAGGGCCTCTACTCTGACAGACGCGGCTGTACGGATAGGCCCCGCCCTCGT
>CRX.4629
CTTATCCCCCCCCCCCAAATCATCCCCCCACGCAGAGCAGACTCATCTCCATAAATGTCAAGGGCAGCCAACTGCAATGCTCCCTGGCTTAAATCCTGGAGTGGCTCTCCAGAGGATCAGGCCAAGCTCCTTACCCTGGTGGCCAGCAAGGCCATCTGGTGCCA
>CRX.4629_full_mutant
CTTCTCCCCCCCCCCCAAATCATCCCCCCACGCAGAGCAGACTCATCTCCATAAATGTCAAGGGCAGCCAACTGCAATGCTCCCTGGGTTAACTCCTGGAGTGGCTCTCCAGAGGGTCAGGCCAAGCTCCTTACCCTGGTGGCCAGCAAGGCCATCTGGTGCCA
>CRX.771
TACAACTCCCGGCAGGCTGTTGGCTCGCTCGCGCTAGTTTGCGGGACAGCTTGGGCATTGTAGGCTCAGAACCTACCCAGTCACGGCAGCCCTCCCAAATCAGACCTCCGGGTCACCTGCAGAACTGATTAAAAGATTACGAGTGTATCCTTTAACGACTGTGA
>CRX.771_full_mutant
TACAACTCCCGGCAGGCTGTTGGCTCGCTCGCGCTAGTTTGCGGGACAGCTTGGGCATTGTAGGCTCAGAACCTACCCAGTCACGGCAGCCCTCCCAAATCAGACCTCCGGGTCACCTGCAGAACTGGTTAAAAGGTTACGAGTGTATCCTTTAACGACTGTGA
>CRX.4418
TACCAGGTCGCTGCCAGGTGGACTGGTTCTGCCAAGGCCTCACCTAGCCTCATTCCCTGCCTCTGAAGAGGCCTCGGTGTTTGTTAATCCACTGTCATCCGGCGGGCCCTTCCTGTCTGTGGAGCTTTATCAGAGCACACACAGACATCTCAGTCCTGACTCCA
>CRX.4418_full_mutant
TACCAGGTCGCTGCCAGGTGGACTGGTTCTGCCAAGGCCTCACCTAGCCTCATTCCCTGCCTCTGAAGAGGCCTCGGTGTTTGTTACTCCACTGTCATCCGGCGGGCCCTTCCTGTCTGTGGAGCTTTATCAGAGCACACACAGACATCTCAGTCCTGACTCCA
>CRX.4678
TAGGCCCCGCCCCCAAACCGCACCGCAGTGGCCACGCCCACCTGGCTAAAATCCGTCCCGCCTCGTCGCTTCCCAATCCGGGTCTTCCGGTTTGGGGCGCAGTAAACCCGCCCTGTTTCTGACCACGCCTTTTCCGGGTCTTCCCGCTCCGATCTCCTGACGGA
>CRX.4678_full_mutant
TAGGCCCCGCCCCCAAACCGCACCGCAGTGGCCACGCCCACCTGGCTAAACTCCGTCCCGCCTCGTCGCTTCCCAATCCGGGTCTTCCGGTTTGGGGCGCAGTAAACCCGCCCTGTTTCTGACCACGCCTTTTCCGGGTCTTCCCGCTCCGATCTCCTGACGGA
>CRX.4166
ATCCTAGGGCTGGAAGTGAGCCCCAAATCGATAGTCCATTCCATTTAACAGGGCGGCTGTCACCATAACGAGATAAAAGTGGATTAGCTTCTGTGCTGCCACCAATCCGCAGGGGCCAGCTGTTCCCTGCCCAGCCTACCCAGTCAGGCCAGTTTGGGGGTAGC
>CRX.4166_full_mutant
ATCCTAGGGCTGGAAGTGAGCCCCAAATCGATAGTCCATTCCATTTAACAGGGCGGCTGTCACCATAACGAGATAAAAGTGGGTTAGCTTCTGTGCTGCCACCAATCCGCAGGGGCCAGCTGTTCCCTGCCCAGCCTACCCAGTCAGGCCAGTTTGGGGGTAGC
>CRX.654
TCCCCCAAAAGGCTTATTGCTGGTCCCCAGCTGGCGGCTGAGAGGCGCCTGGACTACAGAAGCACCTTACCAAGGGATTAGCATACTGATCAGCTCACAGCTGAATGGCCTAGGAGATGGGGACAGTGGGAACACACAGGCCACTTGGGTTGGGCCTCTCAAGG
>CRX.654_full_mutant
TCCCCCAAAAGGGTTATTGCTGGTCCCCAGCTGGCGGCTGAGAGGCGCCTGGACTACAGAAGCACCTTACCAAGGGGTTAGCATACTGATCAGCTCACAGCTGAATGGCCTAGGAGATGGGGACAGTGGGAACACACAGGCCACTTGGGTTGGGCCTCTCAAGG
>CRX.4216
TGGAGGCGGGACAGGCGGCGGAATCCTGGGGCGGGCTTTGGGCGCACTAACCTTCTTAGTGCCAACGTGCCCAGCAAAGGATTAGGAGGATGTCGCGCAGCTATCAGGCTGTCGCCTGGTGTGTCGAGTGATAACTGCCTAGGGCAGCACTCAGTTTGGTCCTT
>CRX.4216_full_mutant
TGGAGGCGGGACAGGCGGCGGAATCCTGGGGCGGGCTTTGGGCGCACTAACCTTCTTAGTGCCAACGTGCCCAGCAAAGGGTTAGGAGGATGTCGCGCAGCTATCAGGCTGTCGCCTGGTGTGTCGAGTGATAACTGCCTAGGGCAGCACTCAGTTTGGTCCTT
>CRX.3749
TCATCAGTGGGCATTGTTACTTACTGGAAGAATGCTCTCTGGCGGATGGGGGAGGGAAGCAGGAAAACTCTGCGTTAAGCAGGGCATAATCTCTTCAGGGACCTGCTTCAGTTTCAATCCGACTCAAGTCGTGCTTTGCAGCTGGCCCCAGTTTTGGCTGCTCT
>CRX.3749_full_mutant
TCATCAGTGGGCATTGTTACTTACTGGAAGAATGCTCTCTGGCGGATGGGGGAGGGAAGCAGGAAAACTCTGCGTTAAGCAGGGCATACTCTCTTCAGGGACCTGCTTCAGTTTCAATCCGACTCAAGTCGTGCTTTGCAGCTGGCCCCAGTTTTGGCTGCTCT
>CRX.1426
TTCCCCGGAGGATGGCTGCGGAGGGACGGCGGGTCACGTGGCGCGGCTTCCGGCTCCCGCGCGCTGGGGCTTGGGACAGTTTTTAAATGCGGAGTCATCTTTTGATTCGTGAGCTTAGGTCGGATGAGGAGGAAGTTCGCGCCTCTTGCAAAGGACAGACCTCG
>CRX.1426_full_mutant
TTCCCCGGAGGATGGCTGCGGAGGGACGGCGGGTCACGTGGCGCGGCTTCCGGCTCCCGCGCGCTGGGGCTTGGGACAGTTTTTAAATGCGGAGTCATCTTTTGATTCGTGAGGTTAGGTCGGATGAGGAGGAAGTTCGCGCCTCTTGCAAAGGACAGACCTCG
>CRX.2642
TCAGCGTGTAATCTTATCTAGCTGAGCCAAGCCCTGCCCTCCCGCCCAGTGTCCTGGCGCCACGTGGAACTAGGCAGGACTTGTACTTTGTGAGGCCAGAGCTGGGGAAAGGAAGAAGGAACCCTCCGCCCACAGAGAACTTTAAGCTGTTAGCCAAAGAGCTC
>CRX.2642_full_mutant
TCAGCGTGTACTCTTATCTAGCTGAGCCAAGCCCTGCCCTCCCGCCCAGTGTCCTGGCGCCACGTGGAACTAGGCAGGACTTGTACTTTGTGAGGCCAGAGCTGGGGAAAGGAAGAAGGAACCCTCCGCCCACAGAGAACTTTACGCTGTTAGCCAAAGAGCTC
>CRX.4739
CATCGTTGTCAAAATACAATTCTCTTATTTAATCCCTCCACTAAGCCTATTAGTTGTGAGAAACAAAGCCGACTGAAATCAGGACACATGATACCAAGAATTAAGGAGAAGGCAGGCGCCTAATGCCTTTGCATCCTAGCTCCTTCGTGCTTATGAAATAAGGT
>CRX.4739_full_mutant
CATCGTTGTCAAAATACAATTCTCTTATTTACTCCCTCCACTACGCCTATTAGTTGTGAGAAACAAAGCCGACTGAAATCAGGACACATGATACCAAGAGTTAAGGAGAAGGCAGGCGCCTAATGCCTTTGCATCCTAGCTCCTTCGTGCTTATGAAATAAGGT
>CRX.2604
GGGAGGGGCGTGCTCTGTGACATGCCCTGGCTGACACCCCAGAGGCTCCTGGGCAGCTGGCATCTAACTTAGACCAGGCTTTGCTCCTCGGGTGGAGGGAGGCCCAGTGAAGGTCACGGCTTGGCTGTCATTTTCTCTGTGGAAGGAGATTACAGCCACAAATC
>CRX.2604_full_mutant
GGGAGGGGCGTGCTCTGTGACATGCCCTGGCTGACACCCCAGAGGCTCCTGGGCAGCTGGCATCTAACTTAGACCAGGCTTTGCTCCTCGGGTGGAGGGAGGCCCAGTGAAGGTCACGGCTTGGCTGTCATTTTCTCTGTGGAAGGAGGTTACAGCCACAAATC
>CRX.5745
TTCGCTGCCCGCTTTGGCGGAGGGATGGCCCTAGCGCCCAGCCAATGGCCGCGCGCTGACCGCAACGGCGGTCCAATCGCCGATGGGTACCCGCGGATTTAAACCAATCACACACTAATCACTCGCAGAAGTCGAGGAAGAAACCAGGCTCCTGCTAGCAACCA
>CRX.5745_full_mutant
TTCGCTGCCCGCTTTGGCGGAGGGATGGCCCTAGCGCCCAGCCAATGGCCGCGCGCTGACCGCAACGGCGGTCCAATCGCCGATGGGTACCCGCGGGTTTAAACCAATCACACACTACTCACTCGCAGAAGTCGAGGAAGAAACCAGGCTCCTGCTAGCAACCA
>CRX.2506
GCGGGAGGAGAGGAATAATAGTTCAATGGTTGGAGTGGAGGATCAAGAACGCTTTCTATTGGCCTGTACAGTAAGTAATCCGTGGGGGAGGCGGGGAAATAGGTGGGACTAAAAAAGCGCGTGCGCAGACTATTCGGGTAGGGCCTTACCATTCTTCAGTGGGC
>CRX.2506_full_mutant
GCGGGAGGAGAGGAATAATAGTTCAATGGTTGGAGTGGAGGGTCAAGAACGCTTTCTATTGGCCTGTACAGTAAGTACTCCGTGGGGGAGGCGGGGAAATAGGTGGGACTAAAAAAGCGCGTGCGCAGACTATTCGGGTAGGGCCTTACCATTCTTCAGTGGGC
>CRX.1155
AGGATACTTAGTCACCAACTGCACCCAGTTGCTAAGCTCCAGAGGCTCAAGGCAGGGAGGGCCCAGCTTGTCACAGAACATCCATCGGGCTAATTCCCTCAACAGGATAATCCTATGAAAAGTGGCATGAGCCAGAGGTAGGGCAGACAAGTGACCTGGGACTT
>CRX.1155_full_mutant
AGGATACTTAGTCACCAACTGCACCCAGTTGCTACGCTCCAGAGGCTCAAGGCAGGGAGGGCCCAGCTTGTCACAGAACATCCATCGGGCTACTTCCCTCAACAGGATACTCCTATGAAAAGTGGCATGAGCCAGAGGTAGGGCAGACAAGTGACCTGGGACTT
>CRX.4870
GCGCGTATTACTAAATGCGTGTTGCTGGGAAATGTAGTCCTACGGCGACAGTGGTTCCTAGGCCCTTCTGCATTCGGGACTACAAGTCCCACAATACGATCGACCCTAGTGTGCAAATCGCCCGCCTTGACTCCAGACTTTCTGTCCGGAAGGTCCGGGTAACT
>CRX.4870_full_mutant
GCGCGTGTTACTAAATGCGTGTTGCTGGGAAATGTAGTCCTACGGCGACAGTGGTTCCTAGGCCCTTCTGCATTCGGGACTACAAGTCCCACAATACGATCGACCCTAGTGTGCAAATCGCCCGCCTTGACTCCAGACTTTCTGTCCGGAAGGTCCGGGTAACT
>CRX.4790
ATCAAGTTCAGAGTTCCCCGGTCCAAGGCTCAGAACCCCTGACTCAGTTAATGTTTGCAGTTCTTGGGGTATTGGCCCCCCCTGAGCCCTTCAACAGATTATCCAAAGGTCGATGACCTAGATAAGGCTTTGGCTCTGTTCCAGGTTTCACTCCCTAACTCCAA
>CRX.4790_full_mutant
ATCAAGTTCAGAGTTCCCCGGTCCAAGGCTCAGAACCCCTGACTCAGTTAATGTTTGCAGTTCTTGGGGTATTGGCCCCCCCTGAGCCCTTCAACAGGTTATCCAAAGGTCGATGACCTAGATAAGGCTTTGGCTCTGTTCCAGGTTTCACTCCCTAACTCCAA
>CRX.5058
CACGGGGGAGGGAGGCGAGAAGAAAAACCGCGGCGTTAAGACATCTGCTCATCACGTGGGCCCTGCGCTGCCTACAGTGAGCTCGGCTTTTCCTGGGCATTCCAGCGATATAATCCGCAGACTGCCGAGAGAGGAGGGGGTGGCGCGGTGAGGCGCTCTCTTCC
>CRX.5058_full_mutant
CACGGGGGAGGGAGGCGAGAAGAAAAACCGCGGCGTTAAGACATCTGCTCATCACGTGGGCCCTGCGCTGCCTACAGTGAGCTCGGCTTTTCCTGGGCATTCCAGCGATATACTCCGCAGACTGCCGAGAGAGGAGGGGGTGGCGCGGTGAGGCGCTCTCTTCC
>CRX.3386
CACTTCTTTAAATAGTCAGCTTGAGTTCTTAGTTCTTCAGCTCTTAGGCTAGTGCTGTTAAGCAGCTTTGGGTAAGATCTCCCAGAATTTCTTATGGTTGACTGGGTGATCTCATAAGCATTTATAATCCGTTCCCCATCTAATCCTAATCTCCTCATGAGTAT
>CRX.3386_full_mutant
CACTTCTTTAAATAGTCAGCTTGAGTTCTTAGTTCTTCAGCTCTTAGGCTAGTGCTGTTAAGCAGCTTTGGGTAAGATCTCCCAGAATTTCTTATGGTTGACTGGGTGATCTCATAAGCATTTATACTCCGTTCCCCATCTACTCCTACTCTCCTCATGAGTAT
>CRX.4882
GACCTCAAAGATCTGCCTAGCGAGGCTAGTCTGAAGAGATTAGGCTTAATCAGAAGAGATCAGACAGTGCTAATCTCCTGTCTCAGTTAAGCTTGATTGTCAGCTTGACGGGAGCTGACATCACCAGAGAGACAAGTCTGTGGGCATGTCTGCGAGGGATTATC
>CRX.4882_full_mutant
GACCTCAAAGATCTGCCTAGCGAGGCTAGTCTGAAGAGGTTAGGGTTACTCAGAAGAGGTCAGACAGTGCTACTCTCCTGTCTCAGTTACGCTTGATTGTCAGCTTGACGGGAGCTGACATCACCAGAGAGACAAGTCTGTGGGCATGTCTGCGAGGGGTTATC
>CRX.4250
CCCGCGCTGCGCTCGCTGCCGTATTCTACAGACTTTTCTTTAATCCGTTCTGGGCTGTTCGGCTCTCGTCCGCTAAGCCGATTTATTGCAGAGAGGAGAACTCGCCCCCCTCCCTCTCGGCTTCTACCCTCTGCTCCCCCCACCCCCATCTCATCACAACTGCT
>CRX.4250_full_mutant
CCCGCGCTGCGCTCGCTGCCGTATTCTACAGACTTTTCTTTACTCCGTTCTGGGCTGTTCGGCTCTCGTCCGCTACGCCGATTTATTGCAGAGAGGAGAACTCGCCCCCCTCCCTCTCGGCTTCTACCCTCTGCTCCCCCCACCCCCATCTCATCACAACTGCT
>CRX.2185
TCCCTCCAACTCCAGGTGGAAGGTAAACAAACATCCTAAGAGGCTTAAGGAGCTAAACCCAGTTTTAGGCCTATGGACGCCAGAGTGCAAAGACTCAGAGATCTTCCTTGCCCTCAGTAGAGGGCGACCGTGGGCTTAGAAGCGCACGGAGCTCTGCCTGGAAC
>CRX.2185_full_mutant
TCCCTCCAACTCCAGGTGGAAGGTAAACAAACATCCTAAGAGGGTTAAGGAGCTAAACCCAGTTTTAGGCCTATGGACGCCAGAGTGCAAAGACTCAGAGATCTTCCTTGCCCTCAGTAGAGGGCGACCGTGGGGTTAGAAGCGCACGGAGCTCTGCCTGGAAC
>CRX.4652
TGATTGGTTAGGGGAAGGGGCGGGGCCATCGCGGTTGCCTAGCAACGGCGCTCTGGCTCCACCTTCGGCGGCTGGCTTTGCTTGTTGGCTCCAGGATTATGGGGGCGTTTGGTGTTTGTGGCAGCCAGTGGTTTAGGTCGATGAAGAGAACGGAAGAAAGGGCC
>CRX.4652_full_mutant
TGATTGGTTAGGGGAAGGGGCGGGGCCATCGCGGTTGCCTAGCAACGGCGCTCTGGCTCCACCTTCGGCGGCTGGCTTTGCTTGTTGGCTCCAGGGTTATGGGGGCGTTTGGTGTTTGTGGCAGCCAGTGGTTTAGGTCGATGAAGAGAACGGAAGAAAGGGCC
>CRX.3249
TTTTTGAACCCTGGGTGTCCTGTAATTCCCTACGTAGATCAGGCTGGCCTGGCACTCACATAATCCACCGTCTCTGCCTTTCTGAGGGCTAGGATTAACGGCGTGTGCCACCATGCGTGGCTTAAAAACAGATTTGTAGCCAATGAAAGATCAACAGTACGTGG
>CRX.3249_full_mutant
TTTTTGAACCCTGGGTGTCCTGTACTTCCCTACGTAGATCAGGCTGGCCTGGCACTCACATACTCCACCGTCTCTGCCTTTCTGAGGGCTAGGGTTAACGGCGTGTGCCACCATGCGTGGGTTAAAAACAGGTTTGTAGCCAATGAAAGATCAACAGTACGTGG
>CRX.5152
AGCGCTCCCCTTTCGAGCTATCAAAGGCGGAATCCGAGAAGAGGTGGAAGAGGAAGAACCTCCAGGGAGGATTAAAGAGGCGGGTAGTATCCACCTGGAGGCCGACCAGCGAGGGAACATTGCTAAAGGATTGGCTGGGCGCTGCGCGATCCCACCCCTCCGCT
>CRX.5152_full_mutant
AGCGCTCCCCTTTCGAGCTATCAAAGGCGGAATCCGAGAAGAGGTGGAAGAGGAAGAACCTCCAGGGAGGGTTAAAGAGGCGGGTAGTATCCACCTGGAGGCCGACCAGCGAGGGAACATTGCTAAAGGATTGGCTGGGCGCTGCGCGATCCCACCCCTCCGCT
>CRX.799
ATGAGCCGGAGGAAGTCCCCTAAATCCAAGGTCGCCCGGAGAAAGGAGCCTAATCTTGGAGTGCTCTAATCTACGGAGTGCTGCGGTCATCGGAGGCCTTCAGCACAGCCTGCTCCTAAACCTCGGCATCCTGAGATGCCAGGGCTCCTGCCCTCTTCAGTGAG
>CRX.799_full_mutant
ATGAGCCGGAGGAAGTCCCCTAACTCCAAGGTCGCCCGGAGAAAGGAGCCTACTCTTGGAGTGCTCTACTCTACGGAGTGCTGCGGTCATCGGAGGCCTTCAGCACAGCCTGCTCCTAAACCTCGGCATCCTGAGATGCCAGGGCTCCTGCCCTCTTCAGTGAG
>CRX.4069
CGGTTAGATGTCAGCCGCACGTAAGGCAGCGTTGCCAAGGGGTGTGAAGAAAACACTTAACTCTAAAACCTATTCCCTGATCCTCAAGGAGCTTACAACAGCGTTGGAGAGATTAGCGGGGTAACTAACACTTGAGGGCGGTCAATGAAACGTGAAAAACGAGT
>CRX.4069_full_mutant
CGGTTAGATGTCAGCCGCACGTAAGGCAGCGTTGCCAAGGGGTGTGAAGAAAACACTTAACTCTAAAACCTATTCCCTGCTCCTCAAGGAGGTTACAACAGCGTTGGAGAGGTTAGCGGGGTAACTAACACTTGAGGGCGGTCAATGAAACGTGAAAAACGAGT
>CRX.4134
CGCCTCCATGGTAAACAGTAACTGAGCGGTCTCCGCTTTAATCTGAGGCTCCGCCCCGACACCCCAGTCCCCGCCCCTTCCTGAAGAGAACCCTGGGCGGCGCCATATTGAGAACCACGTGACCGATCCAGTGACAGCTGTGGGGCTGCCCTCCCTGCTGCCCG
>CRX.4134_full_mutant
CGCCTCCATGGTAAACAGTAACTGAGCGGTCTCCGCTTTACTCTGAGGCTCCGCCCCGACACCCCAGTCCCCGCCCCTTCCTGAAGAGAACCCTGGGCGGCGCCATATTGAGAACCACGTGACCGATCCAGTGACAGCTGTGGGGCTGCCCTCCCTGCTGCCCG
>CRX.4092
AATACCACATGGTGTAACGTCTCTAATTTCTTTGGTCCAGGGAGCTAAGAAACGTTAGATCCGTCTGGAGGCTCGGTGACATTAGCAAGCACCTCTTAATCTCCCTAGGCTGCTGAATGCACCAGCTGGGGGCGGGGAGATGAGGAAAGGGAGGGGAGGAGAAG
>CRX.4092_full_mutant
AATACCACATGGTGTAACGTCTCTAATTTCTTTGGTCCAGGGAGCTAAGAAACGTTAGATCCGTCTGGAGGCTCGGTGACATTAGCAAGCACCTCTTACTCTCCCTAGGCTGCTGAATGCACCAGCTGGGGGCGGGGAGATGAGGAAAGGGAGGGGAGGAGAAG
>CRX.273
ATGGATGATTTGCTTATCTATGAAATAACGCGAGAGTTATTTCAAATCCCGCACCTACCCTCTCCCTCTCTATAGGCTAAATCCTGCCCTGGACCCGCCCTTTGGGGCATAAGCCCCGCCTCCACAGAACCTGTTTCCGGTGTTGTACTGCGGCGGTGGTTGGC
>CRX.273_full_mutant
ATGGATGATTTGCTTATCTATGAAATAACGCGAGAGTTATTTCAACTCCCGCACCTACCCTCTCCCTCTCTATAGGCTAACTCCTGCCCTGGACCCGCCCTTTGGGGCATACGCCCCGCCTCCACAGAACCTGTTTCCGGTGTTGTACTGCGGCGGTGGTTGGC
>CRX.5545
GGACAAGAATGAGTGGAGGACATAGGCAGGCTGCCATGTTTTCATTCCTCCTTTGATGGCGTCAGTGTCTAATTAAGGCAGGATCAGCGAAAGCAGCTTATTGTCCAGGGAACACAGCCCTCCACAGCCCGGCTGTACAGTACAGATAATGCTGTGAAACTCTT
>CRX.5545_full_mutant
GGACAAGAATGAGTGGAGGACATAGGCAGGCTGCCATGTTTTCATTCCTCCTTTGATGGCGTCAGTGTCTAATTAAGGCAGGGTCAGCGAAAGCAGGTTATTGTCCAGGGAACACAGCCCTCCACAGCCCGGCTGTACAGTACAGATAATGCTGTGAAACTCTT
>CRX.2426
GCTGCGGGGCAGGGACCACGAGGCCCGAGCCGGGTCGGCCGGACCCACACCAGCCTGAGATTAACCGCTGCTCCGAGGAGGAACCGTGGAACGCGGCTCACGCTTCAGCCCGGAGGGATGAAGAAAACGGCGCACGCTCGCGGAAGTGGCTGTTGCCAGGGGCA
>CRX.2426_full_mutant
GCTGCGGGGCAGGGACCACGAGGCCCGAGCCGGGTCGGCCGGACCCACACCAGCCTGAGGTTAACCGCTGCTCCGAGGAGGAACCGTGGAACGCGGCTCACGCTTCAGCCCGGAGGGATGAAGAAAACGGCGCACGCTCGCGGAAGTGGCTGTTGCCAGGGGCA
>CRX.3842
CTCTAGGAAAGCTGCTGAAGTGGCCGATCACACCCACATTTTAGCAAATCTCTAATGCTCTCCATAAATACTGCCGCTTAAAGAATTAACCACATCTTATCTCGGAGCGCACGGACTCTCCTGAGCTGTGGCTGCCGTGCCGTCTGTGCCGTGTGGACACAAGC
>CRX.3842_full_mutant
CTCTAGGAAAGCTGCTGAAGTGGCCGATCACACCCACATTTTAGCAACTCTCTAATGCTCTCCATAAATACTGCCGCTTAAAGAGTTAACCACATCTTATCTCGGAGCGCACGGACTCTCCTGAGCTGTGGCTGCCGTGCCGTCTGTGCCGTGTGGACACAAGC
>CRX.2762
GGCTACCGAAGAGAACCACGCCAGCAGACGGGGGCGTGGCCGGGAGGCGTGGCCTGCGGAGCTGGGCTTCTTAGCTCCGCCCCGGCCCCTTCGAAATCCGGACCGGCTGGCGAATGCCGGAGTATCCGCGGCTGGGTAGAGTAGTTCCGCTCTGGGGCGGAAGT
>CRX.2762_full_mutant
GGCTACCGAAGAGAACCACGCCAGCAGACGGGGGCGTGGCCGGGAGGCGTGGCCTGCGGAGCTGGGCTTCTTAGCTCCGCCCCGGCCCCTTCGAACTCCGGACCGGCTGGCGAATGCCGGAGTATCCGCGGCTGGGTAGAGTAGTTCCGCTCTGGGGCGGAAGT
>CRX.2273
CACCATCAGGCTACTTATGCATGGAAAGGTAGGCACCAGCTTGGAAAATTGGGTCATAGTAACTGCTACGGGAGGGGCCAGGAAAAGCAGACAAGCATCTTGGAGCTCATCAGATTAGCACTGTGGACATCTGGCTTTAGCACTCTTTTCTAGTGGAGTGTGGT
>CRX.2273_full_mutant
CACCATCAGGCTACTTATGCATGGAAAGGTAGGCACCAGCTTGGAAAATTGGGTCATAGTAACTGCTACGGGAGGGGCCAGGAAAAGCAGACAAGCATCTTGGAGCTCATCAGGTTAGCACTGTGGACATCTGGCTTTAGCACTCTTTTCTAGTGGAGTGTGGT
>CRX.3792
CTCTCTGGGTCACTTCCATTCTGTGCTCAGTCCCAGAGCGGCGAGACATCTGCTTTCCATAAGCCTCGCGCAGAGGCAAATCCTGGATTAGATGCCAGAGCCCACGGTACAGCTGATCCGCGCACAAAGAGCCGCGGACAAACACGCAAGTTGGTGCCCGGTTC
>CRX.3792_full_mutant
CTCTCTGGGTCACTTCCATTCTGTGCTCAGTCCCAGAGCGGCGAGACATCTGCTTTCCATACGCCTCGCGCAGAGGCAACTCCTGGGTTAGATGCCAGAGCCCACGGTACAGCTGCTCCGCGCACAAAGAGCCGCGGACAAACACGCAAGTTGGTGCCCGGTTC
>CRX.6139
GCACTGGCTGCTGAGAGCCGACTTTCATTCCCACAGTTAATTCTTCATGAGGCAGCCAGAAATAGCAACCTGGAGCAGAGATTACACAGCGGGGCTTCCCTGCTCCATCCACTTCAAAGACTTCCTAAGACCATCTGATTCCTTAAGGTCAAAGCTGCCCAAGA
>CRX.6139_full_mutant
GCACTGGCTGCTGAGAGCCGACTTTCATTCCCACAGTTACTTCTTCATGAGGCAGCCAGAAATAGCAACCTGGAGCAGAGGTTACACAGCGGGGCTTCCCTGCTCCATCCACTTCAAAGACTTCCTAAGACCATCTGATTCCTTAAGGTCAAAGCTGCCCAAGA
>CRX.2360
AGATTGGCAGGTTTTCCTGCACCTGCGCCAGGAGATTGCCTTCTCTTCTAAGAAGAGAATTATGCTGTCCTTCGGAAATAAGGCTAATCTCCTTCACCTGCTGCTTTGTGTCGGGAAGCAGTTTGTCTCTCGTGCGCCACTCGGGACAGAGGAAAAGCTCTCTC
>CRX.2360_full_mutant
AGATTGGCAGGTTTTCCTGCACCTGCGCCAGGAGATTGCCTTCTCTTCTAAGAAGAGAATTATGCTGTCCTTCGGAAATAAGGCTACTCTCCTTCACCTGCTGCTTTGTGTCGGGAAGCAGTTTGTCTCTCGTGCGCCACTCGGGACAGAGGAAAAGCTCTCTC
>CRX.2139
GCTTAACTCCTCCAGGTAAAGGGATTGAGGCAGCAGACCTTAAGCGAAGTAATTAGCTGTTTAAGAAGGATTAATGTAGTCTCACAGGGGTGCTGTCCCTCCAGGGACGGGATTAGCTCTCAGAGCAGATTGTTCTCTGTGCGGCTGGATCTTCCCAGGATCTC
>CRX.2139_full_mutant
GCTTAACTCCTCCAGGTAAAGGGATTGAGGCAGCAGACCTTAAGCGAAGTAATTAGCTGTTTAAGAAGGGTTAATGTAGTCTCACAGGGGTGCTGTCCCTCCAGGGACGGGGTTAGCTCTCAGAGCAGATTGTTCTCTGTGCGGCTGGATCTTCCCAGGATCTC
>CRX.4299
GGAGGCTGAGAAGGACTGTCCCGCCCAGTTGTGTTGGCTGGCATTGAGGATTTACCCAGTCCTCCTCAGGAGCTGAGGCTTATGTGCCAGGAGGCAGAAAGGCTTAGGGGATTACTCTCTGGAGGTCAGCAGGGGGCCACACGGGGAAGACTGGGGCACCAAGG
>CRX.4299_full_mutant
GGAGGCTGAGAAGGACTGTCCCGCCCAGTTGTGTTGGCTGGCATTGAGGGTTTACCCAGTCCTCCTCAGGAGCTGAGGGTTATGTGCCAGGAGGCAGAAAGGGTTAGGGGGTTACTCTCTGGAGGTCAGCAGGGGGCCACACGGGGAAGACTGGGGCACCAAGG
>CRX.3003
GTCTCCTACCTTGCCTGCCATCCCCAGTGTCTCAGGGAGTACACAGACTAAAGCTCTGTCTTTCCTCTTTGGCATCTCCCTCCCATGGAAGGCCCATAATCTCCCAGCATGTCATCATGCTTTCCTCAGCAGTGATTAAGAGGCCCTCTCCAAAGAGGATTAAA
>CRX.3003_full_mutant
GTCTCCTACCTTGCCTGCCATCCCCAGTGTCTCAGGGAGTACACAGACTAAAGCTCTGTCTTTCCTCTTTGGCATCTCCCTCCCATGGAAGGCCCATACTCTCCCAGCATGTCATCATGCTTTCCTCAGCAGTGGTTAAGAGGCCCTCTCCAAAGAGGGTTAAA
>CRX.1042
GCCCTCGAGGAGGCGGGGCTTCGCGCGCAGGCGCTAAAGCGTCTCAGAGGAAGGGATTAGTGCCAGCCTGCGGGGGCAGCGGCCCCATTGGGCCGGACGTGGGCAGCAGTGGCTGAGGCAAGCTCGCCGGCGGCGGGGCGAAGGCTCCCGCTTGCGGGAAGACG
>CRX.1042_full_mutant
GCCCTCGAGGAGGCGGGGCTTCGCGCGCAGGCGCTAAAGCGTCTCAGAGGAAGGGGTTAGTGCCAGCCTGCGGGGGCAGCGGCCCCATTGGGCCGGACGTGGGCAGCAGTGGCTGAGGCAAGCTCGCCGGCGGCGGGGCGAAGGCTCCCGCTTGCGGGAAGACG
>CRX.49
AGGCTGTTCACCAACCGCGCAGCCCGCGTCCCAAGCAGCAACTGGCGAACGCTCCCTCAGGCCGGCTTTATTAAGCCGCGCCCCGCCCCTTGTGGCGTCACGCGACGTCACCACGCCCACTAGCACGCCTCTGGGGCGGAACACAGCGCCACTGAGCTCGCAGC
>CRX.49_full_mutant
AGGCTGTTCACCAACCGCGCAGCCCGCGTCCCAAGCAGCAACTGGCGAACGCTCCCTCAGGCCGGCTTTATTACGCCGCGCCCCGCCCCTTGTGGCGTCACGCGACGTCACCACGCCCACTAGCACGCCTCTGGGGCGGAACACAGCGCCACTGAGCTCGCAGC
>CRX.5453
TCCTATCTATTGCATTCGTTTATTGGTTGGTAGCTGAAGATCGGGCGTTCTGATTGGTCATCAATGAAGGCGGCCCATTTGAATGAAGCCAACGGATTCTTAAGGGCAAGAAGGTGGATCCTGTGTCTCTAAGCCGGTTGTGAGAAGTCTTATGAATGGGAGGC
>CRX.5453_full_mutant
TCCTATCTATTGCATTCGTTTATTGGTTGGTAGCTGAAGATCGGGCGTTCTGATTGGTCATCAATGAAGGCGGCCCATTTGAATGAAGCCAACGGATTCTTAAGGGCAAGAAGGTGGATCCTGTGTCTCTACGCCGGTTGTGAGAAGTCTTATGAATGGGAGGC
>CRX.4244
ATGTATGCTCTGCCACACCCAGTCTCGGTACACAGCGCTGGAGATGGAATCCAAGGTTTCATCTGTGATAGGTTAGCGTCTACCCGCTAAGCCCCACACCCGGCAGGATGTGCTCTCTAATCTCCTGTAACATAATCCTTCAGCGGTGAGGCTTGTGATGAGGG
>CRX.4244_full_mutant
ATGTATGCTCTGCCACACCCAGTCTCGGTACACAGCGCTGGAGATGGAATCCAAGGTTTCATCTGTGATAGGTTAGCGTCTACCCGCTACGCCCCACACCCGGCAGGATGTGCTCTCTACTCTCCTGTAACATACTCCTTCAGCGGTGAGGCTTGTGATGAGGG
>CRX.4921
TGAGCCCCTCAGCCTAGACCCAGCCCCGCCCCCTAAGCTCTTGTCCCTAGAGCCCCGCCCCCTCAGCCTCAGGTCCCTCCGCTCCTATCCTAGCGCTTAACTTCAGCCCCGCCCCTTTGGCTCCTCAGCCCAATCCCCTAAATCCATCAGTCCCGCCCCCTCAT
>CRX.4921_full_mutant
TGAGCCCCTCAGCCTAGACCCAGCCCCGCCCCCTACGCTCTTGTCCCTAGAGCCCCGCCCCCTCAGCCTCAGGTCCCTCCGCTCCTATCCTAGCGCTTAACTTCAGCCCCGCCCCTTTGGCTCCTCAGCCCAATCCCCTAACTCCATCAGTCCCGCCCCCTCAT
>CRX.3362
GTTTATCTGTTGGGTGTAAACATTCTTAGTCATGTACTCAAAGCTTGCAGCAGATTATAGTCCTATAATTCCCTTCCATGAGCAAACAATCCCCACGATCATTAAGGACACCAGAGAAAAGGAATTAACAGTTCCCTTAAGCACTAGGAACCTGTCCACTGACG
>CRX.3362_full_mutant
GTTTATCTGTTGGGTGTAAACATTCTTAGTCATGTACTCAAAGCTTGCAGCAGGTTATAGTCCTATACTTCCCTTCCATGAGCAAACAATCCCCACGATCATTAAGGACACCAGAGAAAAGGAGTTAACAGTTCCCTTAAGCACTAGGAACCTGTCCACTGACG
>CRX.4742
AGTACTGAAGTTGGCCTCCTCCTTTGATTGCAGCCGGAAAACTACATTTCCCGTCATGCTCGGGGAAAGGAAGGCTGACCCAGGCGGGCAGCTCCACGTGACGACTCACTATGGCTTCCCTGTGTTGTAGCCGGCTGTCTGGTGGGATTATGTGATTTGTTACT
>CRX.4742_full_mutant
AGTACTGAAGTTGGCCTCCTCCTTTGATTGCAGCCGGAAAACTACATTTCCCGTCATGCTCGGGGAAAGGAAGGCTGACCCAGGCGGGCAGCTCCACGTGACGACTCACTATGGCTTCCCTGTGTTGTAGCCGGCTGTCTGGTGGGGTTATGTGATTTGTTACT
>CRX.916
AAGGTCACCTTCCCCACCCCAACTGGTCTGGATTAGCCCAGATGTCCTGGGCTGACTTCTGAGAGGCAAGGCCAGATGGCAGGTGCCTGAGGATTAAGGCTAGGGTAAGGGAGGGAGCACCGAGCTCCCACCAACTTGCTTCCAGGAGAGATCCACGGGTGCCA
>CRX.916_full_mutant
AAGGTCACCTTCCCCACCCCAACTGGTCTGGGTTAGCCCAGATGTCCTGGGCTGACTTCTGAGAGGCAAGGCCAGATGGCAGGTGCCTGAGGGTTAAGGCTAGGGTAAGGGAGGGAGCACCGAGCTCCCACCAACTTGCTTCCAGGAGAGATCCACGGGTGCCA
>CRX.3251
GCCGAGCCCTAGATGGGCTACTTCCGCCCAGATGCAGCTTAGCTCAAGAGAACTGTCAGAAGCAGTGCGAAGCTCTGTGTGCCCTTTAAAGACTGGGCGACAGCCTAGGATCCCCAAGCATTTGCGCTCGGTGACATCACTTCCGGGGCGGAGACCTAAGAAGC
>CRX.3251_full_mutant
GCCGAGCCCTAGATGGGCTACTTCCGCCCAGATGCAGGTTAGCTCAAGAGAACTGTCAGAAGCAGTGCGAAGCTCTGTGTGCCCTTTAAAGACTGGGCGACAGCCTAGGATCCCCAAGCATTTGCGCTCGGTGACATCACTTCCGGGGCGGAGACCTAAGAAGC
>CRX.2137
AGGGAAGTCTGACGACATCTACTGCCTAGCTTCGCCGCTAATCCCACACCCACGTGCGCAAACAGGGCTCTCAGCCACCGCGTCTGCGCACTGGGTCCTCCGGCTGACCGCAGGAATCTGGCCCGGAAGTCTGTGACAGGGAGACGGCCCCGGCCCCCATTCTT
>CRX.2137_full_mutant
AGGGAAGTCTGACGACATCTACTGCCTAGCTTCGCCGCTACTCCCACACCCACGTGCGCAAACAGGGCTCTCAGCCACCGCGTCTGCGCACTGGGTCCTCCGGCTGACCGCAGGAATCTGGCCCGGAAGTCTGTGACAGGGAGACGGCCCCGGCCCCCATTCTT
>CRX.1782
GGCCTTCCTCCCAGCACCGACCCCGCCCACTTCACCTCACCCCCCTCCCTCCTTCCCAGCCTGTCTCGCAGCCGCTTATCCCTTGCCTGCAGATCTCCCGCTGCTAGAGGTTGTTTGCTCCCTCCTCCCTAGCACAAGCCAATCTGGTCACCTCCATGGTCCCA
>CRX.1782_full_mutant
GGCCTTCCTCCCAGCACCGACCCCGCCCACTTCACCTCACCCCCCTCCCTCCTTCCCAGCCTGTCTCGCAGCCGCTTCTCCCTTGCCTGCAGATCTCCCGCTGCTAGAGGTTGTTTGCTCCCTCCTCCCTAGCACAAGCCAATCTGGTCACCTCCATGGTCCCA
>CRX.3953
TCCTGCTTGAGCCCTCCTCCCGCTGCCCGGGGGCGGAGCGAACTGAGCCCGCCCCAACCTCACAGAGTTCCGCGCGCCTGTCAATCTGGCAGCGGCGTGCGTGGATTGGACAAGCTGGAACGGGGGGCGCGGGGGCAGCACGTTGGGGTGCGCGCTACTTAAGG
>CRX.3953_full_mutant
TCCTGCTTGCGCCCTCCTCCCGCTGCCCGGGGGCGGAGCGAACTGAGCCCGCCCCAACCTCACAGAGTTCCGCGCGCCTGTCAATCTGGCAGCGGCGTGCGTGGATTGGACAAGCTGGAACGGGGGGCGCGGGGGCAGCACGTTGGGGTGCGCGCTACTTAAGG
>CRX.35
ACAGTACATTTAAGTAAAGAGAGGAAAACTCTAAGAAAGGGTTTAAAAGCCAACCTGCAAATCCACACCAACAGATTATCCTTCAAAACTGAAAAGAACTGCACAGGGCAGCATGAGCCTGTAATCCGCTCTGGTAGGGACACACGCTCATGAGAAAGAAAACA
>CRX.35_full_mutant
ACAGTACATTTAAGTAAAGAGAGGAAAACTCTAAGAAAGGGTTTAAAAGCCAACCTGCAACTCCACACCAACAGGTTATCCTTCAAAACTGAAAAGAACTGCACAGGGCAGCATGAGCCTGTACTCCGCTCTGGTAGGGACACACGCTCATGAGAAAGAAAACA
>CRX.2419
CCACCCGGCTGCGCTCCTCCTGCCCCCAGCTCCTCGCCCTGGGGACAGCTGGCAGCCTAGCGCGGGACTAGACACAAAGCGGATCAGTCTGGGGGCGGGGGGCCGACCTGCAGGGTTCTCCCTCAAGAGGCTAGTCCTCTGCCGCCACTCGCTTAGGACCCTGC
>CRX.2419_full_mutant
CCACCCGGCTGCGCTCCTCCTGCCCCCAGCTCCTCGCCCTGGGGACAGCTGGCAGCCTAGCGCGGGACTAGACACAAAGCGGGTCAGTCTGGGGGCGGGGGGCCGACCTGCAGGGTTCTCCCTCAAGAGGCTAGTCCTCTGCCGCCACTCGCTTAGGACCCTGC
>CRX.2123
CAGAGCTTGAACTTGGACGCGGCCAGACCCGTGCGCGTGACCACACCGCCACCTCCCGGCGCGACTCCACAACCTAGATAATCCTAGCAAAGCACCAAGGAAGCCCAGCAAGTTCAGGATTAAATTTTATCAGCTGTCAGGGAGCAGATCTGGTCGGGGCTTCC
>CRX.2123_full_mutant
CAGAGCTTGAACTTGGACGCGGCCAGACCCGTGCGCGTGACCACACCGCCACCTCCCGGCGCGACTCCACAACCTAGATACTCCTAGCAAAGCACCAAGGAAGCCCAGCAAGTTCAGGGTTAAATTTTATCAGCTGTCAGGGAGCAGATCTGGTCGGGGCTTCC
>CRX.2520
GGGCGGGCGCGGCCTCCGGGTACCGCGGTGCTGCCACCTGCGCAGCCACCGCGTCGCCATTGGCTCACGGAGAAGCCGCTCTAATCCGCGCCGCCTCCGCCCCCGCGCGGCGCTGCGCTCGGCGGAGTCTCTGACCTTCCTCCTTCCCGCAGCCCCAGAGAGAC
>CRX.2520_full_mutant
GGGCGGGCGCGGCCTCCGGGTACCGCGGTGCTGCCACCTGCGCAGCCACCGCGTCGCCATTGGCTCACGGAGAAGCCGCTCTACTCCGCGCCGCCTCCGCCCCCGCGCGGCGCTGCGCTCGGCGGAGTCTCTGACCTTCCTCCTTCCCGCAGCCCCAGAGAGAC
>CRX.2884
ACCAACTGGCAAATAGCTTCCCCAGCCTCCTGCTGGAGCATCTGCTAATGTGTGGAGATTACCAGCCGGCCCCCCTTCACCTCCTGCTGCTCCTGGTGCTCAGGCTGTTCATTAACTCATTAGAAACTGCCTCGCCAGTAGAGGAGGGAGGCGCTGGTACCTGT
>CRX.2884_full_mutant
ACCAACTGGCAAATAGCTTCCCCAGCCTCCTGCTGGAGCATCTGCTAATGTGTGGAGGTTACCAGCCGGCCCCCCTTCACCTCCTGCTGCTCCTGGTGCTCAGGCTGTTCATTAACTCATTAGAAACTGCCTCGCCAGTAGAGGAGGGAGGCGCTGGTACCTGT
>CRX.416
TCCAGCCAGGAGAGGGTGGCCTTGCCCGGGATCAAGCAGCGCTGTCAGCTTACGGGGTCACCTCTACGAGCGGAACCAACAGGCTGAGATACAGATTTCAGAGGGGCTGGTAACGGGTAAGCACCGGGCGGGCTCATTCGCCTGGCACCGAAGGAAGTAACAGA
>CRX.416_full_mutant
TCCAGCCAGGAGAGGGTGGCCTTGCCCGGGGTCAAGCAGCGCTGTCAGCTTACGGGGTCACCTCTACGAGCGGAACCAACAGGCTGAGATACAGATTTCAGAGGGGCTGGTAACGGGTAAGCACCGGGCGGGCTCATTCGCCTGGCACCGAAGGAAGTAACAGA
>CRX.610
CCTCCCCGCACCTCCCCCCAATCCCATGCTGTCTAGCGCTAGCCTGATCGCGCTGCATCATGGGATTGGTAGTTCCATTCTGCCCTCCACTAAGCCCCTCGGAGGCTCGGTGCCTCCCTTTCCCGGGGTGCACCGCGCCATCTACCCTCTGAGCTTCCCTCCGC
>CRX.610_full_mutant
CCTCCCCGCACCTCCCCCCAATCCCATGCTGTCTAGCGCTAGCCTGATCGCGCTGCATCATGGGATTGGTAGTTCCATTCTGCCCTCCACTACGCCCCTCGGAGGCTCGGTGCCTCCCTTTCCCGGGGTGCACCGCGCCATCTACCCTCTGAGCTTCCCTCCGC
>CRX.3248
GATCTCTTTCTCTGTGTCTGAGGAAAGGGGTGGGGTCTATACCGAGCTGTGGCGCGGAGGACTCCAAGCCGGTAGAGGGCGCTGCGCCTCGCGCCAGGCTTAGTTCGGCTCCGGGCCATCAGGGGGCGCTGTGGCGCGAGCGGCGCGGTGGGCTTCCGGCAGGT
>CRX.3248_full_mutant
GATCTCTTTCTCTGTGTCTGAGGAAAGGGGTGGGGTCTATACCGAGCTGTGGCGCGGAGGACTCCAAGCCGGTAGAGGGCGCTGCGCCTCGCGCCAGGGTTAGTTCGGCTCCGGGCCATCAGGGGGCGCTGTGGCGCGAGCGGCGCGGTGGGCTTCCGGCAGGT
>CRX.4080
TGTCGCCCTGGCTGTCAGGTCCCTCATCCGTACAGAAGATTTCCAATCCGGGATCTTGTCCTGATCCCAGCGATTGAGTGGCTCCTGTAGTCGCCGGACCGCAGAGGCTAAGCAGTCACGTTTACCCAGCACAGACATCTATCGTATGCCTCAGAGTCTTGAGC
>CRX.4080_full_mutant
TGTCGCCCTGGCTGTCAGGTCCCTCATCCGTACAGAAGATTTCCAATCCGGGATCTTGTCCTGCTCCCAGCGATTGAGTGGCTCCTGTAGTCGCCGGACCGCAGAGGCTAAGCAGTCACGTTTACCCAGCACAGACATCTATCGTATGCCTCAGAGTCTTGAGC
>CRX.5577
GCTGGCTGCCCTGGAGGAGCTCGACGTCTCCAGCAACCGGCTGCGAGGCCTACCTGAGGATATCAGTGCCCTGCGTGCCCTCAAGATCCTCTGGCTTAGCGGGGCCGAGCTTGGCACGCTGCCCAGAGGCTTCTGCGAGCTGGCCAGTTTGGAGAGCCTCATGT
>CRX.5577_full_mutant
GCTGGCTGCCCTGGAGGAGCTCGACGTCTCCAGCAACCGGCTGCGAGGCCTACCTGAGGATATCAGTGCCCTGCGTGCCCTCAAGATCCTCTGGGTTAGCGGGGCCGAGCTTGGCACGCTGCCCAGAGGCTTCTGCGAGCTGGCCAGTTTGGAGAGCCTCATGT
>CRX.205
TGAAAGGGCGCAGCAACGAGAGGGTTAATCCCAGGGTGTACAAGGGTGCCCTCCCTCCTCACTGCAGCATCTGCTGGGAAGCCACAGGTAATTAGGACAGCTTAGAGGATTTCCTGGGTCAGGAGGTTGCAGGAGATAGTCCAACTGGTCTCTATCAGGCCAAG
>CRX.205_full_mutant
TGAAAGGGCGCAGCAACGAGAGGGTTACTCCCAGGGTGTACAAGGGTGCCCTCCCTCCTCACTGCAGCATCTGCTGGGAAGCCACAGGTAATTAGGACAGGTTAGAGGGTTTCCTGGGTCAGGAGGTTGCAGGAGATAGTCCAACTGGTCTCTATCAGGCCAAG
>CRX.1212
ACTCCCCAAGAGCTCTAAGCCCAGTGACCTTGGCCATGGACAGCACAGCTTTCTGTAATCCTATTAGTATCTGAAGGAGACTCCTAATCCCTCAGGGTTTCTAGAAAGCTGCATAAACCTCACATGCCGCTGAAGGATCTGAGGCCATTCAGGTGACCCAGACA
>CRX.1212_full_mutant
ACTCCCCAAGAGCTCTACGCCCAGTGACCTTGGCCATGGACAGCACAGCTTTCTGTACTCCTATTAGTATCTGAAGGAGACTCCTACTCCCTCAGGGTTTCTAGAAAGCTGCATAAACCTCACATGCCGCTGAAGGATCTGAGGCCATTCAGGTGACCCAGACA
>CRX.5617
ACTCTGAGACTGCAGACTAGGTTATGGGAGCAGTTCACGGTGATCCACTTCCTCCTCATTCGTCATAAACCCTCCTAATGAGATTAAATCTGAGCATTGCAGTTGCCGTTTGCTGTGCTTCCTCGGTCTGTCCAGATAGATGGTGATGACGAACCTGAGCGGAT
>CRX.5617_full_mutant
ACTCTGAGACTGCAGACTAGGTTATGGGAGCAGTTCACGGTGCTCCACTTCCTCCTCATTCGTCATAAACCCTCCTAATGAGGTTAACTCTGAGCATTGCAGTTGCCGTTTGCTGTGCTTCCTCGGTCTGTCCAGATAGATGGTGATGACGAACCTGAGCGGAT
>CRX.3
TTGCAGCTCATTGACCTTGTTCCTGTGTGTTTGTTTCCCTGCACACACAGGCTCAGCAGCACATAAACAGATGGCTCTGAGATTATCTGGGTTTGTGAGTGATTACCAAGTAAATTGCTGGCATGGGGGAGGTAACAAGCGAGTTAATACTACTAGGAAGCCAG
>CRX.3_full_mutant
TTGCAGCTCATTGACCTTGTTCCTGTGTGTTTGTTTCCCTGCACACACAGGCTCAGCAGCACATAAACAGATGGCTCTGAGGTTATCTGGGTTTGTGAGTGGTTACCAAGTAAATTGCTGGCATGGGGGAGGTAACAAGCGAGTTACTACTACTAGGAAGCCAG
>CRX.2175
CTCTGTGGGATGGTATTTGACGGAAGCGCCCGCAGACTACAAATCCCGACAGACCATGCCGCGAAGTAGCCGCACCCTTCCGTAGAGGTTAGCGCTCATTCATGCAACTTTATTGACAAAGGCGAAACAGTGAATCACTGGATCACTTCAGCATTGATAGGGAT
>CRX.2175_full_mutant
CTCTGTGGGATGGTATTTGACGGAAGCGCCCGCAGACTACAACTCCCGACAGACCATGCCGCGAAGTAGCCGCACCCTTCCGTAGAGGTTAGCGCTCATTCATGCAACTTTATTGACAAAGGCGAAACAGTGAATCACTGGGTCACTTCAGCATTGATAGGGAT
>CRX.6223
GGAGAGCCGCGCTGCAGAGCTCCGAAGCCCTTAGCTACAGGTAGCAAAGCCCTGGCGCTGGGCTGCGGACGTCCAATGACGACCCTGTCCCCCACGCGATCCCGCTCCTGATTGGCCGGATCAGAGTCACCCCCCCACACACACACACATGAGACTAGCCGGGA
>CRX.6223_full_mutant
GGAGAGCCGCGCTGCAGAGCTCCGAAGCCCTTAGCTACAGGTAGCAAAGCCCTGGCGCTGGGCTGCGGACGTCCAATGACGACCCTGTCCCCCACGCGATCCCGCTCCTGATTGGCCGGGTCAGAGTCACCCCCCCACACACACACACATGAGACTAGCCGGGA
>CRX.5099
TACCCCTGTCTCCCCACCCTCCTTATGCGGGATGTGACCCAGGGCGCCCAGCGAGTCCAGCGCCCTTCCATTTGTTATCCCTAGGTAATCCCTAGGGATTGCCTTTCCTCAGCAATTAAAGAATTTAAAAGCAGGAAAAATCTCTAAGGTGACAGCAGCAAGGA
>CRX.5099_full_mutant
TACCCCTGTCTCCCCACCCTCCTTATGCGGGATGTGACCCAGGGCGCCCAGCGAGTCCAGCGCCCTTCCATTTGTTATCCCTAGGTACTCCCTAGGGATTGCCTTTCCTCAGCAATTAAAGAATTTAAAAGCAGGAAAAATCTCTAAGGTGACAGCAGCAAGGA
>CRX.2492
CACGCGCTACGCAGAGCGCCCTCTGTCGGAGCTGGGCAACATGTGCCAGGCACTGCGCAGACGCTGAATCCAGAGCTTAGGCGAGGCTGAGCCGGCCGGGGGCAAACCCGGGGCACCTGCAGGGGCGGCCCAGTGCGCACGCGCGCTCCGACGCGCCCCCCCAC
>CRX.2492_full_mutant
CACGCGCTACGCAGAGCGCCCTCTGTCGGAGCTGGGCAACATGTGCCAGGCACTGCGCAGACGCTGAATCCAGAGGTTAGGCGAGGCTGAGCCGGCCGGGGGCAAACCCGGGGCACCTGCAGGGGCGGCCCAGTGCGCACGCGCGCTCCGACGCGCCCCCCCAC
>CRX.4766
TGGCTGGCCGGGAACTCCCGGGTAAACAAGAAGAGGAAGAAGAGGGCGGAGCCACAGCAAGCTGTGTCTCAGCCACCAAGGCTGCTTGCCCCTCCGCTCCTTGGCTCACGCGGATTTCCGGTTGCCCAAAGGAGACAATCCCCAGCCTGCAGGGCGAGCCGGAC
>CRX.4766_full_mutant
TGGCTGGCCGGGAACTCCCGGGTAAACAAGAAGAGGAAGAAGAGGGCGGAGCCACAGCAAGCTGTGTCTCAGCCACCAAGGCTGCTTGCCCCTCCGCTCCTTGGCTCACGCGGGTTTCCGGTTGCCCAAAGGAGACAATCCCCAGCCTGCAGGGCGAGCCGGAC
>CRX.4449
TTGCCCCTATTCTGTAGGGTATTTTTAGATGACTATCAGTAATCACTACAAACTCCATAAGAAGCTTATCTACAGTGCTGCCAACCAACCCAGAGCGACACCTAGATAATCTTTCAGGCTCAAGTCCTAGGTATGATGTCTGTTAAAGAGCCAATTATAGGCAG
>CRX.4449_full_mutant
TTGCCCCTATTCTGTAGGGTATTTTTAGATGACTATCAGTACTCACTACAAACTCCATAAGAAGCTTATCTACAGTGCTGCCAACCAACCCAGAGCGACACCTAGATACTCTTTCAGGCTCAAGTCCTAGGTATGATGTCTGTTAAAGAGCCAATTATAGGCAG
>CRX.581
GAGAGAGAGCGGACTCGAGGACTACATTTCCCAGCAGGCCGTTTGAGAGTGTGTATGCGCAATAGTCCTGGATGGTGCAGTGACCGATGATCCGGTTCCAAAGCTGGGATCCCAGAGAGCTGCTGACTCTTCTGGAAGGACGGGCGGACCGTCCGGACAATCCT
>CRX.581_full_mutant
GAGAGAGAGCGGACTCGAGGACTACATTTCCCAGCAGGCCGTTTGAGAGTGTGTATGCGCAATAGTCCTGGATGGTGCAGTGACCGATGCTCCGGTTCCAAAGCTGGGATCCCAGAGAGCTGCTGACTCTTCTGGAAGGACGGGCGGACCGTCCGGACAATCCT
>CRX.2597
CTCCAGCCGCTCCGCCAAGCAAACCACCGTGGATTTGTTGGTCAATGTGCCTAGCAAACTGTTCGCTTATCTGGGGACAACGGAATGGGATTCAGACAAGCAGCGTAAGAGGGTTAGAGAGGGGAAGGGAAGGAGGGGAAACGGAAGGGGAGGAGATGGTACAG
>CRX.2597_full_mutant
CTCCAGCCGCTCCGCCAAGCAAACCACCGTGGGTTTGTTGGTCAATGTGCCTAGCAAACTGTTCGCTTATCTGGGGACAACGGAATGGGATTCAGACAAGCAGCGTAAGAGGGTTAGAGAGGGGAAGGGAAGGAGGGGAAACGGAAGGGGAGGAGATGGTACAG
>CRX.194
AGCCGGCCCAGGGGAGCTTGGTGGCATTGTTGCCTGGAAACAAATGGAGCTGGAGGCGGGGTGAATTAAAAGCCTTCCCTTCCCCCCCCCCCTTCCCTTATTCTCGCGAGACCTGTTTGGCTGACATCTTGCGTGGGAGTGACTGGTGAAAAGTGAGGCTTAAC
>CRX.194_full_mutant
AGCCGGCCCAGGGGAGCTTGGTGGCATTGTTGCCTGGAAACAAATGGAGCTGGAGGCGGGGTGAGTTAAAAGCCTTCCCTTCCCCCCCCCCCTTCCCTTATTCTCGCGAGACCTGTTTGGCTGACATCTTGCGTGGGAGTGACTGGTGAAAAGTGAGGGTTAAC
>CRX.4788
GGAGGGGGCGGGGCCATCTGGAACGAGGACGGGGATTAGATCCCTCGGAACCTTCTTAGCTAGGATGCCACCCCGGAGCCTCTGGGGAGGAGCAGAGTTAAGGTACACCCTAGCTGTCTCGTTTGAAGTGGCCTCTTCCTTCTCCCCAGCATCCTGAGACCAGA
>CRX.4788_full_mutant
GGAGGGGGCGGGGCCATCTGGAACGAGGACGGGGGTTAGATCCCTCGGAACCTTCTTAGCTAGGATGCCACCCCGGAGCCTCTGGGGAGGAGCAGAGTTAAGGTACACCCTAGCTGTCTCGTTTGAAGTGGCCTCTTCCTTCTCCCCAGCATCCTGAGACCAGA
>CRX.2162
GCCCTTGGCAGCCTGACTCATCTCAGTATGGTTTCCTGTCGGGACCCTGGAGGCAGGATTGGGGCTAGGGAGGAGCCTACTTCAGTCCAGATGCTGATCTCAGCCAAGTCCAGCTCATAATAGGTTTAGAGAGGGGGCACTTCCATGGGATGTGTGCAAGGTAC
>CRX.2162_full_mutant
GCCCTTGGCAGCCTGACTCATCTCAGTATGGTTTCCTGTCGGGACCCTGGAGGCAGGATTGGGGCTAGGGAGGAGCCTACTTCAGTCCAGATGCTGCTCTCAGCCAAGTCCAGCTCATAATAGGTTTAGAGAGGGGGCACTTCCATGGGATGTGTGCAAGGTAC
>CRX.3914
CAGGAGACTTAACTCTCTCTAGGTCTGTGTATTCATCTGATCATGAGTCCTACACAGAAAGCTGTTGTAATAGGATGATGTGCTCTGGGCAGGGCTAAGCCTGTTAGCTAGCTCAGCAGTGCAGCTGTTGCCTCTGGTGTTAGCTGCTGCTGCTAAAGTTGACA
>CRX.3914_full_mutant
CAGGAGACTTAACTCTCTCTAGGTCTGTGTATTCATCTGATCATGAGTCCTACACAGAAAGCTGTTGTAATAGGATGATGTGCTCTGGGCAGGGCTACGCCTGTTAGCTAGCTCAGCAGTGCAGCTGTTGCCTCTGGTGTTAGCTGCTGCTGCTAAAGTTGACA
>CRX.3803
GGACTGTCTGTATGTGTTTATAGATGCACCTCCCACGGCAGGCTGGGAGTGCCTCAAGGACAGGACTAAATCTCACCTTCTAATCCCCAGGCCTAGGATCACCACACACACACACACACACACACACACACACACACACACACACACACACACACACACACACA
>CRX.3803_full_mutant
GGACTGTCTGTATGTGTTTATAGATGCACCTCCCACGGCAGGCTGGGAGTGCCTCAAGGACAGGACTAACTCTCACCTTCTACTCCCCAGGCCTAGGGTCACCACACACACACACACACACACACACACACACACACACACACACACACACACACACACACACA
>CRX.5510
AACCTGCTTTGCTGTGATTAAGAGGGAGTTCAGCCATGCCACAGTTTCTGGACTGTGTGTGGTTTAATGGCAAGGTGATTTGCCCCACAACTTTGTGAAATGGAAGATAATTTATAGTAAGTATCTGCCTAAGCCAATAAGCTTGTTTAGAGGATTAGCTTGAT
>CRX.5510_full_mutant
AACCTGCTTTGCTGTGGTTAAGAGGGAGTTCAGCCATGCCACAGTTTCTGGACTGTGTGTGGTTTAATGGCAAGGTGATTTGCCCCACAACTTTGTGAAATGGAAGATAATTTATAGTAAGTATCTGCCTACGCCAATAAGCTTGTTTAGAGGGTTAGCTTGAT
>CRX.2479
TGGGATCTGCCAGTCATAAGAGGAGGGTGTTTCTTCCGGAATCATTTTCGCTGGTTCCCTGTAATTAAGCAGGCTTAAGTGATTTGTCCTGTGTGCTGCTGGGTACAGTGAAGGAAGGTCAGGCAAGTTCTGAAAGTGCGACATGATGAGGATATTGTCACTTC
>CRX.2479_full_mutant
TGGGATCTGCCAGTCATAAGAGGAGGGTGTTTCTTCCGGAATCATTTTCGCTGGTTCCCTGTAATTAAGCAGGGTTAAGTGATTTGTCCTGTGTGCTGCTGGGTACAGTGAAGGAAGGTCAGGCAAGTTCTGAAAGTGCGACATGATGAGGATATTGTCACTTC
>CRX.6203
GGAGGAAGACTACAAATCCCAGAATGCAGCACGTCATCGTTAGCCGGAACGGAAGGCGTGGAGCACTACGGGAATTGTATTTCCCAGCTGCTTCCCTACCTAAGCGTGAATTTCTTTGCACACTGCCTCCCCATGTGCACCTGACACGCTGTACCTCCACCGTA
>CRX.6203_full_mutant
GGAGGAAGACTACAACTCCCAGAATGCAGCACGTCATCGTTAGCCGGAACGGAAGGCGTGGAGCACTACGGGAATTGTATTTCCCAGCTGCTTCCCTACCTAAGCGTGAATTTCTTTGCACACTGCCTCCCCATGTGCACCTGACACGCTGTACCTCCACCGTA
>CRX.2598
CGGGTTCCGACTCTGCTCCCTGCTGCCCAGGTAATCCGCTTACCTGGGAACTAGGATTGGTTCTTTCCGCCTGGGCTGTCCGGGATCCCGCAAGGCTAGGCGAGATCACGTGACCTTCGTTCTCCGTCAATCCCGATCTCAGATACGGGCTTCCAAGTGCTTTT
>CRX.2598_full_mutant
CGGGTTCCGACTCTGCTCCCTGCTGCCCAGGTACTCCGCTTACCTGGGAACTAGGATTGGTTCTTTCCGCCTGGGCTGTCCGGGATCCCGCAAGGCTAGGCGAGATCACGTGACCTTCGTTCTCCGTCAATCCCGATCTCAGATACGGGCTTCCAAGTGCTTTT
>CRX.5611
GCTCTAAACTGCAGTCTTTCGGAGCCAGGAGCTCCTAATCCCCAAAGATTCCGAAGCATTACCTCATTGCAGCCTTGAGACAAGCTGAGCATTCACTCTGGGTCTTACCCAGCATCCACCGGTTCACACAAAGACAACAGAGGCGTGACCAATCACATTGTGGC
>CRX.5611_full_mutant
GCTCTAAACTGCAGTCTTTCGGAGCCAGGAGCTCCTACTCCCCAAAGATTCCGAAGCATTACCTCATTGCAGCCTTGAGACAAGCTGAGCATTCACTCTGGGTCTTACCCAGCATCCACCGGTTCACACAAAGACAACAGAGGCGTGACCAATCACATTGTGGC
>CRX.2230
CGCGAACATCGCCTCCACCCCTAAGCCCGGAACAACCGGTAGTGGCCGTTTCCCCGCGCCGCCCCCCTTTCCGCCCGCTTTGTGTGCGTGTGAAATGTGCTGCACATTGCAGATGAACCCTAAGCCGGGCGAGCCGAGTCTATTGTTCCCCGCGAGGAGCCGCC
>CRX.2230_full_mutant
CGCGAACATCGCCTCCACCCCTACGCCCGGAACAACCGGTAGTGGCCGTTTCCCCGCGCCGCCCCCCTTTCCGCCCGCTTTGTGTGCGTGTGAAATGTGCTGCACATTGCAGATGAACCCTACGCCGGGCGAGCCGAGTCTATTGTTCCCCGCGAGGAGCCGCC
>CRX.461
AGCGGAGCCCAGAGCAGGCGCAGCCCAGAGGGAGAAAGTGGGCGGGGCCGTACGAGAGCTTAGCCAATGAAAAGCCTTCGCCTCCACAAGCCTGTCTGCGACCATTTTGACGACCGGCAAAACCCTGAGAAGCAAAGGGTTGAGGTGGCCCCTTGCAAGTGGGG
>CRX.461_full_mutant
AGCGGAGCCCAGAGCAGGCGCAGCCCAGAGGGAGAAAGTGGGCGGGGCCGTACGAGAGGTTAGCCAATGAAAAGCCTTCGCCTCCACAAGCCTGTCTGCGACCATTTTGACGACCGGCAAAACCCTGAGAAGCAAAGGGTTGAGGTGGCCCCTTGCAAGTGGGG
>CRX.5143
CCATCCATATGCTAATCACTGCGCTCTGAAGAACAGCCTCTCCCGGGAATATGCAAATCACATCCTCCAGTGCGGGAGGCCTTCCTTTGTCCCGCGCTAGGATTATGCAAATGAGCGAGCCTCCAGCCCGGGGGATCCGGGCCGAGTATTTAGGCCCCCACTCT
>CRX.5143_full_mutant
CCATCCATATGCTACTCACTGCGCTCTGAAGAACAGCCTCTCCCGGGAATATGCAAATCACATCCTCCAGTGCGGGAGGCCTTCCTTTGTCCCGCGCTAGGGTTATGCAAATGAGCGAGCCTCCAGCCCGGGGGATCCGGGCCGAGTATTTAGGCCCCCACTCT
>CRX.1313
TCCACGGTCCATGCACGCTGCGGAACAGCCGCCGCCATCTTCCCCTGCTGCTGCCGCTGCACTGAGCCAGCCCGCCTCAATCCGGCGCGGTCCCGCCCTCAGGGCGTGGCCCGGGCTTACGCCACGCTCTAGGGGTGGGGCCTCCGCCTTTTGGAATCAGCCCA
>CRX.1313_full_mutant
TCCACGGTCCATGCACGCTGCGGAACAGCCGCCGCCATCTTCCCCTGCTGCTGCCGCTGCACTGAGCCAGCCCGCCTCAATCCGGCGCGGTCCCGCCCTCAGGGCGTGGCCCGGGGTTACGCCACGCTCTAGGGGTGGGGCCTCCGCCTTTTGGAATCAGCCCA
>CRX.6078
CCGGCCGCGGCGGGTTCGGCGGCTGGTGCTGAGGAAGGAGGCGGAGGCTTTGGCGACCGCGCGGGGAGGGGGAGTCCCGTCTGACTGAGACGGCTGGGCGGAGCGCCGGGCCGGGAGATGAGCTAAGCTGGCTGCAAGCGCCGCGACATTCAGCCCCCTCGTGT
>CRX.6078_full_mutant
CCGGCCGCGGCGGGTTCGGCGGCTGGTGCTGAGGAAGGAGGCGGAGGCTTTGGCGACCGCGCGGGGAGGGGGAGTCCCGTCTGACTGAGACGGCTGGGCGGAGCGCCGGGCCGGGAGATGAGCTACGCTGGCTGCAAGCGCCGCGACATTCAGCCCCCTCGTGT
>CRX.1794
AGCGTGACGGTAGGGGGCGGGGGAGAGGAGGGAGGAGGAATAAGCTCCGCCCCTGGCCGAGCCTACGGGGCAAGGGGCGGGGCTCAGGAATGGAAGGGCGGGGCAAAGTCGGGAGGGGCGGGGCAGAGGGATTCTAAGGCTTGGGCTGGGAGGGGATTTCTGTG
>CRX.1794_full_mutant
AGCGTGACGGTAGGGGGCGGGGGAGAGGAGGGAGGAGGAATACGCTCCGCCCCTGGCCGAGCCTACGGGGCAAGGGGCGGGGCTCAGGAATGGAAGGGCGGGGCAAAGTCGGGAGGGGCGGGGCAGAGGGATTCTAAGGCTTGGGCTGGGAGGGGGTTTCTGTG
>CRX.210
CGGCTTCTGGCCAGCCGTAAGCAGAGCCGGGGCCTCTGGGAAGAGAGACCGCGCTCTGGGGCAGCTCACTAAGCCGCAATCGTTGGGGCTTTGTGTTCTCAGGCTGTCACTGAGGGGAAAATCCCTTGACCTGCATTGTTTTTCCTCTTCAGAAATAGGTTAAA
>CRX.210_full_mutant
CGGCTTCTGGCCAGCCGTAAGCAGAGCCGGGGCCTCTGGGAAGAGAGACCGCGCTCTGGGGCAGCTCACTACGCCGCAATCGTTGGGGCTTTGTGTTCTCAGGCTGTCACTGAGGGGAAACTCCCTTGACCTGCATTGTTTTTCCTCTTCAGAAATAGGTTAAA
>CRX.6052
GAGGCTCCCCCAGCCTGTGACCGCCAGCTGCTGGGGCAGACGCCAAAGGATTACTCAACTCAAAGCCTTGGAACTGCTGACAAAGCCACCAGAGGCCACCTTACTAATGCAATTATTCCTCTAGGGGACAGGTCAGCAGCTTCCTCTGACTCCCCAGAGGCCTG
>CRX.6052_full_mutant
GAGGCTCCCCCAGCCTGTGACCGCCAGCTGCTGGGGCAGACGCCAAAGGGTTACTCAACTCAAAGCCTTGGAACTGCTGACAAAGCCACCAGAGGCCACCTTACTAATGCAATTATTCCTCTAGGGGACAGGTCAGCAGCTTCCTCTGACTCCCCAGAGGCCTG
>CRX.5100
TAGAGTCACCATCCTTCCCAACCCAACCCCCGGCAGGCATTCAGAACTACAACTCCCACAGGGCCGAAAGAATTAGCGCTGTGCTTTCTGGAACTTGTAGTCCAGGTGACGTGCTGTGTGGCCATTCGCCTGTACTAGGCACTTTGGGACTTGTGGTCCCTGGG
>CRX.5100_full_mutant
TAGAGTCACCATCCTTCCCAACCCAACCCCCGGCAGGCATTCAGAACTACAACTCCCACAGGGCCGAAAGAGTTAGCGCTGTGCTTTCTGGAACTTGTAGTCCAGGTGACGTGCTGTGTGGCCATTCGCCTGTACTAGGCACTTTGGGACTTGTGGTCCCTGGG
>CRX.5260
GGAACAGCAGCTACCGTGCACACTGACCACCACAGGCCATTGCAGCTTCGCGAAGCCGGCATGACCCTCGTGAGTCGCAGTAGGCCTGTGAAATCCTCCGTGACCCCTGCGGGCCTCCGTAGAAGCGCGCTCTCAAGATGGCCTCTCGGGTCCCCGTGGCGCCC
>CRX.5260_full_mutant
GGAACAGCAGCTACCGTGCACACTGACCACCACAGGCCATTGCAGCTTCGCGAAGCCGGCATGACCCTCGTGAGTCGCAGTAGGCCTGTGAACTCCTCCGTGACCCCTGCGGGCCTCCGTAGAAGCGCGCTCTCAAGATGGCCTCTCGGGTCCCCGTGGCGCCC
>CRX.5994
AACAGCTCAGAGGAAGAGGCTTAGCACGGCTTGCTGCTGTGAGCCTGTAATCCTAGCTATTCTTGAAGTTTAGACAGCAGGAGCCTGACTGTACTACAGAGTGAGTTTGAGGCCAGACTGGATAGCTTAACGGGACCCGGTCTCAAAATAAGACATAAGTAGGC
>CRX.5994_full_mutant
AACAGCTCAGAGGAAGAGGGTTAGCACGGCTTGCTGCTGTGAGCCTGTACTCCTAGCTATTCTTGAAGTTTAGACAGCAGGAGCCTGACTGTACTACAGAGTGAGTTTGAGGCCAGACTGGATAGCTTAACGGGACCCGGTCTCAAAATAAGACATAAGTAGGC
>CRX.3288
CTTCTGGGCAGGGGGATGGGCGTTAGATGGGAGGCCAGGTTGGCTTTGCAAATAATCCGAATGGATGACAGCTGTCTCCGCAGGATGATGGAAAAGCCCACTCAGCCTCCTAAATCTCTTCCACCGTGTCATTCTCCCTGAAATTCCATCTTTAGAAATAATTC
>CRX.3288_full_mutant
CTTCTGGGCAGGGGGATGGGCGTTAGATGGGAGGCCAGGTTGGCTTTGCAAATACTCCGAATGGATGACAGCTGTCTCCGCAGGATGATGGAAAAGCCCACTCAGCCTCCTAACTCTCTTCCACCGTGTCATTCTCCCTGAAATTCCATCTTTAGAAATAATTC
>CRX.6070
TCTGTGTTGGCACTCCCGCCCCACTCTCCCTGGAGGCTGAGCTGCTGGGATCAAAGCGGCTGAAGTGGGTGCCACTCCACTGAATTAAGATCTGAGATGCCGGATAAACCCAGCCTGCACTTCTGGGTCCTCCTCCCACCTCCTGTCACCTAGGCAACCGGGAG
>CRX.6070_full_mutant
TCTGTGTTGGCACTCCCGCCCCACTCTCCCTGGAGGCTGAGCTGCTGGGGTCAAAGCGGCTGAAGTGGGTGCCACTCCACTGAGTTAAGATCTGAGATGCCGGGTAAACCCAGCCTGCACTTCTGGGTCCTCCTCCCACCTCCTGTCACCTAGGCAACCGGGAG
>CRX.1914
GCTTTCCTTGCCAAGTTCTTTGGTAGAATATGATAATCGTCTTTGGGGTTCATGGGATTAATGAGGGCTGGACAATACAGCGAACAGAAGTGCTTTGAAGAGGGACAGATCTGCGCTGGGCACTAACAACAGTCAGGCTTTCCTTGAATGCCTGCCAAGTTGGC
>CRX.1914_full_mutant
GCTTTCCTTGCCAAGTTCTTTGGTAGAATATGATAATCGTCTTTGGGGTTCATGGGGTTAATGAGGGCTGGACAATACAGCGAACAGAAGTGCTTTGAAGAGGGACAGATCTGCGCTGGGCACTAACAACAGTCAGGCTTTCCTTGAATGCCTGCCAAGTTGGC
>CRX.4918
TGAGGCTCATGTGGCCTGGCTATAGGCCACCTCCCCAGCACTGCCTCATTGCCCCTCCTGCCCGCCTTGCCAACAGTAAGCAATCGTAAGCTTCTTACTGCTAAGCTTTACTCAGTCCTAACCCTTGTTCTGCCTGGCACATGGCTGAGACTTTGGGGTTCAAA
>CRX.4918_full_mutant
TGAGGCTCATGTGGCCTGGCTATAGGCCACCTCCCCAGCACTGCCTCATTGCCCCTCCTGCCCGCCTTGCCAACAGTAAGCAATCGTAAGCTTCTTACTGCTACGCTTTACTCAGTCCTAACCCTTGTTCTGCCTGGCACATGGCTGAGACTTTGGGGTTCAAA
>CRX.953
CATTGGGAGATCAGCAGAGGATCTGTTGAGCAAAGTCGGCCCCTTCTGTCCCAGTAGCCTGGGCTTCCTGGCTTGAGTTAGCAGAGCTCCCATAAGCTGCTTAAGAGAGCTGGGCTAGCATAAGCTGCTTACGGTGGGAGGAGGGGCCAGGGGCAAGAGAACAG
>CRX.953_full_mutant
CATTGGGAGGTCAGCAGAGGATCTGTTGAGCAAAGTCGGCCCCTTCTGTCCCAGTAGCCTGGGCTTCCTGGCTTGAGTTAGCAGAGCTCCCATACGCTGCTTAAGAGAGCTGGGCTAGCATACGCTGCTTACGGTGGGAGGAGGGGCCAGGGGCAAGAGAACAG
>CRX.343
GGCAGCGGCCCCCCAATCAGAGGCGCTCCTGGGCCGGTGGGACTGCATATGTAAAGCCCTACTTCATATTAATAAGCTCCAATCGGGGCTTTAAGTCCTTGATTAGGAGAGAGTGTGCGAGCCTCGGTCCCAACTGGCCGTGCCTATGGGCCTGTCACCAGGAG
>CRX.343_full_mutant
GGCAGCGGCCCCCCAATCAGAGGCGCTCCTGGGCCGGTGGGACTGCATATGTAAAGCCCTACTTCATATTACTACGCTCCAATCGGGGCTTTAAGTCCTTGATTAGGAGAGAGTGTGCGAGCCTCGGTCCCAACTGGCCGTGCCTATGGGCCTGTCACCAGGAG
>CRX.1071
CGGGACCTAATCCCTACAGGAACCAGCTGCCCTTTTCCCCGCCCGCTCTAGCTCGCACTTCCGGGGTGGTGTCATATGACTGCGTCAGCGTCTCGGCTCGATGACGTTTGGTATGAGCGCTAAGTCTACGTGAACCTAGAGTCGCAAGTACTTTCTACCCTCCG
>CRX.1071_full_mutant
CGGGACCTACTCCCTACAGGAACCAGCTGCCCTTTTCCCCGCCCGCTCTAGCTCGCACTTCCGGGGTGGTGTCATATGACTGCGTCAGCGTCTCGGCTCGATGACGTTTGGTATGAGCGCTAAGTCTACGTGAACCTAGAGTCGCAAGTACTTTCTACCCTCCG
>CRX.5112
GCTTCTCGAGCCGCGCTTCTCACCGTCCCTGTTACCACCCGCAGCCATCTTCTTAAAGGAAGAGCTTAGTCGCTCTAACTCCGATATCCGGTTTGGAACGTGCGCGTCTCGAGTGACGTAATATGACGCACTTCCTGTTTGCGACCATCTTGATAAAGCGTAGT
>CRX.5112_full_mutant
GCTTCTCGAGCCGCGCTTCTCACCGTCCCTGTTACCACCCGCAGCCATCTTCTTAAAGGAAGAGGTTAGTCGCTCTAACTCCGATATCCGGTTTGGAACGTGCGCGTCTCGAGTGACGTAATATGACGCACTTCCTGTTTGCGACCATCTTGATAAAGCGTAGT
>CRX.3721
CTAAGGAAGGATTATGCTAAAGGCTAAACTCTGAGACAGGTTTATGTGTCCCCTACTGCACTTTCCTTGGGCTTAACATCTTTTAGCCTATCTGTGGAGGATGTCCGAGGGCAGGGTTGCTGCTGGGAAACAGAATTAAGCAACTTAGTTGGATTCGTATTTAA
>CRX.3721_full_mutant
CTAAGGAAGGGTTATGCTAAAGGCTAAACTCTGAGACAGGTTTATGTGTCCCCTACTGCACTTTCCTTGGGGTTAACATCTTTTAGCCTATCTGTGGAGGATGTCCGAGGGCAGGGTTGCTGCTGGGAAACAGAGTTAAGCAACTTAGTTGGATTCGTATTTAA
>CRX.1158
AGTTGAGATGACCTTAGCTTGGCTCAGAGAGAGAAGCAGGGATGGCAATTCAGTCGGATCCTGGATATATTTAGAAAGAAGAGCCAGGTGTCAGGGCAACAAGCCTGTAATCCCGGGGCTTAGGAGGCAGAGGCGAGGGGATTAGTTCAAGGTCATCCTTGCCT
>CRX.1158_full_mutant
AGTTGAGATGACCTTAGCTTGGCTCAGAGAGAGAAGCAGGGATGGCAATTCAGTCGGATCCTGGATATATTTAGAAAGAAGAGCCAGGTGTCAGGGCAACAAGCCTGTACTCCCGGGGGTTAGGAGGCAGAGGCGAGGGGGTTAGTTCAAGGTCATCCTTGCCT
>CRX.5644
GGCTGGGCGGGCCTACCCGGAAGCACCGCCCTCCCAGCCCCAAAGACTGGCGACGCTGCGCTAAGCGACTGGGTTTCCCACTTGGGCTGCTAAGCGCCCCTCAGCCATGGCCAGCTTAGTGCACAGAGCTCGGCCGCGCCCAGGGCTGACTCACGCTGACCTCG
>CRX.5644_full_mutant
GGCTGGGCGGGCCTACCCGGAAGCACCGCCCTCCCAGCCCCAAAGACTGGCGACGCTGCGCTAAGCGACTGGGTTTCCCACTTGGGCTGCTAAGCGCCCCTCAGCCATGGCCAGGTTAGTGCACAGAGCTCGGCCGCGCCCAGGGCTGACTCACGCTGACCTCG
>CRX.1874
CCCTCTGGAGACGTGTACTATAGCCTTATTTCCGCCCTGCGTTTGTTGACGCCCTCTGTTGCTCTGGCGACGAGATTTGTGACCGGAACAAGGGGAGAGGTTTAACAGCGGACAGAGACGCTTCCCAGAGAGTTCCGGCTCTCTTTGATCCCCCTCAGTGGTCT
>CRX.1874_full_mutant
CCCTCTGGAGACGTGTACTATAGCCTTATTTCCGCCCTGCGTTTGTTGACGCCCTCTGTTGCTCTGGCGACGAGGTTTGTGACCGGAACAAGGGGAGAGGTTTAACAGCGGACAGAGACGCTTCCCAGAGAGTTCCGGCTCTCTTTGCTCCCCCTCAGTGGTCT
>CRX.1841
CGGCGGCGGCGGTGGCGGAAGGGAGGGAGAGCGGGTGGTGCGAGGGCGTTAAGCGGATGACAGCGCTCACAGATCCTCACAGCTGGATGGCTCCGGTCAGGTTACTAATGAGACCAATTACTGGGACCAGCTTATAGCGGCGGGTGGGAGGGCGTGACAAGACT
>CRX.1841_full_mutant
CGGCGGCGGCGGTGGCGGAAGGGAGGGAGAGCGGGTGGTGCGAGGGCGTTAAGCGGATGACAGCGCTCACAGATCCTCACAGCTGGATGGCTCCGGTCAGGTTACTAATGAGACCAATTACTGGGACCAGGTTATAGCGGCGGGTGGGAGGGCGTGACAAGACT
>CRX.3557
ACAGTGAGCCTTCTGTGGTGGCCTTGCGGGAGGGAGGAGCAGGGAGGGGAAGAGGAGGGATCACTCTCGCAAGAGCTTCGCCATTGGCTAATCTCATGTCTGCACAGATTTACCTCCTGAAGAATTTCCCAGAACATCTGTGTGTTCAAGAAGGCAGGGGTAGC
>CRX.3557_full_mutant
ACAGTGAGCCTTCTGTGGTGGCCTTGCGGGAGGGAGGAGCAGGGAGGGGAAGAGGAGGGGTCACTCTCGCAAGAGCTTCGCCATTGGCTACTCTCATGTCTGCACAGGTTTACCTCCTGAAGAATTTCCCAGAACATCTGTGTGTTCAAGAAGGCAGGGGTAGC
>CRX.5321
GCGTGGGAGCGGATGAAAGTTGGCGCCGCGGGCTGGACAGGAGGGGGCGCTGTTGTAGAGGGAGTCGCCATCGCGGAGCATGGATGGATTACCGAGGCTTAGAGAAGGCTTAGTCTGCGCGCAACACCCAGCGGCCACAGGAGGGACGGGTCGTGCGGGCAATG
>CRX.5321_full_mutant
GCGTGGGAGCGGATGAAAGTTGGCGCCGCGGGCTGGACAGGAGGGGGCGCTGTTGTAGAGGGAGTCGCCATCGCGGAGCATGGATGGGTTACCGAGGGTTAGAGAAGGGTTAGTCTGCGCGCAACACCCAGCGGCCACAGGAGGGACGGGTCGTGCGGGCAATG
>CRX.1643
ATCTGCAGAGGCAGAGCTTAGAGTGCAGGATTCTGGATAAAGAATACTGAGACAAGGAAGGCTTTATCTGCTCCTTAGTCGTCCTCTGCACAGCACACGTCATCCCACGTGACCTTACGCCATCTTTCTTCCTGGCGGTGGCGTCCCACTCCACTGCGCAGACG
>CRX.1643_full_mutant
ATCTGCAGAGGCAGAGGTTAGAGTGCAGGATTCTGGATAAAGAATACTGAGACAAGGAAGGCTTTATCTGCTCCTTAGTCGTCCTCTGCACAGCACACGTCATCCCACGTGACCTTACGCCATCTTTCTTCCTGGCGGTGGCGTCCCACTCCACTGCGCAGACG
>CRX.4432
CGCTCCGCTGCGTTACCTGGCAACAGCCTCAGCGCCCGGCCAGCCAACGCCGCGTTCCATATCCTTCCGCCCAGGCGCCGGGATTACATCAGCGCGCCGGGGCTCCGCCCTCGTGCTGTGTGGGTGGGGGAGCAGCAGGCGCGCAGGACTGGATTCTGGGGTCC
>CRX.4432_full_mutant
CGCTCCGCTGCGTTACCTGGCAACAGCCTCAGCGCCCGGCCAGCCAACGCCGCGTTCCATATCCTTCCGCCCAGGCGCCGGGGTTACATCAGCGCGCCGGGGCTCCGCCCTCGTGCTGTGTGGGTGGGGGAGCAGCAGGCGCGCAGGACTGGATTCTGGGGTCC
>CRX.3138
AAGTTCAGTGTCCCGGCCCTGCCCATCGGCAGCACCCAGTCCCCTCCCCCCTCCCCAGTAATCTCTCTCTCCCCTCCTCTCCCTGATCCGCTTCCCTCCTGCCATCCCTTTTCTATTTCTGGCAACATCTTAGGAGATGCAGCTCCAAGCTGCAGTGGGGCGTG
>CRX.3138_full_mutant
AAGTTCAGTGTCCCGGCCCTGCCCATCGGCAGCACCCAGTCCCCTCCCCCCTCCCCAGTACTCTCTCTCTCCCCTCCTCTCCCTGCTCCGCTTCCCTCCTGCCATCCCTTTTCTATTTCTGGCAACATCTTAGGAGATGCAGCTCCAAGCTGCAGTGGGGCGTG
>CRX.5264
CCCTCTCCCCTGATCCACGCCTAGTGTCCATTTAATGAAACCAGATTACAAGGGATTATTGCTGGCTTGAGGGAGGCTGCTGCCACAAACAATGTGTCACTCAAGATTTCGTGGCTATAATACAGTTGTGTCCAGCTTGCCTTCATGTTCACATCCACTTGGAA
>CRX.5264_full_mutant
CCCTCTCCCCTGCTCCACGCCTAGTGTCCATTTAATGAAACCAGGTTACAAGGGGTTATTGCTGGCTTGAGGGAGGCTGCTGCCACAAACAATGTGTCACTCAAGATTTCGTGGCTATAATACAGTTGTGTCCAGCTTGCCTTCATGTTCACATCCACTTGGAA
>CRX.1374
CCCGCAACACGTCTCAGGCGAAGTTGTAGACTCAGCGCAGGCTTTGGGTGCCAGGTCCACGCCTGATAAGCCTCCCCGAGGCAAACGGAAACGATTGGCCTTAACGCACTTCTGCTTCCTCCCTCCCCCGGAAGTCGAGGCTTCTGAGCTCTGGTTCCGTGACC
>CRX.1374_full_mutant
CCCGCAACACGTCTCAGGCGAAGTTGTAGACTCAGCGCAGGCTTTGGGTGCCAGGTCCACGCCTGATACGCCTCCCCGAGGCAAACGGAAACGATTGGCCTTAACGCACTTCTGCTTCCTCCCTCCCCCGGAAGTCGAGGCTTCTGAGCTCTGGTTCCGTGACC
>CRX.1406
GTGTCAATGAAAGTGGGGTGCCTGAACTGGACTTAGCTTAATGTGGTCACTGTGGCTGGGATTTCTGTATGTGTGACACAGGGGATTAGAGAAGGGATTAGCGGGGGTGGAGGACTGATGAATAGGACATTTTCGTCTGAATGAGTATGTTTATTCTCAGCCTG
>CRX.1406_full_mutant
GTGTCAATGAAAGTGGGGTGCCTGAACTGGACTTAGCTTAATGTGGTCACTGTGGCTGGGGTTTCTGTATGTGTGACACAGGGGGTTAGAGAAGGGGTTAGCGGGGGTGGAGGACTGATGAATAGGACATTTTCGTCTGAATGAGTATGTTTATTCTCAGCCTG
>CRX.5004
GTGTTGTCATGCCTGGGGCCAGAAAAGTCACCCACGGATGACAAACATGGGGGATGGGGCAGAGGTAACAACGTCAGCTGGTTATCCAGAAAGATTAGGAGGCTCCCATCTTCTGGATTTCACATGGGTGGTGTGAGCCCGCGAGCGTGTGGTGTGTGTGTGTG
>CRX.5004_full_mutant
GTGTTGTCATGCCTGGGGCCAGAAAAGTCACCCACGGATGACAAACATGGGGGATGGGGCAGAGGTAACAACGTCAGCTGGTTATCCAGAAAGGTTAGGAGGCTCCCATCTTCTGGATTTCACATGGGTGGTGTGAGCCCGCGAGCGTGTGGTGTGTGTGTGTG
>CRX.5703
TGGCGACGACCAGCTTCCAAGTCGCCCTTTGCGCCACACTAAAAATGGCAACGCACGCGCTATCGCGACTTCCGGTTCCAGTTCCGGTCCCCTAGTCAGGTCCGGCGGCCTGCACACGCCAAGCACGCTGGGAGTAGCCATGGCGGATAATCCCGTTTTGGAGC
>CRX.5703_full_mutant
TGGCGACGACCAGCTTCCAAGTCGCCCTTTGCGCCACACTAAAAATGGCAACGCACGCGCTATCGCGACTTCCGGTTCCAGTTCCGGTCCCCTAGTCAGGTCCGGCGGCCTGCACACGCCAAGCACGCTGGGAGTAGCCATGGCGGATACTCCCGTTTTGGAGC
>CRX.21
TCTTAACCTGGTCTGAACTGCCCTGGTCTTGTGACATTGATCATTCGCCATGCAGATGACCAGCTTGTCTCTCCTTTAATCCCTTGCGATAATCTGCTGAGAGGCATTCCTGGCTAACGCTCCCCTTCCACACCTCGTACGCACACATGTGTATTAGGACAGAT
>CRX.21_full_mutant
TCTTAACCTGGTCTGAACTGCCCTGGTCTTGTGACATTGATCATTCGCCATGCAGATGACCAGCTTGTCTCTCCTTTACTCCCTTGCGATACTCTGCTGAGAGGCATTCCTGGCTAACGCTCCCCTTCCACACCTCGTACGCACACATGTGTGTTAGGACAGAT
>CRX.1953
CCCTCTTCTCCATCGACCTCTCCCTTCCCCCACACCAGCCTGCCATCCCGCTCCAACTGTGGAACGGAAGTGCGCCTTCCCAGATCCGATAATGCCTTCGGAAGCCGAGCTCGGTGGTGTCCTCTCTCAAGTGTCCCATCAGAAAAGTAAGCTCGAACCATTGG
>CRX.1953_full_mutant
CCCTCTTCTCCATCGACCTCTCCCTTCCCCCACACCAGCCTGCCATCCCGCTCCAACTGTGGAACGGAAGTGCGCCTTCCCAGATCCGATAATGCCTTCGGAAGCCGAGCTCGGTGGTGTCCTCTCTCAAGTGTCCCATCAGAAAAGTACGCTCGAACCATTGG
>CRX.4813
GGCTGAGGAGCCCGAGAGCTCTGCGCCAGTCCCGCGCCGTGTCACCGCGTCTCCGAGCGCTCAGGTCTCAGGAACTGCGGGCTCCGCAGGGCACCCGCGGCCCTCCTCCGGCGACGCTGATTGGTGATGGCTTAGGCTCCGCCCTAAAGGGGCGTGATCACACG
>CRX.4813_full_mutant
GGCTGAGGAGCCCGAGAGCTCTGCGCCAGTCCCGCGCCGTGTCACCGCGTCTCCGAGCGCTCAGGTCTCAGGAACTGCGGGCTCCGCAGGGCACCCGCGGCCCTCCTCCGGCGACGCTGATTGGTGATGGGTTAGGCTCCGCCCTAAAGGGGCGTGATCACACG
>CRX.6124
CCTTCACTACAGTTCTTGAGAGTCTCTTCCTCTTAATCTCTCCCTCTGGTTCATCTCCCTGCAGTGCTCTCCCTGACCTACTTCTGGGAGAACAAATCCGAGCATGATGCACTTGAGGGATGTTCTTCCCTAATGCTATTACCTGATGTCTCAGCTTGACCTTG
>CRX.6124_full_mutant
CCTTCACTACAGTTCTTGAGAGTCTCTTCCTCTTACTCTCTCCCTCTGGTTCATCTCCCTGCAGTGCTCTCCCTGACCTACTTCTGGGAGAACAACTCCGAGCATGATGCACTTGAGGGATGTTCTTCCCTAATGCTATTACCTGATGTCTCAGCTTGACCTTG
>CRX.5163
TTAATTCACCGAGGCCCCGCCCCTTGCCGTTAGGGCGGTTTCAAAACAACCTGTTCGCCAATCGCAGTTACTGTTATATTTCACCACTGCCAGAGCTTGAGCGCTTTAGAAAAAGCGAACTAGATTGGCCATTCTTGAGAGGCTTGCCTCTCAAAGTTCTCCGT
>CRX.5163_full_mutant
TTACTTCACCGAGGCCCCGCCCCTTGCCGTTAGGGCGGTTTCAAAACAACCTGTTCGCCAATCGCAGTTACTGTTATATTTCACCACTGCCAGAGCTTGAGCGCTTTAGAAAAAGCGAACTAGATTGGCCATTCTTGAGAGGCTTGCCTCTCAAAGTTCTCCGT
>CRX.2556
GCTCAGCTATGGTAAGTGTCCTTACGGCCAGCTGTCCAATCAGGAACGCCGGCAGAAAGCGGATATGCCTCACCCGCCATCTTTCTTCCTGGCACGGTCTGGTCAGCTGAGAGGGCAGCGGGTACGGTTAAGCCTCTTTGGCTCCGGGACAGCTGACCTCTGGA
>CRX.2556_full_mutant
GCTCAGCTATGGTAAGTGTCCTTACGGCCAGCTGTCCAATCAGGAACGCCGGCAGAAAGCGGATATGCCTCACCCGCCATCTTTCTTCCTGGCACGGTCTGGTCAGCTGAGAGGGCAGCGGGTACGGTTACGCCTCTTTGGCTCCGGGACAGCTGACCTCTGGA
>CRX.42
GCATTGATTGGCCATTGGGATCAAGTGTGTATCCAGGCTCCAGTCACAGCCACTGTAATCCGCTTCCACAGATGTGTAGTGCGCCCCCATGCGGCAGGGCCACGTGAGTGCTTCGTGGCGATTTTGTTGGAAAGATGCTGTCACCCTTTGTTTCTGTTCTGTCA
>CRX.42_full_mutant
GCATTGATTGGCCATTGGGGTCAAGTGTGTATCCAGGCTCCAGTCACAGCCACTGTACTCCGCTTCCACAGATGTGTAGTGCGCCCCCATGCGGCAGGGCCACGTGAGTGCTTCGTGGCGATTTTGTTGGAAAGATGCTGTCACCCTTTGTTTCTGTTCTGTCA
>CRX.1793
GGCCAACGGTTGGCCCTAAGTGTTCGTGCTCTCGTCCAATGGAACGGCGCCGGGGCGGGGCCGCGTCTTGGGTTTAATGAGACTCCATTGGGCTGTAATCAGTGTCATGTCGGATTCATGTCAACGACAACAACAGGGGGACACAAAATGGCGGCGGCTTAGCT
>CRX.1793_full_mutant
GGCCAACGGTTGGCCCTAAGTGTTCGTGCTCTCGTCCAATGGAACGGCGCCGGGGCGGGGCCGCGTCTTGGGTTTAATGAGACTCCATTGGGCTGTAATCAGTGTCATGTCGGATTCATGTCAACGACAACAACAGGGGGACACAAAATGGCGGCGGGTTAGCT
>CRX.5852
CCAGGGCACTAACCCGGAACCGGTTTGGGACTCGATTCCCATTGTGAGGCCTGGCCTGAGGCGGGCTCTAAGGCAGAGTGGCAATTCCCCCTGGACAAATGGATTAGCTGCAACCCATGAGCAACAGCCATCTCAGCCAATCGGAGCAGGCAGAAGTTGGTGGG
>CRX.5852_full_mutant
CCAGGGCACTAACCCGGAACCGGTTTGGGACTCGATTCCCATTGTGAGGCCTGGCCTGAGGCGGGCTCTAAGGCAGAGTGGCAATTCCCCCTGGACAAATGGGTTAGCTGCAACCCATGAGCAACAGCCATCTCAGCCAATCGGAGCAGGCAGAAGTTGGTGGG
>CRX.671
GTTGCCACGTGAGAACTACGACTCCCACAATTCAATTGGGGACACACGAAGGACGTGATTGGCTCTTTGAACCTGGAGTTTCTTTATTGGTTCCCGTGGTCGGAGAGAATGCTGGGATTTGCAGGCAGGCAACGCGGGTTATGCTAAATAAAATCTTTCCATCG
>CRX.671_full_mutant
GTTGCCACGTGAGAACTACGACTCCCACAATTCAATTGGGGACACACGAAGGACGTGATTGGCTCTTTGAACCTGGAGTTTCTTTATTGGTTCCCGTGGTCGGAGAGAATGCTGGGGTTTGCAGGCAGGCAACGCGGGTTATGCTAAATAAAATCTTTCCATCG
>CRX.2334
CGCTGCCCGGAGCCAATCACGAGCGTGGATACCTAAAAGGCGGGGCCAGAGCAGGCTTCGCAGCCGCCAGGTCCTAAATTCCGAGGGATTAGACCGCAGATGGCCCGTGCAGATTTTGGCTGCCAAGCTTGAGAAGGCTGACAGCCTGGACTGCGTTGGCCAGC
>CRX.2334_full_mutant
CGCTGCCCGGAGCCAATCACGAGCGTGGATACCTAAAAGGCGGGGCCAGAGCAGGCTTCGCAGCCGCCAGGTCCTAAATTCCGAGGGGTTAGACCGCAGATGGCCCGTGCAGATTTTGGCTGCCAAGCTTGAGAAGGCTGACAGCCTGGACTGCGTTGGCCAGC
>CRX.5218
ATGAATGTGTCCCCAGGCTCGACTGCAGCTGTCCCCAGGGGACAGCTCTCAAGATAAATAAATAAAGCCTTCTCTGATGGTACATGCCGGTGTCCGGGCTGCAAGGCCTATTTTTAGAATGTAGGGCAATTTTCTCCCAGAATAGACAAGACAGCTAATCCAGG
>CRX.5218_full_mutant
ATGAATGTGTCCCCAGGCTCGACTGCAGCTGTCCCCAGGGGACAGCTCTCAAGATAAATAAATAAAGCCTTCTCTGATGGTACATGCCGGTGTCCGGGCTGCAAGGCCTATTTTTAGAATGTAGGGCAATTTTCTCCCAGAATAGACAAGACAGCTACTCCAGG
>CRX.5862
CTGTAAATCCATTCTTAGCAAGTCCCAGCTCATCCACACTGCGCAACAGAATCGCAAATCCTAGCCCGGAACCCGGAAGCACCTAAGGGCCGGTGGTTCCGTTATATCACTTCCGCTTCCTGTTTGCAGGCTTAACTCCGGCCGGGGTTCCTCGCTCGAGCTAC
>CRX.5862_full_mutant
CTGTAACTCCATTCTTAGCAAGTCCCAGCTCATCCACACTGCGCAACAGAATCGCAACTCCTAGCCCGGAACCCGGAAGCACCTAAGGGCCGGTGGTTCCGTTATATCACTTCCGCTTCCTGTTTGCAGGGTTAACTCCGGCCGGGGTTCCTCGCTCGAGCTAC
>CRX.4333
CACTTGTCTCCGGGAGCTCAGAATGAAGAAACTGGGGCAGCAGCTATTTATCCTAGCCAGGGATTACAGCATCCTGGCCTGATATCCCCTGGGGATCCAGCTGACTACTCAACCAAAATACAAAATCGGGGCTCAGATGTGAGGCTTTTTTCGTGTGCCATGCA
>CRX.4333_full_mutant
CACTTGTCTCCGGGAGCTCAGAATGAAGAAACTGGGGCAGCAGCTATTTATCCTAGCCAGGGGTTACAGCATCCTGGCCTGATATCCCCTGGGGATCCAGCTGACTACTCAACCAAAATACAAAATCGGGGCTCAGATGTGAGGCTTTTTTCGTGTGCCATGCA
>CRX.2796
CGGAAGGGCAGGGCGTCCCCTGGCGGCCCCGTGGGTCGGGCCGAGGCAAGCTTATTGATTGGCCCTGCAGGGGATTAGGTCATCGCTAGCAGGTTCGGGCGGCCCGGACGCCGGAGGGGCGGCTGAGGCTTCTGTGAGAGGGCGCTCGAGGCTGCTTGAGGCTG
>CRX.2796_full_mutant
CGGAAGGGCAGGGCGTCCCCTGGCGGCCCCGTGGGTCGGGCCGAGGCAAGCTTATTGATTGGCCCTGCAGGGGGTTAGGTCATCGCTAGCAGGTTCGGGCGGCCCGGACGCCGGAGGGGCGGCTGAGGCTTCTGTGAGAGGGCGCTCGAGGCTGCTTGAGGCTG
>CRX.4987
TCCAAGGGTGGTGTGAATTACACTCATCCCCATACTCACAGCGCTTATTAAGCTAATTTGAAATGCCTTTGAGATGAGAGGAGCTAAGACTCACCGGTTTACTCATCCCTAACCTCCCACCATCATAATTAACCGGCTTACACTCTTCCTAATCCCATTAACAT
>CRX.4987_full_mutant
TCCAAGGGTGGTGTGAATTACACTCATCCCCATACTCACAGCGCTTATTAAGCTAATTTGAAATGCCTTTGAGATGAGAGGAGCTAAGACTCACCGGTTTACTCATCCCTAACCTCCCACCATCATAATTAACCGGGTTACACTCTTCCTACTCCCATTAACAT
>CRX.3046
ATGATCTGCAGGGATGAGGGTGGCTTTAAACACAGCATCTAATGTACACTCCCCGATTAATCCGCACATAAATCTTTGAGGCCACTAATCCTTCACGTACTAATGGCGTAGGTGATTGATCTCGGGACCTGTAGTAATTGGTCAAAAGCCTACTTGCCTGTGGA
>CRX.3046_full_mutant
ATGATCTGCAGGGATGAGGGTGGCTTTAAACACAGCATCTAATGTACACTCCCCGATTACTCCGCACATAAATCTTTGAGGCCACTACTCCTTCACGTACTAATGGCGTAGGTGATTGCTCTCGGGACCTGTAGTAATTGGTCAAAAGCCTACTTGCCTGTGGA
>CRX.261
GCTCCAGCTTGGGAACAAAGGTCCTGCAGGGGAGCACAGGCCGGGATGGACAGTGGGGGATTAAAAGCAAACAACACAGCTTAGACGGCTTTAATGGTATCAGGCTGCAGCTCTGCCAGGGAAAGCCTTCTACGGTCAGCCTTTCTCCTCTAACTCATACACAG
>CRX.261_full_mutant
GCTCCAGCTTGGGAACAAAGGTCCTGCAGGGGAGCACAGGCCGGGATGGACAGTGGGGGGTTAAAAGCAAACAACACAGGTTAGACGGCTTTAATGGTATCAGGCTGCAGCTCTGCCAGGGAAAGCCTTCTACGGTCAGCCTTTCTCCTCTAACTCATACACAG
>CRX.4576
AAGGGCACAGAGCACAGGGCACAGAAACTGATGATCTCAGCGGATTAGCGGAACAATCCCAACCCGATCCCGCGTCCCAAAGCTGGGTCTGCACAACCAGCTTGCTTTAGCTACTTAGGGAGGGAACATGGGGGCACAACCTTCTTAGAGGGCCTCTGTGCCCA
>CRX.4576_full_mutant
AAGGGCACAGAGCACAGGGCACAGAAACTGATGATCTCAGCGGGTTAGCGGAACAATCCCAACCCGATCCCGCGTCCCAAAGCTGGGTCTGCACAACCAGCTTGCTTTAGCTACTTAGGGAGGGAACATGGGGGCACAACCTTCTTAGAGGGCCTCTGTGCCCA
>CRX.3631
CTCGCCTTTGCCTAGTGAGGCTAATCTACCTGTCAATCAACCTTAGACAGTGCTTAGCCAAAGCCCTCTTGACGATCTAACTGAAGCTCTAAGAGAAAGCCACTAACCCGCTCACACAGTGAGTGTCCCAGATGCTAGGAGTGAGGTCATGTGACCTGGTAGAG
>CRX.3631_full_mutant
CTCGCCTTTGCCTAGTGAGGCTACTCTACCTGTCAATCAACCTTAGACAGTGCTTAGCCAAAGCCCTCTTGACGATCTAACTGAAGCTCTAAGAGAAAGCCACTAACCCGCTCACACAGTGAGTGTCCCAGATGCTAGGAGTGAGGTCATGTGACCTGGTAGAG
>CRX.178
CATAGAGAGGAAGCCACCTCTCTGGGCTGAGATTACAGTCTCTATGGTTCAGCCCGGCCGGTGGCGGTAAGAGGACACAGGGAGACCTCTCTGCGCAGGCGCATTTTGGTTTTTCATTTTTTTTTTTTTTTTTTTTAATCCCCGCACCAAGCGCTTAACCTCAT
>CRX.178_full_mutant
CATAGAGAGGAAGCCACCTCTCTGGGCTGAGGTTACAGTCTCTATGGTTCAGCCCGGCCGGTGGCGGTAAGAGGACACAGGGAGACCTCTCTGCGCAGGCGCATTTTGGTTTTTCATTTTTTTTTTTTTTTTTTTTACTCCCCGCACCAAGCGCTTAACCTCAT
>CRX.4409
CAGAGAAGCCTCAGGGAGGTGGGAAGGAGGAGGAGAAGTGAGCGGGAACGTAGAGAGCGAGGGGTCGGGGTTTCCGAGGGACACATTTTGAGATTGCACCCGGCTAAGGATGGCTGATCCTACCCCTCAGCTAGATGCGCCAGCTCCCCAGGAAGTCAGTAGCG
>CRX.4409_full_mutant
CAGAGAAGCCTCAGGGAGGTGGGAAGGAGGAGGAGAAGTGAGCGGGAACGTAGAGAGCGAGGGGTCGGGGTTTCCGAGGGACACATTTTGAGATTGCACCCGGCTAAGGATGGCTGCTCCTACCCCTCAGCTAGATGCGCCAGCTCCCCAGGAAGTCAGTAGCG
>CRX.3561
TTCTGTGAGTAGGGAAGGCTGTTCTAGGAGCCTAGGTTTGTTCTCTGAGCATAAGCAAAGGCTCTGGGCTGCAGTGTGGGATTAACTCAATTCTGCTGACTGTGGCTCCTCAGGCTCAGACACGACAGCACTGGTGGAGAGCCAGCCATTCCCCATACACAGCC
>CRX.3561_full_mutant
TTCTGTGAGTAGGGAAGGCTGTTCTAGGAGCCTAGGTTTGTTCTCTGAGCATAAGCAAAGGCTCTGGGCTGCAGTGTGGGGTTAACTCAATTCTGCTGACTGTGGCTCCTCAGGCTCAGACACGACAGCACTGGTGGAGAGCCAGCCATTCCCCATACACAGCC
>CRX.792
TTTCTTCGTGGTGTCTTTCAAAACCGACAGGAGCGCGGATGAAAAGCTGCGGATTAAGGGTAGAACTACCGCCCCTGCAAACCTGAACGAACTCTGGATTACTACCCAGTCCCTGCGGGGAGCTGATTAGCGCCATTCCCCTCCCCCACTCCGGCGGGTAGGTC
>CRX.792_full_mutant
TTTCTTCGTGGTGTCTTTCAAAACCGACAGGAGCGCGGATGAAAAGCTGCGGGTTAAGGGTAGAACTACCGCCCCTGCAAACCTGAACGAACTCTGGGTTACTACCCAGTCCCTGCGGGGAGCTGGTTAGCGCCATTCCCCTCCCCCACTCCGGCGGGTAGGTC
>CRX.4237
ACAGCTGATGCTTGGTCTGGCCCTTCTTTTGTCTCAGGTCCTTGTCCTGCGAACTCATTTAATCCTTGTAATGATTTCTAATAAATCCTTCTTATAATTGAGCAGGCTTAGCCACGGGCAGGGATTAAGCGCCTGGCCCGGGCTATAGACGGAGTCCCGGGGTA
>CRX.4237_full_mutant
ACAGCTGATGCTTGGTCTGGCCCTTCTTTTGTCTCAGGTCCTTGTCCTGCGAACTCATTTACTCCTTGTAATGATTTCTAATAACTCCTTCTTATAATTGAGCAGGGTTAGCCACGGGCAGGGGTTAAGCGCCTGGCCCGGGCTATAGACGGAGTCCCGGGGTA
>CRX.4443
GTTTCAGGAACAGTGGGGATGCCAGATGGCATAACCATCATAGTCTTTGTCCAGATGGCATAACCAGATGGCATAACCATCTTAGTCTTTGTCCTTGCTACATGTACTGAGGGCCCACCTAAGCTGGGATCCAGGTGAGTGACAGCCTCAGCTCAGGAAGACAG
>CRX.4443_full_mutant
GTTTCAGGAACAGTGGGGATGCCAGATGGCATAACCATCATAGTCTTTGTCCAGATGGCATAACCAGATGGCATAACCATCTTAGTCTTTGTCCTTGCTACATGTACTGAGGGCCCACCTACGCTGGGATCCAGGTGAGTGACAGCCTCAGCTCAGGAAGACAG
>CRX.900
CTCCCCTGGTGGTGGGGGGAAGTTGTTTATTGCGCCTGCGCCAATCCGTGGCTTCCTGGGAACTGAAGTTCCGGAGGATCTTGCATACCCCTTTCCGCTGCCCCTGCACAGACTACAAATCCCTTGGTGCACTGCGCGATAGTGCCGGCGGGGAGGGGCAGAAG
>CRX.900_full_mutant
CTCCCCTGGTGGTGGGGGGAAGTTGTTTATTGCGCCTGCGCCAATCCGTGGCTTCCTGGGAACTGAAGTTCCGGAGGATCTTGCATACCCCTTTCCGCTGCCCCTGCACAGACTACAACTCCCTTGGTGCACTGCGCGATAGTGCCGGCGGGGAGGGGCAGAAG
>CRX.3940
AGATGTGGCGCCCGAGCGACCCAGCGCTGAGATGCGCCATGTCGGAACTGCTAACCTCTCCCTGCTAATCCTCATCTGGAAGTACAGGCATTAGTGACAGAGCTATAGGATTAAGTGGGTTTGTGTAGGAAGCACTGAACCCTGCTTCAGAGGGTGGAGCCACT
>CRX.3940_full_mutant
AGATGTGGCGCCCGAGCGACCCAGCGCTGAGATGCGCCATGTCGGAACTGCTAACCTCTCCCTGCTACTCCTCATCTGGAAGTACAGGCATTAGTGACAGAGCTATAGGGTTAAGTGGGTTTGTGTAGGAAGCACTGAACCCTGCTTCAGAGGGTGGAGCCACT
>CRX.276
TCCTGCAGCGATTTCCTTTCCCTGCACCCGCCCAGATCCAGAAACAGGAAGCGGTCCGATGGCTAAATCCTTCCCACGGAACTGCACGTGTTCGGGCAAGTAGTTCCGTCATGGCTCCGGAAGTAGCTGTGCCTTTCGCTGAGCGTTTCCCAGGACTGGTACCA
>CRX.276_full_mutant
TCCTGCAGCGATTTCCTTTCCCTGCACCCGCCCAGATCCAGAAACAGGAAGCGGTCCGATGGCTAACTCCTTCCCACGGAACTGCACGTGTTCGGGCAAGTAGTTCCGTCATGGCTCCGGAAGTAGCTGTGCCTTTCGCTGAGCGTTTCCCAGGACTGGTACCA
>CRX.4167
CCAAGGCGGACCGGCGCCTCTGTCCCAGTCCCACTGTAGATGTAGATTAGCGGTAAGTACCGCCCCCTGACTGTCCAATCACTTTACAGATTTCGACCCAGACTCCACCCAGAACCAATTGGCGATCTTATCTGGGCTTCCTGCCTGAAGGCTTCCGCCCATCC
>CRX.4167_full_mutant
CCAAGGCGGACCGGCGCCTCTGTCCCAGTCCCACTGTAGATGTAGGTTAGCGGTAAGTACCGCCCCCTGACTGTCCAATCACTTTACAGATTTCGACCCAGACTCCACCCAGAACCAATTGGCGATCTTATCTGGGCTTCCTGCCTGAAGGCTTCCGCCCATCC
>CRX.1437
ACTCCTGCCTCAGAAATGGCGCCGTCTGGAGAGCTCTGGTTGGAGGACGGTGACTCGCGAGGCACTCTGGGAAATGTAGTTCTTCCTGCACTCTTTAAGGCTTAACTCCTGGGCAAGGCGGTGCGGAGACCCAAAGGGTAGAGAGGGGAGGAGGGAAGAGGGTG
>CRX.1437_full_mutant
ACTCCTGCCTCAGAAATGGCGCCGTCTGGAGAGCTCTGGTTGGAGGACGGTGACTCGCGAGGCACTCTGGGAAATGTAGTTCTTCCTGCACTCTTTAAGGGTTAACTCCTGGGCAAGGCGGTGCGGAGACCCAAAGGGTAGAGAGGGGAGGAGGGAAGAGGGTG
>CRX.3036
GCCATCACTGAATTTAGTAATCCAGACAGATTACCAGAGGGGGCCTATTTTTAGGGTCCGTCTGTTGCTGTGGCGGTTGCAGCTGATCGGATTATGGCTCCATCCTACCCAAGTAGAATGCATTGATGCTTCAAGAGAAACCTCACTCCACTCCTGTAATTACA
>CRX.3036_full_mutant
GCCATCACTGAATTTAGTACTCCAGACAGGTTACCAGAGGGGGCCTATTTTTAGGGTCCGTCTGTTGCTGTGGCGGTTGCAGCTGATCGGGTTATGGCTCCATCCTACCCAAGTAGAATGCATTGATGCTTCAAGAGAAACCTCACTCCACTCCTGTAATTACA
>CRX.6066
AGGGCGAGAGCCGCTTCACTGAAAAGCAACTGAAAGCCTCACCAGACCTCCCAGGAAAGGGGATTAAGTGTGTAAGATAAAGAGCTAAGAGGCAGCAGTCATAGCCAGATGGAACCAGTCTCTAGTCCTGACCCTGCAGAACCTCCGCTGTCTCACTTACACGT
>CRX.6066_full_mutant
AGGGCGAGAGCCGCTTCACTGAAAAGCAACTGAAAGCCTCACCAGACCTCCCAGGAAAGGGGGTTAAGTGTGTAAGATAAAGAGCTAAGAGGCAGCAGTCATAGCCAGATGGAACCAGTCTCTAGTCCTGACCCTGCAGAACCTCCGCTGTCTCACTTACACGT
>CRX.5747
GGCCCCTTGCGGTCGGGGGTAGAACGACGACGCCTCCACGGAGGTCATGGAAACTCGCAAGGGCACTGCTAATCGCTGCCTATAAATCCTGTGAAGCTTGTATGTGAGGATGCGCAGTCCACAGTGCTCAGCGCTCTGCTTCCAGTTAATCATCCGCTACGCTA
>CRX.5747_full_mutant
GGCCCCTTGCGGTCGGGGGTAGAACGACGACGCCTCCACGGAGGTCATGGAAACTCGCAAGGGCACTGCTAATCGCTGCCTATAACTCCTGTGAAGCTTGTATGTGAGGATGCGCAGTCCACAGTGCTCAGCGCTCTGCTTCCAGTTACTCATCCGCTACGCTA
>CRX.3687
CTGGAGTCGCCGCCTGAGCCCCACCCCAACACCGACGGGCTCCCGCCCCACCACGCCGGCTCCTCCCAGCGTCCCGGGCTTAGCCCCTCCCCACGCTCGGCCCGGCGTGCGGACGTGGCGCCGCGAGGCCTGCTTACCAGTCGGAGCTCCGCCTTCCGCTGCAA
>CRX.3687_full_mutant
CTGGAGTCGCCGCCTGAGCCCCACCCCAACACCGACGGGCTCCCGCCCCACCACGCCGGCTCCTCCCAGCGTCCCGGGGTTAGCCCCTCCCCACGCTCGGCCCGGCGTGCGGACGTGGCGCCGCGAGGCCTGCTTACCAGTCGGAGCTCCGCCTTCCGCTGCAA
>CRX.5513
CTCCTCTCCCTGTCCTTCCTGCCTGCTGCCCACTAAGCAGATTCTATTATTACCTTACTGCAGATTACTGGCCTCCTGCTTGAGAGTGTGCAGGCAGGCACTGGCACAGGGGTGGAGCCAGGGTTTCTGTCCCTGACAGCAGGTGACTGCAGGGTTCAGTGTGA
>CRX.5513_full_mutant
CTCCTCTCCCTGTCCTTCCTGCCTGCTGCCCACTAAGCAGATTCTATTATTACCTTACTGCAGGTTACTGGCCTCCTGCTTGAGAGTGTGCAGGCAGGCACTGGCACAGGGGTGGAGCCAGGGTTTCTGTCCCTGACAGCAGGTGACTGCAGGGTTCAGTGTGA
>CRX.4415
GCCTTGCCCAATAGGGACTGGCCGAACGCCTCGGGCAGAGCTGAGAATGTTGACAGATGCGAAGCTTGGCTAGGATAGGCTGGCTCCAGTAGTAACAATTTAGAAGCCCAAGCTTAGCAACAGCACGTGGTGGCCCAGCCCCAGTGCTCGCTGACTGGCGGCCA
>CRX.4415_full_mutant
GCCTTGCCCAATAGGGACTGGCCGAACGCCTCGGGCAGAGCTGAGAATGTTGACAGATGCGAAGCTTGGCTAGGATAGGCTGGCTCCAGTAGTAACAATTTAGAAGCCCAAGGTTAGCAACAGCACGTGGTGGCCCAGCCCCAGTGCTCGCTGACTGGCGGCCA
>CRX.1773
GCACTTGAATGGTCACTGCGGGTTGCGCCTCCCCAGAAAAGGCTCATTCCGCAGAGAGGGTATTTGGGACGACTTTGACAGCAGGCTAGAGACCGCCCGCGGGATTAAAAGAAGAGTTTACTTACGTCAGCCTCCCGTGTACACCGTGTGGGGGCCCAGGGGTG
>CRX.1773_full_mutant
GCACTTGAATGGTCACTGCGGGTTGCGCCTCCCCAGAAAAGGCTCATTCCGCAGAGAGGGTATTTGGGACGACTTTGACAGCAGGCTAGAGACCGCCCGCGGGGTTAAAAGAAGAGTTTACTTACGTCAGCCTCCCGTGTACACCGTGTGGGGGCCCAGGGGTG
>CRX.5239
CGCCTTCATAACTACGCGCCGGGGCTAGGCGGCGGTCGACGGAAATCGGGCGGGGCTCCAGCCGAGCTAGGCAGCTCCCATTATAAGTGAGGGCACACTGGCAGCAGATGAAAGGACGTGGTCGAATGCAAAGCTTATCCCGCCATCTTTGTTGAGGTCAAAAC
>CRX.5239_full_mutant
CGCCTTCATAACTACGCGCCGGGGCTAGGCGGCGGTCGACGGAAATCGGGCGGGGCTCCAGCCGAGCTAGGCAGCTCCCATTATAAGTGAGGGCACACTGGCAGCAGATGAAAGGACGTGGTCGAATGCAAAGCTTCTCCCGCCATCTTTGTTGAGGTCAAAAC
>CRX.1947
CCTGTGAAGGGTGGGCTCTGCATTGACTGCTCCCGTGACCTTGACGGCTGATCCTCTGCCTCAGCAGGTAGGAGGATCAGGCGTGAAGCCTGTGATTAGCCTCCTGCTGTAAGCTGATTTGAAAGCTGTCCACCCCTTTGCACTTTGCTTCTGCACTTTTGCCT
>CRX.1947_full_mutant
CCTGTGAAGGGTGGGCTCTGCATTGACTGCTCCCGTGACCTTGACGGCTGCTCCTCTGCCTCAGCAGGTAGGAGGGTCAGGCGTGAAGCCTGTGGTTAGCCTCCTGCTGTAAGCTGATTTGAAAGCTGTCCACCCCTTTGCACTTTGCTTCTGCACTTTTGCCT
>CRX.3562
TGGAACATGGCCAAGTGTTTACTGGAAGGATGGGGTGAAATCTGCCGTCTGTCAGAATGAGTTTCAAGTAGCGCGATTAAGTGAAGCCAGATCATTAGCAGTTGACATTGACCCCAGGCGGCTAAGGGAGGTGAGCTCCGCCCAGGGAGCGTTTGACCTACATC
>CRX.3562_full_mutant
TGGAACATGGCCAAGTGTTTACTGGAAGGATGGGGTGAAATCTGCCGTCTGTCAGAATGAGTTTCAAGTAGCGCGGTTAAGTGAAGCCAGATCATTAGCAGTTGACATTGACCCCAGGCGGCTAAGGGAGGTGAGCTCCGCCCAGGGAGCGTTTGACCTACATC
>CRX.2814
ACACACACACACACACACACACACACATCTGCTGAGTACTCAGGATTCACAGAGGTCCAGTGAGAGCCTTGGATTATCTACACTTAAGAGCCAAGGGTCTTAAAAAGGGAATTGGATACTTGCCAAGCTTTGGTTTCATTTTGTGCTGAGCTGTACAGAAGGGC
>CRX.2814_full_mutant
ACACACACACACACACACACACACACATCTGCTGAGTACTCAGGATTCACAGAGGTCCAGTGAGAGCCTTGGGTTATCTACACTTAAGAGCCAAGGGTCTTAAAAAGGGAATTGGATACTTGCCAAGCTTTGGTTTCATTTTGTGCTGAGCTGTACAGAAGGGC
>CRX.1157
TCCCAAAAACTTGGCGGGCTCCCCGCTCCCTCCACTGGACCAAGGAGATGCAAAGACCTCCACACTCCTAGAGAGGACGCTTAGGCTCCTGCAGAGGATTTCCGCCCTCAGCTCACTTCCGGCCTCGCCCTACAGGCGCTGGTGCCCTGCGTTTACTCTATTCT
>CRX.1157_full_mutant
TCCCAAAAACTTGGCGGGCTCCCCGCTCCCTCCACTGGACCAAGGAGATGCAAAGACCTCCACACTCCTAGAGAGGACGCTTAGGCTCCTGCAGAGGGTTTCCGCCCTCAGCTCACTTCCGGCCTCGCCCTACAGGCGCTGGTGCCCTGCGTTTACTCTATTCT
>CRX.5335
CGCAGAAAATTGATTTGAGGCTTGCAGATGAACCTGGGCTGGGCTGCCTCATCCTAGGGCTCCCCAAGCCAATTAGTGACTTAAGCCCTGCCCACGCGCACTCGCAACACTCATTCATATATCAAACCCTTCACTCCTGTTCGGTGCCTCACACAGGACGCTGG
>CRX.5335_full_mutant
CGCAGAAAATTGATTTGAGGCTTGCAGATGAACCTGGGCTGGGCTGCCTCATCCTAGGGCTCCCCAAGCCAATTAGTGACTTACGCCCTGCCCACGCGCACTCGCAACACTCATTCATATATCAAACCCTTCACTCCTGTTCGGTGCCTCACACAGGACGCTGG
>CRX.4785
AGCGTGTGCCTCTAGATTAGGGCTAATCAGGGGCAGGCTGAGCAGATGGAGGGGCAGCCACGGCCTGATTACTGAGCGTCAGCATTTAATCATCTCTCTTCCAAGGGCAGCCGCCCGACTTAGTGCATCCTGGGTTTCAAAGCCTTCAGTCCCTCCCCCGTGCC
>CRX.4785_full_mutant
AGCGTGTGCCTCTAGGTTAGGGCTACTCAGGGGCAGGCTGAGCAGATGGAGGGGCAGCCACGGCCTGATTACTGAGCGTCAGCATTTACTCATCTCTCTTCCAAGGGCAGCCGCCCGACTTAGTGCATCCTGGGTTTCAAAGCCTTCAGTCCCTCCCCCGTGCC
>CRX.1421
GGGCGGATCTCATGCTGATTCTGGCGAATTAAGAGCAAGGGAAAAGCGGCTTGCAGACATCAAGGGGACTTCTTCAGAGGAACTCGAGAACTGAGCAATTGATTGGAGCCCTAGCCAGGTCGTAGGTGGAGCTTTGCCGCCTACTGGTCCAGGTTGAGAAGGAG
>CRX.1421_full_mutant
GGGCGGATCTCATGCTGATTCTGGCGAGTTAAGAGCAAGGGAAAAGCGGCTTGCAGACATCAAGGGGACTTCTTCAGAGGAACTCGAGAACTGAGCAATTGATTGGAGCCCTAGCCAGGTCGTAGGTGGAGCTTTGCCGCCTACTGGTCCAGGTTGAGAAGGAG
>CRX.3464
GCAAGGCTGCCTTCAGGGATGATAGTTGGAAGAACTCCTCCCGGGGAGAATCTGTAGGGTTAACGGGTGACTTCCCAGGATCTCCGCCTGCGTGGCAGGAGATTTAACACCCTCTCCGCGGCGATTGGCTCCAGTGGTAGAGGTGTGTCTGCCCCGCGGCGCCC
>CRX.3464_full_mutant
GCAAGGCTGCCTTCAGGGATGATAGTTGGAAGAACTCCTCCCGGGGAGAATCTGTAGGGTTAACGGGTGACTTCCCAGGATCTCCGCCTGCGTGGCAGGAGGTTTAACACCCTCTCCGCGGCGATTGGCTCCAGTGGTAGAGGTGTGTCTGCCCCGCGGCGCCC
>CRX.4481
AGAGGCTTATACTAAAAATACATTCTCTTCCATGGCATTAATCTCCAAACGTGTTTGTACCCTGTACTATACATATCTGTCCTTAAGATCACCAGAGGATCTGAAGCTCCAACATGCATGACTAAATCGGAAGGCATCTTCTGCTTTACCTCATGGGAATGCAA
>CRX.4481_full_mutant
AGAGGGTTATACTAAAAATACATTCTCTTCCATGGCGTTACTCTCCAAACGTGTTTGTACCCTGTACTATACATATCTGTCCTTAAGATCACCAGAGGATCTGAAGCTCCAACATGCATGACTAAATCGGAAGGCATCTTCTGCTTTACCTCATGGGAATGCAA
>CRX.3738
CCAACAACGCCGCCGCCGCCATCTCCGCGCTGTTCTGCTGGATTCCAAAAGCTGCTTGGCTTATTCTTGAAAGCGTCCCTCCCTGCGCAAGCTTCTTGTCCCCGATCCGCCACCGTAGCTCCGAAGAGCAAGTAGGCGTCTCCGCAAGAGCCAATCACAAAACT
>CRX.3738_full_mutant
CCAACAACGCCGCCGCCGCCATCTCCGCGCTGTTCTGCTGGATTCCAAAAGCTGCTTGGGTTATTCTTGAAAGCGTCCCTCCCTGCGCAAGCTTCTTGTCCCCGATCCGCCACCGTAGCTCCGAAGAGCAAGTAGGCGTCTCCGCAAGAGCCAATCACAAAACT
>CRX.4444
ACAGTGTCAGTAAGCCAGGAACATCACCCTCCACATGTCTCACTCAATTACCCTCCAGATGCTCATGTCCAAATCTCATTAGGCTGAGCTTCTGGGTCAGCCAATTCCTAAGAGGATATTAAAGCATACACAACCTCCTCTCCCCGCAACACCCAGACCATACA
>CRX.4444_full_mutant
ACAGTGTCAGTACGCCAGGAACATCACCCTCCACATGTCTCACTCAATTACCCTCCAGATGCTCATGTCCAACTCTCATTAGGCTGAGCTTCTGGGTCAGCCAATTCCTAAGAGGATATTAAAGCATACACAACCTCCTCTCCCCGCAACACCCAGACCATACA
>CRX.16
GAAGTGCGTTGTGGGCAGTAAAACAGGCCCATTTAAGAGACATCGCTACCAAATCCCAACCAATGAGATGCTAGGACTTCTTGGTTCCCAGAATGCAGCGCCATCCGGATCCAATTTCTGCCGAGAAAAGCTGAGCCGGCGAGGCAGCAGTGCATTCTGGGATA
>CRX.16_full_mutant
GAAGTGCGTTGTGGGCAGTAAAACAGGCCCATTTAAGAGACATCGCTACCAACTCCCAACCAATGAGATGCTAGGACTTCTTGGTTCCCAGAATGCAGCGCCATCCGGATCCAATTTCTGCCGAGAAAAGCTGAGCCGGCGAGGCAGCAGTGCATTCTGGGATA
>CRX.2288
TACGTGGTGAGACCCGACCCAATGGGAGACAGCGCAAGGGAAACGTGAACCGGAAGTCCGTCCTGACTAGCGGCCGTTGGCTTATGACGCCTAACTCGCGTGCTGAGGCTTGCGACCCGGGCCCTGCGACTTAAGTTCTGTGCGGGCCTGAGAAGCCGGTCAGG
>CRX.2288_full_mutant
TACGTGGTGAGACCCGACCCAATGGGAGACAGCGCAAGGGAAACGTGAACCGGAAGTCCGTCCTGACTAGCGGCCGTTGGGTTATGACGCCTAACTCGCGTGCTGAGGCTTGCGACCCGGGCCCTGCGACTTAAGTTCTGTGCGGGCCTGAGAAGCCGGTCAGG
>CRX.811
AAGTAGTGAACGCACGGGAGAGGTTGATGTTGCCAAGGGGCGGGGCTTGAAGAGGAATGGTGGCTTGGTGGGAGGGGTGCCAAGCAAGTGGGCGGGGCTTATTAGCCACCCTGGGGATCTTAGGTGGATACGTCCGTAAGGTCCCCCGTCGAGAGGTGCACGGG
>CRX.811_full_mutant
AAGTAGTGAACGCACGGGAGAGGTTGATGTTGCCAAGGGGCGGGGCTTGAAGAGGAATGGTGGCTTGGTGGGAGGGGTGCCAAGCAAGTGGGCGGGGGTTATTAGCCACCCTGGGGATCTTAGGTGGATACGTCCGTAAGGTCCCCCGTCGAGAGGTGCACGGG
>CRX.2071
CGGGGCAGAGGGCGCGCGGCCCAGCGGATCGCGGATCGCGCCCTCGCCCTTGCGGCGCCTGCGCGCCACGCTAGCAGCCAACGATCCGCTTTGTGAGCCGGCAGCTAGTCCATGCTGACGGCAGCCTTCGGGACCGTCCTGGGTCCTCGGCTTACCGACTCCAG
>CRX.2071_full_mutant
CGGGGCAGAGGGCGCGCGGCCCAGCGGATCGCGGATCGCGCCCTCGCCCTTGCGGCGCCTGCGCGCCACGCTAGCAGCCAACGATCCGCTTTGTGAGCCGGCAGCTAGTCCATGCTGACGGCAGCCTTCGGGACCGTCCTGGGTCCTCGGGTTACCGACTCCAG
>CRX.2971
ATTGCCCACAGCTGCTCCTTCTGATTAGACAGCAGTTTTACCACATGAGCCTCTATTGGCTTTGAGGCCTATCAATCTTACGTGGGCATTTAAGCGGCACCAGAAAGCCGGACCAGGATAGGCCAGGGCCTGAGGGTAGAGGTCACGTGTCAGTCCCGCAGGTG
>CRX.2971_full_mutant
ATTGCCCACAGCTGCTCCTTCTGGTTAGACAGCAGTTTTACCACATGAGCCTCTATTGGCTTTGAGGCCTATCAATCTTACGTGGGCATTTAAGCGGCACCAGAAAGCCGGACCAGGATAGGCCAGGGCCTGAGGGTAGAGGTCACGTGTCAGTCCCGCAGGTG
>CRX.5226
ATGTGCTGGTGGAGCTTTAGGACCTAAGGCAGGTGGAGTGCTAGGAGTTCAAGCAAGGTCAGAACTAAGCGGCTTATGTGTTGAAAGCTCAGTTCCCAGCTTAGTGTTCAGAGTTGGGGTTTGTGTGTGACTTGATCAAAGGGCTCTGACTCCACACTAGACTT
>CRX.5226_full_mutant
ATGTGCTGGTGGAGCTTTAGGACCTAAGGCAGGTGGAGTGCTAGGAGTTCAAGCAAGGTCAGAACTAAGCGGGTTATGTGTTGAAAGCTCAGTTCCCAGGTTAGTGTTCAGAGTTGGGGTTTGTGTGTGACTTGATCAAAGGGCTCTGACTCCACACTAGACTT
>CRX.5884
AATAACTACAAGTTGGCCTCTATAATCCAGGATCCTAAACGCTGGTTCCCTAGGCTCTGGGAATGCACTTCTGCTAACTGCCTGGCTGCGGGCCTCTTAGCATCTCCCGGTTGCTAAGTAACTTCCTCCCCCCGCCCACGTTCCCAAGGAAACCGCCCGCGTTA
>CRX.5884_full_mutant
AATAACTACAAGTTGGCCTCTATACTCCAGGATCCTAAACGCTGGTTCCCTAGGCTCTGGGAATGCACTTCTGCTAACTGCCTGGCTGCGGGCCTCTTAGCATCTCCCGGTTGCTAAGTAACTTCCTCCCCCCGCCCACGTTCCCAAGGAAACCGCCCGCGTTA
>CRX.1154
AAGGAATCTTAATAAAGAAAATGCCTCAATAGGATTAGCCTGTAAGCCAGCCTATGGGGCATTTTCTTGATTGAGGATTAATATGGGAAGGCCCAGCTTACTGTAGGCAGTGGCACCACTGAGCTAGCAGTCCTGGATGCTATCAGACATCAGGCTGAGCAAGC
>CRX.1154_full_mutant
AAGGAATCTTAATAAAGAAAATGCCTCAATAGGGTTAGCCTGTACGCCAGCCTATGGGGCATTTTCTTGATTGAGGGTTAATATGGGAAGGCCCAGCTTACTGTAGGCAGTGGCACCACTGAGCTAGCAGTCCTGGATGCTATCAGACATCAGGCTGAGCAAGC
>CRX.403
ACCCCCGCCCTGAGTCCGCCCCTGAAGAGCTGCCTTTTAACCCTTTGCCCCGTGAGGCTCCGCCTCCCACTTAAGCCACGCCCCTCAGTCCCAGGCTGGTCTCTCAAGCTTTGGTTTTGGCCCCACCCAGCTCCCCGGCAGGCCGCTTGCGGACTTGGCGACTA
>CRX.403_full_mutant
ACCCCCGCCCTGAGTCCGCCCCTGAAGAGCTGCCTTTTAACCCTTTGCCCCGTGAGGCTCCGCCTCCCACTTACGCCACGCCCCTCAGTCCCAGGCTGGTCTCTCAAGCTTTGGTTTTGGCCCCACCCAGCTCCCCGGCAGGCCGCTTGCGGACTTGGCGACTA
>CRX.5929
CGTGTCGCCAAAAGGACACACGGACTGTGAAGAGAGGATTTGATCCTTTGAGAGGATTTGTGGACCAGATGCTCCACAGGACTAAGTCTGGTTTATACAAGCCTGGAAATGAAGAGCTGCTGGCGCCACTGGGTGGCAGCGCTGAGCTCGTCGTTGCTTCTCTT
>CRX.5929_full_mutant
CGTGTCGCCAAAAGGACACACGGACTGTGAAGAGAGGGTTTGCTCCTTTGAGAGGGTTTGTGGACCAGATGCTCCACAGGACTAAGTCTGGTTTATACAAGCCTGGAAATGAAGAGCTGCTGGCGCCACTGGGTGGCAGCGCTGAGCTCGTCGTTGCTTCTCTT
>CRX.907
GGCAAATCTGGCTCCAGCTGGAAGCTGGGGCGGGCGCAGGCTCGGAGCGCAAAGGCAGCCGGGGAATAAGGCGGGGCTAAGATGCACGATGAAGGGGCGTGGCCGATTTAGGAAGCTACCCTAAATTCCCGCCCCTCCGGAATTGGAATCGCGGGGAAAAAAAA
>CRX.907_full_mutant
GGCAACTCTGGCTCCAGCTGGAAGCTGGGGCGGGCGCAGGCTCGGAGCGCAAAGGCAGCCGGGGAATAAGGCGGGGCTAAGATGCACGATGAAGGGGCGTGGCCGATTTAGGAAGCTACCCTAAATTCCCGCCCCTCCGGAATTGGAATCGCGGGGAAAAAAAA
>CRX.4079
CGCCTGGGAGGCGTCACGAAAAAGAGGCCCGACTTCCGCTTAACCCAGGGCACATAGCGCTCTAAGTTCTCGCGAGAACAGCCGGCGGAAGTGACTTTAGAGGGGCGTTACTTCCGGGCGTAGATTAACTAGACTATGGAGAGGCCGGTTTGCAGCGAGCTGTC
>CRX.4079_full_mutant
CGCCTGGGAGGCGTCACGAAAAAGAGGCCCGACTTCCGCTTAACCCAGGGCACATAGCGCTCTAAGTTCTCGCGAGAACAGCCGGCGGAAGTGACTTTAGAGGGGCGTTACTTCCGGGCGTAGGTTAACTAGACTATGGAGAGGCCGGTTTGCAGCGAGCTGTC
>CRX.5844
AGCTTTCACAGCCTGGCAAGCTTGGTCAGAAATAGCCAAATCTCTGCTGTCACTGTGGGAATTACGTCTAATCCCATTATACAAATCAGACACCACCTGACTGTCATCTGGTTTTGGGCAGCCCTTACTGTGACATACATGCCTAGCTCCTTTCCTGGGGTACG
>CRX.5844_full_mutant
AGCTTTCACAGCCTGGCAAGCTTGGTCAGAAATAGCCAACTCTCTGCTGTCACTGTGGGAGTTACGTCTACTCCCATTATACAAATCAGACACCACCTGACTGTCATCTGGTTTTGGGCAGCCCTTACTGTGACATACATGCCTAGCTCCTTTCCTGGGGTACG
>CRX.1611
AGGCCCTGCCGGCTGGGCCTCTTGTCCACCTTGCACTAAGCAGCTTTATGGGGAGATAAATGGGTGTGATTATTGGCTCAAATGAGGGTTAGAGATTATCTGTGGATTTCTCTCTCCCCTTGCAGCAGACACAATGGAGAGGGGATTAGCTGTAATGTCAGAGC
>CRX.1611_full_mutant
AGGCCCTGCCGGCTGGGCCTCTTGTCCACCTTGCACTAAGCAGCTTTATGGGGAGATAAATGGGTGTGGTTATTGGCTCAAATGAGGGTTAGAGGTTATCTGTGGATTTCTCTCTCCCCTTGCAGCAGACACAATGGAGAGGGGGTTAGCTGTAATGTCAGAGC
>CRX.4135
ACCCTCGTTTCCGGTCTCAGGACATCACCCAAGCCACAACTTTGGGCCCATTGCGCAATCCCTACTCTTCCACAGAGGCTTAGGTTTCACTCTAGACGCAGAGCGGTCCTTCCCGTATCCGGCGGCTGAGCTTGCTGGGAGCGGAAGCCCACCTCCAACGCAGA
>CRX.4135_full_mutant
ACCCTCGTTTCCGGTCTCAGGACATCACCCAAGCCACAACTTTGGGCCCATTGCGCAATCCCTACTCTTCCACAGAGGGTTAGGTTTCACTCTAGACGCAGAGCGGTCCTTCCCGTATCCGGCGGCTGAGCTTGCTGGGAGCGGAAGCCCACCTCCAACGCAGA
>CRX.4163
GGTAGCAGTGTGACCAGGGCAGCCCCTCCCCCACACGCTGCTCGCGCACCAGCTGCAGGCACTGCAGCTAGCTCAGCCGTGCTGGGATGAAGGGGATTTAGCTCCTTAACTCATTAAATGTCAGAAGGCATCGCGGAGGATGGAATCAAGCTCCAGCTGCTCCT
>CRX.4163_full_mutant
GGTAGCAGTGTGACCAGGGCAGCCCCTCCCCCACACGCTGCTCGCGCACCAGCTGCAGGCACTGCAGCTAGCTCAGCCGTGCTGGGATGAAGGGGGTTTAGCTCCTTAACTCATTAAATGTCAGAAGGCATCGCGGAGGATGGAATCAAGCTCCAGCTGCTCCT
>CRX.4457
GCGTGAGACTCCGGCTGCCCGCATTGCGCACATGCGCAGTGGCGCGAGCGCGCCGCGCCAATCCTGCGGCGCTCCGGAGCGGGTCTCGGGCGGGCTGATCCAGTTCTCCGGGTTTTTTGTGGCTCCCTGCGGGAGGCAGGCAATGCAGGAGCTGGGAAATCTCT
>CRX.4457_full_mutant
GCGTGAGACTCCGGCTGCCCGCATTGCGCACATGCGCAGTGGCGCGAGCGCGCCGCGCCAATCCTGCGGCGCTCCGGAGCGGGTCTCGGGCGGGCTGCTCCAGTTCTCCGGGTTTTTTGTGGCTCCCTGCGGGAGGCAGGCAATGCAGGAGCTGGGAAATCTCT
>CRX.4755
ATCCCGGAGTAGGGTGGCGCTGCCAATCACAGCGCTCGCAGCCGCAGGAGCCGGGTCCGGAACGCCCAGAGGCGGGGCCGGAGGCGGGGCGCCGACACAGGATTAGTTGCCATTCCGAGTGAGAAGCGGGTCGAGGTGGCGGCGGCAGCGGCGGCGGCGTTTGC
>CRX.4755_full_mutant
ATCCCGGAGTAGGGTGGCGCTGCCAATCACAGCGCTCGCAGCCGCAGGAGCCGGGTCCGGAACGCCCAGAGGCGGGGCCGGAGGCGGGGCGCCGACACAGGGTTAGTTGCCATTCCGAGTGAGAAGCGGGTCGAGGTGGCGGCGGCAGCGGCGGCGGCGTTTGC
>CRX.2557
TGGAGCCAGGGGCAGAAACTTCAGAACATCCGTGTTCCTCATTTGACAGTTCCAGCAAGGAAGTAACAGCGGCTCTGATTGGCGAAAGATGCTGGACCCGCCTTCTTATTCGTGAGTAGCAGGATCAACAACCTCTCCCATACTTGACGCAAATGGGGAAAAAA
>CRX.2557_full_mutant
TGGAGCCAGGGGCAGAAACTTCAGAACATCCGTGTTCCTCATTTGACAGTTCCAGCAAGGAAGTAACAGCGGCTCTGATTGGCGAAAGATGCTGGACCCGCCTTCTTATTCGTGAGTAGCAGGGTCAACAACCTCTCCCATACTTGACGCAAATGGGGAAAAAA
>CRX.4440
ATGGCTGTCTAGTAGGGAGAGAGCCTTAGCACAAATCCCGCCATTTTAAGCCGAGGAGGCTCAGACAGGAAGAAAGGGCCATAAATGAGGTCACTGCCTAGAGAAAGGCCAGTGCACGTCACCTGTCCTCATCTAAGCCCTCCAGTAGACTTTTCCCAAGTATC
>CRX.4440_full_mutant
ATGGCTGTCTAGTAGGGAGAGAGCCTTAGCACAACTCCCGCCATTTTACGCCGAGGAGGCTCAGACAGGAAGAAAGGGCCATAAATGAGGTCACTGCCTAGAGAAAGGCCAGTGCACGTCACCTGTCCTCATCTACGCCCTCCAGTAGACTTTTCCCAAGTATC
>CRX.2986
GCCTGGGGAGCGACGCGGGAGGAAGGCGGTGGAGACCAGCAGGTCGGCGCAGGGGTGGGACCTGGCTTGGGGTGGCCCCGCCTCCAGGCCGACCCGGGATTTACTTCGAAAACTGATTGGGTCAGATCTGTGACAGTTCTCGTCGCCCAGGAAACTAGGGCCGG
>CRX.2986_full_mutant
GCCTGGGGAGCGACGCGGGAGGAAGGCGGTGGAGACCAGCAGGTCGGCGCAGGGGTGGGACCTGGCTTGGGGTGGCCCCGCCTCCAGGCCGACCCGGGGTTTACTTCGAAAACTGATTGGGTCAGATCTGTGACAGTTCTCGTCGCCCAGGAAACTAGGGCCGG
>CRX.2013
TAATTTTCAAGCAGGGAGGAGGAGGGCGGGGCTGGCCAAGTCTTGGGTGCTAAGAAGATAAATGGGATTTAAGGCGCACAGATGGAGAGCTGAGGCTAGGCCACTCAGAGGCAAAGGCCAAATGAAGATTAGGGACTGGTGCCTGGGGGCCAGGTCCCCTTCTG
>CRX.2013_full_mutant
TAATTTTCAAGCAGGGAGGAGGAGGGCGGGGCTGGCCAAGTCTTGGGTGCTAAGAAGATAAATGGGGTTTAAGGCGCACAGATGGAGAGCTGAGGCTAGGCCACTCAGAGGCAAAGGCCAAATGAAGGTTAGGGACTGGTGCCTGGGGGCCAGGTCCCCTTCTG
>CRX.3819
CCAACCTGCTGGCCTGAGCCAGCTGAAGGGCAGGCCTAGGAGGCCCTGAATGGGGCAGCTGAGTAAAGCTGGCCCCCCTTCTCCCCACCTTGGGGATTAGGGACTGAGGCTTAGTGTGGGGGGCAGCCGGCAGAAGCAGGATTAGTGGCGTAAAAAATAGATGT
>CRX.3819_full_mutant
CCAACCTGCTGGCCTGAGCCAGCTGAAGGGCAGGCCTAGGAGGCCCTGAATGGGGCAGCTGAGTAAAGCTGGCCCCCCTTCTCCCCACCTTGGGGGTTAGGGACTGAGGGTTAGTGTGGGGGGCAGCCGGCAGAAGCAGGGTTAGTGGCGTAAAAAATAGATGT
>CRX.2648
GCGCACGCGCACTCTTGCGGCGCCGCCAGCTGCTGTAACGCTGAGCTCTCCGCAACCCGCTTGGCCCTGGCTGCTCTAATCCCCCTGCTCCCGACCTGCAGCCCCGAGATAAGGACCCAGCTGCAGGCATAGATAAAGGAATCTGCCACACAAATCCGGGAGGC
>CRX.2648_full_mutant
GCGCACGCGCACTCTTGCGGCGCCGCCAGCTGCTGTAACGCTGAGCTCTCCGCAACCCGCTTGGCCCTGGCTGCTCTACTCCCCCTGCTCCCGACCTGCAGCCCCGAGATAAGGACCCAGCTGCAGGCATAGATAAAGGAATCTGCCACACAACTCCGGGAGGC
>CRX.5907
AGCTGAGAATGATGCCGGGGAGTAAGTGTGCTCTGGAAACCTCTGCCATTATTGTGACCTAGTAAACATCTAGGTCGGCGTGGAGCTAAGAAGATTATTATGACCCAGTAAACAAGTGGGTCAAATGGAGCTAAGAAAAGAGATCTTGACGAGCGTTAGAAATA
>CRX.5907_full_mutant
AGCTGAGAATGATGCCGGGGAGTAAGTGTGCTCTGGAAACCTCTGCCATTATTGTGACCTAGTAAACATCTAGGTCGGCGTGGAGCTAAGAAGGTTATTATGACCCAGTAAACAAGTGGGTCAAATGGAGCTAAGAAAAGAGATCTTGACGAGCGTTAGAAATA
>CRX.5232
CCCGCGTTCCTGGGACTGTCCGTACGCCGCCATGACGGGGGAGGACTAAGGGGCGGGAAGATCCTATCATCTCGCGAGATTTCAGGAGCACGATGTGGAGGAAACGTGCATCATGTGGTACGGCGAGGCTTAGGGCGGAGAAGGCGTGCCGTACGGGTTGGGAA
>CRX.5232_full_mutant
CCCGCGTTCCTGGGACTGTCCGTACGCCGCCATGACGGGGGAGGACTAAGGGGCGGGAAGATCCTATCATCTCGCGAGATTTCAGGAGCACGATGTGGAGGAAACGTGCATCATGTGGTACGGCGAGGGTTAGGGCGGAGAAGGCGTGCCGTACGGGTTGGGAA
>CRX.3668
CCCAAGGTCACTCCCCTTCCTCCTGCCTCCCCTTCCTTCTAGCTCCAGTATCTGCATAAACCCACCTTCTCCAAGGGGTGATTGGCTGGGCGCGCCGCCACTCCCCCGTGTGAGCCGGATTATGATAGGGCCGAGGGAGAAGCTGTCCGGAGAACGTGATCGGC
>CRX.3668_full_mutant
CCCAAGGTCACTCCCCTTCCTCCTGCCTCCCCTTCCTTCTAGCTCCAGTATCTGCATAAACCCACCTTCTCCAAGGGGTGATTGGCTGGGCGCGCCGCCACTCCCCCGTGTGAGCCGGGTTATGATAGGGCCGAGGGAGAAGCTGTCCGGAGAACGTGATCGGC
>CRX.5231
GGAACCAAATTGCCGCGGCGCTTGCCGGGATTTCAAGTACCCAGCTGGGTTTCCGAAAGGCCGGCAGCACCGGAGGCGACTCCGTTTCCCAGAAATCAATGCGTCACATGGAGGTGGAGTGCGCGCGCTGGATGCCGGGAGATGTAGTCCGTGTGAAGACTCCG
>CRX.5231_full_mutant
GGAACCAAATTGCCGCGGCGCTTGCCGGGGTTTCAAGTACCCAGCTGGGTTTCCGAAAGGCCGGCAGCACCGGAGGCGACTCCGTTTCCCAGAAATCAATGCGTCACATGGAGGTGGAGTGCGCGCGCTGGATGCCGGGAGATGTAGTCCGTGTGAAGACTCCG
>CRX.4756
GCCCGAGGATCTGGCGGAGCATGTTTGCGGCACAGGCCTACCTACACGCAGAGAGAAGATTAGGACACACGCTAAGCCGCTTCTGCAACCTGGCTGAGCGGACGTCCAAAGTCACCCAGGACCTCCTACCTGAAGGACCCCTGGCGCTGAGGGCAGCCTGCAGC
>CRX.4756_full_mutant
GCCCGAGGATCTGGCGGAGCATGTTTGCGGCACAGGCCTACCTACACGCAGAGAGAAGGTTAGGACACACGCTACGCCGCTTCTGCAACCTGGCTGAGCGGACGTCCAAAGTCACCCAGGACCTCCTACCTGAAGGACCCCTGGCGCTGAGGGCAGCCTGCAGC
>CRX.4451
AGAGCAGAGCAGTCATACGCTTAGAGACAGAAGAAGGTCTCCAAATGGAAGGCACATCTTAACGCTAACAAAGCAAAGGATTAACAGTGTGATGTGTCAATAATCCTCCAGCTGGCTTAAAATTTCAAATCCACAGACAGTAGAATGCAAGGAATAGGAATTGT
>CRX.4451_full_mutant
AGAGCAGAGCAGTCATACGCTTAGAGACAGAAGAAGGTCTCCAAATGGAAGGCACATCTTAACGCTAACAAAGCAAAGGGTTAACAGTGTGATGTGTCAATACTCCTCCAGCTGGGTTAAAATTTCAACTCCACAGACAGTAGAATGCAAGGAATAGGAATTGT
>CRX.489
AGCACTTCTGTCACATCCCCTAACCCTCTCTGAGTGCTAATCCGCACTGTCCCTTCATAGATCTCTCTTAATTGGCTGACGCCCAGCAGAACACCGGGGCCCTAAAGCTAATCAGATTCTCGTGTTCCCGTAAGACTTACTGAGCAGCCTGCAAGTCACGGAGG
>CRX.489_full_mutant
AGCACTTCTGTCACATCCCCTAACCCTCTCTGAGTGCTACTCCGCACTGTCCCTTCATAGATCTCTCTTAATTGGCTGACGCCCAGCAGAACACCGGGGCCCTAAAGCTACTCAGATTCTCGTGTTCCCGTAAGACTTACTGAGCAGCCTGCAAGTCACGGAGG
>CRX.2787
AGCCGGAAAGGGGTGGGGGAAGGGCGTTTTCAGGTTTTATTAGTAGGCTTCTTTCTGCGCCTGCGCAAAAGTGAACCTCCACTAGCCCGGATTTCTCACTCTAATCTATCTACCCTACTCTACCACTCTGCTACGAGACAAGTGACCCTGAACATTGAAATTCT
>CRX.2787_full_mutant
AGCCGGAAAGGGGTGGGGGAAGGGCGTTTTCAGGTTTTATTAGTAGGCTTCTTTCTGCGCCTGCGCAAAAGTGAACCTCCACTAGCCCGGGTTTCTCACTCTACTCTATCTACCCTACTCTACCACTCTGCTACGAGACAAGTGACCCTGAACATTGAAATTCT
>CRX.4681
AGTCACTCGCCTGAATCTAGATTGCAATTGGTCTTGGTTGAAAAAGCAGGTTTGTGGTCTCTGGGTCTCTAATACCCTAAAGTTGAGACCTGTAGTCCCCGCCTCCTGGGCGGGTCTCATTGGCTCCATCTCCAGCCTCGAGAGTTGTGATTGGATGTCGCTGC
>CRX.4681_full_mutant
AGTCACTCGCCTGAATCTAGATTGCAATTGGTCTTGGTTGAAAAAGCAGGTTTGTGGTCTCTGGGTCTCTACTACCCTAAAGTTGAGACCTGTAGTCCCCGCCTCCTGGGCGGGTCTCATTGGCTCCATCTCCAGCCTCGAGAGTTGTGATTGGATGTCGCTGC
>CRX.3705
AGGAGAGATCTTAGACTGGGAGATGATGGGCCTCCATCCCCACAACAACACACCTAGTTTAGAGCCCTCTGCTGCCCACCGCTAACACCCGTTGTCTTGGGAGGATTAACACGGCCCTGAGCGCTGCTTCTGGAACCGAGCCTTTCCTGCGTTTTTGTTTTGTT
>CRX.3705_full_mutant
AGGAGAGATCTTAGACTGGGAGATGATGGGCCTCCATCCCCACAACAACACACCTAGTTTAGAGCCCTCTGCTGCCCACCGCTAACACCCGTTGTCTTGGGAGGGTTAACACGGCCCTGAGCGCTGCTTCTGGAACCGAGCCTTTCCTGCGTTTTTGTTTTGTT
>CRX.4869
TCGCTTCCCCACCTTCAGCGAGCACGCTGCACACTTTCCTTGAGATCCCGCCTCTCAGGCGCGCGCGAAGAGTTGCTGCGCAGTGCACGCTGGGAGTTGAAGTTCAGGAGTAGACAGCCATCCCGGGCTAATCAGTTGTGGCCTACAGGCCCCATGGTGCCGTG
>CRX.4869_full_mutant
TCGCTTCCCCACCTTCAGCGAGCACGCTGCACACTTTCCTTGAGATCCCGCCTCTCAGGCGCGCGCGAAGAGTTGCTGCGCAGTGCACGCTGGGAGTTGAAGTTCAGGAGTAGACAGCCATCCCGGGCTACTCAGTTGTGGCCTACAGGCCCCATGGTGCCGTG
>CRX.6115
CTGCAGTGACAAGTCCGAGCTTATTGGGGTTCCTTGGGGCTTTAGCTGGGCTCCAGACCGCAGAGATTAGCTCCCTTCGGATGTAAACGGCTCCCGCTAGGGCAAAGCGTCCGAACTTCGCGCTTTTGGCTTGGTCCTATGGAAGGAGCGCTCCTGCCTGGCAA
>CRX.6115_full_mutant
CTGCAGTGACAAGTCCGAGGTTATTGGGGTTCCTTGGGGCTTTAGCTGGGCTCCAGACCGCAGAGGTTAGCTCCCTTCGGATGTAAACGGCTCCCGCTAGGGCAAAGCGTCCGAACTTCGCGCTTTTGGCTTGGTCCTATGGAAGGAGCGCTCCTGCCTGGCAA
>CRX.4524
GCTGGTTTCTGAGTGTCCACAGACGTGAGTGTCCAGGCCCCTCCTGTGCAATGCTTTCCTCTCTCCAATCTCTGCTGAGAGTTAAAGCTTAACCCAATGGCATTAGCTGGTGGACACCAGATCCAGAAAGCCTTGCTTTTCGCTAAAGGCCTCTTTTCTTGTGT
>CRX.4524_full_mutant
GCTGGTTTCTGAGTGTCCACAGACGTGAGTGTCCAGGCCCCTCCTGTGCAATGCTTTCCTCTCTCCAATCTCTGCTGAGAGTTAAAGGTTAACCCAATGGCATTAGCTGGTGGACACCAGATCCAGAAAGCCTTGCTTTTCGCTAAAGGCCTCTTTTCTTGTGT
>CRX.3800
CGCTCCCGCCCGCGTGGCACCTCCAGCGAGCGCGCGTGCTCTGCTCCGCCACTCACCCGCGATTCTCCGGGCCCGCCCGCACGTCCCCTACTAAGCCGCCTCCGCTAGGGCGCCCGCCCGCTCGCTCGCTCGCCCGCCCCACCACCCCGCGCGCTCGCGCTCGC
>CRX.3800_full_mutant
CGCTCCCGCCCGCGTGGCACCTCCAGCGAGCGCGCGTGCTCTGCTCCGCCACTCACCCGCGATTCTCCGGGCCCGCCCGCACGTCCCCTACTACGCCGCCTCCGCTAGGGCGCCCGCCCGCTCGCTCGCTCGCCCGCCCCACCACCCCGCGCGCTCGCGCTCGC
>CRX.4210
TCAGGAATCCCGGCGCAGATTATAGGGTTAGGACAGCGCTCTCCTCTCGAAAGCGCCTCTGCCACCGGCAGCCTGATGGCAAATATGGACTGAATCGTTGACATGGAAACCGGACTAAAGTCTCGTTCGCTGGCTCTCACAGGAGAGTTCTTATCACCAAGCCG
>CRX.4210_full_mutant
TCAGGAATCCCGGCGCAGGTTATAGGGTTAGGACAGCGCTCTCCTCTCGAAAGCGCCTCTGCCACCGGCAGCCTGATGGCAAATATGGACTGAATCGTTGACATGGAAACCGGACTAAAGTCTCGTTCGCTGGCTCTCACAGGAGAGTTCTTATCACCAAGCCG
>CRX.3806
CCCGTCCTATTACAAATCCTTAGAACAAGGCGCACTTGCCCAACGTCACGACTTCCACTGGGCCAAGCCATTTGCGCAGCCGCAGGGGACTCGGAGACGTCACAGAAGCGCGCCCAGCACCAGCTTACGGCGAGGGGGTCAGCTGCAGGTCCCACCCTCCCTCC
>CRX.3806_full_mutant
CCCGTCCTATTACAACTCCTTAGAACAAGGCGCACTTGCCCAACGTCACGACTTCCACTGGGCCAAGCCATTTGCGCAGCCGCAGGGGACTCGGAGACGTCACAGAAGCGCGCCCAGCACCAGCTTACGGCGAGGGGGTCAGCTGCAGGTCCCACCCTCCCTCC
>CRX.717
GAATACAACCCAAAGTGCCATTTAAAGTTTAACCAGCCTAGCAGATAGGCCGTGAAAGCAGACGTGACTCACCCTGGCCTGCCCTCCCCTCGGAGATTAGCCAGGTTGGATAGATCATTGGTTGCTTAAGCTGTAGCGCCGCCTGTCTTTGCCAAAGGCTCACT
>CRX.717_full_mutant
GAATACAACCCAAAGTGCCATTTAAAGTTTAACCAGCCTAGCAGATAGGCCGTGAAAGCAGACGTGACTCACCCTGGCCTGCCCTCCCCTCGGAGGTTAGCCAGGTTGGATAGATCATTGGTTGCTTACGCTGTAGCGCCGCCTGTCTTTGCCAAAGGCTCACT
>CRX.2417
TCCATCACATTCAAACAAGTAATCATAGCAGGCATCCCAGAGCTATTTTGAATGAAGATAATCCAGTAAGACGCTTAGGGCCAGGCTTGGCACAGATGTGCTCCCAGCAAACATTTGCCTGGCACAGAAGAACAGCTTGCTGACGCCACTCCAGCAACCTGGAG
>CRX.2417_full_mutant
TCCATCACATTCAAACAAGTAATCATAGCAGGCATCCCAGAGCTATTTTGAATGAAGATACTCCAGTAAGACGCTTAGGGCCAGGCTTGGCACAGATGTGCTCCCAGCAAACATTTGCCTGGCACAGAAGAACAGCTTGCTGACGCCACTCCAGCAACCTGGAG
>CRX.1354
GAATTACATAGTGAGTTCAAGGACAGCTTGGGCAATTTAGTGAGACCCTGTCTCAGACAGTAAAAAGGTCAGAGAGATAATCGGGTGGCTCAGCTGGTGGAAGTGTCTGCTTTGTAAGCCTGATGATGCGTGTTTAATCCTCAGAACTCATGGGAAGATGGAAG
>CRX.1354_full_mutant
GAATTACATAGTGAGTTCAAGGACAGCTTGGGCAATTTAGTGAGACCCTGTCTCAGACAGTAAAAAGGTCAGAGAGATAATCGGGTGGCTCAGCTGGTGGAAGTGTCTGCTTTGTACGCCTGATGATGCGTGTTTACTCCTCAGAACTCATGGGAAGATGGAAG
>CRX.1858
AGGTACCTGTGGGGGCCAGAGGTGAGTTGCAGGGGGTTGTGAGCTGCTGTTGTCTGTCCAGTGTACTGAAAGCCAAGTCTCAAAAGAGGATTATGGGCTTTAACCTCAGAGCCATCTCCCCTGCCCCGCCCCCCCCCCCCCCGTGTCGTTTTTAACCAGTGCTT
>CRX.1858_full_mutant
AGGTACCTGTGGGGGCCAGAGGTGAGTTGCAGGGGGTTGTGAGCTGCTGTTGTCTGTCCAGTGTACTGAAAGCCAAGTCTCAAAAGAGGGTTATGGGCTTTAACCTCAGAGCCATCTCCCCTGCCCCGCCCCCCCCCCCCCCGTGTCGTTTTTAACCAGTGCTT
>CRX.614
CCAAAGGCTTATGGACTGGGTTCGCAGGCTCAGAGGCTTATAGAGCCAAGCCCTGAGGCTTATGGCTAAGGCTTTAGAAGCTAGAGATTTATAGCTCTGGGAGCTTAGGGTAGAGGCTTATTTCTCTGGCTCTGATCACCAGCTGCCTGGTGCTTGGCAGCTTA
>CRX.614_full_mutant
CCAAAGGGTTATGGACTGGGTTCGCAGGCTCAGAGGGTTATAGAGCCAAGCCCTGAGGGTTATGGCTAAGGCTTTAGAAGCTAGAGGTTTATAGCTCTGGGAGGTTAGGGTAGAGGGTTATTTCTCTGGCTCTGATCACCAGCTGCCTGGTGCTTGGCAGCTTA
>CRX.2265
GAGGTGGCGGGTGAGCTAGGTGGCTAAGCATGGGAACATCTGATTTCTTCAGACGTGGGGTGATGATGCGGGGGTGGGGACGGGGAAGCCTTATGTTCTTAACAGCTTAGGCTGGGGCTCTGGGTCCTGGTCTCATGTGAGGTGACAGCTGCTCTTGGGGCCAA
>CRX.2265_full_mutant
GAGGTGGCGGGTGAGCTAGGTGGCTAAGCATGGGAACATCTGATTTCTTCAGACGTGGGGTGATGATGCGGGGGTGGGGACGGGGAAGCCTTATGTTCTTAACAGGTTAGGCTGGGGCTCTGGGTCCTGGTCTCATGTGAGGTGACAGCTGCTCTTGGGGCCAA
>CRX.6199
GAAGATTAAGGTTCAGGATTAAGTTGAGGCATGAAAAGGGGTCGGGTGGGGGAGGGTTGGCGGCTGAGCTAATCCCAGTAGCTAATCTCAGGCTCCGCCTTGCTCCATCAGTTAATGGCCTTGACATTCCTGCAGCCCACCAAATCCTTCTCTTACCCATTACC
>CRX.6199_full_mutant
GAAGGTTAAGGTTCAGGGTTAAGTTGAGGCATGAAAAGGGGTCGGGTGGGGGAGGGTTGGCGGCTGAGCTACTCCCAGTAGCTACTCTCAGGCTCCGCCTTGCTCCATCAGTTAATGGCCTTGACATTCCTGCAGCCCACCAACTCCTTCTCTTACCCATTACC
>CRX.1768
AAGCTGTAGTTACCAGCTTGGAAGATTAGGTAATGTAGAAGACAGTGATTGGCTGTGTCATAAAAGCAACTTAGAGGAGTTCATCTGTATAAAGCGCCGTGACCTAAATCAGAGGTGTCCTCACTGTACCTGGACTCTGCAAGGGATTTACTGCACTGCCAGAA
>CRX.1768_full_mutant
AAGCTGTAGTTACCAGCTTGGAAGGTTAGGTAATGTAGAAGACAGTGATTGGCTGTGTCATAAAAGCAACTTAGAGGAGTTCATCTGTATAAAGCGCCGTGACCTAAATCAGAGGTGTCCTCACTGTACCTGGACTCTGCAAGGGGTTTACTGCACTGCCAGAA
>CRX.2527
AGCCGCTCCATCAAGCGCGGATCAGATTGGCTCCAGACGCAGGAACCGGCCCCGCCCCTTCGCGGGCTTCTCGTACTATGCAGGGAGTTAAGTTGCTTCCTGATGCCCTCGCTCCGTCCCCGCTCCGCCCCTCTCCTGGACGCTCTCTTACAGGTCTGGTTAGT
>CRX.2527_full_mutant
AGCCGCTCCATCAAGCGCGGGTCAGATTGGCTCCAGACGCAGGAACCGGCCCCGCCCCTTCGCGGGCTTCTCGTACTATGCAGGGAGTTAAGTTGCTTCCTGATGCCCTCGCTCCGTCCCCGCTCCGCCCCTCTCCTGGACGCTCTCTTACAGGTCTGGTTAGT
>CRX.1182
TCCGTTGTTTCCCAGGTCTCTAGTAAGATCTTGAAGGGACACGGGATGATCCTGCCCTGCTCCTCCCTGCCCCCTCGACTAGCCAGATGTCCACCCCTATAATCCTATAGCTCCGCCCTCCTCTAAGGAGCTGAGACCCTGTTCAGCCTGTGCTACTTGGAAGG
>CRX.1182_full_mutant
TCCGTTGTTTCCCAGGTCTCTAGTAAGATCTTGAAGGGACACGGGATGCTCCTGCCCTGCTCCTCCCTGCCCCCTCGACTAGCCAGATGTCCACCCCTATACTCCTATAGCTCCGCCCTCCTCTAAGGAGCTGAGACCCTGTTCAGCCTGTGCTACTTGGAAGG
>CRX.1416
CATTCATCTACTACTTGTTGGGAGGGCTTATGCTAACAAGTACATTCATTCTCACTAATGCATTAGGATTATCTGTGTTTGGATGAATAATGTGATTAGCTATGACCTTTAAGCTGCTCGGATTACCAATGCAGGGCCATTTTGCCATCTACATCGGCAAGGTG
>CRX.1416_full_mutant
CATTCATCTACTACTTGTTGGGAGGGGTTATGCTAACAAGTACATTCATTCTCACTAATGCATTAGGGTTATCTGTGTTTGGATGAATAATGTGGTTAGCTATGACCTTTACGCTGCTCGGGTTACCAATGCAGGGCCATTTTGCCATCTACATCGGCAAGGTG
>CRX.6002
GTGCGAGCGCGCCCTCTGCTGGCTGGAGCCGGCGCAGCCCTCACGCGCTCGCCCCAGATCGGAATGGCTATTCAGAGCTCAGGATTAGATTAGCCTGGAAGGCTTCTTACTGCTGTCCTCAGGAAATGCTGACTGAGAGAAGGCGCCCAGTCAATTAATAAATG
>CRX.6002_full_mutant
GTGCGAGCGCGCCCTCTGCTGGCTGGAGCCGGCGCAGCCCTCACGCGCTCGCCCCAGATCGGAATGGCTATTCAGAGCTCAGGGTTAGGTTAGCCTGGAAGGCTTCTTACTGCTGTCCTCAGGAAATGCTGACTGAGAGAAGGCGCCCAGTCAATTAATAAATG
>CRX.4867
GAAGAATGAAGCTAACTTCTTAACGAAGGGTAAACCGGGAATTTATTTGGCTTTATCTAATCTGTTCTGCTCAAAGAATTAGCCACGCGAGGTTGTGCAGAGGTAAGCAGAGGTAGCAGCTGGGCAGCTTGCTGACTCACAGGGATATCTTCCGCCGCTGGAGG
>CRX.4867_full_mutant
GAAGAATGAAGCTAACTTCTTAACGAAGGGTAAACCGGGAATTTATTTGGCTTTATCTACTCTGTTCTGCTCAAAGAGTTAGCCACGCGAGGTTGTGCAGAGGTAAGCAGAGGTAGCAGCTGGGCAGCTTGCTGACTCACAGGGATATCTTCCGCCGCTGGAGG
>CRX.3002
GCACTGCAACTGCCACAAGTGCTTTACGAGCCACCTCCATGGCGGATTACACTACAAAAGAGGTGCCGTCCGCTTCCTCCCGCAGCCTAGAAGGAAGCCATGACATCTCACCGCTCCCTATGCGGGCTAGAGCGACCTAGGAGAGGGGCGGGGCCGGGCCTCAA
>CRX.3002_full_mutant
GCACTGCAACTGCCACAAGTGCTTTACGAGCCACCTCCATGGCGGGTTACACTACAAAAGAGGTGCCGTCCGCTTCCTCCCGCAGCCTAGAAGGAAGCCATGACATCTCACCGCTCCCTATGCGGGCTAGAGCGACCTAGGAGAGGGGCGGGGCCGGGCCTCAA
>CRX.191
TTGAGCCCACAGTTTACCTTTCCGCAAATTAACAAGCCTCGGAAGACTACAATTCCCAGGAAGCCTCACTGCAGGCGACGTCAACGTGCCGTAGCGGTTAGTCATCCTTCCTGATACTTCCTTCCACTTCCTGGAGTCGGAACCCGAGGCTTCGCGGGGGCGCG
>CRX.191_full_mutant
TTGCGCCCACAGTTTACCTTTCCGCAAATTAACAAGCCTCGGAAGACTACAATTCCCAGGAAGCCTCACTGCAGGCGACGTCAACGTGCCGTAGCGGTTAGTCATCCTTCCTGATACTTCCTTCCACTTCCTGGAGTCGGAACCCGAGGCTTCGCGGGGGCGCG
>CRX.5173
CAAAGGGCGGGGCCCCAAGAATGCTAATGGACAGAGCCAAGAAGGAATCCCCCGGAAGGTATTAAGGGCGGGGTCACGGGATATTTGTAGGCTGTGAGACCAGAAGGAAACCAGTGAGAGGATAGGGCGGAGTCACAAGGTATGAAATGGGCGGGGCCTAGAGT
>CRX.5173_full_mutant
CAAAGGGCGGGGCCCCAAGAATGCTAATGGACAGAGCCAAGAAGGAATCCCCCGGAAGGTGTTAAGGGCGGGGTCACGGGATATTTGTAGGCTGTGAGACCAGAAGGAAACCAGTGAGAGGATAGGGCGGAGTCACAAGGTATGAAATGGGCGGGGCCTAGAGT
>CRX.3071
GGACGGTGACCGCAGCAGAGGCCTCTAGCCAGAGCTCCAGAGCGATCAGCGCAGGGACAGTACCTTGCTTCGGCAGAGCCCCAGGATTGGTTGGCTATGACAGTGGATCACGAGCTTCAACCAATCAGCGTGGCCTTTGGCTCCCTTAAGCGCTCGGGTGCCCG
>CRX.3071_full_mutant
GGACGGTGACCGCAGCAGAGGCCTCTAGCCAGAGCTCCAGAGCGATCAGCGCAGGGACAGTACCTTGCTTCGGCAGAGCCCCAGGATTGGTTGGCTATGACAGTGGGTCACGAGCTTCAACCAATCAGCGTGGCCTTTGGCTCCCTTAAGCGCTCGGGTGCCCG
>CRX.3698
TGGCCATTGGCCGCTTCCTCAACTGGGCCTGGGGTAGCAGGCGGGAGATTAGAAATGCAACTAAGCTGAGGGCAGATTTACGATGCTGAGCAACTGGGCAACTAAGCTGAGAGAAGATTTAGAGGTGTTGAGCTGAGAGTGGAAGGTAAGGACATGTTAGCCAA
>CRX.3698_full_mutant
TGGCCATTGGCCGCTTCCTCAACTGGGCCTGGGGTAGCAGGCGGGAGGTTAGAAATGCAACTACGCTGAGGGCAGGTTTACGATGCTGAGCAACTGGGCAACTACGCTGAGAGAAGATTTAGAGGTGTTGAGCTGAGAGTGGAAGGTAAGGACATGTTAGCCAA
>CRX.336
TCCGCCTGTAGGGAGGACTACGCTGCTCACGGAGGTCGGGAGGACCTGGAAGCGCGCGAGTTTCCAGTCTGGTTCCTTGTCAAGATTACCCAGCCCTGCCTAAGAGGCTAGGCCCCCTTTGAAGGCGTTCAACTTTATTGGTTCCCAACTGAGCAAACAGACAC
>CRX.336_full_mutant
TCCGCCTGTAGGGAGGACTACGCTGCTCACGGAGGTCGGGAGGACCTGGAAGCGCGCGAGTTTCCAGTCTGGTTCCTTGTCAAGGTTACCCAGCCCTGCCTAAGAGGCTAGGCCCCCTTTGAAGGCGTTCAACTTTATTGGTTCCCAACTGAGCAAACAGACAC
>CRX.5014
TACTACTACTCAGGGCTATAGCCGGCAGACTGGTGCCACAGGAAGGAGGCTTCGCTGGGGACTGGAAACTAATCAGCCAGGCAGTTCATGAGATAATCCGGCTGAATTATCACAGGCGAGCCCGGCTGTGTGGCGCTCACTCAGGCTCCTGAGTGGAGTGGAGG
>CRX.5014_full_mutant
TACTACTACTCAGGGCTATAGCCGGCAGACTGGTGCCACAGGAAGGAGGCTTCGCTGGGGACTGGAAACTACTCAGCCAGGCAGTTCATGAGATACTCCGGCTGAATTATCACAGGCGAGCCCGGCTGTGTGGCGCTCACTCAGGCTCCTGAGTGGAGTGGAGG
>CRX.5470
ATAACAGATCCACTCTCAAGATAATCCATTAATCCATTAGGTGCATAAATGGATTAATCCACTCCTGAGGGCAGAGCTTTAATTAGCCCTTACAGGTGCCACCTGGTGCCGCCTTTAAATATGTCTTGGTGGGGATTGCACTTCAGCTTGAGGTTGTGAGATGA
>CRX.5470_full_mutant
ATAACAGATCCACTCTCAAGATACTCCATTACTCCATTAGGTGCATAAATGGGTTACTCCACTCCTGAGGGCAGAGCTTTAATTAGCCCTTACAGGTGCCACCTGGTGCCGCCTTTAAATATGTCTTGGTGGGGATTGCACTTCAGCTTGAGGTTGTGAGATGA
>CRX.4066
AAGGTAGTGGCGGCAGGGATAAAAACCTTTCATCAAAATCCTGCCATTTCGCATTGTTCTTTAGGGAATAGGCTTTCAAAAGCCAAGGAACAAAAGAGGATTTGCTTTTCCAATCCTCTGAAGCGGCTACAGGGCGAACCAAAGCTCTTTATAAATTGTGGGCG
>CRX.4066_full_mutant
AAGGTAGTGGCGGCAGGGGTAAAAACCTTTCATCAAACTCCTGCCATTTCGCATTGTTCTTTAGGGAATAGGCTTTCAAAAGCCAAGGAACAAAAGAGGGTTTGCTTTTCCAATCCTCTGAAGCGGCTACAGGGCGAACCAAAGCTCTTTATAAATTGTGGGCG
>CRX.34
TGGGATTTAAATCCCATCCCGCACCTCCACTGCTCAAGGCAGATTGCAAGAAGACTGACAAGATCGACCCCGCCCTGGGCCCGCCCTGGGTCCGCCCCATGCCGCTCGCTCCGCCCCTGACGCGCGCTGTATTTACGCCCCAGCCTAACTCCTAACTTCCCTCG
>CRX.34_full_mutant
TGGGGTTTAACTCCCATCCCGCACCTCCACTGCTCAAGGCAGATTGCAAGAAGACTGACAAGATCGACCCCGCCCTGGGCCCGCCCTGGGTCCGCCCCATGCCGCTCGCTCCGCCCCTGACGCGCGCTGTATTTACGCCCCAGCCTAACTCCTAACTTCCCTCG
>CRX.4716
AGAGGGTTAAGACACGTCACTGTGAGATCTTAATAGGATTATGACAGAAAGCTGCTCAGTTATCACAGTAATGCCGGACAGCTTACTGTCCATGGAGGGCAGCGGGCTCCAGCCCGGCCACACCTTTAACTGCTCACTCAAGATTTCATGGGACACTAACAGCC
>CRX.4716_full_mutant
AGAGGGTTAAGACACGTCACTGTGAGATCTTAATAGGGTTATGACAGAAAGCTGCTCAGTTATCACAGTAATGCCGGACAGCTTACTGTCCATGGAGGGCAGCGGGCTCCAGCCCGGCCACACCTTTAACTGCTCACTCAAGATTTCATGGGACACTAACAGCC
>CRX.1770
ATTGCTTTGTTTCTTATCCTGGCAGTTGGGCAGGCTAAATGAAAGCTTGGATGGGAGCAGTTAATCCCTTTAGTGTGGACAGTATGTTGCCTCTGAGGACACAGCCTTGGCGTCTTAGGTTTAGGAGAGAGCTTGTCAAATGCATGTGTGGGAACTTAAATGAC
>CRX.1770_full_mutant
ATTGCTTTGTTTCTTATCCTGGCAGTTGGGCAGGCTAAATGAAAGCTTGGATGGGAGCAGTTACTCCCTTTAGTGTGGACAGTATGTTGCCTCTGAGGACACAGCCTTGGCGTCTTAGGTTTAGGAGAGAGCTTGTCAAATGCATGTGTGGGAACTTAAATGAC
>CRX.2818
CACTACCTCATTGCATTTTAATGGAAAAACAGCTCAAAGCAGGATGAGTATTAACCGTAATCACGGTGAGGCAGACATTTCCATTTCAGGATATTATTCATGATGGCATTAGTGAGGAATAATACACGGGGGTGGGGGTGGAGTGTGCAGCCATTGCCTAGACC
>CRX.2818_full_mutant
CACTACCTCATTGCATTTTAATGGAAAAACAGCTCAAAGCAGGATGAGTGTTAACCGTACTCACGGTGAGGCAGACATTTCCATTTCAGGATATTATTCATGATGGCATTAGTGAGGAATAATACACGGGGGTGGGGGTGGAGTGTGCAGCCATTGCCTAGACC
>CRX.785
CTTCCTCTCCGGGCAGACCAGCCGGGATTAGGAGGCCAGCAGAGCACCCACAAACTGCGGGTCACGTGCGCGATCAGAGCCCGACCATCGAGTCAGTCCTCCAGCTTCCCAGAGCGGCCTCGGAAGTGCCCCTGCGGCTCGGGTCTTTCCGGCCAGGCAGTCCG
>CRX.785_full_mutant
CTTCCTCTCCGGGCAGACCAGCCGGGGTTAGGAGGCCAGCAGAGCACCCACAAACTGCGGGTCACGTGCGCGATCAGAGCCCGACCATCGAGTCAGTCCTCCAGCTTCCCAGAGCGGCCTCGGAAGTGCCCCTGCGGCTCGGGTCTTTCCGGCCAGGCAGTCCG
>CRX.5514
GTTGAGGGGCTTTTGCTTAGACAGACTGATGTCCCCGCCTCCCAAGCACACTCAGTCTTTAAGCCAGCTGAGCTGTCAACCCCAGGCTGGATGATGTCATCAGCAGCCAATAGAATTGCACTCTGGCTGGAGTCCTCGCTGGGGGTGATTAATCACTGGATTCC
>CRX.5514_full_mutant
GTTGAGGGGCTTTTGCTTAGACAGACTGATGTCCCCGCCTCCCAAGCACACTCAGTCTTTACGCCAGCTGAGCTGTCAACCCCAGGCTGGATGATGTCATCAGCAGCCAATAGAATTGCACTCTGGCTGGAGTCCTCGCTGGGGGTGGTTACTCACTGGATTCC
>CRX.3527
CCTTTGCCTGATCAAGGCTATCACACTGAGGCTGCTCACTCTGAAGGCCTTCAAGCTGAGCGCATTCACTGGGAGCAGCTTCTACGGTGTAATGATAGGATTATCTGCTCCACGCACGGGGTCATTGCAGGTGAAGCACTTGGTGCAGGGGGCGAATCCACTAT
>CRX.3527_full_mutant
CCTTTGCCTGATCAAGGCTATCACACTGAGGCTGCTCACTCTGAAGGCCTTCAAGCTGAGCGCATTCACTGGGAGCAGCTTCTACGGTGTAATGATAGGGTTATCTGCTCCACGCACGGGGTCATTGCAGGTGAAGCACTTGGTGCAGGGGGCGAATCCACTAT
>CRX.2544
GGGATTTAGAGTGAAGGCTGGTCAACATGTCAGCTTGGAGGACTTAGGGTGACGGCTGGCAGACATGGTTAGCTTGGGGGAATTAAGAATGACGACTGGTCGACATGGTCAGCTTGGGGGACTTAGGGTGATGGCTGGCAGACATAGTCAGCTTGGGGGACTTA
>CRX.2544_full_mutant
GGGGTTTAGAGTGAAGGCTGGTCAACATGTCAGCTTGGAGGACTTAGGGTGACGGCTGGCAGACATGGTTAGCTTGGGGGAGTTAAGAATGACGACTGGTCGACATGGTCAGCTTGGGGGACTTAGGGTGATGGCTGGCAGACATAGTCAGCTTGGGGGACTTA
>CRX.1789
GGAAAAGGACATCCATCCATTTCCTGAAATCAAATGCTTTCTTTCCTGGCGCTCCCCTTTAGAAAGCTAAAGTGGCTGGATTATAGGCTTTGGACTGCAACTCCCAGAAGGCAATGCGGCCTAGGCCTAGCCCCGAAGCGTGACAATAACCTATCCAATGGTCA
>CRX.1789_full_mutant
GGAAAAGGACATCCATCCATTTCCTGAAATCAAATGCTTTCTTTCCTGGCGCTCCCCTTTAGAAAGCTAAAGTGGCTGGGTTATAGGCTTTGGACTGCAACTCCCAGAAGGCAATGCGGCCTAGGCCTAGCCCCGAAGCGTGACAATAACCTATCCAATGGTCA
>CRX.5607
TGCTTGTGCTGGCTCCACCCCCAGTTTCTCCTAATCGGATCCTCTGACTGGGATAGCGGGCTGCACAGGAAATTAGCCAGTAGAGAATTAACGAGGTCTGAAAAGCACCCAGGGCTTTTGAGGACTAGAGGGTGGTGTTTGTCTGGTCCCTGTCTGCTCAAGCA
>CRX.5607_full_mutant
TGCTTGTGCTGGCTCCACCCCCAGTTTCTCCTAATCGGATCCTCTGACTGGGATAGCGGGCTGCACAGGAAATTAGCCAGTAGAGAGTTAACGAGGTCTGAAAAGCACCCAGGGCTTTTGAGGACTAGAGGGTGGTGTTTGTCTGGTCCCTGTCTGCTCAAGCA
>CRX.566
ACTTCAGCTCCTCGGCTTAAAATGCACAGTTGGCTACGTCCCGCCTTGCGGGAGACGCCCACAGGGCATGGAGACCAATCAGCGCTCAGAACCTCGTTCTGTGCTTAACTTCTCATATAAATCTGCTCTGAGACAAGGACAGCCAATCAGCGTGGCCGGGGTGG
>CRX.566_full_mutant
ACTTCAGCTCCTCGGGTTAAAATGCACAGTTGGCTACGTCCCGCCTTGCGGGAGACGCCCACAGGGCATGGAGACCAATCAGCGCTCAGAACCTCGTTCTGTGCTTAACTTCTCATATAACTCTGCTCTGAGACAAGGACAGCCAATCAGCGTGGCCGGGGTGG
>CRX.3545
GTTAGAAATGTCAGGATTTCTACAAATCTCTTTTACATCGCTGCAGCGATGAGCCATCCATCTCACAGTCACTAAGCCCCTTACTGCTGACATTTATCCGGAAACATTATCCGTGGGCCCGGAGCTCTAATTGGCTTCACTGCTCTGCAGTACGTCTGGGGGCA
>CRX.3545_full_mutant
GTTAGAAATGTCAGGGTTTCTACAACTCTCTTTTACATCGCTGCAGCGATGAGCCATCCATCTCACAGTCACTACGCCCCTTACTGCTGACATTTCTCCGGAAACATTATCCGTGGGCCCGGAGCTCTAATTGGCTTCACTGCTCTGCAGTACGTCTGGGGGCA
>CRX.3454
CGCTTTCACTCTGTCAATGATTTTGACGTCCTTAATCCGCGCCACCTGCTCCGCGCACGGTGAGACGCGCGTGGAGATGACGCACGAGGCTCTGCCTCCCACCCGGGTTCTGTGGGCGGGGCTACATCGGCGAATGGACGCTGTGCGGTTACCGGGGCCGCGAA
>CRX.3454_full_mutant
CGCTTTCACTCTGTCAATGATTTTGACGTCCTTACTCCGCGCCACCTGCTCCGCGCACGGTGAGACGCGCGTGGAGATGACGCACGAGGCTCTGCCTCCCACCCGGGTTCTGTGGGCGGGGCTACATCGGCGAATGGACGCTGTGCGGTTACCGGGGCCGCGAA
>CRX.5107
GGTCCCCTCACACGGGGCGACTTTAAGCCTGGGCTGGGAGTGATGTCATCTATTGTGGCCTGGATCTGGAAGGGTAATCCCAGGGAAGGTGGGGGACTCACTGGGCAACAGGAGGTGACATTGGCTGGGGGAAGGGCACCGTCTGCTTAATCCCACCACCCCCA
>CRX.5107_full_mutant
GGTCCCCTCACACGGGGCGACTTTACGCCTGGGCTGGGAGTGATGTCATCTATTGTGGCCTGGATCTGGAAGGGTACTCCCAGGGAAGGTGGGGGACTCACTGGGCAACAGGAGGTGACATTGGCTGGGGGAAGGGCACCGTCTGCTTACTCCCACCACCCCCA
>CRX.2180
CCTCCCCATTACAAGGCCTACCCTAGGACCAGACTTACCAGATCCTCAGCAACCCTCCCCGGCAGGGTGTTAAACCTCCCTAATCCTGCCTCCCACACCAGCTGTTTTCCCCAGTGCTTAAGTGAGGCATTGGGGGTAGGCGCTCAGGCAAGCAACAGGATTTT
>CRX.2180_full_mutant
CCTCCCCATTACAAGGCCTACCCTAGGACCAGACTTACCAGATCCTCAGCAACCCTCCCCGGCAGGGTGTTAAACCTCCCTACTCCTGCCTCCCACACCAGCTGTTTTCCCCAGTGCTTAAGTGAGGCATTGGGGGTAGGCGCTCAGGCAAGCAACAGGGTTTT
>CRX.4879
TGGGGGAAGGGAAGCATGGGAGCTGCTTGGCTTTAGCATGACCTGAGAGGAGGCCAGTGAAGATTCAGTAGGCTTTTCTCTCTTCTTTCTTGTAAACTAATGAGCTTATGAGGCCCACTTACAGGAGCATTAGCTAGAGACTTCTTACTCAAGCATTGGGACTT
>CRX.4879_full_mutant
TGGGGGAAGGGAAGCATGGGAGCTGCTTGGCTTTAGCATGACCTGAGAGGAGGCCAGTGAAGATTCAGTAGGCTTTTCTCTCTTCTTTCTTGTAAACTAATGAGGTTATGAGGCCCACTTACAGGAGCATTAGCTAGAGACTTCTTACTCAAGCATTGGGACTT
>CRX.919
GCACATGTGCACTAAGCCTGGTCTCCAGTAGGTGGTGCCATTGAGAGGTGACGAGCTGGTGTGTGCTAACTTCGTCAATGGGGCTGATCCATTAATGAGTTAGTTCATAGCTAGATGGACTTAGGGAAGGCTTAGTTAGAGGAAGCTATCCTCTGGCTTGCTCT
>CRX.919_full_mutant
GCACATGTGCACTACGCCTGGTCTCCAGTAGGTGGTGCCATTGAGAGGTGACGAGCTGGTGTGTGCTAACTTCGTCAATGGGGCTGCTCCATTAATGAGTTAGTTCATAGCTAGATGGACTTAGGGAAGGGTTAGTTAGAGGAAGCTATCCTCTGGCTTGCTCT
>CRX.4278
GCTGTTCTAGGGAGCCGGAAGGACTGAGTGGTGGCCAGAGGATCAACTCTGGACACTAGGTGGCTTAGAGGATCTGTGAGGCTTCTCCAAGCAGGGGAGCTGGCTGCCGGCCGGCTTTCCCTCTCCTCTCAGCTGGTGGGCTCCACTGTGCAATCGCTCTGCCC
>CRX.4278_full_mutant
GCTGTTCTAGGGAGCCGGAAGGACTGAGTGGTGGCCAGAGGGTCAACTCTGGACACTAGGTGGGTTAGAGGATCTGTGAGGCTTCTCCAAGCAGGGGAGCTGGCTGCCGGCCGGCTTTCCCTCTCCTCTCAGCTGGTGGGCTCCACTGTGCAATCGCTCTGCCC
>CRX.1087
AGGCCACCCTGAGGCCTCCGGGCGAGCGCTGTACTTCCTAAGCCCCGCCCACTAACCAATGAAAAACGCCTCTAGGAGAGAAGGCGGGGTCGAGAGCTCTGGGCACACCTCCCTGAGTTGGCTGTTCTGAGAGCTTTGTGCTCCTCCCTCCGCGACCAAGGGAC
>CRX.1087_full_mutant
AGGCCACCCTGAGGCCTCCGGGCGAGCGCTGTACTTCCTACGCCCCGCCCACTAACCAATGAAAAACGCCTCTAGGAGAGAAGGCGGGGTCGAGAGCTCTGGGCACACCTCCCTGAGTTGGCTGTTCTGAGAGCTTTGTGCTCCTCCCTCCGCGACCAAGGGAC
>CRX.2683
GAACAGACCTCAAAGTTCCTCCCAAGGTGATAAATGCCCACCCTTTCCCTGGGCGAGCAGCCCCGCCCAGAGCAGCTCTAATCCGCCCACTTCCCAGGCGGCGGAGAACAAAAAGACGGCGACCTAGGGTACATGCGCAGTCCCGCCCCCTCGCCCTGCAACCA
>CRX.2683_full_mutant
GAACAGACCTCAAAGTTCCTCCCAAGGTGATAAATGCCCACCCTTTCCCTGGGCGAGCAGCCCCGCCCAGAGCAGCTCTACTCCGCCCACTTCCCAGGCGGCGGAGAACAAAAAGACGGCGACCTAGGGTACATGCGCAGTCCCGCCCCCTCGCCCTGCAACCA
>CRX.4578
GCGGTGACCTCCGGGGAGAGAGCTAGGCACAAGATGGATGAGACATACATAGCAGCAGGTTTCTCTCTTTCCTCTGAGGGGGTGGCGGCTGGGATTACCGGATCAGTGTAATCCTGTGGGTGGGTGGGAAGCAGGTCAGGTGGCGGGAAAGGGCAAAGGCAGAG
>CRX.4578_full_mutant
GCGGTGACCTCCGGGGAGAGAGCTAGGCACAAGATGGATGAGACATACATAGCAGCAGGTTTCTCTCTTTCCTCTGAGGGGGTGGCGGCTGGGGTTACCGGGTCAGTGTACTCCTGTGGGTGGGTGGGAAGCAGGTCAGGTGGCGGGAAAGGGCAAAGGCAGAG
>CRX.2440
CGGCCACTCGTGACCCGGTTGCCCCGCCCCCTACGAACCCGCCCCTCCGGCGCCTTCCGCAGTGGTGGCACGTGACCGGCTTTCGCGCCACACCTCACACACCTCCCTCCTTCGGGCACAGGGCGTGGCTTAGCGCGGACAGGGGCACGAAACCCACACGCGCG
>CRX.2440_full_mutant
CGGCCACTCGTGACCCGGTTGCCCCGCCCCCTACGAACCCGCCCCTCCGGCGCCTTCCGCAGTGGTGGCACGTGACCGGCTTTCGCGCCACACCTCACACACCTCCCTCCTTCGGGCACAGGGCGTGGGTTAGCGCGGACAGGGGCACGAAACCCACACGCGCG
>CRX.5768
AATGACGTCACTTCCTGTCGCTGGCGGCCAGTGCAAAGTGGAAAGGAACTAAAATAATCTTGTCGGATTACCGGACTATTGACTGGGGCGCGCGGTGGCACGTTCGTTTTCTGCGTCCGTGTTTCTCACTTCCGTTTGGGAGGATTTTTTTTTTTTTTTTTTTT
>CRX.5768_full_mutant
AATGACGTCACTTCCTGTCGCTGGCGGCCAGTGCAAAGTGGAAAGGAACTAAAATACTCTTGTCGGGTTACCGGACTATTGACTGGGGCGCGCGGTGGCACGTTCGTTTTCTGCGTCCGTGTTTCTCACTTCCGTTTGGGAGGGTTTTTTTTTTTTTTTTTTTT
>CRX.3797
CTGGGTCTGAGCAATAGAAAATGCTTTGCCAAGCTTTCTGCTGGATTTCACTCAGGCCCTGCTAATGCATTCTGTCCTGTCTGTAGATACTTGCTGGGGAGCTGAAGTAATCCTTTTAAAACAGACTACCAGCTGCGTCCTTATGATCGGATTTGTTCTCTGCT
>CRX.3797_full_mutant
CTGGGTCTGAGCAATAGAAAATGCTTTGCCAAGCTTTCTGCTGGATTTCACTCAGGCCCTGCTAATGCATTCTGTCCTGTCTGTAGATACTTGCTGGGGAGCTGAAGTACTCCTTTTAAAACAGACTACCAGCTGCGTCCTTATGATCGGGTTTGTTCTCTGCT
>CRX.4430
CTCCAGAGCCACGCCCCCGAGAGCTCACTAGCCACACCCCACGCTCGTCCCTAGTCACACTCCGGGGGACAGGAGCGTTACCACGCCCCGCGCTCCCTATCGCCGCCCTCACGCTCCCTAGCCACGCCCCCGCTAAGCTTCCACTGCTCTTCCGCCAGGGCTCT
>CRX.4430_full_mutant
CTCCAGAGCCACGCCCCCGAGAGCTCACTAGCCACACCCCACGCTCGTCCCTAGTCACACTCCGGGGGACAGGAGCGTTACCACGCCCCGCGCTCCCTATCGCCGCCCTCACGCTCCCTAGCCACGCCCCCGCTACGCTTCCACTGCTCTTCCGCCAGGGCTCT
>CRX.2566
ACGACAATTTGATAAACTACCAATCCAAAGGAAAGAAAAAAAAAAAAGAAAGAAAGAAACAGGCAGCCTAATCGGCCAAGATTGGGTAAAGACCCTGGAGCTCCTACAGGATAGGTCAGCTCTTTGGTCTCCTTTAGGCTTATGGCTTTGCGGATTCTGTACTC
>CRX.2566_full_mutant
ACGACAATTTGATAAACTACCAATCCAAAGGAAAGAAAAAAAAAAAAGAAAGAAAGAAACAGGCAGCCTAATCGGCCAAGATTGGGTAAAGACCCTGGAGCTCCTACAGGATAGGTCAGCTCTTTGGTCTCCTTTAGGGTTATGGCTTTGCGGATTCTGTACTC
>CRX.3858
TCCTTCAAAAAAAAAAAAAAAAAAAACGGCACCCATACAAAGAAAGGCACCCCGGCACGCCAGCACGTGATGCTTAGGCTTAGAGCCTAGTGGCTATAATTACCAACTGCGCGTGCGCCCGAATCGAAGCCCCAAAGGCAGCGGCGTGTGTGACGTCATTCCAG
>CRX.3858_full_mutant
TCCTTCAAAAAAAAAAAAAAAAAAAACGGCACCCATACAAAGAAAGGCACCCCGGCACGCCAGCACGTGATGCTTAGGGTTAGAGCCTAGTGGCTATAATTACCAACTGCGCGTGCGCCCGAATCGAAGCCCCAAAGGCAGCGGCGTGTGTGACGTCATTCCAG
>CRX.6290
GCGGAGGAATGGAGAAGAGAAAGGCCGGGACCGGAAGAACGCGATTAGAAGAAGTCGCTAGAGGCGGAGCTTAGGGGGGGATGGATGACTCGCAGCGTCCTCCCTAGCTCCACCCCTGCGCTCCCATGGGGCCGTGGGAACCCAAACCGGTTTATAGAGAACGT
>CRX.6290_full_mutant
GCGGAGGAATGGAGAAGAGAAAGGCCGGGACCGGAAGAACGCGATTAGAAGAAGTCGCTAGAGGCGGAGGTTAGGGGGGGATGGATGACTCGCAGCGTCCTCCCTAGCTCCACCCCTGCGCTCCCATGGGGCCGTGGGAACCCAAACCGGTTTATAGAGAACGT
>CRX.423
GTTTACATTGCAGCATTCCTGGGCTTACACAGAAGAGGATTTGAAAGCAGGCCCCAGCTTGGTGGACTTGTCATAGTCTGGGGCATTGATTGACTTTGACAAGCTTTTGTCTTATGACCTATTAAAATGCAGCGTCTGCAGCCTGTGTGTTTATCCCATGCAGT
>CRX.423_full_mutant
GTTTACATTGCAGCATTCCTGGGGTTACACAGAAGAGGGTTTGAAAGCAGGCCCCAGCTTGGTGGACTTGTCATAGTCTGGGGCATTGATTGACTTTGACAAGCTTTTGTCTTATGACCTATTAAAATGCAGCGTCTGCAGCCTGTGTGTTTCTCCCATGCAGT
>CRX.5125
GGTTCAGCCTCCCCTATGATGGAATTACAGAGCCGGTTTGAACAGGTCCTGCTTAAAAGCATAATCAAACCGTAAGATGTTCAATCCGCTTTACTTCTGAGGGTCTGGGAAAGCTGCCTGGAAGAGGAGGCGTGATCCGGATTCAATCATCACTGATGATCCTT
>CRX.5125_full_mutant
GGTTCAGCCTCCCCTATGATGGAGTTACAGAGCCGGTTTGAACAGGTCCTGCTTAAAAGCATAATCAAACCGTAAGATGTTCAATCCGCTTTACTTCTGAGGGTCTGGGAAAGCTGCCTGGAAGAGGAGGCGTGCTCCGGATTCAATCATCACTGATGCTCCTT
>CRX.2676
CAGACCAGAGCTCCTCTCTCCTCTTGGGCGTGTCACTGAGGGCTATGAATGGCAAGGGACCAGCAGCTCGGTGGATTAAGTGCTTAGCTACTGGGCAAAGAATTGGGTCAGCTGTAGTCACAGGGCAGTATGTGCAAAGCAAAGCCAGACTTGGCCCCTAGTTT
>CRX.2676_full_mutant
CAGACCAGAGCTCCTCTCTCCTCTTGGGCGTGTCACTGAGGGCTATGAATGGCAAGGGACCAGCAGCTCGGTGGGTTAAGTGCTTAGCTACTGGGCAAAGAATTGGGTCAGCTGTAGTCACAGGGCAGTATGTGCAAAGCAAAGCCAGACTTGGCCCCTAGTTT
>CRX.3229
TAGCAGGTAGTAGGGCAAGGCTAAGCTCGCCCTAGTTGCCCTCACTTGCTGCAACCAGAGGCTGCACTAATCTGACTATAATTCCCTCCCCAGCAGCTTAGCCCCCCTCACCCGGTTGGGGCAGGAAAACAATGTCCTCCTCTGTGAGGCCCTGGGCCTTGCTA
>CRX.3229_full_mutant
TAGCAGGTAGTAGGGCAAGGCTACGCTCGCCCTAGTTGCCCTCACTTGCTGCAACCAGAGGCTGCACTACTCTGACTATACTTCCCTCCCCAGCAGGTTAGCCCCCCTCACCCGGTTGGGGCAGGAAAACAATGTCCTCCTCTGTGAGGCCCTGGGCCTTGCTA
>CRX.5251
TTAGCGGCCACATCCTGGGTAATGAGGCCCCGCCCTGGTGGGTGAAGGCCCTAATCCTGTTAGTGGCATTTGAGATCTCACTCTGGCACCAGGCTAAGGTGGCTGCCAGCTCCACTTCACCGCGCTTGTGCTTTGGGCTCTAGTAAGGGCCAAACTTTGACGCC
>CRX.5251_full_mutant
TTAGCGGCCACATCCTGGGTAATGAGGCCCCGCCCTGGTGGGTGAAGGCCCTACTCCTGTTAGTGGCATTTGAGATCTCACTCTGGCACCAGGCTAAGGTGGCTGCCAGCTCCACTTCACCGCGCTTGTGCTTTGGGCTCTAGTAAGGGCCAAACTTTGACGCC
>CRX.2881
AGCCACACATTTGGGAGCGAAGGATTTGCGCAGCCTCCTCTGTCCAAGGGCACAGCGGCAGGGGAGAGTGCTTTTGCTAGTCGTAAGCTGGATTAGAGGGCGAACTCTTAGTGCAGAGGCAGATGGTTCCGATTACTAAAACCCACGGTCAGACGCAACCCTCT
>CRX.2881_full_mutant
AGCCACACATTTGGGAGCGAAGGGTTTGCGCAGCCTCCTCTGTCCAAGGGCACAGCGGCAGGGGAGAGTGCTTTTGCTAGTCGTAAGCTGGGTTAGAGGGCGAACTCTTAGTGCAGAGGCAGATGGTTCCGATTACTAAAACCCACGGTCAGACGCAACCCTCT
>CRX.250
TACTTTACAATATGTTGAATCAATTGCCCAAACAAATCTGTGGTGTGAATAAGATTGGCTACTACAAATGAAATAACAAATGCCCTAAGAAGATAATCCTCTTATCCTGAAGACAAGTGTTTGCCTGGAGTCGGATTAGAGACCAGGTCTTTTATAATTCATAG
>CRX.250_full_mutant
TACTTTACAATATGTTGAATCAATTGCCCAAACAACTCTGTGGTGTGAATAAGATTGGCTACTACAAATGAAATAACAAATGCCCTAAGAAGATACTCCTCTTATCCTGAAGACAAGTGTTTGCCTGGAGTCGGGTTAGAGACCAGGTCTTTTATAATTCATAG
>CRX.2104
TTCATCCAGTACACATTCACACCCACACACTCTTGCCCCAAGTCTAACGGCTTCTGCTCACATGGCCAGCTGCAGGGATTAGAGGAGGGCAGATTTCCTCCCAGTGAAAGTCTCCCACAGAGGTGGAGCCCCAGGTCATAACACCAGCCAGCAGCCTGGCTGCT
>CRX.2104_full_mutant
TTCATCCAGTACACATTCACACCCACACACTCTTGCCCCAAGTCTAACGGCTTCTGCTCACATGGCCAGCTGCAGGGGTTAGAGGAGGGCAGATTTCCTCCCAGTGAAAGTCTCCCACAGAGGTGGAGCCCCAGGTCATAACACCAGCCAGCAGCCTGGCTGCT
>CRX.5222
TTTCTGAGTTGTGCGACGGTTGATTGGTCGGTGTTGCGGCGCGCAGGCGCAGAGACAGATACGGGGCGGAGTGTGTGACTATCTGGATTAGGAGCAACCTGACCCGGCCAGTGACTGCTGCAGGAAGATGGCGGAGCTGCGCGCGCTCGTGGCTGTCAAGAGGG
>CRX.5222_full_mutant
TTTCTGAGTTGTGCGACGGTTGATTGGTCGGTGTTGCGGCGCGCAGGCGCAGAGACAGATACGGGGCGGAGTGTGTGACTATCTGGGTTAGGAGCAACCTGACCCGGCCAGTGACTGCTGCAGGAAGATGGCGGAGCTGCGCGCGCTCGTGGCTGTCAAGAGGG
>CRX.3233
ATCCCGCGCAGGCGCAGTATTCTCTTCTGAGGGCTAGCCTGTTTCCTAGCAACTTGAGAGACTAATCTCTGGCCTTGATTGAGCCTCAGTCCTGTGTGCAGAGACGTTCGCCTCTACCTCTGGCAAGGCCAGCTCTCTGAGAACTGAGCGCCCTTAGAGTCTGC
>CRX.3233_full_mutant
ATCCCGCGCAGGCGCAGTATTCTCTTCTGAGGGCTAGCCTGTTTCCTAGCAACTTGAGAGACTACTCTCTGGCCTTGATTGAGCCTCAGTCCTGTGTGCAGAGACGTTCGCCTCTACCTCTGGCAAGGCCAGCTCTCTGAGAACTGAGCGCCCTTAGAGTCTGC
>CRX.435
GGCCGTAGAAGTTACACGGTTCCCCTAGCAAGAGCTGGGAAACCGCTGAATCTTCAGGTTTTGAAATACGGTTTTTGCATCGTAAAGAAAGAAGATTAACCTATCAGGAAGAACCGAGCACATCCAATTACCAATCAAGAGCGGGAAAACAGCCAAAGCCGGAG
>CRX.435_full_mutant
GGCCGTAGAAGTTACACGGTTCCCCTAGCAAGAGCTGGGAAACCGCTGAATCTTCAGGTTTTGAAATACGGTTTTTGCATCGTAAAGAAAGAAGGTTAACCTATCAGGAAGAACCGAGCACATCCAATTACCAATCAAGAGCGGGAAAACAGCCAAAGCCGGAG
>CRX.6188
CATTTATTTGCTTGAGACGCAAACTCACCTTCCCGCAGCTTCTGGCGCTGGAGACCGGAAGTACTCTGTGGGTGGGGATTAACCCGGAAGTGGCTGGTCTGAGATCTCCCTAGAGACCGAGAACCTGGTTTAGAACTTTCCGGCCTCACTGACACTCAGAGAAA
>CRX.6188_full_mutant
CATTTATTTGCTTGAGACGCAAACTCACCTTCCCGCAGCTTCTGGCGCTGGAGACCGGAAGTACTCTGTGGGTGGGGGTTAACCCGGAAGTGGCTGGTCTGAGATCTCCCTAGAGACCGAGAACCTGGTTTAGAACTTTCCGGCCTCACTGACACTCAGAGAAA
>CRX.2654
GTCTGCTGCCACCTGTTGGGCGGCTTACCTCTGCTGCCAGCCGCTGTGCCCTGCGGTTCGGTTCAGCAGCTCTGCCACAAAGCTGATTTGTCCTCCTTACTGGATATAAGAATGAGGCACAGGGCAGATGAATAGAACAGGACTGATACTTGACGTGCGAGGCA
>CRX.2654_full_mutant
GTCTGCTGCCACCTGTTGGGCGGGTTACCTCTGCTGCCAGCCGCTGTGCCCTGCGGTTCGGTTCAGCAGCTCTGCCACAAAGCTGATTTGTCCTCCTTACTGGATATAAGAATGAGGCACAGGGCAGATGAATAGAACAGGACTGATACTTGACGTGCGAGGCA
>CRX.4895
CTTTGTTTCCATGCAGAGCCCATGAGGTCAGGATTACTCATGAGGACGCATGGGGGCGGGGCGCAGAAATCCAATTACTTAAGCACCAAGGGCACAAGAGTTCCTGGCCAGACACACAACCAGGATCTGCTTAGACCCTAATCCTCCTACACTTGGCACGTTGG
>CRX.4895_full_mutant
CTTTGTTTCCATGCAGAGCCCATGAGGTCAGGGTTACTCATGAGGACGCATGGGGGCGGGGCGCAGAAATCCAATTACTTAAGCACCAAGGGCACAAGAGTTCCTGGCCAGACACACAACCAGGATCTGCTTAGACCCTACTCCTCCTACACTTGGCACGTTGG
>CRX.1703
CCCGAGGCGGGGATGCCGCGCAGGTCGACCTTAAAGGAGCCGGCTCGCTCAGCGCGAGGCCCCCGCGGCTTACTCGCTTCTATTCCCGGCTAAGCCAAGGTCACTCTTTAATACGGCCCGACCGAGCGGGCGTGCTGCGGGCGGCGACGGGCGAGCGAGCGGGC
>CRX.1703_full_mutant
CCCGAGGCGGGGATGCCGCGCAGGTCGACCTTAAAGGAGCCGGCTCGCTCAGCGCGAGGCCCCCGCGGGTTACTCGCTTCTATTCCCGGCTACGCCAAGGTCACTCTTTACTACGGCCCGACCGAGCGGGCGTGCTGCGGGCGGCGACGGGCGAGCGAGCGGGC
>CRX.3877
TCGCCATATTCAGTGTGGCTGCGTGTGTCGAAAGCCGCAACTGCCAATCACCTCCCAAGGTCTTTCCTGGCTTTGTCATTTAGTTTCCCCTCCCTCCTTCCCGTGGAACTAAGCCGGAGACGTGCGGCTGGGCTCGCAGGAATCCCTTTAGATGTCTTTTTTAT
>CRX.3877_full_mutant
TCGCCATATTCAGTGTGGCTGCGTGTGTCGAAAGCCGCAACTGCCAATCACCTCCCAAGGTCTTTCCTGGCTTTGTCATTTAGTTTCCCCTCCCTCCTTCCCGTGGAACTACGCCGGAGACGTGCGGCTGGGCTCGCAGGAATCCCTTTAGATGTCTTTTTTAT
>CRX.4046
CTTCTCCTGGGTTCTGATTGACAGGTCTAAGTAGGCCCAGGCACATGTATTTTTAGTAAAGCCCTGGGGTCTTAAGGGAACGTGATGTCCTTCACTAAGCTGCTTGGGCAGCGTGGAGCTTGTTGGCAGTCTCCACACTCAGTGGCTCACCTGTAATTCGCTCT
>CRX.4046_full_mutant
CTTCTCCTGGGTTCTGATTGACAGGTCTAAGTAGGCCCAGGCACATGTATTTTTAGTAAAGCCCTGGGGTCTTAAGGGAACGTGATGTCCTTCACTACGCTGCTTGGGCAGCGTGGAGCTTGTTGGCAGTCTCCACACTCAGTGGCTCACCTGTACTTCGCTCT
>CRX.527
GGCCCTCTCCGGTGCCGGAACTATTGTGCTAGAGCCCTGGTTTCCCCAGCCGGCTAAGTGAGAGTGAAGGGCAAGTAGGCTTAAAGGAAAGGGAGGGGCCTGCGCAAGGCATTCTGGGAGCGCGTGGTATTCGTGAGAGTCGGGCCGGTCGTTCTCTCGCCTTC
>CRX.527_full_mutant
GGCCCTCTCCGGTGCCGGAACTATTGTGCTAGAGCCCTGGTTTCCCCAGCCGGCTAAGTGAGAGTGAAGGGCAAGTAGGGTTAAAGGAAAGGGAGGGGCCTGCGCAAGGCATTCTGGGAGCGCGTGGTATTCGTGAGAGTCGGGCCGGTCGTTCTCTCGCCTTC
>CRX.1938
AGCATTGCAAATGAATCATTAGCCTTCATCCTGCAATCTAGGTCAGCATAGAGCGATGGGAAGATGGGATGGCTTTTAAATCTGCAGTAGGCTCCAGTCAATCTGCTTAGAAGGCACAGGAGGCCCAGTTACACTGGACTGGAACGTTCCAAGGGGAATAGAGA
>CRX.1938_full_mutant
AGCATTGCAAATGAATCATTAGCCTTCATCCTGCAATCTAGGTCAGCATAGAGCGATGGGAAGATGGGATGGCTTTTAACTCTGCAGTAGGCTCCAGTCAATCTGCTTAGAAGGCACAGGAGGCCCAGTTACACTGGACTGGAACGTTCCAAGGGGAATAGAGA
>CRX.4830
CCGCCCCTTTAAGATGGCTGAGAATGTTCTAAGGAAATTGATGACTCTGCTTTCCTGGGGATCAGCTCTGTATATAACTGTACAAGGACTCACCTCCCCCACCTCCCTAGCCTGGTCCCATAGGAAACCCTTAAAAGGAGATTAAAGGCTTTGTCCGTCAGATC
>CRX.4830_full_mutant
CCGCCCCTTTAAGATGGCTGAGAATGTTCTAAGGAAATTGATGACTCTGCTTTCCTGGGGGTCAGCTCTGTATATAACTGTACAAGGACTCACCTCCCCCACCTCCCTAGCCTGGTCCCATAGGAAACCCTTAAAAGGAGGTTAAAGGCTTTGTCCGTCAGATC
>CRX.1037
ATGTTTAAAAGGGTTAGCCAGCCATCTGTTTGATGTAGGAGTGTGAATAAATTATGTAGATCGCTAGGTATTGTAGCCAATGGGCTAAGCCAAGACTCTTAGTGGCGAGGAACGTAGTTAATAGGCTGGCTCTCTTCTGGGTTGCTGCATAAATGCTAGGAGCT
>CRX.1037_full_mutant
ATGTTTAAAAGGGTTAGCCAGCCATCTGTTTGATGTAGGAGTGTGAATAAATTATGTAGATCGCTAGGTATTGTAGCCAATGGGCTACGCCAAGACTCTTAGTGGCGAGGAACGTAGTTAATAGGCTGGCTCTCTTCTGGGTTGCTGCATAAATGCTAGGAGCT
>CRX.2746
AAGTTGTCTAGCGGGCTACGATAGCATGATCATTGCAGATAACCAGCACAGCTTCTTTAAAAGCCTACTTAAAAGGTGGGGCATCAGCTCGAGTGAATAGATTACAGCAGATTAGACAAACCAGATGGTTTCATCTGACAATCCTAAAGGAGTGGACAAAGGAT
>CRX.2746_full_mutant
AAGTTGTCTAGCGGGCTACGATAGCATGATCATTGCAGATAACCAGCACAGCTTCTTTAAAAGCCTACTTAAAAGGTGGGGCATCAGCTCGAGTGAATAGGTTACAGCAGGTTAGACAAACCAGATGGTTTCATCTGACAATCCTAAAGGAGTGGACAAAGGAT
>CRX.4894
GGTCACCCCTGGGCTCAGTCTTATGACAGGATTACAGCGTCCACGCCCCTCTTGCTAATCCAAGCCTCAGTCCCGAGTCAGCATTGAGACCTCTCATCCTCAGGCTGGTGCTGGAGGGGGAGCCTGTGACAGATGGGAGTTGGAGGGGGAGCCTGGGACAGATG
>CRX.4894_full_mutant
GGTCACCCCTGGGCTCAGTCTTATGACAGGGTTACAGCGTCCACGCCCCTCTTGCTACTCCAAGCCTCAGTCCCGAGTCAGCATTGAGACCTCTCATCCTCAGGCTGGTGCTGGAGGGGGAGCCTGTGACAGATGGGAGTTGGAGGGGGAGCCTGGGACAGATG
>CRX.4
TGCTGGGGGCGGGAATAGATTAAAAGAACAGCGCACGCCTGAGCGAGCCACTTCTACTTTCCAGTCTCCTGCGATCGATTCGTAGTGCCTGTGTGGCGCGCGCGGTGCTTGACTGGCACGGCCTAGGGGGCGGAGCGCTTATCCCTGCCGCCGCGGGCCGGGTC
>CRX.4_full_mutant
TGCTGGGGGCGGGAATAGGTTAAAAGAACAGCGCACGCCTGAGCGAGCCACTTCTACTTTCCAGTCTCCTGCGATCGATTCGTAGTGCCTGTGTGGCGCGCGCGGTGCTTGACTGGCACGGCCTAGGGGGCGGAGCGCTTCTCCCTGCCGCCGCGGGCCGGGTC
>CRX.5871
AAAGGGCTGTAAATGGGCGTGGCTTCTCCGGCTCTGACCCATTGGTCTGAGATAAGGGCCCCCAGGGACGCGCTTGCGCCTGCGCGGTGAGATTAGGAGGGTGTGGTGAGTCCAAGGGAGGCGGACTGTACAGGGGCGTGGCTTGCTCGCTAGCCAAGCCCACC
>CRX.5871_full_mutant
AAAGGGCTGTAAATGGGCGTGGCTTCTCCGGCTCTGACCCATTGGTCTGAGATAAGGGCCCCCAGGGACGCGCTTGCGCCTGCGCGGTGAGGTTAGGAGGGTGTGGTGAGTCCAAGGGAGGCGGACTGTACAGGGGCGTGGCTTGCTCGCTAGCCAAGCCCACC
>CRX.5820
CGATGCCAGGTAGAGTAGGTAGGACGGGTTTGGGAGCGTACAGCCCATTTGAGCCGCTGACACTACAAGTCCCAGCAGCCCTCAGGGCAGGGAAGGCATGGGGCAGCCAGAATCCGGATGGACTACAAATCCCAGCAGGCAAATCATGGCCGCAGAGACTACCA
>CRX.5820_full_mutant
CGATGCCAGGTAGAGTAGGTAGGACGGGTTTGGGAGCGTACAGCCCATTTGAGCCGCTGACACTACAAGTCCCAGCAGCCCTCAGGGCAGGGAAGGCATGGGGCAGCCAGAATCCGGATGGACTACAACTCCCAGCAGGCAAATCATGGCCGCAGAGACTACCA
>CRX.6251
TTTTCTAGGTTGATTTAAGAACATGTCTCTCTGTGGCCATGAGCCCCAAGGCCTTCTCAGAGCTTGGTAATCCTGTGATGTCTCTGCAGCCTGGATAGAGGGTGCTTAGCTCCCCTGCAGCTGCGCACTGGCAAGTTCTGTCTTCACCAGAAGCAAGCTTTGTT
>CRX.6251_full_mutant
TTTTCTAGGTTGATTTAAGAACATGTCTCTCTGTGGCCATGAGCCCCAAGGCCTTCTCAGAGCTTGGTACTCCTGTGATGTCTCTGCAGCCTGGATAGAGGGTGCTTAGCTCCCCTGCAGCTGCGCACTGGCAAGTTCTGTCTTCACCAGAAGCAAGCTTTGTT
>CRX.405
AATGGTCAGACCCTCACTAAACTGGTTTCAAACAGCAAATGACCTATAAACTGTAAACCCCTAAGAGCTGGTGAACCCTAAAGCCTGGGGGTGGGGACAGGATTAACCCAGCTCAGACACACTTGGCCCGCCAATTCTAACTAGGTCAGTCTGCAGCGACTCTC
>CRX.405_full_mutant
AATGGTCAGACCCTCACTAAACTGGTTTCAAACAGCAAATGACCTATAAACTGTAAACCCCTAAGAGCTGGTGAACCCTAAAGCCTGGGGGTGGGGACAGGGTTAACCCAGCTCAGACACACTTGGCCCGCCAATTCTAACTAGGTCAGTCTGCAGCGACTCTC
>CRX.3289
CAGGCAGATACTAGGAGGGTAAGACAGTGAGGCCAGAATGCTTAAGGCCCTGCCAGAGTCTCGCTCCAGCTTCCAGTGGGTTGATCCGAGGAGAAGCTGTGAGAACAGGGCGGGGCTGAGGAGCGGTGCAAGGCATCCTGTGATTCCAGGCATTAGTGAGGGGG
>CRX.3289_full_mutant
CAGGCAGATACTAGGAGGGTAAGACAGTGAGGCCAGAATGCTTAAGGCCCTGCCAGAGTCTCGCTCCAGCTTCCAGTGGGTTGCTCCGAGGAGAAGCTGTGAGAACAGGGCGGGGCTGAGGAGCGGTGCAAGGCATCCTGTGATTCCAGGCATTAGTGAGGGGG
>CRX.1358
CCGGGTCTCTCCACCGCCCCTCCCTCCGGCGAGTCGCCGGCACCCAGCACGCTCTGAGGGATGGGTCAGGAGAGGATCACGCTCCTCCTCTTCCTCGGCTTTCCGCCATTCGTCACAGCGCCCTCTCTTGGTTGACTAAAACTTAAAGCGATCATCCTGGAGCA
>CRX.1358_full_mutant
CCGGGTCTCTCCACCGCCCCTCCCTCCGGCGAGTCGCCGGCACCCAGCACGCTCTGAGGGATGGGTCAGGAGAGGGTCACGCTCCTCCTCTTCCTCGGCTTTCCGCCATTCGTCACAGCGCCCTCTCTTGGTTGACTAAAACTTAAAGCGATCATCCTGGAGCA
>CRX.4864
CGCCCCTCCCCCAGAAGCCGCGCCCCCGTCAGCGGGCTCGCCCGCGCATCCCGCCCCTCGCCGACAACACGTTCCTGCGGGGGCGCGCGCGCGCACCTAATCCCCTGCCTTCCGGCTCGGCCGCGCAGCTCCGTTGCGCGCTCGCTCTGCGGTGGCTGGCGGGG
>CRX.4864_full_mutant
CGCCCCTCCCCCAGAAGCCGCGCCCCCGTCAGCGGGCTCGCCCGCGCATCCCGCCCCTCGCCGACAACACGTTCCTGCGGGGGCGCGCGCGCGCACCTACTCCCCTGCCTTCCGGCTCGGCCGCGCAGCTCCGTTGCGCGCTCGCTCTGCGGTGGCTGGCGGGG
>CRX.369
ACCAGAGAAGAAACAGGCTGTCTTACCCAGGGGCTCACAAGAAAGGTGCTCCAGTCTGTGATCTTGGCCAGCAAGCCTGCTCCTACAGGTCTGTGAGGATTAGCTGCCCCAGTGCTTTAACAATAAACCCAATTAAAGGGGAGGAATACAGGGGTTTTCTTTCC
>CRX.369_full_mutant
ACCAGAGAAGAAACAGGCTGTCTTACCCAGGGGCTCACAAGAAAGGTGCTCCAGTCTGTGATCTTGGCCAGCAAGCCTGCTCCTACAGGTCTGTGAGGGTTAGCTGCCCCAGTGCTTTAACAATAAACCCAATTAAAGGGGAGGAATACAGGGGTTTTCTTTCC
>CRX.4446
ACACACCCCCCTACTTTAGCCAGTTCTTTGCTTAAGGGCCTCAGAGCTGGTCGGATTAAAGGCTCAGGAACTAGGGAAGGCACACGTCCTGGTAATGAGACCAAGCCCCAGACACAGATAGGCTCTCCCCAGGTGCTATGAAGAAGCCCGCTTCAAAGCTCAAG
>CRX.4446_full_mutant
ACACACCCCCCTACTTTAGCCAGTTCTTTGCTTAAGGGCCTCAGAGCTGGTCGGGTTAAAGGCTCAGGAACTAGGGAAGGCACACGTCCTGGTAATGAGACCAAGCCCCAGACACAGATAGGCTCTCCCCAGGTGCTATGAAGAAGCCCGCTTCAAAGCTCAAG
>CRX.4564
GCTTTGAGTGGAGCCAGAATGGCCAAGGCCGAATGCCTTGGTGTAGTAGAAGGTGAAGGCCAACTCCCTGTCCTCCCCGGCCGCAATCTTATGACCTAAATCCCCACTCGAGGTGGGGGAGGGAGGCAGGCAGTGCCAGCTGTCCCTGCCCCTGAGGACAGGTG
>CRX.4564_full_mutant
GCTTTGAGTGGAGCCAGAATGGCCAAGGCCGAATGCCTTGGTGTAGTAGAAGGTGAAGGCCAACTCCCTGTCCTCCCCGGCCGCAATCTTATGACCTAACTCCCCACTCGAGGTGGGGGAGGGAGGCAGGCAGTGCCAGCTGTCCCTGCCCCTGAGGACAGGTG
>CRX.199
TATCCACCAATAAGAAACTCGGGGTGTGTCTTCCAAGTTCACAGGGGGGAGGGTTTAAGCCGAGCAGATGCTGGCCAATGATCTTAGGGGCTGAGCTAATATTAACCAATCAGAGAGCCGATCTGATATCGGCACCGTTACTGGGGCGTGGCCTCTGAGCTCAC
>CRX.199_full_mutant
TATCCACCAATAAGAAACTCGGGGTGTGTCTTCCAAGTTCACAGGGGGGAGGGTTTACGCCGAGCAGATGCTGGCCAATGATCTTAGGGGCTGAGCTAATATTAACCAATCAGAGAGCCGATCTGATATCGGCACCGTTACTGGGGCGTGGCCTCTGAGCTCAC
>CRX.4956
TTTCAGCGGAAGCCCCGCCCCTTACGTTCCTAAGTCCCGCCCTTACCCTGCAGCACTGTGGTGCGCTTTCCCAGCTGTAGCTTCATCCCTAGTTTAGCTCCACCTTCCAGGCTTACCCAAAGCTCCGCCCTTCGTTACTTGGGCCCCTCGGGCCCACTCTTCCG
>CRX.4956_full_mutant
TTTCAGCGGAAGCCCCGCCCCTTACGTTCCTAAGTCCCGCCCTTACCCTGCAGCACTGTGGTGCGCTTTCCCAGCTGTAGCTTCATCCCTAGTTTAGCTCCACCTTCCAGGGTTACCCAAAGCTCCGCCCTTCGTTACTTGGGCCCCTCGGGCCCACTCTTCCG
>CRX.5119
TCGGCTCTTCTCGCTTGCTTTGGGGGCGAGTTCCTGAAAGTCATTTACCCTTGAGTTAATTAATCGCCTTTCTAGCCCCACCCGTTCAGCTTATTCGCTAATTCCTATTCGCTCCGCTCAATGTATTTCGGCTACTTCCGCCTCCTCCCGGGATCCCTTCCCTG
>CRX.5119_full_mutant
TCGGCTCTTCTCGCTTGCTTTGGGGGCGAGTTCCTGAAAGTCATTTACCCTTGAGTTAATTACTCGCCTTTCTAGCCCCACCCGTTCAGGTTATTCGCTACTTCCTATTCGCTCCGCTCAATGTATTTCGGCTACTTCCGCCTCCTCCCGGGATCCCTTCCCTG
>CRX.70
AGAAGCAAGCAGGAAGCACCAGGAGGCTGCTAGCTGCCAGTCACCTGATGCTCTAGAGAAAAGCTCTGTGCATCCTCTTTGGCATAATCCTGCCCTTGCAGGCTAACCCTGGACCTCTTCTAAGCCTCCGCAGCAGCCCTAGCTGTCCCTGCAAGGGAACATCT
>CRX.70_full_mutant
AGAAGCAAGCAGGAAGCACCAGGAGGCTGCTAGCTGCCAGTCACCTGATGCTCTAGAGAAAAGCTCTGTGCATCCTCTTTGGCATACTCCTGCCCTTGCAGGCTAACCCTGGACCTCTTCTACGCCTCCGCAGCAGCCCTAGCTGTCCCTGCAAGGGAACATCT
>CRX.2480
CATTTTTCTACTGCTTCTTGAGCACGTGTTCTTACCTAGCGATAAGCACCTTAAATACAGGGCGCGTGCGCGGGCAGGTCGCCGCCGAAAGCCTGCGAGATTACCCAGCAACTTTGCGTCTTCCCAGAGAGCGTCCGTGGTGGAACTGGGCAAGCATGGGGAAG
>CRX.2480_full_mutant
CATTTTTCTACTGCTTCTTGAGCACGTGTTCTTACCTAGCGATAAGCACCTTAAATACAGGGCGCGTGCGCGGGCAGGTCGCCGCCGAAAGCCTGCGAGGTTACCCAGCAACTTTGCGTCTTCCCAGAGAGCGTCCGTGGTGGAACTGGGCAAGCATGGGGAAG
>CRX.3008
AGACGGAACTGTCGTGCGTATGCCTTTTATGCCGTCCTCGCTTTCCGGCCGCTGTTTCCACACTGCTCTCTCCTTTCCTCCTCCCTTGTCTCCTTTGCGGCTTACTTTGCGGCAGCACCGACAGCCCCACCCCCTTTCTCTGCGGAATCACCATGGCGGCTGGG
>CRX.3008_full_mutant
AGACGGAACTGTCGTGCGTATGCCTTTTATGCCGTCCTCGCTTTCCGGCCGCTGTTTCCACACTGCTCTCTCCTTTCCTCCTCCCTTGTCTCCTTTGCGGGTTACTTTGCGGCAGCACCGACAGCCCCACCCCCTTTCTCTGCGGAATCACCATGGCGGCTGGG
>CRX.4417
CAAGCGGCGCGCGGCCGACCCAAACCCGCGAGCGGGCGGGCGCGCGGAAAGGCGCGGGCACAGGGCGCGCGGTGCTTCACGGCTTAAGAGCACCCAGCGCCTCCGCCGGTCACGACCGCACATGCGCCGGAGGCGCCGCACGCCCCCGGCCCGCTGCAAGTGGT
>CRX.4417_full_mutant
CAAGCGGCGCGCGGCCGACCCAAACCCGCGAGCGGGCGGGCGCGCGGAAAGGCGCGGGCACAGGGCGCGCGGTGCTTCACGGGTTAAGAGCACCCAGCGCCTCCGCCGGTCACGACCGCACATGCGCCGGAGGCGCCGCACGCCCCCGGCCCGCTGCAAGTGGT
>CRX.3297
AGGTCTAAGGAAAGGGCCAGCATCCTGTGTCTGTGTCTGTTAATCTCTCCTCTGCCAGGTCAGCCCAGGCAGTCTGAGAGGTCAGGAGGGATTTGTAAAGATAAGCAGTGGCCCCTTGTTGCCCTGGTGACAAGGCTCCGCCCCTACAGCTAGTCCCTAGGGAG
>CRX.3297_full_mutant
AGGTCTAAGGAAAGGGCCAGCATCCTGTGTCTGTGTCTGTTACTCTCTCCTCTGCCAGGTCAGCCCAGGCAGTCTGAGAGGTCAGGAGGGGTTTGTAAAGATAAGCAGTGGCCCCTTGTTGCCCTGGTGACAAGGCTCCGCCCCTACAGCTAGTCCCTAGGGAG
>CRX.3648
AGAGGAGATGGGGAGAACGGAGGTTACAAGTCAGTCTCTAAACCAAAGAGGCAGGAGCCAAGAGCTAATCCACACTGTTTCTCTGGTCTTCAGGCTTCTTAAGCCAAGCTGACAACAAGGCTCCCCTCCCCCGCAGCACCTTTATCAAAGGCAAACTATTTTCT
>CRX.3648_full_mutant
AGAGGAGATGGGGAGAACGGAGGTTACAAGTCAGTCTCTAAACCAAAGAGGCAGGAGCCAAGAGCTACTCCACACTGTTTCTCTGGTCTTCAGGCTTCTTACGCCAAGCTGACAACAAGGCTCCCCTCCCCCGCAGCACCTTTATCAAAGGCAAACTATTTTCT
>CRX.2784
TTCAGTGTTCCCCTGCACCCATCTGTAGAGCTGTGTGGCCTGGGCAGCTGTCCGGCTGAGCCGGTTAGCAACACAAGACAGATGGCAAGGGATTATCTCAGCTTCTCCCAGTGCCACCGTGGCAGAGGCAGTGGGTGAGGGGAGGACTCTCACACCCTCCCTCC
>CRX.2784_full_mutant
TTCAGTGTTCCCCTGCACCCATCTGTAGAGCTGTGTGGCCTGGGCAGCTGTCCGGCTGAGCCGGTTAGCAACACAAGACAGATGGCAAGGGGTTATCTCAGCTTCTCCCAGTGCCACCGTGGCAGAGGCAGTGGGTGAGGGGAGGACTCTCACACCCTCCCTCC
>CRX.446
TAGCCAGTCAATCATTCTTAAGGAGGCTGATGAAGGTCGTCGGAACATAAGCAAAGCATGTGATTAGACAGGGCTTTGGTCCACAAGCACTGTTCACACGGTGGCACAGGACGTACTGTTTCTGTGTGCTGTCAACGCCACTCAGAATGTCCATCTTCTGAGGA
>CRX.446_full_mutant
TAGCCAGTCAATCATTCTTAAGGAGGCTGATGAAGGTCGTCGGAACATAAGCAAAGCATGTGGTTAGACAGGGCTTTGGTCCACAAGCACTGTTCACACGGTGGCACAGGACGTACTGTTTCTGTGTGCTGTCAACGCCACTCAGAATGTCCATCTTCTGAGGA
>CRX.6156
CCAGTCGGATCTCAGAGGGCGGACAGCCCAGGCCCCGCCCGGCCGCTAAAGCGCCACCGAGCTGTCACCCGGCCGCCTCTGCCCTTCTCCGCGCCCTAGGATTATCCCTCGAATCCCCGGGTCCTGGAGCAGGGGAGGGGACCCGTGCGGCCCAGCGTACTCAC
>CRX.6156_full_mutant
CCAGTCGGATCTCAGAGGGCGGACAGCCCAGGCCCCGCCCGGCCGCTAAAGCGCCACCGAGCTGTCACCCGGCCGCCTCTGCCCTTCTCCGCGCCCTAGGGTTATCCCTCGAATCCCCGGGTCCTGGAGCAGGGGAGGGGACCCGTGCGGCCCAGCGTACTCAC
>CRX.2435
TGAAGCCCATAGCGCCTGCGCTTGGAGAAACACGCTCCTTAATACTAGCGAATCTGCGGGCGCCCTAAAGCCACTGCGCCTGCGTATCAAGTGGTGCCTTTCAAGATGGCGCTTCCGTTCCGAGCGGTGCATTTCGGGACTTGTAGTTTTCACGACGGGATTGT
>CRX.2435_full_mutant
TGAAGCCCATAGCGCCTGCGCTTGGAGAAACACGCTCCTTACTACTAGCGAATCTGCGGGCGCCCTAAAGCCACTGCGCCTGCGTATCAAGTGGTGCCTTTCAAGATGGCGCTTCCGTTCCGAGCGGTGCATTTCGGGACTTGTAGTTTTCACGACGGGATTGT
>CRX.2208
ACCTCTGACGAGAGGGTAAGCTGCACTCCCTCACCCAGCCTCCTTACTAACAGCCTGTGGTGGTACAGATTATGTCTCCAGATAATCCTTTGTAATAAACCTAATTCCTGCCGTCCATGAGAAGCAGCCTGTGAGCCTGTCACTGAGTCAAATGACTTGACATT
>CRX.2208_full_mutant
ACCTCTGACGAGAGGGTAAGCTGCACTCCCTCACCCAGCCTCCTTACTAACAGCCTGTGGTGGTACAGGTTATGTCTCCAGATACTCCTTTGTAATAAACCTACTTCCTGCCGTCCATGAGAAGCAGCCTGTGAGCCTGTCACTGAGTCAAATGACTTGACATT
>CRX.2850
GGGGCTTTGAGGGGGTATTAGTCAGGGCAAAGAGCTCAGTGAGGATGAACCTAGGACATGCTGCCATGGAGCCTGGGAAGTGCTGAGCTCAGCAAGCTGCAGCTCCCTGACAGGAGCTGGGGGGTGGCAGGGGATGGCAGTGGGCCAGGCAGGTGGAAGCCGGA
>CRX.2850_full_mutant
GGGGCTTTGAGGGGGTGTTAGTCAGGGCAAAGAGCTCAGTGAGGATGAACCTAGGACATGCTGCCATGGAGCCTGGGAAGTGCTGAGCTCAGCAAGCTGCAGCTCCCTGACAGGAGCTGGGGGGTGGCAGGGGATGGCAGTGGGCCAGGCAGGTGGAAGCCGGA
>CRX.4589
ACCACCACCCCGAGGTCAGCCTCTGCTTCGGACCGTCACGACACATGTCCTTTCATCCCTTCTGGCTTACCCTCCTTCTCCCGCTGCGGTTGAGCCTCCACCCAGGCCATCGCGATGACGTTGACTCGATTTGCATAAGAGTCCCCAGCATCCCAAGCGACTGC
>CRX.4589_full_mutant
ACCACCACCCCGAGGTCAGCCTCTGCTTCGGACCGTCACGACACATGTCCTTTCATCCCTTCTGGGTTACCCTCCTTCTCCCGCTGCGGTTGAGCCTCCACCCAGGCCATCGCGATGACGTTGACTCGATTTGCATAAGAGTCCCCAGCATCCCAAGCGACTGC
>CRX.6119
TTGCTTGGACTGTGTTTGTTTCTCCACTTGGGGATGAGGAAATTTGAGTTGATGATCTGGCTTCCCCTAAGCTGATTAGCCTGAGAGCAGACTCTGGCGATAAAAGCTTTTAGTGAACCTGATGTCCTGGGGTGAGGGACTGGAATAGTGAACATTTAGCTAGC
>CRX.6119_full_mutant
TTGCTTGGACTGTGTTTGTTTCTCCACTTGGGGATGAGGAAATTTGAGTTGATGATCTGGCTTCCCCTACGCTGGTTAGCCTGAGAGCAGACTCTGGCGATAAAAGCTTTTAGTGAACCTGATGTCCTGGGGTGAGGGACTGGAATAGTGAACATTTAGCTAGC
>CRX.3389
GGTGAAGGGGCGTTCAGGGGCTCCGCGGGTCTAAGTCCTCCTGGGCTGCGGAAGTTGAGCAACCGGGAGGCGGGCTTAGGGCCGGAAGCAGGAAGGAGGGCTCAGGACGCAGGGCGCCGCTGCCAGCCTTGCTGTCGGCCGGTGGGACTGTCAGTGGCCAGAGC
>CRX.3389_full_mutant
GGTGAAGGGGCGTTCAGGGGCTCCGCGGGTCTAAGTCCTCCTGGGCTGCGGAAGTTGAGCAACCGGGAGGCGGGGTTAGGGCCGGAAGCAGGAAGGAGGGCTCAGGACGCAGGGCGCCGCTGCCAGCCTTGCTGTCGGCCGGTGGGACTGTCAGTGGCCAGAGC
>CRX.2718
CAGCGTTTCCCTTCGGGCTGCGTGTTATCCTCTTAGCCCTACTGTGTTGGAATAGACCGTGAGCAGCTGGAGGACTGTAAGACGCCTGATAATGCCGCTCTTTTCCGCTGTCCCGTCTTAATCTTGTTACACAAATGGTTGTGAAGAGATTCATGAATTTTAAT
>CRX.2718_full_mutant
CAGCGTTTCCCTTCGGGCTGCGTGTTATCCTCTTAGCCCTACTGTGTTGGAATAGACCGTGAGCAGCTGGAGGACTGTAAGACGCCTGATAATGCCGCTCTTTTCCGCTGTCCCGTCTTACTCTTGTTACACAAATGGTTGTGAAGAGATTCATGAATTTTAAT
>CRX.5634
GGCATCCAGCAGCAGTTACTAAAATGCTCACAAGTGCAAGAGAGTAAGGACTACAAGTCCCAGAATGCAATGCAACCCTCGAAGAGTCCGTGTGCACTGACGTCTAATCCTCGCGCCTTGTTTTGTGGCCTGGGTTGTCTGTTGAAAGGAGAGCATACTGGTTT
>CRX.5634_full_mutant
GGCATCCAGCAGCAGTTACTAAAATGCTCACAAGTGCAAGAGAGTAAGGACTACAAGTCCCAGAATGCAATGCAACCCTCGAAGAGTCCGTGTGCACTGACGTCTACTCCTCGCGCCTTGTTTTGTGGCCTGGGTTGTCTGTTGAAAGGAGAGCATACTGGTTT
>CRX.800
TTTGGGCCCCACCTCTCGGCCCCAGGCCCCGCCCCTTTCCCTCTGGAAACCCGGTTCTAAATTCGGCCTCCCTGGGATTCCCGCGGTGAAAATCCAAATCCCGTGCTTAGATTGACCTTTAACTCCGCCCCCATATCCAAAATCCCGCCCCTAGAGATCTACTT
>CRX.800_full_mutant
TTTGGGCCCCACCTCTCGGCCCCAGGCCCCGCCCCTTTCCCTCTGGAAACCCGGTTCTAAATTCGGCCTCCCTGGGATTCCCGCGGTGAAAATCCAACTCCCGTGCTTAGATTGACCTTTAACTCCGCCCCCATATCCAAACTCCCGCCCCTAGAGATCTACTT
>CRX.478
GAAGATGGAGGAGTTGGGTGAGGCTTTACGGTGTTGCTGGGACCGGCTCGGTGCGTGAGAAGGGCCTTCCGCTTAGCATCCTCTCTGGGAGCACCAGGATTATCAGAGGCAGGCTTTGCTAGCAGAGTAATCCTTCCCTCCAGTGGGCACCGGGATTTCACATC
>CRX.478_full_mutant
GAAGATGGAGGAGTTGGGTGAGGCTTTACGGTGTTGCTGGGACCGGCTCGGTGCGTGAGAAGGGCCTTCCGCTTAGCATCCTCTCTGGGAGCACCAGGGTTATCAGAGGCAGGCTTTGCTAGCAGAGTACTCCTTCCCTCCAGTGGGCACCGGGGTTTCACATC
>CRX.2210
CTGGGCTGCAATACAGCTCTCTATGACCCCTTTCTCCCCTGGGCCCTCCAGAGTCTTTGTCCTTGTGACCCAACCTGACCTTTTACAAATCCTCTTTGTCCTGGAGCTTAACCCAGCTTCTGTTGCTTGCAACTAGGTTGAGCTCCTCTTCTTGCATTGGTGTT
>CRX.2210_full_mutant
CTGGGCTGCAATACAGCTCTCTATGACCCCTTTCTCCCCTGGGCCCTCCAGAGTCTTTGTCCTTGTGACCCAACCTGACCTTTTACAACTCCTCTTTGTCCTGGAGGTTAACCCAGCTTCTGTTGCTTGCAACTAGGTTGAGCTCCTCTTCTTGCATTGGTGTT
>CRX.4201
ACGCCGGGGAGGTGGGACGAGCACGGAAACCGCGAATCAGGAGGGAGGGGGCGGGGCTTATGATATCTGCAGCGTTTGTTGAGAGGGAGGCGGATTTATCCCTTAGTTAACAGTTAATAAACAAGGCTCTAACGCATCATGACCCAGGAGTCTACAGAGCGAAG
>CRX.4201_full_mutant
ACGCCGGGGAGGTGGGACGAGCACGGAAACCGCGAATCAGGAGGGAGGGGGCGGGGGTTATGATATCTGCAGCGTTTGTTGAGAGGGAGGCGGGTTTCTCCCTTAGTTAACAGTTAATAAACAAGGCTCTAACGCATCATGACCCAGGAGTCTACAGAGCGAAG
>CRX.3894
GCTGTGGTTACCTTGGTCTTTGTCCCATGAAAGCCTTTTAAATTGAAAGCCAGCCAGGTGTCTGCAGAGCGGGCGGATCTGCTGCGTAATTAAATAACGCCGGGAAGGGGGAGGAGTGGATTAGGCGAGGCTGTCCGGTTGAGTGAGGTTCAGTAAGGAAGAGG
>CRX.3894_full_mutant
GCTGTGGTTACCTTGGTCTTTGTCCCATGAAAGCCTTTTAAATTGAAAGCCAGCCAGGTGTCTGCAGAGCGGGCGGATCTGCTGCGTAATTAAATAACGCCGGGAAGGGGGAGGAGTGGGTTAGGCGAGGCTGTCCGGTTGAGTGAGGTTCAGTAAGGAAGAGG
>CRX.1557
TCTCGTAGTTACTTTGATCAAACTGCACCATCAGTGCTTAAATGCACAGTTACTGTAAAATCTCAACTAGCTAATAAGGGATTTAAATAAGATTAAAAAGGATTATGGCGGAGGGCAGATGGAGGGGAAAACGTGCCTGTCAGTCACCCAACAGATAAAGTCTG
>CRX.1557_full_mutant
TCTCGTAGTTACTTTGATCAAACTGCACCATCAGTGCTTAAATGCACAGTTACTGTAAAATCTCAACTAGCTAATAAGGGGTTTAAATAAGGTTAAAAAGGGTTATGGCGGAGGGCAGATGGAGGGGAAAACGTGCCTGTCAGTCACCCAACAGATAAAGTCTG
>CRX.1812
GCCGGGCCGAGTGCGCGCGCACACACATACACTGTCGCGCCGAGCCGGGCTCGCCTGGCGGCCACAGGTTGGATTTACGGCAGCACTGGGAGGGGTGAGGGCGGTGAGGGCGGCGGGTGCCGGAGAGACGGCCGCGGCCAGAGGAGCGCTAGCAGCCGTGGCGG
>CRX.1812_full_mutant
GCCGGGCCGAGTGCGCGCGCACACACATACACTGTCGCGCCGAGCCGGGCTCGCCTGGCGGCCACAGGTTGGGTTTACGGCAGCACTGGGAGGGGTGAGGGCGGTGAGGGCGGCGGGTGCCGGAGAGACGGCCGCGGCCAGAGGAGCGCTAGCAGCCGTGGCGG
>CRX.2788
AGGCGGGAGGCGCCAAACAGAATCAGCCCTACCCTGATGCCGGATTAGCGTGGCCGCTCCCAGTCCTTGACTTTTTCCCAAACAGCCGGAGACAAACGGGTTAAGTAGCCTCACCTGTCCCGGAGGCGGAGCCTGATGTGGTGACTGACGTCGAGGTCTGCCAA
>CRX.2788_full_mutant
AGGCGGGAGGCGCCAAACAGAATCAGCCCTACCCTGATGCCGGGTTAGCGTGGCCGCTCCCAGTCCTTGACTTTTTCCCAAACAGCCGGAGACAAACGGGTTAAGTAGCCTCACCTGTCCCGGAGGCGGAGCCTGATGTGGTGACTGACGTCGAGGTCTGCCAA
>CRX.4777
TGACAAGTGACCCAGACTGACCTCAGAGTCCCATCTGCCTCAAATGCTGGGATTAAAGGTGTGGGTCATTACAATGGGCAAAGAGGCTTCCTTCCCACAATCCACCTCTCTGATCCCTGCCCTGCTATGAAAGTATTCACTCTGCCTTAGGTTTCGCTCTCATC
>CRX.4777_full_mutant
TGACAAGTGACCCAGACTGACCTCAGAGTCCCATCTGCCTCAAATGCTGGGGTTAAAGGTGTGGGTCATTACAATGGGCAAAGAGGCTTCCTTCCCACAATCCACCTCTCTGCTCCCTGCCCTGCTATGAAAGTATTCACTCTGCCTTAGGTTTCGCTCTCATC
>CRX.4740
GGCCGCCACCTCTAGGATTACCCATGCAGCACCGCGGGCTCACGCCCGGCATTATGGGGATTGAAGTCCGGCGTCCCGCAGTCCTCGTTTACCTCAAGGCACCGAAACTCAGTGTTCCAGAGTCCATTGCAAGACTTACAAGCTATTTTGGCCACCAACGTAGA
>CRX.4740_full_mutant
GGCCGCCACCTCTAGGGTTACCCATGCAGCACCGCGGGCTCACGCCCGGCATTATGGGGATTGAAGTCCGGCGTCCCGCAGTCCTCGTTTACCTCAAGGCACCGAAACTCAGTGTTCCAGAGTCCATTGCAAGACTTACAAGCTATTTTGGCCACCAACGTAGA
>CRX.4459
CCTCGCAGCCTCACCCAATCAGAGCTCAGGCAGGAAGTTGACCAGCCCTCGTAGCATTCAACTTCCCGGAGCTTAGCTCCACCTCCATCACGTGACTCTACCCACCCTGCCCATCTCTCTCAAAGGAGGGCTCCGGGGGCAGCTCCGCCCCACGCTCGCTGATT
>CRX.4459_full_mutant
CCTCGCAGCCTCACCCAATCAGAGCTCAGGCAGGAAGTTGACCAGCCCTCGTAGCATTCAACTTCCCGGAGGTTAGCTCCACCTCCATCACGTGACTCTACCCACCCTGCCCATCTCTCTCAAAGGAGGGCTCCGGGGGCAGCTCCGCCCCACGCTCGCTGATT
>CRX.4775
CTTCAGGGCCCCATTCTCCCTCCTGCTTTGACCTATGTCAGAGCTCTTTATTACTCTAAGCTGCTGGGCTCAAGGCTGGGTTAGGCTGTCCTTTTCTAGAGACTTAATCCATCCCCCTGGCTTCCCCCCTCCCTCTTCCTGCAATTCCCCAGCTGCTTCCTCCA
>CRX.4775_full_mutant
CTTCAGGGCCCCATTCTCCCTCCTGCTTTGACCTATGTCAGAGCTCTTTATTACTCTACGCTGCTGGGGTCAAGGCTGGGTTAGGCTGTCCTTTTCTAGAGACTTACTCCATCCCCCTGGCTTCCCCCCTCCCTCTTCCTGCAATTCCCCAGCTGCTTCCTCCA
>CRX.4875
CCACCAGTTAGGAGCTTCCGCGCCGGCGCCGAGCACGGGCAGCAAGCAGCCAATCAGAAGTCGAGATGGCCTCATAGAAACGCAGCGCGCTACGAGTCGCTGTGAGGGACAATACAGGCTTATAAAACGTTATAAGCGCTGCTGGCCCAACCGAGATAGTTTCG
>CRX.4875_full_mutant
CCACCAGTTAGGAGCTTCCGCGCCGGCGCCGAGCACGGGCAGCAAGCAGCCAATCAGAAGTCGAGATGGCCTCATAGAAACGCAGCGCGCTACGAGTCGCTGTGAGGGACAATACAGGGTTATAAAACGTTATAAGCGCTGCTGGCCCAACCGAGATAGTTTCG
>CRX.471
CTCTAGAGCGCCCGCGCGTTCTAGCGCCTCCGAACCGAACGCCCCTTTCTTAGGAGACATACGGTAGGGCTTCCGCCCGGGTTCAACCCTCACTCAAATCCCGGGAAGGAGGGGCGGAGGGTTATGTCATCCTTCCGCGCCGGCCTGCCCCGCGACGCGCCGGC
>CRX.471_full_mutant
CTCTAGAGCGCCCGCGCGTTCTAGCGCCTCCGAACCGAACGCCCCTTTCTTAGGAGACATACGGTAGGGCTTCCGCCCGGGTTCAACCCTCACTCAACTCCCGGGAAGGAGGGGCGGAGGGTTATGTCATCCTTCCGCGCCGGCCTGCCCCGCGACGCGCCGGC
>CRX.3528
AAGTTGAAGGGACTAAGGAGGATTATACAAAGTGAGAATCTGGAAGAATAAAGTGAGCAGATGGTCCTAATGACCTGGAAGATTAGCTCTGCTGCATCTGTGACAACTATGACAACTAATTGCCTCTTGTCTGCCTGGCCACCTAAGCTGGAACGGTGGCGGTC
>CRX.3528_full_mutant
AAGTTGAAGGGACTAAGGAGGGTTATACAAAGTGAGAATCTGGAAGAATAAAGTGAGCAGATGGTCCTAATGACCTGGAAGGTTAGCTCTGCTGCATCTGTGACAACTATGACAACTAATTGCCTCTTGTCTGCCTGGCCACCTACGCTGGAACGGTGGCGGTC
>CRX.3912
GAGATCATTGTTTATTATATACCTTCCAGGACCTGCAAGGCGTCCTACGTGGCCAAGCCACAGAAGCGGAGAGATTAGCATCCCCACTGCCCCGCCCACTTGCTGACGCCACCTACTTGAGAGCTGATTGGCTGCTGGAAACTCTTAAGTTCATAGAGCTGGAG
>CRX.3912_full_mutant
GAGATCATTGTTTATTATATACCTTCCAGGACCTGCAAGGCGTCCTACGTGGCCAAGCCACAGAAGCGGAGAGGTTAGCATCCCCACTGCCCCGCCCACTTGCTGACGCCACCTACTTGAGAGCTGATTGGCTGCTGGAAACTCTTAAGTTCATAGAGCTGGAG
>CRX.3871
CTTGTTAAATTAAACTGACAGGCTCAGAGAAGAGGAGGGGGGCAGCGGGATCGTCGCCTCTGGTAGGGCGGGGCGGGCACTGGTAAGAAGATCAGACAGAGGCAGAGCATCAGCCTGCCCGTTTCCCTTATTTGCTGACTGGAGAGAGGCGATGGGATTTATAG
>CRX.3871_full_mutant
CTTGTTAAATTAAACTGACAGGCTCAGAGAAGAGGAGGGGGGCAGCGGGATCGTCGCCTCTGGTAGGGCGGGGCGGGCACTGGTAAGAAGATCAGACAGAGGCAGAGCATCAGCCTGCCCGTTTCCCTTATTTGCTGACTGGAGAGAGGCGATGGGGTTTATAG
>CRX.1520
CGAACGCAGCACCTCGTAGCACCCCGCAGTCACAAAAGTGTCGAAAGTCCGACCCCGGGGGGCGGGGCACAGAGCACTTCCGGCTTCTCTAGGCACCAGCGACACTCTATGATCCCCCCCTTCTCCCTCCTCTTAGTGGTTGCTTCGTAAAAAGACTTTTAAAA
>CRX.1520_full_mutant
CGAACGCAGCACCTCGTAGCACCCCGCAGTCACAAAAGTGTCGAAAGTCCGACCCCGGGGGGCGGGGCACAGAGCACTTCCGGCTTCTCTAGGCACCAGCGACACTCTATGCTCCCCCCCTTCTCCCTCCTCTTAGTGGTTGCTTCGTAAAAAGACTTTTAAAA
>CRX.2301
GCGGCAAAGGCGTGTAGCTCCGCCTCCGGAAGGCGCCACTGCAAGCCGGAGGGGGAGTTCTCGACCGCTACCTAGGAATTACAGCCTAGATTCACTTGCACGCCCCTCGCCTTGGATGGGCCAGCCTGCAGCGGGATTGCGTTTTGGCGGGAAACCCGGGGCCG
>CRX.2301_full_mutant
GCGGCAAAGGCGTGTAGCTCCGCCTCCGGAAGGCGCCACTGCAAGCCGGAGGGGGAGTTCTCGACCGCTACCTAGGAGTTACAGCCTAGATTCACTTGCACGCCCCTCGCCTTGGATGGGCCAGCCTGCAGCGGGATTGCGTTTTGGCGGGAAACCCGGGGCCG
>CRX.2607
TTTGTCGTCTCAGCTCAAGTAAGAACCTACAACTTCTCTTGACATGCTTCCAGCTCAAAACTAAGCCACCATGTAAATCCCAGGCAACCTCAATATGGGCTAATAAGATTAGCCATTGCTCTGCTAGGCAAGCTCCCAACCCCTCCTCACCCGGCACCCACCGG
>CRX.2607_full_mutant
TTTGTCGTCTCAGCTCAAGTAAGAACCTACAACTTCTCTTGACATGCTTCCAGCTCAAAACTACGCCACCATGTAACTCCCAGGCAACCTCAATATGGGCTAATAAGGTTAGCCATTGCTCTGCTAGGCAAGCTCCCAACCCCTCCTCACCCGGCACCCACCGG
>CRX.1787
CTTTCCCTTCAGAGGGGCTAAGACCGTCATGCATCGCGCGTGCAGGGGCGGGGGCGGGACAAGCTCCAGGGACTTGAGCAAAATTACCGAGGCTACTACAGAAACGGAAACAGTCCAAGGGATCAGGTGAAAATTCCGTACATGCAGAAAGACAAACCAGTAAA
>CRX.1787_full_mutant
CTTTCCCTTCAGAGGGGCTAAGACCGTCATGCATCGCGCGTGCAGGGGCGGGGGCGGGACAAGCTCCAGGGACTTGAGCAAAATTACCGAGGCTACTACAGAAACGGAAACAGTCCAAGGGGTCAGGTGAAAATTCCGTACATGCAGAAAGACAAACCAGTAAA
>CRX.2165
GGCGGGGGTGTGAGTCACGGGGGCGGGGCGCGGCGGCCTTGGCCGTATTAGGACGCGAGGACAAGCTGCTTCCTCTGGGTGGCCGGTGAAGCAAAGCTAAGCCTCCATCTTGTGCAACCCGAGCTGGCGGCCGGGGAGGCTTACACAATGGCCTTGGGCCCGCG
>CRX.2165_full_mutant
GGCGGGGGTGTGAGTCACGGGGGCGGGGCGCGGCGGCCTTGGCCGTGTTAGGACGCGAGGACAAGCTGCTTCCTCTGGGTGGCCGGTGAAGCAAAGCTACGCCTCCATCTTGTGCAACCCGAGCTGGCGGCCGGGGAGGGTTACACAATGGCCTTGGGCCCGCG
>CRX.1685
TCTCCCCCAAGTCCCCAGTGGAAGCTATAATGCCTGATGAGCCTGTACTTAGAGAGGAGGCTTCAGCAAGGCAGTTAAGGTTAAATGAGGATAAGGAACCCTAATCCTCTTATAAAGGAGTCTCTTCATAAGAAGAAACACTGTAATGTTCACAGACACACACG
>CRX.1685_full_mutant
TCTCCCCCAAGTCCCCAGTGGAAGCTATAATGCCTGATGAGCCTGTACTTAGAGAGGAGGCTTCAGCAAGGCAGTTAAGGTTAAATGAGGATAAGGAACCCTACTCCTCTTATAAAGGAGTCTCTTCATAAGAAGAAACACTGTAATGTTCACAGACACACACG
>CRX.2532
TTTAGGAAGAATGACAGGGCTGGGGAGACAGGAGCTGTGGTGTCCAGGGACAGTGTGTGGGCTTAAGCCACCCAGGCTTTGTGGCTGCACCCTCACTAAGCCACTTAGGTGACAGGTGTTCTGGGGGCTGTTTTACAGGGGGCCCCAAGTGGCTTGTCCAAGGC
>CRX.2532_full_mutant
TTTAGGAAGAATGACAGGGCTGGGGAGACAGGAGCTGTGGTGTCCAGGGACAGTGTGTGGGGTTACGCCACCCAGGCTTTGTGGCTGCACCCTCACTACGCCACTTAGGTGACAGGTGTTCTGGGGGCTGTTTTACAGGGGGCCCCAAGTGGCTTGTCCAAGGC
>CRX.1864
CGCCCCTTCTGAAGGCTAAGCCCCTCCCACGAACGGCCTTCTTCGCAGAGACGTACATAAGGTACATAAGGTCGCTTATTGGCTGTTAGCAAATACTCCCTCTTCTCATTAGTTGATACCGTCCGGGTCGAAGTTCCACGGAAGATGCTCTTAGCTGCTTGGGC
>CRX.1864_full_mutant
CGCCCCTTCTGAAGGCTACGCCCCTCCCACGAACGGCCTTCTTCGCAGAGACGTACATAAGGTACATAAGGTCGCTTATTGGCTGTTAGCAAATACTCCCTCTTCTCATTAGTTGATACCGTCCGGGTCGAAGTTCCACGGAAGATGCTCTTAGCTGCTTGGGC
>CRX.1445
TCCCCCCAAGTCTTAGGCCTGGCAACCCACAGCAGGTCTGCTCCCTATCTCGGTTAATAAGATCATAGCCGCATCTGCCAGCTTAGTATTATCTCTGGCCATGTTTGCAGACAAGGAGAGTTGAATCATTGTGAGAGACTGTAAGGGCAGCAAAATGAAGATAA
>CRX.1445_full_mutant
TCCCCCCAAGTCTTAGGCCTGGCAACCCACAGCAGGTCTGCTCCCTATCTCGGTTAATAAGATCATAGCCGCATCTGCCAGGTTAGTATTATCTCTGGCCATGTTTGCAGACAAGGAGAGTTGAATCATTGTGAGAGACTGTAAGGGCAGCAAAATGAAGATAA
>CRX.2393
GGAATCTAGGGGATTATGGCTCCTCGTTAGAGTCGCCTCAGGGACTGTCATGTTTTCATTGTGACCTCAAAGGCCTGGAAACCGGTCTGGAGGATTACTGGAGGATTACTTCCCCCGGTTGAGTTTGGTGAGCATGGCAAAGCGGCATCTCTGTTGTGTATTCC
>CRX.2393_full_mutant
GGAATCTAGGGGGTTATGGCTCCTCGTTAGAGTCGCCTCAGGGACTGTCATGTTTTCATTGTGACCTCAAAGGCCTGGAAACCGGTCTGGAGGGTTACTGGAGGGTTACTTCCCCCGGTTGAGTTTGGTGAGCATGGCAAAGCGGCATCTCTGTTGTGTATTCC
>CRX.1076
AACAGCAGGGCACAGTAGGCGGAGCCAAGACGAACAGGCGGGGCTTTCACGGGTGGGCGGGGCTTACCAGCTAGGCTCATGTAGATTGGCTGGCGGGAGCGGAAGTGCTTCAGTGCGTCTCCCGAACAGTTCCGTTCCTCGCATCGGAGCACGCAGTCGCGGTA
>CRX.1076_full_mutant
AACAGCAGGGCACAGTAGGCGGAGCCAAGACGAACAGGCGGGGCTTTCACGGGTGGGCGGGGGTTACCAGCTAGGCTCATGTAGATTGGCTGGCGGGAGCGGAAGTGCTTCAGTGCGTCTCCCGAACAGTTCCGTTCCTCGCATCGGAGCACGCAGTCGCGGTA
>CRX.4441
AGGTAAACCGGAATCCAAACGTCAACAGTCTCAGAGATACTCGCACAGGGGCTGTGCGTCACTCTGGGATTTATTAGGATTTATCGCCTGGGTCGCGGCTGATCCTGGAAGCGGAGTGGATCCACCATCAGCCGGTGGCTCTGGCGCTGCTGCTGCTGCTGCGA
>CRX.4441_full_mutant
AGGTAAACCGGAATCCAAACGTCAACAGTCTCAGAGATACTCGCACAGGGGCTGTGCGTCACTCTGGGGTTTATTAGGGTTTATCGCCTGGGTCGCGGCTGCTCCTGGAAGCGGAGTGGATCCACCATCAGCCGGTGGCTCTGGCGCTGCTGCTGCTGCTGCGA
>CRX.2122
TAGAACTCTTGGTGATCCTTTTGGCATTGTGGTGGGATTACAGAAGACTCTAGGACCATTCAGTTCACCTGTCTGCTTAGCAGGCTAATCCCCATACGCCTCAAGAAAGACATGGGTAGTGGCCGCCTTTCCTCCCTATTCCTCTGGCCAAACTGTTGCCATGG
>CRX.2122_full_mutant
TAGAACTCTTGGTGCTCCTTTTGGCATTGTGGTGGGGTTACAGAAGACTCTAGGACCATTCAGTTCACCTGTCTGCTTAGCAGGCTACTCCCCATACGCCTCAAGAAAGACATGGGTAGTGGCCGCCTTTCCTCCCTATTCCTCTGGCCAAACTGTTGCCATGG
>CRX.5483
AATAAAACCCCTAAAGCTTTTGTTCCATGTGACATCTCGGACTGATGAAGCTGGCTGCTTGCTTTAGCCAGGCCTTACAGGCAGCTGGAATGATCCCACATGGCTTTGCCCCGGAGTCTGATCCCTCCCCCCACCCCATCCTTGCCTGGGTCTCTCTCATCCCT
>CRX.5483_full_mutant
AATAAAACCCCTAAAGCTTTTGTTCCATGTGACATCTCGGACTGATGAAGCTGGCTGCTTGCTTTAGCCAGGCCTTACAGGCAGCTGGAATGCTCCCACATGGCTTTGCCCCGGAGTCTGCTCCCTCCCCCCACCCCATCCTTGCCTGGGTCTCTCTCATCCCT
>CRX.1261
TCTCCCTCCCGCGCCGCCTACAGGGAAGCTAGGCTCACGTCCCCGGAAGTGCAGGCGGCGCTCGCTGAGAGCGGCTTAACTCGTTTCCGGCCGCAGCCGGAGACCACCCCGCGGCCCACAGCCGGAAGAAGGGTGCCGTAGAGCATTGTGGGAGGCGTGGCTCG
>CRX.1261_full_mutant
TCTCCCTCCCGCGCCGCCTACAGGGAAGCTAGGCTCACGTCCCCGGAAGTGCAGGCGGCGCTCGCTGAGAGCGGGTTAACTCGTTTCCGGCCGCAGCCGGAGACCACCCCGCGGCCCACAGCCGGAAGAAGGGTGCCGTAGAGCATTGTGGGAGGCGTGGCTCG
>CRX.588
AGGGCTAGGGGGTGCAGTCCCGGGACGCGGCCCCTTTAAGCCCCTCCCCCACGCGGCCGGCGGCTCCTTATGTAATTGGGCCGTTGTCCTTGCATAACCCAGTTACATAAGGAAGCCTGGAACGGGCGGCTCCATCCGGCGGGGACCAGTACGAACACTGCAGG
>CRX.588_full_mutant
AGGGCTAGGGGGTGCAGTCCCGGGACGCGGCCCCTTTACGCCCCTCCCCCACGCGGCCGGCGGCTCCTTATGTAATTGGGCCGTTGTCCTTGCATAACCCAGTTACATAAGGAAGCCTGGAACGGGCGGCTCCATCCGGCGGGGACCAGTACGAACACTGCAGG
>CRX.1946
CTTCTCTGTGCTCTGCTGCTACCTGCTAATTTGGATGGAAATTGCTTCTGACACGGGCAGTTGGTGGTTGGTTGCTCAGGAGAGAGGGTAGCTCCAGCTGAACTAATCCTGATTAACAGTGACCAGAGAGCTGACAGAAACAGGTCACTGTGGCCGGCTGAGGT
>CRX.1946_full_mutant
CTTCTCTGTGCTCTGCTGCTACCTGCTAATTTGGATGGAAATTGCTTCTGACACGGGCAGTTGGTGGTTGGTTGCTCAGGAGAGAGGGTAGCTCCAGCTGAACTACTCCTGGTTAACAGTGACCAGAGAGCTGACAGAAACAGGTCACTGTGGCCGGCTGAGGT
>CRX.5484
GGGACTCAACCCCGGAGCTTTCTAGTCGCGCCGGATCCGCGGAGACCTTGTGCTTACTGTCTCCCCCGAGTCGGCTTAGAGAGAGTCCGGAAGGACGGGGGCGGGACTCGCGCAGGCGCAGTGTGACCGGCGACATGGCATCTAAGGCTAAGAAGCGAGCGGTG
>CRX.5484_full_mutant
GGGACTCAACCCCGGAGCTTTCTAGTCGCGCCGGATCCGCGGAGACCTTGTGCTTACTGTCTCCCCCGAGTCGGGTTAGAGAGAGTCCGGAAGGACGGGGGCGGGACTCGCGCAGGCGCAGTGTGACCGGCGACATGGCATCTAAGGCTAAGAAGCGAGCGGTG
>CRX.2382
GCTCTTGGATCACTGAATAACCAGAGACAGCTGGCCTCTCTACACAGGGCGCTGGTGGGCGGGAAGAGTTGAGAACATTGACCAATAGACTGTTAAAACTGCTCTGAGTGAAGTTTCCGCTCACCAGTTGATGCTTGAGATAGCGGATTGGGTGTCTCCTAGGC
>CRX.2382_full_mutant
GCTCTTGGGTCACTGAATAACCAGAGACAGCTGGCCTCTCTACACAGGGCGCTGGTGGGCGGGAAGAGTTGAGAACATTGACCAATAGACTGTTAAAACTGCTCTGAGTGAAGTTTCCGCTCACCAGTTGATGCTTGAGATAGCGGATTGGGTGTCTCCTAGGC
>CRX.5546
CTCCAGCTGGGATTAACTTCTTGATTAGGAACCTCTAGAGGCCAGCATCCTAAGCTGGGGAGCAGCCTTAAGGCTTAGGTATATTACTGAAGAGTCTGCAGAAAGGATCACTTGGGGCAGAGTTACAACCTCAGGGCCTCTCTGGAATTAGCAACTGGGACAGG
>CRX.5546_full_mutant
CTCCAGCTGGGGTTAACTTCTTGATTAGGAACCTCTAGAGGCCAGCATCCTACGCTGGGGAGCAGCCTTAAGGGTTAGGTATATTACTGAAGAGTCTGCAGAAAGGGTCACTTGGGGCAGAGTTACAACCTCAGGGCCTCTCTGGAGTTAGCAACTGGGACAGG
>CRX.300
CCTGCGTTGCCAGCTTGCCCCTAAGCAAGATGGCTGCCAGTCTCCAGCCTCTCTTGCCGACGTGAAGCTACCCACTCCCCGCTTAATGCCGCTGCCAGGCTGCCCTCACCTAGTATGGCTCCTCCGCTCATGCCTCGTTATGGTCTCGAAGCCGACACTAACCG
>CRX.300_full_mutant
CCTGCGTTGCCAGCTTGCCCCTAAGCAAGATGGCTGCCAGTCTCCAGCCTCTCTTGCCGACGTGAAGCTACCCACTCCCCGCTTACTGCCGCTGCCAGGCTGCCCTCACCTAGTATGGCTCCTCCGCTCATGCCTCGTTATGGTCTCGAAGCCGACACTAACCG
>CRX.6029
TGGCCTTTACTGAGCAGAGCTTGGGTCTCAGGGGGCAGGCTGCTCTGTGTCATGGCTCAGGCTAATCTGGGTTTAACCACAACAGCAGCCTGGGGATTAGGCTGATCCTTTGGGGCCTCCTGTACCCCTGCTTCTAATCAAGACCCCAGGCTTTGGGCCAGCAT
>CRX.6029_full_mutant
TGGCCTTTACTGAGCAGAGCTTGGGTCTCAGGGGGCAGGCTGCTCTGTGTCATGGCTCAGGCTACTCTGGGTTTAACCACAACAGCAGCCTGGGGGTTAGGCTGCTCCTTTGGGGCCTCCTGTACCCCTGCTTCTAATCAAGACCCCAGGCTTTGGGCCAGCAT
>CRX.4657
CTCGCAAAGATCCTTCTGCCTCTGTTTCCCGCGCGCTAGGATTAAAGGCGTGAGCCAGCCCGCTCGGATTTAGAGCCTAAGATTAATTTTTGGACGCTGAAAACGGAAAGCAGCGAACCCTTTGACTCCGGAAATCCGGTTGTACAAATTGTTGCGGCGGCCGT
>CRX.4657_full_mutant
CTCGCAAAGATCCTTCTGCCTCTGTTTCCCGCGCGCTAGGGTTAAAGGCGTGAGCCAGCCCGCTCGGGTTTAGAGCCTAAGGTTAATTTTTGGACGCTGAAAACGGAAAGCAGCGAACCCTTTGACTCCGGAACTCCGGTTGTACAAATTGTTGCGGCGGCCGT
>CRX.1857
TTTGTGAAAGGCTGGGGCAGCTCATAGGCAAATGACCTGAACCAAGAGTACAAAACCTAATGTCCTGATTAATTACAGCTAAGCGGCTCTGATACACAGCAAAGAGAATGCTGGGACTAATCCTTAACCCTGTCCTACATTCTCAAAATAGCCCCAACTGCTGA
>CRX.1857_full_mutant
TTTGTGAAAGGCTGGGGCAGCTCATAGGCAAATGACCTGAACCAAGAGTACAAAACCTAATGTCCTGGTTAATTACAGCTAAGCGGCTCTGATACACAGCAAAGAGAATGCTGGGACTACTCCTTAACCCTGTCCTACATTCTCAAAATAGCCCCAACTGCTGA
>CRX.266
CGGCCCTCTCATTGGCCAGGGGTTTACAGTTCTGTTCAGCACGCACACTGATGGCTTAAGCTCTTTCCAAAACAAGCAAAAACTACGTTTCCTTTCCCTTCGGTGTTGTGGTTTGAGAAGCCCTCTGGGGTCAACATATTTTCTCTTAGCTTTGTCTTTGTCAC
>CRX.266_full_mutant
CGGCCCTCTCATTGGCCAGGGGTTTACAGTTCTGTTCAGCACGCACACTGATGGGTTACGCTCTTTCCAAAACAAGCAAAAACTACGTTTCCTTTCCCTTCGGTGTTGTGGTTTGAGAAGCCCTCTGGGGTCAACATATTTTCTCTTAGCTTTGTCTTTGTCAC
>CRX.5308
CCAAACCTGAATACCAAGCTCCACCTCCCGCAATTCTAGTGGCCAGAGAGTCAAATCTCCTCCCTGTTAGTGAGGCTGAGAGCTGTGATTGGATACGACTAATATCCATTATTTTAAAGAACTTTTCCTCGCTAGCAGGTTAGGTTAAACACACTAAACCCCTG
>CRX.5308_full_mutant
CCAAACCTGAATACCAAGCTCCACCTCCCGCAATTCTAGTGGCCAGAGAGTCAACTCTCCTCCCTGTTAGTGAGGCTGAGAGCTGTGATTGGATACGACTAATATCCATTATTTTAAAGAACTTTTCCTCGCTAGCAGGTTAGGTTAAACACACTAAACCCCTG
>CRX.5064
ACCCAGCCAACTCCGCTGCTCGCGCCCAAGCTGTCCCCCTCAAGGCGCGCGCAACTTATGTAGGCCGCGCACGGCGCGACCACGCCCAAATCCCGCCTATTTCCGGTCCTCTGCCCCGCCCTCTAGCACGCGAGCTCCCCTCGGAGGCTTCGCCTTCCGGTGTC
>CRX.5064_full_mutant
ACCCAGCCAACTCCGCTGCTCGCGCCCAAGCTGTCCCCCTCAAGGCGCGCGCAACTTATGTAGGCCGCGCACGGCGCGACCACGCCCAACTCCCGCCTATTTCCGGTCCTCTGCCCCGCCCTCTAGCACGCGAGCTCCCCTCGGAGGCTTCGCCTTCCGGTGTC
>CRX.5442
AAGAGGAAAAGGTTGGGGGGGCGTCACTTCCCGGAAGCACCAAAGAATGCGCTAAATAACTACAATTCCCAGTGGCCTTTGCGCTATACACGGCCTGGGACGAATTAGTAGCCGAGGTTCTAAATCTTATCTAAACTAAGACTGACTGGCTGCTCACTAGGACC
>CRX.5442_full_mutant
AAGAGGAAAAGGTTGGGGGGGCGTCACTTCCCGGAAGCACCAAAGAATGCGCTAAATAACTACAATTCCCAGTGGCCTTTGCGCTATACACGGCCTGGGACGAGTTAGTAGCCGAGGTTCTAAATCTTATCTAAACTAAGACTGACTGGCTGCTCACTAGGACC
>CRX.6299
CAGCGAGTCCGAAGCCTGGAAAGCTAGCGGTGCTGTCTGATTCTGATCCGTGATTAAATTCGGACTGAGCGGACACTAATAGGATTACCCAGACTGAAAACTCGGCCCTAAAGCCATCGGAACCTGGGCAAACAGACGCGCCTCCAATCTGGGGTATTCACTCC
>CRX.6299_full_mutant
CAGCGAGTCCGAAGCCTGGAAAGCTAGCGGTGCTGTCTGATTCTGCTCCGTGGTTAAATTCGGACTGAGCGGACACTAATAGGGTTACCCAGACTGAAAACTCGGCCCTAAAGCCATCGGAACCTGGGCAAACAGACGCGCCTCCAATCTGGGGTATTCACTCC
>CRX.606
CAGTGAAAGGTCAAGACATATAGCTACAAGTGTCTCCCAGTTTAGATGGTGAATCCGCCAGGATTTGCCACTGGAGGATTTAGACTTAATAAGGCTTAACAAGATTAGGATTCTAGTTGATGCGCCCAGCGATTGAGTTACCATTGATTCTGAACTAAGTTTGT
>CRX.606_full_mutant
CAGTGAAAGGTCAAGACATATAGCTACAAGTGTCTCCCAGTTTAGATGGTGAATCCGCCAGGGTTTGCCACTGGAGGGTTTAGACTTAATAAGGGTTAACAAGGTTAGGATTCTAGTTGATGCGCCCAGCGATTGAGTTACCATTGATTCTGAACTAAGTTTGT
>CRX.6236
GGAGTCCAAATACTGGGGACCGGATAACACGTTGGGTGGACCTGGCTGTGCAAGATTTAAACTAATGGCTTTGGCTGTGGACAGATTAGGTCTGATCCAATTAGAGCCTAGGCCGTAGTATTCGCCTCCTTGCCAGGCTCTGTCGATGTTCTCCCTGCTCTCCG
>CRX.6236_full_mutant
GGAGTCCAAATACTGGGGACCGGATAACACGTTGGGTGGACCTGGCTGTGCAAGATTTAAACTAATGGCTTTGGCTGTGGACAGGTTAGGTCTGCTCCAATTAGAGCCTAGGCCGTAGTATTCGCCTCCTTGCCAGGCTCTGTCGATGTTCTCCCTGCTCTCCG
>CRX.4994
TACGGACATTTTTATGCCCTGTTTTACATCACGGCAAACCTCCGCCAATCACTAACTGGGGGAGGAGGTACCAAAATAATCTTTACTTCCTCCCCAAATGGCCACCCTTCACCGCATCATCCTTTGATGGACTACCCAGGTGGCCAACCCTCGCTCAGTCCAGG
>CRX.4994_full_mutant
TACGGACATTTTTATGCCCTGTTTTACATCACGGCAAACCTCCGCCAATCACTAACTGGGGGAGGAGGTACCAAAATACTCTTTACTTCCTCCCCAAATGGCCACCCTTCACCGCATCATCCTTTGATGGACTACCCAGGTGGCCAACCCTCGCTCAGTCCAGG
>CRX.5806
GGGAGGATGGAGGAGGGGGAGGAGGAGGAGAGGGAGGAAAGACTGCTTGAGTGCGCTCTAATCTTCTTCCCAGCCGTTCAGCCTTCAGGAGCCTCCAATTAATCATTATTAATTTAATCCTCAATGACTCAGCCAAGTTCTGACAGAGACCAGCCGAGATTTAT
>CRX.5806_full_mutant
GGGAGGATGGAGGAGGGGGAGGAGGAGGAGAGGGAGGAAAGACTGCTTGAGTGCGCTCTACTCTTCTTCCCAGCCGTTCAGCCTTCAGGAGCCTCCAATTACTCATTATTAATTTACTCCTCAATGACTCAGCCAAGTTCTGACAGAGACCAGCCGAGGTTTAT
>CRX.4306
TGTGGGCGTGGCGGTCGTGCAACGCGGGGCGGGATCAGGCCCCGAAGGGCTGCTCAGGATAATAAGAGGATGACCAGCAAACTGGTCAAAGCTGCTTGGTCCTTCTCAGAGGCTGGAAACTGAGTGTGTAACCATGCCCTATGCTCCAAACCTCTTCTTCTTTT
>CRX.4306_full_mutant
TGTGGGCGTGGCGGTCGTGCAACGCGGGGCGGGGTCAGGCCCCGAAGGGCTGCTCAGGATAATAAGAGGATGACCAGCAAACTGGTCAAAGCTGCTTGGTCCTTCTCAGAGGCTGGAAACTGAGTGTGTAACCATGCCCTATGCTCCAAACCTCTTCTTCTTTT
>CRX.592
TCTGTTCTGTGCCTGGGGTGGAGGATAGGGCTGAGAATGACTGTGCTGCGTCCCTTCACAGCCTCAGTCGCTAAGGGATCTGCTCCTGTCACTCAGGCCTCACCAGCTAATCAGGGCCTCGAGGCGGAACACCAATCGGAATGGAGGCGGGCACTTCCGGTGTG
>CRX.592_full_mutant
TCTGTTCTGTGCCTGGGGTGGAGGATAGGGCTGAGAATGACTGTGCTGCGTCCCTTCACAGCCTCAGTCGCTAAGGGATCTGCTCCTGTCACTCAGGCCTCACCAGCTACTCAGGGCCTCGAGGCGGAACACCAATCGGAATGGAGGCGGGCACTTCCGGTGTG
>CRX.980
GACGTACTGGATGACCCAAGCTCTAAAGGATCAGCGTCCTCAGCCCGGGAGCGCCACCACCACTTAACCCCATTAAGATGGCGGCAGCGCCCGCTCAGCCACTCAGGGCCGAAGCCTGCGTCACGTGACCCGCACAGCTCTCACCGCGGTGGCTGATGGGAGGT
>CRX.980_full_mutant
GACGTACTGGATGACCCAAGCTCTAAAGGGTCAGCGTCCTCAGCCCGGGAGCGCCACCACCACTTAACCCCATTAAGATGGCGGCAGCGCCCGCTCAGCCACTCAGGGCCGAAGCCTGCGTCACGTGACCCGCACAGCTCTCACCGCGGTGGCTGATGGGAGGT
>CRX.5616
CACTGTCTTTTCACTCGGCTTCACCACTAGCCAGCAGGGGATCAGTGCAGATGGGATTAGAAATCGGATCAACCACCGAGTGCGGTGCTTTCCGTGTGAGGGATTATCCGCCTTACTCCCCCAGTACCATCAGTGAAATGCCGGTAGGAGGAGCTCACTGTAAT
>CRX.5616_full_mutant
CACTGTCTTTTCACTCGGCTTCACCACTAGCCAGCAGGGGGTCAGTGCAGATGGGGTTAGAAATCGGGTCAACCACCGAGTGCGGTGCTTTCCGTGTGAGGGGTTATCCGCCTTACTCCCCCAGTACCATCAGTGAAATGCCGGTAGGAGGAGCTCACTGTAAT
>CRX.3901
GTTGCCCGGGCTCCCCGGTGCGGTTTTACAGACCCACGTGAGGCCGCCTTAGCAGCTTGCTTTGGCAAGGGATCAAACCGGGCTGTATGTCAGTGAGCGCTGTATAAGCCGGCTTTGGCGAGGTTACCCTGAGGAAGCAGGAGTAGAGGACCGCAAAGAAGAAA
>CRX.3901_full_mutant
GTTGCCCGGGCTCCCCGGTGCGGTTTTACAGACCCACGTGAGGCCGCCTTAGCAGCTTGCTTTGGCAAGGGGTCAAACCGGGCTGTATGTCAGTGAGCGCTGTATACGCCGGCTTTGGCGAGGTTACCCTGAGGAAGCAGGAGTAGAGGACCGCAAAGAAGAAA
>CRX.333
GGCGCGCTGGCCTGCGGCGCTGGGCGGAGCCACGGGCAGCTTATCACCCCCAGCCAAAGCGCTGTAGCCCAAGCGCAGCAACCGCGCCCAGAGCTCGCCCTTTATAGCCAGTCCCTTGAGCCCCGCCCTAGCAACCGCCCCTAGCAACGCCTAGCTCCAGCGCT
>CRX.333_full_mutant
GGCGCGCTGGCCTGCGGCGCTGGGCGGAGCCACGGGCAGGTTATCACCCCCAGCCAAAGCGCTGTAGCCCAAGCGCAGCAACCGCGCCCAGAGCTCGCCCTTTATAGCCAGTCCCTTGCGCCCCGCCCTAGCAACCGCCCCTAGCAACGCCTAGCTCCAGCGCT
>CRX.2100
TGTGACCCAGTGACCCAGTTCTTAGCCATCCCAGGCGGAGGCCCTGGAGCCTTATGGAGGAGACCCAGAAACCAAAGCCCTTTATCCTCTCATCCTCCCTGGCAAATCCCTCCCTCCATGCCTGCTACAGGCTCCCAGCCAGCTCATCCCAGACTGTCTGCTTC
>CRX.2100_full_mutant
TGTGACCCAGTGACCCAGTTCTTAGCCATCCCAGGCGGAGGCCCTGGAGCCTTATGGAGGAGACCCAGAAACCAAAGCCCTTTATCCTCTCATCCTCCCTGGCAACTCCCTCCCTCCATGCCTGCTACAGGCTCCCAGCCAGCTCATCCCAGACTGTCTGCTTC
>CRX.3722
TGGAGACAGAATGAGCACTAGCTAAGTCGTGTGTGTGCGTGTGTGCCTTGGGAGGGGTTTGCTAAGGGTAAGCGTCTGAAGGCAGCGATTAAGGCATCTTCATCCTGCTAATGTGCTGGCCATCCAGGATTAGAGCTCTGGGTCAGAGAAATCCACCCAACTGC
>CRX.3722_full_mutant
TGGAGACAGAATGAGCACTAGCTAAGTCGTGTGTGTGCGTGTGTGCCTTGGGAGGGGTTTGCTAAGGGTAAGCGTCTGAAGGCAGCGGTTAAGGCATCTTCATCCTGCTAATGTGCTGGCCATCCAGGGTTAGAGCTCTGGGTCAGAGAAATCCACCCAACTGC
>CRX.2399
TCTGAGACTTGAGACTCACCAGAGCGAAAGAGGGAGGAGGCGAGGAATTGGAAGGATGCAACGTCACCACGTCTCTAGGGCGAAAGGCGGAGCCCGGAGCTTTGCGAGAGGGAGAAGATTATGGAAGACCACAAATCCCAGGATGCCAAGGGCCCGCGAACGGA
>CRX.2399_full_mutant
TCTGAGACTTGAGACTCACCAGAGCGAAAGAGGGAGGAGGCGAGGAATTGGAAGGATGCAACGTCACCACGTCTCTAGGGCGAAAGGCGGAGCCCGGAGCTTTGCGAGAGGGAGAAGGTTATGGAAGACCACAACTCCCAGGATGCCAAGGGCCCGCGAACGGA
>CRX.2202
TATGCCCCACCATCACCGCCTCGGTCCCTTTTGCTAGCACAGCCACAGGCGGAACGCTTAAATCCTTTCTGTGTCTCCGGAGGAGGAGAGTCATGGGAACTTCCGGTGGGAGTTTCCTGCGCCCAGCGGAGCCAATCCGTGGCTTGGAGTCTTGGGCATTGGTC
>CRX.2202_full_mutant
TATGCCCCACCATCACCGCCTCGGTCCCTTTTGCTAGCACAGCCACAGGCGGAACGCTTAACTCCTTTCTGTGTCTCCGGAGGAGGAGAGTCATGGGAACTTCCGGTGGGAGTTTCCTGCGCCCAGCGGAGCCAATCCGTGGCTTGGAGTCTTGGGCATTGGTC
>CRX.1635
AGTAGCCTCCTTCAAAGGCTTCATCCTAGTTCTTTAGCAGCCAGTAGCAGACGCTTACGGACTTCGGCTTAGCCTGCCAACAGGAAGGACGCCAACAGATTGCCGCCGCTCGACGTCCGCGGGGGCGCCTGGGAGTTGTAGTCCGGACCAGCGAGCCGACTCAG
>CRX.1635_full_mutant
AGTAGCCTCCTTCAAAGGCTTCATCCTAGTTCTTTAGCAGCCAGTAGCAGACGCTTACGGACTTCGGGTTAGCCTGCCAACAGGAAGGACGCCAACAGATTGCCGCCGCTCGACGTCCGCGGGGGCGCCTGGGAGTTGTAGTCCGGACCAGCGAGCCGACTCAG
>CRX.6288
GGTCCTGGGTTTAATCCCAGCGCCTCAGAACAATCACCACCAAGTTGGGTTGGGGGTGTAGCTCAGTGGGTAAAGTGCTTGGCACCACGCTAATCCTCAGCCCTCCAAATAAACACCTGTGGGGAGAAAGGATCTCAGTGGACAGGGATTACAGTGAATAAAAG
>CRX.6288_full_mutant
GGTCCTGGGTTTACTCCCAGCGCCTCAGAACAATCACCACCAAGTTGGGTTGGGGGTGTAGCTCAGTGGGTAAAGTGCTTGGCACCACGCTACTCCTCAGCCCTCCAAATAAACACCTGTGGGGAGAAAGGATCTCAGTGGACAGGGGTTACAGTGAATAAAAG
>CRX.1237
TTAAAGTCGCTAGAGAAGCTCTGACACAAGGCTTCCTCCGCCAGCTATCAGCGGCCATCTGGCAATTAGCAGCCTCTGAGGCAGCTAATCCCACTCTGAGCTGGATTAAAGCTGAAGTTTAAAACACGGAGATAGGCAGGTGATTTCTGTTTGAGTCTTTGGGT
>CRX.1237_full_mutant
TTAAAGTCGCTAGAGAAGCTCTGACACAAGGCTTCCTCCGCCAGCTATCAGCGGCCATCTGGCAATTAGCAGCCTCTGAGGCAGCTACTCCCACTCTGAGCTGGGTTAAAGCTGAAGTTTAAAACACGGAGATAGGCAGGTGATTTCTGTTTGAGTCTTTGGGT
>CRX.3835
GGCTCTGAGGATGAGAGACTACAACTCCCAGAAGGCCATGCCGCCATGACCCCGCCTCTGCAGTTCCGCCCCACCAAGTATTCATTGGCCTTCCGGGGGTGGGAATTAGATGGGAGGTGGCCATGGGGCAGCGACCGGGGGTTGTTCCCTCTTCGGCTTCCGTA
>CRX.3835_full_mutant
GGCTCTGAGGATGAGAGACTACAACTCCCAGAAGGCCATGCCGCCATGACCCCGCCTCTGCAGTTCCGCCCCACCAAGTATTCATTGGCCTTCCGGGGGTGGGAGTTAGATGGGAGGTGGCCATGGGGCAGCGACCGGGGGTTGTTCCCTCTTCGGCTTCCGTA
>CRX.1957
GATGTCCTCAGATGCCCTCCACCCGGCAGTCCCCGCTCTGACGTGGGTGCCCCCCCTCTCCCCGCCCGGATTAGTGGCAGCTTGGCCTGACTCTCCGGGGCTCCTTCCCCCGCCCTGCCTGCTGCCCACCCCTGGGCAGGGGGCTACTCTGCCTGAGGGGTACT
>CRX.1957_full_mutant
GATGTCCTCAGATGCCCTCCACCCGGCAGTCCCCGCTCTGACGTGGGTGCCCCCCCTCTCCCCGCCCGGGTTAGTGGCAGCTTGGCCTGACTCTCCGGGGCTCCTTCCCCCGCCCTGCCTGCTGCCCACCCCTGGGCAGGGGGCTACTCTGCCTGAGGGGTACT
>CRX.5266
GCGCCAATCACGAGGCGCGGACGGATCCCGAGAGGGGCCACGGCACGCCGCCGGCGGGCCGCTTCTTAACGCGCGGTGCGTGACGTGAGGGGCTCCTTTGCAATGGCGCGCTAAGCCGGAGGATGTGCAGCTGCAGAGGCGGCGCAGGGCACCGAGAGGGCGGG
>CRX.5266_full_mutant
GCGCCAATCACGAGGCGCGGACGGATCCCGAGAGGGGCCACGGCACGCCGCCGGCGGGCCGCTTCTTAACGCGCGGTGCGTGACGTGAGGGGCTCCTTTGCAATGGCGCGCTACGCCGGAGGATGTGCAGCTGCAGAGGCGGCGCAGGGCACCGAGAGGGCGGG
>CRX.1561
AATCAATAGCTACAGGACTGAGTCCCGTCTGATGCTTACAAAATAATCTTATGCTAAAGATTAACCCCACTTAGAAAGTGGGTGAACAGTGTGTCAGAGTGACCTGTCCAGGGGCATGGAACTTGTGGGTAATCCAGCCAGCACTGAAAGCTGGACTTGCTGAC
>CRX.1561_full_mutant
AATCAATAGCTACAGGACTGAGTCCCGTCTGATGCTTACAAAATACTCTTATGCTAAAGGTTAACCCCACTTAGAAAGTGGGTGAACAGTGTGTCAGAGTGACCTGTCCAGGGGCATGGAACTTGTGGGTACTCCAGCCAGCACTGAAAGCTGGACTTGCTGAC
>CRX.1431
CGGGCCTGGAGCTATTTTAGACGCAGGAAGTTCCAGCTCTGCGCCGATCTATGCACGCAGATGCTGGAGAAATCCCCTTATGATCAGGTACCTGGCCGGCCCCAGGCAGTCTGTGGATCCTCTTTGCTGAGGCCATGGGCTCAGGGCGGGATCCCTCTGTCCCC
>CRX.1431_full_mutant
CGGGCCTGGAGCTATTTTAGACGCAGGAAGTTCCAGCTCTGCGCCGATCTATGCACGCAGATGCTGGAGAACTCCCCTTATGATCAGGTACCTGGCCGGCCCCAGGCAGTCTGTGGATCCTCTTTGCTGAGGCCATGGGCTCAGGGCGGGATCCCTCTGTCCCC
>CRX.724
GCCTCGAGCGCGGGTTTAACCCGCTCCCCCAGCTGGCCGGTCCTGGTAGTGGCGGTTGATCGAATGCGGACCTCAGACTCAGGGATTGCCTTCTGCATCCTATCCTTTTAGTAATCCGGGTGCCAAAGCTGGGGCCTGGAACCGGAGGTAGCCCTGGCTGAGAA
>CRX.724_full_mutant
GCCTCGAGCGCGGGTTTAACCCGCTCCCCCAGCTGGCCGGTCCTGGTAGTGGCGGTTGATCGAATGCGGACCTCAGACTCAGGGATTGCCTTCTGCATCCTATCCTTTTAGTACTCCGGGTGCCAAAGCTGGGGCCTGGAACCGGAGGTAGCCCTGGCTGAGAA
>CRX.2055
CGTCGAGGGAGCCCCCGGGGTCCCCACGCGCGCCGCTCACCCCGCGCCACTAAGTCGCTTCTAGGTCGGCGTCGGTCTGGGGGCCGCCCGCGATCATCCGCCTAAAGTTGTATTATTAGAAAGTTAATTCTCGGGGAGAGCCGGGCTGCAGTGGCGGGGGCATG
>CRX.2055_full_mutant
CGTCGAGGGAGCCCCCGGGGTCCCCACGCGCGCCGCTCACCCCGCGCCACTAAGTCGCTTCTAGGTCGGCGTCGGTCTGGGGGCCGCCCGCGATCATCCGCCTAAAGTTGTATTATTAGAAAGTTACTTCTCGGGGAGAGCCGGGCTGCAGTGGCGGGGGCATG
>CRX.5479
GGCACGTGTAAGTTCTTAGTTCATTCCTCACTAAGCTGATTACCTAGTGCAGATCTGATCTGACCTCAAAATCTGCCAGACAACAGAAGGCTGTCCCTGCAGCCTGCTGCGTCAGGGAACAGGGATTATGTCCTCAGAGGATGTGCTTCAACGTTATCCTCCAA
>CRX.5479_full_mutant
GGCACGTGTAAGTTCTTAGTTCATTCCTCACTACGCTGATTACCTAGTGCAGATCTGCTCTGACCTCAAAATCTGCCAGACAACAGAAGGCTGTCCCTGCAGCCTGCTGCGTCAGGGAACAGGGGTTATGTCCTCAGAGGATGTGCTTCAACGTTATCCTCCAA
>CRX.5225
GATATGTAGTTTGGGGCCCAGAAGTTACGTTCAGATAGCTGCAGCACTTCTTGTTAAAAGATTATTAATGAGCCCGGTAACTGCAGAGGCTGGTGGGAAATGTAGTTCTGGACCCAGAATACTGACCAGGGACCCGCAGAGTCTTTGCTAGAGATCTGCAAGGC
>CRX.5225_full_mutant
GATATGTAGTTTGGGGCCCAGAAGTTACGTTCAGATAGCTGCAGCACTTCTTGTTAAAAGGTTATTAATGAGCCCGGTAACTGCAGAGGCTGGTGGGAAATGTAGTTCTGGACCCAGAATACTGACCAGGGACCCGCAGAGTCTTTGCTAGAGATCTGCAAGGC
>CRX.5460
TTCTCTATGTCCTGCTACGGGGAGTCTCGGGTCAACTGGACTATAATTCCCGCCATGCTCGGCTTCCAGCGTGGCATCCTTCTCGCCATCGTATTTGTAGTACCGGCTGGCCCTTGTGTCCCACTTTTCCCACGATAGTGCTAGAATTTGGAGAACTACAACTC
>CRX.5460_full_mutant
TTCTCTATGTCCTGCTACGGGGAGTCTCGGGTCAACTGGACTATACTTCCCGCCATGCTCGGCTTCCAGCGTGGCATCCTTCTCGCCATCGTATTTGTAGTACCGGCTGGCCCTTGTGTCCCACTTTTCCCACGATAGTGCTAGAATTTGGAGAACTACAACTC
>CRX.6213
CGGGAGATGAAGTACGGCCGCAAATCCCGCGGCCTCCTCTCCCGCCGTGCCCTGCGCGCAGCGGCTTTGACGGCTGGTGGAGCTGCTGCCCAATGGAAAGGCACGCTGTTAGCCACTGCCCAATTAGAAGGCACGCTTCTCCGCAGGGCCTGCCGGGAGTTATG
>CRX.6213_full_mutant
CGGGAGATGAAGTACGGCCGCAACTCCCGCGGCCTCCTCTCCCGCCGTGCCCTGCGCGCAGCGGCTTTGACGGCTGGTGGAGCTGCTGCCCAATGGAAAGGCACGCTGTTAGCCACTGCCCAATTAGAAGGCACGCTTCTCCGCAGGGCCTGCCGGGAGTTATG
>CRX.5257
AGCCCCGCCCCCAGGGCGAACCTGCTTCGCCCGACCCGGCGGCAATCCTCTTTCATCCGGTCCAACATCAAGTCCCGCCTCCTCCACAAATCCCACCCAATAGGGTTTAACAGCAACCCAACCAAGGGGTTTCTCTCTTGAACCTTGAAGCCTCCCTATGGCAA
>CRX.5257_full_mutant
AGCCCCGCCCCCAGGGCGAACCTGCTTCGCCCGACCCGGCGGCAATCCTCTTTCATCCGGTCCAACATCAAGTCCCGCCTCCTCCACAACTCCCACCCAATAGGGTTTAACAGCAACCCAACCAAGGGGTTTCTCTCTTGAACCTTGAAGCCTCCCTATGGCAA
>CRX.3195
ACGTTTTCCTTCTAAAGCATGAACATGGTTAATATTCCTTAGCCTACACTAAAGATAGCCAGGCAGCAAAGCCAGGCTAGGGATTACAGCTCTAATCTCATTAAGTACTTCCAGAGGAGAATTGAAGGAGGAGAGGCCTGACTCAGCAAAATCCACTTGGTTTA
>CRX.3195_full_mutant
ACGTTTTCCTTCTAAAGCATGAACATGGTTAATATTCCTTAGCCTACACTAAAGATAGCCAGGCAGCAAAGCCAGGCTAGGGGTTACAGCTCTACTCTCATTAAGTACTTCCAGAGGAGAATTGAAGGAGGAGAGGCCTGACTCAGCAAAATCCACTTGGTTTA
>CRX.5301
GGTTTTATGAGGAGTATTGGAAACATTGCTTTTAACATACATTTCCTCCAATACCATAAATCCACAGGATTATACAGACTTAGAGTAGTCAGGATTATGTAAGGATTAACCTTGCTACATTGTGCCAGTTACAGGAAGAGAACAGAAACTGCCGTGTACTGTTG
>CRX.5301_full_mutant
GGTTTTATGAGGAGTATTGGAAACATTGCTTTTAACATACATTTCCTCCAATACCATAACTCCACAGGGTTATACAGACTTAGAGTAGTCAGGGTTATGTAAGGGTTAACCTTGCTACATTGTGCCAGTTACAGGAAGAGAACAGAAACTGCCGTGTACTGTTG
>CRX.3690
TTTAAAATACAACTTTTTTAGACCGGTCATCTGACCACATCGTCGGCGGGGCAGACTTAATCTTCTAGGACAAGAGAGGATTATCTGTCAGTAATCTCCCCGAAAATGCCATCTGGGTGATACTTTTCTTGCACCCTATATTATACAGGATTCTGAGAGCTTGG
>CRX.3690_full_mutant
TTTAAAATACAACTTTTTTAGACCGGTCATCTGACCACATCGTCGGCGGGGCAGACTTACTCTTCTAGGACAAGAGAGGGTTATCTGTCAGTACTCTCCCCGAAAATGCCATCTGGGTGATACTTTTCTTGCACCCTATATTATACAGGATTCTGAGAGCTTGG
>CRX.2281
CTAGAGAGCTGACACTGCTTACTTGGGAAGCAATTATCGGAGGAGCCATCAGCTCAGTGAGGCTCAGTTCTCACTAATCGGATTTCATCAGAGCCCCGGGCTGGGGGAGGGGGTACTGAGTAATTTGCCTTGATGCTATGGTAGGAGATGTCTGGGAGGGCAGG
>CRX.2281_full_mutant
CTAGAGAGCTGACACTGCTTACTTGGGAAGCAATTATCGGAGGAGCCATCAGCTCAGTGAGGCTCAGTTCTCACTAATCGGGTTTCATCAGAGCCCCGGGCTGGGGGAGGGGGTACTGAGTAATTTGCCTTGATGCTATGGTAGGAGATGTCTGGGAGGGCAGG
>CRX.101
CACCGCCCACAGGACACCAGCCCTTGGGTTTTATAATCTCTCACAGCAGCCTTTATCTGGGGCCTCCCCTGCCCTGGCCACAGGAGAGTAGGGGTGGGGATTAGTCAGACGACCAGCGTCACAGCTGAGGATCAGAACAACACAAGAGACTGGCAGCCTGGGAA
>CRX.101_full_mutant
CACCGCCCACAGGACACCAGCCCTTGGGTTTTATACTCTCTCACAGCAGCCTTTATCTGGGGCCTCCCCTGCCCTGGCCACAGGAGAGTAGGGGTGGGGGTTAGTCAGACGACCAGCGTCACAGCTGAGGGTCAGAACAACACAAGAGACTGGCAGCCTGGGAA
>CRX.2847
CCAGTGTGTCCTAGGTGGGCCTGTATGTTAGGCAATGTGCTAAATGCTCCCTAGGTATTACCCACTGTAATCCTCTCAACAGCCTTTAACCCAGGCCCTATGATCCACTCCCATGGGTCAGAAAGCTGAGTCAGAGAGAGGCTAAGAGAAGGTGTGTGTCCAAG
>CRX.2847_full_mutant
CCAGTGTGTCCTAGGTGGGCCTGTATGTTAGGCAATGTGCTAAATGCTCCCTAGGTGTTACCCACTGTACTCCTCTCAACAGCCTTTAACCCAGGCCCTATGCTCCACTCCCATGGGTCAGAAAGCTGAGTCAGAGAGAGGCTAAGAGAAGGTGTGTGTCCAAG
>CRX.4496
ACCATGCTATTGACATGCAAATCTAGCGCTGAGCGCTGGCCAATCGCGGACGGCCAATCGCGGACGCTTCCTGGGGGATTACCTGGTGGCGGCGCGCCGCGAGCGCGGGCCCTTGCGCGGCCCCGGCCCGGAGGCGTGGCGGTGCTGCACCAGCGGGACGGAGC
>CRX.4496_full_mutant
ACCATGCTATTGACATGCAAATCTAGCGCTGAGCGCTGGCCAATCGCGGACGGCCAATCGCGGACGCTTCCTGGGGGGTTACCTGGTGGCGGCGCGCCGCGAGCGCGGGCCCTTGCGCGGCCCCGGCCCGGAGGCGTGGCGGTGCTGCACCAGCGGGACGGAGC
>CRX.4360
GGTCACTGAGTTTAGAGAAAATAGAAGCCTGCAGATCTTAGCATCAGATTCCTCTGTGCTTATCCACAGTGAGCACTGTCAATCATGCTGAGCTTTCAGATTACTTGTGTTTATTTATAGATCAAAGCCGATAATAGACTGTCTAAGCTTCTTATTTTGAAATG
>CRX.4360_full_mutant
GGTCACTGAGTTTAGAGAAAATAGAAGCCTGCAGATCTTAGCATCAGATTCCTCTGTGCTTATCCACAGTGAGCACTGTCAATCATGCTGAGCTTTCAGGTTACTTGTGTTTATTTATAGATCAAAGCCGATAATAGACTGTCTACGCTTCTTATTTTGAAATG
>CRX.4285
TAATTAAAGCAAAAGGGGGGGATTTTTTATTGGATTGGATAGCGATATAGCGTCTGTCAGGCGGGGGACGGATGGGGGTGACCTGAATCCTCTGCCCTCCCCCCTCCCACTCGGGACGTTTATGTCACTTTAATCTCCTTACAGCGGCTGCTGTGCATTTGTTT
>CRX.4285_full_mutant
TAATTAAAGCAAAAGGGGGGGGTTTTTTATTGGATTGGATAGCGATATAGCGTCTGTCAGGCGGGGGACGGATGGGGGTGACCTGAATCCTCTGCCCTCCCCCCTCCCACTCGGGACGTTTATGTCACTTTACTCTCCTTACAGCGGCTGCTGTGCATTTGTTT
>CRX.2330
ATAATCACCTGGTGTCCGGCCTTTCCTAGAAACTTCTTGCATCACCACTTCTAAGAACCCCAGTTCTAAGAATCAACAGAGCTCAATTCTCGGAATTTGAGCTGCGGGCTTTACCATTGCTCCGCAGCAGGGGAGGACTCGGTGGCAGCGGCGCGCTCCGCAGC
>CRX.2330_full_mutant
ATACTCACCTGGTGTCCGGCCTTTCCTAGAAACTTCTTGCATCACCACTTCTAAGAACCCCAGTTCTAAGAATCAACAGAGCTCAATTCTCGGAATTTGAGCTGCGGGCTTTACCATTGCTCCGCAGCAGGGGAGGACTCGGTGGCAGCGGCGCGCTCCGCAGC
>CRX.2991
AGCCTCTGCCCTGCCCACCCGCAAACCCTCCCCTGAGATGCTAAGCCTGCTTAAGGGCTCAGACCAGGATCTGGGAACTTATAACCACTTGGCTTCCCTCCAGCCTGAACTGACTTAAGACAGAACTTTGGTTTTGAGCAGTTCTTCTGTGACAGGGTGTCTGT
>CRX.2991_full_mutant
AGCCTCTGCCCTGCCCACCCGCAAACCCTCCCCTGAGATGCTACGCCTGCTTAAGGGCTCAGACCAGGATCTGGGAACTTATAACCACTTGGCTTCCCTCCAGCCTGAACTGACTTAAGACAGAACTTTGGTTTTGAGCAGTTCTTCTGTGACAGGGTGTCTGT
>CRX.3217
CTCTGTGGTTGTGTGGTGTTGCAGAGAGAGCAGGCTCACGCTGCCTGTATAATCCGATCTCATCAACTCACACTAATCACTACTGATAGTAGCAAAATTTAGCCTGGATCTGCTTAGTTAATCTGAGCTGACAGGGTGAAAGGAAAGGGACACAAGGACACAGG
>CRX.3217_full_mutant
CTCTGTGGTTGTGTGGTGTTGCAGAGAGAGCAGGCTCACGCTGCCTGTATACTCCGATCTCATCAACTCACACTACTCACTACTGATAGTAGCAAAATTTAGCCTGGATCTGCTTAGTTACTCTGAGCTGACAGGGTGAAAGGAAAGGGACACAAGGACACAGG
>CRX.1283
CACACGATATTCACCTCTTATCTACCTACGGTGGACGCTCCAGGAGCCACACCACAGTTGAATGAAGGCTGGATTAAGAAACTAATCTAAGGCTATATATAGACAGCAACACCAATTTAATCCCCGCCCTCTCCAGCCTACCCTCCCTAGTTCCATAAATCCCC
>CRX.1283_full_mutant
CACACGATATTCACCTCTTATCTACCTACGGTGGACGCTCCAGGAGCCACACCACAGTTGAATGAAGGCTGGGTTAAGAAACTACTCTAAGGCTATATATAGACAGCAACACCAATTTACTCCCCGCCCTCTCCAGCCTACCCTCCCTAGTTCCATAACTCCCC
>CRX.3021
ATAGACCAGGGGCAGTCAGGGACAGGAATGTCTGCAGGAGGGGCAGTTGCCAGGCAACTAAACCTTCCATCTCTGTGACTAATCCTGGTTCACAGTGCCACTCACTGCCTGGCATTGGCCAGCTGCTTTATCCTTTCTGTGTCTTGGTTATCTTCTGGGGAACA
>CRX.3021_full_mutant
ATAGACCAGGGGCAGTCAGGGACAGGAATGTCTGCAGGAGGGGCAGTTGCCAGGCAACTAAACCTTCCATCTCTGTGACTACTCCTGGTTCACAGTGCCACTCACTGCCTGGCATTGGCCAGCTGCTTTATCCTTTCTGTGTCTTGGTTATCTTCTGGGGAACA
>CRX.5790
AGCGCGTCTCTCCGCAAAGAGCTGTGGTAAGAGCTCGGGCCACCGCGGGGCGACTGCGATTCAGGGTCCCAGGGCTAAACTCAGGAAAGGCGGATTAAGGGGAGGACGCTGGAGCTGTAGGCGGGGCCTCCACGACACCCGAGGACTCCCTAACGACCCGGTCT
>CRX.5790_full_mutant
AGCGCGTCTCTCCGCAAAGAGCTGTGGTAAGAGCTCGGGCCACCGCGGGGCGACTGCGATTCAGGGTCCCAGGGCTAAACTCAGGAAAGGCGGGTTAAGGGGAGGACGCTGGAGCTGTAGGCGGGGCCTCCACGACACCCGAGGACTCCCTAACGACCCGGTCT
>CRX.803
GACGGTGCTGGCCGTATGCGTGGGCGGAAATGCGTAATGGGAGGGTGGTTTAGGGCGCAAATCACTGGTGTTAGGTGCTGTTAATCATCAAGGACTCTGCTCTTTCAAGTGTATGTCTGCATTGTTCACAGGTTTTCCTTATGTGTTTATTATAGTGAGACTTA
>CRX.803_full_mutant
GACGGTGCTGGCCGTATGCGTGGGCGGAAATGCGTAATGGGAGGGTGGTTTAGGGCGCAAATCACTGGTGTTAGGTGCTGTTACTCATCAAGGACTCTGCTCTTTCAAGTGTATGTCTGCATTGTTCACAGGTTTTCCTTATGTGTTTATTATAGTGAGACTTA
>CRX.3990
AGACCGTAACCAATCAGAAAATTCGTTTGTGGCCTGGCCCCGCCTCAAGGCTGCAACACGCCTAGTAACGCCACGTCAATTGGCCGCAGCACTACGCTTCCTCGACGGATAGGGAGTCTTGACCAATCGACAAAGGCAATAGGCCATATCCTCTTTATCCCTCG
>CRX.3990_full_mutant
AGACCGTAACCAATCAGAAAATTCGTTTGTGGCCTGGCCCCGCCTCAAGGCTGCAACACGCCTAGTAACGCCACGTCAATTGGCCGCAGCACTACGCTTCCTCGACGGATAGGGAGTCTTGACCAATCGACAAAGGCAATAGGCCATATCCTCTTTCTCCCTCG
>CRX.4399
AGGAGGTTGCATCTCTACAATGTGAGTGTGCAAAGAAGGGCTCTGACTGCAAATGGAATTAAGATCGACCTTAATATGGGGACAGTATCATGGATTATCTAAATGGACTTAGTGTAATCACAAAGAAAATCAGAGACATGTGACCGGGACTCAGCTCCAGCTTG
>CRX.4399_full_mutant
AGGAGGTTGCATCTCTACAATGTGAGTGTGCAAAGAAGGGCTCTGACTGCAAATGGAGTTAAGATCGACCTTAATATGGGGACAGTATCATGGGTTATCTAAATGGACTTAGTGTACTCACAAAGAAAATCAGAGACATGTGACCGGGACTCAGCTCCAGCTTG
>CRX.420
TGTTTGCGTTTAGAACGCTTCATTTGCATGGGGAAGTCAGGGGCTCTGCCACACATCTCTGGAACACTGTCACAGACAGTTGAGTTGATGATGGAGATAAGCCATTGGAGACAGACAGATTTCCTTAGCCTACGTTGATAGGCAAGGCCCATAGCCGGCGTGTT
>CRX.420_full_mutant
TGTTTGCGTTTAGAACGCTTCATTTGCATGGGGAAGTCAGGGGCTCTGCCACACATCTCTGGAACACTGTCACAGACAGTTGAGTTGATGATGGAGATACGCCATTGGAGACAGACAGATTTCCTTAGCCTACGTTGATAGGCAAGGCCCATAGCCGGCGTGTT
>CRX.2161
CAAACCGTGTGAGGGCAGTCTGTGGGAAGATTATCACATAATCCCCAGTGGCCACATCAAGGCTACAGGGAGAAGAGGCCCAGGCTCTCCAGGCAGATGAGCCGCTGCTGGAAGCTGTCACGCGTCCCTGAGCTGTCTTCTCTGCTTCCCTCACATGATCTTGT
>CRX.2161_full_mutant
CAAACCGTGTGAGGGCAGTCTGTGGGAAGGTTATCACATACTCCCCAGTGGCCACATCAAGGCTACAGGGAGAAGAGGCCCAGGCTCTCCAGGCAGATGAGCCGCTGCTGGAAGCTGTCACGCGTCCCTGAGCTGTCTTCTCTGCTTCCCTCACATGATCTTGT
>CRX.4257
GGTCGAAGAGCGTCTCAGCTACATGCACCAACGCACTAACACACCAATGCCAGGCTGCTGGGCTGAGCAGCCCGGCAGATTAAGCTTAAATCCGATGGTGCCCCCACGTGACTACGCAGGGGGTGGGGAGGGACTCAGAAGGGAGAGGAGGGGAAGAGCAGCAG
>CRX.4257_full_mutant
GGTCGAAGAGCGTCTCAGCTACATGCACCAACGCACTAACACACCAATGCCAGGCTGCTGGGCTGAGCAGCCCGGCAGGTTACGGTTAACTCCGATGGTGCCCCCACGTGACTACGCAGGGGGTGGGGAGGGACTCAGAAGGGAGAGGAGGGGAAGAGCAGCAG
>CRX.1819
TCTTTTGTTGAGGACCAGGTGCTAAAGTGACATCACTGGAAAAGCCTTCCTGAGCCGCTCCCACAGTCCTCAGTCCTTCAGTGGCACCTAATCCGGTTGAGCTTAGCCCACTGGCCTTGAAAACAAGCTCTAGGAGACAGTAGGGCCCCAAGGCAGACAGTGAC
>CRX.1819_full_mutant
TCTTTTGTTGAGGACCAGGTGCTAAAGTGACATCACTGGAAAAGCCTTCCTGAGCCGCTCCCACAGTCCTCAGTCCTTCAGTGGCACCTACTCCGGTTGAGGTTAGCCCACTGGCCTTGAAAACAAGCTCTAGGAGACAGTAGGGCCCCAAGGCAGACAGTGAC
>CRX.4518
CGGAAAGTGAGGGCTGGTGGCCGTCTCCCGCAGCTGCTGGTGGCCATCTTTAATCCTCCTCCTCCTCCCGCTCTCCCCACCTCCCGCGCCCGCTGACGGACGGCTCGGGATCCTCCTCCCGCTCCTCCCGCTCCTCCTACCAGGCCGGCCGCAGAAACTGCAGC
>CRX.4518_full_mutant
CGGAAAGTGAGGGCTGGTGGCCGTCTCCCGCAGCTGCTGGTGGCCATCTTTACTCCTCCTCCTCCTCCCGCTCTCCCCACCTCCCGCGCCCGCTGACGGACGGCTCGGGATCCTCCTCCCGCTCCTCCCGCTCCTCCTACCAGGCCGGCCGCAGAAACTGCAGC
>CRX.2735
CTGCCTTGACAAGCCCAGGCGTCAGATTTCCTGAGTGAGTCAAGTGCAGAGGGATTAGCTCTGTCACTCAATAAGCCCACATCTGTAGTTACATTCTGACTGGGGTAAAATTACCCTAGTTATTAATCCTTCTGCTTTAGGGTATAAGCTGATCACCGGTTGGG
>CRX.2735_full_mutant
CTGCCTTGACAAGCCCAGGCGTCAGATTTCCTGAGTGAGTCAAGTGCAGAGGGGTTAGCTCTGTCACTCAATACGCCCACATCTGTAGTTACATTCTGACTGGGGTAAAATTACCCTAGTTATTACTCCTTCTGCTTTAGGGTATACGCTGATCACCGGTTGGG
>CRX.5002
ACTACAAACCATGCTTCCTCGTTGAGGGCTGTGGGGAGGGGTGGGGAGGGTCCAAGCAGAAGCTGAGATTAGATGGGCTGAGCAGGATAATCCCTTTTCTCGACAAGCCCCGACCAGCTGCCCTTGGGCCTGATCCTAGTTGGGGGAGTTGACAGGGAGATGGG
>CRX.5002_full_mutant
ACTACAAACCATGCTTCCTCGTTGAGGGCTGTGGGGAGGGGTGGGGAGGGTCCAAGCAGAAGCTGAGGTTAGATGGGCTGAGCAGGATACTCCCTTTTCTCGACAAGCCCCGACCAGCTGCCCTTGGGCCTGCTCCTAGTTGGGGGAGTTGACAGGGAGATGGG
>CRX.4335
GATTGGTTGAGTCCTGCAGAGCCCGCCTTCCGGACCCGCCTCCAGCTCCGTCGACTGCGTCTCGCGATTGGCTTTCCCCTAAGCTGTCTTCTGCAATTGGGTCTAAAGTGCTGCCGTTCATGATTACGGCGGCCCCTCCTGGGCCGGAAGCTGCCGCCACGCGC
>CRX.4335_full_mutant
GATTGGTTGAGTCCTGCAGAGCCCGCCTTCCGGACCCGCCTCCAGCTCCGTCGACTGCGTCTCGCGATTGGCTTTCCCCTACGCTGTCTTCTGCAATTGGGTCTAAAGTGCTGCCGTTCATGATTACGGCGGCCCCTCCTGGGCCGGAAGCTGCCGCCACGCGC
>CRX.3865
GGATGTCCTCTTCCCTTGCTAGAGCCTCAGCCTACGAGCCCGAAGCTCACATCCTGGGGGTTAATTTCTACCAACTCTAATGCCTTCAAATCCCAGGCTGAGCCTTCAGGCCAGGGTACAGCCTGCAGAGCTGACTCATGTGAAGTAGCTATTGGGTGACAAAG
>CRX.3865_full_mutant
GGATGTCCTCTTCCCTTGCTAGAGCCTCAGCCTACGAGCCCGAAGCTCACATCCTGGGGGTTAATTTCTACCAACTCTAATGCCTTCAACTCCCAGGCTGAGCCTTCAGGCCAGGGTACAGCCTGCAGAGCTGACTCATGTGAAGTAGCTATTGGGTGACAAAG
>CRX.5071
AGCCTCACAACTCCTGTCCCTATGCGTTACATCTGAGAGACTATTGACTGCTGAGTCAAAACTAAGCTGTTGTGAGCGCGCACGAGAGGCTGGGAGGTACTTGTCCCCACGGGGCCACCGTCTAGGGCCAGCTTCCGGCTTGCTGACAAACGCCAACACGCGAC
>CRX.5071_full_mutant
AGCCTCACAACTCCTGTCCCTATGCGTTACATCTGAGAGACTATTGACTGCTGAGTCAAAACTACGCTGTTGTGAGCGCGCACGAGAGGCTGGGAGGTACTTGTCCCCACGGGGCCACCGTCTAGGGCCAGCTTCCGGCTTGCTGACAAACGCCAACACGCGAC
>CRX.2409
AACTGAGAAAGCACCTAAAATCCCTGCACCCCCTACTTTAGAGACTAATCAGAGAATGCCTACTCCGTAGCTTGGCAATAAGAAAAGCAGGTTAGTCGTTTCATAATCTCTTGGATCAAGGTCAGTTTTTAATTCCTCCTTGTTGATACATGCATCTGGAAATG
>CRX.2409_full_mutant
AACTGAGAAAGCACCTAAACTCCCTGCACCCCCTACTTTAGAGACTACTCAGAGAATGCCTACTCCGTAGCTTGGCAATAAGAAAAGCAGGTTAGTCGTTTCATACTCTCTTGGGTCAAGGTCAGTTTTTACTTCCTCCTTGTTGATACATGCATCTGGAAATG
>CRX.2533
CCCCGTCCCCACCCCACCCCACCCCCCTGCAGTCTCCGGGACTAATTTCATTAGAGCTTTATCCGGGGCTTACAAGGCCCACTGCAGCAACCTGCTGGCCCCCCCTCTCTGCCCCTAATCCCCATCTGGCCCCCTCCCTGAGTCTTATCTGCCTCCTCACTGAT
>CRX.2533_full_mutant
CCCCGTCCCCACCCCACCCCACCCCCCTGCAGTCTCCGGGACTAATTTCATTAGAGCTTTCTCCGGGGGTTACAAGGCCCACTGCAGCAACCTGCTGGCCCCCCCTCTCTGCCCCTACTCCCCATCTGGCCCCCTCCCTGAGTCTTATCTGCCTCCTCACTGAT
>CRX.3396
CTTTAGGTCTAAGACCCGCCTACATAGTCATATCCATGTGTCTATTGGTGACTTCTCTTTCCTGTAAGCGTACTATGTCTCCTATTGGTTAGCCTTCGTTTCGTAGCCCCGCCCACAATCCCCTTCGGCGCGCTCAGAGCCGCATTTCCGTATTAAGACAGTGG
>CRX.3396_full_mutant
CTTTAGGTCTAAGACCCGCCTACATAGTCATATCCATGTGTCTATTGGTGACTTCTCTTTCCTGTAAGCGTACTATGTCTCCTATTGGTTAGCCTTCGTTTCGTAGCCCCGCCCACAATCCCCTTCGGCGCGCTCAGAGCCGCATTTCCGTGTTAAGACAGTGG
>CRX.6287
TTCCCGGGAAACAGACTCTGGAGACAAGAGATTTGTGTTTAGGAAGCTTATCCGGGAGTGCTTTCGAGACCGACTGGCATTCAAGCTCCAGTGGGGGAAGGGAGGGAAACAGGATTAGACTGGAGAGGACGTGAGGCAGTTCTCCAGTCATCACGACGGCTGGA
>CRX.6287_full_mutant
TTCCCGGGAAACAGACTCTGGAGACAAGAGGTTTGTGTTTAGGAAGCTTCTCCGGGAGTGCTTTCGAGACCGACTGGCATTCAAGCTCCAGTGGGGGAAGGGAGGGAAACAGGGTTAGACTGGAGAGGACGTGAGGCAGTTCTCCAGTCATCACGACGGCTGGA
>CRX.3627
GCAGCAGCTGGAAGATCCGAGACTTTAAAGCAAATACCCGGGATTAGCTGCCTGGCTTGGCTGACAGCTTCAGCTCACCCATCGCCTGTGAGATCTTTGACTGCCTGCCTGCAGCTTAGGCTCTACAGGCTTAGGTAGAGACCTGGGCATCTGTCACTCACTGC
>CRX.3627_full_mutant
GCAGCAGCTGGAAGATCCGAGACTTTAAAGCAAATACCCGGGGTTAGCTGCCTGGCTTGGCTGACAGCTTCAGCTCACCCATCGCCTGTGAGATCTTTGACTGCCTGCCTGCAGGTTAGGCTCTACAGGGTTAGGTAGAGACCTGGGCATCTGTCACTCACTGC
>CRX.5560
AAGTTTCCCGGGCTGTATAATCCGGGTGCACCTTCCGCCTGTGGCCTCGCCATTCTGCCCGATCGCTGCGCGTGAGAAAGGAGGAGGGGACGCCCCCAGCTGTTGGCCTCCAGCCCGGCCAACTCCCGCTTCCACCCGGGCTTCGGCCTTTTGTACCCGCCCCA
>CRX.5560_full_mutant
AAGTTTCCCGGGCTGTATACTCCGGGTGCACCTTCCGCCTGTGGCCTCGCCATTCTGCCCGATCGCTGCGCGTGAGAAAGGAGGAGGGGACGCCCCCAGCTGTTGGCCTCCAGCCCGGCCAACTCCCGCTTCCACCCGGGCTTCGGCCTTTTGTACCCGCCCCA
>CRX.3310
CAACAAGAAGCGATCTGAGTGGCTGGCGCCCGCCGGGGCCAAAGGGTAAAGGCTGCCCTGAGCTGCGGGGCGGGATCAGCGGGGCCAATAAACTGACAGGCTTCCCTACTGTCCAATCAGAGCGCGAGACCGACAGGCAGCTCTGCGGCGATTCGCCCCCTGCC
>CRX.3310_full_mutant
CAACAAGAAGCGATCTGAGTGGCTGGCGCCCGCCGGGGCCAAAGGGTAAAGGCTGCCCTGAGCTGCGGGGCGGGGTCAGCGGGGCCAATAAACTGACAGGCTTCCCTACTGTCCAATCAGAGCGCGAGACCGACAGGCAGCTCTGCGGCGATTCGCCCCCTGCC
>CRX.6005
TGTCAGCAGGCCTGCGGGCTGGCTGCTGTGTGGCTGAATTGTCTGCTGGTAGCCCCTCCCCTGCCAGCTTACTGCAGATAATCCACTTTGGATCCTAAAACCATATAGACAGCCAAGCTTAACTACACTGATAGACTGGAGAAGTACACTCATTAGTTTTAAGA
>CRX.6005_full_mutant
TGTCAGCAGGCCTGCGGGCTGGCTGCTGTGTGGCTGAATTGTCTGCTGGTAGCCCCTCCCCTGCCAGCTTACTGCAGATACTCCACTTTGGATCCTAAAACCATATAGACAGCCAAGGTTAACTACACTGATAGACTGGAGAAGTACACTCATTAGTTTTAAGA
>CRX.641
TCTCCCTCCTCTTCCTAGCTGAACCCTTCTGCTCGGAAGTAAGAAGCTTTTCCCTCGTGAGAGCAGCCGTGACCTGATTGTCTCTAAGCTCCTGGGCAATTTATAGCTTGGTAATACCGAGAGATGCCAAACAGGGAGGCTGAGAGGCTTGGACGGGAGGGCAG
>CRX.641_full_mutant
TCTCCCTCCTCTTCCTAGCTGAACCCTTCTGCTCGGAAGTAAGAAGCTTTTCCCTCGTGAGAGCAGCCGTGACCTGATTGTCTCTACGCTCCTGGGCAATTTATAGCTTGGTACTACCGAGAGATGCCAAACAGGGAGGCTGAGAGGCTTGGACGGGAGGGCAG
>CRX.2623
TGGAGGACCCTGCTGGCCTATTTGCCCTAGGCTTCCCCTGTGTCTATATTAGTCTGTGCCCAGCTGCTGCCTTAATCCTAGGATGAGCGCAAGATGATCTGGGCGAGCAAGAGTGAATGGAAGTTCAATGCCTACTCACATCTCAGAAACCAAGCAACACTTCC
>CRX.2623_full_mutant
TGGAGGACCCTGCTGGCCTATTTGCCCTAGGCTTCCCCTGTGTCTATATTAGTCTGTGCCCAGCTGCTGCCTTACTCCTAGGATGAGCGCAAGATGATCTGGGCGAGCAAGAGTGAATGGAAGTTCAATGCCTACTCACATCTCAGAAACCAAGCAACACTTCC
>CRX.1868
TTTCTTCTGTCTTTGCTCTCTTTCATCCCAGCAATGACCTAAATTCAGCTTCTTATAAATTAATCCTCCTTTAAGCCAGTCACCATCTGTTCTGGCTCTGAAGCCTGAGAGTTCATCCTCTGACAATTTTTCTTGCAGCTAATCTTTGTACAAAGTGCTTTTTA
>CRX.1868_full_mutant
TTTCTTCTGTCTTTGCTCTCTTTCATCCCAGCAATGACCTAAATTCAGCTTCTTATAAATTACTCCTCCTTTACGCCAGTCACCATCTGTTCTGGCTCTGAAGCCTGAGAGTTCATCCTCTGACAATTTTTCTTGCAGCTACTCTTTGTACAAAGTGCTTTTTA
>CRX.3832
TGAATCTCTGACGCCGAGAAGGCCGGATTAGGGAAACAGCTGGTTGGCTTCCTAGCTCAGGCTTCCTAGCACTCCTCGGGTCACCGGACTCACTGGCCGAGTCACTAGCCCGGCCTCTATGGCGACTTACTGTTTCTATTGGCCAGTTCTCCCAGGGAGGCTGT
>CRX.3832_full_mutant
TGAATCTCTGACGCCGAGAAGGCCGGGTTAGGGAAACAGCTGGTTGGCTTCCTAGCTCAGGCTTCCTAGCACTCCTCGGGTCACCGGACTCACTGGCCGAGTCACTAGCCCGGCCTCTATGGCGACTTACTGTTTCTATTGGCCAGTTCTCCCAGGGAGGCTGT
>CRX.5734
TTTGACCAATTGCTGGCGGCGTGACGCAATATGTTGATCTCCCATTGGTTATTTTTGTGGAGATCCCGCCTCCCTGTGCTTTACTGCCTTTCCATTGGGTAATGCTGGTGAAATAAGGAAAGAGGGTTTTCGGGAACTGTAGTTTCTGGAGGGAAGTAGCGTCC
>CRX.5734_full_mutant
TTTGACCAATTGCTGGCGGCGTGACGCAATATGTTGCTCTCCCATTGGTTATTTTTGTGGAGATCCCGCCTCCCTGTGCTTTACTGCCTTTCCATTGGGTAATGCTGGTGAAATAAGGAAAGAGGGTTTTCGGGAACTGTAGTTTCTGGAGGGAAGTAGCGTCC
>CRX.2811
TTCTCTTGGTAAATACTGAGGAGCAAAGGGATCACTGAGAAAGAGAGCCCAGAAATACACTCTAATCCCTTTTCCAGCGTCTTCCTATACCCTTAAATAGAAACAATAAGACAATTCTTCAAGACGGGCAGTCTCTGCCTGGCTCAGGGGAAAAAGAATTGGAA
>CRX.2811_full_mutant
TTCTCTTGGTAAATACTGAGGAGCAAAGGGGTCACTGAGAAAGAGAGCCCAGAAATACACTCTACTCCCTTTTCCAGCGTCTTCCTATACCCTTAAATAGAAACAATAAGACAATTCTTCAAGACGGGCAGTCTCTGCCTGGCTCAGGGGAAAAAGAATTGGAA
>CRX.325
AGACTACAAGTCCCATAGGGCTTTGTGCGCTGGGCGTAGTGTAGGGCGTGTCCGGCTTTGCGGAGCAAGGGCCGGCCTAATCTAGTGGCGGTTCCTGCTGGCAGCCAAGCGATAATCTTTCCGTCTATGACTGCTGCTCTTGCCTCCGTTTTTTCCGTTCTGTG
>CRX.325_full_mutant
AGACTACAAGTCCCATAGGGCTTTGTGCGCTGGGCGTAGTGTAGGGCGTGTCCGGCTTTGCGGAGCAAGGGCCGGCCTACTCTAGTGGCGGTTCCTGCTGGCAGCCAAGCGATACTCTTTCCGTCTATGACTGCTGCTCTTGCCTCCGTTTTTTCCGTTCTGTG
>CRX.285
TGTGAGGCCAGCCAATTAGAGCAGGCCGTTAAGCTTGCGCAACGCCTCGCCCGCCTAGCTCTAGCGGCCCCAGCACGGCGACCTCTGTAGCACCTGTTGCCATGACTCCTCCCCCTCGGTCTCCCCAACCCGCTCGCAGGAGGCGGGCCGGGGCGGGCTTTTGC
>CRX.285_full_mutant
TGTGAGGCCAGCCAATTAGAGCAGGCCGTTACGCTTGCGCAACGCCTCGCCCGCCTAGCTCTAGCGGCCCCAGCACGGCGACCTCTGTAGCACCTGTTGCCATGACTCCTCCCCCTCGGTCTCCCCAACCCGCTCGCAGGAGGCGGGCCGGGGCGGGCTTTTGC
>CRX.6286
TGGCTCCATTCTAGGCCGCTAACCGCCAGTCGCCTTGCGCTCTGTGGCGCCTCCACATTGCCTCCAGTAATCTGGCGGTAGCTAGGAACTCGTCAGCGCTGCAAGGGGGGTGAAAGTTCAGACCCCTGGCTGGGTGACGTCGGCGGAGGGGGCGGGACGCCTCG
>CRX.6286_full_mutant
TGGCTCCATTCTAGGCCGCTAACCGCCAGTCGCCTTGCGCTCTGTGGCGCCTCCACATTGCCTCCAGTACTCTGGCGGTAGCTAGGAACTCGTCAGCGCTGCAAGGGGGGTGAAAGTTCAGACCCCTGGCTGGGTGACGTCGGCGGAGGGGGCGGGACGCCTCG
>CRX.5341
GTTAGCAGAATGGAAATGTGGTTTAAGTAACCCTGGCTAACAGGCAGCCCAAGGAATCCTGGCTAACAGACAGCTCATCACTTAATCCCAGGGCTTTAGAAGCTCAACATGAAGATCTGGGGCAGATAAGGTACCATATGCCTTCACTGTAAGGCAGCCAGTCT
>CRX.5341_full_mutant
GTTAGCAGAATGGAAATGTGGTTTAAGTAACCCTGGCTAACAGGCAGCCCAAGGAATCCTGGCTAACAGACAGCTCATCACTTACTCCCAGGGCTTTAGAAGCTCAACATGAAGATCTGGGGCAGATAAGGTACCATATGCCTTCACTGTAAGGCAGCCAGTCT
>CRX.5943
GGCCCCACCCCTATCTTTATGGAGATGCAGCCTTTGGTTGACTCAGAGGGCAAAGATGATTAAGGGGGATTAATCACAGGGTGATTAAGAAGAGGCTGAATGAGAAGATTCGACAGGAACCGATGACAGTGCGGGAAAGTGCCATGGGGCCCACTTGAGGGTAT
>CRX.5943_full_mutant
GGCCCCACCCCTATCTTTATGGAGATGCAGCCTTTGGTTGACTCAGAGGGCAAAGATGGTTAAGGGGGGTTACTCACAGGGTGGTTAAGAAGAGGCTGAATGAGAAGATTCGACAGGAACCGATGACAGTGCGGGAAAGTGCCATGGGGCCCACTTGAGGGTAT
>CRX.3228
TATTGTCTAATACAAAGATTCTTACCCCACATTGAAAGCTTATGGGATCCGAGGCTCCCCAGATGCACAGGGGTGGACACATGTTTGAAGGATTAGCAATTGAGTGACAGCAGCCTAGCCGAGGTCTGTGACTAGATTGGCTGGGCACGTGGTGAGGTTGCAGC
>CRX.3228_full_mutant
TATTGTCTACTACAAAGATTCTTACCCCACATTGAAAGCTTATGGGATCCGAGGCTCCCCAGATGCACAGGGGTGGACACATGTTTGAAGGGTTAGCAATTGAGTGACAGCAGCCTAGCCGAGGTCTGTGACTAGATTGGCTGGGCACGTGGTGAGGTTGCAGC
>CRX.2158
TATCACTTATTATTGGTGTAGAGAAGTGCCAATTAATTCCGAAGGGGCCTAGGAGGCCGGAGCTTACGCGAGGGGCGTGGCTTAAAGACCGAGGAGGTGGGGCTTCGCTCATAGTCGTCTTAAGCCTGCCGGAGCAGCTGCGGACAGGCAGAAGTAGTCTTTGT
>CRX.2158_full_mutant
TATCACTTATTATTGGTGTAGAGAAGTGCCAATTACTTCCGAAGGGGCCTAGGAGGCCGGAGGTTACGCGAGGGGCGTGGGTTAAAGACCGAGGAGGTGGGGCTTCGCTCATAGTCGTCTTACGCCTGCCGGAGCAGCTGCGGACAGGCAGAAGTAGTCTTTGT
>CRX.33
AGGGTTGCTGGGGGAAGTGGGAGGGGCCTCTTGGAGCCGGCTAACCAATTGAAGCTTTCCGGAAGAACAGCCAGGCGTTGCCAAGGTAGGCTGCGCGGCCGTAAGATGATGTCATGGCTGGGTTCTTAAAGGGGGCAAGAATTAAAAAGGAGGTGGTAGGTCTA
>CRX.33_full_mutant
AGGGTTGCTGGGGGAAGTGGGAGGGGCCTCTTGGAGCCGGCTAACCAATTGAAGCTTTCCGGAAGAACAGCCAGGCGTTGCCAAGGTAGGCTGCGCGGCCGTAAGATGATGTCATGGCTGGGTTCTTAAAGGGGGCAAGAGTTAAAAAGGAGGTGGTAGGTCTA
>CRX.1822
TAAGAGAGAGAGGAGGGGCCAAGCAGCCCTATTTTTAGTGGGCTGGGATTCCTGCTGTTGCCAAGTAACTGTGGGGCGGAGCTTACCTGGCTGTAGCCAGAATATCAGGAGCTTGAGTGACAGTCTACGTGACTGATAGTCACAGGATTATGGAGTTGAGGAGT
>CRX.1822_full_mutant
TAAGAGAGAGAGGAGGGGCCAAGCAGCCCTATTTTTAGTGGGCTGGGATTCCTGCTGTTGCCAAGTAACTGTGGGGCGGAGGTTACCTGGCTGTAGCCAGAATATCAGGAGCTTGAGTGACAGTCTACGTGACTGATAGTCACAGGGTTATGGAGTTGAGGAGT
>CRX.3227
ACATTGTTTCCGGGTACCAGGCATTAAGTAAGAGGCTGACTAAAGGGCGGGGTTTAGCACGTGGGGCGGGGCGGGAAGCACTCGGAGGGCGGGGCTTAGCGCATTAGCTACTCAGTGCTATTCTGGGCTCTGTTCTTTGGCCCTTGCATCCAAACAGAGATCTA
>CRX.3227_full_mutant
ACATTGTTTCCGGGTACCAGGCGTTAAGTAAGAGGCTGACTAAAGGGCGGGGTTTAGCACGTGGGGCGGGGCGGGAAGCACTCGGAGGGCGGGGGTTAGCGCATTAGCTACTCAGTGCTATTCTGGGCTCTGTTCTTTGGCCCTTGCATCCAAACAGAGATCTA
>CRX.1529
ATCACACAAACGAAAACCCGCCCGCCGGACGGTGACGTCATAAACCCCGCCAATAAGACCTGGCGGGAAAGAACCGAAAGCGCCCGGGCGGGAAAGTGACGTCACAAATCCCTCCCATCAACCATGCCCCGAAAGCGCGCCGGCGGGAAAATGACATCACAAAC
>CRX.1529_full_mutant
ATCACACAAACGAAAACCCGCCCGCCGGACGGTGACGTCATAAACCCCGCCAATAAGACCTGGCGGGAAAGAACCGAAAGCGCCCGGGCGGGAAAGTGACGTCACAACTCCCTCCCATCAACCATGCCCCGAAAGCGCGCCGGCGGGAAAATGACATCACAAAC
>CRX.2018
GGGCTCCCAAACCTTCCCGACCTCTGATTAGCTGACAGATCTGGCCCGGGGGCGGGCTTAGAGCGGCCTCCCTGAAAGGGTGAAGAGGGAGGTGGGGCCGGGCCGAGAGGCCACTGCGCAGGCGCCCAAGAAAACGGATAAACAAACAAATAAAACCCACTGCC
>CRX.2018_full_mutant
GGGCTCCCAAACCTTCCCGACCTCTGGTTAGCTGACAGATCTGGCCCGGGGGCGGGGTTAGAGCGGCCTCCCTGAAAGGGTGAAGAGGGAGGTGGGGCCGGGCCGAGAGGCCACTGCGCAGGCGCCCAAGAAAACGGGTAAACAAACAAATAAAACCCACTGCC
>CRX.3807
TGTGAGGCAAGGGAGGTAGTGGTTGGGGTCCCGCCCCTTTAAATTGCCCCCTCCGTAGTTAAGTGCGCTGGGGCCCGCAGGCACTAAAAGATTAGATCACCCGAGAATTATGCACTGTAGCTTTAAATGTCTGGGCGTCAACCGAGCCGGGTCAGGGGAAAGGA
>CRX.3807_full_mutant
TGTGAGGCAAGGGAGGTAGTGGTTGGGGTCCCGCCCCTTTAAATTGCCCCCTCCGTAGTTAAGTGCGCTGGGGCCCGCAGGCACTAAAAGGTTAGATCACCCGAGAATTATGCACTGTAGCTTTAAATGTCTGGGCGTCAACCGAGCCGGGTCAGGGGAAAGGA
>CRX.5887
TGATACCGTTTTTCTGTCCGCTAAGACTTTCCGTATGATCAGACAGCCTTATGCCCTTTGCTACGCCCCGCCTTCCGTCATCGATTGGTGACTTTGACTGTCACTCAGGCCCTGTGACAGGACCGCTCTGAAATGAGGAAGTGGGGTGGATTTAGAAAGTTCAG
>CRX.5887_full_mutant
TGATACCGTTTTTCTGTCCGCTAAGACTTTCCGTATGATCAGACAGCCTTATGCCCTTTGCTACGCCCCGCCTTCCGTCATCGATTGGTGACTTTGACTGTCACTCAGGCCCTGTGACAGGACCGCTCTGAAATGAGGAAGTGGGGTGGGTTTAGAAAGTTCAG
>CRX.5619
CACATTTTGTGCTAGCATTCTCAGTGTGTGCCAATCCGTGATGTTCTTAAAAGCTTAGATGATAAAAATAGGTTGCAATAAGTGTAGCATTAGCCTACTTTGCAATCCTGGATTAGATGGTGAGTAGAAAAGAGTAAGGTTATTAAATGGCTTTGGTTTGGGCT
>CRX.5619_full_mutant
CACATTTTGTGCTAGCATTCTCAGTGTGTGCCAATCCGTGATGTTCTTAAAAGGTTAGATGATAAAAATAGGTTGCAATAAGTGTAGCATTAGCCTACTTTGCAATCCTGGGTTAGATGGTGAGTAGAAAAGAGTAAGGTTATTAAATGGCTTTGGTTTGGGCT
>CRX.3361
CTTCCATTATTCGTGACCACACGGCCTCTGACAGATGTCTCAGTTTGGATGTAAGGCAGAGCTCTGGGTATCTGTTTCGCTTACATCTGTTCCCAAACAGCTTAGGCGGATTAATACTTAGCGCAAGCCCTGCCCAGCTAAGTCTCCAACTCCCATTTTTAAAA
>CRX.3361_full_mutant
CTTCCATTATTCGTGACCACACGGCCTCTGACAGATGTCTCAGTTTGGATGTAAGGCAGAGCTCTGGGTATCTGTTTCGCTTACATCTGTTCCCAAACAGGTTAGGCGGGTTACTACTTAGCGCAAGCCCTGCCCAGCTAAGTCTCCAACTCCCATTTTTAAAA
>CRX.3263
AGCGTGGAACGCAGCGGCGCACCGGGGCCCGCCCTGAGCCCCGCCCAAAGCCCAGCCCGTAGGCCCCCGCGCAACCACGCCCTTAAGCTCCGCCCCCTCCTTGCTTGGGCGCTCTATCGCGCTCACAAACATGGCTCCGCCCCGTCCCCTCTCGGGCTCCTCCT
>CRX.3263_full_mutant
AGCGTGGAACGCAGCGGCGCACCGGGGCCCGCCCTGAGCCCCGCCCAAAGCCCAGCCCGTAGGCCCCCGCGCAACCACGCCCTTACGCTCCGCCCCCTCCTTGCTTGGGCGCTCTATCGCGCTCACAAACATGGCTCCGCCCCGTCCCCTCTCGGGCTCCTCCT
>CRX.3986
CTTATCCCGAGTCTTACCCTCTCAGTGACCCCTCCTTTCTTCTTCCCCTTAGGGTCCGCAGGGATCCTTCAGTAAGGAAGCTCCCGGTTGCAGGAACCCTTCAGCTCTGGAAGAGGGATTTAGTTACGTCACTGTCGGCTCCTCCCATTGGTCGGGGCGGGTGG
>CRX.3986_full_mutant
CTTCTCCCGAGTCTTACCCTCTCAGTGACCCCTCCTTTCTTCTTCCCCTTAGGGTCCGCAGGGATCCTTCAGTAAGGAAGCTCCCGGTTGCAGGAACCCTTCAGCTCTGGAAGAGGGGTTTAGTTACGTCACTGTCGGCTCCTCCCATTGGTCGGGGCGGGTGG
>CRX.1593
TGGCTGCAGCTAGCTGCTTACCTCTCAGACACTAGCCCGCCTTTGTAAGCCGGGAGCTGTGCAAGGACTCACAGGCCCCGCCCCAGGGGCGAAGGCCCCGCCCAATGTGGTCTGATCCCACCCCGGAAAAGATTATCCAGGCTCCGGTCCTATAGGCCCTGCCC
>CRX.1593_full_mutant
TGGCTGCAGCTAGCTGCTTACCTCTCAGACACTAGCCCGCCTTTGTACGCCGGGAGCTGTGCAAGGACTCACAGGCCCCGCCCCAGGGGCGAAGGCCCCGCCCAATGTGGTCTGCTCCCACCCCGGAAAAGGTTATCCAGGCTCCGGTCCTATAGGCCCTGCCC
>CRX.2525
GTTGTGGGGGAGGGAGCCAGCGGCGCGGTGACATCACGGGGCTGGGGGCGGCGCCGGGGCTGGGAGCGTGTGACGCCGCAGGCCGCGGCGGACCTGGGGATTAATGGGAAAAGTTTTGGCAGGAGCTGGGGGATTCTGCGGAGCCTGCGGGACGGCGGCAGCGG
>CRX.2525_full_mutant
GTTGTGGGGGAGGGAGCCAGCGGCGCGGTGACATCACGGGGCTGGGGGCGGCGCCGGGGCTGGGAGCGTGTGACGCCGCAGGCCGCGGCGGACCTGGGGGTTAATGGGAAAAGTTTTGGCAGGAGCTGGGGGATTCTGCGGAGCCTGCGGGACGGCGGCAGCGG
>CRX.3809
CTGAAAGCAGTAAGCTAATCCTCATAAAAGCCACCTTGCCACCTTCTGCCTAGGGCTTAGAGACCAAGCCACTGCCCAAGGCTCCTTTAAACCCTTGGTACTCCTTGAGGTCACAATACCAGGAGGATTTGCCTTCCCTGATTGGATTGGCCTCTTTCTAGCCT
>CRX.3809_full_mutant
CTGAAAGCAGTAAGCTACTCCTCATAAAAGCCACCTTGCCACCTTCTGCCTAGGGGTTAGAGACCAAGCCACTGCCCAAGGCTCCTTTAAACCCTTGGTACTCCTTGAGGTCACAATACCAGGAGGGTTTGCCTTCCCTGATTGGATTGGCCTCTTTCTAGCCT
>CRX.1963
CTACCTCCCAGAGAAGTCACATTATAAATCCACCAACAGAGTAACTAATCCCTTAATTAGATCATAGCCCTGTGACCTACTTTGCCTCCAGAAACAGCACCAGAAACACCCAGAGGTGTGTTTCATTAATCGCCCGCCGATGAAACTGACAGGACTAACTCCTA
>CRX.1963_full_mutant
CTACCTCCCAGAGAAGTCACATTATAACTCCACCAACAGAGTAACTACTCCCTTAATTAGATCATAGCCCTGTGACCTACTTTGCCTCCAGAAACAGCACCAGAAACACCCAGAGGTGTGTTTCATTACTCGCCCGCCGATGAAACTGACAGGACTAACTCCTA
>CRX.1763
ACTACAAGTCCCAGAACCCTCCGCAGCCAAGGGCTTGAGCCATAAAATGGAGCCTGAAAAAGGAGCTTTCAGGTACAATCAGCTTAAGCACGGATGCTCTTAGGGCTGCCCTTGGCAGAACAAGCCTAGCCCTGATTAGTGTTTCTCTAAAACAACCGCTGGGT
>CRX.1763_full_mutant
ACTACAAGTCCCAGAACCCTCCGCAGCCAAGGGCTTGAGCCATAAAATGGAGCCTGAAAAAGGAGCTTTCAGGTACAATCAGGTTAAGCACGGATGCTCTTAGGGCTGCCCTTGGCAGAACAAGCCTAGCCCTGGTTAGTGTTTCTCTAAAACAACCGCTGGGT
>CRX.3930
AGCCCATCTGGGGAACGCGTCAGGGCACCCCTAATCCTAGGTGTCCTGCGTCCTTGGTGAAGCTGGGACACCGACAGGGACAGGCAATCTCCATCTCCCCCACGGGCTGCTAAGCTCTGGGACAATCCTTCCAAGGGGCAGCAGCGAGGGCTGGTGGGAACTGA
>CRX.3930_full_mutant
AGCCCATCTGGGGAACGCGTCAGGGCACCCCTACTCCTAGGTGTCCTGCGTCCTTGGTGAAGCTGGGACACCGACAGGGACAGGCAATCTCCATCTCCCCCACGGGCTGCTACGCTCTGGGACAATCCTTCCAAGGGGCAGCAGCGAGGGCTGGTGGGAACTGA
>CRX.3157
ATGGGGCGGGGCCTTGAAGCTGGGGTACTAGAAGGGTCAAGCCTGTAGAGGGCGGAATCAAGAGCCCTGAGGCGTGGCCTGTGGTAGGCGGGGCCAAGGCGTTCAGGCCTGTGGGGCGGGGCCTTCGGGGTGCTAAGCGAGACTAAGCCTGTAGGGGGCGGAGT
>CRX.3157_full_mutant
ATGGGGCGGGGCCTTGAAGCTGGGGTACTAGAAGGGTCAAGCCTGTAGAGGGCGGAATCAAGAGCCCTGAGGCGTGGCCTGTGGTAGGCGGGGCCAAGGCGTTCAGGCCTGTGGGGCGGGGCCTTCGGGGTGCTAAGCGAGACTACGCCTGTAGGGGGCGGAGT
>CRX.1792
CTAACTCCGTTTGGGGTCCCTTACCGTAGTAATCGAGGTCCTGTAGGGAAGCGCGTAGAGCCAATGGTTATGGACTAGAGTCACGGATTGGGCGGAGCTTGGAGAGGCGGGGCTTAGTGGAAAGGGGGCGGTGACGAGCTGAGGGGCGGGGCCACCGGACTGAG
>CRX.1792_full_mutant
CTAACTCCGTTTGGGGTCCCTTACCGTAGTAATCGAGGTCCTGTAGGGAAGCGCGTAGAGCCAATGGTTATGGACTAGAGTCACGGATTGGGCGGAGCTTGGAGAGGCGGGGGTTAGTGGAAAGGGGGCGGTGACGAGCTGAGGGGCGGGGCCACCGGACTGAG
>CRX.2285
TCGGCCTGTCAAGATCAGCCAATGAAACGTGGCGTTAAATCAAGTCCTGTCAGAGCTCGGCCAATGAGAGACTCTGGGCTGACCATAAATCTGTCTGCAGGAGACAGCGAAAGAGAGAGAGTGTGCTGCGAGCGGGCAGGCGGGGCCGTGGGGGAGGCGCGAAT
>CRX.2285_full_mutant
TCGGCCTGTCAAGATCAGCCAATGAAACGTGGCGTTAAATCAAGTCCTGTCAGAGCTCGGCCAATGAGAGACTCTGGGCTGACCATAACTCTGTCTGCAGGAGACAGCGAAAGAGAGAGAGTGTGCTGCGAGCGGGCAGGCGGGGCCGTGGGGGAGGCGCGAAT
>CRX.2926
GGGGAAGGCAGAAGGGAGGGATTTTTAGAACGACTGGGTGTAAGGGGAGGTCAATAAACAGTAACAGGTGGCCCTGGATTATGAAACAAATCGGATTTGGTGTGTCTTAATATCATCTTGCGGACCCTTGGCTAAGAGTCACCTTTCTGCTGTTCTCAGAGTGG
>CRX.2926_full_mutant
GGGGAAGGCAGAAGGGAGGGGTTTTTAGAACGACTGGGTGTAAGGGGAGGTCAATAAACAGTAACAGGTGGCCCTGGGTTATGAAACAAATCGGGTTTGGTGTGTCTTAATATCATCTTGCGGACCCTTGGCTAAGAGTCACCTTTCTGCTGTTCTCAGAGTGG
>CRX.2141
GACATTCAGCCCTGTGCTTAAGAGGAGGGTCAGGGTTCCCGCTGGTCACAGATGGCCTGGGGATTTCCTCGGATAGAAATAGCCGCTAGCGCTGGCCCCTTCAAGCTGCTTAATAGGAGGGATAGGACGGGGAGAGCCAGGGCACACCCCCACACCTCTTTAGC
>CRX.2141_full_mutant
GACATTCAGCCCTGTGCTTAAGAGGAGGGTCAGGGTTCCCGCTGGTCACAGATGGCCTGGGGGTTTCCTCGGATAGAAATAGCCGCTAGCGCTGGCCCCTTCAAGCTGCTTAATAGGAGGGATAGGACGGGGAGAGCCAGGGCACACCCCCACACCTCTTTAGC
>CRX.3121
TACTGTAAGAACGTTTTCAAAGTATAGACAGTATGCATTGTCACGAGTCGCAGCTGCTGCAAACCCACCAGAGGGCGCTCGTTCTCCGTCGAGTTAATCCCTAGCCTCTCATTAGTGACTGCATCTTTCAGAACCAGGGAGTCTTTCACTTTTAAAGCACAAAT
>CRX.3121_full_mutant
TACTGTAAGAACGTTTTCAAAGTATAGACAGTATGCATTGTCACGAGTCGCAGCTGCTGCAAACCCACCAGAGGGCGCTCGTTCTCCGTCGAGTTACTCCCTAGCCTCTCATTAGTGACTGCATCTTTCAGAACCAGGGAGTCTTTCACTTTTAAAGCACAAAT
>CRX.3373
AGCGGATCTCCTCGGGAGGCGGTGCCACGGTTCATGAATATTGATTACGCACCGGGGCGCTGTGCGCCCGCCCCACTAATCTGCCGTCGTTCGCTGCTCGCGCTCCGGCTCATGATGGGGAAGAAGTCCCGGGCGGTACCCGGCCGCAGGCCTATCCTGCAGCT
>CRX.3373_full_mutant
AGCGGATCTCCTCGGGAGGCGGTGCCACGGTTCATGAATATTGATTACGCACCGGGGCGCTGTGCGCCCGCCCCACTACTCTGCCGTCGTTCGCTGCTCGCGCTCCGGCTCATGATGGGGAAGAAGTCCCGGGCGGTACCCGGCCGCAGGCCTATCCTGCAGCT
>CRX.1956
GTTGGAGGAAAACTATGAGCTGCTAAATTGGAGTGTCCTGTGAGGATTAACTCTTGGTGTAGGGATTATCTGGGTTTTATTGGAGGGGAAGGCACTTAATCTGTGTGGCTGATTTAGCCTGGCATGGACTGGGGTTCAGTGGCTTTTCTCTATGGCATCCCCTC
>CRX.1956_full_mutant
GTTGGAGGAAAACTATGAGCTGCTAAATTGGAGTGTCCTGTGAGGGTTAACTCTTGGTGTAGGGGTTATCTGGGTTTTATTGGAGGGGAAGGCACTTACTCTGTGTGGCTGATTTAGCCTGGCATGGACTGGGGTTCAGTGGCTTTTCTCTATGGCATCCCCTC
>CRX.3315
GGAATCCCCTAATACTCCTTCCCCCCACCCCCTCCCGCGCCGGAGGCTACAGACACCTTCATCTTCACTCCCCACCTTCTCCTGGCCCTCTAGCTCTTAACAGCATCGGTCTCCATGGCGACCTGAAACCGCAGCTCCCATTGGCTCGTTCAATATGAGGGCCG
>CRX.3315_full_mutant
GGAATCCCCTACTACTCCTTCCCCCCACCCCCTCCCGCGCCGGAGGCTACAGACACCTTCATCTTCACTCCCCACCTTCTCCTGGCCCTCTAGCTCTTAACAGCATCGGTCTCCATGGCGACCTGAAACCGCAGCTCCCATTGGCTCGTTCAATATGAGGGCCG
>CRX.1084
GCCGCCGTACCGGCCCCCTCAGCTTCCGAACGGTGCGGCAAGTCTGATGCGACACAGAGGCATTCTGGGATTAAATAGTGCGCGCGGGGCGGAGCCGCGCCTGCGCACTTCTGCCGTGCTTACGCCCTCTAGCGAGGCAAGCGCAGTTCTCGGAGCCAGAAAAA
>CRX.1084_full_mutant
GCCGCCGTACCGGCCCCCTCAGCTTCCGAACGGTGCGGCAAGTCTGATGCGACACAGAGGCATTCTGGGGTTAAATAGTGCGCGCGGGGCGGAGCCGCGCCTGCGCACTTCTGCCGTGCTTACGCCCTCTAGCGAGGCAAGCGCAGTTCTCGGAGCCAGAAAAA
>CRX.3028
CTTCGCCGAGGGCACTCTGGGAGACGTAGTCCTATTTACTCTGCGCTTCCAGAGAAATCATGGGAAACTAGAGGCAGAGGGAAGGCTGGGAGCGTCTATCTGAGGTCTGAGATTACGTTTTAGCGAGGCATTGCTTCCGGGTTAGGTCGCGACGCCTGCGTACA
>CRX.3028_full_mutant
CTTCGCCGAGGGCACTCTGGGAGACGTAGTCCTATTTACTCTGCGCTTCCAGAGAAATCATGGGAAACTAGAGGCAGAGGGAAGGCTGGGAGCGTCTATCTGAGGTCTGAGGTTACGTTTTAGCGAGGCATTGCTTCCGGGTTAGGTCGCGACGCCTGCGTACA
>CRX.3830
CTGAGTCCGACTCCTTCCTACTGAGGACCTCGTGAGCTGGAAAAACGTATACCGCGGGCATCCTGAGCGGGACTACTTAGCGAGGCGCAGGATCACCGATTACGTGGCTTACGTGAGGGATAGTTCCGGCAGGGGACGGACGCAGATGGTAGTTTTGGCGCCAA
>CRX.3830_full_mutant
CTGAGTCCGACTCCTTCCTACTGAGGACCTCGTGAGCTGGAAAAACGTATACCGCGGGCATCCTGAGCGGGACTACTTAGCGAGGCGCAGGGTCACCGATTACGTGGGTTACGTGAGGGATAGTTCCGGCAGGGGACGGACGCAGATGGTAGTTTTGGCGCCAA
>CRX.2823
ATCTTTGCTTGCTGAGAGGCGGCGGCGGAAGTGACGTAGCAGCGTGAAGGGGTTGGGCCTTGACACAGGAAGCGTCATGAAGGAGGTGGGACTGGGATTAACAGTGAATTTTTGGGATGTCTAGGGAGCAGTCCAGGTAGATAGTATGTTGGAAACACGGTAAT
>CRX.2823_full_mutant
ATCTTTGCTTGCTGAGAGGCGGCGGCGGAAGTGACGTAGCAGCGTGAAGGGGTTGGGCCTTGACACAGGAAGCGTCATGAAGGAGGTGGGACTGGGGTTAACAGTGAATTTTTGGGATGTCTAGGGAGCAGTCCAGGTAGATAGTATGTTGGAAACACGGTAAT
>CRX.251
GTCCTGCTATTAACAAATATGCCTTGTTAATTCTCTTATGGAAATCCTATTACATGTTCAGAGCTATTTCTGCAAGGGTCATCAATATCCAGGGATCTTAAATCTGAGCTTAACACTGGTCCAAGTTCAAAGGAGTTCAGTGGACAGCGATTCTCACTCCCTGG
>CRX.251_full_mutant
GTCCTGCTATTAACAAATATGCCTTGTTACTTCTCTTATGGAACTCCTATTACATGTTCAGAGCTATTTCTGCAAGGGTCATCAATATCCAGGGATCTTAACTCTGAGGTTAACACTGGTCCAAGTTCAAAGGAGTTCAGTGGACAGCGATTCTCACTCCCTGG
>CRX.3831
GCCGAGAGTCAGGGGGCGGGACTCGAACCCGCCACTAAAGGGTTCGGCCTCCGAACCCCAGGAGGAAGTGCGTAATCCGGCACTCCGGGAGTCCGGCGTTGCCCCGCCCCCCAGCGGCAGAGGCTGGGTTCTGAGCCCAAAGACTCATGGGACGTCAAGGAGGA
>CRX.3831_full_mutant
GCCGAGAGTCAGGGGGCGGGACTCGAACCCGCCACTAAAGGGTTCGGCCTCCGAACCCCAGGAGGAAGTGCGTACTCCGGCACTCCGGGAGTCCGGCGTTGCCCCGCCCCCCAGCGGCAGAGGCTGGGTTCTGAGCCCAAAGACTCATGGGACGTCAAGGAGGA
>CRX.1447
CATGAAGACAGATTTTCTCTAGCTTCAATTTAATCCTTGTTGGCTGTCCGCCAGGATGATCCGAGTAATCCCTTCCCCAGAACTAGAGGAACCTAGCCCCATACCAGGTGCTGGACTGAGCAAATCATATGTATTATTCCCCCTAATCTCCCAGTCTAAAGCAG
>CRX.1447_full_mutant
CATGAAGACAGATTTTCTCTAGCTTCAATTTACTCCTTGTTGGCTGTCCGCCAGGATGCTCCGAGTACTCCCTTCCCCAGAACTAGAGGAACCTAGCCCCATACCAGGTGCTGGACTGAGCAAATCATATGTATTATTCCCCCTACTCTCCCAGTCTAAAGCAG
>CRX.2381
AGCAGTCAGGAGGGGGCGGGGACGTGGATGAAAAGGAGGGTGGGGAAGTGGAGGAGTAAACAACCAAACTTGATCGTGCCTATACTGACCAATCACCGATCACTACAGTCCGGTCTGACGGCCTCTGTCGACCAATAGTTTCCCAGCTCTTGGATCACTGAATA
>CRX.2381_full_mutant
AGCAGTCAGGAGGGGGCGGGGACGTGGATGAAAAGGAGGGTGGGGAAGTGGAGGAGTAAACAACCAAACTTGATCGTGCCTATACTGACCAATCACCGATCACTACAGTCCGGTCTGACGGCCTCTGTCGACCAATAGTTTCCCAGCTCTTGGGTCACTGAATA
>CRX.4266
CTTCGCATCCGGAAGCGGCAGTTTCAATATGGAAAGGAGGGGCTAATGGGACCTCATTGCTGATTGGTTAACTGTTAATGCTAATTCTACCAATTCAAATTGAGGACAGGCTCTGGTTGGTCAGTAGTACTCGGTTACGCAATTTCCGGATGTAAAGTCTCTAA
>CRX.4266_full_mutant
CTTCGCATCCGGAAGCGGCAGTTTCAATATGGAAAGGAGGGGCTAATGGGACCTCATTGCTGATTGGTTAACTGTTAATGCTACTTCTACCAATTCAAATTGAGGACAGGCTCTGGTTGGTCAGTAGTACTCGGTTACGCAATTTCCGGATGTAAAGTCTCTAA
>CRX.220
AGTCTGTTTACCCCAGTGTGTATACCTTCTCATCTGCTCTAAAGGGATCTGACACTGACCGAGGGCTACTGTCTGGGTTAATTAATGGATTGCAGGAGCTTAAATCTTCAAGTCTCCCTTCCCCCCATCCCCACCCCCTTCCTTTGCTAAGAAGAGTCTGGGAA
>CRX.220_full_mutant
AGTCTGTTTACCCCAGTGTGTATACCTTCTCATCTGCTCTAAAGGGATCTGACACTGACCGAGGGCTACTGTCTGGGTTAATTAATGGATTGCAGGAGGTTAAATCTTCAAGTCTCCCTTCCCCCCATCCCCACCCCCTTCCTTTGCTAAGAAGAGTCTGGGAA
>CRX.3043
GTGGAAGTTTTCGCGCCGGAGCTCCCCGCCCCCTCCAGACACTGGGTGTTAACTCAACCTGGCTACAATCGGTTCGCCAGATCCGGCTTTATCGGATTGTTTCAAATCCAGGGACGTCGCTCTAGTGAAGAGCCCACCCCTTCATTCCTGTCTCTATTCTTCCT
>CRX.3043_full_mutant
GTGGAAGTTTTCGCGCCGGAGCTCCCCGCCCCCTCCAGACACTGGGTGTTAACTCAACCTGGCTACAATCGGTTCGCCAGATCCGGCTTTATCGGATTGTTTCAACTCCAGGGACGTCGCTCTAGTGAAGAGCCCACCCCTTCATTCCTGTCTCTATTCTTCCT
>CRX.2947
CTACTTGGTAGAGAAGAGATGCCTGGGCAGAGCTAGAGATTACATAGCTAATCCAGGGCTTAGACCTAAGTCTGTGGATCATTTGGGGGGGCAGGAGGAGGGGTAACAGTGTGGAGCCAGGGCATCCCAGACCTTCCCCCATCCCCCATCCTAAGTACTCAGAT
>CRX.2947_full_mutant
CTACTTGGTAGAGAAGAGATGCCTGGGCAGAGCTAGAGGTTACATAGCTACTCCAGGGGTTAGACCTAAGTCTGTGGGTCATTTGGGGGGGCAGGAGGAGGGGTAACAGTGTGGAGCCAGGGCATCCCAGACCTTCCCCCATCCCCCATCCTAAGTACTCAGAT
>CRX.2070
CACTACTAACCGCTGGCAGCCAACAGAGTCCTTGATAAGCCGCATCAACCTACCCTTCGCCCTCTTTCTGCCCCGCGATCACAGCTAGGACCAGAAAACGAAGCCATGGTGACTAATCTCCAGGCTTCAGGAGGTGACTGGGGTAAGTGAAAGCGACTTGGCCC
>CRX.2070_full_mutant
CACTACTAACCGCTGGCAGCCAACAGAGTCCTTGATACGCCGCATCAACCTACCCTTCGCCCTCTTTCTGCCCCGCGATCACAGCTAGGACCAGAAAACGAAGCCATGGTGACTACTCTCCAGGCTTCAGGAGGTGACTGGGGTAAGTGAAAGCGACTTGGCCC
>CRX.6088
TTCCGGCTTGGCTCGGCCGCCCCTCAACTGGTCTTCCCCCTCCCCTCCGCCTCCTCCGCTCCCTCCGCTCCCTCCCGCTCCTGGGAAAGCAAAGCTGCGGCTTAAGGGGTGGTTGAGAGAAGCAGTAGGCGCCTCGGGGAGGGGACCGCGCCCGCCCCCTTGGA
>CRX.6088_full_mutant
TTCCGGCTTGGCTCGGCCGCCCCTCAACTGGTCTTCCCCCTCCCCTCCGCCTCCTCCGCTCCCTCCGCTCCCTCCCGCTCCTGGGAAAGCAAAGCTGCGGGTTAAGGGGTGGTTGAGAGAAGCAGTAGGCGCCTCGGGGAGGGGACCGCGCCCGCCCCCTTGGA
>CRX.639
ATACAAGAGAAGATTTGACGTTACGCGCACTTAACAGTGTTACTCACAGAGGGTCATGCTTCTCTAAGGGATAGTGTGAAAGGATTAAGTAGCTTTGGTGGCTTATGCTCTCTACAGGGCTTTGGTTTCATATGCATATCTGTCACAAGGATAAATGGGCAAGC
>CRX.639_full_mutant
ATACAAGAGAAGATTTGACGTTACGCGCACTTAACAGTGTTACTCACAGAGGGTCATGCTTCTCTAAGGGATAGTGTGAAAGGGTTAAGTAGCTTTGGTGGGTTATGCTCTCTACAGGGCTTTGGTTTCATATGCATATCTGTCACAAGGATAAATGGGCAAGC
>CRX.3131
CCGCCCGCTTCCTGTTTATCCGCACTGCGCCTGCGCTACAGACCGGCTCAGACCGGTCCCCAGCCCGGCTCCCCCGCCTTTCCTTGGGATAAGCCCATTGCGCTTTATTTGCTAGGGGAGAAAAAGGACAAAGGGCGCCGTGAACACCGCGGAGGTGTGCGGCG
>CRX.3131_full_mutant
CCGCCCGCTTCCTGTTTCTCCGCACTGCGCCTGCGCTACAGACCGGCTCAGACCGGTCCCCAGCCCGGCTCCCCCGCCTTTCCTTGGGGTACGCCCATTGCGCTTTATTTGCTAGGGGAGAAAAAGGACAAAGGGCGCCGTGAACACCGCGGAGGTGTGCGGCG
>CRX.5597
AAACCCCACAGGCCTCAAGCCTTAAAAAACACAGCGGAGCCATCTGGCAGGCGCACAGCACACTGGGATTTGTAGTTCCGTTTCTTTTGGCTACCCAGTTGAGTGGGCATTCTGGGATGTGTAGTTCCCAGGTTGTTCGTCTGCACAAATCTTTTCCTGACTAG
>CRX.5597_full_mutant
AAACCCCACAGGCCTCAAGCCTTAAAAAACACAGCGGAGCCATCTGGCAGGCGCACAGCACACTGGGGTTTGTAGTTCCGTTTCTTTTGGCTACCCAGTTGAGTGGGCATTCTGGGATGTGTAGTTCCCAGGTTGTTCGTCTGCACAAATCTTTTCCTGACTAG
>CRX.5562
TCTCTAAAGTGCTTGTGTGTGGAGACCAGAAGTTGCTTGAATAGCTCTCTAATCCTGAATTAATCCTGAATTTGCTGATTCAGCTAGTCTAAGTAAACAAGCTTACCCTGGGAATCCCCTGTCTATACTTCTCAAGTGCTGTGTTTATGTTCGGTCACGGTGGC
>CRX.5562_full_mutant
TCTCTAAAGTGCTTGTGTGTGGAGACCAGAAGTTGCTTGAATAGCTCTCTACTCCTGAGTTACTCCTGAATTTGCTGATTCAGCTAGTCTAAGTAAACAAGCTTACCCTGGGAATCCCCTGTCTATACTTCTCAAGTGCTGTGTTTATGTTCGGTCACGGTGGC
>CRX.4588
GGTCCTCGTCTGCTAGGAACGTTGCGCTGGGGCGGGAGTTCTTTAGCTTTGCGCAGTGGCAGTATCGTAGCCAATGAGGTTTATCCGAGGCGCGATTATTGCTAATTGAAAACTTTTCCCAATACCCCGCCGTGACGACTTGCAATATAGTCGGCATTGGCAAT
>CRX.4588_full_mutant
GGTCCTCGTCTGCTAGGAACGTTGCGCTGGGGCGGGAGTTCTTTAGCTTTGCGCAGTGGCAGTATCGTAGCCAATGAGGTTTCTCCGAGGCGCGATTATTGCTAATTGAAAACTTTTCCCAATACCCCGCCGTGACGACTTGCAATATAGTCGGCATTGGCAAT
>CRX.4856
TGTAAAACAAACAAACAAACCAACCAACCAACCAACCAACCAACCGACTCCTGGACAAGAGACTATCGGATTAGCTGCACGTCTTGGAGGCGGTTGCCAACTGGAGATTAGCTCTGGAGAAACGGGTTTTGCAGCAAGAGGTAGTTATCTCCGAGCATCTATTC
>CRX.4856_full_mutant
TGTAAAACAAACAAACAAACCAACCAACCAACCAACCAACCAACCGACTCCTGGACAAGAGACTATCGGGTTAGCTGCACGTCTTGGAGGCGGTTGCCAACTGGAGGTTAGCTCTGGAGAAACGGGTTTTGCAGCAAGAGGTAGTTATCTCCGAGCATCTATTC
>CRX.112
CTCCACCCAGTTTTGTCCCTGGAGTACAGGATCGGAAAGGCCCGCCCCCTAATCAGATAATCCACGCCCCGCCCAGCTAGGAAATCCCGCCTCCAAGAGGACCTCAAAGCTGGAAAGGCCACTAGCCGGCGCGCCACCGTGTCCGGAATCAAAGCACCACTACA
>CRX.112_full_mutant
CTCCACCCAGTTTTGTCCCTGGAGTACAGGATCGGAAAGGCCCGCCCCCTACTCAGATACTCCACGCCCCGCCCAGCTAGGAACTCCCGCCTCCAAGAGGACCTCAAAGCTGGAAAGGCCACTAGCCGGCGCGCCACCGTGTCCGGAATCAAAGCACCACTACA
>CRX.1011
GGCAGGCTTTGTTGTCGTCCGAGCAGCTGTGACCGTTGGGGCTGAGTATCCATTAAGCCGTTTCCGAGCCCTGGGCGGGAGCAGGAGGCTCGGCATTTAAAGGTCACCCGGCTTTTGAAGCTACAGCGACATTAATAGCTTGTGAAGAAAACAAGCCTGTGCAG
>CRX.1011_full_mutant
GGCAGGCTTTGTTGTCGTCCGAGCAGCTGTGACCGTTGGGGCTGAGTATCCATTACGCCGTTTCCGAGCCCTGGGCGGGAGCAGGAGGCTCGGCATTTAAAGGTCACCCGGCTTTTGAAGCTACAGCGACATTAATAGCTTGTGAAGAAAACAAGCCTGTGCAG
>CRX.3369
TGTCCACTAGGGCACCCTTGTTCCTGTCAGTCATCCTCTGAGCTCCGCCTCACTAAGGACTTTACACCAAAGGAAGCCAGATCCTACTCTGATCCTTTAATCCCACCCCCATCCACAAACTCAACACAGTGTTGAGCAGGCAGCACGGTCAACCTCCCCAACCC
>CRX.3369_full_mutant
TGTCCACTAGGGCACCCTTGTTCCTGTCAGTCATCCTCTGAGCTCCGCCTCACTAAGGACTTTACACCAAAGGAAGCCAGATCCTACTCTGCTCCTTTACTCCCACCCCCATCCACAAACTCAACACAGTGTTGAGCAGGCAGCACGGTCAACCTCCCCAACCC
>CRX.5370
ATACAAAGGAAATGGCTCTCTGTTTGACAAAGGAGAGGACTCCTCCAGCTAAATCCTGCCTTATGGACAAATGAGGCCTCCCTCCCTCGACATGATCAGCTTAATTCCCTGTTGCTTATCTGCAAATCCAATAATGCCAGTAAAACAAGCACTCCTGGAGTCTG
>CRX.5370_full_mutant
ATACAAAGGAAATGGCTCTCTGTTTGACAAAGGAGAGGACTCCTCCAGCTAACTCCTGCCTTATGGACAAATGAGGCCTCCCTCCCTCGACATGATCAGGTTACTTCCCTGTTGCTTATCTGCAACTCCAATAATGCCAGTAAAACAAGCACTCCTGGAGTCTG
>CRX.1058
GGGTGAGGAGGGGCTTAGCCGAGAAGTGTTTTTGTATTGGTCGTAATTGACCTTCCACCCACCTCTAACCCAGCAGATAAGTGATAGATCTGCCCTAAAGCCAATCAGAAGTGCTACTGTGAAATGCCCCGTAAAGAGCTTATACATCTCTCAATACAGTCTGG
>CRX.1058_full_mutant
GGGTGAGGAGGGGGTTAGCCGAGAAGTGTTTTTGTATTGGTCGTAATTGACCTTCCACCCACCTCTAACCCAGCAGATAAGTGATAGATCTGCCCTAAAGCCAATCAGAAGTGCTACTGTGAAATGCCCCGTAAAGAGGTTATACATCTCTCAATACAGTCTGG
>CRX.4504
TACTCATCATGCCTTGGCAAACAGACAGAATGCAGCCTAGGAGCCTGCAAAACCAACAGCTAAGCCTCTTAACGACAGCACCGTTGCTATCCTTCGGGCTTAACCTGTGCGGCTCATAAGCAGTTACAAAACCCGACCCATTAATTATGTCCTCGGATAGCTCC
>CRX.4504_full_mutant
TACTCATCATGCCTTGGCAAACAGACAGAATGCAGCCTAGGAGCCTGCAAAACCAACAGCTACGCCTCTTAACGACAGCACCGTTGCTATCCTTCGGGGTTAACCTGTGCGGCTCATAAGCAGTTACAAAACCCGACCCATTAATTATGTCCTCGGATAGCTCC
>CRX.5324
GCGCTGGCAGAAAAAGCCATGGACCAGTCTGCGCGGGAGGGTTGTCCGCACCCAGGCTGTTCTCCAGATCAGCGCCTAAGCTTGTGTGTAGCCGGCTTAGGTTTAGGTTCCTAGGCTGCGCGTCAGGCAGGGGGCGTGTTAGGTCGAGGCCGCTGTTCTCATGT
>CRX.5324_full_mutant
GCGCTGGCAGAAAAAGCCATGGACCAGTCTGCGCGGGAGGGTTGTCCGCACCCAGGCTGTTCTCCAGGTCAGCGCCTACGCTTGTGTGTAGCCGGGTTAGGTTTAGGTTCCTAGGCTGCGCGTCAGGCAGGGGGCGTGTTAGGTCGAGGCCGCTGTTCTCATGT
>CRX.4881
GGTGGCCGAGAGGGGTCAGATAGCCTGGGTTTGGATTTCACCAGCTAAGTACCTGTTGCTTGGCAACCTGCTTAGCCGCTGTGTGTTTCATCTGAAGCTAAGGCTCCCTACAGTTGCCACTTAATGTAGGATTATTAAGAGGATTAAGCAAGATAATCCATTTA
>CRX.4881_full_mutant
GGTGGCCGAGAGGGGTCAGATAGCCTGGGTTTGGATTTCACCAGCTAAGTACCTGTTGCTTGGCAACCTGCTTAGCCGCTGTGTGTTTCATCTGAAGCTAAGGCTCCCTACAGTTGCCACTTAATGTAGGGTTATTAAGAGGGTTAAGCAAGATACTCCATTTA
>CRX.6007
CTCTCCACGGTATAGACGCTTCCCTCCTCCCTCCAGTCCTCCTCTAATACAGACCGCAGCCAAAGCCGAGGTTGTGCTTCTGCACAGTCCACGTGGGCAGACTGAGCCCGCCCCAGCACTGGGAGAACTTCCGCGTCCTCCCGCCCCGCCCCGCCCCCTCGCAG
>CRX.6007_full_mutant
CTCTCCACGGTATAGACGCTTCCCTCCTCCCTCCAGTCCTCCTCTACTACAGACCGCAGCCAAAGCCGAGGTTGTGCTTCTGCACAGTCCACGTGGGCAGACTGAGCCCGCCCCAGCACTGGGAGAACTTCCGCGTCCTCCCGCCCCGCCCCGCCCCCTCGCAG
>CRX.1839
AGTTAGATTGCCTAGGAATGCCAGAAAGTACATCTGGTATGAGTGGGAAGCCTGGGATGTAAGCAGCTTAGCTGGTGACCCATTTCTGCCTTGCTGGTTAGCTACTAAGCAGATTTTTTTTTTCACTGAAGCCTTTTGTGGGGTATAATGTATATCATGAATCG
>CRX.1839_full_mutant
AGTTAGATTGCCTAGGAATGCCAGAAAGTACATCTGGTATGAGTGGGAAGCCTGGGATGTAAGCAGGTTAGCTGGTGACCCATTTCTGCCTTGCTGGTTAGCTACTAAGCAGATTTTTTTTTTCACTGAAGCCTTTTGTGGGGTATAATGTATATCATGAATCG
>CRX.278
CCCTGTGAAGTAATTCCCACTGAGGGATTTGCTTCCCAGGCTTAGCATTCCACTAGGAGCAGATTGCCAGGAGAGGAGCAATCAGTAGAGGGCAGCAGTGACCTCGCGGTGTGGAGTCTCGGGGCGGGACGCTTTGGCCGCCGAGTGCTGCGGATCCGGAAGTG
>CRX.278_full_mutant
CCCTGTGAAGTACTTCCCACTGAGGGGTTTGCTTCCCAGGGTTAGCATTCCACTAGGAGCAGATTGCCAGGAGAGGAGCAATCAGTAGAGGGCAGCAGTGACCTCGCGGTGTGGAGTCTCGGGGCGGGACGCTTTGGCCGCCGAGTGCTGCGGATCCGGAAGTG
>CRX.4354
GGGCTAATCCAGGGCTGGCACCTAAGCAGATAAATGTCCTCAGCAGACATCCCCGAGGGGCCCAGATGCGGCGTCCTCCTCACCCCAGCACCACAGGCCCAGAGGGCAGGTGGGGTATAAGTACTTTATAGGATTAATCGGCGTGAGACTCATCCCCCTCATCC
>CRX.4354_full_mutant
GGGCTACTCCAGGGCTGGCACCTAAGCAGATAAATGTCCTCAGCAGACATCCCCGAGGGGCCCAGATGCGGCGTCCTCCTCACCCCAGCACCACAGGCCCAGAGGGCAGGTGGGGTATAAGTACTTTATAGGGTTAATCGGCGTGAGACTCATCCCCCTCATCC
>CRX.507
TGTGCTCCATGTCAGCCTTTAGAAGGGTTTTATAAACGTAGCACATCCCTAGTTGAAGGCATTCACATCCTAATCCGCCAGCTGTCTCGTCTCGTTGCAGGACTAGAGTGAGCGGATTACACAGCCCAGTCTAACAGGCAGTTGAGAAGGCGGACTGAAAGTTC
>CRX.507_full_mutant
TGTGCTCCATGTCAGCCTTTAGAAGGGTTTTATAAACGTAGCACATCCCTAGTTGAAGGCATTCACATCCTACTCCGCCAGCTGTCTCGTCTCGTTGCAGGACTAGAGTGAGCGGGTTACACAGCCCAGTCTAACAGGCAGTTGAGAAGGCGGACTGAAAGTTC
>CRX.1633
GTGGTGCTATGGCCACGTCCTGGAGCGTTAGATTACGATAGAGTGACTGCCGAAGGCTGCGGAAAGGTGCTGCCTAGAGGGGATGCAGATTCCTGACTGAGCTCAGCACTGGTCTTTCCGGTCACGTGCTTTACGGAGCAGCTGCTAGACGCGTTATTGCTAGG
>CRX.1633_full_mutant
GTGGTGCTATGGCCACGTCCTGGAGCGTTAGGTTACGATAGAGTGACTGCCGAAGGCTGCGGAAAGGTGCTGCCTAGAGGGGATGCAGATTCCTGACTGAGCTCAGCACTGGTCTTTCCGGTCACGTGCTTTACGGAGCAGCTGCTAGACGCGTTATTGCTAGG
>CRX.12
AGGCCCGGCGCGGATCACGTGGGACTTCGCTCAGTGGCCCGGAGCGGATTGGCGGCCACTATCTTACGACTTGCTGGCACGCCCGTCAGCCAAGTGACGGGGGTGGGGTGGAGGGATGAGTTCGCGGTGACTGTGGCATGAGGTGGCCTGACCCGCCCGCACTG
>CRX.12_full_mutant
AGGCCCGGCGCGGGTCACGTGGGACTTCGCTCAGTGGCCCGGAGCGGATTGGCGGCCACTATCTTACGACTTGCTGGCACGCCCGTCAGCCAAGTGACGGGGGTGGGGTGGAGGGATGAGTTCGCGGTGACTGTGGCATGAGGTGGCCTGACCCGCCCGCACTG
>CRX.1003
CCAGCGTTCCTCCCATCTGTAGCAGTCAGGGTTCTTAAGTAGCAAAGCCGACATGGGATTGGAGGGGCTCAAAGGATCTGGTCCAGCTAGCCCTACATTGGCCATCTACTCACAGATGGGCCAAGAATCCAGGAGACATTCAGAGGCAAATGTCTCGGCTGACC
>CRX.1003_full_mutant
CCAGCGTTCCTCCCATCTGTAGCAGTCAGGGTTCTTAAGTAGCAAAGCCGACATGGGATTGGAGGGGGTCAAAGGATCTGGTCCAGCTAGCCCTACATTGGCCATCTACTCACAGATGGGCCAAGAATCCAGGAGACATTCAGAGGCAAATGTCTCGGCTGACC
>CRX.2275
GCCAGCTGGGGGAAGGGCTGGGCGCTGCGGCGTAACCATGACTACTGGGCCCGTGAAGTCACCGGGACAAGATTAGCCCAGGGTCACGTGAACGCGAGGCAGGGGCGGGGCCGCGTAGGAGCCCGCCCCTGACCTGGGCAGGCTATATTTGCTGCCCGTATGCA
>CRX.2275_full_mutant
GCCAGCTGGGGGAAGGGCTGGGCGCTGCGGCGTAACCATGACTACTGGGCCCGTGAAGTCACCGGGACAAGGTTAGCCCAGGGTCACGTGAACGCGAGGCAGGGGCGGGGCCGCGTAGGAGCCCGCCCCTGACCTGGGCAGGCTATATTTGCTGCCCGTATGCA
>CRX.3475
CCCCACACAGCTGCGCAACTGACAGAAACAACTTCCGGTAGGGGGTAGAGGAACCAGAAGTACATAACAGAGGATTGTGGGTAATCGGAGGGCGGCTGAGCGCGGATCGCTTAAAGGGCTAGGGTGAGATTTGCGCGCCTTTCGAGCAAGTTTCCCGCCTTCGA
>CRX.3475_full_mutant
CCCCACACAGCTGCGCAACTGACAGAAACAACTTCCGGTAGGGGGTAGAGGAACCAGAAGTACATAACAGAGGATTGTGGGTAATCGGAGGGCGGCTGAGCGCGGATCGCTTAAAGGGCTAGGGTGAGGTTTGCGCGCCTTTCGAGCAAGTTTCCCGCCTTCGA
>CRX.1214
TGGCGTCCGCAGGTGACAGACAGCTATGCCTCAGACAGGACCTCCTGCTCCTCAGCTTACCTGCTAATCCCTCCGCAACCACAGTCCTAACAGATGACTGCGCAGCTTCAGCTCTGCGCTATACTTAAGTAAACTCTGCCACTCTGAGCCATTCCTTTGCCACA
>CRX.1214_full_mutant
TGGCGTCCGCAGGTGACAGACAGCTATGCCTCAGACAGGACCTCCTGCTCCTCAGCTTACCTGCTACTCCCTCCGCAACCACAGTCCTAACAGATGACTGCGCAGCTTCAGCTCTGCGCTATACTTAAGTAAACTCTGCCACTCTGAGCCATTCCTTTGCCACA
>CRX.5758
ACTCCGTGTTCCAGAGGCTTCCGCTAGACCACAATTCTCAGGGGCTCACCCGGACCGCCTCCCTCCCTAACTTAGCCTCTCCTCCCGCGCTGCGAGCCGTGGCTGCGCCTCTGCGAATGGCATTCTGGGAAATGTAGTTCTAGCTAAGCTCACTAAGGCGTATA
>CRX.5758_full_mutant
ACTCCGTGTTCCAGAGGCTTCCGCTAGACCACAATTCTCAGGGGCTCACCCGGACCGCCTCCCTCCCTAACTTAGCCTCTCCTCCCGCGCTGCGAGCCGTGGCTGCGCCTCTGCGAATGGCATTCTGGGAAATGTAGTTCTAGCTACGCTCACTAAGGCGTATA
>CRX.5116
TAGGGCAGGAGGCAGCCTGGGGCCAAAGCAGGCAGTAATCCCTCTGGCTTCCCCTGCTGTAGACAGGTCAGCCCAGCTTAGCGTGGGATCAGAGAGCTTCAGGCAGCGGCTTGGTAGACTTAGTGCTGAGTCTGCCTGTTGTGCTGAGCTAAAGCCAACCTAGC
>CRX.5116_full_mutant
TAGGGCAGGAGGCAGCCTGGGGCCAAAGCAGGCAGTACTCCCTCTGGCTTCCCCTGCTGTAGACAGGTCAGCCCAGGTTAGCGTGGGGTCAGAGAGCTTCAGGCAGCGGCTTGGTAGACTTAGTGCTGAGTCTGCCTGTTGTGCTGAGCTAAAGCCAACCTAGC
>CRX.5912
CGTCATGACTCTTAAATCTGGGCTTGTCAATTCGGCCCAGCGTTCCCAGTCTCTAGGAACAGCATGGGACTTTCAGAGTTTAGCCAATCACATAACGTTGAGATCAGGTTGCCAGGCAGATTATGCTAATAAGACCCCGCCTTTTATGCTGCTCCCACTCTGCG
>CRX.5912_full_mutant
CGTCATGACTCTTAACTCTGGGCTTGTCAATTCGGCCCAGCGTTCCCAGTCTCTAGGAACAGCATGGGACTTTCAGAGTTTAGCCAATCACATAACGTTGAGGTCAGGTTGCCAGGCAGGTTATGCTAATAAGACCCCGCCTTTTATGCTGCTCCCACTCTGCG
>CRX.1562
CAACTGCTTCTTGGTTTATGTCTCTCAGGCCTCAGGGTTCTACTAAGCCAGGATTTCCTTAATCCAATTTCAGAATGTGAACGTTTCTAGGTCACAGGATCAGACAAAGCCGACCCAGGTTGCGGGGTTATTTTTGGTGCCTTTCTTCCTGTACCACTGCCCTT
>CRX.1562_full_mutant
CAACTGCTTCTTGGTTTATGTCTCTCAGGCCTCAGGGTTCTACTACGCCAGGGTTTCCTTACTCCAATTTCAGAATGTGAACGTTTCTAGGTCACAGGGTCAGACAAAGCCGACCCAGGTTGCGGGGTTATTTTTGGTGCCTTTCTTCCTGTACCACTGCCCTT
>CRX.87
CTCCTCCCAGGCCCCACCCCCTCAGCCCACCTCCCGAAGCCCCGCCCCCTCCACGACGCCATTCGCCGCCTCCGACTTTGTGGGGTGGGCCGAGGCATAGATTGAGATTAAGTCTGGGATGCAGCGGTCCGCTGTTCCCGGTGGGGGATGGGACTGCCACGCCG
>CRX.87_full_mutant
CTCCTCCCAGGCCCCACCCCCTCAGCCCACCTCCCGAAGCCCCGCCCCCTCCACGACGCCATTCGCCGCCTCCGACTTTGTGGGGTGGGCCGAGGCATAGATTGAGGTTAAGTCTGGGATGCAGCGGTCCGCTGTTCCCGGTGGGGGATGGGACTGCCACGCCG
>CRX.874
TGCTTACACAAGTGTCTGCACAAAGCTTCTGGGAACCTGACCCTGCTTCGTTCTGATTGGTAAAGATGCGGGCAGCCAATGGCTGGGCAGGGCAGACAGAGGCGGGACTTTAGGATTTCCGGGTTTGGGATTGGCAAGAGAGAGAAGGGGGAGGAGATCCACCA
>CRX.874_full_mutant
TGCTTACACAAGTGTCTGCACAAAGCTTCTGGGAACCTGACCCTGCTTCGTTCTGATTGGTAAAGATGCGGGCAGCCAATGGCTGGGCAGGGCAGACAGAGGCGGGACTTTAGGGTTTCCGGGTTTGGGATTGGCAAGAGAGAGAAGGGGGAGGAGATCCACCA
>CRX.5737
CATTTCCACCCCGCTTCCGGCGGCATAGTCCAATCAACAGCTCTCTCCCTCCCCGAGCGCCTCGTGGAAATCCGGTGCTCCAAGACCGTATGGAGCGATCTGATTGGGTCGTTCGCCCTTCGGCAAGGGGATTAGCTGGTTCATTCCAGGCTGGCGGGCCGACC
>CRX.5737_full_mutant
CATTTCCACCCCGCTTCCGGCGGCATAGTCCAATCAACAGCTCTCTCCCTCCCCGAGCGCCTCGTGGAACTCCGGTGCTCCAAGACCGTATGGAGCGATCTGATTGGGTCGTTCGCCCTTCGGCAAGGGGGTTAGCTGGTTCATTCCAGGCTGGCGGGCCGACC
>CRX.4735
GCGGCCAGCATGGGCGTCGCCGCCTCGGACTCCCGGGAGGCGCCAGGCCCTGCTGAGCCCTGCGGGCTGAGACTGCGCGAGGGCGGGGAGGGGCGGAGCCGCCGAGCCCAGCAAATCCTCCGCAGAGCAGGGCGGCGCCGGGTGAGGCTCCGGGAATCTGCGTG
>CRX.4735_full_mutant
GCGGCCAGCATGGGCGTCGCCGCCTCGGACTCCCGGGAGGCGCCAGGCCCTGCTGAGCCCTGCGGGCTGAGACTGCGCGAGGGCGGGGAGGGGCGGAGCCGCCGAGCCCAGCAACTCCTCCGCAGAGCAGGGCGGCGCCGGGTGAGGCTCCGGGAATCTGCGTG
>CRX.68
GAAAGCACAAATACACATTCCCTACTGTCTATTAATCAGAGGGACTAAGCAGATTAAGAACTTTCTTTGTCACCGGTTATAATCGGTTTAAGCTCTGATGGAATATTCCACAAACAGGAGGGCCTTGGAGAATCCTGGTAAATAGAATCAGCACACCCAGGACA
>CRX.68_full_mutant
GAAAGCACAAATACACATTCCCTACTGTCTATTACTCAGAGGGACTAAGCAGGTTAAGAACTTTCTTTGTCACCGGTTATAATCGGTTTACGCTCTGATGGAATATTCCACAAACAGGAGGGCCTTGGAGAATCCTGGTAAATAGAATCAGCACACCCAGGACA
>CRX.739
AGCAGCTGGAAACCTCACATCCCAGGCAGGGCTCTCAGCTCGCTGGGCTCGGAGAGGATTCCCCTCACCCCCCAGCTGAAACCTCGCAGAAAACTCCCCCTGCGGTCGACTGGAAAATGAGCTCACCCAAATCTCGGTAGGCAGCCGTGGAGAGAGCTCCACCA
>CRX.739_full_mutant
AGCAGCTGGAAACCTCACATCCCAGGCAGGGCTCTCAGCTCGCTGGGCTCGGAGAGGATTCCCCTCACCCCCCAGCTGAAACCTCGCAGAAAACTCCCCCTGCGGTCGACTGGAAAATGAGCTCACCCAACTCTCGGTAGGCAGCCGTGGAGAGAGCTCCACCA
>CRX.2001
GGCCCAGAGTCAGCCTTCAGGAAGGCTCCACTGATTGGCCCGGCTACTCAAGCCACACCCACTACCCCCTGATGGACAGCTTCTTACCTGCCTGGTCAGCTTCCGAGGCTTGGCCTTGAAAACCAGAGGCGGGGCCGGGGGATTTCTTAGGACGCCTCCTGATC
>CRX.2001_full_mutant
GGCCCAGAGTCAGCCTTCAGGAAGGCTCCACTGATTGGCCCGGCTACTCAAGCCACACCCACTACCCCCTGATGGACAGCTTCTTACCTGCCTGGTCAGCTTCCGAGGCTTGGCCTTGAAAACCAGAGGCGGGGCCGGGGGGTTTCTTAGGACGCCTCCTGATC
>CRX.6280
AGAAACCCACAGCTCCCTTCCCCCAACCCAGCAACAGCAGCAAGCAGATGGCAGAGGAATTAACCTGCTTCAGACCACCATTGCTGAGAGAGGCTGTAAGTAGATTAAGTCCTGAGCCTCTGCCCCATTTCTGTCTGGAAAGGAAACCACCTGTGTTAAGTCAA
>CRX.6280_full_mutant
AGAAACCCACAGCTCCCTTCCCCCAACCCAGCAACAGCAGCAAGCAGATGGCAGAGGAGTTAACCTGCTTCAGACCACCATTGCTGAGAGAGGCTGTAAGTAGGTTAAGTCCTGAGCCTCTGCCCCATTTCTGTCTGGAAAGGAAACCACCTGTGTTAAGTCAA
>CRX.262
GAAACCAAGGGGGTGGGGAGAGAGAGAGGGAGAGAGAGAGAAAGAGAGAGAGAGAAGCTTCTCTGTAGCCATCATAATCCTGGATTACAATGATAAACTCCAGCAAGTCTGGAGTTAACCCCTTCATCTCAGGAGCACAAATCAAGGAATAAGGACTGGAGACA
>CRX.262_1_double
GAAACCAAGGGGGTGGGGAGAGAGAGAGGGAGAGAGAGAGAAAGAGAGAGAGAGAAGCTTCTCTGTAGCCATCATACTCCTGGATTACAATGATAAACTCCAGCAAGTCTGGAGTTAACCCCTTCATCTCAGGAGCACAAATCAAGGAATAAGGACTGGAGACA
>CRX.262_2_double
GAAACCAAGGGGGTGGGGAGAGAGAGAGGGAGAGAGAGAGAAAGAGAGAGAGAGAAGCTTCTCTGTAGCCATCATAATCCTGGGTTACAATGATAAACTCCAGCAAGTCTGGAGTTAACCCCTTCATCTCAGGAGCACAAATCAAGGAATAAGGACTGGAGACA
>CRX.262_full_mutant
GAAACCAAGGGGGTGGGGAGAGAGAGAGGGAGAGAGAGAGAAAGAGAGAGAGAGAAGCTTCTCTGTAGCCATCATACTCCTGGGTTACAATGATAAACTCCAGCAAGTCTGGAGTTAACCCCTTCATCTCAGGAGCACAAATCAAGGAATAAGGACTGGAGACA
>CRX.925
GTTTATCCGCCCTCAACAAAGATGGCGGCAGAGGCGGCTAGACGGATACGTTAACGGGTGGGTTCCCGGGCTTCATTAAGCTGTCGTGAGCAAATGGAATCCGCTTGACGGCTCCGTTGCGACATCAGGCCTCGCTCGACAGCCAGGAAGCCGGAAGTCACTGC
>CRX.925_1_double
AGTTTATCCGCCCTCAACAAAGATGGCGGCAGAGGCGGCTAGACGGATACGTTAACGGGTGGGTTCCCGGGCTTCATTACGCTGTCGTGAGCAAATGGAATCCGCTTGACGGCTCCGTTGCGACATCAGGCCTCGCTCGACAGCCAGGAAGCCGGAAGTCACTG
>CRX.925_2_double
AGTTTCTCCGCCCTCAACAAAGATGGCGGCAGAGGCGGCTAGACGGATACGTTAACGGGTGGGTTCCCGGGCTTCATTAAGCTGTCGTGAGCAAATGGAATCCGCTTGACGGCTCCGTTGCGACATCAGGCCTCGCTCGACAGCCAGGAAGCCGGAAGTCACTG
>CRX.925_full_mutant
GTTTCTCCGCCCTCAACAAAGATGGCGGCAGAGGCGGCTAGACGGATACGTTAACGGGTGGGTTCCCGGGCTTCATTACGCTGTCGTGAGCAAATGGAATCCGCTTGACGGCTCCGTTGCGACATCAGGCCTCGCTCGACAGCCAGGAAGCCGGAAGTCACTGC
>CRX.2003
TTCTCATCCCATATGCGTAAGCCCTAGGCGACCGGCTCTGCGCCGCAGTCGGACCAGCTCCCTCCCAAGCCTACTCGCCAGGGGGCGGAGCTTAGAGCTCAAGGCTCCTGATTGGCCGTCCCGCGGGCACTCCCCTTCCCCGCCCCTTGACGAGGGTGAGAGGT
>CRX.2003_1_double
TTCTCATCCCATATGCGTACGCCCTAGGCGACCGGCTCTGCGCCGCAGTCGGACCAGCTCCCTCCCAAGCCTACTCGCCAGGGGGCGGAGCTTAGAGCTCAAGGCTCCTGATTGGCCGTCCCGCGGGCACTCCCCTTCCCCGCCCCTTGACGAGGGTGAGAGGT
>CRX.2003_2_double
TTCTCATCCCATATGCGTAAGCCCTAGGCGACCGGCTCTGCGCCGCAGTCGGACCAGCTCCCTCCCAAGCCTACTCGCCAGGGGGCGGAGGTTAGAGCTCAAGGCTCCTGATTGGCCGTCCCGCGGGCACTCCCCTTCCCCGCCCCTTGACGAGGGTGAGAGGT
>CRX.2003_full_mutant
TTCTCATCCCATATGCGTACGCCCTAGGCGACCGGCTCTGCGCCGCAGTCGGACCAGCTCCCTCCCAAGCCTACTCGCCAGGGGGCGGAGGTTAGAGCTCAAGGCTCCTGATTGGCCGTCCCGCGGGCACTCCCCTTCCCCGCCCCTTGACGAGGGTGAGAGGT
>CRX.6319
GCCTTGTCGTCTATGGCGGTGAGCTGCTCATCTCCGCCGCCTCCCCCTCCGCTGATCCCCTGGCGGGACCGCTAAGCTGCAGAGAGCGCAGCCCGCGCCCCGCCCAAGCCCAGCCATTATCTTCGGGTCCCTGCTGTTTGCCTCTAAGTCTGTGGCGGTTCCGT
>CRX.6319_1_double
CCTTGTCGTCTATGGCGGTGAGCTGCTCATCTCCGCCGCCTCCCCCTCCGCTGCTCCCCTGGCGGGACCGCTAAGCTGCAGAGAGCGCAGCCCGCGCCCCGCCCAAGCCCAGCCATTATCTTCGGGTCCCTGCTGTTTGCCTCTAAGTCTGTGGCGGTTCCGTA
>CRX.6319_2_double
CCTTGTCGTCTATGGCGGTGAGCTGCTCATCTCCGCCGCCTCCCCCTCCGCTGATCCCCTGGCGGGACCGCTACGCTGCAGAGAGCGCAGCCCGCGCCCCGCCCAAGCCCAGCCATTATCTTCGGGTCCCTGCTGTTTGCCTCTAAGTCTGTGGCGGTTCCGTA
>CRX.6319_full_mutant
GCCTTGTCGTCTATGGCGGTGAGCTGCTCATCTCCGCCGCCTCCCCCTCCGCTGCTCCCCTGGCGGGACCGCTACGCTGCAGAGAGCGCAGCCCGCGCCCCGCCCAAGCCCAGCCATTATCTTCGGGTCCCTGCTGTTTGCCTCTAAGTCTGTGGCGGTTCCGT
>CRX.5782
AACCACACCCCCCACTCCGCTATTGGATTAGGCTGCCGATCTGGTTGGCTCGGCCCACAGAACCTCTCCTTGCTAGTGGGGTGCGCTCGTGTTGCCCGCACACACTAGCCCTAAGCAGCTTGCTTTTGTTTCCGTAAGCTCCCCTCGCAGGCTGGCGGAGTCCA
>CRX.5782_1_double
AACCACACCCCCCACTCCGCTATTGGGTTAGGCTGCCGATCTGGTTGGCTCGGCCCACAGAACCTCTCCTTGCTAGTGGGGTGCGCTCGTGTTGCCCGCACACACTAGCCCTAAGCAGCTTGCTTTTGTTTCCGTAAGCTCCCCTCGCAGGCTGGCGGAGTCCA
>CRX.5782_2_double
AACCACACCCCCCACTCCGCTATTGGATTAGGCTGCCGATCTGGTTGGCTCGGCCCACAGAACCTCTCCTTGCTAGTGGGGTGCGCTCGTGTTGCCCGCACACACTAGCCCTAAGCAGCTTGCTTTTGTTTCCGTACGCTCCCCTCGCAGGCTGGCGGAGTCCA
>CRX.5782_full_mutant
AACCACACCCCCCACTCCGCTATTGGGTTAGGCTGCCGATCTGGTTGGCTCGGCCCACAGAACCTCTCCTTGCTAGTGGGGTGCGCTCGTGTTGCCCGCACACACTAGCCCTAAGCAGCTTGCTTTTGTTTCCGTACGCTCCCCTCGCAGGCTGGCGGAGTCCA
>CRX.4583
AAGGATGCTGGGGACCAGGGATGTTGTGTGTGGAAGGGAACCGGAAGGACTGGATTTGACCTGAATCAGTTTGTGGGTCAGGCAAGAAACTCAAAGCTGCAGGATTAAGGAGGAAGGTGTGGCTGGTTTTTCTGTTCATTCACTCATCCATTCAAAAAATAATT
>CRX.4583_1_double
GAAGGATGCTGGGGACCAGGGATGTTGTGTGTGGAAGGGAACCGGAAGGACTGGATTTGACCTGAATCAGTTTGTGGGTCAGGCAAGAAACTCAAAGCTGCAGGGTTAAGGAGGAAGGTGTGGCTGGTTTTTCTGTTCATTCACTCATCCATTCAAAAAATAAT
>CRX.4583_2_double
GAAGGATGCTGGGGACCAGGGATGTTGTGTGTGGAAGGGAACCGGAAGGACTGGGTTTGACCTGAATCAGTTTGTGGGTCAGGCAAGAAACTCAAAGCTGCAGGATTAAGGAGGAAGGTGTGGCTGGTTTTTCTGTTCATTCACTCATCCATTCAAAAAATAAT
>CRX.4583_full_mutant
AAGGATGCTGGGGACCAGGGATGTTGTGTGTGGAAGGGAACCGGAAGGACTGGGTTTGACCTGAATCAGTTTGTGGGTCAGGCAAGAAACTCAAAGCTGCAGGGTTAAGGAGGAAGGTGTGGCTGGTTTTTCTGTTCATTCACTCATCCATTCAAAAAATAATT
>CRX.3134
CAAAAGTGAGCCCTACAATACGCATACAGCACTACCCGCTAATCTTCCTTCATAGACTACAATTCCCAGAAATCCTCGAGGGAGGTCAGGGCCTTTATCTTTTTCCAGGTTGCAAAGTGGTTCGCTGCATGGTCTTCTGGGATTCGTAGTCTTGCAGTGTCCTT
>CRX.3134_1_double
CAAAAGTGAGCCCTACAATACGCATACAGCACTACCCGCTACTCTTCCTTCATAGACTACAATTCCCAGAAATCCTCGAGGGAGGTCAGGGCCTTTATCTTTTTCCAGGTTGCAAAGTGGTTCGCTGCATGGTCTTCTGGGATTCGTAGTCTTGCAGTGTCCTT
>CRX.3134_2_double
CAAAAGTGAGCCCTACAATACGCATACAGCACTACCCGCTAATCTTCCTTCATAGACTACAATTCCCAGAACTCCTCGAGGGAGGTCAGGGCCTTTATCTTTTTCCAGGTTGCAAAGTGGTTCGCTGCATGGTCTTCTGGGATTCGTAGTCTTGCAGTGTCCTT
>CRX.3134_full_mutant
CAAAAGTGAGCCCTACAATACGCATACAGCACTACCCGCTACTCTTCCTTCATAGACTACAATTCCCAGAACTCCTCGAGGGAGGTCAGGGCCTTTATCTTTTTCCAGGTTGCAAAGTGGTTCGCTGCATGGTCTTCTGGGATTCGTAGTCTTGCAGTGTCCTT
>CRX.1920
GCCCGGAGGGGGCGGGGGAGGGGAAGTGAGAGGTTGTTTATGACCTGGTATTAATCCCCGCCGGTCTTTCGGCTCCGGCTCTAGCCGGTCAGAGGATCCACCGAAAAGGAAGCCAGCCCTGGAGTGCCTCACCCAACCCTGCAAACCCGAAGCGGAACTCAGAT
>CRX.1920_1_double
GCCCGGAGGGGGCGGGGGAGGGGAAGTGAGAGGTTGTTTATGACCTGGTATTACTCCCCGCCGGTCTTTCGGCTCCGGCTCTAGCCGGTCAGAGGATCCACCGAAAAGGAAGCCAGCCCTGGAGTGCCTCACCCAACCCTGCAAACCCGAAGCGGAACTCAGAT
>CRX.1920_2_double
GCCCGGAGGGGGCGGGGGAGGGGAAGTGAGAGGTTGTTTATGACCTGGTGTTAATCCCCGCCGGTCTTTCGGCTCCGGCTCTAGCCGGTCAGAGGATCCACCGAAAAGGAAGCCAGCCCTGGAGTGCCTCACCCAACCCTGCAAACCCGAAGCGGAACTCAGAT
>CRX.1920_full_mutant
GCCCGGAGGGGGCGGGGGAGGGGAAGTGAGAGGTTGTTTATGACCTGGTGTTACTCCCCGCCGGTCTTTCGGCTCCGGCTCTAGCCGGTCAGAGGATCCACCGAAAAGGAAGCCAGCCCTGGAGTGCCTCACCCAACCCTGCAAACCCGAAGCGGAACTCAGAT
>CRX.1726
ACAACACCCCTCCCCCCATCTTCTCTCACATCATTAACAGGATCAATGTGAGCTGAGGATAGAAAAGAGGGGGCTTAGAGACACACACGCCCTTTAAGGACATCACATGCCTCCTCCCTGTTCCCTTCTCTGTCCCTTCTGCTGTAGGTAGGTAATATTTCTAA
>CRX.1726_1_double
CAACACCCCTCCCCCCATCTTCTCTCACATCATTAACAGGATCAATGTGAGCTGAGGATAGAAAAGAGGGGGGTTAGAGACACACACGCCCTTTAAGGACATCACATGCCTCCTCCCTGTTCCCTTCTCTGTCCCTTCTGCTGTAGGTAGGTAATATTTCTAAG
>CRX.1726_2_double
CAACACCCCTCCCCCCATCTTCTCTCACATCATTAACAGGGTCAATGTGAGCTGAGGATAGAAAAGAGGGGGCTTAGAGACACACACGCCCTTTAAGGACATCACATGCCTCCTCCCTGTTCCCTTCTCTGTCCCTTCTGCTGTAGGTAGGTAATATTTCTAAG
>CRX.1726_full_mutant
ACAACACCCCTCCCCCCATCTTCTCTCACATCATTAACAGGGTCAATGTGAGCTGAGGATAGAAAAGAGGGGGGTTAGAGACACACACGCCCTTTAAGGACATCACATGCCTCCTCCCTGTTCCCTTCTCTGTCCCTTCTGCTGTAGGTAGGTAATATTTCTAA
>CRX.30
TGGCTCAGGCCTCTCCCACCCCTAAGAGCTGGGAAGGGCGGCTGCTCCTCCTGCTGGCTGAGGTCAGCACTATTAATAGCCAGCTTAATCCTGCTCAGGCCTGGGGAGAGGGAGGAAAAGGAGCCGGTTGCCAGGAAGTCAGAGTGTCCAGCCATCTGTAGGTG
>CRX.30_1_double
TGGCTCAGGCCTCTCCCACCCCTAAGAGCTGGGAAGGGCGGCTGCTCCTCCTGCTGGCTGAGGTCAGCACTATTAATAGCCAGCTTACTCCTGCTCAGGCCTGGGGAGAGGGAGGAAAAGGAGCCGGTTGCCAGGAAGTCAGAGTGTCCAGCCATCTGTAGGTG
>CRX.30_2_double
TGGCTCAGGCCTCTCCCACCCCTAAGAGCTGGGAAGGGCGGCTGCTCCTCCTGCTGGCTGAGGTCAGCACTATTAATAGCCAGGTTAATCCTGCTCAGGCCTGGGGAGAGGGAGGAAAAGGAGCCGGTTGCCAGGAAGTCAGAGTGTCCAGCCATCTGTAGGTG
>CRX.30_full_mutant
TGGCTCAGGCCTCTCCCACCCCTAAGAGCTGGGAAGGGCGGCTGCTCCTCCTGCTGGCTGAGGTCAGCACTATTAATAGCCAGGTTACTCCTGCTCAGGCCTGGGGAGAGGGAGGAAAAGGAGCCGGTTGCCAGGAAGTCAGAGTGTCCAGCCATCTGTAGGTG
>CRX.3623
CTGGGGGGGGTGCTGGTTTCAGAAGAGGAGGACAGGAGAGCATGTCCGGCCTGGAAGCCTCAGAAAGCAATCCTGGATTAGAGGATTAGACATTCCCGCCCCAGGAGAAAATCTGGTCCCCAACCGGCAGGTGGCCTCATTCTCCCCTTCCCCCACTCAGTTCC
>CRX.3623_1_double
CTGGGGGGGGTGCTGGTTTCAGAAGAGGAGGACAGGAGAGCATGTCCGGCCTGGAAGCCTCAGAAAGCAATCCTGGATTAGAGGGTTAGACATTCCCGCCCCAGGAGAAAATCTGGTCCCCAACCGGCAGGTGGCCTCATTCTCCCCTTCCCCCACTCAGTTCC
>CRX.3623_2_double
CTGGGGGGGGTGCTGGTTTCAGAAGAGGAGGACAGGAGAGCATGTCCGGCCTGGAAGCCTCAGAAAGCAATCCTGGGTTAGAGGATTAGACATTCCCGCCCCAGGAGAAAATCTGGTCCCCAACCGGCAGGTGGCCTCATTCTCCCCTTCCCCCACTCAGTTCC
>CRX.3623_full_mutant
CTGGGGGGGGTGCTGGTTTCAGAAGAGGAGGACAGGAGAGCATGTCCGGCCTGGAAGCCTCAGAAAGCAATCCTGGGTTAGAGGGTTAGACATTCCCGCCCCAGGAGAAAATCTGGTCCCCAACCGGCAGGTGGCCTCATTCTCCCCTTCCCCCACTCAGTTCC
>CRX.6289
TGACTGCGCCTGCGCGCCAATCAGGACAGGCGAATTTGCCCTAGAGACAGCCATTTGAGCCCACCCCTCCTAATCCGGAACACGACCCACATTCCGCTGGCCCTGTCTTGATGGGCATGATCATCCTCCAATAAGAATGGAGAGACGAGTCACAGCGAGCCAAT
>CRX.6289_1_double
GACTGCGCCTGCGCGCCAATCAGGACAGGCGAATTTGCCCTAGAGACAGCCATTTGAGCCCACCCCTCCTACTCCGGAACACGACCCACATTCCGCTGGCCCTGTCTTGATGGGCATGATCATCCTCCAATAAGAATGGAGAGACGAGTCACAGCGAGCCAATA
>CRX.6289_2_double
GACTGCGCCTGCGCGCCAATCAGGACAGGCGAATTTGCCCTAGAGACAGCCATTTGCGCCCACCCCTCCTAATCCGGAACACGACCCACATTCCGCTGGCCCTGTCTTGATGGGCATGATCATCCTCCAATAAGAATGGAGAGACGAGTCACAGCGAGCCAATA
>CRX.6289_full_mutant
TGACTGCGCCTGCGCGCCAATCAGGACAGGCGAATTTGCCCTAGAGACAGCCATTTGCGCCCACCCCTCCTACTCCGGAACACGACCCACATTCCGCTGGCCCTGTCTTGATGGGCATGATCATCCTCCAATAAGAATGGAGAGACGAGTCACAGCGAGCCAAT
>CRX.2548
TCCTCTGATGGTACAGCCCGTACTCCCCGCCTGAGCTGCAGATGGTTCCACCCAGTTCCACAAACCTTTATCCGAAGGGAGGGAGCAGACGAGTGCGCAGAGGAGGCGTGGTCTATAGCTCTCTGGGCCACGCCCCACGGCGTGGTCATGAAACATAAGCTCTG
>CRX.2548_1_double
GTCCTCTGATGGTACAGCCCGTACTCCCCGCCTGAGCTGCAGATGGTTCCACCCAGTTCCACAAACCTTTCTCCGAAGGGAGGGAGCAGACGAGTGCGCAGAGGAGGCGTGGTCTATAGCTCTCTGGGCCACGCCCCACGGCGTGGTCATGAAACATAAGCTCT
>CRX.2548_2_double
GTCCTCTGATGGTACAGCCCGTACTCCCCGCCTGAGCTGCAGATGGTTCCACCCAGTTCCACAAACCTTTATCCGAAGGGAGGGAGCAGACGAGTGCGCAGAGGAGGCGTGGTCTATAGCTCTCTGGGCCACGCCCCACGGCGTGGTCATGAAACATACGCTCT
>CRX.2548_full_mutant
TCCTCTGATGGTACAGCCCGTACTCCCCGCCTGAGCTGCAGATGGTTCCACCCAGTTCCACAAACCTTTCTCCGAAGGGAGGGAGCAGACGAGTGCGCAGAGGAGGCGTGGTCTATAGCTCTCTGGGCCACGCCCCACGGCGTGGTCATGAAACATACGCTCTG
>CRX.3181
TTAATACCTATGTCAATCACAAAACACAGCCTGTGTCAAAGGGGATTCGGGTACTTACCGGATGGATCATAGCTGCTAAACCTGAGCTCTGGTGGACCACAGCCAGCAGAATACAGATAGACCAGATGTATGACTGTGCCACGCCTGCGATGAGCAGGGTCAGG
>CRX.3181_1_double
TTACTACCTATGTCAATCACAAAACACAGCCTGTGTCAAAGGGGATTCGGGTACTTACCGGATGGATCATAGCTGCTAAACCTGAGCTCTGGTGGACCACAGCCAGCAGAATACAGATAGACCAGATGTATGACTGTGCCACGCCTGCGATGAGCAGGGTCAGG
>CRX.3181_2_double
TTAATACCTATGTCAATCACAAAACACAGCCTGTGTCAAAGGGGATTCGGGTACTTACCGGATGGGTCATAGCTGCTAAACCTGAGCTCTGGTGGACCACAGCCAGCAGAATACAGATAGACCAGATGTATGACTGTGCCACGCCTGCGATGAGCAGGGTCAGG
>CRX.3181_full_mutant
TTACTACCTATGTCAATCACAAAACACAGCCTGTGTCAAAGGGGATTCGGGTACTTACCGGATGGGTCATAGCTGCTAAACCTGAGCTCTGGTGGACCACAGCCAGCAGAATACAGATAGACCAGATGTATGACTGTGCCACGCCTGCGATGAGCAGGGTCAGG
>CRX.646
GATGAAATTCAGAGAACATTATCTGTTCTCTCTAGTTAGAGGATTCAGATTGCCCTTATCTGGTAACGCTATAATCCTTTCTAATCCTCTGAAGGGGGAAGACAGCAAGGCTGTCTGCGCGGGTGAAATTGCTTTTATTGTTCTCTGTTTCCGAGAGTGGACAT
>CRX.646_1_double
TGATGAAATTCAGAGAACATTATCTGTTCTCTCTAGTTAGAGGATTCAGATTGCCCTTATCTGGTAACGCTATAATCCTTTCTACTCCTCTGAAGGGGGAAGACAGCAAGGCTGTCTGCGCGGGTGAAATTGCTTTTATTGTTCTCTGTTTCCGAGAGTGGACA
>CRX.646_2_double
TGATGAAATTCAGAGAACATTATCTGTTCTCTCTAGTTAGAGGATTCAGATTGCCCTTATCTGGTAACGCTATACTCCTTTCTAATCCTCTGAAGGGGGAAGACAGCAAGGCTGTCTGCGCGGGTGAAATTGCTTTTATTGTTCTCTGTTTCCGAGAGTGGACA
>CRX.646_full_mutant
GATGAAATTCAGAGAACATTATCTGTTCTCTCTAGTTAGAGGATTCAGATTGCCCTTATCTGGTAACGCTATACTCCTTTCTACTCCTCTGAAGGGGGAAGACAGCAAGGCTGTCTGCGCGGGTGAAATTGCTTTTATTGTTCTCTGTTTCCGAGAGTGGACAT
>CRX.4717
GAACATGAAAAAGATGGAGGGTTTTTGAACCTCCAGGGGTTAATGCCAACTGATGACAGGGCTATAATCCTATCAGGCTTGGGTGAATCCCCAGCCCTGCACCGTGTCCGAGGACATACAGGTAGGTAGACAGCCCTGTGTTACCAGGGGCCTCAAGATCCAGG
>CRX.4717_1_double
GAACATGAAAAAGATGGAGGGTTTTTGAACCTCCAGGGGTTAATGCCAACTGATGACAGGGCTATACTCCTATCAGGCTTGGGTGAATCCCCAGCCCTGCACCGTGTCCGAGGACATACAGGTAGGTAGACAGCCCTGTGTTACCAGGGGCCTCAAGATCCAGG
>CRX.4717_2_double
GAACATGAAAAAGATGGAGGGTTTTTGAACCTCCAGGGGTTACTGCCAACTGATGACAGGGCTATAATCCTATCAGGCTTGGGTGAATCCCCAGCCCTGCACCGTGTCCGAGGACATACAGGTAGGTAGACAGCCCTGTGTTACCAGGGGCCTCAAGATCCAGG
>CRX.4717_full_mutant
GAACATGAAAAAGATGGAGGGTTTTTGAACCTCCAGGGGTTACTGCCAACTGATGACAGGGCTATACTCCTATCAGGCTTGGGTGAATCCCCAGCCCTGCACCGTGTCCGAGGACATACAGGTAGGTAGACAGCCCTGTGTTACCAGGGGCCTCAAGATCCAGG
>CRX.685
ATCGCTTTAAATCCAAGCCACCCAAACCAATTCTCTGCGCCTGCACCGTCCCACCCCTGCTTCTGGATTGGTGAAACTCGTGGCTAATCCAAGACATCCAGGACTTCAATGCCAATCAATCTGCATTACGTCACCAGCCTGCCTCCCAGTCTTGCCCTTAGTTT
>CRX.685_1_double
TATCGCTTTAAATCCAAGCCACCCAAACCAATTCTCTGCGCCTGCACCGTCCCACCCCTGCTTCTGGATTGGTGAAACTCGTGGCTACTCCAAGACATCCAGGACTTCAATGCCAATCAATCTGCATTACGTCACCAGCCTGCCTCCCAGTCTTGCCCTTAGTT
>CRX.685_2_double
TATCGCTTTAACTCCAAGCCACCCAAACCAATTCTCTGCGCCTGCACCGTCCCACCCCTGCTTCTGGATTGGTGAAACTCGTGGCTAATCCAAGACATCCAGGACTTCAATGCCAATCAATCTGCATTACGTCACCAGCCTGCCTCCCAGTCTTGCCCTTAGTT
>CRX.685_full_mutant
ATCGCTTTAACTCCAAGCCACCCAAACCAATTCTCTGCGCCTGCACCGTCCCACCCCTGCTTCTGGATTGGTGAAACTCGTGGCTACTCCAAGACATCCAGGACTTCAATGCCAATCAATCTGCATTACGTCACCAGCCTGCCTCCCAGTCTTGCCCTTAGTTT
>CRX.5005
AGAAGCCTAAGCCAACACCGAGTCCTAAGGAGCTAAGGATCCAGCCCGGCCCAGGATCGCCCTCTGGCGGCCAAACTCCCAACCTGGATTCCCTTCCCTGGTTGGCCTTTTCCAAGGCTTAACTAGACCTGAGCTAAATTGTCACCTCCTTCTCTGCGTCACTC
>CRX.5005_1_double
AGAAGCCTAAGCCAACACCGAGTCCTAAGGAGCTAAGGATCCAGCCCGGCCCAGGATCGCCCTCTGGCGGCCAAACTCCCAACCTGGATTCCCTTCCCTGGTTGGCCTTTTCCAAGGGTTAACTAGACCTGAGCTAAATTGTCACCTCCTTCTCTGCGTCACTC
>CRX.5005_2_double
AGAAGCCTACGCCAACACCGAGTCCTAAGGAGCTAAGGATCCAGCCCGGCCCAGGATCGCCCTCTGGCGGCCAAACTCCCAACCTGGATTCCCTTCCCTGGTTGGCCTTTTCCAAGGCTTAACTAGACCTGAGCTAAATTGTCACCTCCTTCTCTGCGTCACTC
>CRX.5005_full_mutant
AGAAGCCTACGCCAACACCGAGTCCTAAGGAGCTAAGGATCCAGCCCGGCCCAGGATCGCCCTCTGGCGGCCAAACTCCCAACCTGGATTCCCTTCCCTGGTTGGCCTTTTCCAAGGGTTAACTAGACCTGAGCTAAATTGTCACCTCCTTCTCTGCGTCACTC
>CRX.1829
TGCACAGGAGTTTGTGTAATAGCAAGAGGCAGAGTACTTGCGAGTCAACTTTACAGACAACCTGGAGAGCTTAAGTGGCTACTCGAGGTCAGCCAGCTTGCAAGCTTCCTATCTGAAACGCACCCTAATCAGCTCCTCTAAACCACTCCGAATGCAGAACCAGG
>CRX.1829_1_double
TGCACAGGAGTTTGTGTAATAGCAAGAGGCAGAGTACTTGCGAGTCAACTTTACAGACAACCTGGAGAGGTTAAGTGGCTACTCGAGGTCAGCCAGCTTGCAAGCTTCCTATCTGAAACGCACCCTAATCAGCTCCTCTAAACCACTCCGAATGCAGAACCAGG
>CRX.1829_2_double
TGCACAGGAGTTTGTGTAATAGCAAGAGGCAGAGTACTTGCGAGTCAACTTTACAGACAACCTGGAGAGCTTAAGTGGCTACTCGAGGTCAGCCAGCTTGCAAGCTTCCTATCTGAAACGCACCCTACTCAGCTCCTCTAAACCACTCCGAATGCAGAACCAGG
>CRX.1829_full_mutant
TGCACAGGAGTTTGTGTAATAGCAAGAGGCAGAGTACTTGCGAGTCAACTTTACAGACAACCTGGAGAGGTTAAGTGGCTACTCGAGGTCAGCCAGCTTGCAAGCTTCCTATCTGAAACGCACCCTACTCAGCTCCTCTAAACCACTCCGAATGCAGAACCAGG
>CRX.180
TTATTTTGGAATGAGGTGGCAGTTGTCACAGGGCTTCTCCTGCAGAAGGTGTGGGAGGAGAGTCTGCTGATGCCTAAGCTGCTGTGAGAAGGGCATTTTTATCTGGTGCCGGATCCCTGACAACATGACCACTGGCAAAGGTAAGCCCTGTGTTTTGGAAAGTG
>CRX.180_1_double
TTATTTTGGAATGAGGTGGCAGTTGTCACAGGGCTTCTCCTGCAGAAGGTGTGGGAGGAGAGTCTGCTGATGCCTAAGCTGCTGTGAGAAGGGCATTTTTATCTGGTGCCGGATCCCTGACAACATGACCACTGGCAAAGGTACGCCCTGTGTTTTGGAAAGTG
>CRX.180_2_double
TTATTTTGGAATGAGGTGGCAGTTGTCACAGGGCTTCTCCTGCAGAAGGTGTGGGAGGAGAGTCTGCTGATGCCTACGCTGCTGTGAGAAGGGCATTTTTATCTGGTGCCGGATCCCTGACAACATGACCACTGGCAAAGGTAAGCCCTGTGTTTTGGAAAGTG
>CRX.180_full_mutant
TTATTTTGGAATGAGGTGGCAGTTGTCACAGGGCTTCTCCTGCAGAAGGTGTGGGAGGAGAGTCTGCTGATGCCTACGCTGCTGTGAGAAGGGCATTTTTATCTGGTGCCGGATCCCTGACAACATGACCACTGGCAAAGGTACGCCCTGTGTTTTGGAAAGTG
>CRX.3383
CCCGCCCTTTTGCCTTGTGAAGAGAATGTCACTGTCTTAAGATGGAGATTGTTTTTCAAATGGCAGGCTCACCTGTCAAATCCCCACTAAAAGCTGTCCACAGCCTGCTCATGGCTATGGCTATAATAACGCTTGGTAATCCTGGTCATTTCTATTTCTGTTAC
>CRX.3383_1_double
CCGCCCTTTTGCCTTGTGAAGAGAATGTCACTGTCTTAAGATGGAGATTGTTTTTCAAATGGCAGGCTCACCTGTCAAATCCCCACTAAAAGCTGTCCACAGCCTGCTCATGGCTATGGCTATAATAACGCTTGGTACTCCTGGTCATTTCTATTTCTGTTACA
>CRX.3383_2_double
CCGCCCTTTTGCCTTGTGAAGAGAATGTCACTGTCTTAAGATGGAGATTGTTTTTCAAATGGCAGGCTCACCTGTCAACTCCCCACTAAAAGCTGTCCACAGCCTGCTCATGGCTATGGCTATAATAACGCTTGGTAATCCTGGTCATTTCTATTTCTGTTACA
>CRX.3383_full_mutant
CCCGCCCTTTTGCCTTGTGAAGAGAATGTCACTGTCTTAAGATGGAGATTGTTTTTCAAATGGCAGGCTCACCTGTCAACTCCCCACTAAAAGCTGTCCACAGCCTGCTCATGGCTATGGCTATAATAACGCTTGGTACTCCTGGTCATTTCTATTTCTGTTAC
>CRX.6342
CGAGCTGCGCGAACGAGGAGAGTCTGATCTGCTCAGAAGCCGCTGCGGATTGTCGGGAGGGGCGCGGCGAACGCCGCTTTATGTGTGCTTCTATGCAAATGAGGTGATGTCACTCGTAGTCCGGCTTAACTCCTTCGCGCCGCATCTCCGGAAGGGCGTTCGGA
>CRX.6342_1_double
CGAGCTGCGCGAACGAGGAGAGTCTGATCTGCTCAGAAGCCGCTGCGGATTGTCGGGAGGGGCGCGGCGAACGCCGCTTTATGTGTGCTTCTATGCAAATGAGGTGATGTCACTCGTAGTCCGGGTTAACTCCTTCGCGCCGCATCTCCGGAAGGGCGTTCGGA
>CRX.6342_2_double
CGAGCTGCGCGAACGAGGAGAGTCTGCTCTGCTCAGAAGCCGCTGCGGATTGTCGGGAGGGGCGCGGCGAACGCCGCTTTATGTGTGCTTCTATGCAAATGAGGTGATGTCACTCGTAGTCCGGCTTAACTCCTTCGCGCCGCATCTCCGGAAGGGCGTTCGGA
>CRX.6342_full_mutant
CGAGCTGCGCGAACGAGGAGAGTCTGCTCTGCTCAGAAGCCGCTGCGGATTGTCGGGAGGGGCGCGGCGAACGCCGCTTTATGTGTGCTTCTATGCAAATGAGGTGATGTCACTCGTAGTCCGGGTTAACTCCTTCGCGCCGCATCTCCGGAAGGGCGTTCGGA
>CRX.1671
ACCGCTGGTCGGGTAAAAAAGTCAACTAAAACAAGGACCAGAAGAAGCCGCCACCTTAAGCCTTCCCTGGCCCCGCCCCTTAGCCCTACCCACCATTAATAAGCTCTCCATAAGGCCTCCGCTTCCGGCCACGACGGCTACGCACCCGCCCCACCCTGACCCCG
>CRX.1671_1_double
ACCGCTGGTCGGGTAAAAAAGTCAACTAAAACAAGGACCAGAAGAAGCCGCCACCTTACGCCTTCCCTGGCCCCGCCCCTTAGCCCTACCCACCATTAATAAGCTCTCCATAAGGCCTCCGCTTCCGGCCACGACGGCTACGCACCCGCCCCACCCTGACCCCG
>CRX.1671_2_double
ACCGCTGGTCGGGTAAAAAAGTCAACTAAAACAAGGACCAGAAGAAGCCGCCACCTTAAGCCTTCCCTGGCCCCGCCCCTTAGCCCTACCCACCATTAATACGCTCTCCATAAGGCCTCCGCTTCCGGCCACGACGGCTACGCACCCGCCCCACCCTGACCCCG
>CRX.1671_full_mutant
ACCGCTGGTCGGGTAAAAAAGTCAACTAAAACAAGGACCAGAAGAAGCCGCCACCTTACGCCTTCCCTGGCCCCGCCCCTTAGCCCTACCCACCATTACTACGCTCTCCATAAGGCCTCCGCTTCCGGCCACGACGGCTACGCACCCGCCCCACCCTGACCCCG
>CRX.550
GGGGGAGGGCAGCTAATTGCCCCAGGAACTCCTCGGCCACCCTCAGAGCTAAATGCCCACCTCCTGAAAATGCTGTTAATCCTGCCAAGAGATTAGCTGGAGCCCAGGAGCTCAGGCCAGTGCTTGGCAAGAACTGCAGGGAGAGTAGGGGGGGGGGGGAAGCC
>CRX.550_1_double
GGGGGAGGGCAGCTAATTGCCCCAGGAACTCCTCGGCCACCCTCAGAGCTAAATGCCCACCTCCTGAAAATGCTGTTACTCCTGCCAAGAGATTAGCTGGAGCCCAGGAGCTCAGGCCAGTGCTTGGCAAGAACTGCAGGGAGAGTAGGGGGGGGGGGGAAGCC
>CRX.550_2_double
GGGGGAGGGCAGCTAATTGCCCCAGGAACTCCTCGGCCACCCTCAGAGCTAAATGCCCACCTCCTGAAAATGCTGTTAATCCTGCCAAGAGGTTAGCTGGAGCCCAGGAGCTCAGGCCAGTGCTTGGCAAGAACTGCAGGGAGAGTAGGGGGGGGGGGGAAGCC
>CRX.550_full_mutant
GGGGGAGGGCAGCTAATTGCCCCAGGAACTCCTCGGCCACCCTCAGAGCTAAATGCCCACCTCCTGAAAATGCTGTTACTCCTGCCAAGAGGTTAGCTGGAGCCCAGGAGCTCAGGCCAGTGCTTGGCAAGAACTGCAGGGAGAGTAGGGGGGGGGGGGAAGCC
>CRX.3324
GATTGGGTGGAGCAAGAGATATGAGATTAAAGAATAAAGATGATGAAGCAGCAAATAGGAGGGAGAGCCATGCCGCTTTTCATCCCTGCAAACAAAGGCCGACTCCATTTTCTCAGCATTTTTTGTGGAAGCCGATTTGCGCAATGCGGCTTAGTACTTGACCA
>CRX.3324_1_double
GATTGGGTGGAGCAAGAGATATGAGGTTAAAGAATAAAGATGATGAAGCAGCAAATAGGAGGGAGAGCCATGCCGCTTTTCATCCCTGCAAACAAAGGCCGACTCCATTTTCTCAGCATTTTTTGTGGAAGCCGATTTGCGCAATGCGGCTTAGTACTTGACCA
>CRX.3324_2_double
GATTGGGTGGAGCAAGAGATATGAGATTAAAGAATAAAGATGATGAAGCAGCAAATAGGAGGGAGAGCCATGCCGCTTTTCATCCCTGCAAACAAAGGCCGACTCCATTTTCTCAGCATTTTTTGTGGAAGCCGATTTGCGCAATGCGGGTTAGTACTTGACCA
>CRX.3324_full_mutant
GATTGGGTGGAGCAAGAGATATGAGGTTAAAGAATAAAGATGATGAAGCAGCAAATAGGAGGGAGAGCCATGCCGCTTTTCATCCCTGCAAACAAAGGCCGACTCCATTTTCTCAGCATTTTTTGTGGAAGCCGATTTGCGCAATGCGGGTTAGTACTTGACCA
>CRX.6198
TGGTTCAACTGGCCCCGGGAGCCTTTCCCTCCTCTGGATTGTTCTCCCACTAGAACAAAGCCAGAGAGGACACTTGATCCCTGCGTGTGGGGGGGGAGCTGGCTAAGCCCCCAGCCCTTTGATTGGGCAGCTGTCATGGGAGAGAGACAGCTGGGGGGGAGGGG
>CRX.6198_1_double
TGGTTCAACTGGCCCCGGGAGCCTTTCCCTCCTCTGGATTGTTCTCCCACTAGAACAAAGCCAGAGAGGACACTTGATCCCTGCGTGTGGGGGGGGAGCTGGCTACGCCCCCAGCCCTTTGATTGGGCAGCTGTCATGGGAGAGAGACAGCTGGGGGGGAGGGG
>CRX.6198_2_double
TGGTTCAACTGGCCCCGGGAGCCTTTCCCTCCTCTGGATTGTTCTCCCACTAGAACAAAGCCAGAGAGGACACTTGCTCCCTGCGTGTGGGGGGGGAGCTGGCTAAGCCCCCAGCCCTTTGATTGGGCAGCTGTCATGGGAGAGAGACAGCTGGGGGGGAGGGG
>CRX.6198_full_mutant
TGGTTCAACTGGCCCCGGGAGCCTTTCCCTCCTCTGGATTGTTCTCCCACTAGAACAAAGCCAGAGAGGACACTTGCTCCCTGCGTGTGGGGGGGGAGCTGGCTACGCCCCCAGCCCTTTGATTGGGCAGCTGTCATGGGAGAGAGACAGCTGGGGGGGAGGGG
>CRX.3262
TGCCCCCTCTAAGTCCAAGACCCTTTGTCTCTAAGGCTCTCCTCCACTCTGCCACCTGGCCTTCCCAGAGCCTTGTGGGATCAGAGGCCAGAGGAGGATTAGGTTCTGCAATGGCTCACCACCCCCCTCCTCGCCATCCTGCCTCCTGGACTTAGTCATCTCTG
>CRX.3262_1_double
TTGCCCCCTCTAAGTCCAAGACCCTTTGTCTCTAAGGCTCTCCTCCACTCTGCCACCTGGCCTTCCCAGAGCCTTGTGGGATCAGAGGCCAGAGGAGGGTTAGGTTCTGCAATGGCTCACCACCCCCCTCCTCGCCATCCTGCCTCCTGGACTTAGTCATCTCT
>CRX.3262_2_double
TTGCCCCCTCTAAGTCCAAGACCCTTTGTCTCTAAGGCTCTCCTCCACTCTGCCACCTGGCCTTCCCAGAGCCTTGTGGGGTCAGAGGCCAGAGGAGGATTAGGTTCTGCAATGGCTCACCACCCCCCTCCTCGCCATCCTGCCTCCTGGACTTAGTCATCTCT
>CRX.3262_full_mutant
TGCCCCCTCTAAGTCCAAGACCCTTTGTCTCTAAGGCTCTCCTCCACTCTGCCACCTGGCCTTCCCAGAGCCTTGTGGGGTCAGAGGCCAGAGGAGGGTTAGGTTCTGCAATGGCTCACCACCCCCCTCCTCGCCATCCTGCCTCCTGGACTTAGTCATCTCTG
>CRX.753
CAATGATCATGATTATAGAAACCTTGGAAGTTTACCTAAGGACAGAGTCCTGGCTCTGTACTGGCTTCCACTGCCTTACTGGTTGACCTTGGGCTTTAGCTTCATCATCCTTTAAGTCTAGACGATGACACCTATTTCATGGGATTATGAGGATTAGTGTGGGG
>CRX.753_1_double
AATGATCATGATTATAGAAACCTTGGAAGTTTACCTAAGGACAGAGTCCTGGCTCTGTACTGGCTTCCACTGCCTTACTGGTTGACCTTGGGCTTTAGCTTCATCATCCTTTAAGTCTAGACGATGACACCTATTTCATGGGGTTATGAGGATTAGTGTGGGGG
>CRX.753_2_double
AATGATCATGATTATAGAAACCTTGGAAGTTTACCTAAGGACAGAGTCCTGGCTCTGTACTGGCTTCCACTGCCTTACTGGTTGACCTTGGGCTTTAGCTTCATCATCCTTTAAGTCTAGACGATGACACCTATTTCATGGGATTATGAGGGTTAGTGTGGGGG
>CRX.753_full_mutant
CAATGATCATGATTATAGAAACCTTGGAAGTTTACCTAAGGACAGAGTCCTGGCTCTGTACTGGCTTCCACTGCCTTACTGGTTGACCTTGGGCTTTAGCTTCATCATCCTTTAAGTCTAGACGATGACACCTATTTCATGGGGTTATGAGGGTTAGTGTGGGG
>CRX.1894
CCCTGACTGTTCTTCCAGAGGTCTGGAGTTAAAATTCCAGCAACCAACTACAGATCTCACAAATAATGTAAGAATGATAAGCCTAATACCCAGAAAGTAGCACAGCTTGTCTAAGCGGCTTGGATTAGTCAGGGTTTTAAACTAACTTCTCACATGAAAACAAG
>CRX.1894_full_mutant
CCCTGACTGTTCTTCCAGAGGTCTGGAGTTAAAATTCCAGCAACCAACTACAGATCTCACAAATAATGTAAGAATGATACGCCTACTACCCAGAAAGTAGCACAGCTTGTCTAAGCGGCTTGGGTTAGTCAGGGTTTTAAACTAACTTCTCACATGAAAACAAG
>CRX.6329
CTAGCCTCAAAATTCAGTCCTTCTTCCTCAGCCTGCCAGAGGATTATGAGTATGAGCCACCATGGCCAGGATAATTAAAGGTAGTGAGTAAGAATGAGCTTTAAATGATAGGATTAACTAGCTATAGATAGAGCATCTTTCTGTTTATTAAACTTAGGGATTTG
>CRX.6329_full_mutant
CTAGCCTCAAAATTCAGTCCTTCTTCCTCAGCCTGCCAGAGGGTTATGAGTATGAGCCACCATGGCCAGGATAATTAAAGGTAGTGAGTAAGAATGAGCTTTAAATGATAGGGTTAACTAGCTATAGATAGAGCATCTTTCTGTTTATTAAACTTAGGGGTTTG
>CRX.129
TAATTCCTGTGAGGGTTGGGACCCACAGGTTGAGAACGGCTGCTTTAGGCTTCTAAGCCTCAGGGTTTTCAGAACCTAGATCCACGAGCCTCTGCTTCTTAGGATTTGTTGCTATAAGCTTCTGGCTTTGAAAAGTCAGCTTGAAAGCCTCTGGCACTCACATC
>CRX.129_full_mutant
TAATTCCTGTGAGGGTTGGGACCCACAGGTTGAGAACGGCTGCTTTAGGCTTCTACGCCTCAGGGTTTTCAGAACCTAGATCCACGAGCCTCTGCTTCTTAGGGTTTGTTGCTATAAGCTTCTGGCTTTGAAAAGTCAGCTTGAAAGCCTCTGGCACTCACATC
>CRX.904
AGCCCAGAGACATGTTGTATGTTTCCCAAAGCCTCAAACCCGCTGATGCACTGCTGATGCAATGTAAGCACCTCCCCCCCCCCAACTCCCCCTTAATCTGCTCTCTTGGACTTCGGCTTAACTGGATTATCTACAGGTTCCAACAACCTTCCCTCTAAAGCCCC
>CRX.904_full_mutant
AGCCCAGAGACATGTTGTATGTTTCCCAAAGCCTCAAACCCGCTGATGCACTGCTGATGCAATGTAAGCACCTCCCCCCCCCCAACTCCCCCTTACTCTGCTCTCTTGGACTTCGGGTTAACTGGGTTATCTACAGGTTCCAACAACCTTCCCTCTAAAGCCCC
>CRX.6122
GGTTATAAAAATCTTGTCTGGCTTCTTACTTGGCTGCTGGGGATTGAACAGGCCCCTGTGCTTAATCTGGCAAGCGCATTACCTATGGAATTATCCCTTAACCTCGAGAGTCTTCTTAATGTACAGGTTGATCCAGTTGACCGGATGTAATCCTGCTCCTGTGG
>CRX.6122_full_mutant
GGTTATAAAAATCTTGTCTGGCTTCTTACTTGGCTGCTGGGGATTGAACAGGCCCCTGTGCTTACTCTGGCAAGCGCATTACCTATGGAGTTATCCCTTAACCTCGAGAGTCTTCTTAATGTACAGGTTGCTCCAGTTGACCGGATGTACTCCTGCTCCTGTGG
>CRX.3755
CTGAGGGCCTTGCCCATGTCACACCTGCTATTGTTGATCCTCCTAACCTGTGAGTCCCAGCGGAGGGCTAATCGGAGGGCTAATCCCCTTACCAGGGATGCTGTTTCCAGGGAGAAGCTGCTATCTGGTTCTGCACACCTCTAAGAAGAACAGCAGTGGAGCGG
>CRX.3755_full_mutant
CTGAGGGCCTTGCCCATGTCACACCTGCTATTGTTGCTCCTCCTAACCTGTGAGTCCCAGCGGAGGGCTAATCGGAGGGCTACTCCCCTTACCAGGGATGCTGTTTCCAGGGAGAAGCTGCTATCTGGTTCTGCACACCTCTAAGAAGAACAGCAGTGGAGCGG
>CRX.2545
TAATGGCCTCATTACAAAGGAATTAGTCTGTGTATTAGATCAGAGTCTTCATGAGGTAATCCTCTATGGAAACACCATCCGACATACACCCAGAGGCACACTTCACTAATCCCCTGGGACTCTCTCAGCTCAACAACAAGGATTACCCATCATCCTTAACAAAT
>CRX.2545_full_mutant
TAATGGCCTCATTACAAAGGAGTTAGTCTGTGTGTTAGATCAGAGTCTTCATGAGGTACTCCTCTATGGAAACACCATCCGACATACACCCAGAGGCACACTTCACTACTCCCCTGGGACTCTCTCAGCTCAACAACAAGGGTTACCCATCATCCTTAACAAAT
>CRX.1722
CTGTGGTTGTGAGTTGTAGCCACAGAGTGCATCAAAGTCTGTCAGCAACAGCCAAGAAGCTGCCATCCAAGACGCTCTAAGGCAGGAAGGAGATTAAGGTGGAGATTAGGTTTAAAGAGCTCTTAGGTAAAGGGGATAGTTGACATTTAAATCTGTTTTAAAAT
>CRX.1722_full_mutant
CTGTGGTTGTGAGTTGTAGCCACAGAGTGCATCAAAGTCTGTCAGCAACAGCCAAGAAGCTGCCATCCAAGACGCTCTAAGGCAGGAAGGAGGTTAAGGTGGAGGTTAGGTTTAAAGAGCTCTTAGGTAAAGGGGATAGTTGACATTTAACTCTGTTTTAAAAT
>CRX.1356
GACTTTCCTGTGGACTCAGCTGGGTGACTAATTGCTCAGATGTAAAAGATGAGATTCCTTCCTGCTACCTCCCACACCTAAGCTGCTTGGCCTAACTCTCTGAACCTAAGCCTTAATTCCTTAATTGCACCGACCTGTCCAGTTGGAGATGCTTCTGATACCGA
>CRX.1356_full_mutant
GACTTTCCTGTGGACTCAGCTGGGTGACTAATTGCTCAGATGTAAAAGATGAGATTCCTTCCTGCTACCTCCCACACCTACGCTGCTTGGCCTAACTCTCTGAACCTACGCCTTACTTCCTTAATTGCACCGACCTGTCCAGTTGGAGATGCTTCTGATACCGA
>CRX.2173
ACGCCAGTCCTTCAGAAGGGCCAGCAACATGCTGCTCAGTTTTTGCCCTGCTTGGAAAAGCTAATTCTTTGTAAAGTGGATTTAGCTTTAACATGGATTGGATTAAAACAAAGGGAGTCAGTACTTCTTTTTGCCAGAAGATGGCAGCACATTCTGAGTCATTG
>CRX.2173_full_mutant
ACGCCAGTCCTTCAGAAGGGCCAGCAACATGCTGCTCAGTTTTTGCCCTGCTTGGAAAAGCTACTTCTTTGTAAAGTGGGTTTAGCTTTAACATGGATTGGGTTAAAACAAAGGGAGTCAGTACTTCTTTTTGCCAGAAGATGGCAGCACATTCTGAGTCATTG
>CRX.3898
TGAATGGTGAATAGTATCTCACTCCTGGAGAGTTAAGCAAACAAGGGCGGGCAGGCATAAAGAATAGCTCTGTTGGGGATTAGTGAGATTAATTACCTGGATGGGACACAGTGTTTTCATTTGAACCCATAGGCGATAAGACTGCCAAAAAGCTCTGTCCTGGG
>CRX.3898_full_mutant
TGAATGGTGAATAGTATCTCACTCCTGGAGAGTTAAGCAAACAAGGGCGGGCAGGCATAAAGAATAGCTCTGTTGGGGGTTAGTGAGGTTAATTACCTGGATGGGACACAGTGTTTTCATTTGAACCCATAGGCGATAAGACTGCCAAAAAGCTCTGTCCTGGG
>CRX.5712
CTAAAGTTCCATCTCCCCTCTCAGTTGCCTACTCTACTTCTTCCTTAAGCCTGTTAGTAGGCTCCTCCCATGGGCAGAGCTCTAGTAGCTTCTCTAAACCCAAGCCCATCTGGGCCACTATGAGCTCTCTATCAGCTTTTGGAGCTTATAGAAAATCCCTCCAG
>CRX.5712_full_mutant
CTAAAGTTCCATCTCCCCTCTCAGTTGCCTACTCTACTTCTTCCTTACGCCTGTTAGTAGGCTCCTCCCATGGGCAGAGCTCTAGTAGCTTCTCTAAACCCAAGCCCATCTGGGCCACTATGAGCTCTCTATCAGCTTTTGGAGGTTATAGAAACTCCCTCCAG
>CRX.228
CTGAGCAGCCTGGATGGGCAGAGCCAGGGGCTCTAATCCTCTTGCCAAGAGAGCCATGTGGGATATAAGAGGATATAGTCCAGTTTCTGCGAGGCACCAGGACAAGGACAGCTTTGGCCCCTTGAGACAAAGCCCCTGTTGGTCCTTACCTAACCTAGGATTTC
>CRX.228_full_mutant
CTGAGCAGCCTGGATGGGCAGAGCCAGGGGCTCTACTCCTCTTGCCAAGAGAGCCATGTGGGATATAAGAGGATATAGTCCAGTTTCTGCGAGGCACCAGGACAAGGACAGCTTTGGCCCCTTGAGACAAAGCCCCTGTTGGTCCTTACCTAACCTAGGGTTTC
>CRX.5956
GTAGAGTGAGGATCCCACAGAAGTGTTGTGATACCCGAAGGGCAGCAACAGGCGGCTGCTGCTGCTGCTGTGATATTAAATCCCATTGTTAATCGCTAAGGATTAATTGTTAAGGATGAACACAAGGTGTTTGTTTGGCTCCCAGCAATCTCTAAATTAATTGA
>CRX.5956_full_mutant
GTAGAGTGAGGATCCCACAGAAGTGTTGTGATACCCGAAGGGCAGCAACAGGCGGCTGCTGCTGCTGCTGTGATATTAACTCCCATTGTTACTCGCTAAGGGTTAATTGTTAAGGATGAACACAAGGTGTTTGTTTGGCTCCCAGCAATCTCTAAATTAATTGA
>CRX.4704
TTCATTTATTTCACAGGTATATAATACATGCCATAGATGTGGAGTCAGAGGACAACCCAAGGGCATTGGCTCTCTCCTTCCCCCGGAGGATTTAGGGATTAGGCTCAGCTCATGAGGCCTGGCGGAAAGTATCCTTATGTACTCAGCGAGCTTGCCAGCCTGTT
>CRX.4704_full_mutant
TTCATTTATTTCACAGGTATATAATACATGCCATAGATGTGGAGTCAGAGGACAACCCAAGGGCATTGGCTCTCTCCTTCCCCCGGAGGGTTTAGGGGTTAGGCTCAGCTCATGAGGCCTGGCGGAAAGTATCCTTATGTACTCAGCGAGCTTGCCAGCCTGTT
>CRX.1295
TATCAATTATCTTCTTATATCACTCTCTACTTACTGAAGCATGTCTAATGCTTGCCAGTTCCAGCCAGTCTGACTAGATCGCTTGCCCCAGAAATCCCCATCTCTGCCTCCTGAGTGTTGGGGGTACAGGCAGTCCTGTGCCTGAATAGGTTTAAAATGGGCTC
>CRX.1295_full_mutant
TATCAATTATCTTCTTATATCACTCTCTACTTACTGAAGCATGTCTAATGCTTGCCAGTTCCAGCCAGTCTGACTAGATCGCTTGCCCCAGAACTCCCCATCTCTGCCTCCTGAGTGTTGGGGGTACAGGCAGTCCTGTGCCTGAATAGGTTTAAAATGGGCTC
>CRX.5097
GAGGGGGGAGGGCTAAGGAGGTTAATTCAGGGACTAAATAGAGTCTAAAGCAGTAGTCAGGAAGATAATCGCATTGTCCCACCCTTCCTTGAGGCTGCTACGGATTTGGAGTTTAGCAGATTAGTGGTGGGTAGGAAGGGTATAAGGCAGTGGCTGCCTCTGGG
>CRX.5097_full_mutant
GAGGGGGGAGGGCTAAGGAGGTTACTTCAGGGACTAAATAGAGTCTAAAGCAGTAGTCAGGAAGATAATCGCATTGTCCCACCCTTCCTTGAGGCTGCTACGGGTTTGGAGTTTAGCAGGTTAGTGGTGGGTAGGAAGGGTATAAGGCAGTGGCTGCCTCTGGG
>CRX.1890
TCTTTGTTCTTTGAGATAGGGTCTCACTCTGTAGCATTGACTGGCCTGGAACTTGGTGCCTAATCCAGGGTGACCTTGGACTCAGAGATTTACTTTCCTCTGGGATTAAAGGCCTGTGGCAGCACACATATCTTGTGTTTGTTTTGATTGCTCATTTAGTGTTT
>CRX.1890_full_mutant
TCTTTGTTCTTTGAGATAGGGTCTCACTCTGTAGCATTGACTGGCCTGGAACTTGGTGCCTACTCCAGGGTGACCTTGGACTCAGAGGTTTACTTTCCTCTGGGGTTAAAGGCCTGTGGCAGCACACATATCTTGTGTTTGTTTTGATTGCTCATTTAGTGTTT
>CRX.1307
GTGGGTATGTACACATAAGTGCAGGCTGTGTGGAGGTCAGAGCCATTGGATCTTCCTTTAGCTGCAGACTTAGGCAGCTGTAAGCCACTTAATGTGGGTCTGGGAACTGACATCTAGTCCTATGTAAGAACAATAAATGCTCTTAACTGCTGAGGCAGATCTTT
>CRX.1307_full_mutant
GTGGGTATGTACACATAAGTGCAGGCTGTGTGGAGGTCAGAGCCATTGGATCTTCCTTTAGCTGCAGACTTAGGCAGCTGTACGCCACTTAATGTGGGTCTGGGAACTGACATCTAGTCCTATGTAAGAACAATAAATGCTCTTAACTGCTGAGGCAGATCTTT
>CRX.2449
TCTGTGGTCACATTTGAATTTCAGAAAGATTAGCAGGGTCTACTACAGGTGCAATTCTGTAATTCTAGCTGCTGAAGGATTATGAGCCGAAGTTATCCTGGGCTACCTGGCAAATCCTAAATCAGCTTGAACAGCTTAGCAAGGCCCTACCCCAGGCAAAAAGT
>CRX.2449_full_mutant
TCTGTGGTCACATTTGAATTTCAGAAAGGTTAGCAGGGTCTACTACAGGTGCAATTCTGTAATTCTAGCTGCTGAAGGGTTATGAGCCGAAGTTATCCTGGGCTACCTGGCAACTCCTAAATCAGCTTGAACAGGTTAGCAAGGCCCTACCCCAGGCAAAAAGT
>CRX.2766
TTGGACTTCCCTTTGCAGCAGGAGAGATTAGTCTGCTCACTCAAGGCTTTTTGAGGAAGACAGATACGGATAAGCTGCTCTTAATGCCAAATCCAGACCGCGAGGAAGGACTAGCTTGTGCCCTGGCTGAGATGAGAGCAGAGCCCTAGGGATGGCAGCTTTGG
>CRX.2766_full_mutant
TTGGACTTCCCTTTGCAGCAGGAGAGGTTAGTCTGCTCACTCAAGGCTTTTTGAGGAAGACAGATACGGGTACGCTGCTCTTACTGCCAACTCCAGACCGCGAGGAAGGACTAGCTTGTGCCCTGGCTGAGATGAGAGCAGAGCCCTAGGGATGGCAGCTTTGG
>CRX.462
CAATGCTTGAAAATAAACGTTATAGGCTTGCAAACCACACCACTCACTAAATCTCTCAGCTTAGCTAGATCCAGATTATAGGTTTATCTTTCCTAGGGAGCTGGACAGGGTACCTCAGAGCCCTCTTTCCCCCGTTTTACTCCAGTCCCATAGAAGTGTTTTCA
>CRX.462_full_mutant
CAATGCTTGAAAATAAACGTTATAGGCTTGCAAACCACACCACTCACTAACTCTCTCAGGTTAGCTAGATCCAGGTTATAGGTTTATCTTTCCTAGGGAGCTGGACAGGGTACCTCAGAGCCCTCTTTCCCCCGTTTTACTCCAGTCCCATAGAAGTGTTTTCA
>CRX.4605
AAAAGTTTTGAAGGCACACTGTACATTTTAATAATCTTGCTTGCTTGTCTGGCATAGTTAGGGTGCTAAAGAAGATTATGAAAATAAAATCCCTGAGTATGATCTTGGCCATTAGACAGAGCTCTGAGCGCCTGTCAGTCCTTTGCTTTGTAGTCATGTGACCA
>CRX.4605_full_mutant
AAAAGTTTTGAAGGCACACTGTACATTTTACTACTCTTGCTTGCTTGTCTGGCATAGTTAGGGTGCTAAAGAAGGTTATGAAAATAAACTCCCTGAGTATGATCTTGGCCATTAGACAGAGCTCTGAGCGCCTGTCAGTCCTTTGCTTTGTAGTCATGTGACCA
>CRX.443
TTATAGGGAGTTCCTCTTCACTCCTGCCTAAGCTGTTCCCATCCCAGGTCACTGTCCCAGGGGCAGTTTCTCTAAGAGGCTTAGATGGTGACTCCAGATAAGCGGCTGCTCCTCTCGGTCATTACTGCCCTGGGGACTGCAGCTGAGTTTACAGTCAAGGCCAG
>CRX.443_full_mutant
TTATAGGGAGTTCCTCTTCACTCCTGCCTACGCTGTTCCCATCCCAGGTCACTGTCCCAGGGGCAGTTTCTCTAAGAGGGTTAGATGGTGACTCCAGATAAGCGGCTGCTCCTCTCGGTCATTACTGCCCTGGGGACTGCAGCTGAGTTTACAGTCAAGGCCAG
>CRX.2131
GGCTTTGGGGTACTGGCTAGAAGGCCCACAGGAGGAAGTTCAAGCTGTTTCAGACTGGAGCAGCCAAGACTCACCAGGTTATTAAAAGCATAATAGGATAAAAGGTGGATTATTTGTTGGCATTTCTTCTAGGCTCCTCCCAACAGTTACCTGGCAACAGCTAG
>CRX.2131_full_mutant
GGCTTTGGGGTACTGGCTAGAAGGCCCACAGGAGGAAGTTCAAGCTGTTTCAGACTGGAGCAGCCAAGACTCACCAGGTTATTAAAAGCATAATAGGATAAAAGGTGGGTTATTTGTTGGCATTTCTTCTAGGCTCCTCCCAACAGTTACCTGGCAACAGCTAG
>CRX.5236
ACACCAGTTAAACTGACTGTGGAGGGCAGGCATGTAATCCTAGGACTGAGAAGATGGAGGTAGGAGGATTAAAGTTGGCCGCCAGCTTCAGCCTAGATTAACTCCAATGAGCCCCTGCTTCAGTGCACAAAACGGCTCAGTGCTTAAAGTCTCTCCACTCCACA
>CRX.5236_full_mutant
ACACCAGTTAAACTGACTGTGGAGGGCAGGCATGTACTCCTAGGACTGAGAAGATGGAGGTAGGAGGGTTAAAGTTGGCCGCCAGCTTCAGCCTAGGTTAACTCCAATGAGCCCCTGCTTCAGTGCACAAAACGGCTCAGTGCTTAAAGTCTCTCCACTCCACA
>CRX.2075
GTGTATGTATTGAAATCTATTATAGCCATAGGGATTAGGATAATCCCTACAGAAAGCCAGGCAAGGTCCCCAGATGATTACTGACTTAGAAAGTGATTAGAAGGTGTCTTGGTGTCAGCATCTGAGCTCACAGGGGATGTTGCAGGTTAACAGGCCACTTAAGA
>CRX.2075_full_mutant
GTGTATGTATTGAAATCTATTATAGCCATAGGGGTTAGGATACTCCCTACAGAAAGCCAGGCAAGGTCCCCAGATGATTACTGACTTAGAAAGTGGTTAGAAGGTGTCTTGGTGTCAGCATCTGAGCTCACAGGGGATGTTGCAGGTTAACAGGCCACTTAAGA
>CRX.1804
ACAGAATGCTACATCTGCCTTTCCAGTTCCTCTCAATCTGTAACTGTTAATCAGTACATAATCTTGAGCCTGTGCTAAGTACCTAATCTCCTAAGTACCTAACCTCCCAACATTGTGCATTAGCTGCCTCTGTTGATGGAGGAGTGGAGACTTAGAGAAACTGG
>CRX.1804_full_mutant
ACAGAATGCTACATCTGCCTTTCCAGTTCCTCTCAATCTGTAACTGTTACTCAGTACATACTCTTGAGCCTGTGCTAAGTACCTACTCTCCTAAGTACCTAACCTCCCAACATTGTGCATTAGCTGCCTCTGTTGATGGAGGAGTGGAGACTTAGAGAAACTGG
>CRX.5801
AACCTCCCCTAACCCGGCTTATCTACATAAGCCACTAACTAAGGGTGTGCCGTGGCACCCTTAAGGCCATGACCTATAATGGGGACAGGGGATTTAAGGATAAGGATAGAAGTTTCCTTCTATCCGGCACCTCCCTGTGGGGGATAACAGGCTGGGGAGGAACC
>CRX.5801_full_mutant
AACCTCCCCTAACCCGGGTTATCTACATACGCCACTAACTAAGGGTGTGCCGTGGCACCCTTAAGGCCATGACCTATAATGGGGACAGGGGGTTTAAGGATAAGGATAGAAGTTTCCTTCTATCCGGCACCTCCCTGTGGGGGATAACAGGCTGGGGAGGAACC
>CRX.3114
GTCTGGTTAGGATTATTATCAGGGTGACAGCTCAGTGGGTAGAGTGCTTGCCTTGCACGCATGATTATCTCAGCTTAGTACATGACAGAGTGTGCTTGTACCCCCAGTACTAAGAGGCTTGGGAGGGACACAGATCCTACGAGCTCACTGGCTAGTCAGTCTAA
>CRX.3114_full_mutant
GTCTGGTTAGGGTTATTATCAGGGTGACAGCTCAGTGGGTAGAGTGCTTGCCTTGCACGCATGATTATCTCAGGTTAGTACATGACAGAGTGTGCTTGTACCCCCAGTACTAAGAGGCTTGGGAGGGACACAGATCCTACGAGCTCACTGGCTAGTCAGTCTAA
>CRX.4319
AGAAACCTGGGTGGAGCCCCATAGGCTAGTTATCACCAGCCTCAAGGGGGATTGGGGAGGGTAGTGCTAATCTCCTTACTGCGGGGTGGATCTTCAGCCCATACACACCCAGTGTTACAGAGGTCTGAGTCAAGGATCTCGCTCTGCCAGCTGCATGGCAGCTC
>CRX.4319_full_mutant
AGAAACCTGGGTGGAGCCCCATAGGCTAGTTATCACCAGCCTCAAGGGGGATTGGGGAGGGTAGTGCTACTCTCCTTACTGCGGGGTGGATCTTCAGCCCATACACACCCAGTGTTACAGAGGTCTGAGTCAAGGATCTCGCTCTGCCAGCTGCATGGCAGCTC
>CRX.2655
CTGGACGGCATTTAAAGCTGCAGCTTCGTGTTGCTGCCTCATTAAGAGACAGGTCTATTTAAAGGAAGAGAAGGCTTGATTAATCTGTTACACTTGCTGCTTCAAGATAATCTCACCCCCAGCTTTGTTAGGGATAGAGACTAAGGCTAAGGAACACATCATAA
>CRX.2655_full_mutant
CTGGACGGCATTTAAAGCTGCAGCTTCGTGTTGCTGCCTCATTAAGAGACAGGTCTATTTAAAGGAAGAGAAGGCTTGATTACTCTGTTACACTTGCTGCTTCAAGATACTCTCACCCCCAGCTTTGTTAGGGATAGAGACTAAGGCTAAGGAACACATCATAA
>CRX.451
ATATAGCCTTGGCTGGCCTTGACCCACAGTGTAGCCTAGGATGTGGACCTTGTAATCCTCCTCTGGCCTCCGTCTCCGGAGTAATAGGATTACAAGCAAGAGCCACCACGCCTGGTGTTAACGTATCTGCTACATGTATTCAGGTATCCGCTCCAGCTGCCTCC
>CRX.451_full_mutant
ATATAGCCTTGGCTGGCCTTGACCCACAGTGTAGCCTAGGATGTGGACCTTGTACTCCTCCTCTGGCCTCCGTCTCCGGAGTAATAGGGTTACAAGCAAGAGCCACCACGCCTGGTGTTAACGTATCTGCTACATGTATTCAGGTATCCGCTCCAGCTGCCTCC
>CRX.267
TAATAAAGCAGGGTCCACGCACAGTCTTCTGCATCTTCTGTAACAGGATGACTGACAGCCTACCTTTTATACACAGTTAATCCCACAGAATCCTGGACTCTAATCCTCACCTAATACTGCATTTGGTACATTGACTTGTATGTATGTGGTTTGTGCTGCTAATT
>CRX.267_full_mutant
TAATAAAGCAGGGTCCACGCACAGTCTTCTGCATCTTCTGTAACAGGATGACTGACAGCCTACCTTTTATACACAGTTACTCCCACAGAATCCTGGACTCTACTCCTCACCTACTACTGCATTTGGTACATTGACTTGTATGTATGTGGTTTGTGCTGCTAATT
>CRX.5828
CAGCCAAATGTATCAAAGCCTTTGAAACATAAAAGCAAGTGTTAGGCAGATTAGGGCACTGTTAATCCTCCTTGGGCTCAAATGTGCTAGCGCCCATTGCAGTGTTCCCATGTCTGATTAAACCTAGCTGGTGGAGGGGATAGTCACATGGGCACAGAGAATCG
>CRX.5828_full_mutant
CAGCCAAATGTATCAAAGCCTTTGAAACATAAAAGCAAGTGTTAGGCAGGTTAGGGCACTGTTACTCCTCCTTGGGGTCAAATGTGCTAGCGCCCATTGCAGTGTTCCCATGTCTGGTTAAACCTAGCTGGTGGAGGGGATAGTCACATGGGCACAGAGAATCG
>CRX.1123
GACTGAGTGAGCTGTGTCTCTCCTCCACAGCCTGCTTGCCGTCCCTTTGGGATAATCTGTCCTCCCTGAGTAAGCTGTTTACAGGTTCTGTCTATGCTTTCTGATGCTGGGGATAAACCCAGGACCTCACAATGCAAAGCAAGAAGAAATCAACCACTGAGTTA
>CRX.1123_full_mutant
GACTGAGTGAGCTGTGTCTCTCCTCCACAGCCTGCTTGCCGTCCCTTTGGGATACTCTGTCCTCCCTGAGTAAGCTGTTTACAGGTTCTGTCTATGCTTTCTGATGCTGGGGGTAAACCCAGGACCTCACAATGCAAAGCAAGAAGAAATCAACCACTGAGTTA
>CRX.130
GGGAGACAATGCTTAGCCGACAGAAAAGCACCCAGACTATGGATCAGGCTAAGCCTGGGCTGCATTGGCAGAGGATTAAGTAGGGTGATGCTTAAGCTCAAATCCTGCTTTGTCTTTTGTTTTAGCATTGTAACTGTGCTGCTCAGTGGGTCACTCACTGTGAC
>CRX.130_full_mutant
GGGAGACAATGCTTAGCCGACAGAAAAGCACCCAGACTATGGGTCAGGCTACGCCTGGGCTGCATTGGCAGAGGGTTAAGTAGGGTGATGCTTACGCTCAACTCCTGCTTTGTCTTTTGTTTTAGCATTGTAACTGTGCTGCTCAGTGGGTCACTCACTGTGAC
>CRX.1015
GAGCTAGTCTCCTTAGATTCAATCAATACTGGCTTAGCACCTGAGGCTGAACCAACCATGCCTCAAGGTGACAAAATGAGCAGAGATTAGCCAGGCCGGAAGAACTAATTCCCAGCAGCTTTCTCTAAGGATGCGGGAACTAAGTAGTTCCTTGGAGCCAGTGC
>CRX.1015_full_mutant
GAGCTAGTCTCCTTAGATTCAATCAATACTGGGTTAGCACCTGAGGCTGAACCAACCATGCCTCAAGGTGACAAAATGAGCAGAGGTTAGCCAGGCCGGAAGAACTACTTCCCAGCAGCTTTCTCTAAGGATGCGGGAACTAAGTAGTTCCTTGGAGCCAGTGC
>CRX.2799
TAGCTCCTTTTGTGCTCATCTGTCTTTAAGTGGCAAGCCGAGGCTCCAGGGCAGGGCAAGGAGCAGCACAAGTAATCTTGCAGATGACGCGGGATGTGAGGATCAGTGGTATTAGAGTGGCGTTAGGGATGCTGATGCTGGTCTCAGAGTACAGCGAGTATCCC
>CRX.2799_full_mutant
TAGCTCCTTTTGTGCTCATCTGTCTTTAAGTGGCAAGCCGAGGCTCCAGGGCAGGGCAAGGAGCAGCACAAGTACTCTTGCAGATGACGCGGGATGTGAGGGTCAGTGGTGTTAGAGTGGCGTTAGGGATGCTGATGCTGGTCTCAGAGTACAGCGAGTATCCC
>CRX.1999
GGCAGCCGTCAGGTAAGCACTTGCTATGCAAGCCTAAGGACTTAATCTGATCCCCAGCTCCATGTGCTAAAGGCAGATGTGGCAGTGTGTTCTTACAGTCTTAGTGCTGATAAGATGGGGACAGGAATTTAAGCTCCTGTCTTTACACCTGAGGGATGAGAACT
>CRX.1999_full_mutant
GGCAGCCGTCAGGTAAGCACTTGCTATGCAAGCCTAAGGACTTACTCTGCTCCCCAGCTCCATGTGCTAAAGGCAGATGTGGCAGTGTGTTCTTACAGTCTTAGTGCTGATAAGATGGGGACAGGAATTTACGCTCCTGTCTTTACACCTGAGGGATGAGAACT
>CRX.3531
TGGCTGTCACAGTGTGGGCAGGATTATTGCCAACCCTCAAAGTAAGGTGACCCAGGAGGGGCATAAGTAGATTATGATTATAAACACAATGCTTACGGATAAAGATTTATGCTACTTAAGGGAAGCATGAGAATGGCTAGCAAGGTGTGGATCAAAACAAACCA
>CRX.3531_full_mutant
TGGCTGTCACAGTGTGGGCAGGGTTATTGCCAACCCTCAAAGTAAGGTGACCCAGGAGGGGCATAAGTAGGTTATGATTATAAACACAATGCTTACGGGTAAAGATTTATGCTACTTAAGGGAAGCATGAGAATGGCTAGCAAGGTGTGGGTCAAAACAAACCA
>CRX.5662
GGCAGAGTGGCCATCAGCCACTTCCCTGACTGGGCCTGAGCTAGCAGACAGGAGATTAGAAACCCAACTAAGCTGAGGGCAGATTTAGGGTGTTGAGCTGGGAGTGAAAAGGAGGGCATGATAGCCGAGGAAGGCTTAGAAGAGCCCGGCCATTGAGCTAAAGC
>CRX.5662_full_mutant
GGCAGAGTGGCCATCAGCCACTTCCCTGACTGGGCCTGAGCTAGCAGACAGGAGGTTAGAAACCCAACTACGCTGAGGGCAGGTTTAGGGTGTTGAGCTGGGAGTGAAAAGGAGGGCATGATAGCCGAGGAAGGGTTAGAAGAGCCCGGCCATTGAGCTAAAGC
>CRX.6104
TTTGTCTGAAAGTATTAGCTCAGCTGTTTAGATTAAGATTATCACACGGCTTCTGAGGCAGACGTTAAGCAACGGGGATAAGTTTAAATGAATAGGATGCTTGACGCGCTCAAATGGGCTATTTGTTCTTCAGGGACTCGGGGGCCACACCGTGTCTCAAATGA
>CRX.6104_full_mutant
TTTGTCTGAAAGTGTTAGCTCAGCTGTTTAGGTTAAGGTTATCACACGGCTTCTGAGGCAGACGTTAAGCAACGGGGGTAAGTTTAAATGAATAGGATGCTTGACGCGCTCAAATGGGCTATTTGTTCTTCAGGGACTCGGGGGCCACACCGTGTCTCAAATGA
>CRX.4094
GTTCCTTGTTATCTGTACACACAGAAGAGATTTCTTTTAATCCTACTCTCTCAGGCATCACGTATTCTAGGTCACTCCTAAAGCTGAAAGCTCATCGGCTTTCCCAGAGCTTATGGAAATGCTTAAGGCCTGGAGGGAAAAAAAAATACTGGCTTCACACTAAT
>CRX.4094_full_mutant
GTTCCTTGTTATCTGTACACACAGAAGAGATTTCTTTTACTCCTACTCTCTCAGGCATCACGTATTCTAGGTCACTCCTAAAGCTGAAAGCTCATCGGCTTTCCCAGAGGTTATGGAAATGCTTAAGGCCTGGAGGGAAAAAAAAATACTGGCTTCACACTAAT
>CRX.4314
CTGTGGGCAGGGGCTGGTACCTACTGGAAGAGCCATGTTATTGGCATCTGTCTGGGCGTACCTGCTAGGGATAAACTTGGGATTACCCTGCTAATGAGGGCACTGCAGGGCGTCAGCGTGGCCAGGGCATACTCAGTCTCCTGACCTGGATTTAGGGGCAGGTA
>CRX.4314_full_mutant
CTGTGGGCAGGGGCTGGTACCTACTGGAAGAGCCATGTTATTGGCATCTGTCTGGGCGTACCTGCTAGGGGTAAACTTGGGGTTACCCTGCTAATGAGGGCACTGCAGGGCGTCAGCGTGGCCAGGGCATACTCAGTCTCCTGACCTGGGTTTAGGGGCAGGTA
>CRX.1585
ACCAGTGGCATTGAGGCTAAGAGATTAATTTTCATTTAGTAGGAGACAGGTTCAGGCTCCCTTCACTCTGAGTGTCCTACTAAAGGGATAAGAGCTAAAGAAAGAGCTGCTCAGTCACCTGCCACTGGAGCAAGGCAGCCGGGATTAACTCTAAGAGCTCTGCC
>CRX.1585_full_mutant
ACCAGTGGCATTGAGGCTAAGAGGTTAATTTTCATTTAGTAGGAGACAGGTTCAGGCTCCCTTCACTCTGAGTGTCCTACTAAAGGGGTAAGAGCTAAAGAAAGAGCTGCTCAGTCACCTGCCACTGGAGCAAGGCAGCCGGGGTTAACTCTAAGAGCTCTGCC
>CRX.168
TTAGTTTGAGTTACAGTAGGAGAACTTGTCTCAGCAAAACAAAGCCCATGGCTTATCTAGTGGCCCAAGCCTATAATCCTAGCTTCTTAGGGGACTAAGGCTGTCGCAACCCACCAGTTTCCTAATAGTCATAGAGAGACTTATATTTATTTAGTAAGCTTAGG
>CRX.168_full_mutant
TTAGTTTGAGTTACAGTAGGAGAACTTGTCTCAGCAAAACAAAGCCCATGGGTTATCTAGTGGCCCAAGCCTATACTCCTAGCTTCTTAGGGGACTAAGGCTGTCGCAACCCACCAGTTTCCTAATAGTCATAGAGAGACTTATATTTATTTAGTAAGGTTAGG
>CRX.6158
ACAACAAGGAGGAACAAAAGGTGTTCCTAAGAGCTCAGCTTAAGTATGGGAGGCTCTATATGCAAGTATTATGGGGATTTTGGCTGGGAGCTAGTCACATCAGCTTAGGGGATTAAGATAGATCAACCGACTGCCCAGGCAGGTACTGAGGTGAAGCTTGAAAG
>CRX.6158_full_mutant
ACAACAAGGAGGAACAAAAGGTGTTCCTAAGAGCTCAGGTTAAGTATGGGAGGCTCTATATGCAAGTATTATGGGGGTTTTGGCTGGGAGCTAGTCACATCAGGTTAGGGGGTTAAGATAGATCAACCGACTGCCCAGGCAGGTACTGAGGTGAAGCTTGAAAG
>CRX.3434
GTTGTATGTAAGGATGGCAGCTGGAACGTTTAGTAACTGTTGGGAGTTTAGCCTCCGTTAATCATAGTAAAGCCTGGCATTAGTCTGGATTACTCTAGTCCTTCTACCCAGCTGGACACTCATTGTTTAGTTACTAAAAGCGTCTTAGTTTCCTTGATAAAATA
>CRX.3434_full_mutant
GTTGTATGTAAGGATGGCAGCTGGAACGTTTAGTAACTGTTGGGAGTTTAGCCTCCGTTACTCATAGTAAAGCCTGGCATTAGTCTGGGTTACTCTAGTCCTTCTACCCAGCTGGACACTCATTGTTTAGTTACTAAAAGCGTCTTAGTTTCCTTGATAAAATA
>CRX.2738
TATTCACCAGAGACTACTGCTTGGACGTGGGTCTAAGCCGATAGAAAGCCTCTTAGCCACGCAGTGTTCAGGCCCCTAGAGTAGTAGCATTGAACCTTTCTCGGGATAAGCTTCTTAAGCACAAAAACCATGTCCGAGGTTGATGTATGTCAATTCGCAAGAAG
>CRX.2738_full_mutant
TATTCACCAGAGACTACTGCTTGGACGTGGGTCTACGCCGATAGAAAGCCTCTTAGCCACGCAGTGTTCAGGCCCCTAGAGTAGTAGCATTGAACCTTTCTCGGGGTAAGCTTCTTAAGCACAAAAACCATGTCCGAGGTTGATGTATGTCAATTCGCAAGAAG
>CRX.481
GCCCTGAGAAAAAGAGAGGGAGGAGGGTAGGGGTAGAGGGAGAGGGAGAACTAAAGCCATTAAGAGATTAGCCTGGGGAATAAACCCGGCAGGATCCCAGCTCTACTGAAACATAGGTATGAGCTGCCTCAGACAAAGAGCTTGCCATCCTGGGTGTAGCCACC
>CRX.481_full_mutant
GCCCTGAGAAAAAGAGAGGGAGGAGGGTAGGGGTAGAGGGAGAGGGAGAACTAAAGCCATTAAGAGGTTAGCCTGGGGAATAAACCCGGCAGGATCCCAGCTCTACTGAAACATAGGTATGAGCTGCCTCAGACAAAGAGCTTGCCATCCTGGGTGTAGCCACC
>CRX.288
CATCAGTGCCACAGCCTGGCCCCTGCTAAATCTCACACATGTCCTGACACGGCTCGTCTCCACATCCTCTAAGCAAATCCCATCTCATTCAGATTAACTGCCCGCCCTTCCAAGGTTTGACTGCCCGTTACCTTGGGCCATGCTCCCGCACTGTCCCCTCGGCT
>CRX.288_full_mutant
CATCAGTGCCACAGCCTGGCCCCTGCTAACTCTCACACATGTCCTGACACGGCTCGTCTCCACATCCTCTAAGCAACTCCCATCTCATTCAGGTTAACTGCCCGCCCTTCCAAGGTTTGACTGCCCGTTACCTTGGGCCATGCTCCCGCACTGTCCCCTCGGCT
>CRX.2118
GCAGGGTAGCAGCTGGGTGCCAGGTGAGGGAGGGCTGGGTTAGCTAGCAATCAGCCCCCCTGCTGCAGAATCCCTACCCGGTAATCCTCCAGCCACTCCTCCCAACCTGCTGCAGAATCCCTACCTGGTAATCCTCCAGCCACTCCTCCCAAGTTCTGAAACTG
>CRX.2118_full_mutant
GCAGGGTAGCAGCTGGGTGCCAGGTGAGGGAGGGCTGGGTTAGCTAGCAATCAGCCCCCCTGCTGCAGAATCCCTACCCGGTACTCCTCCAGCCACTCCTCCCAACCTGCTGCAGAATCCCTACCTGGTACTCCTCCAGCCACTCCTCCCAAGTTCTGAAACTG
>CRX.1923
TATGGTTGAATTAGGGGAAGGACTGAAGAAGCTTATGGGGAGGGCAACCATAAGCCTCAGTGGGGGAAGATGTGCTTAAGACTTTAGGCTCTAGGGAAGCCTGAGGCTCCAGGGAAGAGCCTAAGACTTGAGATTCCAGGGAAGGGGGGATGCCTGGTGGCGTG
>CRX.1923_full_mutant
TATGGTTGAATTAGGGGAAGGACTGAAGAAGCTTATGGGGAGGGCAACCATACGCCTCAGTGGGGGAAGATGTGCTTAAGACTTTAGGCTCTAGGGAAGCCTGAGGCTCCAGGGAAGAGCCTAAGACTTGAGATTCCAGGGAAGGGGGGATGCCTGGTGGCGTG
>CRX.3577
GATGATGCTCAGCATTCTGTAAGGCGTGCCAAGTGCTACTCTGAAGGTTTTACTCACATTAATCCAAGTAATCCTTTCAGTAGCCCTATAAATGGATAGATTAACTAGCTTGACTGTGCTGAGCACTGCATACAAAACATTACCTTGTATACCTTAAATATGGA
>CRX.3577_full_mutant
GATGATGCTCAGCATTCTGTAAGGCGTGCCAAGTGCTACTCTGAAGGTTTTACTCACATTACTCCAAGTACTCCTTTCAGTAGCCCTATAAATGGATAGGTTAACTAGCTTGACTGTGCTGAGCACTGCATACAAAACATTACCTTGTATACCTTAAATATGGA
>CRX.3859
TTGCACTGGTTCTCTGCAAAGGTTGCTGAGAGGGCCAGAGGAGATAACAGAAATACAAACACCAGGACCGCTTACCAGCGGGGGGAGGCTGTAAGCTCCTTAAGTTGGAGGATTGTGACCTGCTATGCTTCTGTCCTCTCTGCCCGGAGGAGTGCATGGAGCTT
>CRX.3859_full_mutant
TTGCACTGGTTCTCTGCAAAGGTTGCTGAGAGGGCCAGAGGAGATAACAGAAATACAAACACCAGGACCGCTTACCAGCGGGGGGAGGCTGTACGCTCCTTAAGTTGGAGGATTGTGACCTGCTATGCTTCTGTCCTCTCTGCCCGGAGGAGTGCATGGAGCTT
>CRX.4852
CTTGAGCCCCAGGACCTCTGAGCGGGACTGTATTTGGTGATGATATTTAAGAAGGTGATTAAGTTAGAATGAGGTCACCAGGATGGCCCTAATCCACACAACAGCGTCATCATAAGAAGAGATTAGTGCGTAGACACAGACAGACCTTGTGAGAGACAGAATGG
>CRX.4852_full_mutant
CTTGCGCCCCAGGACCTCTGAGCGGGACTGTATTTGGTGATGATATTTAAGAAGGTGGTTAAGTTAGAATGAGGTCACCAGGATGGCCCTACTCCACACAACAGCGTCATCATAAGAAGAGGTTAGTGCGTAGACACAGACAGACCTTGTGAGAGACAGAATGG
>CRX.935
ATGGTTCTTTTTCACCCAGGCCTGTGTGCGTGCTAGCTAGGCAAGCACTATATCCCCAGCCCAACCCATGTTCTTAAGCAGCTTCTGGGGATGGAAGAGGAGGATTAAGCAGATGCCAGTTTTGTAGTCAGTGCCAGAACCTTAGTACTCTCTCTCCAAGGCCC
>CRX.935_full_mutant
ATGGTTCTTTTTCACCCAGGCCTGTGTGCGTGCTAGCTAGGCAAGCACTATATCCCCAGCCCAACCCATGTTCTTAAGCAGCTTCTGGGGATGGAAGAGGAGGGTTAAGCAGATGCCAGTTTTGTAGTCAGTGCCAGAACCTTAGTACTCTCTCTCCAAGGCCC
>CRX.1402
CAGCCCTCAGAGTGCGCTCAGCTGTGTCATTACATCCAGCATCCGTCTGCAGCTCCTCTGCACCTGCAGCTTCTGCTAATCTTGGGTCACGTGTGTTTTGTGTAGCCATAACTGAAGGTAATCAGCTTGGGATGAGATCACCAGGTTGCTTTACTTTGAGACTA
>CRX.1402_full_mutant
CAGCCCTCAGAGTGCGCTCAGCTGTGTCATTACATCCAGCATCCGTCTGCAGCTCCTCTGCACCTGCAGCTTCTGCTACTCTTGGGTCACGTGTGTTTTGTGTAGCCATAACTGAAGGTAATCAGCTTGGGATGAGATCACCAGGTTGCTTTACTTTGAGACTA
>CRX.6273
AGTGGGGCCAAGCAGGACCTCCAACACTGAGAGCCAAGATAAGCCCTGACTCTCTCTCTGTAAGTCGATTATCTGGGGCGTCGTCTGTCACGGTGGAGGAACGCTGACTAACACCGTGGGGATTTAGGTATTTACAATTTTCCCTGATTGCACAAGCAACGCTC
>CRX.6273_full_mutant
AGTGGGGCCAAGCAGGACCTCCAACACTGAGAGCCAAGATACGCCCTGACTCTCTCTCTGTAAGTCGATTATCTGGGGCGTCGTCTGTCACGGTGGAGGAACGCTGACTAACACCGTGGGGGTTTAGGTATTTACAATTTTCCCTGATTGCACAAGCAACGCTC
>CRX.1411
TGACATTGTATTGTTCCTTTTGACTTCCTGCCTCCTTTTCCTTCTGTAATCCTCTTCCACTCCCTCCCCCTTTCCCCTCCTCCTTTCCCCTCCCCTTCCCCCTCCATAAATCTTTAACCCTAAACCCCTGCCTTAGGCTTTGCTCCTAAGGACCTAACCTAATA
>CRX.1411_full_mutant
TGACATTGTATTGTTCCTTTTGACTTCCTGCCTCCTTTTCCTTCTGTACTCCTCTTCCACTCCCTCCCCCTTTCCCCTCCTCCTTTCCCCTCCCCTTCCCCCTCCATAAATCTTTAACCCTAAACCCCTGCCTTAGGCTTTGCTCCTAAGGACCTAACCTAATA
>CRX.2207
ACAGCACAGATTCAGTGGCTCAGGAACTGATGGATTGGGTTAATCTAATAAGCCCGAGGAAGCAGGTCTCTGTACAACACACTTTTTCATAAGCCCATTACGATTTGAGAGTGTAAGCTCTTCATGCCTACCCGCCTATAGGAAGCAAGCATACATCACTGTCA
>CRX.2207_full_mutant
ACAGCACAGATTCAGTGGCTCAGGAACTGATGGATTGGGTTACTCTACTACGCCCGAGGAAGCAGGTCTCTGTACAACACACTTTTTCATACGCCCATTACGATTTGAGAGTGTACGCTCTTCATGCCTACCCGCCTATAGGAAGCAAGCATACATCACTGTCA
>CRX.5905
CATAGACAGGAATGTCTGTGTGAGGAGCTTTCGAGCTTATCCCCAGCTTAGGCTTCCTTCTCCTGCTGCCCCTCATTCTAGTACCTGCTGAGCAAATGAATAATTCTCTTCTCTCATTTGCAGTGCTGCCTGAAAGGTATTTATAGTATGTGATCATCTGCCCC
>CRX.5905_full_mutant
CATAGACAGGAATGTCTGTGTGAGGAGCTTTCGAGGTTCTCCCCAGGTTAGGCTTCCTTCTCCTGCTGCCCCTCATTCTAGTACCTGCTGAGCAAATGAATAATTCTCTTCTCTCATTTGCAGTGCTGCCTGAAAGGTATTTATAGTATGTGATCATCTGCCCC
>CRX.2773
CCCTCTCCCTCTCCCTCTGTCTCTCACCCACCACTATTTTCAAAGGGTGAACCTTTAAGAGGATCAGAAACTGGGCTTGTAATCGTCTTACAACGATGCCTGCCTGTCTCACTGTGTGGGCATTTGTACTGAAGACGGAAGGGCATCCTTGCTTTGTGGTGGGC
>CRX.2773_full_mutant
CCCTCTCCCTCTCCCTCTGTCTCTCACCCACCACTATTTTCAAAGGGTGAACCTTTAAGAGGGTCAGAAACTGGGCTTGTAATCGTCTTACAACGATGCCTGCCTGTCTCACTGTGTGGGCATTTGTACTGAAGACGGAAGGGCATCCTTGCTTTGTGGTGGGC
>CRX.5970
CATGCTGACAGGATAGGATAATCAGCTAATACCCGACCCTGCTGTGTCCAGAGCCAGGAACAGACACATAACAATGTCGGTCAGGCTATCTTCTAAGAGCCTTAGCCAGCCTGCTTATACCTCAGAGCATGTCTGCCCTCAGTAATTATCCCAATTCATGCTCA
>CRX.5970_full_mutant
CATGCTGACAGGATAGGATAATCAGCTACTACCCGACCCTGCTGTGTCCAGAGCCAGGAACAGACACATAACAATGTCGGTCAGGCTATCTTCTAAGAGCCTTAGCCAGCCTGCTTATACCTCAGAGCATGTCTGCCCTCAGTAATTATCCCAATTCATGCTCA
>CRX.6110
AGAAATCTGCCTTGCTTGATTTGTGTGTCCGTAATCTACTTAGGCAGAGACCTTTCCTTGTGTTCTAATATCAAATAGGCTTTAGCTTAGGCAGGTCTAATGGGACCTTGTCATTGGTGGAAGCTTAATAAGGTATCAGGAGATTGCAAGTAAATTTCATTAAG
>CRX.6110_full_mutant
AGAAATCTGCCTTGCTTGATTTGTGTGTCCGTACTCTACTTAGGCAGAGACCTTTCCTTGTGTTCTAATATCAAATAGGCTTTAGCTTAGGCAGGTCTAATGGGACCTTGTCATTGGTGGAAGGTTAATAAGGTATCAGGAGATTGCAAGTAAATTTCATTAAG
>CRX.1146
ACCTTCCTTTCTCAGGAACACCCTGCTGGCTTCCTGAGTACAGCAGATAGCCACTTCCCGGGGAGGGCTAATCCTCCTCTGATAGGTGTGGTGAAGCTTGCTAAAACCCAAGCTAAAACCCATCCAGGCTGAGGGAAAGAGACCTGTGTGCTGTGCTGGGCAGT
>CRX.1146_full_mutant
ACCTTCCTTTCTCAGGAACACCCTGCTGGCTTCCTGAGTACAGCAGATAGCCACTTCCCGGGGAGGGCTACTCCTCCTCTGATAGGTGTGGTGAAGCTTGCTAAAACCCAAGCTAAAACCCATCCAGGCTGAGGGAAAGAGACCTGTGTGCTGTGCTGGGCAGT
>CRX.5724
CATGGAAAGATGAAACGCACTTGACAGCTTCTCAGGAGAGCAGTCACTAAGCATATCACTCCTGACGGTGGGTAAGCCATGCAAAGCCTCTGGTTTAAGGCTAAGAGCCTGAGCGGCATTAGGAGTTGAGCTGACAGGAAGTGAAAAGCTCCAAGCTAACATAT
>CRX.5724_full_mutant
CATGGAAAGATGAAACGCACTTGACAGCTTCTCAGGAGAGCAGTCACTAAGCATATCACTCCTGACGGTGGGTACGCCATGCAAAGCCTCTGGTTTAAGGCTAAGAGCCTGAGCGGCATTAGGAGTTGAGCTGACAGGAAGTGAAAAGCTCCAAGCTAACATAT
>CRX.4391
ATGCATGAGACCCTGGGCTTGATCCCTGGTACTGCATAAACCAGACACTCCTGTGATCCCAGCACTTAGGAGGTGGATTAAAGGCTGGAGGATTAGGAAGGAGTTCAAGGTCATTTTCTCACACACAACAGGTTCAATGCTAGTTAGCCTGGGTTACATGAAAC
>CRX.4391_full_mutant
ATGCATGAGACCCTGGGCTTGCTCCCTGGTACTGCATAAACCAGACACTCCTGTGCTCCCAGCACTTAGGAGGTGGGTTAAAGGCTGGAGGGTTAGGAAGGAGTTCAAGGTCATTTTCTCACACACAACAGGTTCAATGCTAGTTAGCCTGGGTTACATGAAAC
>CRX.851
CTTCTAAAGTTTCCATAAACCTGGGATCATAGATCTCTGTTGCATGGAACACCACTGTAATCCCACAGCACTAAGTACTTTTAAAGCTGACACCTACTTACTGTAAGCTCAGCTTCTCTTACCCAGCTGTCATGTATGCAGGATACCAGACAGCACTAGATGCC
>CRX.851_full_mutant
CTTCTAAAGTTTCCATAAACCTGGGGTCATAGATCTCTGTTGCATGGAACACCACTGTACTCCCACAGCACTAAGTACTTTTAAAGCTGACACCTACTTACTGTACGCTCAGCTTCTCTTACCCAGCTGTCATGTATGCAGGATACCAGACAGCACTAGATGCC
>CRX.3465
GATTGTTAGAGATAAAAATATTAAGCAGCTTATTTTATGTTCACTGCTGTTGTCCTAAGCTAACTGCAGGTTTGCTAAGCCAGCATAATCTGTGGTTTGTCCAAATCTACAAGGTCAAGGACACCCTGAAGAGACTGTTGGAACTGAGACTGGAGGGTTGAGAT
>CRX.3465_full_mutant
GATTGTTAGAGATAAAAATATTAAGCAGGTTATTTTATGTTCACTGCTGTTGTCCTAAGCTAACTGCAGGTTTGCTACGCCAGCATACTCTGTGGTTTGTCCAAATCTACAAGGTCAAGGACACCCTGAAGAGACTGTTGGAACTGAGACTGGAGGGTTGAGAT
>CRX.2734
CCAGCCGGAGGAGGCCTACAGAGCACACAGCTTTGTTCTCAGCCTGAGACTTAAGGAGCTTTGAGATTTACATGGAAGCTATCTCAAACAATTAAGACTCACCCTTATCCTTGTAAACGGCAGGGATGATTGCCCTGGTAAGTACTTTTGTAAACAGAGTTGCA
>CRX.2734_full_mutant
CCAGCCGGAGGAGGCCTACAGAGCACACAGCTTTGTTCTCAGCCTGAGACTTAAGGAGCTTTGAGGTTTACATGGAAGCTATCTCAAACAATTAAGACTCACCCTTATCCTTGTAAACGGCAGGGATGATTGCCCTGGTAAGTACTTTTGTAAACAGAGTTGCA
>CRX.1484
CCATGACAGAAATTACTGTAGTGTTTCCTTTGCAGTACCTAGTGCCACTGCAAACCGTTATAGTCTTTTTCTAAGCTCCATTAAGACCATAAGCTTTGTCCTCAGCCTGCCTTATGGTCTGAGCCTCCTACTCTGTAACCGACTCAGGATGACAGTTTCTGAAT
>CRX.1484_full_mutant
CCATGACAGAAATTACTGTAGTGTTTCCTTTGCAGTACCTAGTGCCACTGCAAACCGTTATAGTCTTTTTCTACGCTCCATTAAGACCATAAGCTTTGTCCTCAGCCTGCCTTATGGTCTGAGCCTCCTACTCTGTAACCGACTCAGGATGACAGTTTCTGAAT
>CRX.402
ACACACTTTCCCTTACCTCCAATGCAGTCAGAAGAGGTTGTGTTTGTAAAGAGGATTATCACCTGCTGGATCCTCTTCCACTGTGAGGCTAAGCCCCTCAAGGTCATCCAACTATGGCAGGTGTTGGCCATACTATCTGACCCTGCCAGAGCTGAAATCTTACC
>CRX.402_full_mutant
ACACACTTTCCCTTACCTCCAATGCAGTCAGAAGAGGTTGTGTTTGTAAAGAGGGTTATCACCTGCTGGATCCTCTTCCACTGTGAGGCTACGCCCCTCAAGGTCATCCAACTATGGCAGGTGTTGGCCATACTATCTGACCCTGCCAGAGCTGAAATCTTACC
>CRX.3431
CTGTCGACTCTTTCTCTAAGACTCTGAACCAGATAAGCAGGCCACTGGTTTCTGTTTCTAAAGAGTGTTCTTCTAATCCTCAGCTGTGCTTTAAGGATTTGCACAGTCCGTCCCTTTAAGACGCCATGATCATAAGAGCTCCTGTGTGCCAACTATATATGAAC
>CRX.3431_full_mutant
CTGTCGACTCTTTCTCTAAGACTCTGAACCAGATAAGCAGGCCACTGGTTTCTGTTTCTAAAGAGTGTTCTTCTACTCCTCAGCTGTGCTTTAAGGGTTTGCACAGTCCGTCCCTTTAAGACGCCATGATCATAAGAGCTCCTGTGTGCCAACTATATATGAAC
>CRX.5171
ATGCTGGAGGCCACAAGACAGGATTTTCCTACTCTGAGGACACCTCAGCTTTGCTTTAAGGCCTCTCAGTTGATTGGATGAAGTCCACCCAGATGATGGAGGCTAATCTTTCCTTGAGTCACCAGATTGTGGATTTAATGGCCTCTACAAAGCCTCTCACGGAA
>CRX.5171_full_mutant
ATGCTGGAGGCCACAAGACAGGGTTTTCCTACTCTGAGGACACCTCAGCTTTGCTTTAAGGCCTCTCAGTTGATTGGATGAAGTCCACCCAGATGATGGAGGCTACTCTTTCCTTGAGTCACCAGATTGTGGGTTTAATGGCCTCTACAAAGCCTCTCACGGAA
>CRX.1630
GATGCAATTAGGAAGCAGGTTCTTCAGGTTACCCCTGTAATCACTCAACCAGGTCACGGCTTATTCTACCCTGCTGGGCTCGCAGGCTCTCTGGGCTCAGGATGGCAGAGGAGAACTGCCTAAGCCAATCAGGGGCTTCCAGCTTGTTGTCTGTATTGTAATTA
>CRX.1630_full_mutant
GATGCAATTAGGAAGCAGGTTCTTCAGGTTACCCCTGTACTCACTCAACCAGGTCACGGGTTATTCTACCCTGCTGGGCTCGCAGGCTCTCTGGGCTCAGGATGGCAGAGGAGAACTGCCTACGCCAATCAGGGGCTTCCAGCTTGTTGTCTGTATTGTAATTA
>CRX.1704
TGGGGTAGCAGGTGGAAGATTAGAAACATAGCTAAGCTGAGGGCAGATTTAGGGTGCTGAGCAAGGAGAAGATAACTGGGCAACTAAGTTGGGGACAGAATTAGGAGGTGTTGAGCTGGGAGTGAAGAAGATAAGGGCATGTTAGCTGTGGGAGGCTTAGTGTC
>CRX.1704_full_mutant
TGGGGTAGCAGGTGGAAGGTTAGAAACATAGCTACGCTGAGGGCAGGTTTAGGGTGCTGAGCAAGGAGAAGATAACTGGGCAACTAAGTTGGGGACAGAGTTAGGAGGTGTTGAGCTGGGAGTGAAGAAGATAAGGGCATGTTAGCTGTGGGAGGGTTAGTGTC
>CRX.3435
TGGTTCATGGTAACTTTTTTCCTCCTGACCCAGTTTGCACTCAGAGATCCCACCTCCTAATAGCATCACTCTGGGAGAATTAGTATTTTAATTCCCTAAGCAGTTGGCACAGAACAACAGGATATTAGTAAGCTTAGGGAGTTGAGGGCTCTCCTCATTTTTTA
>CRX.3435_full_mutant
TGGTTCATGGTAACTTTTTTCCTCCTGACCCAGTTTGCACTCAGAGATCCCACCTCCTAATAGCATCACTCTGGGAGAGTTAGTATTTTACTTCCCTAAGCAGTTGGCACAGAACAACAGGATATTAGTAAGGTTAGGGAGTTGAGGGCTCTCCTCATTTTTTA
>CRX.5987
CAGAGACGTAAGGGAGGGGCTAGAGAGGAGGCACACTGCTTAAGGCACTTAAAGGATAAGTAAGAGGATAAGAGTTTGCATCCCTACAAACCCACATAAATGCTGGGTAGGCACGGCAGCCACTCTGTAATTCCAGACTCCTAAGGTAAAGACAGAGCTAGTTG
>CRX.5987_full_mutant
CAGAGACGTAAGGGAGGGGCTAGAGAGGAGGCACACTGCTTAAGGCACTTAAAGGATAAGTAAGAGGATAAGAGTTTGCATCCCTACAAACCCACATAAATGCTGGGTAGGCACGGCAGCCACTCTGTACTTCCAGACTCCTAAGGTAAAGACAGAGCTAGTTG
>CRX.2313
AATGGTGGGATTAAATGTGTGTTCCCACACACACTCAGCTAGAATCTTAATTATGTGTACATGCATGTAATGCCAGAGACATTAGATCCTCCCTGAGTTGGAGCTTAAGTTCTTTGTAAGCTGCCCCATGTGGGTTCTGGGAATTATGGGGATTTGAATGAAAA
>CRX.2313_full_mutant
AATGGTGGGGTTAAATGTGTGTTCCCACACACACTCAGCTAGAATCTTAATTATGTGTACATGCATGTAATGCCAGAGACATTAGATCCTCCCTGAGTTGGAGGTTAAGTTCTTTGTAAGCTGCCCCATGTGGGTTCTGGGAGTTATGGGGGTTTGAATGAAAA
>CRX.1620
CTTGTGCATTTTCATCTCATCACCTTATCTGAAAACCTGATTGAACTGGGAGATTAGGGATGTTAGAGCAGGTCAGGTCTCTTGTTGCACAAAAGTCCTTCTGCACGTTTTACTATGTAAGCCTTTAATAGGGTTAGCTAGAAGCTGAGCAAAGCCATTACTCC
>CRX.1620_full_mutant
CTTGTGCATTTTCATCTCATCACCTTATCTGAAAACCTGATTGAACTGGGAGGTTAGGGATGTTAGAGCAGGTCAGGTCTCTTGTTGCACAAAAGTCCTTCTGCACGTTTTACTATGTACGCCTTTAATAGGGTTAGCTAGAAGCTGAGCAAAGCCATTACTCC
>CRX.3316
TTAAAAGTATATCTCTTGGACGAATCCAGTGTAAGCCGGGAACCCAGGGGAAACTGCACATTAAGCCACTTCCTAAGCTGCTAATGACTTGCAGTCTATCCCTGAGAAATCTGACCTTCTAGAAACTTCTTCATTAACAGGGCTTTATTTAAGACATCTCTTAA
>CRX.3316_full_mutant
TTAAAAGTATATCTCTTGGACGAATCCAGTGTACGCCGGGAACCCAGGGGAAACTGCACATTACGCCACTTCCTACGCTGCTAATGACTTGCAGTCTATCCCTGAGAAATCTGACCTTCTAGAAACTTCTTCATTAACAGGGCTTTATTTAAGACATCTCTTAA
>CRX.3458
ACCATTAAAAAGAGTGCTTCACTAAGTTCACCCAAACTAGACTCAGCTTGTAATTCTCTCACGTCAGCTTCCTGAGCAGTCTTCAAAGAGATTTGTGTGAGCTGTAACCTATAAATAAAGGCTTAGTGCCCCTTCTCACAGAGAGCTGCTTTGTATTAGGTTTC
>CRX.3458_full_mutant
ACCATTAAAAAGAGTGCTTCACTAAGTTCACCCAAACTAGACTCAGCTTGTAATTCTCTCACGTCAGCTTCCTGAGCAGTCTTCAAAGAGGTTTGTGTGAGCTGTAACCTATAAATAAAGGGTTAGTGCCCCTTCTCACAGAGAGCTGCTTTGTGTTAGGTTTC
>CRX.6258
AGTTAGGGGTTAAGGCTAGTCTCTCAGTTAGTTAGGGGTTAAGGCTAGTCTCAGTTAAGCTGCTTCACCCTGTGACCTGTCCCTAGGGAATCCCTGGCTGTCAGCTGCATCAGGGACTCCACCCTTTCACCCCGGGGGTTCATTCTTTCCCTGTGAACTCACTC
>CRX.6258_full_mutant
AGTTAGGGGTTAAGGCTAGTCTCTCAGTTAGTTAGGGGTTAAGGCTAGTCTCAGTTACGCTGCTTCACCCTGTGACCTGTCCCTAGGGAATCCCTGGCTGTCAGCTGCATCAGGGACTCCACCCTTTCACCCCGGGGGTTCATTCTTTCCCTGTGAACTCACTC
>CRX.4601
CTCAACGCTCATTCAGAACCGCTGACGCTCAAATACGCTGAAATAGTACTTGCAGACACATTTAGGTCAAGACTTTGTAGTTAATCTTCAGGGGTGCTCTAATCTCATTTGTGGGTCATGCCTCCTCTCCAGTGGCTGCGCAAGGACAAGTATACTATAACATT
>CRX.4601_full_mutant
CTCAACGCTCATTCAGAACCGCTGACGCTCAAATACGCTGAAATAGTACTTGCAGACACATTTAGGTCAAGACTTTGTAGTTACTCTTCAGGGGTGCTCTACTCTCATTTGTGGGTCATGCCTCCTCTCCAGTGGCTGCGCAAGGACAAGTATACTATAACATT
>CRX.680
GCACTCGAAGGCATCGTCTGAGTCTCTGGAATGTAGTCCCTGAAGAGGAGGGAGGATGGCTGTGACACAGATTGCCTGCTCTTTAATCCTTTATGTGCAGGCTGAAGCATTATTGAATTAGGTACAGGGTGGACTTGGTGGTGCTGAAACTTGCAGTTTGCAAA
>CRX.680_full_mutant
GCACTCGAAGGCATCGTCTGAGTCTCTGGAATGTAGTCCCTGAAGAGGAGGGAGGATGGCTGTGACACAGATTGCCTGCTCTTTACTCCTTTATGTGCAGGCTGAAGCATTATTGAATTAGGTACAGGGTGGACTTGGTGGTGCTGAAACTTGCAGTTTGCAAA
>CRX.893
TGCAGGCTGAGGCTGCCCTGAACCTGTGGGATTGAAATGTGTTGCTGTGCTATTCCGAGGCGAATTGGGGCTATGCAAATCATCTTGTTGTACTTCCTGTAGCTGACTGAGCAAGCCTAGTGATAATCTTGTGGCCTCCCTGGTCTGATTGGATTTGGCCACAT
>CRX.893_full_mutant
TGCAGGCTGAGGCTGCCCTGAACCTGTGGGATTGAAATGTGTTGCTGTGCTATTCCGAGGCGAATTGGGGCTATGCAAATCATCTTGTTGTACTTCCTGTAGCTGACTGAGCAAGCCTAGTGATACTCTTGTGGCCTCCCTGGTCTGATTGGGTTTGGCCACAT
>CRX.2888
GTTTACCAGAAAAGCAAATCTCCTAAATCAGGCTTCTGTTTGTCAGGAACCACTCCTAATCCTCCAGAAATCCCCTTAACCTTTCCCAAAGGCTAACAACCTCAGCAAGGGCACTTAGTTCCTGCTTATTCCCAACAGCCTGCACCGTCCCGGCCCACTGTCAT
>CRX.2888_full_mutant
GTTTACCAGAAAAGCAACTCTCCTAAATCAGGCTTCTGTTTGTCAGGAACCACTCCTACTCCTCCAGAACTCCCCTTAACCTTTCCCAAAGGCTAACAACCTCAGCAAGGGCACTTAGTTCCTGCTTATTCCCAACAGCCTGCACCGTCCCGGCCCACTGTCAT
>CRX.4273
ACATACACACTCATAGAGAAAGAAGGCACAGGAGGGTTGGGGGAAGGGAAGGGAAGAGGAAAGGGGAGGGAGAAGAAGCCTCCAGAAGCAAAGCTGCTAACCCAGGGCTTGGATGGAGATGAGCGGCTTAGACAGCATACTGAGCCAGCATGGGGGGGGGTGGG
>CRX.4273_full_mutant
ACATACACACTCATAGAGAAAGAAGGCACAGGAGGGTTGGGGGAAGGGAAGGGAAGAGGAAAGGGGAGGGAGAAGAAGCCTCCAGAAGCAAAGCTGCTAACCCAGGGCTTGGATGGAGATGAGCGGGTTAGACAGCATACTGAGCCAGCATGGGGGGGGGTGGG
>CRX.3788
ATTATTTGAACTGTTCTAACAGAACAAATGGGGATTACTACTAACTAGGCCATTTGGCCTTAGGTATTCAGGACTGGAGGGAAGAAGGGCTCCCTCTTGGTGGCATTTACACAGCTAATTACCACAAAGCTCCCTCTTGGTGGCATTTACTCGGCTAACTACCA
>CRX.3788_full_mutant
ATTATTTGAACTGTTCTAACAGAACAAATGGGGGTTACTACTAACTAGGCCATTTGGCCTTAGGTATTCAGGACTGGAGGGAAGAAGGGCTCCCTCTTGGTGGCATTTACACAGCTAATTACCACAAAGCTCCCTCTTGGTGGCATTTACTCGGCTAACTACCA
>CRX.4159
CTGTGCACTTTATGAAAGCAATAGTGTCTGTTTACCACTGATACTGCCACTAAGCACTGTAATAGAGCCTTGGCAAACACTTGCTGAAGGGATAACGAGACGCTTAATCTGCACTGACCTTCAAGTCACTTTGGTTCTGCTGCAGAGCAGGGAGCTCTTGCCGA
>CRX.4159_full_mutant
CTGTGCACTTTATGAAAGCAATAGTGTCTGTTTACCACTGATACTGCCACTAAGCACTGTAATAGAGCCTTGGCAAACACTTGCTGAAGGGATAACGAGACGCTTACTCTGCACTGACCTTCAAGTCACTTTGGTTCTGCTGCAGAGCAGGGAGCTCTTGCCGA
>CRX.341
ATGGCAAGATCCTAACCACTGAGCCATCTCCTTAGCTCTGCTCTCCGTGTCTGTAGCTCAGCTTCCTATACCATAATCTCCTTAAGTATCCTTCCCTAAGCCCCACCAGGACAACAGAATGACTAAGCTTCAGATGTGAATGTGGGTCAGCTAATGCAAAGAGA
>CRX.341_full_mutant
ATGGCAAGATCCTAACCACTGAGCCATCTCCTTAGCTCTGCTCTCCGTGTCTGTAGCTCAGCTTCCTATACCATACTCTCCTTAAGTATCCTTCCCTACGCCCCACCAGGACAACAGAATGACTACGCTTCAGATGTGAATGTGGGTCAGCTAATGCAAAGAGA
>CRX.4189
GCATCTCCCAACTGGCGCCACACCTGAGCCCTCGGTAAGCCCTTCCACCCTTTAATTAGGTCATCTACTTGCAGGAGATGTGCTGTGCGGTAATACTGGTTAATTCCACGGATAAGCCCACTATTCAATTTTCTCTGTTGTGAAGTTCATTCTTTGAGACAGAG
>CRX.4189_full_mutant
GCATCTCCCAACTGGCGCCACACCTGAGCCCTCGGTACGCCCTTCCACCCTTTAATTAGGTCATCTACTTGCAGGAGATGTGCTGTGCGGTAATACTGGTTACTTCCACGGGTACGCCCACTATTCAATTTTCTCTGTTGTGAAGTTCATTCTTTGAGACAGAG
>CRX.6108
TACTGTGTCTTAAAAACAACTGTAAGGGATTAGAGACAGAGGGTGCCTTAATGCATAATGCTAAGACAGACTGACAGGTACAGCTCGGTGCTAATCTGGCTCTTCTTGGGGTGGGGGCAGGTGGTTTGCAGGTGATTAAGTCACCCTCCTGCCCCACCCCCCAC
>CRX.6108_full_mutant
TACTGTGTCTTAAAAACAACTGTAAGGGGTTAGAGACAGAGGGTGCCTTAATGCATAATGCTAAGACAGACTGACAGGTACAGCTCGGTGCTACTCTGGCTCTTCTTGGGGTGGGGGCAGGTGGTTTGCAGGTGGTTAAGTCACCCTCCTGCCCCACCCCCCAC
>CRX.1595
CTTCCATGTGCTGTACGTAGGTAAAACTATTATTGTAGGAAAATCTTCTAAGGTCACATGTGTCGAGGCCCTTTAATCCTCTCAGTAAAGTCTGCCCTGTGGGAGAAGCAATCCTACAGTCCGGTTACTTACTCGCTGTTACTGGAAGCAGCCTTATCAGTTAA
>CRX.1595_full_mutant
CTTCCATGTGCTGTACGTAGGTAAAACTATTATTGTAGGAAAATCTTCTAAGGTCACATGTGTCGAGGCCCTTTACTCCTCTCAGTAAAGTCTGCCCTGTGGGAGAAGCAATCCTACAGTCCGGTTACTTACTCGCTGTTACTGGAAGCAGCCTTATCAGTTAA
>CRX.204
CTGTGCAGCTAATAACCCGCATCTGACCAAACCATCCCTAGAGGGACGGCTGGCTGATCCTTTTCTCTCTTAATCCCTTCCCTACCCCCCTTAGCCCCAGGGCTTAGACTACAGGCCACTTGGCTGTGTCTGTCTGATTTGAAAGACTCACCCAAACACTCACA
>CRX.204_full_mutant
CTGTGCAGCTAATAACCCGCATCTGACCAAACCATCCCTAGAGGGACGGCTGGCTGCTCCTTTTCTCTCTTACTCCCTTCCCTACCCCCCTTAGCCCCAGGGGTTAGACTACAGGCCACTTGGCTGTGTCTGTCTGATTTGAAAGACTCACCCAAACACTCACA
>CRX.2758
TTCTACACAGGAAGCAACTCAGAGAGAAGGCTCTGAGATCATCCTGGCTTGTTAGAGATTGACCGGATTTGCAGCGGGGTGGGAATTTAAAAATAGAAGCCAATGCCACTAGAGTTTATCTCAGATGCTTACGTCCCAGGAGCAATCTGTTATGCACAATGATA
>CRX.2758_full_mutant
TTCTACACAGGAAGCAACTCAGAGAGAAGGCTCTGAGATCATCCTGGCTTGTTAGAGATTGACCGGGTTTGCAGCGGGGTGGGAATTTAAAAATAGAAGCCAATGCCACTAGAGTTTATCTCAGATGCTTACGTCCCAGGAGCAATCTGTTATGCACAATGATA
>CRX.3771
ACAGCAGCAAATTAAACAAAGGGCAGGGCTTATATAGGATTTCTTAGGGGGCAGAGCTTTTCAGGGCAGAGATTTACAGAGTGAGGATTGGTAGGATTTAAAGTCCTGAGCTCCTGTGGTTATACCTCATGATGGCTGCAGGCTGAGGTGGGAAAGGAGGTGCC
>CRX.3771_full_mutant
ACAGCAGCAAATTAAACAAAGGGCAGGGGTTATATAGGGTTTCTTAGGGGGCAGAGCTTTTCAGGGCAGAGGTTTACAGAGTGAGGATTGGTAGGGTTTAAAGTCCTGAGCTCCTGTGGTTATACCTCATGATGGCTGCAGGCTGAGGTGGGAAAGGAGGTGCC
>CRX.4162
TTCTTTCTGTGTATTAGTCCTGGAGCCAGGTGTGGTGGTGCCTGCCTGCACTGCCAGCACACTGGGGCTAAGGCCAGCAGCATTGAGAGGATTTAGCTTAGCCTGGACTGCCTAGTGGCTTCTAGGTCACTATGCAGGGGCAGTGTCGAACTGAAATGATTAAG
>CRX.4162_full_mutant
TTCTTTCTGTGTGTTAGTCCTGGAGCCAGGTGTGGTGGTGCCTGCCTGCACTGCCAGCACACTGGGGCTAAGGCCAGCAGCATTGAGAGGGTTTAGCTTAGCCTGGACTGCCTAGTGGCTTCTAGGTCACTATGCAGGGGCAGTGTCGAACTGAAATGGTTAAG
>CRX.1453
ACAAAACTCTTCTGCGTTCCAGCAGAGTCGCTCAGTGTCAGTTGACAGCGACTAGAGCCTGCTTTGGATTAAGGTTCTTTACATCCACATTCCAATTAAAGGGATTGGGTCTGACTTATCTGCCAGCCTCCCATGATGCCTTGCACAATAAGCCTGAGGGTGCT
>CRX.1453_full_mutant
ACAAAACTCTTCTGCGTTCCAGCAGAGTCGCTCAGTGTCAGTTGACAGCGACTAGAGCCTGCTTTGGGTTAAGGTTCTTTACATCCACATTCCAATTAAAGGGATTGGGTCTGACTTATCTGCCAGCCTCCCATGATGCCTTGCACAATACGCCTGAGGGTGCT
>CRX.4027
GGGAGCTTTGGGAGAATCTGACTACACAATTCTTTGTCTTTAATATGAGAGGCTTTTCTGTAAGGCAGATTGACAAGAACCAAATTAAGCCCTCATGGGTAGGCTAGTATTGCCACATAAGAGCCTGAGTCACACACATTTCCTGTGTAGCATTAACCTCTGAT
>CRX.4027_full_mutant
GGGAGCTTTGGGAGAATCTGACTACACAATTCTTTGTCTTTAATATGAGAGGCTTTTCTGTAAGGCAGATTGACAAGAACCAAATTACGCCCTCATGGGTAGGCTAGTATTGCCACATAAGAGCCTGAGTCACACACATTTCCTGTGTAGCATTAACCTCTGAT
>CRX.3494
GGACTCTAAGCTCTATCCCTGGGCTCACAGGCCTCCTGCCAGGCCCCTCCCATCAGTGCCTGCTGCATCTATCCCCCACCCCACCCCCCCACACACACACTCTTGCTTTCATCCTCTTAGACAAAGCTCTTCCAAGCCTGTACAGTTACTCTTGGTTGAGGACC
>CRX.3494_full_mutant
GGACTCTACGCTCTATCCCTGGGCTCACAGGCCTCCTGCCAGGCCCCTCCCATCAGTGCCTGCTGCATCTATCCCCCACCCCACCCCCCCACACACACACTCTTGCTTTCATCCTCTTAGACAAAGCTCTTCCAAGCCTGTACAGTTACTCTTGGTTGAGGACC
>CRX.5523
CTAGTCTACTCAAGAGATCAACCAGTCTTGCTTGCTGGCTTAGATGCTCCTTATATCATGCTAACACTCAGGATTAACCCGGACAAGAGCTGTGGATGCCCGGGGGACAAGAGAGATCTAAGGACCCGTGCTTAAATCCTTGGCACGTGTGAACAGCTAGCCAT
>CRX.5523_full_mutant
CTAGTCTACTCAAGAGGTCAACCAGTCTTGCTTGCTGGGTTAGATGCTCCTTATATCATGCTAACACTCAGGGTTAACCCGGACAAGAGCTGTGGATGCCCGGGGGACAAGAGAGATCTAAGGACCCGTGCTTAACTCCTTGGCACGTGTGAACAGCTAGCCAT
>CRX.1512
TCTGATCACCATCCTTACATCCCTTCAGCACACTGAGTTTCTGGATAATCAGCTAGTTACAGTGAGGAGATCTAATCTCTCTGAGACAGTATTAAGCAGCTTAGAAAGGGAGCCTCATCCCTGTGTGTCTAGGCTTTAAATATCTATTCCTTAGGGACAGTGTT
>CRX.1512_full_mutant
TCTGATCACCATCCTTACATCCCTTCAGCACACTGAGTTTCTGGATAATCAGCTAGTTACAGTGAGGAGATCTACTCTCTCTGAGACAGTGTTAAGCAGGTTAGAAAGGGAGCCTCATCCCTGTGTGTCTAGGCTTTAAATATCTATTCCTTAGGGACAGTGTT
>CRX.1120
TCTTAGCTGCTGAGCCGCCTCTTCATCCTCTCGATAGCTAGTTTTATGAGAGGGTATTTACAGCGCTTTCTTGTGTGACGGATTACTACGTGGATGTCTGTTACTCTTCTGCATCTGGGTCATCACCTCTTGAGTCGGGGCAGCAGATCTTAGTGCTTAATTAT
>CRX.1120_full_mutant
TCTTAGCTGCTGAGCCGCCTCTTCATCCTCTCGATAGCTAGTTTTATGAGAGGGTATTTACAGCGCTTTCTTGTGTGACGGGTTACTACGTGGATGTCTGTTACTCTTCTGCATCTGGGTCATCACCTCTTGAGTCGGGGCAGCAGATCTTAGTGCTTAATTAT
>CRX.5431
ACAAACAGTAACTTCCTTTAGCAGTCTCAGATTGTCTTAGACATTTACCCTAAGATGGCTTAGGCTCACCCTACAGATGGGTCCTTAAGCTGTTAGCAGTTATAGCCTATGGCTAAGCTGTAGTCAGCAAAGTAGGCTCAGGAGCTTGGCTGAGTATTTGGTCA
>CRX.5431_full_mutant
ACAAACAGTAACTTCCTTTAGCAGTCTCAGATTGTCTTAGACATTTACCCTAAGATGGGTTAGGCTCACCCTACAGATGGGTCCTTACGCTGTTAGCAGTTATAGCCTATGGCTACGCTGTAGTCAGCAAAGTAGGCTCAGGAGCTTGGCTGAGTATTTGGTCA
>CRX.3400
GATGCATGGCAGGTACTTTGTCCAGCAGTAGCTGGGGGCTTAGCTGAGTCACAGAGTAAGGCTCTGTCATCTGCTTAATGGCTTTACACAAGTCCCATCATGTCCCTACAGCTCATTTTCCCCCTCTATAAATAGAGGGGTCTTAGTGATAAGAATGGCTTCCT
>CRX.3400_full_mutant
GATGCATGGCAGGTACTTTGTCCAGCAGTAGCTGGGGGGTTAGCTGAGTCACAGAGTAAGGCTCTGTCATCTGCTTAATGGCTTTACACAAGTCCCATCATGTCCCTACAGCTCATTTTCCCCCTCTATAAATAGAGGGGTCTTAGTGATAAGAATGGCTTCCT
>CRX.1950
GCTGACACCAATCTCTGCTAGAGAAATGCTCCCTTCTTCACTGGTAAGCTGGTTACACCTGAGGATTCAGAATGTCATCAGGCCTGGAAGCCAGCTCCTCTCAGGCTCAGCTAGGGAGCCTGTTAATCCACGGTAATATGCTTCTCCTGCACTGACAGCCAAAG
>CRX.1950_full_mutant
GCTGACACCAATCTCTGCTAGAGAAATGCTCCCTTCTTCACTGGTAAGCTGGTTACACCTGAGGATTCAGAATGTCATCAGGCCTGGAAGCCAGCTCCTCTCAGGCTCAGCTAGGGAGCCTGTTACTCCACGGTAATATGCTTCTCCTGCACTGACAGCCAAAG
>CRX.2779
GCACTGCTGAGTTGGTTGCTGACAAATGTGTCCTCATTTCCCACCCCCTCTCCCCCACCAGGAAGCTTCTAGCTGTCAGCAAAGCCACTTAGGGATTAGAGCAGCTCCTCCATTCAAGCTGCTTATTCACAAAGTGCTTTCAGTTCAGGTGTCTTTTCTTCATG
>CRX.2779_full_mutant
GCACTGCTGAGTTGGTTGCTGACAAATGTGTCCTCATTTCCCACCCCCTCTCCCCCACCAGGAAGCTTCTAGCTGTCAGCAAAGCCACTTAGGGGTTAGAGCAGCTCCTCCATTCAAGCTGCTTATTCACAAAGTGCTTTCAGTTCAGGTGTCTTTTCTTCATG
>CRX.1531
CAAGTTTCATCCCTGGAACTTATGTGAGCACGAAAGGCCTAGTGACCTGTGTTTGTAATTAAAGCACTGGAAAGGATGAGGTGAGTTAATCCCTGAGCCTGGCTGGCAACCGACTTAGCCTGCTTGGCAAGTTGAAGGTCACTGAGAGACCTTGTCCTTAAAAG
>CRX.1531_full_mutant
CAAGTTTCATCCCTGGAACTTATGTGAGCACGAAAGGCCTAGTGACCTGTGTTTGTAATTAAAGCACTGGAAAGGATGAGGTGAGTTACTCCCTGAGCCTGGCTGGCAACCGACTTAGCCTGCTTGGCAAGTTGAAGGTCACTGAGAGACCTTGTCCTTAAAAG
>CRX.1795
TAGTGCACTTATCTAGTGTGGTTGAGACCCTGAGTACCATTCCAGCTTGCCCCAAATACCTCCCAACCCCCAAATCCCTTGGCTTTCAGAGGTTACTCAAAACTAGGGCAGAGATAAAGAGCTGATGGGATCTATGCTGGAAGACACAGATGAGACTATGTCAA
>CRX.1795_full_mutant
TAGTGCACTTATCTAGTGTGGTTGAGACCCTGAGTACCATTCCAGCTTGCCCCAAATACCTCCCAACCCCCAACTCCCTTGGCTTTCAGAGGTTACTCAAAACTAGGGCAGAGATAAAGAGCTGATGGGATCTATGCTGGAAGACACAGATGAGACTATGTCAA
>CRX.3123
TGTCTGTCTCTCTGTCTCTCCAGGCCTCCTTTCTAGAAGCTGAACTGAAGCTGCGTTCCCAAATAAACAGTAACTAATTGGATTAGGAGCTGATAATACCGTTGACCTTTCTTAATGTCTGCTGGCTGTCTTTCCACCACACTGAGGCTTAATTGTATAGGGTA
>CRX.3123_full_mutant
TGTCTGTCTCTCTGTCTCTCCAGGCCTCCTTTCTAGAAGCTGAACTGAAGCTGCGTTCCCAAATAAACAGTAACTAATTGGGTTAGGAGCTGATACTACCGTTGACCTTTCTTAATGTCTGCTGGCTGTCTTTCCACCACACTGAGGGTTAATTGTATAGGGTA
>CRX.3660
GACTTCTTTAACTTGGCCTCCTTCGTATTCACTGTGTTTCCTTACTGACAGTGTGTGGGGATTTAGGGAGGATTAAGGTAAGCCTTTAGGGACAGATGAATATCCACAGGCACTCCAGGGATGCCTGTACCTCGCTAATAGTCAGATGGACCTTGTGGAGCTTG
>CRX.3660_full_mutant
GACTTCTTTAACTTGGCCTCCTTCGTATTCACTGTGTTTCCTTACTGACAGTGTGTGGGGGTTTAGGGAGGGTTAAGGTACGCCTTTAGGGACAGATGAATATCCACAGGCACTCCAGGGATGCCTGTACCTCGCTAATAGTCAGATGGACCTTGTGGAGCTTG
>CRX.340
TTCATGGCACTAAGCTCTGTGACTACGTTTATGAAATAGATTGCTTGTCCTGGTCCTTACCAGGTTGAGGCTTTCCGGCTTATGTACAAAGGAAACCCCTAAGTAGACATTAGCTCCTTTAATCCCCTCTGCATCCCCGTGAGGCAGAAAAGTATTTTTAGAGA
>CRX.340_full_mutant
TTCATGGCACTACGCTCTGTGACTACGTTTATGAAATAGATTGCTTGTCCTGGTCCTTACCAGGTTGAGGCTTTCCGGGTTATGTACAAAGGAAACCCCTAAGTAGACATTAGCTCCTTTACTCCCCTCTGCATCCCCGTGAGGCAGAAAAGTATTTTTAGAGA
>CRX.1333
GTTCTTTATTGTCTAATCAGCTATTTCAAAGTAATGCGGACAGCTCAGAGTAAAGAAAAGATTGCTAATCCTCCCCTGGCCCAAATCTCACTCTCCTGAGCAGTGAGGCCAACTGGCTGCTGCTCTTTAGTATCCACTAAGCCACCTGCTCAGTGTTGGTTATA
>CRX.1333_full_mutant
GTTCTTTATTGTCTACTCAGCTATTTCAAAGTAATGCGGACAGCTCAGAGTAAAGAAAAGATTGCTACTCCTCCCCTGGCCCAACTCTCACTCTCCTGAGCAGTGAGGCCAACTGGCTGCTGCTCTTTAGTATCCACTACGCCACCTGCTCAGTGTTGGTTATA
>CRX.4030
TGGTCTTCTTATCTTTAATCAGCTCTGTCCTTTCTACTGTGATAGGATTAAGTTCTTGAAAATGGGGCTTTTATTTTGCCACTTTCCTCTTTAAGAGCCTTTGCTTTCCTGCTGTGGTCTATAGTATCAAAGATGAGCCCACTCAGCCCCTGCCCTTGTAGGCC
>CRX.4030_full_mutant
TGGTCTTCTTATCTTTACTCAGCTCTGTCCTTTCTACTGTGATAGGGTTAAGTTCTTGAAAATGGGGCTTTTATTTTGCCACTTTCCTCTTTAAGAGCCTTTGCTTTCCTGCTGTGGTCTATAGTATCAAAGATGAGCCCACTCAGCCCCTGCCCTTGTAGGCC
>CRX.5764
ACATCCTTCACTACAGTGGTGCACCTTTCTCCTTTCCTAGAATAATCTCCAGGAAGCAGAGGAGGATTTGCCATGCACAGAGATAAATATAATCTCTGGATAAGCACTCTTACTGATTCTAAGATGCTGATACTAACACAAACGGGCTGTCCAAGGACAAACTC
>CRX.5764_full_mutant
ACATCCTTCACTACAGTGGTGCACCTTTCTCCTTTCCTAGAATACTCTCCAGGAAGCAGAGGAGGGTTTGCCATGCACAGAGATAAATATACTCTCTGGATAAGCACTCTTACTGATTCTAAGATGCTGATACTAACACAAACGGGCTGTCCAAGGACAAACTC
>CRX.4983
GCCAAGGGTTCAGTTTTGAAGCCTCGGTTACTGTCTACTATACTTAGCTCTGATCTGCTAATGAGATCACAGATCCAGCACCTACTGGCTGGGCTCAGTCTTCTCACATCCACTTACCAGGTGTGTGACTTAGCAGGTAATATCTCTGTGTTTCAGTGTCCTGA
>CRX.4983_full_mutant
GCCAAGGGTTCAGTTTTGAAGCCTCGGTTACTGTCTACTATACTTAGCTCTGCTCTGCTAATGAGATCACAGATCCAGCACCTACTGGCTGGGCTCAGTCTTCTCACATCCACTTACCAGGTGTGTGACTTAGCAGGTAATATCTCTGTGTTTCAGTGTCCTGA
>CRX.4819
GCTTGTAGGCAGCTGTCAGCAGCCCTAGGAGGCTTACAGGGCCAGAGTCCAGAATAGAAGCTGAGCTGCTACCGGCCATGTAATCCCACAGAGGGCTTTAACCTTAATGCTGCAGAGCTCATAGATCTTTCTACCATGCCTAGTGCCGTCCACACAGATGGAAA
>CRX.4819_full_mutant
GCTTGTAGGCAGCTGTCAGCAGCCCTAGGAGGGTTACAGGGCCAGAGTCCAGAATAGAAGCTGAGCTGCTACCGGCCATGTACTCCCACAGAGGGCTTTAACCTTAATGCTGCAGAGCTCATAGATCTTTCTACCATGCCTAGTGCCGTCCACACAGATGGAAA
>CRX.3684
AAAGAGTCTGGACTTTATCCTGTGGGTTAGCAGAGAGCTATTAAAGACTTTTAAGTAAGGGATTATCATGATCAGATTTCTATTTTCTGGCAGCTTGAGTGCAGAGGAGAAATGAAGGAGAACAAAGACTGGAGTCAGAGAGACTGGTCAGTAAGCTCCACTTA
>CRX.3684_full_mutant
AAAGAGTCTGGACTTTATCCTGTGGGTTAGCAGAGAGCTATTAAAGACTTTTAAGTAAGGGGTTATCATGATCAGATTTCTATTTTCTGGCAGCTTGAGTGCAGAGGAGAAATGAAGGAGAACAAAGACTGGAGTCAGAGAGACTGGTCAGTACGCTCCACTTA
>CRX.4957
GGGTGTGTGGTGGGAGAGAAATCCTGGTGAGGCCTGAGCAGACTTAGGCTAAGAAGGGACTGACCTTCGGCCAGCCTTAAGTCCAGATTAGGAGGGCCGGCCTCTGAAAGCACCTTAGGGTGCTCAGTCATTCCACCTGGTGTGTAGCCTTGGGAAGGTCCCTT
>CRX.4957_full_mutant
GGGTGTGTGGTGGGAGAGAACTCCTGGTGAGGCCTGAGCAGACTTAGGCTAAGAAGGGACTGACCTTCGGCCAGCCTTAAGTCCAGGTTAGGAGGGCCGGCCTCTGAAAGCACCTTAGGGTGCTCAGTCATTCCACCTGGTGTGTAGCCTTGGGAAGGTCCCTT
>CRX.5821
ATGGGACTCCGGTGCCATTGCGAGCTTGTCTGGATAAAGCTGCCTCCTTCAGCTGATCCGAGATTCTCACTGATGGTGTGATGCGCCGAGATTAGGGCTGCGCCAGGCTAATCCTCCTGCTGAGGGACAGGTAAGGCAGCCAGGGGGGAGTGAGGCACCTGCTG
>CRX.5821_full_mutant
ATGGGACTCCGGTGCCATTGCGAGCTTGTCTGGATAAAGCTGCCTCCTTCAGCTGCTCCGAGATTCTCACTGATGGTGTGATGCGCCGAGGTTAGGGCTGCGCCAGGCTACTCCTCCTGCTGAGGGACAGGTAAGGCAGCCAGGGGGGAGTGAGGCACCTGCTG
>CRX.826
TCCACTCATCTCCTCCCCCAGCCCTCTGCTGGCGGGGAGCTTATCAGCAAGGAGTGGCCCCCTGCTAATCGCCTGAGCTCCAGGCCCAGGATTAACCTTGCAGACCTGGGGCCAGGGTCAGCAGCCCTGGCTACCAGTCAAGCCCCATGGTCTTAGCTGTAGAA
>CRX.826_full_mutant
TCCACTCATCTCCTCCCCCAGCCCTCTGCTGGCGGGGAGGTTATCAGCAAGGAGTGGCCCCCTGCTAATCGCCTGAGCTCCAGGCCCAGGGTTAACCTTGCAGACCTGGGGCCAGGGTCAGCAGCCCTGGCTACCAGTCAAGCCCCATGGTCTTAGCTGTAGAA
>CRX.3253
TAGTACTGCCCGGGAGTGAATTTTAGAGAAAGACTTGAGGGATCAAGCCAGCCTATGAAAGAAAACAGGTAAAAGCTAATCCTGGATTAACTGGAGGCTGGGCCAGGGCTGAGACTGGGCCCACCTCCAAGGTCAGAAATGGGGGAGGAGCAAGGGGAGGGACT
>CRX.3253_full_mutant
TAGTACTGCCCGGGAGTGAATTTTAGAGAAAGACTTGAGGGGTCAAGCCAGCCTATGAAAGAAAACAGGTAAAAGCTACTCCTGGGTTAACTGGAGGCTGGGCCAGGGCTGAGACTGGGCCCACCTCCAAGGTCAGAAATGGGGGAGGAGCAAGGGGAGGGACT
>CRX.3246
GGTAGTGAGGCGCCTTCTCTGCGCTGATGTTAGTCCAAAGGGCGTTCCCTTTGTAATGCTCTGTCTTGGAAGCGGCTTATCTGTGCTTTAGTGAGTCTGAGGCATCTTAATAGCAGATTTCATTTGTGGTTGGCAGTATGAGTTGACCCACATCTAAATCCTTC
>CRX.3246_full_mutant
GGTAGTGAGGCGCCTTCTCTGCGCTGATGTTAGTCCAAAGGGCGTTCCCTTTGTAATGCTCTGTCTTGGAAGCGGGTTATCTGTGCTTTAGTGAGTCTGAGGCATCTTAATAGCAGATTTCATTTGTGGTTGGCAGTATGAGTTGACCCACATCTAACTCCTTC
>CRX.1232
GGAAACACCACACAAACTTAGTTTAGAATCAACAGGTAATTCAGTTGTTGGGCGCAGCAATTAGAATCCTAATCTTATAAGCCATATTAAATATAAATCCTCCAGTGGCGAATCCTCCTAAATGGGGCCACTTGTAGCTACATCTTGTCCTCCTGTTGTCCCCA
>CRX.1232_full_mutant
GGAAACACCACACAAACTTAGTTTAGAATCAACAGGTAATTCAGTTGTTGGGCGCAGCAATTAGAATCCTACTCTTATACGCCATATTAAATATAACTCCTCCAGTGGCGAATCCTCCTAAATGGGGCCACTTGTAGCTACATCTTGTCCTCCTGTTGTCCCCA
>CRX.5840
GGGTCAGGATTAGGCTTAGGGTTTAAGGTCAGGGCTAGGGTTAGGATTAAGGTCAGGTTATGGTTATAGGATTAAGGTTATGAGTATGGTTGGGTTTAGGGTTATAGTTGTGGTTAGGGCCAAGGGTTATGGTTAGGATTAGCGCTAGGGGTTAAGGTCAAGGG
>CRX.5840_full_mutant
GGGTCAGGGTTAGGGTTAGGGTTTAAGGTCAGGGCTAGGGTTAGGGTTAAGGTCAGGTTATGGTTATAGGGTTAAGGTTATGAGTATGGTTGGGTTTAGGGTTATAGTTGTGGTTAGGGCCAAGGGTTATGGTTAGGGTTAGCGCTAGGGGTTAAGGTCAAGGG
>CRX.979
ATTTGTACTGGCTGAGAAGCCTAAACATAAAGACTAGCTGTATTCAGCAACTGACCAAGTGTAAGAGGATATGTAAGCTTTGTGGTTCACACCTTTAATCCCAGCACATGATAGGCTAAGGGAAGTGGAACTCTGTAAATACAAGGCTACTGTGGTCCACATAA
>CRX.979_full_mutant
ATTTGTACTGGCTGAGAAGCCTAAACATAAAGACTAGCTGTATTCAGCAACTGACCAAGTGTAAGAGGATATGTAAGCTTTGTGGTTCACACCTTTACTCCCAGCACATGATAGGCTAAGGGAAGTGGAACTCTGTAAATACAAGGCTACTGTGGTCCACATAA
>CRX.758
AGTCACTGTCTTGGCCTTCCTCGTGTTCCTTCATGAGCCTTACCCAGGTCTGCCTGTATCCCTCCCACCAAGGTATGGGGATTATCTGCAATGTCTCTCTTCCCTATCTGCTAATTGGCTTTAAGGGTGAAGGCTTAATCTTTGAGTTCCCAGCACCTACAATA
>CRX.758_full_mutant
AGTCACTGTCTTGGCCTTCCTCGTGTTCCTTCATGAGCCTTACCCAGGTCTGCCTGTATCCCTCCCACCAAGGTATGGGGGTTATCTGCAATGTCTCTCTTCCCTATCTGCTAATTGGCTTTAAGGGTGAAGGGTTACTCTTTGAGTTCCCAGCACCTACAATA
>CRX.2184
CCTGAGGAGCTTTGGTGAATGCCCTTCTCGGTGTGCTGCTGCAGAACTGGCTGCCAATCTGCCGGCTAGAGCAGGGCTTAGGATTTATATGCAGCTTGCAATCTCTGCTACTGGAGGAAAGAGAATTAGAGGGATGAGTGAATCCATCAGCCTGTTTATTAAAG
>CRX.2184_full_mutant
CCTGAGGAGCTTTGGTGAATGCCCTTCTCGGTGTGCTGCTGCAGAACTGGCTGCCAATCTGCCGGCTAGAGCAGGGGTTAGGGTTTATATGCAGCTTGCAATCTCTGCTACTGGAGGAAAGAGAGTTAGAGGGATGAGTGAATCCATCAGCCTGTTTATTAAAG
>CRX.1409
TTCATTCCTTGGGTTTCCCCCAGTCACTGTAGCCCGTAAGCCAAATAAACCCTTTCTCCCCAAGTTGCTTTTAACCATAAGCTTGTTTATCACAGCAAACTGGGACACTAGGTTAAGCTTCAACCCCTAATCCCTCCAGGAAAGACTACTCAGAGCAAATAAAT
>CRX.1409_full_mutant
TTCATTCCTTGGGTTTCCCCCAGTCACTGTAGCCCGTACGCCAAATAAACCCTTTCTCCCCAAGTTGCTTTTAACCATAAGCTTGTTTATCACAGCAAACTGGGACACTAGGTTACGCTTCAACCCCTACTCCCTCCAGGAAAGACTACTCAGAGCAAATAAAT
>CRX.4475
GAGTTCTACATCTGGATCTTTAGCAGGAGGAGGCTGTGTGCCACATTATTAGGCCTAGATTGAGCACATAAGACCTCTAAGCCTGAAGTGACACACTTCCTCCAACAAGGTCACGCTCCTAATAGTGCCACGACCTATAGGCTAAGCATTCAAACTCAGGAAGC
>CRX.4475_full_mutant
GAGTTCTACATCTGGATCTTTAGCAGGAGGAGGCTGTGTGCCACATTATTAGGCCTAGATTGAGCACATAAGACCTCTACGCCTGAAGTGACACACTTCCTCCAACAAGGTCACGCTCCTAATAGTGCCACGACCTATAGGCTAAGCATTCAAACTCAGGAAGC
>CRX.354
GAGGGGTGGGAAGGGAGGGGGGAAAGAGAGGGGAACACACCTGGAGCAGAGTGAGCCAGATCCACACTAAAATGCAAGGATCTCCTATCTCAGGGATTTTGGCTGGGAGGTAGCCAGATTAGCTCAGAGGATTAGACTAGATTAATAACTGCTCAGATATTGTA
>CRX.354_full_mutant
GAGGGGTGGGAAGGGAGGGGGGAAAGAGAGGGGAACACACCTGGAGCAGAGTGAGCCAGATCCACACTAAAATGCAAGGATCTCCTATCTCAGGGGTTTTGGCTGGGAGGTAGCCAGGTTAGCTCAGAGGGTTAGACTAGGTTAATAACTGCTCAGATATTGTA
>CRX.5865
GGGTACCTTTAAGGGGCACAGTGTAGTGGGAGGTCTTTAGGTCATTAGGACTAACAGGAAGGGATTAACATAGTTCTCATGGGACTCAGAGAGATGGCTCAGAGGATAAGAGCACACTGGCTGTTCTTGCAGAGGCCTGGGTTTGCTTCTCCCAACACCCACAT
>CRX.5865_full_mutant
GGGTACCTTTAAGGGGCACAGTGTAGTGGGAGGTCTTTAGGTCATTAGGACTAACAGGAAGGGGTTAACATAGTTCTCATGGGACTCAGAGAGATGGCTCAGAGGATAAGAGCACACTGGCTGTTCTTGCAGAGGCCTGGGTTTGCTTCTCCCAACACCCACAT
>CRX.3275
ACATAAGGGGGGAATTAACCCAGTGGTTCCAAGTCATGTGACTTCCTAAGTGCACTCTCTAACCCTTTTATAGAACATATAATTCATGCTAACAGGCTTACTCAGTATGGAAAGTGACAGGCAGACTCTCCAAGCCCAACAATCCTGTCTCAGAAACTTAATCC
>CRX.3275_full_mutant
ACATAAGGGGGGAGTTAACCCAGTGGTTCCAAGTCATGTGACTTCCTAAGTGCACTCTCTAACCCTTTTATAGAACATATAATTCATGCTAACAGGGTTACTCAGTATGGAAAGTGACAGGCAGACTCTCCAAGCCCAACAATCCTGTCTCAGAAACTTAATCC
>CRX.4606
GTTTGTGGTCACAGTGCTGTGCTGGGAAGTGGAGTGTAGACGCAGGATTGCAGGGGGAGGGGGAATTAGAAGTCTTCGGAAGCTACCTGAGCTAAGAACCAGGAAGTTCATGCGCTCATCCTTTTGTCATCTCTGTCCCTTGGGCAAACATTTGCACTCGCTGT
>CRX.4606_full_mutant
GTTTGTGGTCACAGTGCTGTGCTGGGAAGTGGAGTGTAGACGCAGGATTGCAGGGGGAGGGGGAGTTAGAAGTCTTCGGAAGCTACCTGAGCTAAGAACCAGGAAGTTCATGCGCTCATCCTTTTGTCATCTCTGTCCCTTGGGCAAACATTTGCACTCGCTGT
>CRX.3345
GAAGCCATGGTGGATTTAATCTTAAAGACAGTGTGAAGTGCCCATGGGAGTGTCTAGAGTATGAGGCTAGAGAGAGAGACACTGCTCAGGCTTAAGATACAGCCTCTGAGCTTAATTCTGAGCAGAGGTGATAAAGTCTTATGGGATCAACGTGTGTGTGTGTG
>CRX.3345_full_mutant
GAAGCCATGGTGGGTTTACTCTTAAAGACAGTGTGAAGTGCCCATGGGAGTGTCTAGAGTATGAGGCTAGAGAGAGAGACACTGCTCAGGGTTAAGATACAGCCTCTGAGGTTACTTCTGAGCAGAGGTGATAAAGTCTTATGGGGTCAACGTGTGTGTGTGTG
>CRX.488
GCCAGGGACAAAGAGAAATGACTTCAGGTAAGTGCCACAGGGCATTTGGTAAGCTCTGTTGGATGCCTGGCATTTACTTAGGTTAAACTCAGTATCCTCCTCTCCTGCCTAAGCCTCTTATGTAGCTGGATTATAGGCACACACCAGCCTGCCTGTTTACTTTC
>CRX.488_full_mutant
GCCAGGGACAAAGAGAAATGACTTCAGGTAAGTGCCACAGGGCATTTGGTACGCTCTGTTGGATGCCTGGCATTTACTTAGGTTAAACTCAGTATCCTCCTCTCCTGCCTACGCCTCTTATGTAGCTGGGTTATAGGCACACACCAGCCTGCCTGTTTACTTTC
>CRX.2106
TGGCCCCTAGTTGGCAGCACTGTTAGATAGGCTTAGCAGATACCTCCGTGCTGGCGATGGGCTTTGAGAGCTTAAGGCTTCACCCTAATCCTAGTTCACCTTCTCTGCTTTTCGTTTGTGGCTTAAGACATAAGCCCTGTTTCTGCTCCAGTTGCTATCCCTGC
>CRX.2106_full_mutant
TGGCCCCTAGTTGGCAGCACTGTTAGATAGGGTTAGCAGATACCTCCGTGCTGGCGATGGGCTTTGAGAGGTTAAGGCTTCACCCTACTCCTAGTTCACCTTCTCTGCTTTTCGTTTGTGGGTTAAGACATACGCCCTGTTTCTGCTCCAGTTGCTATCCCTGC
>CRX.394
AGCAAGGGGAGCCTCCTGTAAGAAAGGTCAGTTCATCTTCAGCAGCACAAACTATATTAGGAACATTTTTCTGGGTGTTAACCTAATTAATACCAAAGCCTTCTCAATCACGGGGATTAGTCTAATGCTCTTCTATGAGTGGTGGGTCACTGGTGAGTTTTCTT
>CRX.394_full_mutant
AGCAAGGGGAGCCTCCTGTAAGAAAGGTCAGTTCATCTTCAGCAGCACAAACTATATTAGGAACATTTTTCTGGGTGTTAACCTAATTACTACCAAAGCCTTCTCAATCACGGGGGTTAGTCTAATGCTCTTCTATGAGTGGTGGGTCACTGGTGAGTTTTCTT
>CRX.2156
TACCTCCTCCGTGCTGGGACACTGGCACACTGGACAGCGCAGGGATTTAGGGCTGGAGAGCTGGCTCAGGGCTTAAGGAAGACTTAACCAGTTTTGATTCCAAGCAGTCATGTGATGGCTCCTAACAATCTGTAATTCTAGTTCCTAGTGATCCAGTGCCTTCT
>CRX.2156_full_mutant
TACCTCCTCCGTGCTGGGACACTGGCACACTGGACAGCGCAGGGGTTTAGGGCTGGAGAGCTGGCTCAGGGGTTAAGGAAGACTTAACCAGTTTTGATTCCAAGCAGTCATGTGATGGCTCCTAACAATCTGTAATTCTAGTTCCTAGTGCTCCAGTGCCTTCT
>CRX.458
CTCTGTGTCCTGTCTCACACAGATGATTATGGCAGCTTCTTAACTCACCTTCCTGGTGGCTTTGCAGTGCAGCCTAGAGATACTGTTACGCATCCGGGAGCTAAGGAGCTCCTAATCCCTGCCTCAGAGTCAAAGTCTGAAGTGTTTCAGAGCTGACAACTGAC
>CRX.458_full_mutant
CTCTGTGTCCTGTCTCACACAGATGATTATGGCAGCTTCTTAACTCACCTTCCTGGTGGCTTTGCAGTGCAGCCTAGAGATACTGTTACGCATCCGGGAGCTAAGGAGCTCCTACTCCCTGCCTCAGAGTCAAAGTCTGAAGTGTTTCAGAGCTGACAACTGAC
>CRX.2427
TTTCACAGTACCCTAAGGACAAAGCTACACCTTCCATTTGACCTGAGGAAATTGGCTTAAGTCAGTTACTAATTGTCTAAGTCTAAGGAGCCAGCATTAGAGGGAACCTCTTTTCTGGGCACAGTGACTAATACTTTAATCCCAGCATTGGAGATGCAGAGGCA
>CRX.2427_full_mutant
TTTCACAGTACCCTAAGGACAAAGCTACACCTTCCATTTGACCTGAGGAAATTGGGTTAAGTCAGTTACTAATTGTCTAAGTCTAAGGAGCCAGCATTAGAGGGAACCTCTTTTCTGGGCACAGTGACTACTACTTTACTCCCAGCATTGGAGATGCAGAGGCA
>CRX.1399
GATCAAGCTGTGTTTCTTAGTTACTTCTCTACTGCTGGGATAAGATACTCAGACCAAGGCAGCTTACAAAAGAAAGCATTTAATCCGGGGCTCACTCTTCCAGAGGATTAGAGTCCATGACCATTTTGGCAGAGATTATGCCAGCAGCTAGGCAGGCATGGAGG
>CRX.1399_full_mutant
GATCAAGCTGTGTTTCTTAGTTACTTCTCTACTGCTGGGGTAAGATACTCAGACCAAGGCAGCTTACAAAAGAAAGCATTTACTCCGGGGCTCACTCTTCCAGAGGGTTAGAGTCCATGACCATTTTGGCAGAGGTTATGCCAGCAGCTAGGCAGGCATGGAGG
>CRX.5623
CCTCTGGGTCCAGGGCAGCCAAGGTAGAATTAGGGTTTAGTAAGTAATAACTCAGGATTATTGGCAGGAGGTAGATTAACTGCATGGAGGTTAGACAGGGCCCAGCTACTGAGCTGTATAAAGCTTATCAAAATATAAAGGGGTGTGTGTGTCTTTCTTTTGGG
>CRX.5623_full_mutant
CCTCTGGGTCCAGGGCAGCCAAGGTAGAGTTAGGGTTTAGTAAGTAATAACTCAGGGTTATTGGCAGGAGGTAGGTTAACTGCATGGAGGTTAGACAGGGCCCAGCTACTGAGCTGTATAAAGCTTATCAAAATATAAAGGGGTGTGTGTGTCTTTCTTTTGGG
>CRX.2721
TACATAGGCAGAAGGACAAGATGGAAAGCTGAGCGCTCAATCTTCCCGTGCCAGCGCTGTCCTCAGAACTTTCCGGATTAACTTTGTTAATCCTTGTAACAACCCTGTGAGATAAGCCCTGTTATTATCTCCAGTTCACTGATGGGAACTCAGGTGCAGCAAGG
>CRX.2721_full_mutant
TACATAGGCAGAAGGACAAGATGGAAAGCTGAGCGCTCAATCTTCCCGTGCCAGCGCTGTCCTCAGAACTTTCCGGGTTAACTTTGTTACTCCTTGTAACAACCCTGTGAGATACGCCCTGTTATTATCTCCAGTTCACTGATGGGAACTCAGGTGCAGCAAGG
>CRX.3657
CCTACCCCTGGGGAGAAGCCTGGAATTTGGGATATTCATCTTGCCTGGTGAGCAAAAGCTTAAATGAAATCCGCTTTATCTGCGGGAAGCTGTCAGCTGATAAAAAGGGCAGGGAATTAACACACGGGTAAGCCAGGAGCTCCAGACAGCAGCGCCTAGCTTTC
>CRX.3657_full_mutant
CCTACCCCTGGGGAGAAGCCTGGAATTTGGGATATTCATCTTGCCTGGTGAGCAAAAGGTTAAATGAACTCCGCTTTATCTGCGGGAAGCTGTCAGCTGATAAAAAGGGCAGGGAGTTAACACACGGGTACGCCAGGAGCTCCAGACAGCAGCGCCTAGCTTTC
>CRX.43
ACCAGTCCGTATAAGGCCATGCAAAAGCTGTCTGGAGGTCAAGGTCATCAGGGCTGACGCCCATTCAGGCAGTGTAGTGATTTAGGCTTTGCGCTGAGATCTTCTTTGCAAACAGATTGACTGCAAGCTGATTAGGAAAGCTGGGCCTTGCACCAGGTGGCAAC
>CRX.43_full_mutant
ACCAGTCCGTATAAGGCCATGCAAAAGCTGTCTGGAGGTCAAGGTCATCAGGGCTGACGCCCATTCAGGCAGTGTAGTGATTTAGGCTTTGCGCTGAGATCTTCTTTGCAAACAGATTGACTGCAAGCTGGTTAGGAAAGCTGGGCCTTGCACCAGGTGGCAAC
>CRX.863
TATTAGAAGGTAGAAAGACCGCTCAAGCACACAGACTGGCAGAATTAACGTTGTGAAGATTAGATATACAGGACCCAAAGCAAATCACAGGCTCAGCATAATCCCTGCTCTGCCTGGCTTTACCTTGGCACATGCTAGCATCATCAGAGAGGAGGGAAGTCTCA
>CRX.863_full_mutant
TATTAGAAGGTAGAAAGACCGCTCAAGCACACAGACTGGCAGAGTTAACGTTGTGAAGGTTAGATATACAGGACCCAAAGCAAATCACAGGCTCAGCATACTCCCTGCTCTGCCTGGCTTTACCTTGGCACATGCTAGCATCATCAGAGAGGAGGGAAGTCTCA
>CRX.4330
GGGTGAGGAAAAAAAGCAGAAGAAGCCAAGAGGAGGACTCGTCCCAGGGGCAATTGTGCTAATCCACTCCCCAAATGGCTCCTAATCCCTGCTTAGCACAGAGCTTATAAAATGCTGCTTCCCTCCAGGGGGACCGGTTAGGTAAGAAAACGATAGGAAGGCCA
>CRX.4330_full_mutant
GGGTGAGGAAAAAAAGCAGAAGAAGCCAAGAGGAGGACTCGTCCCAGGGGCAATTGTGCTACTCCACTCCCCAAATGGCTCCTACTCCCTGCTTAGCACAGAGGTTATAAAATGCTGCTTCCCTCCAGGGGGACCGGTTAGGTAAGAAAACGATAGGAAGGCCA
>CRX.6150
CTTTAAATATCTTTCCCCATACTCTATGCTGCTATGGCAATAATCTCTTAATGCCCTAATGCCCTGCATCCTAATGTCCAGTCTATTGCTTGGACGGTGATACTTAGTACAGTCAGGGTCATCTTTTCAAATCGAAGTCTAAGTGTGCTAAGCTCCCTCCTTAA
>CRX.6150_full_mutant
CTTTAAATATCTTTCCCCATACTCTATGCTGCTATGGCAATACTCTCTTACTGCCCTAATGCCCTGCATCCTAATGTCCAGTCTATTGCTTGGACGGTGATACTTAGTACAGTCAGGGTCATCTTTTCAAATCGAAGTCTAAGTGTGCTACGCTCCCTCCTTAA
>CRX.4691
TTAGCCCCTCCCCTTCTCTACCTGCCCTGCTGTCAGGATTAGCCTGGCTGCTTTAAGGCTGGCTGAGCCCCTGGTGTTTAGGAGCCTCCTCTGACCTTGAGAGGACACTGAGCAGGTGACCAGGCAGTGAAGAGGTGGTGGAGAGCCACTTAATCCAGAGGCCC
>CRX.4691_full_mutant
TTAGCCCCTCCCCTTCTCTACCTGCCCTGCTGTCAGGGTTAGCCTGGCTGCTTTAAGGCTGGCTGAGCCCCTGGTGTTTAGGAGCCTCCTCTGACCTTGAGAGGACACTGAGCAGGTGACCAGGCAGTGAAGAGGTGGTGGAGAGCCACTTACTCCAGAGGCCC
>CRX.3059
ACAAAGCAGCAATGAAACAACTTTATGGCTATGGGCCACCACAACAGGAGGAATGTATTAAAGGGCCGCAGCATTAGGGAGGGTGAGCACCTCCGCTTTATCCTAATCTGTACACACATAGAGAGGCTTAAGGAGGAGAATATTAGTGAACAGGAGGACGAATG
>CRX.3059_full_mutant
ACAAAGCAGCAATGAAACAACTTTATGGCTATGGGCCACCACAACAGGAGGAATGTGTTAAAGGGCCGCAGCATTAGGGAGGGTGAGCACCTCCGCTTTATCCTACTCTGTACACACATAGAGAGGGTTAAGGAGGAGAATATTAGTGAACAGGAGGACGAATG
>CRX.4514
AGCCTAGATGCCTCCCTGTGATCCAAATCCTCCCTGTTAATCTGACTCCAAGGTCCAGAGCTTCTCTTAAGCTCTCTGTGGGCAAGCCAGTGGCCCTGGAACACTGCTAAGTAAGCTGAGTACAGGTCACTGAGCTTATAGCTCAGTCTGCAGCTCTCAGCCTT
>CRX.4514_full_mutant
AGCCTAGATGCCTCCCTGTGCTCCAACTCCTCCCTGTTACTCTGACTCCAAGGTCCAGAGCTTCTCTTACGCTCTCTGTGGGCAAGCCAGTGGCCCTGGAACACTGCTAAGTAAGCTGAGTACAGGTCACTGAGGTTATAGCTCAGTCTGCAGCTCTCAGCCTT
>CRX.3950
AGTGGCAGGTGGCAGAACTATAGAGCCATCTAGGTCAGAAGGCTCCACCCTAGGTAATCTCCTTCTTAGTGGCAGCAAGGTCAAAGTCTGGATCAGCCTGTTTCAGGCTGGGGGAGGTTACACTGCTCAGCTTCCTAATTCCCAAATCTATTAAAGACCATGAT
>CRX.3950_full_mutant
AGTGGCAGGTGGCAGAACTATAGAGCCATCTAGGTCAGAAGGCTCCACCCTAGGTACTCTCCTTCTTAGTGGCAGCAAGGTCAAAGTCTGGGTCAGCCTGTTTCAGGCTGGGGGAGGTTACACTGCTCAGCTTCCTACTTCCCAAATCTATTAAAGACCATGAT
>CRX.2297
CTGAAGACTTAACATGAGCTCTGAAGCTGGTGTCACCCCCATGATTAGGAATAATGAGACCATCAGTGCAAATGACAGCTCTTAAGCTAAGTAAAGCTGATTATGCGGAGGAGGGCAAACCACCCACAGTACCTAGAGTGAACTTCATGAGGGCTTGTTTGGGA
>CRX.2297_full_mutant
CTGAAGACTTAACATGAGCTCTGAAGCTGGTGTCACCCCCATGGTTAGGAATAATGAGACCATCAGTGCAAATGACAGCTCTTAAGCTAAGTAAAGCTGATTATGCGGAGGAGGGCAAACCACCCACAGTACCTAGAGTGAACTTCATGAGGGCTTGTTTGGGA
>CRX.2325
TTTTGGACACAATTAACATTCAAGCCAGCAAGCTTTGGTAAGTAGATGGCCTTCTGCCTGAACAGGGCAGTCTAATCTGCTTAAGAACAGAACAGAAGGGAAGCCCTGGCTGCCAACACAGACAGGGGAGACCTGCAGCTTCCACGCCCTTCTCAGGCAGGCTC
>CRX.2325_full_mutant
TTTTGGACACAATTAACATTCAAGCCAGCAAGCTTTGGTAAGTAGATGGCCTTCTGCCTGAACAGGGCAGTCTACTCTGCTTAAGAACAGAACAGAAGGGAAGCCCTGGCTGCCAACACAGACAGGGGAGACCTGCAGCTTCCACGCCCTTCTCAGGCAGGCTC
>CRX.1780
CACCACAGGACAGATGCCTGCTTGTTGAGTGCTGGTCATTGCTGCAGCTATTTTTATAAATCCTGCAAAGGCCTTTAATCCTCCCAGTGGAGTGTATCTTCACATTGCTTGGGTCAGTGTCTCTAGGCTTTGGCAGGAGATTGGGAGAAGGAGGCAAAGAGAAT
>CRX.1780_full_mutant
CACCACAGGACAGATGCCTGCTTGTTGAGTGCTGGTCATTGCTGCAGCTATTTTTATAACTCCTGCAAAGGCCTTTACTCCTCCCAGTGGAGTGTATCTTCACATTGCTTGGGTCAGTGTCTCTAGGCTTTGGCAGGAGATTGGGAGAAGGAGGCAAAGAGAAT
>CRX.4272
TTAAATCCTACATGTAATCTCCGAGCTGGGTCACTGTTGAGACAATTTAAGCTCCTTGAAGCTCACATAGATGAGAAGTGTCATCACTTCTCAGGGGACAGTGGATTAGAAGGAATTGGACTCTAAGGAGCATAGCATAACAGCTGTGGGACTCGCCTTAGTTA
>CRX.4272_full_mutant
TTAACTCCTACATGTACTCTCCGAGCTGGGTCACTGTTGAGACAATTTACGCTCCTTGAAGCTCACATAGATGAGAAGTGTCATCACTTCTCAGGGGACAGTGGGTTAGAAGGAATTGGACTCTAAGGAGCATAGCATAACAGCTGTGGGACTCGCCTTAGTTA
>CRX.1657
TGACAAGCACGTCGTAATCATGGTGAAACTCACACGTGGATGCCGTGAGGCCAAACTGAGCTGCAGTTTAGGAGAAGGACATTGGGTAAAGGAGAGTGGATAGTCTTAGTGATTAAGCAGTGCTTAATCCACCAGAACTAATTATATCATAATAACCTCTGCAA
>CRX.1657_full_mutant
TGACAAGCACGTCGTAATCATGGTGAAACTCACACGTGGATGCCGTGAGGCCAAACTGAGCTGCAGTTTAGGAGAAGGACATTGGGTAAAGGAGAGTGGATAGTCTTAGTGGTTAAGCAGTGCTTACTCCACCAGAACTAATTATATCATAATAACCTCTGCAA
>CRX.3560
AAGGTCCATGGCAGCTGTCTAAGGGCCAGTGAAGAGCAAAGCTGTCAGAAGTTAATTAATCCCCAAATCCTCTCAAGTCCTATTATTTCCCCACCCCAAGTAATCACTGTTTGGAGCACAGAGCACACTGGCAACTATAATACAAACTATTTTAAAACTGTGGG
>CRX.3560_full_mutant
AAGGTCCATGGCAGCTGTCTAAGGGCCAGTGAAGAGCAAAGCTGTCAGAAGTTAATTACTCCCCAACTCCTCTCAAGTCCTATTATTTCCCCACCCCAAGTACTCACTGTTTGGAGCACAGAGCACACTGGCAACTATAATACAAACTATTTTAAAACTGTGGG
>CRX.3586
TCTAGGAGATGGAGCCAGATTTTGTCAAGGGAGACGGGATTATTTGGAGGCAGTCAATTTATAGTATGTGTCACCTATGCCTTTCCCTGCTTAATCCTACTAAAGCTTAAGTGATTAGGAACAGAATGTGTTATAGATGAGTGAGCTGAGACTGGGAAAGGGGA
>CRX.3586_full_mutant
TCTAGGAGATGGAGCCAGATTTTGTCAAGGGAGACGGGGTTATTTGGAGGCAGTCAATTTATAGTATGTGTCACCTATGCCTTTCCCTGCTTACTCCTACTAAAGGTTAAGTGGTTAGGAACAGAATGTGTTATAGATGAGTGAGCTGAGACTGGGAAAGGGGA
>CRX.1208
CTGCCAAGCAATCCTATCTCTGCACGGGCCAGGAGGGAGCTCACCCGGCAGGTGACTGTCCCAGCATAATCAGATTTAGCATAATCAGATCTGGCTGAGCGGCTTTAATGGAAGCCGACAGAATGCCAGGCTCTACTCCCAACACGGGCTGTACATCTTTTTTT
>CRX.1208_full_mutant
CTGCCAAGCAATCCTATCTCTGCACGGGCCAGGAGGGAGCTCACCCGGCAGGTGACTGTCCCAGCATAATCAGGTTTAGCATAATCAGATCTGGCTGAGCGGCTTTAATGGAAGCCGACAGAATGCCAGGCTCTACTCCCAACACGGGCTGTACATCTTTTTTT
>CRX.1085
CCAAGATCAAGGTCTGAATAAATCCTCCTGCAGGCCAGCAGTAAGCCTCTTACTGCAAGAGTCAGAAGGCTCTTGATTCGTGAACACCTAGATTTACTGTCATCCCGGGGTTCCTATAAGACGTGGAACCTTAGAGTAAGAGCTGCCACATAATCCAGTCTCAT
>CRX.1085_full_mutant
CCAAGATCAAGGTCTGAATAACTCCTCCTGCAGGCCAGCAGTACGCCTCTTACTGCAAGAGTCAGAAGGCTCTTGATTCGTGAACACCTAGATTTACTGTCATCCCGGGGTTCCTATAAGACGTGGAACCTTAGAGTAAGAGCTGCCACATACTCCAGTCTCAT
>CRX.1287
TGTAATTCAGCCCTATTGGTCATCTTTACCGACTTAAAGCCACAAACTGGATTCTCTGCTTAAGCCTTGTGCAATAATAGCTCCTGTCTGCCTGCTGTAATCATCCTGAGCTGCCCACAGCTGCCCTTCAGATCTCAGCTGAAATGACGCCTCCCAGAAGAAAT
>CRX.1287_full_mutant
TGTAATTCAGCCCTATTGGTCATCTTTACCGACTTAAAGCCACAAACTGGATTCTCTGCTTACGCCTTGTGCAATAATAGCTCCTGTCTGCCTGCTGTAATCATCCTGAGCTGCCCACAGCTGCCCTTCAGATCTCAGCTGAAATGACGCCTCCCAGAAGAAAT
>CRX.4368
GTAGTCTTACAAACTAGAAGTCTTACCCACTCTAACAACATAATATGAAATGGCTCTTAAAATCAATCCAAGAAATCAAGGCTTAACCTATATAAGGTCTTAAGTACTTAACCTACATAGCCCTTGTCTTTCTGTAATTAGTCACCTTTAAGTTCTCAGCTGAA
>CRX.4368_full_mutant
GTAGTCTTACAAACTAGAAGTCTTACCCACTCTAACAACATAATATGAAATGGCTCTTAAAATCAATCCAAGAAATCAAGGGTTAACCTATATAAGGTCTTAAGTACTTAACCTACATAGCCCTTGTCTTTCTGTAATTAGTCACCTTTAAGTTCTCAGCTGAA
>CRX.3742
TGGGTATAGTCTTATGTACTTTGTCTCCGTGTTGACTGTACAGTGTCCCTTGCATTAATCCCTTTAGTGGCCGCCACTGCTTTATCCTCAGTACTTTATCCCCTGCTGTAATTCCAGCCACCCTCCTCTGTGTGCCAAACTGCATGTATTGCCTGTATGTTCTC
>CRX.3742_full_mutant
TGGGTATAGTCTTATGTACTTTGTCTCCGTGTTGACTGTACAGTGTCCCTTGCATTACTCCCTTTAGTGGCCGCCACTGCTTTATCCTCAGTACTTTCTCCCCTGCTGTACTTCCAGCCACCCTCCTCTGTGTGCCAAACTGCATGTATTGCCTGTATGTTCTC
>CRX.4470
AGGGATTCATTCAAATTGCAAGGCCTTAATCTCCTCCACCCTCAGAAGCCAAGGACATCTCCTCCTCCCACCCTCCCTCAGAAACCAAGGTGCGAGGATCCCCAGACGAGGTTGCTAATCCCATAAGCCTTGAAAGTATAAAGGGAAGGGTGTGGGCTGTGTTT
>CRX.4470_full_mutant
AGGGATTCATTCAAATTGCAAGGCCTTACTCTCCTCCACCCTCAGAAGCCAAGGACATCTCCTCCTCCCACCCTCCCTCAGAAACCAAGGTGCGAGGATCCCCAGACGAGGTTGCTACTCCCATACGCCTTGAAAGTATAAAGGGAAGGGTGTGGGCTGTGTTT
>CRX.367
GTTTTCTAGGGATCTTAGTTTGCCCTTCAGCTTGTCTTCATTAAGCTGTCCCTAAAATAAACAGGATTAGTTAGTAAGCTAAGGAAAAAACAACCAACCAACCAACCACAAAGAGGCTTGTTACATCTCTCCAGCCCTGTCCCACAGCCAAAGCTTGGTGCTGT
>CRX.367_full_mutant
GTTTTCTAGGGATCTTAGTTTGCCCTTCAGCTTGTCTTCATTACGCTGTCCCTAAAATAAACAGGGTTAGTTAGTAAGCTAAGGAAAAAACAACCAACCAACCAACCACAAAGAGGCTTGTTACATCTCTCCAGCCCTGTCCCACAGCCAAAGCTTGGTGCTGT
>CRX.4599
AATGGCTAGGGGCTGACTAAGCCTCAGAAGCGGGCTGGGGATCCTCAGCTGGCTAACACCTTGAGAAATCAGATTAGCAGGCTGATTACTCTGGTCAAGGTGAAGGGGTGAGTGGGCATTAAAGAGAGGCCTGGGCGCTGAGGATGCACATTGTCATGTGACAC
>CRX.4599_full_mutant
AATGGCTAGGGGCTGACTACGCCTCAGAAGCGGGCTGGGGATCCTCAGCTGGCTAACACCTTGAGAAATCAGGTTAGCAGGCTGATTACTCTGGTCAAGGTGAAGGGGTGAGTGGGCGTTAAAGAGAGGCCTGGGCGCTGAGGATGCACATTGTCATGTGACAC
>CRX.289
TCACTGCTAATGCGATCTCAAGTCCAGAGGGCTCTGTGTTCACAGATCCCGCAAACACAGACATGCTGATGTGTTCCAGGAAAGTCAGATTATGGCTCAGGAAGGATGAGTATTATGTCTGCTTGGCTTTTAATAGCATCACCTGGCAGATGGGACCAAGCCTG
>CRX.289_full_mutant
TCACTGCTAATGCGATCTCAAGTCCAGAGGGCTCTGTGTTCACAGATCCCGCAAACACAGACATGCTGATGTGTTCCAGGAAAGTCAGGTTATGGCTCAGGAAGGATGAGTATTATGTCTGCTTGGCTTTTAATAGCATCACCTGGCAGATGGGACCAAGCCTG
>CRX.3932
CTTTTCTTAGCCTGAAGCTGGCTGAGCCAGAACTTGACCTTGCTGCCCCTAAGGAGATTACCTAAGGTGGAGCCTTTATCCCAGGATCACTCTATTGTTCAGCCACTGTCAATGTTTCTCTTCAATATACTGCTATTCCAGAGACTATGCCCTATCCTGCACGT
>CRX.3932_full_mutant
CTTTTCTTAGCCTGAAGCTGGCTGAGCCAGAACTTGACCTTGCTGCCCCTAAGGAGGTTACCTAAGGTGGAGCCTTTCTCCCAGGGTCACTCTATTGTTCAGCCACTGTCAATGTTTCTCTTCAATATACTGCTATTCCAGAGACTATGCCCTATCCTGCACGT
>CRX.3180
GGAGGTGACTGTCATGAAAGTCCTTACCTCTTTGGTGTGTTAATCCACTGATGGATTTTTTACTTAATGGGCCGTTGGGAGGTGCGGACACTCTAAGAGGTTTGGCCTAGTTGGAGGGAGTGAGTACCAGTAATTACCTGGTGATCAGCTCTTGACAATAATGA
>CRX.3180_full_mutant
GGAGGTGACTGTCATGAAAGTCCTTACCTCTTTGGTGTGTTACTCCACTGATGGATTTTTTACTTAATGGGCCGTTGGGAGGTGCGGACACTCTAAGAGGTTTGGCCTAGTTGGAGGGAGTGAGTACCAGTAATTACCTGGTGATCAGCTCTTGACAATAATGA
>CRX.4096
TGGACAGGCAACAGGCATCGGGGAATGGAAACAGGGAGTGCCCTGGGTGGTGGCCGGAATTAGAAAAATAATCCCTTGTATTTAGGAGGCTGCAGAGCACTTTCCCACACATTGTTTCACTGAGCCCCTACAAAGCCCTGCTGGGGGTATTCTTAGCATCATCT
>CRX.4096_full_mutant
TGGACAGGCAACAGGCATCGGGGAATGGAAACAGGGAGTGCCCTGGGTGGTGGCCGGAGTTAGAAAAATACTCCCTTGTATTTAGGAGGCTGCAGAGCACTTTCCCACACATTGTTTCACTGAGCCCCTACAAAGCCCTGCTGGGGGTATTCTTAGCATCATCT
>CRX.1147
ACAGTCATCCCTGGCGCAGGCACTGGTAATGTGCCCTACTTAGTTCAGGTAAATAGCCCTCCATCCCTGCTCCTGCAGGCATTAGGAAAAAGGCTTAGAAGTGGTGGGGGGGGGGGGGGAACGGGGACGGGACGGACTTGTTGGCAAGAGGCTCAATGGGATGG
>CRX.1147_full_mutant
ACAGTCATCCCTGGCGCAGGCACTGGTAATGTGCCCTACTTAGTTCAGGTAAATAGCCCTCCATCCCTGCTCCTGCAGGCATTAGGAAAAAGGGTTAGAAGTGGTGGGGGGGGGGGGGGAACGGGGACGGGACGGACTTGTTGGCAAGAGGCTCAATGGGATGG
>CRX.2864
TAGCAGAGCACATGAATGAAGTTTTAGAGGATTTAGAGATACTAATCCTTTTAGCAAGCTTCTGCTGGGCTGCGTGCGACTTCCTGTATTACGAGGGCTTATGGGAGGTGCTTTCAGAAGCAGGGGAAGGCTGGCTGCAGGGCAGGTTGACCTCAGAATCTTCC
>CRX.2864_full_mutant
TAGCAGAGCACATGAATGAAGTTTTAGAGGGTTTAGAGATACTACTCCTTTTAGCAAGCTTCTGCTGGGCTGCGTGCGACTTCCTGTATTACGAGGGGTTATGGGAGGTGCTTTCAGAAGCAGGGGAAGGCTGGCTGCAGGGCAGGTTGACCTCAGAATCTTCC
>CRX.1439
CAGTTTAGTCCATAGCTGGCAGCACCACTAGATTTAACCCCGAGGATTACAACTTCTTGGTCATATAAATAGCTAAGCACCTGTTTGAATTAGTTGTTGATCCATGGGGCTGCCTCTTAAGACTTCAGAACTGGTTCATATCAGCTGGAGGCACACACAACTGA
>CRX.1439_full_mutant
CAGTTTAGTCCATAGCTGGCAGCACCACTAGATTTAACCCCGAGGGTTACAACTTCTTGGTCATATAAATAGCTAAGCACCTGTTTGAATTAGTTGTTGCTCCATGGGGCTGCCTCTTAAGACTTCAGAACTGGTTCATATCAGCTGGAGGCACACACAACTGA
>CRX.4448
TGATGTAGACCAGAGCAAATACATGCAGTGGGAAGGCTTAGACTTTGTAGAGAAAAAGCTTCCTAATTACACTAATGCTAATTAATTAGCAACCAGACACCCACAGCCTGAGGAAGTCTAAGCTCCCCTGAGCTGCTACATTCATGGGCTTATAAAAGGTTTAC
>CRX.4448_full_mutant
TGATGTAGACCAGAGCAAATACATGCAGTGGGAAGGGTTAGACTTTGTAGAGAAAAAGCTTCCTAATTACACTAATGCTAATTAATTAGCAACCAGACACCCACAGCCTGAGGAAGTCTACGCTCCCCTGAGCTGCTACATTCATGGGGTTATAAAAGGTTTAC
>CRX.4191
GTGTCTTTCTGAGCTTAGGCTGAAGAACCTGGAGCTCACTGCTGTGGAAGGATCTGACGTCCACGTGAGGATGCTGGCAGCCCCTATCAATCCATCTGACATAAATATGATCCAAGGTAACCTTGCTCTCTGGAGCTTATGCTAATTGGCTCAGGTAGAGTCTG
>CRX.4191_full_mutant
GTGTCTTTCTGAGGTTAGGCTGAAGAACCTGGAGCTCACTGCTGTGGAAGGATCTGACGTCCACGTGAGGATGCTGGCAGCCCCTATCAATCCATCTGACATAAATATGCTCCAAGGTAACCTTGCTCTCTGGAGGTTATGCTAATTGGCTCAGGTAGAGTCTG
>CRX.1387
TCCAGGATTTATTCTTTATCAAGTCTTCTGTAAATAGCCTATGAACCCTAACCTGCTAAGGGGTGACCTTTCTAGAAAGCTAATCCCTTCTCAGCCTGAATCCTTGATTGTGTCAACTCACCTAAGCATGTTCTAAGTAAACACTCCTTCTCATTCACTTGTAG
>CRX.1387_full_mutant
TCCAGGGTTTATTCTTTATCAAGTCTTCTGTAAATAGCCTATGAACCCTAACCTGCTAAGGGGTGACCTTTCTAGAAAGCTACTCCCTTCTCAGCCTGAATCCTTGATTGTGTCAACTCACCTAAGCATGTTCTAAGTAAACACTCCTTCTCATTCACTTGTAG
>CRX.6109
AAGTGACATTTCAGACTGGGTTCCCGAGGGTGTTAGGAGGGGTGACATTTCAGACTGGGTTCCCGAGGGTGTTAGGAGGGAATCACTGTGCAAATCCCCTCGGAGCCTCCAAGCCCTCTGGCAGCAGCCATGGAAAGAGGGATCCTGTACTAATGTTCTAACCA
>CRX.6109_full_mutant
AAGTGACATTTCAGACTGGGTTCCCGAGGGTGTTAGGAGGGGTGACATTTCAGACTGGGTTCCCGAGGGTGTTAGGAGGGAATCACTGTGCAACTCCCCTCGGAGCCTCCAAGCCCTCTGGCAGCAGCCATGGAAAGAGGGATCCTGTACTAATGTTCTAACCA
>CRX.1973
[truncated: 277,973 more chars]
